# Supplementary material for: Dissemination of Mycobacterium abscessus via global transmission networks
Source: Nat Microbiol. 2021 Sep 20;6(10):1279–88. doi: 10.1038/s41564-021-00963-3 (PMC8478660; doi:10.1038/s41564-021-00963-3)
Supplement: Supplementary file 2 — Supplementary Tables 1–3. [file 41564_2021_963_MOESM2_ESM.xlsx]

## Sheet: Table S1
DCC summaries
Cluster	Number of samples	Number of patients	Reference accession	Number of continents
DCC1	435	226	CU458896.1	4
DCC2	259	120	ERR363247	3
DCC3	279	100	ERR1045629	5
DCC4	44	29	ERR1081288	3
DCC5	29	23	ERR363431	4
DCC6	33	28	ERR2524314	4
DCC7	45	32	ERR363320	2
Non-DCC FastBAPS clusters
Clustera	Number of samples	Number of patients	Reference accession
M. a. abscessus 1	1	1	ERR369209
M. a. abscessus 2	17	16	ERR2759447
M. a. abscessus 5	13	12	ERR2759457
M. a. abscessus 6	23	11	ERR459820
M. a. abscessus 7	47	30	ERR490683
M. a. abscessus 8	16	13	ERR1081310
M. a. abscessus 9	18	16	ERR459790
M. a. abscessus 10	12	9	ERR369277
M. a. abscessus 11	4	3	ERR484948
M. a. abscessus 12b	135	96	ERR1081288
M. a. abscessus 14	128	76	ERR473271
M. a. abscessus 15	74	41	ERR343175
M. a. abscessus 16	34	18	ERR363321
M. a. abscessus 17	25	7	ERR343206
M. a. abscessus 18	9	2	ERR369235
M. a. abscessus 19	12	5	PE_239_lib5992_nextseq_n0055_151bpd
M. a. massiliense 1	1	1	ERR340518
M. a. massiliense 2	1	1	CP004374.1
M. a. massiliense 4	4	4	ERR363442
M. a. massiliense 6	43	31	ERR2759456
M. a. massiliense 7	13	8	ERR343190
M. a. massiliense 8	14	5	ERR459962
M. a. massiliense 9	5	3	ERR374021
M. a. massiliense 11c	11	6	ERR2524314
M. a. massiliense 12	30	11	ERR459942
M. a. massiliense 13	2	2	ERR1081289
M. a. massiliense 14	6	4	GCF_001792625.1
M. a. massiliense 15	17	9	ERR2759449
M. a. massiliense 16	12	9	ERR363391
M. a. massiliense 17	6	4	ERR363359
aClusters M. a. abscessus 3, 4 and 13 and M. a. massiliense 3, 5 and 10 are DCC clusters so are summarised in the DCC summaries
bM. a. abscessus 12 contains DCC4, only non-DCC4 samples are included here
cM. a. massiliense 11 contains DCC7, only non-DCC7 samples are included here
dThe sequencing reads for this sample were obtained directly from the study authors (reference 16 in main manuscript)

## Sheet: Table S2
CF status of patients in each DCC and non-DCC
Cluster	Number of CF patients	Number of non-CF patients	Number of patients with unknown CF status
DCC1	172	44	10
DCC2	104	10	6
DCC3	61	220	7
DCC4	21	7	1
DCC5	8	6	9
DCC6	9	16	3
DCC7	24	8	0
M. a. abscessus non-DCC	199	122	29
M. a. massiliense non-DCC	54	26	18
CF status of patients in each country
Country	Number of CF patients	Number of non-CF patients	Number of patients with unknown CF status
Australia	48	16	5
Brazil	0	192	0
China	0	158	1
Denmark	23	0	0
France	1	1	4
Ireland	39	8	2
Italy	49	0	0
Malaysia	0	7	4
Netherlands	25	2	0
South Korea	0	0	1
Spain	11	17	0
Sweden	4	0	0
Taiwan	0	1	0
UK	240	33	64
USA	195	23	2

## Sheet: Table S3
Sample	Subspecies	FastBAPS cluster	Patient	cf_status	Continent	Country	Location1	Location2	Sample_date	Reference	Notes
ERR369209	M. a. abscessus	Abscessus1	SMRL_A	Animal	NP	NP	NP		Not present	Bryant et al 2016
SRR7800449	M. a. abscessus	Abscessus10	CF00099	CF	NorthAmerica	USA	CO		2016-03-09	Hasan et al 2019
SRR7800532	M. a. abscessus	Abscessus10	CF00099	CF	NorthAmerica	USA	CO		2016-01-05	Hasan et al 2019
SRR7800711	M. a. abscessus	Abscessus10	CF00099	CF	NorthAmerica	USA	CO		2016-01-08	Hasan et al 2019
NQUP01	M. a. abscessus	Abscessus10	China_abscessus_46	Non-CF	Asia	China	Shanghai		2013-08-21	Li et al 2017
CECC12020_L001_001	M. a. abscessus	Abscessus10	Italy_CE	CF	Europe	Italy			Not present	Tortoli et al 2017	Sequence data obtained from authors
CECC25082015_L001_001	M. a. abscessus	Abscessus10	Italy_CE	CF	Europe	Italy			Not present	Tortoli et al 2017	Sequence data obtained from authors
SRR6871394	M. a. abscessus	Abscessus10	Melb-001	CF	Oceania	Australia	RCH		2014-06-01	Yan et al 2019
ERR337811	M. a. abscessus	Abscessus10	SMRL_AH	?	Europe	UK	Greater_Glasgow		2001-05-01	Bryant et al 2016
ERR369277	M. a. abscessus	Abscessus10	SMRL_BR	?	Europe	UK	Lothian		2005-07-21	Bryant et al 2016
ERR373986	M. a. abscessus	Abscessus10	UNC_AB	CF	NorthAmerica	USA	UNC_Chapel_Hill		2007-09-11	Bryant et al 2016
ERR373976	M. a. abscessus	Abscessus10	UNC_BI	CF	NorthAmerica	USA	UNC_Chapel_Hill		2006-08-03	Bryant et al 2016
ERR363439	M. a. abscessus	Abscessus10	UNC_W	CF	NorthAmerica	USA	UNC_Chapel_Hill		2006-01-19	Bryant et al 2016
ERR363344	M. a. abscessus	Abscessus11	BTL_F	Non-CF	Europe	UK	London_Barts		2012-04-12	Bryant et al 2016
ERR484948	M. a. abscessus	Abscessus11	BTL_F	Non-CF	Europe	UK	London_Barts		2013-03-21	Bryant et al 2016
NQTT01	M. a. abscessus	Abscessus11	China_abscessus_47	Non-CF	Asia	China	Shanghai		2013-12-11	Li et al 2017
NQTV01	M. a. abscessus	Abscessus11	China_abscessus_48	Non-CF	Asia	China	Shanghai		2015-03-27	Li et al 2017
ERR459833	M. a. abscessus	Abscessus12	AUS_AC	CF	Oceania	Australia	RCH		2012	Bryant et al 2016
ERR459834	M. a. abscessus	Abscessus12	AUS_AD	CF	Oceania	Australia	RCH		2008	Bryant et al 2016
ERR459835	M. a. abscessus	Abscessus12	AUS_AD	CF	Oceania	Australia	RCH		2009	Bryant et al 2016
ERR459836	M. a. abscessus	Abscessus12	AUS_AD	CF	Oceania	Australia	RCH		2010	Bryant et al 2016
ERR459837	M. a. abscessus	Abscessus12	AUS_AD	CF	Oceania	Australia	RCH		2010	Bryant et al 2016
ERR459838	M. a. abscessus	Abscessus12	AUS_AD	CF	Oceania	Australia	RCH		2011	Bryant et al 2016
ERR459839	M. a. abscessus	Abscessus12	AUS_AD	CF	Oceania	Australia	RCH		2012	Bryant et al 2016
ERR459920	M. a. abscessus	Abscessus12	AUS_AD	CF	Oceania	Australia	RCH		2012	Bryant et al 2016
ERR459921	M. a. abscessus	Abscessus12	AUS_AD	CF	Oceania	Australia	RCH		2013	Bryant et al 2016
ERR494965	M. a. abscessus	Abscessus12	AUS_AD	CF	Oceania	Australia	RCH		2010	Bryant et al 2016
ERR459853	M. a. abscessus	Abscessus12	AUS_AG	CF	Oceania	Australia	RCH		2004	Bryant et al 2016
ERR459856	M. a. abscessus	Abscessus12	AUS_AO	Non-CF	Oceania	Australia	GPH		2012	Bryant et al 2016
ERR459957	M. a. abscessus	Abscessus12	AUS_AT	Non-CF	Oceania	Australia	HSNS		2007	Bryant et al 2016
ERR459958	M. a. abscessus	Abscessus12	AUS_AT	Non-CF	Oceania	Australia	HSNS		2007	Bryant et al 2016
ERR459959	M. a. abscessus	Abscessus12	AUS_AT	Non-CF	Oceania	Australia	HSNS		2007	Bryant et al 2016
ERR459861	M. a. abscessus	Abscessus12	AUS_AX	Non-CF	Oceania	Australia	GPH		2003	Bryant et al 2016
ERR459862	M. a. abscessus	Abscessus12	AUS_AX	Non-CF	Oceania	Australia	GPH		2004	Bryant et al 2016
ERR459863	M. a. abscessus	Abscessus12	AUS_AX	Non-CF	Oceania	Australia	GPH		2005	Bryant et al 2016
ERR484979	M. a. abscessus	Abscessus12	AUS_AX	Non-CF	Oceania	Australia	GPH		2007	Bryant et al 2016
ERR459772	M. a. abscessus	Abscessus12	AUS_E	CF	Oceania	Australia	TPCH		2011	Bryant et al 2016
ERR459773	M. a. abscessus	Abscessus12	AUS_F	CF	Oceania	Australia	TPCH		2001	Bryant et al 2016
ERR459774	M. a. abscessus	Abscessus12	AUS_G	CF	Oceania	Australia	TPCH		2011	Bryant et al 2016
ERR459775	M. a. abscessus	Abscessus12	AUS_H	CF	Oceania	Australia	TPCH		2011	Bryant et al 2016
ERR459776	M. a. abscessus	Abscessus12	AUS_I	CF	Oceania	Australia	TPCH		2004	Bryant et al 2016
ERR459777	M. a. abscessus	Abscessus12	AUS_I	CF	Oceania	Australia	TPCH		2004	Bryant et al 2016
ERR459778	M. a. abscessus	Abscessus12	AUS_I	CF	Oceania	Australia	TPCH		2005	Bryant et al 2016
ERR459779	M. a. abscessus	Abscessus12	AUS_I	CF	Oceania	Australia	TPCH		2005	Bryant et al 2016
ERR459780	M. a. abscessus	Abscessus12	AUS_I	CF	Oceania	Australia	TPCH		2007	Bryant et al 2016
ERR459781	M. a. abscessus	Abscessus12	AUS_I	CF	Oceania	Australia	TPCH		2010	Bryant et al 2016
ERR459782	M. a. abscessus	Abscessus12	AUS_I	CF	Oceania	Australia	TPCH		2011	Bryant et al 2016
ERR459783	M. a. abscessus	Abscessus12	AUS_I	CF	Oceania	Australia	TPCH		2012	Bryant et al 2016
ERR459843	M. a. abscessus	Abscessus12	AUS_I	CF	Oceania	Australia	TPCH		2009	Bryant et al 2016
ERR459828	M. a. abscessus	Abscessus12	AUS_Z	CF	Oceania	Australia	Cairns	RCH	2007	Bryant et al 2016
ERR459848	M. a. abscessus	Abscessus12	AUS_Z	CF	Oceania	Australia	Cairns	RCH	2008	Bryant et al 2016
ERR459849	M. a. abscessus	Abscessus12	AUS_Z	CF	Oceania	Australia	Cairns	RCH	2010	Bryant et al 2016
ERR459850	M. a. abscessus	Abscessus12	AUS_Z	CF	Oceania	Australia	Cairns	RCH	2011	Bryant et al 2016
ERR459851	M. a. abscessus	Abscessus12	AUS_Z	CF	Oceania	Australia	Cairns	RCH	2012	Bryant et al 2016
ERR459852	M. a. abscessus	Abscessus12	AUS_Z	CF	Oceania	Australia	Cairns	RCH	2012	Bryant et al 2016
SRR7800712	M. a. abscessus	Abscessus12	CF00043	CF	NorthAmerica	USA	TX		2016-01-19	Hasan et al 2019
SRR7800713	M. a. abscessus	Abscessus12	CF00044	CF	NorthAmerica	USA	TX		2016-01-26	Hasan et al 2019
SRR7800477	M. a. abscessus	Abscessus12	CF00077	CF	NorthAmerica	USA	OH		2016-05-26	Hasan et al 2019
SRR7800512	M. a. abscessus	Abscessus12	CF00107	CF	NorthAmerica	USA	CO		2017-01-09	Hasan et al 2019
SRR7800464	M. a. abscessus	Abscessus12	CF00795	CF	NorthAmerica	USA	TN		2016-11-15	Hasan et al 2019
NQTW01	M. a. abscessus	Abscessus12	China_abscessus100	Non-CF	Asia	China	Shanghai		2015-05-23	Li et al 2017
NQTX01	M. a. abscessus	Abscessus12	China_abscessus101	Non-CF	Asia	China	Shanghai		2014-07-18	Li et al 2017
NQUA01	M. a. abscessus	Abscessus12	China_abscessus56	Non-CF	Asia	China	Shanghai		2013-11-08	Li et al 2017
NQUG01	M. a. abscessus	Abscessus12	China_abscessus57	Non-CF	Asia	China	Shanghai		2012-05-25	Li et al 2017
NQUE01	M. a. abscessus	Abscessus12	China_abscessus58	Non-CF	Asia	China	Shanghai		2015-04-23	Li et al 2017
NQUH01	M. a. abscessus	Abscessus12	China_abscessus59	Non-CF	Asia	China	Shanghai		2012-08-14	Li et al 2017
NQUU01	M. a. abscessus	Abscessus12	China_abscessus60	Non-CF	Asia	China	Shanghai		2015-02-16	Li et al 2017
NQUW01	M. a. abscessus	Abscessus12	China_abscessus61	Non-CF	Asia	China	Shanghai		2012-09-28	Li et al 2017
NQUB01	M. a. abscessus	Abscessus12	China_abscessus62	Non-CF	Asia	China	Shanghai		2015-03-26	Li et al 2017
NQUV01	M. a. abscessus	Abscessus12	China_abscessus63	Non-CF	Asia	China	Shanghai		2015-04-26	Li et al 2017
NQUX01	M. a. abscessus	Abscessus12	China_abscessus64	Non-CF	Asia	China	Shanghai		2012-06-05	Li et al 2017
NQUC01	M. a. abscessus	Abscessus12	China_abscessus65	Non-CF	Asia	China	Shanghai		2015-05-22	Li et al 2017
NQUD01	M. a. abscessus	Abscessus12	China_abscessus66	Non-CF	Asia	China	Shanghai		2015-05-04	Li et al 2017
NQUL01	M. a. abscessus	Abscessus12	China_abscessus67	Non-CF	Asia	China	Shanghai		2015-04-20	Li et al 2017
NQUN01	M. a. abscessus	Abscessus12	China_abscessus68	Non-CF	Asia	China	Shanghai		2012-04-02	Li et al 2017
NQUK01	M. a. abscessus	Abscessus12	China_abscessus69	Non-CF	Asia	China	Shanghai		2015-03-22	Li et al 2017
NQUQ01	M. a. abscessus	Abscessus12	China_abscessus70	Non-CF	Asia	China	Shanghai		2014-02-06	Li et al 2017
NQUT01	M. a. abscessus	Abscessus12	China_abscessus71	Non-CF	Asia	China	Shanghai		2015-04-09	Li et al 2017
NQUS01	M. a. abscessus	Abscessus12	China_abscessus72	Non-CF	Asia	China	Shanghai		2015-01-23	Li et al 2017
NQSN01	M. a. abscessus	Abscessus12	China_abscessus73	Non-CF	Asia	China	Shanghai		2014-01-26	Li et al 2017
NQSO01	M. a. abscessus	Abscessus12	China_abscessus74	Non-CF	Asia	China	Shanghai		2015-02-23	Li et al 2017
NQSP01	M. a. abscessus	Abscessus12	China_abscessus75	Non-CF	Asia	China	Shanghai		2015-02-18	Li et al 2017
NQTZ01	M. a. abscessus	Abscessus12	China_abscessus76	Non-CF	Asia	China	Shanghai		2014-01-02	Li et al 2017
NQUF01	M. a. abscessus	Abscessus12	China_abscessus77	Non-CF	Asia	China	Shanghai		2014-03-28	Li et al 2017
NQSI01	M. a. abscessus	Abscessus12	China_abscessus78	Non-CF	Asia	China	Shanghai		2013-08-24	Li et al 2017
NQSK01	M. a. abscessus	Abscessus12	China_abscessus79	Non-CF	Asia	China	Shanghai		2012-12-22	Li et al 2017
NQSJ01	M. a. abscessus	Abscessus12	China_abscessus80	Non-CF	Asia	China	Shanghai		2012-08-15	Li et al 2017
NQUJ01	M. a. abscessus	Abscessus12	China_abscessus81	Non-CF	Asia	China	Shanghai		2014-01-29	Li et al 2017
NQUM01	M. a. abscessus	Abscessus12	China_abscessus82	Non-CF	Asia	China	Shanghai		2014-06-03	Li et al 2017
NQSR01	M. a. abscessus	Abscessus12	China_abscessus83	Non-CF	Asia	China	Shanghai		2012-09-26	Li et al 2017
NQSS01	M. a. abscessus	Abscessus12	China_abscessus84	Non-CF	Asia	China	Shanghai		2012-09-04	Li et al 2017
NQSQ01	M. a. abscessus	Abscessus12	China_abscessus85	Non-CF	Asia	China	Shanghai		2015-05-20	Li et al 2017
NQUI01	M. a. abscessus	Abscessus12	China_abscessus86	Non-CF	Asia	China	Shanghai		2013-07-24	Li et al 2017
NQUO01	M. a. abscessus	Abscessus12	China_abscessus87	Non-CF	Asia	China	Shanghai		2012-12-14	Li et al 2017
NQSX01	M. a. abscessus	Abscessus12	China_abscessus88	Non-CF	Asia	China	Shanghai		2012-12-02	Li et al 2017
NQTI01	M. a. abscessus	Abscessus12	China_abscessus89	Non-CF	Asia	China	Shanghai		2013-08-26	Li et al 2017
NQSZ01	M. a. abscessus	Abscessus12	China_abscessus90	Non-CF	Asia	China	Shanghai		2013-11-29	Li et al 2017
NQTK01	M. a. abscessus	Abscessus12	China_abscessus91	Non-CF	Asia	China	Shanghai		2015-01-24	Li et al 2017
NQRV01	M. a. abscessus	Abscessus12	China_abscessus92	Non-CF	Asia	China	Shanghai		2015-05-11	Li et al 2017
NQST01	M. a. abscessus	Abscessus12	China_abscessus93	Non-CF	Asia	China	Shanghai		2014-01-08	Li et al 2017
NQTA01	M. a. abscessus	Abscessus12	China_abscessus94	Non-CF	Asia	China	Shanghai		2013-07-28	Li et al 2017
NQTN01	M. a. abscessus	Abscessus12	China_abscessus95	Non-CF	Asia	China	Shanghai		2015-03-20	Li et al 2017
NQTY01	M. a. abscessus	Abscessus12	China_abscessus96	Non-CF	Asia	China	Shanghai		2015-01-25	Li et al 2017
NQUR01	M. a. abscessus	Abscessus12	China_abscessus97	Non-CF	Asia	China	Shanghai		2014-03-04	Li et al 2017
NQUY01	M. a. abscessus	Abscessus12	China_abscessus98	Non-CF	Asia	China	Shanghai		2012-04-06	Li et al 2017
NQTU01	M. a. abscessus	Abscessus12	China_abscessus99	Non-CF	Asia	China	Shanghai		2015-03-25	Li et al 2017
ERR363448	M. a. abscessus	Abscessus12	DEN_AA	CF	Europe	Denmark	Copenhagen		Not present	Bryant et al 2016
ERR373943	M. a. abscessus	Abscessus12	DEN_AC	CF	Europe	Denmark	Skejby		Not present	Bryant et al 2016
ERR363450	M. a. abscessus	Abscessus12	DEN_AD	CF	Europe	Denmark	Copenhagen		Not present	Bryant et al 2016
ERR369148	M. a. abscessus	Abscessus12	DEN_L	CF	Europe	Denmark	Copenhagen		Not present	Bryant et al 2016
ERR363459	M. a. abscessus	Abscessus12	DEN_N	CF	Europe	Denmark	Skejby		Not present	Bryant et al 2016
ERR3198412	M. a. abscessus	Abscessus12	GOSH24	CF	Europe	UK	London_GOSH		2009-03-30	Doyle et al 2019
ERR3198416	M. a. abscessus	Abscessus12	GOSH30	CF	Europe	UK	London_GOSH		2012-06-28	Doyle et al 2019
ERR3198388	M. a. abscessus	Abscessus12	HVH39	CF	Europe	Spain	Barcelona_HVH		2007-01-22	Doyle et al 2019
ERR4020101	M. a. abscessus	Abscessus12	Ireland_1	CF	Europe	UK	Ireland_A		Not present	Redondo et al 2020
ERR4020086	M. a. abscessus	Abscessus12	Ireland_17	CF	Europe	UK	Ireland_A		Not present	Redondo et al 2020
ERR4020098	M. a. abscessus	Abscessus12	Ireland_17	CF	Europe	UK	Ireland_A		Not present	Redondo et al 2020
ERR4020081	M. a. abscessus	Abscessus12	Ireland_24	CF	Europe	UK	Ireland_D		Not present	Redondo et al 2020
ERR4020090	M. a. abscessus	Abscessus12	Ireland_24	CF	Europe	UK	Ireland_D		Not present	Redondo et al 2020
ERR4020102	M. a. abscessus	Abscessus12	Ireland_33	Non-CF	Europe	UK	Ireland_H		Not present	Redondo et al 2020
ERR4020120	M. a. abscessus	Abscessus12	Ireland_33	Non-CF	Europe	UK	Ireland_H		Not present	Redondo et al 2020
ERR4020062	M. a. abscessus	Abscessus12	Ireland_34	Non-CF	Europe	UK	Ireland_A		Not present	Redondo et al 2020
ERR4020069	M. a. abscessus	Abscessus12	Ireland_34	Non-CF	Europe	UK	Ireland_A		Not present	Redondo et al 2020
MA401_L002_001	M. a. abscessus	Abscessus12	Italy_MA	CF	Europe	Italy			Not present	Tortoli et al 2017	Sequence data obtained from authors
MA543_L002_001	M. a. abscessus	Abscessus12	Italy_MA	CF	Europe	Italy			Not present	Tortoli et al 2017	Sequence data obtained from authors
OAC418_L002_001	M. a. abscessus	Abscessus12	Italy_OA	CF	Europe	Italy			Not present	Tortoli et al 2017	Sequence data obtained from authors
OAC468_L001_001	M. a. abscessus	Abscessus12	Italy_OA	CF	Europe	Italy			Not present	Tortoli et al 2017	Sequence data obtained from authors
QE221_S1_L001_001	M. a. abscessus	Abscessus12	Italy_QE	CF	Europe	Italy			Not present	Tortoli et al 2017	Sequence data obtained from authors
ERR1081288	M. a. abscessus	Abscessus12	Manchester_21	Non-CF	Europe	UK	Manchester		Not present	This study
ERR1081293	M. a. abscessus	Abscessus12	Manchester_5	CF	Europe	UK	Manchester		Not present	This study
SRR6871399	M. a. abscessus	Abscessus12	Melb-006	CF	Oceania	Australia	RCH		2014-09-01	Yan et al 2019
ERR2524312	M. a. abscessus	Abscessus12	Netherlands_1	CF	Europe	Netherlands			Not present	This study
ERR2759459	M. a. abscessus	Abscessus12	Netherlands_18	CF	Europe	Netherlands			Not present	This study
M93	M. a. abscessus	Abscessus12	Public_abscessus5	Non-CF	Asia	Malaysia			2010	Choo et al 2012
ERR343186	M. a. abscessus	Abscessus12	SMRL_I	?	Europe	UK	Lothian		2008-06-24	Bryant et al 2016
ERR343189	M. a. abscessus	Abscessus12	SMRL_I	?	Europe	UK	Lothian		2008-08-26	Bryant et al 2016
ERR369329	M. a. abscessus	Abscessus12	SMRL_P	?	Europe	UK	Greater_Glasgow		Not present	Bryant et al 2016
ERR349283	M. a. abscessus	Abscessus12	UNC_AF	CF	NorthAmerica	USA	UNC_Chapel_Hill		2010-04-21	Bryant et al 2016
ERR373990	M. a. abscessus	Abscessus12	UNC_AF	CF	NorthAmerica	USA	UNC_Chapel_Hill		2007-11-07	Bryant et al 2016
ERR373991	M. a. abscessus	Abscessus12	UNC_AH	CF	NorthAmerica	USA	UNC_Chapel_Hill		2007-12-11	Bryant et al 2016
ERR374003	M. a. abscessus	Abscessus12	UNC_AQ	CF	NorthAmerica	USA	UNC_Chapel_Hill		2009-02-13	Bryant et al 2016
ERR374009	M. a. abscessus	Abscessus12	UNC_AQ	CF	NorthAmerica	USA	UNC_Chapel_Hill		2010-02-10	Bryant et al 2016
ERR374025	M. a. abscessus	Abscessus12	UNC_AQ	CF	NorthAmerica	USA	UNC_Chapel_Hill		2011-07-21	Bryant et al 2016
ERR349284	M. a. abscessus	Abscessus12	UNC_AS	CF	NorthAmerica	USA	UNC_Chapel_Hill		2010-04-21	Bryant et al 2016
ERR363407	M. a. abscessus	Abscessus12	UNC_BZ	Non-CF	NorthAmerica	USA	UNC_Chapel_Hill		2011-11-11	Bryant et al 2016
ERR373961	M. a. abscessus	Abscessus12	UNC_CA	Non-CF	NorthAmerica	USA	UNC_Chapel_Hill		2005-10-20	Bryant et al 2016
ERR363432	M. a. abscessus	Abscessus12	UNC_G	CF	NorthAmerica	USA	UNC_Chapel_Hill		2006-02-22	Bryant et al 2016
ERR373954	M. a. abscessus	Abscessus12	UNC_G	CF	NorthAmerica	USA	UNC_Chapel_Hill		2013-03-06	Bryant et al 2016
ERR374002	M. a. abscessus	Abscessus12	UNC_G	CF	NorthAmerica	USA	UNC_Chapel_Hill		2008-12-02	Bryant et al 2016
ERR373963	M. a. abscessus	Abscessus12	UNC_Q	CF	NorthAmerica	USA	UNC_Chapel_Hill		2005-11-08	Bryant et al 2016
ERR349271	M. a. abscessus	Abscessus12	UNC_S	CF	NorthAmerica	USA	UNC_Chapel_Hill		2005-12-28	Bryant et al 2016
ERR373984	M. a. abscessus	Abscessus12	UNC_S	CF	NorthAmerica	USA	UNC_Chapel_Hill		2007-03-06	Bryant et al 2016
ERR340574	M. a. abscessus	Abscessus14	AHL_K	CF	Europe	UK	Alder_Hey		2012-12-14	Bryant et al 2016
ERR494916	M. a. abscessus	Abscessus14	BIR_G	CF	Europe	UK	Birmingham_Childrens		2012-07-10	Bryant et al 2016
ERR494922	M. a. abscessus	Abscessus14	BIR_G	CF	Europe	UK	Birmingham_Childrens		2012-09-05	Bryant et al 2016
ERR494931	M. a. abscessus	Abscessus14	BIR_G	CF	Europe	UK	Birmingham_Childrens		2012-11-01	Bryant et al 2016
ERR490689	M. a. abscessus	Abscessus14	BIR_Z	CF	Europe	UK	Birmingham_Heartlands		2010-01-14	Bryant et al 2016
ERR494896	M. a. abscessus	Abscessus14	BIR_Z	CF	Europe	UK	Birmingham_Heartlands		2012-03-16	Bryant et al 2016
ERR363379	M. a. abscessus	Abscessus14	BTL_B	CF	Europe	UK	London_Barts		2012-06-18	Bryant et al 2016
ERR363333	M. a. abscessus	Abscessus14	BTL_D	CF	Europe	UK	London_Barts		2012-03-01	Bryant et al 2016
SRR7800489	M. a. abscessus	Abscessus14	CF00013	CF	NorthAmerica	USA	CO		2014-10-06	Hasan et al 2019
SRR7800560	M. a. abscessus	Abscessus14	CF00013	CF	NorthAmerica	USA	CO		2015-12-21	Hasan et al 2019
SRR7800639	M. a. abscessus	Abscessus14	CF00030	CF	NorthAmerica	USA	TX		2015-05-09	Hasan et al 2019
SRR7800633	M. a. abscessus	Abscessus14	CF00031	CF	NorthAmerica	USA	TX		2015-02-07	Hasan et al 2019
SRR7800645	M. a. abscessus	Abscessus14	CF00037	CF	NorthAmerica	USA	TX		2015-03-26	Hasan et al 2019
SRR7800683	M. a. abscessus	Abscessus14	CF00040	CF	NorthAmerica	USA	TX		2016-12-07	Hasan et al 2019
SRR7800714	M. a. abscessus	Abscessus14	CF00040	CF	NorthAmerica	USA	TX		2016-06-15	Hasan et al 2019
SRR7800717	M. a. abscessus	Abscessus14	CF00040	CF	NorthAmerica	USA	TX		2015-09-25	Hasan et al 2019
SRR7800719	M. a. abscessus	Abscessus14	CF00040	CF	NorthAmerica	USA	TX		2016-02-22	Hasan et al 2019
SRR7800677	M. a. abscessus	Abscessus14	CF00050	CF	NorthAmerica	USA	TX		2016-03-22	Hasan et al 2019
SRR7800678	M. a. abscessus	Abscessus14	CF00064	CF	NorthAmerica	USA	TX		2016-03-15	Hasan et al 2019
SRR7800696	M. a. abscessus	Abscessus14	CF00261	CF	NorthAmerica	USA	MI		2016-08-08	Hasan et al 2019
SRR7800403	M. a. abscessus	Abscessus14	CF00789	CF	NorthAmerica	USA	FL		2016-12-17	Hasan et al 2019
SRR7800404	M. a. abscessus	Abscessus14	CF00789	CF	NorthAmerica	USA	FL		2016-12-16	Hasan et al 2019
SRR7800465	M. a. abscessus	Abscessus14	CF00789	CF	NorthAmerica	USA	FL		2016-12-20	Hasan et al 2019
NQQJ01	M. a. abscessus	Abscessus14	China_abscessus102	Non-CF	Asia	China	Shanghai		2013-12-17	Li et al 2017
NQQK01	M. a. abscessus	Abscessus14	China_abscessus103	Non-CF	Asia	China	Shanghai		2014-01-18	Li et al 2017
NQQL01	M. a. abscessus	Abscessus14	China_abscessus104	Non-CF	Asia	China	Shanghai		2014-02-12	Li et al 2017
NQQM01	M. a. abscessus	Abscessus14	China_abscessus105	Non-CF	Asia	China	Shanghai		2012-07-03	Li et al 2017
NQQN01	M. a. abscessus	Abscessus14	China_abscessus106	Non-CF	Asia	China	Shanghai		2013-11-21	Li et al 2017
NQQO01	M. a. abscessus	Abscessus14	China_abscessus107	Non-CF	Asia	China	Shanghai		2015-01-09	Li et al 2017
NQQP01	M. a. abscessus	Abscessus14	China_abscessus108	Non-CF	Asia	China	Shanghai		2015-05-21	Li et al 2017
NQQQ01	M. a. abscessus	Abscessus14	China_abscessus109	Non-CF	Asia	China	Shanghai		2015-02-13	Li et al 2017
NQQR01	M. a. abscessus	Abscessus14	China_abscessus110	Non-CF	Asia	China	Shanghai		2015-01-31	Li et al 2017
NQQS01	M. a. abscessus	Abscessus14	China_abscessus111	Non-CF	Asia	China	Shanghai		2015-02-20	Li et al 2017
NQQT01	M. a. abscessus	Abscessus14	China_abscessus112	Non-CF	Asia	China	Shanghai		2015-05-04	Li et al 2017
NQQU01	M. a. abscessus	Abscessus14	China_abscessus113	Non-CF	Asia	China	Shanghai		2012-12-04	Li et al 2017
NQQV01	M. a. abscessus	Abscessus14	China_abscessus114	Non-CF	Asia	China	Shanghai		2014-10-29	Li et al 2017
NQQW01	M. a. abscessus	Abscessus14	China_abscessus115	Non-CF	Asia	China	Shanghai		2012-09-07	Li et al 2017
NQQX01	M. a. abscessus	Abscessus14	China_abscessus116	Non-CF	Asia	China	Shanghai		2012-10-05	Li et al 2017
NQSL01	M. a. abscessus	Abscessus14	China_abscessus117	Non-CF	Asia	China	Shanghai		2013-08-09	Li et al 2017
ERR363438	M. a. abscessus	Abscessus14	DEN_G	CF	Europe	Denmark	Copenhagen		Not present	Bryant et al 2016
ERR369138	M. a. abscessus	Abscessus14	DEN_P	CF	Europe	Denmark	Copenhagen		Not present	Bryant et al 2016
ERR3198480	M. a. abscessus	Abscessus14	GOSH42	Non-CF	Europe	UK	London_GOSH		2015-07-31	Doyle et al 2019
ERR3198378	M. a. abscessus	Abscessus14	HSP-3	Non-CF	Europe	Spain	Barcelona_HSP		2007-06-05	Doyle et al 2019
ERR3198379	M. a. abscessus	Abscessus14	HSP-3	Non-CF	Europe	Spain	Barcelona_HSP		2015-01-01	Doyle et al 2019
ERR3198372	M. a. abscessus	Abscessus14	HSP19	Non-CF	Europe	Spain	Barcelona_HSP		2014-01-23	Doyle et al 2019
ERR3198387	M. a. abscessus	Abscessus14	HVH38	CF	Europe	Spain	Barcelona_HVH		2014-07-25	Doyle et al 2019
ERR4020078	M. a. abscessus	Abscessus14	Ireland_2	CF	Europe	UK	Ireland_A		Not present	Redondo et al 2020
ERR4020083	M. a. abscessus	Abscessus14	Ireland_2	CF	Europe	UK	Ireland_A		Not present	Redondo et al 2020
ERR4020085	M. a. abscessus	Abscessus14	Ireland_30	Non-CF	Europe	UK	Ireland_I		Not present	Redondo et al 2020
ERR4020058	M. a. abscessus	Abscessus14	Ireland_35	Non-CF	Europe	UK	Ireland_F		Not present	Redondo et al 2020
ERR4020063	M. a. abscessus	Abscessus14	Ireland_7	CF	Europe	UK	Ireland_A		Not present	Redondo et al 2020
ERR4020066	M. a. abscessus	Abscessus14	Ireland_7	CF	Europe	UK	Ireland_A		Not present	Redondo et al 2020
EPG497_L002_001	M. a. abscessus	Abscessus14	Italy_EP	CF	Europe	Italy			Not present	Tortoli et al 2017	Sequence data obtained from authors
EPG530_L002	M. a. abscessus	Abscessus14	Italy_EP	CF	Europe	Italy			Not present	Tortoli et al 2017	Sequence data obtained from authors
PAL_11199_lib4817_nextseq_n0027_151bp	M. a. abscessus	Abscessus14	Italy_PL	CF	Europe	Italy			Not present	Tortoli et al 2017	Sequence data obtained from authors
PAL_12004_lib4818_nextseq_n0027_151bp	M. a. abscessus	Abscessus14	Italy_PL	CF	Europe	Italy			Not present	Tortoli et al 2017	Sequence data obtained from authors
SR414_S55_001	M. a. abscessus	Abscessus14	Italy_SR	CF	Europe	Italy			Not present	Tortoli et al 2017	Sequence data obtained from authors
SR476_L001_001	M. a. abscessus	Abscessus14	Italy_SR	CF	Europe	Italy			Not present	Tortoli et al 2017	Sequence data obtained from authors
VM512_S51_001	M. a. abscessus	Abscessus14	Italy_VM	CF	Europe	Italy			Not present	Tortoli et al 2017	Sequence data obtained from authors
ERR340566	M. a. abscessus	Abscessus14	LTH_K	CF	Europe	UK	Leeds		2012-07-03	Bryant et al 2016
ERR473271	M. a. abscessus	Abscessus14	PAP_G	CF	Europe	UK	Papworth		2012-10-24	Bryant et al 2016
ERR473272	M. a. abscessus	Abscessus14	PAP_G	CF	Europe	UK	Papworth		2012-11-14	Bryant et al 2016
ERR473273	M. a. abscessus	Abscessus14	PAP_G	CF	Europe	UK	Papworth		2012-10-16	Bryant et al 2016
MVDX01	M. a. abscessus	Abscessus14	Public_abscessus8	Non-CF	Asia	Taiwan	Taichung		Not present	Yee el al 2017
ERR340541	M. a. abscessus	Abscessus14	RBL_F	CF	Europe	UK	London_Brompton		Not present	Bryant et al 2016
ERR340543	M. a. abscessus	Abscessus14	RBL_H	CF	Europe	UK	London_Brompton		Not present	Bryant et al 2016
ERR363279	M. a. abscessus	Abscessus14	RHS_F	Non-CF	Europe	UK	Sheffield_Teaching		2011-07-25	Bryant et al 2016
ERR363280	M. a. abscessus	Abscessus14	RHS_G	CF	Europe	UK	Sheffield_Childrens		2011-07-19	Bryant et al 2016
ERR363281	M. a. abscessus	Abscessus14	RHS_G	CF	Europe	UK	Sheffield_Childrens		2011-08-09	Bryant et al 2016
ERR494864	M. a. abscessus	Abscessus14	RHS_G	CF	Europe	UK	Sheffield_Teaching		2011-07-19	Bryant et al 2016
ERR494866	M. a. abscessus	Abscessus14	RHS_G	CF	Europe	UK	Sheffield_Teaching		2011-08-10	Bryant et al 2016
ERR494906	M. a. abscessus	Abscessus14	RHS_G	CF	Europe	UK	Sheffield_Teaching		2012-05-09	Bryant et al 2016
ERR494913	M. a. abscessus	Abscessus14	RHS_G	CF	Europe	UK	Sheffield_Teaching		2012-07-20	Bryant et al 2016
ERR494890	M. a. abscessus	Abscessus14	RHS_S	CF	Europe	UK	Sheffield_Teaching		2012-02-22	Bryant et al 2016
ERR363255	M. a. abscessus	Abscessus14	RVI_A	CF	Europe	UK	Newcastle		2011-08-01	Bryant et al 2016
ERR340493	M. a. abscessus	Abscessus14	SMRL_AG	?	Europe	UK	Greater_Glasgow		2011-01-07	Bryant et al 2016
ERR343183	M. a. abscessus	Abscessus14	SMRL_BD	?	Europe	UK	Greater_Glasgow		2011-02-08	Bryant et al 2016
ERR340512	M. a. abscessus	Abscessus14	SMRL_BK	?	Europe	UK	Greater_Glasgow		2011-07-25	Bryant et al 2016
ERR340501	M. a. abscessus	Abscessus14	SMRL_BN	?	Europe	UK	Lothian		2011-04-07	Bryant et al 2016
ERR340502	M. a. abscessus	Abscessus14	SMRL_BN	?	Europe	UK	Lothian		2011-04-07	Bryant et al 2016
ERR340503	M. a. abscessus	Abscessus14	SMRL_BN	?	Europe	UK	Lothian		2011-04-07	Bryant et al 2016
ERR343212	M. a. abscessus	Abscessus14	SMRL_BN	?	Europe	UK	Lothian		2009-08-12	Bryant et al 2016
ERR343228	M. a. abscessus	Abscessus14	SMRL_BN	?	Europe	UK	Lothian		2010-04-12	Bryant et al 2016
ERR343229	M. a. abscessus	Abscessus14	SMRL_BN	?	Europe	UK	Lothian		2010-04-13	Bryant et al 2016
ERR343232	M. a. abscessus	Abscessus14	SMRL_BN	?	Europe	UK	Lothian		2010-06-13	Bryant et al 2016
ERR343233	M. a. abscessus	Abscessus14	SMRL_BN	?	Europe	UK	Lothian		2010-06-13	Bryant et al 2016
ERR351970	M. a. abscessus	Abscessus14	SMRL_BN	?	Europe	UK	Greater_Glasgow		2009-09-28	Bryant et al 2016
ERR351974	M. a. abscessus	Abscessus14	SMRL_BN	?	Europe	UK	Lothian		2010-04-14	Bryant et al 2016
ERR369267	M. a. abscessus	Abscessus14	SMRL_BN	?	Europe	UK	Lothian		Not present	Bryant et al 2016
ERR369272	M. a. abscessus	Abscessus14	SMRL_BN	?	Europe	UK	Lothian		2005-06-08	Bryant et al 2016
ERR369273	M. a. abscessus	Abscessus14	SMRL_BN	?	Europe	UK	Lothian		2005-06-08	Bryant et al 2016
ERR369283	M. a. abscessus	Abscessus14	SMRL_BN	?	Europe	UK	Lothian		2005-11-09	Bryant et al 2016
ERR369293	M. a. abscessus	Abscessus14	SMRL_BN	?	Europe	UK	Greater_Glasgow		2006-03-24	Bryant et al 2016
ERR369314	M. a. abscessus	Abscessus14	SMRL_BN	?	Europe	UK	Lothian		2006-12-13	Bryant et al 2016
ERR369315	M. a. abscessus	Abscessus14	SMRL_BN	?	Europe	UK	Lothian		2006-12-13	Bryant et al 2016
ERR369323	M. a. abscessus	Abscessus14	SMRL_BN	?	Europe	UK	Greater_Glasgow		2007-05-30	Bryant et al 2016
ERR369336	M. a. abscessus	Abscessus14	SMRL_BN	?	Europe	UK	Lothian		2007-12-31	Bryant et al 2016
ERR369338	M. a. abscessus	Abscessus14	SMRL_BN	?	Europe	UK	Lothian		Not present	Bryant et al 2016
ERR369339	M. a. abscessus	Abscessus14	SMRL_BN	?	Europe	UK	Lothian		2008-01-03	Bryant et al 2016
ERR343239	M. a. abscessus	Abscessus14	SMRL_BO	?	Europe	UK	Greater_Glasgow		2010-11-17	Bryant et al 2016
ERR343242	M. a. abscessus	Abscessus14	SMRL_BO	?	Europe	UK	Greater_Glasgow		2010-12-08	Bryant et al 2016
ERR343243	M. a. abscessus	Abscessus14	SMRL_BO	?	Europe	UK	Greater_Glasgow		2010-11-19	Bryant et al 2016
ERR351979	M. a. abscessus	Abscessus14	SMRL_BO	?	Europe	UK	Greater_Glasgow		2010-12-08	Bryant et al 2016
ERR343205	M. a. abscessus	Abscessus14	SMRL_CM	?	Europe	UK	Greater_Glasgow		2009-04-29	Bryant et al 2016
ERR343207	M. a. abscessus	Abscessus14	SMRL_CM	?	Europe	UK	Greater_Glasgow		2009-05-28	Bryant et al 2016
ERR343208	M. a. abscessus	Abscessus14	SMRL_CM	?	Europe	UK	Greater_Glasgow		2009-05-21	Bryant et al 2016
ERR484956	M. a. abscessus	Abscessus14	SMRL_DB	CF	Europe	UK	Grampian		Not present	Bryant et al 2016
ERR369214	M. a. abscessus	Abscessus14	SMRL_E	?	Europe	UK	Lothian	Grampian	2003-09-24	Bryant et al 2016
ERR369215	M. a. abscessus	Abscessus14	SMRL_E	?	Europe	UK	Lothian	Grampian	2003-11-28	Bryant et al 2016
ERR369217	M. a. abscessus	Abscessus14	SMRL_E	?	Europe	UK	Lothian	Grampian	2003-12-13	Bryant et al 2016
ERR340521	M. a. abscessus	Abscessus14	SMRL_Q	Non-CF	Europe	UK	Grampian		2011-10-24	Bryant et al 2016
ERR343218	M. a. abscessus	Abscessus14	SMRL_Q	Non-CF	Europe	UK	Grampian		2009-09-16	Bryant et al 2016
ERR374012	M. a. abscessus	Abscessus14	UNC_AU	CF	NorthAmerica	USA	UNC_Chapel_Hill		2010-09-09	Bryant et al 2016
ERR349282	M. a. abscessus	Abscessus14	UNC_B	CF	NorthAmerica	USA	UNC_Chapel_Hill		2010-01-07	Bryant et al 2016
ERR373949	M. a. abscessus	Abscessus14	UNC_B	CF	NorthAmerica	USA	UNC_Chapel_Hill		2013-01-10	Bryant et al 2016
ERR374024	M. a. abscessus	Abscessus14	UNC_BA	CF	NorthAmerica	USA	UNC_Chapel_Hill		2011-06-16	Bryant et al 2016
ERR374033	M. a. abscessus	Abscessus14	UNC_BD	CF	NorthAmerica	USA	UNC_Chapel_Hill		2012-06-05	Bryant et al 2016
ERR349273	M. a. abscessus	Abscessus14	UNC_BG	CF	NorthAmerica	USA	UNC_Chapel_Hill		2006-05-25	Bryant et al 2016
ERR363418	M. a. abscessus	Abscessus14	UNC_BX	CF	NorthAmerica	USA	UNC_Chapel_Hill		2010-09-09	Bryant et al 2016
ERR349289	M. a. abscessus	Abscessus14	UNC_CE	Non-CF	NorthAmerica	USA	UNC_Chapel_Hill		2011-06-27	Bryant et al 2016
ERR363435	M. a. abscessus	Abscessus14	UNC_CG	Non-CF	NorthAmerica	USA	UNC_Chapel_Hill		2012-10-22	Bryant et al 2016
ERR374036	M. a. abscessus	Abscessus14	UNC_CG	Non-CF	NorthAmerica	USA	UNC_Chapel_Hill		2012-10-24	Bryant et al 2016
ERR373999	M. a. abscessus	Abscessus14	UNC_CI	Non-CF	NorthAmerica	USA	UNC_Chapel_Hill		2008-09-29	Bryant et al 2016
ERR373962	M. a. abscessus	Abscessus14	UNC_CJ	CF	NorthAmerica	USA	UNC_Chapel_Hill		2005-11-02	Bryant et al 2016
ERR374008	M. a. abscessus	Abscessus14	UNC_CM	Non-CF	NorthAmerica	USA	UNC_Chapel_Hill		2010-01-29	Bryant et al 2016
ERR363414	M. a. abscessus	Abscessus14	UNC_CQ	Non-CF	NorthAmerica	USA	UNC_Chapel_Hill		2011-02-16	Bryant et al 2016
ERR349270	M. a. abscessus	Abscessus14	UNC_P	CF	NorthAmerica	USA	UNC_Chapel_Hill		2005-11-02	Bryant et al 2016
ERR363249	M. a. abscessus	Abscessus14	WRCM_K	?	Europe	UK	Wales		Not present	Bryant et al 2016
ERR459979	M. a. abscessus	Abscessus15	BIR_E	CF	Europe	UK	Birmingham_Heartlands		2008-01-09	Bryant et al 2016
ERR494898	M. a. abscessus	Abscessus15	BIR_M	CF	Europe	UK	Birmingham_Childrens		2012-01-23	Bryant et al 2016
ERR494918	M. a. abscessus	Abscessus15	BIR_M	CF	Europe	UK	Birmingham_Heartlands		2012-08-12	Bryant et al 2016
ERR363334	M. a. abscessus	Abscessus15	BTL_C	CF	Europe	UK	London_Barts		2012-03-02	Bryant et al 2016
SRR7800709	M. a. abscessus	Abscessus15	CF00038	CF	NorthAmerica	USA	TX		2015-10-02	Hasan et al 2019
SRR7800591	M. a. abscessus	Abscessus15	CF00136	CF	NorthAmerica	USA	FL		2016-04-29	Hasan et al 2019
SRR7800592	M. a. abscessus	Abscessus15	CF00136	CF	NorthAmerica	USA	FL		2016-01-04	Hasan et al 2019
SRR7800594	M. a. abscessus	Abscessus15	CF00136	CF	NorthAmerica	USA	FL		2016-03-15	Hasan et al 2019
SRR7800595	M. a. abscessus	Abscessus15	CF00141	CF	NorthAmerica	USA	FL		2016-03-14	Hasan et al 2019
SRR7800660	M. a. abscessus	Abscessus15	CF00167	CF	NorthAmerica	USA	OH		2016-01-28	Hasan et al 2019
SRR7800661	M. a. abscessus	Abscessus15	CF00167	CF	NorthAmerica	USA	OH		2016-05-12	Hasan et al 2019
SRR7800662	M. a. abscessus	Abscessus15	CF00167	CF	NorthAmerica	USA	OH		2016-04-29	Hasan et al 2019
ERR3198401	M. a. abscessus	Abscessus15	GOSH17	CF	Europe	UK	London_GOSH		2009-04-21	Doyle et al 2019
ERR3198413	M. a. abscessus	Abscessus15	GOSH27	CF	Europe	UK	London_GOSH		2010-12-18	Doyle et al 2019
ERR3198481	M. a. abscessus	Abscessus15	GOSH43	CF	Europe	UK	London_GOSH		2015-08-30	Doyle et al 2019
ERR4020108	M. a. abscessus	Abscessus15	Ireland_1	CF	Europe	UK	Ireland_A		Not present	Redondo et al 2020
ERR4020079	M. a. abscessus	Abscessus15	Ireland_15	CF	Europe	UK	Ireland_A		Not present	Redondo et al 2020
ERR4020082	M. a. abscessus	Abscessus15	Ireland_15	CF	Europe	UK	Ireland_A		Not present	Redondo et al 2020
ERR4020104	M. a. abscessus	Abscessus15	Ireland_20	CF	Europe	UK	Ireland_A		Not present	Redondo et al 2020
ERR4020092	M. a. abscessus	Abscessus15	Ireland_22	CF	Europe	UK	Ireland_A		Not present	Redondo et al 2020
ERR4020107	M. a. abscessus	Abscessus15	Ireland_22	CF	Europe	UK	Ireland_A		Not present	Redondo et al 2020
ERR4020052	M. a. abscessus	Abscessus15	Ireland_25	CF	Europe	UK	Ireland_C		Not present	Redondo et al 2020
ERR4020072	M. a. abscessus	Abscessus15	Ireland_6	CF	Europe	UK	Ireland_A		Not present	Redondo et al 2020
ERR4020076	M. a. abscessus	Abscessus15	Ireland_6	CF	Europe	UK	Ireland_A		Not present	Redondo et al 2020
ERR363361	M. a. abscessus	Abscessus15	JRH_F	CF	Europe	UK	Oxford		2012-04-13	Bryant et al 2016
ERR363362	M. a. abscessus	Abscessus15	JRH_F	CF	Europe	UK	Oxford		2012-03-30	Bryant et al 2016
ERR363363	M. a. abscessus	Abscessus15	JRH_F	CF	Europe	UK	Oxford		2012-03-31	Bryant et al 2016
ERR363364	M. a. abscessus	Abscessus15	JRH_F	CF	Europe	UK	Oxford		2012-04-05	Bryant et al 2016
ERR363356	M. a. abscessus	Abscessus15	JRH_L	CF	Europe	UK	Oxford		2012-04-02	Bryant et al 2016
ERR1081311	M. a. abscessus	Abscessus15	Manchester_19	CF	Europe	UK	Manchester		Not present	This study
ERR340538	M. a. abscessus	Abscessus15	RBL_C	CF	Europe	UK	London_Brompton		Not present	Bryant et al 2016
ERR363269	M. a. abscessus	Abscessus15	RHS_C	CF	Europe	UK	Sheffield_Teaching		2011-10-24	Bryant et al 2016
ERR363270	M. a. abscessus	Abscessus15	RHS_C	CF	Europe	UK	Sheffield_Teaching		2011-05-05	Bryant et al 2016
ERR363271	M. a. abscessus	Abscessus15	RHS_C	CF	Europe	UK	Sheffield_Teaching		2010-05-12	Bryant et al 2016
ERR494899	M. a. abscessus	Abscessus15	RHS_W	CF	Europe	UK	Sheffield_Teaching		2012-03-22	Bryant et al 2016
ERR363268	M. a. abscessus	Abscessus15	RVI_E	CF	Europe	UK	Newcastle		2012-02-21	Bryant et al 2016
ERR363260	M. a. abscessus	Abscessus15	RVI_J	CF	Europe	UK	Newcastle		2011-03-01	Bryant et al 2016
ERR363264	M. a. abscessus	Abscessus15	RVI_M	CF	Europe	UK	Newcastle		2011-08-03	Bryant et al 2016
ERR363266	M. a. abscessus	Abscessus15	RVI_O	CF	Europe	UK	Newcastle		2012-01-25	Bryant et al 2016
ERR459976	M. a. abscessus	Abscessus15	RVI_R	CF	Europe	UK	Newcastle		2013-05-22	Bryant et al 2016
ERR343204	M. a. abscessus	Abscessus15	SMRL_BC	?	Europe	UK	Greater_Glasgow		2009-04-22	Bryant et al 2016
ERR340505	M. a. abscessus	Abscessus15	SMRL_BP	?	Europe	UK	Greater_Glasgow		2011-04-26	Bryant et al 2016
ERR343219	M. a. abscessus	Abscessus15	SMRL_BP	?	Europe	UK	Greater_Glasgow		2009-10-07	Bryant et al 2016
ERR343234	M. a. abscessus	Abscessus15	SMRL_BP	?	Europe	UK	Greater_Glasgow		Not present	Bryant et al 2016
ERR351971	M. a. abscessus	Abscessus15	SMRL_BP	?	Europe	UK	Greater_Glasgow		2009-10-12	Bryant et al 2016
ERR340510	M. a. abscessus	Abscessus15	SMRL_CV	CF	Europe	UK	Greater_Glasgow		2011-06-06	Bryant et al 2016
ERR343185	M. a. abscessus	Abscessus15	SMRL_CV	CF	Europe	UK	Greater_Glasgow		2008-06-12	Bryant et al 2016
ERR369180	M. a. abscessus	Abscessus15	SMRL_CV	CF	Europe	UK	Greater_Glasgow		2002-02-08	Bryant et al 2016
ERR369188	M. a. abscessus	Abscessus15	SMRL_CV	CF	Europe	UK	Greater_Glasgow		2002-09-16	Bryant et al 2016
ERR369229	M. a. abscessus	Abscessus15	SMRL_CV	CF	Europe	UK	Greater_Glasgow		2004-05-04	Bryant et al 2016
ERR369232	M. a. abscessus	Abscessus15	SMRL_CV	CF	Europe	UK	Greater_Glasgow		2004-05-25	Bryant et al 2016
ERR369253	M. a. abscessus	Abscessus15	SMRL_CV	CF	Europe	UK	Greater_Glasgow		2004-10-26	Bryant et al 2016
ERR369281	M. a. abscessus	Abscessus15	SMRL_CV	CF	Europe	UK	Greater_Glasgow		2005-11-04	Bryant et al 2016
ERR369296	M. a. abscessus	Abscessus15	SMRL_CV	CF	Europe	UK	Greater_Glasgow		2006-04-04	Bryant et al 2016
ERR369320	M. a. abscessus	Abscessus15	SMRL_CV	CF	Europe	UK	Greater_Glasgow		2007-04-03	Bryant et al 2016
ERR369340	M. a. abscessus	Abscessus15	SMRL_CV	CF	Europe	UK	Greater_Glasgow		2008-01-17	Bryant et al 2016
ERR343175	M. a. abscessus	Abscessus15	SMRL_CZ	?	Europe	UK	Greater_Glasgow		2008-01-28	Bryant et al 2016
ERR369230	M. a. abscessus	Abscessus15	SMRL_J	CF	Europe	UK	Greater_Glasgow		2004-04-16	Bryant et al 2016
ERR369250	M. a. abscessus	Abscessus15	SMRL_J	CF	Europe	UK	Greater_Glasgow		2004-10-22	Bryant et al 2016
ERR369251	M. a. abscessus	Abscessus15	SMRL_J	CF	Europe	UK	Greater_Glasgow		2004-10-22	Bryant et al 2016
ERR369252	M. a. abscessus	Abscessus15	SMRL_J	CF	Europe	UK	Greater_Glasgow		2004-10-22	Bryant et al 2016
ERR369258	M. a. abscessus	Abscessus15	SMRL_J	CF	Europe	UK	Greater_Glasgow		2004-10-22	Bryant et al 2016
ERR369302	M. a. abscessus	Abscessus15	SMRL_J	CF	Europe	UK	Greater_Glasgow		2006-06-23	Bryant et al 2016
ERR369310	M. a. abscessus	Abscessus15	SMRL_J	CF	Europe	UK	Greater_Glasgow		2006-10-24	Bryant et al 2016
ERR363403	M. a. abscessus	Abscessus15	SMRL_W	CF	Europe	UK	Greater_Glasgow		2001-06-18	Bryant et al 2016
ERR485002	M. a. abscessus	Abscessus15	STH_J	CF	Europe	UK	Southampton		2013-10-23	Bryant et al 2016
ERR459865	M. a. abscessus	Abscessus15	SVH_C	?	Europe	UK	Dublin		Not present	Bryant et al 2016
ERR459973	M. a. abscessus	Abscessus15	SVH_P	CF	Europe	UK	Dublin		Not present	Bryant et al 2016
ERR349267	M. a. abscessus	Abscessus15	UNC_C	CF	NorthAmerica	USA	UNC_Chapel_Hill		2013-01-06	Bryant et al 2016
ERR373952	M. a. abscessus	Abscessus15	UNC_C	CF	NorthAmerica	USA	UNC_Chapel_Hill		2013-01-19	Bryant et al 2016
ERR373973	M. a. abscessus	Abscessus15	UNC_CT	Non-CF	NorthAmerica	USA	UNC_Chapel_Hill		2006-02-15	Bryant et al 2016
ERR363408	M. a. abscessus	Abscessus15	UNC_Z	CF	NorthAmerica	USA	UNC_Chapel_Hill		2007-04-05	Bryant et al 2016
ERR363241	M. a. abscessus	Abscessus15	WRCM_E	?	Europe	UK	Bristol		Not present	Bryant et al 2016
ERR330752	M. a. abscessus	Abscessus15	WRCM_G	?	Europe	UK	Taunton		Not present	Bryant et al 2016
SRR7800488	M. a. abscessus	Abscessus16	CF00016	CF	NorthAmerica	USA	CO		2016-04-13	Hasan et al 2019
SRR7800490	M. a. abscessus	Abscessus16	CF00016	CF	NorthAmerica	USA	CO		2015-12-14	Hasan et al 2019
SRR7800491	M. a. abscessus	Abscessus16	CF00016	CF	NorthAmerica	USA	CO		2016-05-16	Hasan et al 2019
SRR7800493	M. a. abscessus	Abscessus16	CF00016	CF	NorthAmerica	USA	CO		2015-04-15	Hasan et al 2019
SRR7800524	M. a. abscessus	Abscessus16	CF00016	CF	NorthAmerica	USA	CO		2015-01-26	Hasan et al 2019
SRR7800634	M. a. abscessus	Abscessus16	CF00016	CF	NorthAmerica	USA	CO		2016-06-02	Hasan et al 2019
SRR7800635	M. a. abscessus	Abscessus16	CF00016	CF	NorthAmerica	USA	CO		2016-12-05	Hasan et al 2019
SRR7800636	M. a. abscessus	Abscessus16	CF00016	CF	NorthAmerica	USA	CO		2016-12-08	Hasan et al 2019
SRR7800637	M. a. abscessus	Abscessus16	CF00016	CF	NorthAmerica	USA	CO		2016-12-28	Hasan et al 2019
SRR7800638	M. a. abscessus	Abscessus16	CF00016	CF	NorthAmerica	USA	CO		2015-06-01	Hasan et al 2019
SRR7800643	M. a. abscessus	Abscessus16	CF00016	CF	NorthAmerica	USA	CO		2016-04-27	Hasan et al 2019
SRR7800680	M. a. abscessus	Abscessus16	CF00016	CF	NorthAmerica	USA	CO		2016-07-11	Hasan et al 2019
SRR7800707	M. a. abscessus	Abscessus16	CF00016	CF	NorthAmerica	USA	CO		2016-03-21	Hasan et al 2019
SRR7800470	M. a. abscessus	Abscessus16	CF00076	CF	NorthAmerica	USA	OH		2016-01-29	Hasan et al 2019
SRR7800471	M. a. abscessus	Abscessus16	CF00076	CF	NorthAmerica	USA	OH		2016-02-24	Hasan et al 2019
SRR7800513	M. a. abscessus	Abscessus16	CF00106	CF	NorthAmerica	USA	ID		2015-12-15	Hasan et al 2019
SRR7800623	M. a. abscessus	Abscessus16	CF00151	CF	NorthAmerica	USA	TN		2016-02-24	Hasan et al 2019
NQTL01	M. a. abscessus	Abscessus16	China_abscessus118	Non-CF	Asia	China	Shanghai		2015-04-07	Li et al 2017
NQRE01	M. a. abscessus	Abscessus16	China_abscessus119	Non-CF	Asia	China	Shanghai		2014-01-22	Li et al 2017
NQSM01	M. a. abscessus	Abscessus16	China_abscessus120	Non-CF	Asia	China	Shanghai		2015-04-04	Li et al 2017
ERR4020094	M. a. abscessus	Abscessus16	Ireland_18	CF	Europe	UK	Ireland_A		Not present	Redondo et al 2020
ERR4020113	M. a. abscessus	Abscessus16	Ireland_18	CF	Europe	UK	Ireland_A		Not present	Redondo et al 2020
BENC_10241_lib5981_nextseq_n0055_151bp	M. a. abscessus	Abscessus16	Italy_BC	CF	Europe	Italy			Not present	Tortoli et al 2017	Sequence data obtained from authors
BS_258_lib4811_nextseq_n0027_151bp	M. a. abscessus	Abscessus16	Italy_BS	CF	Europe	Italy			Not present	Tortoli et al 2017	Sequence data obtained from authors
BS_365_lib5993_nextseq_n0055_151bp	M. a. abscessus	Abscessus16	Italy_BS	CF	Europe	Italy			Not present	Tortoli et al 2017	Sequence data obtained from authors
BS_366_lib4812_nextseq_n0027_151bp	M. a. abscessus	Abscessus16	Italy_BS	CF	Europe	Italy			Not present	Tortoli et al 2017	Sequence data obtained from authors
ERR1081297	M. a. abscessus	Abscessus16	Manchester_17	CF	Europe	UK	Manchester		Not present	This study
M152	M. a. abscessus	Abscessus16	Public_abscessus9	?	Asia	Malaysia			Not present	Ngeow et al 2012
ERR494941	M. a. abscessus	Abscessus16	RVI_BF	CF	Europe	UK	Newcastle		2013-07-24	Bryant et al 2016
ERR363267	M. a. abscessus	Abscessus16	RVI_C	CF	Europe	UK	Newcastle		2012-02-17	Bryant et al 2016
ERR369242	M. a. abscessus	Abscessus16	SMRL_CP	CF	Europe	UK	Greater_Glasgow		2004-07-03	Bryant et al 2016
ERR363321	M. a. abscessus	Abscessus16	SVH_M	CF	Europe	UK	Dublin		Not present	Bryant et al 2016
ERR374005	M. a. abscessus	Abscessus16	UNC_AM	CF	NorthAmerica	USA	UNC_Chapel_Hill		2009-04-16	Bryant et al 2016
ERR363416	M. a. abscessus	Abscessus16	UNC_AV	CF	NorthAmerica	USA	UNC_Chapel_Hill		2008-05-13	Bryant et al 2016
VM214_S49_001	M. a. abscessus	Abscessus17	Italy_VM	CF	Europe	Italy			Not present	Tortoli et al 2017	Sequence data obtained from authors
ERR1081298	M. a. abscessus	Abscessus17	Manchester_3	CF	Europe	UK	Manchester		Not present	This study
JRME01	M. a. abscessus	Abscessus17	Public_abscessus_10	?	Europe	France	Paris_Necker_Hospital		2004	Sapriel et al 2016
ERR369175	M. a. abscessus	Abscessus17	SMRL_AE	?	Europe	UK	Greater_Glasgow		2001-11-21	Bryant et al 2016
ERR343213	M. a. abscessus	Abscessus17	SMRL_AK	?	Europe	UK	Greater_Glasgow		2009-08-12	Bryant et al 2016
ERR343220	M. a. abscessus	Abscessus17	SMRL_AK	?	Europe	UK	Greater_Glasgow		2009-10-28	Bryant et al 2016
ERR343199	M. a. abscessus	Abscessus17	SMRL_BD	?	Europe	UK	Greater_Glasgow		2009-01-28	Bryant et al 2016
ERR343206	M. a. abscessus	Abscessus17	SMRL_BD	?	Europe	UK	Greater_Glasgow		2009-04-29	Bryant et al 2016
ERR343210	M. a. abscessus	Abscessus17	SMRL_BD	?	Europe	UK	Greater_Glasgow		Not present	Bryant et al 2016
ERR343215	M. a. abscessus	Abscessus17	SMRL_BD	?	Europe	UK	Greater_Glasgow		2009-08-20	Bryant et al 2016
ERR369194	M. a. abscessus	Abscessus17	SMRL_BD	?	Europe	UK	Lothian		Not present	Bryant et al 2016
ERR369195	M. a. abscessus	Abscessus17	SMRL_BD	?	Europe	UK	Lothian		Not present	Bryant et al 2016
ERR369196	M. a. abscessus	Abscessus17	SMRL_BD	?	Europe	UK	Lothian		Not present	Bryant et al 2016
ERR369199	M. a. abscessus	Abscessus17	SMRL_BD	?	Europe	UK	Lothian		2003-07-11	Bryant et al 2016
ERR369210	M. a. abscessus	Abscessus17	SMRL_BD	?	Europe	UK	Lothian		2003-10-02	Bryant et al 2016
ERR369285	M. a. abscessus	Abscessus17	SMRL_BD	?	Europe	UK	Lothian		2005-12-05	Bryant et al 2016
ERR369297	M. a. abscessus	Abscessus17	SMRL_BD	?	Europe	UK	Lothian		2006-04-11	Bryant et al 2016
ERR369298	M. a. abscessus	Abscessus17	SMRL_BD	?	Europe	UK	Lothian		2006-04-11	Bryant et al 2016
ERR369299	M. a. abscessus	Abscessus17	SMRL_BD	?	Europe	UK	Lothian		2006-04-12	Bryant et al 2016
ERR369318	M. a. abscessus	Abscessus17	SMRL_BD	?	Europe	UK	Greater_Glasgow		2007-03-15	Bryant et al 2016
ERR369332	M. a. abscessus	Abscessus17	SMRL_BD	?	Europe	UK	Greater_Glasgow		2007-10-30	Bryant et al 2016
ERR363402	M. a. abscessus	Abscessus17	SMRL_Y	CF	Europe	UK	Lothian		2001-06-06	Bryant et al 2016
ERR363406	M. a. abscessus	Abscessus17	SMRL_Y	CF	Europe	UK	Lothian		2001-09-12	Bryant et al 2016
ERR369223	M. a. abscessus	Abscessus17	SMRL_Y	CF	Europe	UK	Lothian		2004-03-03	Bryant et al 2016
ERR369231	M. a. abscessus	Abscessus17	SMRL_Y	CF	Europe	UK	Lothian		2004-05-12	Bryant et al 2016
ML566_L002	M. a. abscessus	Abscessus18	Italy_ML	CF	Europe	Italy			Not present	Bryant et al 2016
ERR369181	M. a. abscessus	Abscessus18	SMRL_CE	CF	Europe	UK	Lothian		2002-02-20	Bryant et al 2016
ERR369172	M. a. abscessus	Abscessus18	SMRL_CE	CF	Europe	UK	Lothian		2001-09-12	Bryant et al 2016
ERR369176	M. a. abscessus	Abscessus18	SMRL_CE	CF	Europe	UK	Lothian		2001-12-18	Bryant et al 2016
ERR369233	M. a. abscessus	Abscessus18	SMRL_CE	CF	Europe	UK	Lothian		2004-06-14	Bryant et al 2016
ERR369235	M. a. abscessus	Abscessus18	SMRL_CE	CF	Europe	UK	Lothian		2004-06-29	Bryant et al 2016
ERR369245	M. a. abscessus	Abscessus18	SMRL_CE	CF	Europe	UK	Lothian		2004-08-25	Bryant et al 2016
ERR369255	M. a. abscessus	Abscessus18	SMRL_CE	CF	Europe	UK	Lothian		2004-11-17	Bryant et al 2016
ERR369264	M. a. abscessus	Abscessus18	SMRL_CE	CF	Europe	UK	Lothian		Not present	Bryant et al 2016
SRR7800527	M. a. abscessus	Abscessus19	CF00100	CF	NorthAmerica	USA	OH		2016-01-26	Hasan et al 2019
SRR7800716	M. a. abscessus	Abscessus19	CF00100	CF	NorthAmerica	USA	OH		2016-02-11	Hasan et al 2019
SRR7800722	M. a. abscessus	Abscessus19	CF00100	CF	NorthAmerica	USA	OH		2016-03-08	Hasan et al 2019
SRR7800728	M. a. abscessus	Abscessus19	CF00100	CF	NorthAmerica	USA	OH		2016-05-24	Hasan et al 2019
SRR7800731	M. a. abscessus	Abscessus19	CF00100	CF	NorthAmerica	USA	OH		2016-01-26	Hasan et al 2019
ERR3198376	M. a. abscessus	Abscessus19	HSP-2	Non-CF	Europe	Spain	Barcelona_HSP		2009-03-24	Doyle et al 2019
ERR3198377	M. a. abscessus	Abscessus19	HSP-2	Non-CF	Europe	Spain	Barcelona_HSP		2015-12-01	Doyle et al 2019
PE_239_lib5992_nextseq_n0055_151bp	M. a. abscessus	Abscessus19	Italy_PE	CF	Europe	Italy			Not present	Tortoli et al 2017	Sequence data obtained from authors
PE_500_lib5970_nextseq_n0055_151bp	M. a. abscessus	Abscessus19	Italy_PE	CF	Europe	Italy			Not present	Tortoli et al 2017	Sequence data obtained from authors
ERR363357	M. a. abscessus	Abscessus19	JRH_A	CF	Europe	UK	Oxford		2012-04-10	Bryant et al 2016
ERR363358	M. a. abscessus	Abscessus19	JRH_A	CF	Europe	UK	Oxford		2012-06-07	Bryant et al 2016
CF	M. a. abscessus	Abscessus19	Public_abscessus_11	?	Europe	France			Not present	Bryant et al 2016
ERR363377	M. a. abscessus	Abscessus2	BTL_E	CF	Europe	UK	London_Barts		2012-06-18	Bryant et al 2016
SRR7800557	M. a. abscessus	Abscessus2	CF00096	CF	NorthAmerica	USA	SD		2016-04-27	Hasan et al 2019
SRR7800408	M. a. abscessus	Abscessus2	CF00783	CF	NorthAmerica	USA	CO		2017-01-05	Hasan et al 2019
NQTC01	M. a. abscessus	Abscessus2	China_abscessus1	Non-CF	Asia	China	Shanghai		2014-02-10	Li et al 2017
NQTS01	M. a. abscessus	Abscessus2	China_abscessus2	Non-CF	Asia	China	Shanghai		2014-02-21	Li et al 2017
NQTE01	M. a. abscessus	Abscessus2	China_abscessus3	Non-CF	Asia	China	Shanghai		2014-01-20	Li et al 2017
ERR369142	M. a. abscessus	Abscessus2	DEN_M	CF	Europe	Denmark	Copenhagen		Not present	Bryant et al 2016
ERR369135	M. a. abscessus	Abscessus2	DEN_O	CF	Europe	Denmark	Copenhagen		Not present	Bryant et al 2016
ERR3198386	M. a. abscessus	Abscessus2	HVH37	CF	Europe	Spain	Barcelona_HVH		2013-01-30	Doyle et al 2019
ERR3198395	M. a. abscessus	Abscessus2	HVH47	Non-CF	Europe	Spain	Barcelona_HVH		2013-03-28	Doyle et al 2019
SPIN08200_L001_001	M. a. abscessus	Abscessus2	Italy_SP	CF	Europe	Italy			Not present	Tortoli et al 2017	Sequence data obtained from authors
SRR6871408	M. a. abscessus	Abscessus2	Melb-016	CF	Oceania	Australia	RCH		2017-02-01	Yan et al 2019
ERR2759447	M. a. abscessus	Abscessus2	Netherlands_6	CF	Europe	Netherlands			Not present	This study
ERR340536	M. a. abscessus	Abscessus2	RBL_A	CF	Europe	UK	London_Brompton		Not present	Bryant et al 2016
ERR349292	M. a. abscessus	Abscessus2	UNC_AW	CF	NorthAmerica	USA	UNC_Chapel_Hill		2012-09-19	Bryant et al 2016
ERR374018	M. a. abscessus	Abscessus2	UNC_AW	CF	NorthAmerica	USA	UNC_Chapel_Hill		2011-05-03	Bryant et al 2016
ERR373953	M. a. abscessus	Abscessus2	UNC_F	CF	NorthAmerica	USA	UNC_Chapel_Hill		2013-03-06	Bryant et al 2016
ERR484983	M. a. abscessus	Abscessus5	AUS_BG	Environmental	Oceania	Australia			Not present	Bryant et al 2016
SRR7800554	M. a. abscessus	Abscessus5	CF00130	CF	NorthAmerica	USA	TX		2016-03-23	Hasan et al 2019
NQTO01	M. a. abscessus	Abscessus5	China_abscessus_25	Non-CF	Asia	China	Shanghai		2014-09-12	Li et al 2017
NQTH01	M. a. abscessus	Abscessus5	China_abscessus_26	Non-CF	Asia	China	Shanghai		2013-08-27	Li et al 2017
NQTB01	M. a. abscessus	Abscessus5	China_abscessus_27	Non-CF	Asia	China	Shanghai		2012-12-16	Li et al 2017
NQTM01	M. a. abscessus	Abscessus5	China_abscessus_28	Non-CF	Asia	China	Shanghai		2015-04-06	Li et al 2017
NQSW01	M. a. abscessus	Abscessus5	China_abscessus_29	Non-CF	Asia	China	Shanghai		2012-06-23	Li et al 2017
NQTQ01	M. a. abscessus	Abscessus5	China_abscessus_30	Non-CF	Asia	China	Shanghai		2014-06-14	Li et al 2017
NQSY01	M. a. abscessus	Abscessus5	China_abscessus_31	Non-CF	Asia	China	Shanghai		2013-11-28	Li et al 2017
ERR4020080	M. a. abscessus	Abscessus5	Ireland_32	Non-CF	Europe	UK	Ireland_A	Ireland_D	Not present	Redondo et al 2020
ERR4020115	M. a. abscessus	Abscessus5	Ireland_32	Non-CF	Europe	UK	Ireland_A	Ireland_D	Not present	Redondo et al 2020
ERR2759453	M. a. abscessus	Abscessus5	Netherlands_12	CF	Europe	Netherlands			Not present	This study
ERR2759457	M. a. abscessus	Abscessus5	Netherlands_16	CF	Europe	Netherlands			Not present	This study
ERR484987	M. a. abscessus	Abscessus6	AUS_I	CF	Oceania	Australia	TPCH		2010	Bryant et al 2016
ERR459815	M. a. abscessus	Abscessus6	AUS_T	CF	Oceania	Australia	RCH		2011	Bryant et al 2016
ERR459816	M. a. abscessus	Abscessus6	AUS_T	CF	Oceania	Australia	RCH		2011	Bryant et al 2016
ERR459817	M. a. abscessus	Abscessus6	AUS_T	CF	Oceania	Australia	RCH		2012	Bryant et al 2016
ERR494964	M. a. abscessus	Abscessus6	AUS_T	CF	Oceania	Australia	RCH		2011	Bryant et al 2016
ERR459818	M. a. abscessus	Abscessus6	AUS_U	CF	Oceania	Australia	RCH		2011	Bryant et al 2016
ERR459819	M. a. abscessus	Abscessus6	AUS_U	CF	Oceania	Australia	RCH		2011	Bryant et al 2016
ERR459820	M. a. abscessus	Abscessus6	AUS_U	CF	Oceania	Australia	RCH		2012	Bryant et al 2016
ERR459821	M. a. abscessus	Abscessus6	AUS_U	CF	Oceania	Australia	RCH		2012	Bryant et al 2016
SRR6871398	M. a. abscessus	Abscessus6	Australia_2	CF	Oceania	Australia	RCH		2013-10-01	Yan et al 2019
SRR6871406	M. a. abscessus	Abscessus6	Australia_2	CF	Oceania	Australia	RCH		2017-03-01	Yan et al 2019
ERR494842	M. a. abscessus	Abscessus6	BIR_F	CF	Europe	UK	Birmingham_Heartlands		2010-12-14	Bryant et al 2016
SRR7800649	M. a. abscessus	Abscessus6	CF00023	CF	NorthAmerica	USA	CO		2016-05-23	Hasan et al 2019
SRR7800547	M. a. abscessus	Abscessus6	CF00120	CF	NorthAmerica	USA	CO		2016-06-13	Hasan et al 2019
SRR7800548	M. a. abscessus	Abscessus6	CF00120	CF	NorthAmerica	USA	CO		2016-06-13	Hasan et al 2019
SRR7800550	M. a. abscessus	Abscessus6	CF00120	CF	NorthAmerica	USA	CO		2015-12-28	Hasan et al 2019
SRR7800558	M. a. abscessus	Abscessus6	CF00120	CF	NorthAmerica	USA	CO		2016-05-09	Hasan et al 2019
SRR7800559	M. a. abscessus	Abscessus6	CF00120	CF	NorthAmerica	USA	CO		2016-05-24	Hasan et al 2019
ERR4020070	M. a. abscessus	Abscessus6	Ireland_4	CF	Europe	UK	Ireland_A		Not present	Redondo et al 2020
ERR4020111	M. a. abscessus	Abscessus6	Ireland_4	CF	Europe	UK	Ireland_A		Not present	Redondo et al 2020
ERR340557	M. a. abscessus	Abscessus6	LTH_A	CF	Europe	UK	Leeds		2012-06-14	Bryant et al 2016
ERR363323	M. a. abscessus	Abscessus6	SVH_F	CF	Europe	UK	Dublin		Not present	Bryant et al 2016
ERR363252	M. a. abscessus	Abscessus6	WRCM_D	?	Europe	UK	Exeter		Not present	Bryant et al 2016
ERR363345	M. a. abscessus	Abscessus7	AHL_B	CF	Europe	UK	Alder_Hey		2012-04-27	Bryant et al 2016
ERR363342	M. a. abscessus	Abscessus7	AHL_E	CF	Europe	UK	Manchester		2012-03-06	Bryant et al 2016
ERR459811	M. a. abscessus	Abscessus7	AUS_Q	CF	Oceania	Australia	TPCH		2008	Bryant et al 2016
ERR490680	M. a. abscessus	Abscessus7	BIR_A	CF	Europe	UK	Birmingham_Heartlands		2009-06-23	Bryant et al 2016
ERR490693	M. a. abscessus	Abscessus7	BIR_A	CF	Europe	UK	Birmingham_Heartlands		2010-03-12	Bryant et al 2016
NQRL01	M. a. abscessus	Abscessus7	China_abscessus_32	Non-CF	Asia	China	Shanghai		2012-06-20	Li et al 2017
NQRA01	M. a. abscessus	Abscessus7	China_abscessus_33	Non-CF	Asia	China	Shanghai		2012-10-15	Li et al 2017
NQRD01	M. a. abscessus	Abscessus7	China_abscessus_34	Non-CF	Asia	China	Shanghai		2014-01-03	Li et al 2017
NQRO01	M. a. abscessus	Abscessus7	China_abscessus_35	Non-CF	Asia	China	Shanghai		2013-11-25	Li et al 2017
NQRW01	M. a. abscessus	Abscessus7	China_abscessus_36	Non-CF	Asia	China	Shanghai		2015-02-17	Li et al 2017
NQRM01	M. a. abscessus	Abscessus7	China_abscessus_37	Non-CF	Asia	China	Shanghai		2012-05-30	Li et al 2017
NQRJ01	M. a. abscessus	Abscessus7	China_abscessus_38	Non-CF	Asia	China	Shanghai		2012-09-20	Li et al 2017
ERR369140	M. a. abscessus	Abscessus7	DEN_X	CF	Europe	Denmark	Copenhagen		Not present	Bryant et al 2016
ERR3198400	M. a. abscessus	Abscessus7	GOSH15	CF	Europe	UK	London_GOSH		2006-06-27	Doyle et al 2019
ERR3198427	M. a. abscessus	Abscessus7	GOSH35	CF	Europe	UK	London_GOSH		2013-10-21	Doyle et al 2019
ERR459795	M. a. abscessus	Abscessus7	HOL_B	CF	Europe	Holland			2010-01-01	Bryant et al 2016
ERR459796	M. a. abscessus	Abscessus7	HOL_B	CF	Europe	Netherlands	Holland		2010-06-01	Bryant et al 2016
ERR459844	M. a. abscessus	Abscessus7	HOL_B	CF	Europe	Netherlands	Holland		2011-01-01	Bryant et al 2016
ERR459845	M. a. abscessus	Abscessus7	HOL_B	CF	Europe	Netherlands	Holland		2012-05-01	Bryant et al 2016
ERR4020061	M. a. abscessus	Abscessus7	Ireland_12	CF	Europe	UK	Ireland_A		Not present	Redondo et al 2020
SG_256_lib4816_nextseq_n0027_151bp	M. a. abscessus	Abscessus7	Italy_SG	CF	Europe	Italy			Not present	Tortoli et al 2017	Sequence data obtained from authors
SG_407_lib5969_nextseq_151bp	M. a. abscessus	Abscessus7	Italy_SG	CF	Europe	Italy			Not present	Tortoli et al 2017	Sequence data obtained from authors
SG_70_lib4815_nextseq_n0027_151bp	M. a. abscessus	Abscessus7	Italy_SG	CF	Europe	Italy			Not present	Tortoli et al 2017	Sequence data obtained from authors
ERR494901	M. a. abscessus	Abscessus7	LEI_B	CF	Europe	UK	Leicester		2012-04-04	Bryant et al 2016
ERR494911	M. a. abscessus	Abscessus7	LEI_D	CF	Europe	UK	Leicester		2012-07-28	Bryant et al 2016
ERR490671	M. a. abscessus	Abscessus7	LEI_G	CF	Europe	UK	Leicester		2009-03-25	Bryant et al 2016
ERR490675	M. a. abscessus	Abscessus7	LEI_G	CF	Europe	UK	Leicester		2009-04-24	Bryant et al 2016
ERR490683	M. a. abscessus	Abscessus7	LEI_G	CF	Europe	UK	Leicester		2009-07-07	Bryant et al 2016
ERR490688	M. a. abscessus	Abscessus7	LEI_G	CF	Europe	UK	Leicester		2009-12-02	Bryant et al 2016
ERR490701	M. a. abscessus	Abscessus7	LEI_G	CF	Europe	UK	Leicester		2010-07-09	Bryant et al 2016
ERR494836	M. a. abscessus	Abscessus7	LEI_G	CF	Europe	UK	Leicester		2010-09-12	Bryant et al 2016
ERR1081305	M. a. abscessus	Abscessus7	Manchester_2	CF	Europe	UK	Manchester		Not present	This study
ERR2759454	M. a. abscessus	Abscessus7	Netherlands_13	CF	Europe	Netherlands			Not present	This study
ERR340550	M. a. abscessus	Abscessus7	RBL_O	CF	Europe	UK	London_Brompton		Not present	Bryant et al 2016
ERR363310	M. a. abscessus	Abscessus7	RHS_I	CF	Europe	UK	Sheffield_Childrens		2009-03-10	Bryant et al 2016
ERR459984	M. a. abscessus	Abscessus7	RHS_I	CF	Europe	UK	Sheffield_Teaching		2008-07-15	Bryant et al 2016
ERR490697	M. a. abscessus	Abscessus7	RHS_I	CF	Europe	UK	Sheffield_Teaching		2010-04-19	Bryant et al 2016
ERR494834	M. a. abscessus	Abscessus7	RHS_I	CF	Europe	UK	Sheffield_Teaching		2009-03-09	Bryant et al 2016
ERR494904	M. a. abscessus	Abscessus7	RHS_V	CF	Europe	UK	Sheffield_Teaching		2012-04-12	Bryant et al 2016
ERR340513	M. a. abscessus	Abscessus7	SMRL_AD	?	Europe	UK	Lothian		2011-09-07	Bryant et al 2016
ERR340528	M. a. abscessus	Abscessus7	SMRL_AD	?	Europe	UK	Lothian		Not present	Bryant et al 2016
ERR351978	M. a. abscessus	Abscessus7	SMRL_AD	?	Europe	UK	Lothian		Not present	Bryant et al 2016
ERR343177	M. a. abscessus	Abscessus7	SMRL_BL	?	Europe	UK	Lothian		2008-02-22	Bryant et al 2016
ERR363384	M. a. abscessus	Abscessus7	SMRL_H	?	Europe	UK	Lothian		2001-02-27	Bryant et al 2016
ERR363325	M. a. abscessus	Abscessus7	SVH_K	CF	Europe	UK	Dublin		Not present	Bryant et al 2016
ERR363251	M. a. abscessus	Abscessus7	WRCM_H	CF	Europe	UK	Wales		Not present	Bryant et al 2016
ERR363240	M. a. abscessus	Abscessus7	WRCM_H	CF	Europe	UK	Wales		Not present	Bryant et al 2016
SRR7800702	M. a. abscessus	Abscessus8	CF00209	CF	NorthAmerica	USA	TN		2016-05-26	Hasan et al 2019
NQTG01	M. a. abscessus	Abscessus8	China_abscessus_39	Non-CF	Asia	China	Shanghai		2013-12-30	Li et al 2017
NQTR01	M. a. abscessus	Abscessus8	China_abscessus_40	Non-CF	Asia	China	Shanghai		2014-08-05	Li et al 2017
NQSV01	M. a. abscessus	Abscessus8	China_abscessus_41	Non-CF	Asia	China	Shanghai		2013-12-23	Li et al 2017
NQTJ01	M. a. abscessus	Abscessus8	China_abscessus_42	Non-CF	Asia	China	Shanghai		2013-08-09	Li et al 2017
NQTP01	M. a. abscessus	Abscessus8	China_abscessus_43	Non-CF	Asia	China	Shanghai		2013-08-07	Li et al 2017
NQTD01	M. a. abscessus	Abscessus8	China_abscessus_44	Non-CF	Asia	China	Shanghai		2014-01-10	Li et al 2017
ERR3198371	M. a. abscessus	Abscessus8	HSP14	Non-CF	Europe	Spain	Barcelona_HSP		2001-01-30	Doyle et al 2019
ERR4020067	M. a. abscessus	Abscessus8	Ireland_21	CF	Europe	UK	Ireland_A		Not present	Redondo et al 2020
ERR4020093	M. a. abscessus	Abscessus8	Ireland_21	CF	Europe	UK	Ireland_A		Not present	Redondo et al 2020
CAPP_12092014_lib5980_nextseq_n0055_151bp	M. a. abscessus	Abscessus8	Italy_CA	CF	Europe	Italy			Not present	Tortoli et al 2017	Sequence data obtained from authors
CAPP2015_lib5558_nextseq_n0047_151bp	M. a. abscessus	Abscessus8	Italy_CA	CF	Europe	Italy			Not present	Tortoli et al 2017	Sequence data obtained from authors
ERR1081310	M. a. abscessus	Abscessus8	Manchester_18	CF	Europe	UK	Manchester		Not present	This study
ERR340495	M. a. abscessus	Abscessus8	SMRL_AJ	?	Europe	UK	Lothian		2011-02-07	Bryant et al 2016
ERR340496	M. a. abscessus	Abscessus8	SMRL_AJ	?	Europe	UK	Lothian		2011-02-07	Bryant et al 2016
ERR459967	M. a. abscessus	Abscessus8	SVH_J	?	Europe	UK	Dublin		Not present	Bryant et al 2016
ERR459790	M. a. abscessus	Abscessus9	AUS_L	CF	Oceania	Australia	TPCH		2009	Bryant et al 2016
SRR7800674	M. a. abscessus	Abscessus9	CF00068	CF	NorthAmerica	USA	OH		2016-05-05	Hasan et al 2019
SRR7800597	M. a. abscessus	Abscessus9	CF00138	CF	NorthAmerica	USA	OH		2016-06-15	Hasan et al 2019
SRR7800598	M. a. abscessus	Abscessus9	CF00138	CF	NorthAmerica	USA	OH		2016-02-22	Hasan et al 2019
SRR7800411	M. a. abscessus	Abscessus9	CF00280	CF	NorthAmerica	USA	OH		2017-01-05	Hasan et al 2019
NQTF01	M. a. abscessus	Abscessus9	China_abscessus_45	Non-CF	Asia	China	Shanghai		2014-01-20	Li et al 2017
BARB12289_L001_001	M. a. abscessus	Abscessus9	Italy_BA	CF	Europe	Italy			Not present	Tortoli et al 2017	Sequence data obtained from authors
CGI439_L002_001	M. a. abscessus	Abscessus9	Italy_CI	CF	Europe	Italy			Not present	Tortoli et al 2017	Sequence data obtained from authors
CGI457_L002	M. a. abscessus	Abscessus9	Italy_CI	CF	Europe	Italy			Not present	Tortoli et al 2017	Sequence data obtained from authors
MONT14240_L001_001	M. a. abscessus	Abscessus9	Italy_MO	CF	Europe	Italy			Not present	Tortoli et al 2017	Sequence data obtained from authors
ERR363444	M. a. abscessus	Abscessus9	UNC_AA	CF	NorthAmerica	USA	UNC_Chapel_Hill		2007-08-02	Bryant et al 2016
ERR373998	M. a. abscessus	Abscessus9	UNC_AK	CF	NorthAmerica	USA	UNC_Chapel_Hill		2008-08-14	Bryant et al 2016
ERR349287	M. a. abscessus	Abscessus9	UNC_AX	CF	NorthAmerica	USA	UNC_Chapel_Hill		2011-05-19	Bryant et al 2016
ERR363413	M. a. abscessus	Abscessus9	UNC_BQ	CF	NorthAmerica	USA	UNC_Chapel_Hill		2012-07-06	Bryant et al 2016
ERR349294	M. a. abscessus	Abscessus9	UNC_BS	CF	NorthAmerica	USA	UNC_Chapel_Hill		2012-11-01	Bryant et al 2016
ERR374031	M. a. abscessus	Abscessus9	UNC_BY	Non-CF	NorthAmerica	USA	UNC_Chapel_Hill		2011-11-22	Bryant et al 2016
ERR363417	M. a. abscessus	Abscessus9	UNC_CF	Non-CF	NorthAmerica	USA	UNC_Chapel_Hill		2008-02-08	Bryant et al 2016
ERR363409	M. a. abscessus	Abscessus9	UNC_CZ	CF	NorthAmerica	USA	UNC_Chapel_Hill		2012-07-06	Bryant et al 2016
ERR363346	M. a. abscessus	DCC1	AHL_D	CF	Europe	UK	Manchester		2012-05-29	Bryant et al 2016
ERR340573	M. a. abscessus	DCC1	AHL_J	CF	Europe	UK	Manchester		2013-01-11	Bryant et al 2016
ERR459758	M. a. abscessus	DCC1	AUS_A	CF	Oceania	Australia	TPCH		2003	Bryant et al 2016
ERR459759	M. a. abscessus	DCC1	AUS_A	CF	Oceania	Australia	TPCH		2004	Bryant et al 2016
ERR459760	M. a. abscessus	DCC1	AUS_A	CF	Oceania	Australia	TPCH		2003	Bryant et al 2016
ERR494956	M. a. abscessus	DCC1	AUS_A	CF	Oceania	Australia	TPCH		2006	Bryant et al 2016
ERR459829	M. a. abscessus	DCC1	AUS_AA	CF	Oceania	Australia	RCH		2008	Bryant et al 2016
ERR459830	M. a. abscessus	DCC1	AUS_AA	CF	Oceania	Australia	RCH		2009	Bryant et al 2016
ERR459922	M. a. abscessus	DCC1	AUS_AE	CF	Oceania	Australia	RCH		2012	Bryant et al 2016
ERR459929	M. a. abscessus	DCC1	AUS_AJ	CF	Oceania	Australia	RCH		2013	Bryant et al 2016
ERR459854	M. a. abscessus	DCC1	AUS_AL	Non-CF	Oceania	Australia	TPCH		2008	Bryant et al 2016
ERR459936	M. a. abscessus	DCC1	AUS_AL	Non-CF	Oceania	Australia	TPCH		2008	Bryant et al 2016
ERR459937	M. a. abscessus	DCC1	AUS_AL	Non-CF	Oceania	Australia	TPCH		2009	Bryant et al 2016
ERR459938	M. a. abscessus	DCC1	AUS_AL	Non-CF	Oceania	Australia	TPCH		2009	Bryant et al 2016
ERR459939	M. a. abscessus	DCC1	AUS_AL	Non-CF	Oceania	Australia	TPCH		2011	Bryant et al 2016
ERR459855	M. a. abscessus	DCC1	AUS_AN	Non-CF	Oceania	Australia	GPH		2011	Bryant et al 2016
ERR459941	M. a. abscessus	DCC1	AUS_AN	Non-CF	Oceania	Australia	GPH		2011	Bryant et al 2016
ERR459966	M. a. abscessus	DCC1	AUS_AW	Non-CF	Oceania	Australia	GPH		2007	Bryant et al 2016
ERR484980	M. a. abscessus	DCC1	AUS_AY	Non-CF	Oceania	Australia	GPH	Bundaberg	2008	Bryant et al 2016
ERR484981	M. a. abscessus	DCC1	AUS_AY	Non-CF	Oceania	Australia	GPH	Bundaberg	2010	Bryant et al 2016
ERR494942	M. a. abscessus	DCC1	AUS_AY	Non-CF	Oceania	Australia	GPH	Bundaberg	2010	Bryant et al 2016
ERR459761	M. a. abscessus	DCC1	AUS_B	CF	Oceania	Australia	TPCH		2010	Bryant et al 2016
ERR459762	M. a. abscessus	DCC1	AUS_B	CF	Oceania	Australia	TPCH		2012	Bryant et al 2016
ERR459763	M. a. abscessus	DCC1	AUS_B	CF	Oceania	Australia	TPCH		2012	Bryant et al 2016
ERR459842	M. a. abscessus	DCC1	AUS_B	CF	Oceania	Australia	TPCH		2011	Bryant et al 2016
ERR484984	M. a. abscessus	DCC1	AUS_B	CF	Oceania	Australia	TPCH		2010	Bryant et al 2016
ERR459784	M. a. abscessus	DCC1	AUS_J	CF	Oceania	Australia	TPCH		2000	Bryant et al 2016
ERR459785	M. a. abscessus	DCC1	AUS_J	CF	Oceania	Australia	TPCH		2002	Bryant et al 2016
ERR459786	M. a. abscessus	DCC1	AUS_J	CF	Oceania	Australia	TPCH		2002	Bryant et al 2016
ERR459787	M. a. abscessus	DCC1	AUS_J	CF	Oceania	Australia	TPCH		2004	Bryant et al 2016
ERR459788	M. a. abscessus	DCC1	AUS_J	CF	Oceania	Australia	TPCH		2006	Bryant et al 2016
ERR459789	M. a. abscessus	DCC1	AUS_K	CF	Oceania	Australia	TPCH		2002	Bryant et al 2016
ERR459791	M. a. abscessus	DCC1	AUS_M	CF	Oceania	Australia	TPCH		2005	Bryant et al 2016
ERR459792	M. a. abscessus	DCC1	AUS_M	CF	Oceania	Australia	TPCH		2006	Bryant et al 2016
ERR459812	M. a. abscessus	DCC1	AUS_R	CF	Oceania	Australia	TPCH		2002	Bryant et al 2016
ERR459813	M. a. abscessus	DCC1	AUS_R	CF	Oceania	Australia	TPCH		2003	Bryant et al 2016
ERR459822	M. a. abscessus	DCC1	AUS_V	CF	Oceania	Australia	RCH		2012	Bryant et al 2016
ERR459825	M. a. abscessus	DCC1	AUS_Y	CF	Oceania	Australia	RCH		2010	Bryant et al 2016
ERR459826	M. a. abscessus	DCC1	AUS_Y	CF	Oceania	Australia	RCH		2011	Bryant et al 2016
ERR459827	M. a. abscessus	DCC1	AUS_Z	CF	Oceania	Australia	Cairns	RCH	2007	Bryant et al 2016
SRR6871393	M. a. abscessus	DCC1	Australia_1	CF	Oceania	Australia	RCH		2014-01-01	Yan et al 2019
SRR6871396	M. a. abscessus	DCC1	Australia_1	CF	Oceania	Australia	RCH		2014-08-01	Yan et al 2019
ERR490691	M. a. abscessus	DCC1	BIR_K	CF	Europe	UK	Birmingham_Heartlands		2010-02-18	Bryant et al 2016
ERR484975	M. a. abscessus	DCC1	BIR_P	CF	Europe	UK	Birmingham_Heartlands		2012-01-31	Bryant et al 2016
ERR494883	M. a. abscessus	DCC1	BIR_P	CF	Europe	UK	Birmingham_Heartlands		2012-01-17	Bryant et al 2016
ERR494893	M. a. abscessus	DCC1	BIR_P	CF	Europe	UK	Birmingham_Heartlands		2012-02-23	Bryant et al 2016
ERR459868	M. a. abscessus	DCC1	BIR_W	CF	Europe	UK	Birmingham_Heartlands		2008-04-18	Bryant et al 2016
ERR459870	M. a. abscessus	DCC1	BIR_W	CF	Europe	UK	Birmingham_Heartlands		2008-07-17	Bryant et al 2016
ERR459981	M. a. abscessus	DCC1	BIR_W	CF	Europe	UK	Birmingham_Heartlands		2008-02-05	Bryant et al 2016
ERR490700	M. a. abscessus	DCC1	BIR_W	CF	Europe	UK	Birmingham_Heartlands		2010-07-06	Bryant et al 2016
ERR494852	M. a. abscessus	DCC1	BIR_W	CF	Europe	UK	Birmingham_Heartlands		2011-04-19	Bryant et al 2016
ERR494874	M. a. abscessus	DCC1	BIR_W	CF	Europe	UK	Birmingham_Heartlands		2011-11-11	Bryant et al 2016
ERR494895	M. a. abscessus	DCC1	BIR_W	CF	Europe	UK	Birmingham_Heartlands		2012-03-13	Bryant et al 2016
ERR494900	M. a. abscessus	DCC1	BIR_W	CF	Europe	UK	Birmingham_Heartlands		2012-04-03	Bryant et al 2016
ERR494919	M. a. abscessus	DCC1	BIR_W	CF	Europe	UK	Birmingham_Heartlands		2012-08-17	Bryant et al 2016
ERR494924	M. a. abscessus	DCC1	BIR_W	CF	Europe	UK	Birmingham_Heartlands		2012-09-26	Bryant et al 2016
ERR494926	M. a. abscessus	DCC1	BIR_W	CF	Europe	UK	Birmingham_Heartlands		2012-10-04	Bryant et al 2016
ERR494972	M. a. abscessus	DCC1	BIR_W	CF	Europe	UK	Birmingham_Heartlands		2012-12-14	Bryant et al 2016
ERR363378	M. a. abscessus	DCC1	BTL_A	Non-CF	Europe	UK	London_Barts		2012-06-01	Bryant et al 2016
ERR484995	M. a. abscessus	DCC1	BTL_G	CF	Europe	UK	London_Barts		2012-10-11	Bryant et al 2016
SRR7800415	M. a. abscessus	DCC1	CF00006	CF	NorthAmerica	USA	CO		2014-02-03	Hasan et al 2019
SRR7800486	M. a. abscessus	DCC1	CF00006	CF	NorthAmerica	USA	CO		2015-03-02	Hasan et al 2019
SRR7800487	M. a. abscessus	DCC1	CF00006	CF	NorthAmerica	USA	CO		2014-12-01	Hasan et al 2019
SRR7800630	M. a. abscessus	DCC1	CF00006	CF	NorthAmerica	USA	CO		2014-05-28	Hasan et al 2019
SRR7800631	M. a. abscessus	DCC1	CF00006	CF	NorthAmerica	USA	CO		2015-12-21	Hasan et al 2019
SRR7800644	M. a. abscessus	DCC1	CF00026	CF	NorthAmerica	USA	CO		2014-10-23	Hasan et al 2019
SRR7800647	M. a. abscessus	DCC1	CF00026	CF	NorthAmerica	USA	CO		2015-04-17	Hasan et al 2019
SRR7800619	M. a. abscessus	DCC1	CF00034	CF	NorthAmerica	USA	TX		2015-12-29	Hasan et al 2019
SRR7800715	M. a. abscessus	DCC1	CF00041	CF	NorthAmerica	USA	TX		2015-08-28	Hasan et al 2019
SRR7800668	M. a. abscessus	DCC1	CF00048	CF	NorthAmerica	USA	TX		2015-08-13	Hasan et al 2019
SRR7800676	M. a. abscessus	DCC1	CF00053	CF	NorthAmerica	USA	NY		2016-01-15	Hasan et al 2019
SRR7800679	M. a. abscessus	DCC1	CF00055	CF	NorthAmerica	USA	NY		2016-03-08	Hasan et al 2019
SRR7800673	M. a. abscessus	DCC1	CF00065	CF	NorthAmerica	USA	TX		2016-05-16	Hasan et al 2019
SRR7800672	M. a. abscessus	DCC1	CF00066	CF	NorthAmerica	USA	TX		2016-06-28	Hasan et al 2019
SRR7800675	M. a. abscessus	DCC1	CF00067	CF	NorthAmerica	USA	OH		2016-06-15	Hasan et al 2019
SRR7800478	M. a. abscessus	DCC1	CF00080	CF	NorthAmerica	USA	CO		2016-12-26	Hasan et al 2019
SRR7800479	M. a. abscessus	DCC1	CF00080	CF	NorthAmerica	USA	CO		2016-05-23	Hasan et al 2019
SRR7800473	M. a. abscessus	DCC1	CF00085	CF	NorthAmerica	USA	OK		2016-06-02	Hasan et al 2019
SRR7800474	M. a. abscessus	DCC1	CF00085	CF	NorthAmerica	USA	OK		2016-12-22	Hasan et al 2019
SRR7800475	M. a. abscessus	DCC1	CF00085	CF	NorthAmerica	USA	OK		2016-05-12	Hasan et al 2019
SRR7800480	M. a. abscessus	DCC1	CF00085	CF	NorthAmerica	USA	OK		2016-03-26	Hasan et al 2019
SRR7800430	M. a. abscessus	DCC1	CF00088	CF	NorthAmerica	USA	CO		2016-04-19	Hasan et al 2019
SRR7800476	M. a. abscessus	DCC1	CF00088	CF	NorthAmerica	USA	CO		2015-12-30	Hasan et al 2019
SRR7800429	M. a. abscessus	DCC1	CF00089	CF	NorthAmerica	USA	NC		2016-04-19	Hasan et al 2019
SRR7800435	M. a. abscessus	DCC1	CF00089	CF	NorthAmerica	USA	NC		2016-06-22	Hasan et al 2019
SRR7800436	M. a. abscessus	DCC1	CF00089	CF	NorthAmerica	USA	NC		2016-05-03	Hasan et al 2019
SRR7800433	M. a. abscessus	DCC1	CF00090	CF	NorthAmerica	USA	CO		2016-01-28	Hasan et al 2019
SRR7800434	M. a. abscessus	DCC1	CF00090	CF	NorthAmerica	USA	CO		2016-02-03	Hasan et al 2019
SRR7800439	M. a. abscessus	DCC1	CF00090	CF	NorthAmerica	USA	CO		2016-01-18	Hasan et al 2019
SRR7800440	M. a. abscessus	DCC1	CF00090	CF	NorthAmerica	USA	CO		2016-04-27	Hasan et al 2019
SRR7800437	M. a. abscessus	DCC1	CF00093	CF	NorthAmerica	USA	OK		2016-04-29	Hasan et al 2019
SRR7800438	M. a. abscessus	DCC1	CF00093	CF	NorthAmerica	USA	OK		2016-05-05	Hasan et al 2019
SRR7800556	M. a. abscessus	DCC1	CF00093	CF	NorthAmerica	USA	OK		2016-03-11	Hasan et al 2019
SRR7800708	M. a. abscessus	DCC1	CF00097	CF	NorthAmerica	USA	AZ		2015-12-12	Hasan et al 2019
SRR7800526	M. a. abscessus	DCC1	CF00103	CF	NorthAmerica	USA	OH		2016-01-27	Hasan et al 2019
SRR7800514	M. a. abscessus	DCC1	CF00114	CF	NorthAmerica	USA	TN		2016-02-17	Hasan et al 2019
SRR7800516	M. a. abscessus	DCC1	CF00116	CF	NorthAmerica	USA	OH		2016-01-22	Hasan et al 2019
SRR7800517	M. a. abscessus	DCC1	CF00116	CF	NorthAmerica	USA	OH		2016-05-26	Hasan et al 2019
SRR7800518	M. a. abscessus	DCC1	CF00118	CF	NorthAmerica	USA	NY		2016-05-17	Hasan et al 2019
SRR7800519	M. a. abscessus	DCC1	CF00118	CF	NorthAmerica	USA	NY		2016-05-16	Hasan et al 2019
SRR7800551	M. a. abscessus	DCC1	CF00125	CF	NorthAmerica	USA	TN		2015-12-14	Hasan et al 2019
SRR7800553	M. a. abscessus	DCC1	CF00133	CF	NorthAmerica	USA	TX		2016-04-17	Hasan et al 2019
SRR7800602	M. a. abscessus	DCC1	CF00133	CF	NorthAmerica	USA	TX		2016-02-01	Hasan et al 2019
SRR7800603	M. a. abscessus	DCC1	CF00134	CF	NorthAmerica	USA	AL		2016-04-19	Hasan et al 2019
SRR7800593	M. a. abscessus	DCC1	CF00135	CF	NorthAmerica	USA	OR		2016-04-27	Hasan et al 2019
SRR7800596	M. a. abscessus	DCC1	CF00142	CF	NorthAmerica	USA	FL		2016-05-21	Hasan et al 2019
SRR7800618	M. a. abscessus	DCC1	CF00143	CF	NorthAmerica	USA	AL		2016-03-22	Hasan et al 2019
SRR7800617	M. a. abscessus	DCC1	CF00144	CF	NorthAmerica	USA	CO		2016-05-01	Hasan et al 2019
SRR7800627	M. a. abscessus	DCC1	CF00144	CF	NorthAmerica	USA	CO		2016-06-22	Hasan et al 2019
SRR7800628	M. a. abscessus	DCC1	CF00144	CF	NorthAmerica	USA	CO		2015-08-10	Hasan et al 2019
SRR7800626	M. a. abscessus	DCC1	CF00148	CF	NorthAmerica	USA	FL		2016-04-05	Hasan et al 2019
SRR7800624	M. a. abscessus	DCC1	CF00149	CF	NorthAmerica	USA	CO		2016-03-07	Hasan et al 2019
SRR7800625	M. a. abscessus	DCC1	CF00149	CF	NorthAmerica	USA	CO		2016-03-22	Hasan et al 2019
SRR7800621	M. a. abscessus	DCC1	CF00154	CF	NorthAmerica	USA	OH		2016-01-19	Hasan et al 2019
SRR7800665	M. a. abscessus	DCC1	CF00157	CF	NorthAmerica	USA	SC		2016-02-22	Hasan et al 2019
SRR7800666	M. a. abscessus	DCC1	CF00158	CF	NorthAmerica	USA	TX		2016-03-17	Hasan et al 2019
SRR7800655	M. a. abscessus	DCC1	CF00160	CF	NorthAmerica	USA	NH		2016-04-26	Hasan et al 2019
SRR7800656	M. a. abscessus	DCC1	CF00165	CF	NorthAmerica	USA	CO		2016-05-23	Hasan et al 2019
SRR7800657	M. a. abscessus	DCC1	CF00165	CF	NorthAmerica	USA	CO		2016-12-19	Hasan et al 2019
SRR7800658	M. a. abscessus	DCC1	CF00165	CF	NorthAmerica	USA	CO		2016-01-18	Hasan et al 2019
SRR7800659	M. a. abscessus	DCC1	CF00165	CF	NorthAmerica	USA	CO		2015-02-25	Hasan et al 2019
SRR7800706	M. a. abscessus	DCC1	CF00171	CF	NorthAmerica	USA	CA		2016-02-29	Hasan et al 2019
SRR7800701	M. a. abscessus	DCC1	CF00186	CF	NorthAmerica	USA	TN		2016-04-18	Hasan et al 2019
SRR7800705	M. a. abscessus	DCC1	CF00186	CF	NorthAmerica	USA	TN		2016-04-18	Hasan et al 2019
SRR7800700	M. a. abscessus	DCC1	CF00207	CF	NorthAmerica	USA	CO		2016-06-23	Hasan et al 2019
SRR7800703	M. a. abscessus	DCC1	CF00208	CF	NorthAmerica	USA	GA		2016-06-09	Hasan et al 2019
SRR7800697	M. a. abscessus	DCC1	CF00211	CF	NorthAmerica	USA	CO		2016-05-23	Hasan et al 2019
SRR7800698	M. a. abscessus	DCC1	CF00279	CF	NorthAmerica	USA	CO		2017-01-02	Hasan et al 2019
SRR7800699	M. a. abscessus	DCC1	CF00279	CF	NorthAmerica	USA	CO		2016-12-19	Hasan et al 2019
SRR7800409	M. a. abscessus	DCC1	CF00308	CF	NorthAmerica	USA	OH		2016-12-01	Hasan et al 2019
SRR7800405	M. a. abscessus	DCC1	CF00786	CF	NorthAmerica	USA	FL		2016-11-28	Hasan et al 2019
SRR7800406	M. a. abscessus	DCC1	CF00788	CF	NorthAmerica	USA	SD		2016-12-14	Hasan et al 2019
NQRH01	M. a. abscessus	DCC1	China_abscessus10	Non-CF	Asia	China	Shanghai		2013-08-20	Li et al 2017
NQRK01	M. a. abscessus	DCC1	China_abscessus11	Non-CF	Asia	China	Shanghai		2012-08-04	Li et al 2017
NQRN01	M. a. abscessus	DCC1	China_abscessus12	Non-CF	Asia	China	Shanghai		2013-10-10	Li et al 2017
NQRP01	M. a. abscessus	DCC1	China_abscessus13	Non-CF	Asia	China	Shanghai		2013-12-16	Li et al 2017
NQRQ01	M. a. abscessus	DCC1	China_abscessus14	Non-CF	Asia	China	Shanghai		2013-12-17	Li et al 2017
NQRR01	M. a. abscessus	DCC1	China_abscessus15	Non-CF	Asia	China	Shanghai		2013-12-09	Li et al 2017
NQRS01	M. a. abscessus	DCC1	China_abscessus16	Non-CF	Asia	China	Shanghai		2012-08-03	Li et al 2017
NQRT01	M. a. abscessus	DCC1	China_abscessus17	Non-CF	Asia	China	Shanghai		2015-01-14	Li et al 2017
NQRU01	M. a. abscessus	DCC1	China_abscessus18	Non-CF	Asia	China	Shanghai		2015-01-26	Li et al 2017
NQRX01	M. a. abscessus	DCC1	China_abscessus19	Non-CF	Asia	China	Shanghai		2015-04-29	Li et al 2017
NQRY01	M. a. abscessus	DCC1	China_abscessus20	Non-CF	Asia	China	Shanghai		2014-08-08	Li et al 2017
NQRZ01	M. a. abscessus	DCC1	China_abscessus21	Non-CF	Asia	China	Shanghai		2012-09-01	Li et al 2017
NQSA01	M. a. abscessus	DCC1	China_abscessus22	Non-CF	Asia	China	Shanghai		2012-09-05	Li et al 2017
NQSB01	M. a. abscessus	DCC1	China_abscessus23	Non-CF	Asia	China	Shanghai		2012-08-07	Li et al 2017
NQSC01	M. a. abscessus	DCC1	China_abscessus24	Non-CF	Asia	China	Shanghai		2014-08-15	Li et al 2017
NQQY01	M. a. abscessus	DCC1	China_abscessus4	Non-CF	Asia	China	Shanghai		2012-12-23	Li et al 2017
NQQZ01	M. a. abscessus	DCC1	China_abscessus5	Non-CF	Asia	China	Shanghai		2012-12-15	Li et al 2017
NQRB01	M. a. abscessus	DCC1	China_abscessus6	Non-CF	Asia	China	Shanghai		2014-03-04	Li et al 2017
NQRC01	M. a. abscessus	DCC1	China_abscessus7	Non-CF	Asia	China	Shanghai		2014-01-26	Li et al 2017
NQRF01	M. a. abscessus	DCC1	China_abscessus8	Non-CF	Asia	China	Shanghai		2013-11-01	Li et al 2017
NQRG01	M. a. abscessus	DCC1	China_abscessus9	Non-CF	Asia	China	Shanghai		2013-11-11	Li et al 2017
ERR373944	M. a. abscessus	DCC1	DEN_C	CF	Europe	Denmark	Skejby		Not present	Bryant et al 2016
ERR369146	M. a. abscessus	DCC1	DEN_E	CF	Europe	Denmark	Copenhagen		Not present	Bryant et al 2016
ERR3198402	M. a. abscessus	DCC1	GOSH18	CF	Europe	UK	London_GOSH		2008-03-11	Doyle et al 2019
ERR3198403	M. a. abscessus	DCC1	GOSH18	CF	Europe	UK	London_GOSH		2007-06-14	Doyle et al 2019
ERR3198404	M. a. abscessus	DCC1	GOSH18	CF	Europe	UK	London_GOSH		2010-03-09	Doyle et al 2019
ERR3198405	M. a. abscessus	DCC1	GOSH18	CF	Europe	UK	London_GOSH		2012-01-17	Doyle et al 2019
ERR3198406	M. a. abscessus	DCC1	GOSH19	CF	Europe	UK	London_GOSH		2007-06-18	Doyle et al 2019
ERR3198409	M. a. abscessus	DCC1	GOSH22	CF	Europe	UK	London_GOSH		2009-02-17	Doyle et al 2019
ERR3198415	M. a. abscessus	DCC1	GOSH3	CF	Europe	UK	London_GOSH		2009-07-03	Doyle et al 2019
ERR3198417	M. a. abscessus	DCC1	GOSH32	CF	Europe	UK	London_GOSH		2013-04-25	Doyle et al 2019
ERR3198418	M. a. abscessus	DCC1	GOSH32	CF	Europe	UK	London_GOSH		2014-10-29	Doyle et al 2019
ERR3198419	M. a. abscessus	DCC1	GOSH32	CF	Europe	UK	London_GOSH		2014-05-27	Doyle et al 2019
ERR3198420	M. a. abscessus	DCC1	GOSH32	CF	Europe	UK	London_GOSH		2015-10-09	Doyle et al 2019
ERR3198421	M. a. abscessus	DCC1	GOSH32	CF	Europe	UK	London_GOSH		2012-05-17	Doyle et al 2019
ERR3198422	M. a. abscessus	DCC1	GOSH32	CF	Europe	UK	London_GOSH		2014-04-23	Doyle et al 2019
ERR3198423	M. a. abscessus	DCC1	GOSH32	CF	Europe	UK	London_GOSH		2014-05-28	Doyle et al 2019
ERR3198424	M. a. abscessus	DCC1	GOSH32	CF	Europe	UK	London_GOSH		2014-08-22	Doyle et al 2019
ERR3198425	M. a. abscessus	DCC1	GOSH32	CF	Europe	UK	London_GOSH		2012-11-29	Doyle et al 2019
ERR3198426	M. a. abscessus	DCC1	GOSH32	CF	Europe	UK	London_GOSH		2014-05-28	Doyle et al 2019
ERR3198428	M. a. abscessus	DCC1	GOSH36	Non-CF	Europe	UK	London_GOSH		2014-11-29	Doyle et al 2019
ERR3198429	M. a. abscessus	DCC1	GOSH36	Non-CF	Europe	UK	London_GOSH		2015-04-02	Doyle et al 2019
ERR3198430	M. a. abscessus	DCC1	GOSH36	Non-CF	Europe	UK	London_GOSH		2014-11-26	Doyle et al 2019
ERR3198431	M. a. abscessus	DCC1	GOSH36	Non-CF	Europe	UK	London_GOSH		2015-03-29	Doyle et al 2019
ERR3198432	M. a. abscessus	DCC1	GOSH36	Non-CF	Europe	UK	London_GOSH		2014-09-14	Doyle et al 2019
ERR3198433	M. a. abscessus	DCC1	GOSH36	Non-CF	Europe	UK	London_GOSH		2015-02-19	Doyle et al 2019
ERR3198434	M. a. abscessus	DCC1	GOSH36	Non-CF	Europe	UK	London_GOSH		2016-02-01	Doyle et al 2019
ERR3198435	M. a. abscessus	DCC1	GOSH36	Non-CF	Europe	UK	London_GOSH		2014-12-10	Doyle et al 2019
ERR3198436	M. a. abscessus	DCC1	GOSH36	Non-CF	Europe	UK	London_GOSH		2014-01-23	Doyle et al 2019
ERR3198437	M. a. abscessus	DCC1	GOSH36	Non-CF	Europe	UK	London_GOSH		2014-01-11	Doyle et al 2019
ERR3198438	M. a. abscessus	DCC1	GOSH37	CF	Europe	UK	London_GOSH		2016-06-22	Doyle et al 2019
ERR3198439	M. a. abscessus	DCC1	GOSH37	CF	Europe	UK	London_GOSH		2015-12-21	Doyle et al 2019
ERR3198498	M. a. abscessus	DCC1	GOSH45	CF	Europe	UK	London_GOSH		2016-03-05	Doyle et al 2019
ERR3198499	M. a. abscessus	DCC1	GOSH45	CF	Europe	UK	London_GOSH		2014-06-08	Doyle et al 2019
ERR3198500	M. a. abscessus	DCC1	GOSH45	CF	Europe	UK	London_GOSH		2016-03-01	Doyle et al 2019
ERR3198363	M. a. abscessus	DCC1	HCL002	CF	Europe	Spain	Barcelona_HCL		2013-12-30	Doyle et al 2019
ERR3198364	M. a. abscessus	DCC1	HCL004	Non-CF	Europe	Spain	Barcelona_HCL		2013-05-09	Doyle et al 2019
ERR3198365	M. a. abscessus	DCC1	HCL005	Non-CF	Europe	Spain	Barcelona_HCL		2014-08-01	Doyle et al 2019
ERR3198366	M. a. abscessus	DCC1	HCL007	Non-CF	Europe	Spain	Barcelona_HCL		2014-09-10	Doyle et al 2019
ERR3198368	M. a. abscessus	DCC1	HCL009	Non-CF	Europe	Spain	Barcelona_HCL		2013-05-08	Doyle et al 2019
ERR459793	M. a. abscessus	DCC1	HOL_A	CF	Europe	Holland	Holland		2009-12-01	Bryant et al 2016
ERR459794	M. a. abscessus	DCC1	HOL_A	CF	Europe	Holland	Holland		2010-09-01	Bryant et al 2016
ERR3198374	M. a. abscessus	DCC1	HSP-1	Non-CF	Europe	Spain	Barcelona_HSP		2009-09-17	Doyle et al 2019
ERR3198375	M. a. abscessus	DCC1	HSP-1	Non-CF	Europe	Spain	Barcelona_HSP		2011-07-05	Doyle et al 2019
ERR3198370	M. a. abscessus	DCC1	HSP012	Non-CF	Europe	Spain	Barcelona_HSP		2008-10-31	Doyle et al 2019
ERR3198373	M. a. abscessus	DCC1	HSP21	Non-CF	Europe	Spain	Barcelona_HSP		2015-04-24	Doyle et al 2019
ERR3198380	M. a. abscessus	DCC1	HVH30	CF	Europe	Spain	Barcelona_HVH		2012-01-09	Doyle et al 2019
ERR3198381	M. a. abscessus	DCC1	HVH31	CF	Europe	Spain	Barcelona_HVH		2009-05-06	Doyle et al 2019
ERR3198382	M. a. abscessus	DCC1	HVH33	CF	Europe	Spain	Barcelona_HVH		2013-07-15	Doyle et al 2019
ERR3198384	M. a. abscessus	DCC1	HVH35	CF	Europe	Spain	Barcelona_HVH		2014-02-14	Doyle et al 2019
ERR4020109	M. a. abscessus	DCC1	Ireland_12	CF	Europe	UK	Ireland_A		Not present	Redondo et al 2020
ERR4020100	M. a. abscessus	DCC1	Ireland_20	CF	Europe	UK	Ireland_A		Not present	Redondo et al 2020
ERR4020077	M. a. abscessus	DCC1	Ireland_3	CF	Europe	UK	Ireland_A	Ireland_C	Not present	Redondo et al 2020
ERR4020084	M. a. abscessus	DCC1	Ireland_3	CF	Europe	UK	Ireland_A	Ireland_C	Not present	Redondo et al 2020
B_LJ_lib5206_nextseq_n0040_151bp	M. a. abscessus	DCC1	Italy_BE	CF	Europe	Italy			Not present	Tortoli et al 2017	Sequence data obtained from authors
BE_146_lib4814_nextseq_n0027_151bp_001	M. a. abscessus	DCC1	Italy_BE	CF	Europe	Italy			Not present	Tortoli et al 2017	Sequence data obtained from authors
BE_289_lib4794_nextseq_n0027_151bp	M. a. abscessus	DCC1	Italy_BE	CF	Europe	Italy			Not present	Tortoli et al 2017	Sequence data obtained from authors
BE449_lib5556_nextseq_n0047_151bp	M. a. abscessus	DCC1	Italy_BE	CF	Europe	Italy			Not present	Tortoli et al 2017	Sequence data obtained from authors
BE450_lib5557_nextseq_n0047_151bp	M. a. abscessus	DCC1	Italy_BE	CF	Europe	Italy			Not present	Tortoli et al 2017	Sequence data obtained from authors
BMG342_TCCTGAGC_GCGTAAGA_L001_001	M. a. abscessus	DCC1	Italy_BM	CF	Europe	Italy			Not present	Tortoli et al 2017	Sequence data obtained from authors
BMG445_S53_001	M. a. abscessus	DCC1	Italy_BM	CF	Europe	Italy			Not present	Tortoli et al 2017	Sequence data obtained from authors
BMG550_S54_001	M. a. abscessus	DCC1	Italy_BM	CF	Europe	Italy			Not present	Tortoli et al 2017	Sequence data obtained from authors
BOT_lib4809_nextseq_n0027_151bp	M. a. abscessus	DCC1	Italy_BO	CF	Europe	Italy			Not present	Tortoli et al 2017	Sequence data obtained from authors
CP_285_lib4810_nextseq_n0027_151bp	M. a. abscessus	DCC1	Italy_CP	CF	Europe	Italy			Not present	Tortoli et al 2017	Sequence data obtained from authors
CP186_lib1633_miseq_r0090_301bp_001	M. a. abscessus	DCC1	Italy_CP	CF	Europe	Italy			Not present	Tortoli et al 2017	Sequence data obtained from authors
CP187_lib5560_nextseq_n0047_151bp	M. a. abscessus	DCC1	Italy_CP	CF	Europe	Italy			Not present	Tortoli et al 2017	Sequence data obtained from authors
CP241_lib1634_miseq_r0090_301bp	M. a. abscessus	DCC1	Italy_CP	CF	Europe	Italy			Not present	Tortoli et al 2017	Sequence data obtained from authors
CP242_lib5561_nextseq_n0047_151bp	M. a. abscessus	DCC1	Italy_CP	CF	Europe	Italy			Not present	Tortoli et al 2017	Sequence data obtained from authors
CP286_lib5562_nextseq_n0047_151bp	M. a. abscessus	DCC1	Italy_CP	CF	Europe	Italy			Not present	Tortoli et al 2017	Sequence data obtained from authors
CP387_lib5563_nextseq_n0047_151bp	M. a. abscessus	DCC1	Italy_CP	CF	Europe	Italy			Not present	Tortoli et al 2017	Sequence data obtained from authors
CP410_lib5564_nextseq_n0047_151bp	M. a. abscessus	DCC1	Italy_CP	CF	Europe	Italy			Not present	Tortoli et al 2017	Sequence data obtained from authors
CP426_lib5565_nextseq_n0047_151bp	M. a. abscessus	DCC1	Italy_CP	CF	Europe	Italy			Not present	Tortoli et al 2017	Sequence data obtained from authors
CP458_lib5566_nextseq_151bp	M. a. abscessus	DCC1	Italy_CP	CF	Europe	Italy			Not present	Tortoli et al 2017	Sequence data obtained from authors
CA+124_lib5975_nextseq_n0055_151bp	M. a. abscessus	DCC1	Italy_CR	CF	Europe	Italy			Not present	Tortoli et al 2017	Sequence data obtained from authors
CA+364_lib5995_nextseq_n0055_151bp	M. a. abscessus	DCC1	Italy_CR	CF	Europe	Italy			Not present	Tortoli et al 2017	Sequence data obtained from authors
CA+68_lib5978_nextseq_n0055_151bp	M. a. abscessus	DCC1	Italy_CR	CF	Europe	Italy			Not present	Tortoli et al 2017	Sequence data obtained from authors
DARC_L001_001	M. a. abscessus	DCC1	Italy_DA	CF	Europe	Italy			Not present	Tortoli et al 2017	Sequence data obtained from authors
DED_09116_lib4798_nextseq_n0027_151bp	M. a. abscessus	DCC1	Italy_DE	CF	Europe	Italy			Not present	Tortoli et al 2017	Sequence data obtained from authors
DFF431_L002	M. a. abscessus	DCC1	Italy_DF	CF	Europe	Italy			Not present	Tortoli et al 2017	Sequence data obtained from authors
DFF600_L002	M. a. abscessus	DCC1	Italy_DF	CF	Europe	Italy			Not present	Tortoli et al 2017	Sequence data obtained from authors
DLV455_L002_001	M. a. abscessus	DCC1	Italy_DL	CF	Europe	Italy			Not present	Tortoli et al 2017	Sequence data obtained from authors
DLV673_L002	M. a. abscessus	DCC1	Italy_DL	CF	Europe	Italy			Not present	Tortoli et al 2017	Sequence data obtained from authors
FJ_346_lib4799_nextseq_n0027_151bp	M. a. abscessus	DCC1	Italy_FJ	CF	Europe	Italy			Not present	Tortoli et al 2017	Sequence data obtained from authors
FJ_489_lib5973_nextseq_n0055_151bp	M. a. abscessus	DCC1	Italy_FJ	CF	Europe	Italy			Not present	Tortoli et al 2017	Sequence data obtained from authors
GA293_lib5581_nextseq_n0047_151bp	M. a. abscessus	DCC1	Italy_GA	CF	Europe	Italy			Not present	Tortoli et al 2017	Sequence data obtained from authors
GA367_lib5582_nextseq_n0047_151bp	M. a. abscessus	DCC1	Italy_GA	CF	Europe	Italy			Not present	Tortoli et al 2017	Sequence data obtained from authors
GAL01_2012_L001_001	M. a. abscessus	DCC1	Italy_GL	CF	Europe	Italy			Not present	Tortoli et al 2017	Sequence data obtained from authors
GAL2_1_L001_001	M. a. abscessus	DCC1	Italy_GL	CF	Europe	Italy			Not present	Tortoli et al 2017	Sequence data obtained from authors
GM_430_lib5976_nextseq_n0055_151bp	M. a. abscessus	DCC1	Italy_GM	CF	Europe	Italy			Not present	Tortoli et al 2017	Sequence data obtained from authors
GM_513_lib5968_nextseq	M. a. abscessus	DCC1	Italy_GM	CF	Europe	Italy			Not present	Tortoli et al 2017	Sequence data obtained from authors
GM325_lib5575_nextseq_n0047_151bp	M. a. abscessus	DCC1	Italy_GM	CF	Europe	Italy			Not present	Tortoli et al 2017	Sequence data obtained from authors
GM397_lib5576_nextseq_n0047_151bp	M. a. abscessus	DCC1	Italy_GM	CF	Europe	Italy			Not present	Tortoli et al 2017	Sequence data obtained from authors
GM421_lib5577_nextseq_n0047_151bp	M. a. abscessus	DCC1	Italy_GM	CF	Europe	Italy			Not present	Tortoli et al 2017	Sequence data obtained from authors
GT_204_lib5965_nextseq_n0055_151bp	M. a. abscessus	DCC1	Italy_GT	CF	Europe	Italy			Not present	Tortoli et al 2017	Sequence data obtained from authors
GT_288_lib5972_nextseq_n0055_151bp	M. a. abscessus	DCC1	Italy_GT	CF	Europe	Italy			Not present	Tortoli et al 2017	Sequence data obtained from authors
GT_517_lib5966_nextseq_n0055_151bp	M. a. abscessus	DCC1	Italy_GT	CF	Europe	Italy			Not present	Tortoli et al 2017	Sequence data obtained from authors
LCS595_L002_001	M. a. abscessus	DCC1	Italy_LC	CF	Europe	Italy			Not present	Tortoli et al 2017	Sequence data obtained from authors
LG300_L002	M. a. abscessus	DCC1	Italy_LG	CF	Europe	Italy			Not present	Tortoli et al 2017	Sequence data obtained from authors
LG584_L002_001	M. a. abscessus	DCC1	Italy_LG	CF	Europe	Italy			Not present	Tortoli et al 2017	Sequence data obtained from authors
PM615_L001_001	M. a. abscessus	DCC1	Italy_PM	CF	Europe	Italy			Not present	Tortoli et al 2017	Sequence data obtained from authors
TRIG102014_L001_001	M. a. abscessus	DCC1	Italy_TR	CF	Europe	Italy			Not present	Tortoli et al 2017	Sequence data obtained from authors
TRIG13118_L001_001	M. a. abscessus	DCC1	Italy_TR	CF	Europe	Italy			Not present	Tortoli et al 2017	Sequence data obtained from authors
ERR363355	M. a. abscessus	DCC1	JRH_H	CF	Europe	UK	Oxford		2012-05-11	Bryant et al 2016
ERR494936	M. a. abscessus	DCC1	LEI_A	CF	Europe	UK	Leicester		2012-10-25	Bryant et al 2016
ERR459986	M. a. abscessus	DCC1	LEI_C	CF	Europe	UK	Leicester		2008-10-01	Bryant et al 2016
ERR494835	M. a. abscessus	DCC1	LEI_C	CF	Europe	UK	Leicester		2009-02-27	Bryant et al 2016
ERR340559	M. a. abscessus	DCC1	LTH_C	CF	Europe	UK	Leeds		2012-11-02	Bryant et al 2016
ERR340567	M. a. abscessus	DCC1	LTH_L	CF	Europe	UK	Leeds		2012-11-16	Bryant et al 2016
ERR340569	M. a. abscessus	DCC1	LTH_N	CF	Europe	UK	Leeds		2012-10-26	Bryant et al 2016
ERR1081290	M. a. abscessus	DCC1	Manchester_23	Non-CF	Europe	UK	Manchester		Not present	This study
ERR1081301	M. a. abscessus	DCC1	Manchester_16	CF	Europe	UK	Manchester		Not present	This study
ERR1081294	M. a. abscessus	DCC1	Manchester_10	CF	Europe	UK	Manchester		Not present	This study
ERR1081291	M. a. abscessus	DCC1	Manchester_24	Non-CF	Europe	UK	Manchester		Not present	This study
ERR1081307	M. a. abscessus	DCC1	Manchester_8	CF	Europe	UK	Manchester		Not present	This study
ERR1081295	M. a. abscessus	DCC1	Manchester_14	CF	Europe	UK	Manchester		Not present	This study
ERR1081296	M. a. abscessus	DCC1	Manchester_1	CF	Europe	UK	Manchester		Not present	This study
SRR6871405	M. a. abscessus	DCC1	Melb-012	CF	Oceania	Australia	RCH		2015	Yan et al 2019
SRR6871407	M. a. abscessus	DCC1	Melb-015	CF	Oceania	Australia	RCH		2017-01-01	Yan et al 2019
ERR2759451	M. a. abscessus	DCC1	Netherlands_10	CF	Europe	Netherlands			Not present	This study
ERR114968	M. a. abscessus	DCC1	PAP_013	Non-CF	Europe	UK	Papworth		2007-11-02	Bryant et al 2016
ERR114965	M. a. abscessus	DCC1	PAP_018	CF	Europe	UK	Papworth		2007-10-13	Bryant et al 2016
ERR114966	M. a. abscessus	DCC1	PAP_018	CF	Europe	UK	Papworth		2007-10-13	Bryant et al 2016
ERR114984	M. a. abscessus	DCC1	PAP_018	CF	Europe	UK	Papworth		2007-10-13	Bryant et al 2016
ERR115041	M. a. abscessus	DCC1	PAP_018	CF	Europe	UK	Papworth		2007-10-12	Bryant et al 2016
M.a_3A_0119	M. a. abscessus	DCC1	Public_abscessus1	?	NorthAmerica	USA			2010	Tettelin et al 2014
M.a_6G_0125_R	M. a. abscessus	DCC1	Public_abscessus2	?	NorthAmerica	USA			2010	Tettelin et al 2014
M.a_V06705	M. a. abscessus	DCC1	Public_abscessus3	?	Europe	France			2005-12-01	Pang et al 2013
CU458896	M. a. abscessus	DCC1	Public_abscessus4	Non-CF	Europe	France			Not present	Ripoll et al 2009
ERR340539	M. a. abscessus	DCC1	RBL_D	CF	Europe	UK	London_Brompton		Not present	Bryant et al 2016
ERR340555	M. a. abscessus	DCC1	RBL_T	CF	Europe	UK	London_Brompton		Not present	Bryant et al 2016
ERR340556	M. a. abscessus	DCC1	RBL_U	CF	Europe	UK	London_Brompton		Not present	Bryant et al 2016
ERR363282	M. a. abscessus	DCC1	RHS_J	CF	Europe	UK	Sheffield_Teaching		2011-04-14	Bryant et al 2016
ERR363283	M. a. abscessus	DCC1	RHS_J	CF	Europe	UK	Sheffield_Teaching		2011-04-26	Bryant et al 2016
ERR363285	M. a. abscessus	DCC1	RHS_J	CF	Europe	UK	Sheffield_Teaching		2011-04-27	Bryant et al 2016
ERR363286	M. a. abscessus	DCC1	RHS_J	CF	Europe	UK	Sheffield_Teaching		2011-04-14	Bryant et al 2016
ERR363287	M. a. abscessus	DCC1	RHS_J	CF	Europe	UK	Sheffield_Teaching		2011-10-14	Bryant et al 2016
ERR363288	M. a. abscessus	DCC1	RHS_J	CF	Europe	UK	Sheffield_Teaching		2010-04-22	Bryant et al 2016
ERR363289	M. a. abscessus	DCC1	RHS_J	CF	Europe	UK	Sheffield_Teaching		2010-10-20	Bryant et al 2016
ERR484965	M. a. abscessus	DCC1	RHS_J	CF	Europe	UK	Sheffield_Teaching		2009-10-16	Bryant et al 2016
ERR490698	M. a. abscessus	DCC1	RHS_J	CF	Europe	UK	Sheffield_Teaching		2010-04-21	Bryant et al 2016
ERR494838	M. a. abscessus	DCC1	RHS_J	CF	Europe	UK	Sheffield_Teaching		2010-10-20	Bryant et al 2016
ERR494853	M. a. abscessus	DCC1	RHS_J	CF	Europe	UK	Sheffield_Teaching		2011-04-14	Bryant et al 2016
ERR494854	M. a. abscessus	DCC1	RHS_J	CF	Europe	UK	Sheffield_Teaching		2011-04-26	Bryant et al 2016
ERR494966	M. a. abscessus	DCC1	RHS_J	CF	Europe	UK	Sheffield_Teaching		2008-10-13	Bryant et al 2016
ERR363290	M. a. abscessus	DCC1	RHS_L	CF	Europe	UK	Sheffield_Childrens		2011-03-16	Bryant et al 2016
ERR363291	M. a. abscessus	DCC1	RHS_L	CF	Europe	UK	Sheffield_Childrens		2011-03-29	Bryant et al 2016
ERR363292	M. a. abscessus	DCC1	RHS_L	CF	Europe	UK	Sheffield_Childrens		2011-05-25	Bryant et al 2016
ERR363293	M. a. abscessus	DCC1	RHS_L	CF	Europe	UK	Sheffield_Childrens		2011-05-03	Bryant et al 2016
ERR484970	M. a. abscessus	DCC1	RHS_L	CF	Europe	UK	Sheffield_Teaching		2011-05-03	Bryant et al 2016
ERR494850	M. a. abscessus	DCC1	RHS_L	CF	Europe	UK	Sheffield_Teaching		2011-03-28	Bryant et al 2016
ERR494902	M. a. abscessus	DCC1	RHS_L	CF	Europe	UK	Sheffield_Teaching		2012-04-02	Bryant et al 2016
ERR494903	M. a. abscessus	DCC1	RHS_L	CF	Europe	UK	Sheffield_Teaching		2012-04-10	Bryant et al 2016
ERR494935	M. a. abscessus	DCC1	RHS_L	CF	Europe	UK	Sheffield_Teaching		2012-11-14	Bryant et al 2016
ERR494937	M. a. abscessus	DCC1	RHS_L	CF	Europe	UK	Sheffield_Teaching		2012-11-16	Bryant et al 2016
ERR363298	M. a. abscessus	DCC1	RHS_O	CF	Europe	UK	Sheffield_Teaching		2011-06-27	Bryant et al 2016
ERR363299	M. a. abscessus	DCC1	RHS_O	CF	Europe	UK	Sheffield_Teaching		2011-06-23	Bryant et al 2016
ERR363300	M. a. abscessus	DCC1	RHS_O	CF	Europe	UK	Sheffield_Teaching		2011-05-05	Bryant et al 2016
ERR363301	M. a. abscessus	DCC1	RHS_O	CF	Europe	UK	Sheffield_Teaching		2011-06-24	Bryant et al 2016
ERR363302	M. a. abscessus	DCC1	RHS_O	CF	Europe	UK	Sheffield_Teaching		2011-06-14	Bryant et al 2016
ERR363303	M. a. abscessus	DCC1	RHS_O	CF	Europe	UK	Sheffield_Teaching		2011-07-20	Bryant et al 2016
ERR363304	M. a. abscessus	DCC1	RHS_O	CF	Europe	UK	Sheffield_Teaching		2011-06-24	Bryant et al 2016
ERR363305	M. a. abscessus	DCC1	RHS_O	CF	Europe	UK	Sheffield_Teaching		2011-07-21	Bryant et al 2016
ERR363306	M. a. abscessus	DCC1	RHS_O	CF	Europe	UK	Sheffield_Teaching		2011-07-19	Bryant et al 2016
ERR363307	M. a. abscessus	DCC1	RHS_O	CF	Europe	UK	Sheffield_Teaching		2011-06-27	Bryant et al 2016
ERR494855	M. a. abscessus	DCC1	RHS_O	CF	Europe	UK	Sheffield_Teaching		2011-05-05	Bryant et al 2016
ERR494857	M. a. abscessus	DCC1	RHS_O	CF	Europe	UK	Sheffield_Teaching		2011-06-23	Bryant et al 2016
ERR494858	M. a. abscessus	DCC1	RHS_O	CF	Europe	UK	Sheffield_Teaching		2011-06-24	Bryant et al 2016
ERR494860	M. a. abscessus	DCC1	RHS_O	CF	Europe	UK	Sheffield_Teaching		2011-06-27	Bryant et al 2016
ERR494870	M. a. abscessus	DCC1	RHS_O	CF	Europe	UK	Sheffield_Teaching		2011-10-04	Bryant et al 2016
ERR494880	M. a. abscessus	DCC1	RHS_O	CF	Europe	UK	Sheffield_Teaching		2011-11-28	Bryant et al 2016
ERR494884	M. a. abscessus	DCC1	RHS_O	CF	Europe	UK	Sheffield_Teaching		2012-01-05	Bryant et al 2016
ERR494886	M. a. abscessus	DCC1	RHS_O	CF	Europe	UK	Sheffield_Teaching		2012-01-06	Bryant et al 2016
ERR363308	M. a. abscessus	DCC1	RHS_R	CF	Europe	UK	Sheffield_Childrens		2011-07-14	Bryant et al 2016
ERR363309	M. a. abscessus	DCC1	RHS_R	CF	Europe	UK	Sheffield_Childrens		2010-06-02	Bryant et al 2016
ERR459869	M. a. abscessus	DCC1	RHS_R	CF	Europe	UK	Sheffield_Teaching		2008-06-24	Bryant et al 2016
ERR484968	M. a. abscessus	DCC1	RHS_R	CF	Europe	UK	Sheffield_Teaching		2010-08-05	Bryant et al 2016
ERR484977	M. a. abscessus	DCC1	RHS_R	CF	Europe	UK	Sheffield_Teaching		2012-08-21	Bryant et al 2016
ERR490676	M. a. abscessus	DCC1	RHS_R	CF	Europe	UK	Sheffield_Teaching		2009-05-13	Bryant et al 2016
ERR494862	M. a. abscessus	DCC1	RHS_R	CF	Europe	UK	Sheffield_Teaching		2011-07-13	Bryant et al 2016
ERR494909	M. a. abscessus	DCC1	RHS_R	CF	Europe	UK	Sheffield_Teaching		2012-06-15	Bryant et al 2016
ERR484958	M. a. abscessus	DCC1	RHS_X	CF	Europe	UK	Sheffield_Teaching		2012-11-14	Bryant et al 2016
ERR494905	M. a. abscessus	DCC1	RHS_X	CF	Europe	UK	Sheffield_Teaching		2012-04-23	Bryant et al 2016
ERR363339	M. a. abscessus	DCC1	RLB_D	CF	Europe	UK	Liverpool_Heart_and_Chest		2011-06-06	Bryant et al 2016
ERR363410	M. a. abscessus	DCC1	RVI_AB	CF	Europe	UK	Leeds		2013-01-11	Bryant et al 2016
ERR484989	M. a. abscessus	DCC1	RVI_BK	CF	Europe	UK	Newcastle		2013-03-14	Bryant et al 2016
ERR340535	M. a. abscessus	DCC1	RVI_P	CF	Europe	UK	Newcastle		2012-10-31	Bryant et al 2016
ERR340527	M. a. abscessus	DCC1	SMRL_B	Non-CF	Europe	UK	Grampian		2011-11-07	Bryant et al 2016
ERR369291	M. a. abscessus	DCC1	SMRL_BE	?	Europe	UK	Lothian		2006-02-01	Bryant et al 2016
ERR340511	M. a. abscessus	DCC1	SMRL_BT	Non-CF	Europe	UK	Grampian		Not present	Bryant et al 2016
ERR340516	M. a. abscessus	DCC1	SMRL_BX	?	Europe	UK	Lothian		2011-10-05	Bryant et al 2016
ERR343209	M. a. abscessus	DCC1	SMRL_BX	?	Europe	UK	Lothian		2009-06-29	Bryant et al 2016
ERR343227	M. a. abscessus	DCC1	SMRL_BX	?	Europe	UK	Lothian		2010-02-08	Bryant et al 2016
ERR343240	M. a. abscessus	DCC1	SMRL_BX	?	Europe	UK	Lothian		2010-11-15	Bryant et al 2016
ERR343187	M. a. abscessus	DCC1	SMRL_CL	?	Europe	UK	Lothian		2008-07-05	Bryant et al 2016
ERR340530	M. a. abscessus	DCC1	SMRL_CU	CF	Europe	UK	Lothian		2011-11-08	Bryant et al 2016
ERR340522	M. a. abscessus	DCC1	SMRL_CW	?	Europe	UK	Lothian		2011-11-04	Bryant et al 2016
ERR340526	M. a. abscessus	DCC1	SMRL_CY	CF	Europe	UK	Grampian		2011-11-02	Bryant et al 2016
ERR343226	M. a. abscessus	DCC1	SMRL_CY	CF	Europe	UK	Grampian		2010-01-14	Bryant et al 2016
ERR343236	M. a. abscessus	DCC1	SMRL_CY	CF	Europe	UK	Grampian		2010-09-14	Bryant et al 2016
ERR369333	M. a. abscessus	DCC1	SMRL_CY	CF	Europe	UK	Grampian		2007-11-15	Bryant et al 2016
ERR340492	M. a. abscessus	DCC1	SMRL_X	?	Europe	UK	Lothian		2011-01-12	Bryant et al 2016
ERR340499	M. a. abscessus	DCC1	SMRL_X	?	Europe	UK	Lothian		2011-04-07	Bryant et al 2016
ERR340500	M. a. abscessus	DCC1	SMRL_X	?	Europe	UK	Lothian		2011-04-06	Bryant et al 2016
ERR343244	M. a. abscessus	DCC1	SMRL_X	?	Europe	UK	Lothian		2011-01-06	Bryant et al 2016
ERR343245	M. a. abscessus	DCC1	SMRL_X	?	Europe	UK	Lothian		2011-01-07	Bryant et al 2016
ERR343246	M. a. abscessus	DCC1	SMRL_X	?	Europe	UK	Lothian		2011-01-10	Bryant et al 2016
ERR343247	M. a. abscessus	DCC1	SMRL_X	?	Europe	UK	Lothian		2011-01-11	Bryant et al 2016
ERR343248	M. a. abscessus	DCC1	SMRL_X	?	Europe	UK	Lothian		2011-01-11	Bryant et al 2016
ERR484949	M. a. abscessus	DCC1	STH_A	CF	Europe	UK	Southampton		2013-09-03	Bryant et al 2016
ERR484952	M. a. abscessus	DCC1	STH_A	CF	Europe	UK	Southampton		2013-10-23	Bryant et al 2016
ERR484955	M. a. abscessus	DCC1	STH_A	CF	Europe	UK	Southampton		2013-11-07	Bryant et al 2016
ERR484996	M. a. abscessus	DCC1	STH_B	CF	Europe	UK	Southampton		2013-09-05	Bryant et al 2016
ERR484950	M. a. abscessus	DCC1	STH_F	CF	Europe	UK	Southampton		2013-07-09	Bryant et al 2016
ERR485000	M. a. abscessus	DCC1	STH_F	CF	Europe	UK	Southampton		2013-10-04	Bryant et al 2016
ERR484961	M. a. abscessus	DCC1	STH_I	CF	Europe	UK	Southampton		2013-10-14	Bryant et al 2016
ERR459971	M. a. abscessus	DCC1	SVH_A	CF	Europe	UK	Dublin		Not present	Bryant et al 2016
ERR459970	M. a. abscessus	DCC1	SVH_Q	CF	Europe	UK	Dublin		Not present	Bryant et al 2016
ERR459974	M. a. abscessus	DCC1	SVH_S	CF	Europe	UK	Dublin		Not present	Bryant et al 2016
ERR484992	M. a. abscessus	DCC1	SWE_A	CF	Europe	Sweden	Sweden		Not present	Bryant et al 2016
ERR373987	M. a. abscessus	DCC1	UNC_AC	CF	NorthAmerica	USA	UNC_Chapel_Hill		2007-08-24	Bryant et al 2016
ERR373997	M. a. abscessus	DCC1	UNC_AC	CF	NorthAmerica	USA	UNC_Chapel_Hill		2008-08-15	Bryant et al 2016
ERR373989	M. a. abscessus	DCC1	UNC_AE	CF	NorthAmerica	USA	UNC_Chapel_Hill		2007-10-10	Bryant et al 2016
ERR363419	M. a. abscessus	DCC1	UNC_AI	CF	NorthAmerica	USA	UNC_Chapel_Hill		2012-10-04	Bryant et al 2016
ERR363443	M. a. abscessus	DCC1	UNC_AI	CF	NorthAmerica	USA	UNC_Chapel_Hill		2009-10-29	Bryant et al 2016
ERR373993	M. a. abscessus	DCC1	UNC_AI	CF	NorthAmerica	USA	UNC_Chapel_Hill		2008-01-03	Bryant et al 2016
ERR373994	M. a. abscessus	DCC1	UNC_AJ	CF	NorthAmerica	USA	UNC_Chapel_Hill		2008-01-17	Bryant et al 2016
ERR374026	M. a. abscessus	DCC1	UNC_AK	CF	NorthAmerica	USA	UNC_Chapel_Hill		2011-09-09	Bryant et al 2016
ERR374004	M. a. abscessus	DCC1	UNC_AL	CF	NorthAmerica	USA	UNC_Chapel_Hill		2009-05-28	Bryant et al 2016
ERR349280	M. a. abscessus	DCC1	UNC_AN	CF	NorthAmerica	USA	UNC_Chapel_Hill		2009-07-16	Bryant et al 2016
ERR363436	M. a. abscessus	DCC1	UNC_AP	CF	NorthAmerica	USA	UNC_Chapel_Hill		2012-08-01	Bryant et al 2016
ERR363411	M. a. abscessus	DCC1	UNC_AP	CF	NorthAmerica	USA	UNC_Chapel_Hill		2010-01-19	Bryant et al 2016
ERR349285	M. a. abscessus	DCC1	UNC_AT	CF	NorthAmerica	USA	UNC_Chapel_Hill		2010-08-05	Bryant et al 2016
ERR374016	M. a. abscessus	DCC1	UNC_AT	CF	NorthAmerica	USA	UNC_Chapel_Hill		2011-01-20	Bryant et al 2016
ERR349281	M. a. abscessus	DCC1	UNC_AY	CF	NorthAmerica	USA	UNC_Chapel_Hill		2009-09-23	Bryant et al 2016
ERR374020	M. a. abscessus	DCC1	UNC_AY	CF	NorthAmerica	USA	UNC_Chapel_Hill		2011-05-31	Bryant et al 2016
ERR374023	M. a. abscessus	DCC1	UNC_AZ	CF	NorthAmerica	USA	UNC_Chapel_Hill		2011-06-15	Bryant et al 2016
ERR374027	M. a. abscessus	DCC1	UNC_AZ	CF	NorthAmerica	USA	UNC_Chapel_Hill		2011-08-26	Bryant et al 2016
ERR349290	M. a. abscessus	DCC1	UNC_BB	CF	NorthAmerica	USA	UNC_Chapel_Hill		2011-08-19	Bryant et al 2016
ERR349291	M. a. abscessus	DCC1	UNC_BC	CF	NorthAmerica	USA	UNC_Chapel_Hill		2011-12-21	Bryant et al 2016
ERR363415	M. a. abscessus	DCC1	UNC_BC	CF	NorthAmerica	USA	UNC_Chapel_Hill		2009-08-27	Bryant et al 2016
ERR373975	M. a. abscessus	DCC1	UNC_BC	CF	NorthAmerica	USA	UNC_Chapel_Hill		2006-08-04	Bryant et al 2016
ERR349295	M. a. abscessus	DCC1	UNC_BE	CF	NorthAmerica	USA	UNC_Chapel_Hill		2012-12-21	Bryant et al 2016
ERR374035	M. a. abscessus	DCC1	UNC_BE	CF	NorthAmerica	USA	UNC_Chapel_Hill		2012-09-11	Bryant et al 2016
ERR349276	M. a. abscessus	DCC1	UNC_BL	CF	NorthAmerica	USA	UNC_Chapel_Hill		2008-05-09	Bryant et al 2016
ERR373995	M. a. abscessus	DCC1	UNC_BM	CF	NorthAmerica	USA	UNC_Chapel_Hill		2008-07-01	Bryant et al 2016
ERR349277	M. a. abscessus	DCC1	UNC_BN	CF	NorthAmerica	USA	UNC_Chapel_Hill		2008-09-04	Bryant et al 2016
ERR374000	M. a. abscessus	DCC1	UNC_BO	CF	NorthAmerica	USA	UNC_Chapel_Hill		2008-10-16	Bryant et al 2016
ERR374001	M. a. abscessus	DCC1	UNC_BO	CF	NorthAmerica	USA	UNC_Chapel_Hill		2008-10-16	Bryant et al 2016
ERR363454	M. a. abscessus	DCC1	UNC_BP	CF	NorthAmerica	USA	UNC_Chapel_Hill		2009-11-30	Bryant et al 2016
ERR349293	M. a. abscessus	DCC1	UNC_BR	CF	NorthAmerica	USA	UNC_Chapel_Hill		2012-10-25	Bryant et al 2016
ERR369167	M. a. abscessus	DCC1	UNC_BU	Non-CF	NorthAmerica	USA	UNC_Chapel_Hill		2011-02-28	Bryant et al 2016
ERR373972	M. a. abscessus	DCC1	UNC_BV	Non-CF	NorthAmerica	USA	UNC_Chapel_Hill		2006-02-09	Bryant et al 2016
ERR363425	M. a. abscessus	DCC1	UNC_CB	Non-CF	NorthAmerica	USA	UNC_Chapel_Hill		2012-09-28	Bryant et al 2016
ERR373983	M. a. abscessus	DCC1	UNC_CL	CF	NorthAmerica	USA	UNC_Chapel_Hill		2007-03-08	Bryant et al 2016
ERR349274	M. a. abscessus	DCC1	UNC_CS	Non-CF	NorthAmerica	USA	UNC_Chapel_Hill		2006-12-11	Bryant et al 2016
ERR373965	M. a. abscessus	DCC1	UNC_CV	CF	NorthAmerica	USA	UNC_Chapel_Hill		2005-11-18	Bryant et al 2016
ERR363458	M. a. abscessus	DCC1	UNC_E	CF	NorthAmerica	USA	UNC_Chapel_Hill		2012-02-17	Bryant et al 2016
ERR373951	M. a. abscessus	DCC1	UNC_E	CF	NorthAmerica	USA	UNC_Chapel_Hill		2013-02-07	Bryant et al 2016
ERR349268	M. a. abscessus	DCC1	UNC_I	CF	NorthAmerica	USA	UNC_Chapel_Hill		2005-05-02	Bryant et al 2016
ERR349278	M. a. abscessus	DCC1	UNC_I	CF	NorthAmerica	USA	UNC_Chapel_Hill		2008-10-28	Bryant et al 2016
ERR363412	M. a. abscessus	DCC1	UNC_J	CF	NorthAmerica	USA	UNC_Chapel_Hill		2005-05-17	Bryant et al 2016
ERR369165	M. a. abscessus	DCC1	UNC_J	CF	NorthAmerica	USA	UNC_Chapel_Hill		2008-08-26	Bryant et al 2016
ERR363441	M. a. abscessus	DCC1	UNC_M	CF	NorthAmerica	USA	UNC_Chapel_Hill		2007-08-16	Bryant et al 2016
ERR369166	M. a. abscessus	DCC1	UNC_M	CF	NorthAmerica	USA	UNC_Chapel_Hill		2010-11-11	Bryant et al 2016
ERR373959	M. a. abscessus	DCC1	UNC_M	CF	NorthAmerica	USA	UNC_Chapel_Hill		2005-08-18	Bryant et al 2016
ERR349269	M. a. abscessus	DCC1	UNC_N	CF	NorthAmerica	USA	UNC_Chapel_Hill		2005-09-22	Bryant et al 2016
ERR369164	M. a. abscessus	DCC1	UNC_N	CF	NorthAmerica	USA	UNC_Chapel_Hill		2008-06-16	Bryant et al 2016
ERR373980	M. a. abscessus	DCC1	UNC_N	CF	NorthAmerica	USA	UNC_Chapel_Hill		2007-01-11	Bryant et al 2016
ERR363433	M. a. abscessus	DCC1	UNC_O	CF	NorthAmerica	USA	UNC_Chapel_Hill		2005-11-03	Bryant et al 2016
ERR374032	M. a. abscessus	DCC1	UNC_Q	CF	NorthAmerica	USA	UNC_Chapel_Hill		2012-05-22	Bryant et al 2016
ERR373964	M. a. abscessus	DCC1	UNC_R	CF	NorthAmerica	USA	UNC_Chapel_Hill		2005-11-03	Bryant et al 2016
ERR373967	M. a. abscessus	DCC1	UNC_T	CF	NorthAmerica	USA	UNC_Chapel_Hill		2006-01-05	Bryant et al 2016
ERR373974	M. a. abscessus	DCC1	UNC_T	CF	NorthAmerica	USA	UNC_Chapel_Hill		2006-07-20	Bryant et al 2016
ERR373968	M. a. abscessus	DCC1	UNC_U	CF	NorthAmerica	USA	UNC_Chapel_Hill		2005-12-09	Bryant et al 2016
ERR373977	M. a. abscessus	DCC1	UNC_U	CF	NorthAmerica	USA	UNC_Chapel_Hill		2006-09-07	Bryant et al 2016
ERR373969	M. a. abscessus	DCC1	UNC_V	CF	NorthAmerica	USA	UNC_Chapel_Hill		2005-11-30	Bryant et al 2016
ERR374017	M. a. abscessus	DCC1	UNC_V	CF	NorthAmerica	USA	UNC_Chapel_Hill		2011-05-03	Bryant et al 2016
ERR373982	M. a. abscessus	DCC1	UNC_Y	CF	NorthAmerica	USA	UNC_Chapel_Hill		2007-02-13	Bryant et al 2016
ERR363254	M. a. abscessus	DCC1	WRCM_C	CF	Europe	UK	Wales		Not present	Bryant et al 2016
ERR363244	M. a. abscessus	DCC1	WRCM_I	?	Europe	UK	Exeter		Not present	Bryant et al 2016
ERR363246	M. a. abscessus	DCC1	WRCM_J	CF	Europe	UK	Bristol		Not present	Bryant et al 2016
ERR363428	M. a. abscessus	DCC1	WRCM_J	CF	Europe	UK	Swindon		2012-04-27	Bryant et al 2016
ERR363250	M. a. abscessus	DCC1	WRCM_M	?	Europe	UK	Bristol		Not present	Bryant et al 2016
ERR363331	M. a. abscessus	DCC2	AHL_C	CF	Europe	UK	Alder_Hey		2011-10-31	Bryant et al 2016
ERR363330	M. a. abscessus	DCC2	AHL_C	CF	Europe	UK	Alder_Hey		2011-11-28	Bryant et al 2016
ERR494845	M. a. abscessus	DCC2	AHL_C	CF	Europe	UK	North_Staffs		2011-01-07	Bryant et al 2016
ERR363380	M. a. abscessus	DCC2	AHL_F	CF	Europe	UK	Alder_Hey		2012-07-02	Bryant et al 2016
ERR494925	M. a. abscessus	DCC2	AHL_F	CF	Europe	UK	North_Staffs		2012-09-27	Bryant et al 2016
ERR363332	M. a. abscessus	DCC2	AHL_G	CF	Europe	UK	Manchester		2011-10-04	Bryant et al 2016
ERR340570	M. a. abscessus	DCC2	AHL_H	CF	Europe	UK	Manchester		2012-09-24	Bryant et al 2016
ERR369153	M. a. abscessus	DCC2	AHL_H	CF	Europe	UK	North_Staffs		2013-02-06	Bryant et al 2016
ERR494912	M. a. abscessus	DCC2	AHL_H	CF	Europe	UK	North_Staffs		2012-06-22	Bryant et al 2016
ERR494920	M. a. abscessus	DCC2	AHL_H	CF	Europe	UK	North_Staffs		2012-08-17	Bryant et al 2016
ERR494927	M. a. abscessus	DCC2	AHL_H	CF	Europe	UK	North_Staffs		2012-10-16	Bryant et al 2016
ERR340571	M. a. abscessus	DCC2	AHL_I	CF	Europe	UK	Manchester		2012-11-07	Bryant et al 2016
ERR459814	M. a. abscessus	DCC2	AUS_S	CF	Oceania	Australia	TPCH		2009	Bryant et al 2016
ERR494851	M. a. abscessus	DCC2	BIR_AA	CF	Europe	UK	Birmingham_Childrens		2011-04-04	Bryant et al 2016
ERR494932	M. a. abscessus	DCC2	BIR_AA	CF	Europe	UK	Birmingham_Childrens		2012-11-01	Bryant et al 2016
ERR494843	M. a. abscessus	DCC2	BIR_N	CF	Europe	UK	Birmingham_Heartlands		2010-12-17	Bryant et al 2016
ERR494849	M. a. abscessus	DCC2	BIR_S	CF	Europe	UK	Birmingham_Childrens		2011-03-02	Bryant et al 2016
ERR459978	M. a. abscessus	DCC2	BIR_T	CF	Europe	UK	Birmingham_Heartlands		2008-01-03	Bryant et al 2016
ERR459985	M. a. abscessus	DCC2	BIR_T	CF	Europe	UK	Birmingham_Heartlands		2008-07-31	Bryant et al 2016
ERR490674	M. a. abscessus	DCC2	BIR_T	CF	Europe	UK	Birmingham_Heartlands		2009-04-21	Bryant et al 2016
ERR490699	M. a. abscessus	DCC2	BIR_T	CF	Europe	UK	Birmingham_Heartlands		2010-06-14	Bryant et al 2016
SRR7800599	M. a. abscessus	DCC2	CF00017	CF	NorthAmerica	USA	CO		2015-04-08	Hasan et al 2019
SRR7800600	M. a. abscessus	DCC2	CF00017	CF	NorthAmerica	USA	CO		2014-12-15	Hasan et al 2019
SRR7800640	M. a. abscessus	DCC2	CF00017	CF	NorthAmerica	USA	CO		2015-07-01	Hasan et al 2019
SRR7800641	M. a. abscessus	DCC2	CF00017	CF	NorthAmerica	USA	CO		2016-01-13	Hasan et al 2019
SRR7800642	M. a. abscessus	DCC2	CF00017	CF	NorthAmerica	USA	CO		2016-05-23	Hasan et al 2019
SRR7800629	M. a. abscessus	DCC2	CF00032	CF	NorthAmerica	USA	TX		2015-02-27	Hasan et al 2019
SRR7800669	M. a. abscessus	DCC2	CF00045	CF	NorthAmerica	USA	TX		2015-12-26	Hasan et al 2019
SRR7800515	M. a. abscessus	DCC2	CF00108	CF	NorthAmerica	USA	AL		2015-12-14	Hasan et al 2019
SRR7800549	M. a. abscessus	DCC2	CF00123	CF	NorthAmerica	USA	CA		2016-04-20	Hasan et al 2019
SRR7800552	M. a. abscessus	DCC2	CF00123	CF	NorthAmerica	USA	CA		2016-04-22	Hasan et al 2019
SRR7800622	M. a. abscessus	DCC2	CF00152	CF	NorthAmerica	USA	IL		2016-01-21	Hasan et al 2019
SRR7800412	M. a. abscessus	DCC2	CF00297	CF	NorthAmerica	USA	TN		2016-03-18	Hasan et al 2019
SRR7800407	M. a. abscessus	DCC2	CF00764	CF	NorthAmerica	USA	TX		2016-08-11	Hasan et al 2019
ERR369145	M. a. abscessus	DCC2	DEN_A	CF	Europe	Denmark	Copenhagen		Not present	Bryant et al 2016
ERR369141	M. a. abscessus	DCC2	DEN_B	CF	Europe	Denmark	Copenhagen		Not present	Bryant et al 2016
ERR369150	M. a. abscessus	DCC2	DEN_V	CF	Europe	Denmark	Skejby		Not present	Bryant et al 2016
ERR3198407	M. a. abscessus	DCC2	GOSH2	CF	Europe	UK	London_GOSH		2009-01-05	Doyle et al 2019
ERR3198408	M. a. abscessus	DCC2	GOSH21	CF	Europe	UK	London_GOSH		2009-10-29	Doyle et al 2019
ERR3198450	M. a. abscessus	DCC2	GOSH40	CF	Europe	UK	London_GOSH		2015-09-18	Doyle et al 2019
ERR3198451	M. a. abscessus	DCC2	GOSH40	CF	Europe	UK	London_GOSH		2015-09-23	Doyle et al 2019
ERR3198452	M. a. abscessus	DCC2	GOSH40	CF	Europe	UK	London_GOSH		2015-10-18	Doyle et al 2019
ERR3198453	M. a. abscessus	DCC2	GOSH40	CF	Europe	UK	London_GOSH		2015-10-29	Doyle et al 2019
ERR3198454	M. a. abscessus	DCC2	GOSH40	CF	Europe	UK	London_GOSH		2015-09-08	Doyle et al 2019
ERR3198455	M. a. abscessus	DCC2	GOSH40	CF	Europe	UK	London_GOSH		2015-11-03	Doyle et al 2019
ERR3198456	M. a. abscessus	DCC2	GOSH40	CF	Europe	UK	London_GOSH		2015-10-27	Doyle et al 2019
ERR3198457	M. a. abscessus	DCC2	GOSH40	CF	Europe	UK	London_GOSH		2015-10-27	Doyle et al 2019
ERR3198458	M. a. abscessus	DCC2	GOSH40	CF	Europe	UK	London_GOSH		2015-10-27	Doyle et al 2019
ERR3198459	M. a. abscessus	DCC2	GOSH40	CF	Europe	UK	London_GOSH		2015-10-27	Doyle et al 2019
ERR3198460	M. a. abscessus	DCC2	GOSH40	CF	Europe	UK	London_GOSH		2015-10-27	Doyle et al 2019
ERR3198461	M. a. abscessus	DCC2	GOSH40	CF	Europe	UK	London_GOSH		2015-09-29	Doyle et al 2019
ERR3198462	M. a. abscessus	DCC2	GOSH40	CF	Europe	UK	London_GOSH		2015-03-26	Doyle et al 2019
ERR3198463	M. a. abscessus	DCC2	GOSH40	CF	Europe	UK	London_GOSH		2015-10-20	Doyle et al 2019
ERR3198464	M. a. abscessus	DCC2	GOSH41	CF	Europe	UK	London_GOSH		2015-11-20	Doyle et al 2019
ERR3198465	M. a. abscessus	DCC2	GOSH41	CF	Europe	UK	London_GOSH		2015-11-12	Doyle et al 2019
ERR3198466	M. a. abscessus	DCC2	GOSH41	CF	Europe	UK	London_GOSH		2015-11-28	Doyle et al 2019
ERR3198467	M. a. abscessus	DCC2	GOSH41	CF	Europe	UK	London_GOSH		2015-11-29	Doyle et al 2019
ERR3198468	M. a. abscessus	DCC2	GOSH41	CF	Europe	UK	London_GOSH		2015-10-01	Doyle et al 2019
ERR3198469	M. a. abscessus	DCC2	GOSH41	CF	Europe	UK	London_GOSH		2015-10-01	Doyle et al 2019
ERR3198470	M. a. abscessus	DCC2	GOSH41	CF	Europe	UK	London_GOSH		2015-10-01	Doyle et al 2019
ERR3198471	M. a. abscessus	DCC2	GOSH41	CF	Europe	UK	London_GOSH		2015-10-01	Doyle et al 2019
ERR3198472	M. a. abscessus	DCC2	GOSH41	CF	Europe	UK	London_GOSH		2015-11-11	Doyle et al 2019
ERR3198473	M. a. abscessus	DCC2	GOSH41	CF	Europe	UK	London_GOSH		2015-11-03	Doyle et al 2019
ERR3198474	M. a. abscessus	DCC2	GOSH41	CF	Europe	UK	London_GOSH		2015-06-02	Doyle et al 2019
ERR3198475	M. a. abscessus	DCC2	GOSH41	CF	Europe	UK	London_GOSH		2015-11-19	Doyle et al 2019
ERR3198476	M. a. abscessus	DCC2	GOSH41	CF	Europe	UK	London_GOSH		2015-10-15	Doyle et al 2019
ERR3198477	M. a. abscessus	DCC2	GOSH41	CF	Europe	UK	London_GOSH		2015-10-28	Doyle et al 2019
ERR3198478	M. a. abscessus	DCC2	GOSH41	CF	Europe	UK	London_GOSH		2015-07-12	Doyle et al 2019
ERR3198479	M. a. abscessus	DCC2	GOSH41	CF	Europe	UK	London_GOSH		2015-11-12	Doyle et al 2019
ERR3198505	M. a. abscessus	DCC2	GOSH8	CF	Europe	UK	London_GOSH		2009-10-27	Doyle et al 2019
ERR3198506	M. a. abscessus	DCC2	GOSH8	CF	Europe	UK	London_GOSH		2012-05-09	Doyle et al 2019
ERR3198507	M. a. abscessus	DCC2	GOSH9	CF	Europe	UK	London_GOSH		2009-11-17	Doyle et al 2019
ERR4020056	M. a. abscessus	DCC2	Ireland_11	CF	Europe	UK	Ireland_E		Not present	Redondo et al 2020
ERR4020060	M. a. abscessus	DCC2	Ireland_11	CF	Europe	UK	Ireland_E		Not present	Redondo et al 2020
ERR4020075	M. a. abscessus	DCC2	Ireland_14	CF	Europe	UK	Ireland_A		Not present	Redondo et al 2020
ERR4020088	M. a. abscessus	DCC2	Ireland_14	CF	Europe	UK	Ireland_A		Not present	Redondo et al 2020
ERR4020065	M. a. abscessus	DCC2	Ireland_16	CF	Europe	UK	Ireland_E		Not present	Redondo et al 2020
ERR4020096	M. a. abscessus	DCC2	Ireland_16	CF	Europe	UK	Ireland_E		Not present	Redondo et al 2020
ERR4020064	M. a. abscessus	DCC2	Ireland_19	CF	Europe	UK	Ireland_A	Ireland_D	Not present	Redondo et al 2020
ERR4020105	M. a. abscessus	DCC2	Ireland_19	CF	Europe	UK	Ireland_A	Ireland_D	Not present	Redondo et al 2020
ERR4020114	M. a. abscessus	DCC2	Ireland_23	CF	Europe	UK	Ireland_C		Not present	Redondo et al 2020
ERR4020118	M. a. abscessus	DCC2	Ireland_23	CF	Europe	UK	Ireland_C		Not present	Redondo et al 2020
ERR4020099	M. a. abscessus	DCC2	Ireland_5	CF	Europe	UK	Ireland_A		Not present	Redondo et al 2020
ERR4020117	M. a. abscessus	DCC2	Ireland_5	CF	Europe	UK	Ireland_A		Not present	Redondo et al 2020
ERR4020055	M. a. abscessus	DCC2	Ireland_8	CF	Europe	UK	Ireland_E		Not present	Redondo et al 2020
ERR4020057	M. a. abscessus	DCC2	Ireland_8	CF	Europe	UK	Ireland_E		Not present	Redondo et al 2020
ERR4020068	M. a. abscessus	DCC2	Ireland_9	CF	Europe	UK	Ireland_A		Not present	Redondo et al 2020
ERR4020073	M. a. abscessus	DCC2	Ireland_9	CF	Europe	UK	Ireland_A		Not present	Redondo et al 2020
FIO_14025_lib4802_nextseq_n0027_151bp	M. a. abscessus	DCC2	Italy_FI	CF	Europe	Italy			Not present	Tortoli et al 2017	Sequence data obtained from authors
FIO13333_L001_001	M. a. abscessus	DCC2	Italy_FI	CF	Europe	Italy			Not present	Tortoli et al 2017	Sequence data obtained from authors
GA_374_lib5971_nextseq_n0055_151bp	M. a. abscessus	DCC2	Italy_GI	CF	Europe	Italy			Not present	Tortoli et al 2017	Sequence data obtained from authors
GA_529_lib5967_nextseq_n0055_151bp	M. a. abscessus	DCC2	Italy_GI	CF	Europe	Italy			Not present	Tortoli et al 2017	Sequence data obtained from authors
IFR139_L002	M. a. abscessus	DCC2	Italy_IR	CF	Europe	Italy			Not present	Tortoli et al 2017	Sequence data obtained from authors
IFR471_L002_001	M. a. abscessus	DCC2	Italy_IR	CF	Europe	Italy			Not present	Tortoli et al 2017	Sequence data obtained from authors
IFR95_L002_001	M. a. abscessus	DCC2	Italy_IR	CF	Europe	Italy			Not present	Tortoli et al 2017	Sequence data obtained from authors
MM197_L002_001	M. a. abscessus	DCC2	Italy_MC	CF	Europe	Italy			Not present	Tortoli et al 2017	Sequence data obtained from authors
MM314_L002_001	M. a. abscessus	DCC2	Italy_MC	CF	Europe	Italy			Not present	Tortoli et al 2017	Sequence data obtained from authors
MM496_L002_001	M. a. abscessus	DCC2	Italy_MC	CF	Europe	Italy			Not present	Tortoli et al 2017	Sequence data obtained from authors
TE_107_lib4803_nextseq_n0027_151bp	M. a. abscessus	DCC2	Italy_TE	CF	Europe	Italy			Not present	Tortoli et al 2017	Sequence data obtained from authors
TE_304_lib4796_nextseq_n0027_151bp	M. a. abscessus	DCC2	Italy_TE	CF	Europe	Italy			Not present	Tortoli et al 2017	Sequence data obtained from authors
TE_391_lib4797_nextseq_n0027_151bp	M. a. abscessus	DCC2	Italy_TE	CF	Europe	Italy			Not present	Tortoli et al 2017	Sequence data obtained from authors
ERR363353	M. a. abscessus	DCC2	JRH_E	Non-CF	Europe	UK	Oxford		2012-03-30	Bryant et al 2016
ERR494877	M. a. abscessus	DCC2	LEI_H	CF	Europe	UK	Leicester		2011-12-06	Bryant et al 2016
ERR340560	M. a. abscessus	DCC2	LTH_D	CF	Europe	UK	Leeds		2012-06-28	Bryant et al 2016
ERR340563	M. a. abscessus	DCC2	LTH_H	CF	Europe	UK	Leeds		2012-05-18	Bryant et al 2016
ERR340565	M. a. abscessus	DCC2	LTH_J	CF	Europe	UK	Leeds		2012-05-31	Bryant et al 2016
ERR340568	M. a. abscessus	DCC2	LTH_M	CF	Europe	UK	Leeds		2012-10-23	Bryant et al 2016
ERR1081302	M. a. abscessus	DCC2	Manchester_13	CF	Europe	UK	Manchester		Not present	This study
ERR1081300	M. a. abscessus	DCC2	Manchester_4	CF	Europe	UK	Manchester		Not present	This study
ERR1081308	M. a. abscessus	DCC2	Manchester_7	CF	Europe	UK	Manchester		Not present	This study
ERR1081303	M. a. abscessus	DCC2	Manchester_11	CF	Europe	UK	Manchester		Not present	This study
ERR1081304	M. a. abscessus	DCC2	Manchester_9	CF	Europe	UK	Manchester		Not present	This study
ERR1081299	M. a. abscessus	DCC2	Manchester_12	CF	Europe	UK	Manchester		Not present	This study
SRR6871395	M. a. abscessus	DCC2	Melb-002	CF	Oceania	Australia	RCH		2014-03-01	Yan et al 2019
SRR6871397	M. a. abscessus	DCC2	Melb-008	CF	Oceania	Australia	RCH		2014-12-01	Yan et al 2019
SRR6871400	M. a. abscessus	DCC2	Melb-009	CF	Oceania	Australia	RCH		2015-02-01	Yan et al 2019
SRR6871401	M. a. abscessus	DCC2	Melb-010	CF	Oceania	Australia	RCH		2015-01-01	Yan et al 2019
SRR6871402	M. a. abscessus	DCC2	Melb-013	CF	Oceania	Australia	RCH		2016-01-01	Yan et al 2019
SRR6871403	M. a. abscessus	DCC2	Melb-014	CF	Oceania	Australia	RCH		2016-05-01	Yan et al 2019
ERR2759455	M. a. abscessus	DCC2	Netherlands_14	Non-CF	Europe	Netherlands			Not present	This study
ERR2759458	M. a. abscessus	DCC2	Netherlands_17	CF	Europe	Netherlands			Not present	This study
ERR2759460	M. a. abscessus	DCC2	Netherlands_19	CF	Europe	Netherlands			Not present	This study
ERR2524313	M. a. abscessus	DCC2	Netherlands_2	CF	Europe	Netherlands			Not present	This study
ERR2759461	M. a. abscessus	DCC2	Netherlands_20	CF	Europe	Netherlands			Not present	This study
ERR2759464	M. a. abscessus	DCC2	Netherlands_23	CF	Europe	Netherlands			Not present	This study
ERR2759467	M. a. abscessus	DCC2	Netherlands_26	CF	Europe	Netherlands			Not present	This study
ERR490692	M. a. abscessus	DCC2	NOT_B	CF	Europe	UK	Nottingham		2010-03-04	Bryant et al 2016
ERR494847	M. a. abscessus	DCC2	NOT_C	CF	Europe	UK	Nottingham		2011-02-17	Bryant et al 2016
ERR115031	M. a. abscessus	DCC2	PAP_004	Non-CF	Europe	UK	Papworth		2009-11-19	Bryant et al 2016
ERR115032	M. a. abscessus	DCC2	PAP_004	Non-CF	Europe	UK	Papworth		2009-12-17	Bryant et al 2016
ERR115033	M. a. abscessus	DCC2	PAP_004	Non-CF	Europe	UK	Papworth		2009-12-17	Bryant et al 2016
ERR115047	M. a. abscessus	DCC2	PAP_004	Non-CF	Europe	UK	Papworth		2010-05-03	Bryant et al 2016
ERR115039	M. a. abscessus	DCC2	PAP_005	Non-CF	Europe	UK	Papworth		2010-02-15	Bryant et al 2016
ERR114967	M. a. abscessus	DCC2	PAP_008	CF	Europe	UK	Papworth		2007-11-02	Bryant et al 2016
ERR115035	M. a. abscessus	DCC2	PAP_008	CF	Europe	UK	Papworth		2007-11-02	Bryant et al 2016
ERR114972	M. a. abscessus	DCC2	PAP_015	CF	Europe	UK	Papworth		2009-03-03	Bryant et al 2016
ERR114976	M. a. abscessus	DCC2	PAP_015	CF	Europe	UK	Papworth		2008-01-14	Bryant et al 2016
ERR114996	M. a. abscessus	DCC2	PAP_015	CF	Europe	UK	Papworth		2008-01-14	Bryant et al 2016
ERR115026	M. a. abscessus	DCC2	PAP_015	CF	Europe	UK	Papworth		2009-07-15	Bryant et al 2016
ERR115043	M. a. abscessus	DCC2	PAP_015	CF	Europe	UK	Papworth		2009-07-14	Bryant et al 2016
ERR115070	M. a. abscessus	DCC2	PAP_027	CF	Europe	UK	Papworth		2010-12-21	Bryant et al 2016
ERR114975	M. a. abscessus	DCC2	PAP_033	CF	Europe	UK	Papworth		2008-01-14	Bryant et al 2016
ERR114983	M. a. abscessus	DCC2	PAP_033	CF	Europe	UK	Papworth		2008-02-20	Bryant et al 2016
ERR114993	M. a. abscessus	DCC2	PAP_033	CF	Europe	UK	Papworth		2008-04-28	Bryant et al 2016
ERR114994	M. a. abscessus	DCC2	PAP_033	CF	Europe	UK	Papworth		2008-04-28	Bryant et al 2016
ERR115006	M. a. abscessus	DCC2	PAP_033	CF	Europe	UK	Papworth		2008-09-22	Bryant et al 2016
ERR115010	M. a. abscessus	DCC2	PAP_033	CF	Europe	UK	Papworth		2008-11-04	Bryant et al 2016
ERR115011	M. a. abscessus	DCC2	PAP_033	CF	Europe	UK	Papworth		2008-11-09	Bryant et al 2016
ERR115024	M. a. abscessus	DCC2	PAP_033	CF	Europe	UK	Papworth		2009-05-18	Bryant et al 2016
ERR115018	M. a. abscessus	DCC2	PAP_033	CF	Europe	UK	Papworth		2009-02-26	Bryant et al 2016
ERR115066	M. a. abscessus	DCC2	PAP_033	CF	Europe	UK	Papworth		2010-12-08	Bryant et al 2016
ERR115094	M. a. abscessus	DCC2	PAP_033	CF	Europe	UK	Papworth		2007-12-03	Bryant et al 2016
ERR115096	M. a. abscessus	DCC2	PAP_033	CF	Europe	UK	Papworth		2008-01-14	Bryant et al 2016
ERR115097	M. a. abscessus	DCC2	PAP_033	CF	Europe	UK	Papworth		2010-01-18	Bryant et al 2016
ERR119098	M. a. abscessus	DCC2	PAP_033	CF	Europe	UK	Papworth		2009-12-14	Bryant et al 2016
ERR119099	M. a. abscessus	DCC2	PAP_033	CF	Europe	UK	Papworth		2010-02-17	Bryant et al 2016
ERR340546	M. a. abscessus	DCC2	RBL_K	CF	Europe	UK	London_Brompton		Not present	Bryant et al 2016
ERR340547	M. a. abscessus	DCC2	RBL_L	CF	Europe	UK	London_Brompton		Not present	Bryant et al 2016
ERR340553	M. a. abscessus	DCC2	RBL_R	CF	Europe	UK	London_Brompton		Not present	Bryant et al 2016
ERR363274	M. a. abscessus	DCC2	RHS_E	CF	Europe	UK	Sheffield_Childrens		2011-07-06	Bryant et al 2016
ERR363275	M. a. abscessus	DCC2	RHS_E	CF	Europe	UK	Sheffield_Childrens		2011-10-20	Bryant et al 2016
ERR363276	M. a. abscessus	DCC2	RHS_E	CF	Europe	UK	Sheffield_Childrens		2011-07-11	Bryant et al 2016
ERR363277	M. a. abscessus	DCC2	RHS_E	CF	Europe	UK	Sheffield_Childrens		2011-08-01	Bryant et al 2016
ERR363278	M. a. abscessus	DCC2	RHS_E	CF	Europe	UK	Sheffield_Childrens		2011-11-22	Bryant et al 2016
ERR494861	M. a. abscessus	DCC2	RHS_E	CF	Europe	UK	Sheffield_Teaching		2011-07-06	Bryant et al 2016
ERR494871	M. a. abscessus	DCC2	RHS_E	CF	Europe	UK	Sheffield_Teaching		2011-10-19	Bryant et al 2016
ERR494921	M. a. abscessus	DCC2	RHS_E	CF	Europe	UK	Sheffield_Teaching		2012-08-29	Bryant et al 2016
ERR494933	M. a. abscessus	DCC2	RHS_T	CF	Europe	UK	Sheffield_Teaching		2012-10-12	Bryant et al 2016
ERR494940	M. a. abscessus	DCC2	RHS_T	CF	Europe	UK	Sheffield_Teaching		2012-11-26	Bryant et al 2016
ERR484991	M. a. abscessus	DCC2	RHS_U	CF	Europe	UK	Sheffield_Teaching		2012-12-28	Bryant et al 2016
ERR494929	M. a. abscessus	DCC2	RHS_U	CF	Europe	UK	Sheffield_Teaching		2012-09-22	Bryant et al 2016
ERR494938	M. a. abscessus	DCC2	RHS_U	CF	Europe	UK	Sheffield_Teaching		2012-11-28	Bryant et al 2016
ERR494973	M. a. abscessus	DCC2	RHS_U	CF	Europe	UK	Sheffield_Teaching		2012-12-31	Bryant et al 2016
ERR363336	M. a. abscessus	DCC2	RLB_A	CF	Europe	UK	Liverpool_Heart_and_Chest		2011-08-08	Bryant et al 2016
ERR363337	M. a. abscessus	DCC2	RLB_A	CF	Europe	UK	Liverpool_Heart_and_Chest		2011-08-07	Bryant et al 2016
ERR363338	M. a. abscessus	DCC2	RLB_A	CF	Europe	UK	Liverpool_Heart_and_Chest		2011-02-04	Bryant et al 2016
ERR363340	M. a. abscessus	DCC2	RLB_A	CF	Europe	UK	Liverpool_Heart_and_Chest		2011-08-04	Bryant et al 2016
ERR363341	M. a. abscessus	DCC2	RLB_A	CF	Europe	UK	Liverpool_Heart_and_Chest		2011-12-05	Bryant et al 2016
ERR369154	M. a. abscessus	DCC2	RVI_AE	CF	Europe	UK	Newcastle		2013-02-01	Bryant et al 2016
ERR363257	M. a. abscessus	DCC2	RVI_D	CF	Europe	UK	Newcastle		2011-09-02	Bryant et al 2016
ERR363258	M. a. abscessus	DCC2	RVI_G	CF	Europe	UK	Newcastle		2011-08-05	Bryant et al 2016
ERR363259	M. a. abscessus	DCC2	RVI_H	CF	Europe	UK	Newcastle		2011-09-12	Bryant et al 2016
ERR337803	M. a. abscessus	DCC2	SMRL_AB	CF	Europe	UK	Greater_Glasgow		2001-04-23	Bryant et al 2016
ERR340529	M. a. abscessus	DCC2	SMRL_AI	?	Europe	UK	Lothian		2011-11-17	Bryant et al 2016
ERR340533	M. a. abscessus	DCC2	SMRL_AI	?	Europe	UK	Lothian		2011-12-21	Bryant et al 2016
ERR363396	M. a. abscessus	DCC2	SMRL_AZ	Non-CF	Europe	UK	Lothian	Grampian	2001-04-30	Bryant et al 2016
ERR340497	M. a. abscessus	DCC2	SMRL_BA	Non-CF	Europe	UK	Lothian	Grampian	2011-01-25	Bryant et al 2016
ERR343201	M. a. abscessus	DCC2	SMRL_BA	Non-CF	Europe	UK	Lothian	Grampian	2009-03-04	Bryant et al 2016
ERR343222	M. a. abscessus	DCC2	SMRL_BA	Non-CF	Europe	UK	Lothian	Grampian	2009-11-25	Bryant et al 2016
ERR363399	M. a. abscessus	DCC2	SMRL_BB	Non-CF	Europe	UK	Lothian	Grampian	2001-05-02	Bryant et al 2016
ERR343191	M. a. abscessus	DCC2	SMRL_BF	?	Europe	UK	Greater_Glasgow		2008-10-23	Bryant et al 2016
ERR343230	M. a. abscessus	DCC2	SMRL_BF	?	Europe	UK	Greater_Glasgow		2010-04-15	Bryant et al 2016
ERR369311	M. a. abscessus	DCC2	SMRL_BF	?	Europe	UK	Greater_Glasgow		2006-10-31	Bryant et al 2016
ERR369337	M. a. abscessus	DCC2	SMRL_BF	?	Europe	UK	Greater_Glasgow		2008-01-07	Bryant et al 2016
ERR343238	M. a. abscessus	DCC2	SMRL_BW	?	Europe	UK	Greater_Glasgow		2010-11-02	Bryant et al 2016
ERR369205	M. a. abscessus	DCC2	SMRL_BW	?	Europe	UK	Greater_Glasgow		2003-08-05	Bryant et al 2016
ERR369216	M. a. abscessus	DCC2	SMRL_BW	?	Europe	UK	Greater_Glasgow		2003-12-09	Bryant et al 2016
ERR369319	M. a. abscessus	DCC2	SMRL_BW	?	Europe	UK	Greater_Glasgow		2007-03-28	Bryant et al 2016
ERR340506	M. a. abscessus	DCC2	SMRL_BY	CF	Europe	UK	Lothian	Grampian	2011-04-21	Bryant et al 2016
ERR343192	M. a. abscessus	DCC2	SMRL_BY	CF	Europe	UK	Lothian	Grampian	2008-11-03	Bryant et al 2016
ERR343216	M. a. abscessus	DCC2	SMRL_BY	CF	Europe	UK	Lothian	Grampian	2009-05-06	Bryant et al 2016
ERR343182	M. a. abscessus	DCC2	SMRL_BY	CF	Europe	UK	Lothian	Grampian	2008-05-06	Bryant et al 2016
ERR363395	M. a. abscessus	DCC2	SMRL_BZ	Non-CF	Europe	UK	Lothian	Grampian	2001-05-03	Bryant et al 2016
ERR343195	M. a. abscessus	DCC2	SMRL_CG	CF	Europe	UK	Greater_Glasgow		2008-11-03	Bryant et al 2016
ERR343198	M. a. abscessus	DCC2	SMRL_CG	CF	Europe	UK	Greater_Glasgow		2008-11-25	Bryant et al 2016
ERR343214	M. a. abscessus	DCC2	SMRL_CG	CF	Europe	UK	Greater_Glasgow		2009-06-26	Bryant et al 2016
ERR343224	M. a. abscessus	DCC2	SMRL_CG	CF	Europe	UK	Greater_Glasgow		2010-01-06	Bryant et al 2016
ERR351975	M. a. abscessus	DCC2	SMRL_CG	CF	Europe	UK	Greater_Glasgow		2010-05-21	Bryant et al 2016
ERR363398	M. a. abscessus	DCC2	SMRL_CG	CF	Europe	UK	Greater_Glasgow		2001-05-02	Bryant et al 2016
ERR369152	M. a. abscessus	DCC2	SMRL_CG	CF	Europe	UK	Greater_Glasgow		2012-04-13	Bryant et al 2016
ERR369212	M. a. abscessus	DCC2	SMRL_CG	CF	Europe	UK	Greater_Glasgow		2003-11-18	Bryant et al 2016
ERR369222	M. a. abscessus	DCC2	SMRL_CG	CF	Europe	UK	Greater_Glasgow		2004-02-03	Bryant et al 2016
ERR369239	M. a. abscessus	DCC2	SMRL_CG	CF	Europe	UK	Greater_Glasgow		2004-07-13	Bryant et al 2016
ERR369248	M. a. abscessus	DCC2	SMRL_CG	CF	Europe	UK	Greater_Glasgow		Not present	Bryant et al 2016
ERR369254	M. a. abscessus	DCC2	SMRL_CG	CF	Europe	UK	Greater_Glasgow		2004-11-10	Bryant et al 2016
ERR369269	M. a. abscessus	DCC2	SMRL_CG	CF	Europe	UK	Greater_Glasgow		2005-05-03	Bryant et al 2016
ERR369328	M. a. abscessus	DCC2	SMRL_CG	CF	Europe	UK	Greater_Glasgow		2007-08-28	Bryant et al 2016
ERR369221	M. a. abscessus	DCC2	SMRL_CJ	CF	Europe	UK	Lothian		2004-02-04	Bryant et al 2016
ERR340520	M. a. abscessus	DCC2	SMRL_CN	?	Europe	UK	Greater_Glasgow		2011-10-28	Bryant et al 2016
ERR369330	M. a. abscessus	DCC2	SMRL_CS	CF	Europe	UK	Greater_Glasgow		2007-08-06	Bryant et al 2016
ERR369263	M. a. abscessus	DCC2	SMRL_CT	CF	Europe	UK	Greater_Glasgow		2005-01-24	Bryant et al 2016
ERR343179	M. a. abscessus	DCC2	SMRL_D	Non-CF	Europe	UK	Grampian		2008-03-25	Bryant et al 2016
ERR351976	M. a. abscessus	DCC2	SMRL_D	Non-CF	Europe	UK	Grampian		2010-05-26	Bryant et al 2016
ERR369133	M. a. abscessus	DCC2	SMRL_F	?	Europe	UK	Greater_Glasgow		2011-06-17	Bryant et al 2016
ERR369173	M. a. abscessus	DCC2	SMRL_T	CF	Europe	UK	Greater_Glasgow		2001-11-06	Bryant et al 2016
ERR369279	M. a. abscessus	DCC2	SMRL_T	CF	Europe	UK	Greater_Glasgow		Not present	Bryant et al 2016
ERR337807	M. a. abscessus	DCC2	SMRL_U	CF	Europe	UK	Lothian	Grampian	2001-05-02	Bryant et al 2016
ERR343184	M. a. abscessus	DCC2	SMRL_U	CF	Europe	UK	Lothian	Grampian	2008-05-28	Bryant et al 2016
ERR369226	M. a. abscessus	DCC2	SMRL_U	CF	Europe	UK	Lothian	Grampian	2004-04-14	Bryant et al 2016
ERR369270	M. a. abscessus	DCC2	SMRL_U	CF	Europe	UK	Lothian	Grampian	2005-05-27	Bryant et al 2016
ERR484997	M. a. abscessus	DCC2	STH_C	CF	Europe	UK	Southampton		2013-09-07	Bryant et al 2016
ERR485003	M. a. abscessus	DCC2	STH_C	CF	Europe	UK	Southampton		2013-09-07	Bryant et al 2016
ERR484953	M. a. abscessus	DCC2	STH_D	CF	Europe	UK	Southampton		2013-10-25	Bryant et al 2016
ERR484998	M. a. abscessus	DCC2	STH_D	CF	Europe	UK	Southampton		2013-08-14	Bryant et al 2016
ERR485001	M. a. abscessus	DCC2	STH_D	CF	Europe	UK	Southampton		2013-10-16	Bryant et al 2016
ERR484999	M. a. abscessus	DCC2	STH_E	CF	Europe	UK	Southampton		2013-08-16	Bryant et al 2016
ERR485004	M. a. abscessus	DCC2	STH_E	CF	Europe	UK	Southampton		2013-10-14	Bryant et al 2016
ERR484951	M. a. abscessus	DCC2	STH_K	CF	Europe	UK	Southampton		2013-10-15	Bryant et al 2016
ERR484954	M. a. abscessus	DCC2	STH_L	CF	Europe	UK	Southampton		2013-11-05	Bryant et al 2016
ERR459864	M. a. abscessus	DCC2	SVH_G	CF	Europe	Ireland	Dublin		Not present	Bryant et al 2016
ERR363324	M. a. abscessus	DCC2	SVH_O	CF	Europe	Ireland	Dublin		Not present	Bryant et al 2016
ERR494977	M. a. abscessus	DCC2	SWE_C	CF	Europe	Sweden	Sweden		Not present	Bryant et al 2016
ERR494978	M. a. abscessus	DCC2	SWE_D	CF	Europe	Sweden	Sweden		Not present	Bryant et al 2016
ERR373948	M. a. abscessus	DCC2	UNC_A	CF	NorthAmerica	USA	UNC_Chapel_Hill		2013-01-17	Bryant et al 2016
ERR363420	M. a. abscessus	DCC2	UNC_AD	CF	NorthAmerica	USA	UNC_Chapel_Hill		2007-10-10	Bryant et al 2016
ERR374019	M. a. abscessus	DCC2	UNC_AD	CF	NorthAmerica	USA	UNC_Chapel_Hill		2011-05-20	Bryant et al 2016
ERR349288	M. a. abscessus	DCC2	UNC_AR	CF	NorthAmerica	USA	UNC_Chapel_Hill		2011-06-30	Bryant et al 2016
ERR373996	M. a. abscessus	DCC2	UNC_AR	CF	NorthAmerica	USA	UNC_Chapel_Hill		2008-06-04	Bryant et al 2016
ERR374010	M. a. abscessus	DCC2	UNC_AR	CF	NorthAmerica	USA	UNC_Chapel_Hill		2010-03-24	Bryant et al 2016
ERR374034	M. a. abscessus	DCC2	UNC_AS	CF	NorthAmerica	USA	UNC_Chapel_Hill		2012-06-13	Bryant et al 2016
ERR373971	M. a. abscessus	DCC2	UNC_CO	Non-CF	NorthAmerica	USA	UNC_Chapel_Hill		2006-01-14	Bryant et al 2016
ERR374013	M. a. abscessus	DCC2	UNC_DB	CF	NorthAmerica	USA	UNC_Chapel_Hill		2010-10-07	Bryant et al 2016
ERR349275	M. a. abscessus	DCC2	UNC_H	CF	NorthAmerica	USA	UNC_Chapel_Hill		2008-05-13	Bryant et al 2016
ERR363452	M. a. abscessus	DCC2	UNC_H	CF	NorthAmerica	USA	UNC_Chapel_Hill		2005-10-09	Bryant et al 2016
ERR373955	M. a. abscessus	DCC2	UNC_H	CF	NorthAmerica	USA	UNC_Chapel_Hill		2013-03-14	Bryant et al 2016
ERR363247	M. a. abscessus	DCC2	WRCM_B	?	Europe	UK	Exeter		Not present	Bryant et al 2016
ERR363237	M. a. abscessus	DCC2	WRCM_F	CF	Europe	UK	Wales		Not present	Bryant et al 2016
ERR363243	M. a. abscessus	DCC2	WRCM_F	CF	Europe	UK	Wales		Not present	Bryant et al 2016
ERR363245	M. a. abscessus	DCC2	WRCM_F	CF	Europe	UK	Wales		Not present	Bryant et al 2016
ERR484978	M. a. abscessus	DCC4	BIR_AB	CF	Europe	UK	Birmingham_Heartlands		2012-10-05	Bryant et al 2016
ERR494970	M. a. abscessus	DCC4	BIR_L	CF	Europe	UK	Birmingham_Heartlands		2012-12-04	Bryant et al 2016
ERR494967	M. a. abscessus	DCC4	BIR_U	CF	Europe	UK	Birmingham_Heartlands		2011-08-25	Bryant et al 2016
ERR494888	M. a. abscessus	DCC4	BIR_V	CF	Europe	UK	Birmingham_Heartlands		2012-01-30	Bryant et al 2016
SRR7800482	M. a. abscessus	DCC4	CF00033	CF	NorthAmerica	USA	TX		2015-10-21	Hasan et al 2019
SRR7800410	M. a. abscessus	DCC4	CF00314	CF	NorthAmerica	USA	NY		2016-10-19	Hasan et al 2019
NQSF01	M. a. abscessus	DCC4	China_abscessus50	Non-CF	Asia	China	Shanghai		2015-04-02	Li et al 2017
NQSG01	M. a. abscessus	DCC4	China_abscessus51	Non-CF	Asia	China	Shanghai		2015-04-03	Li et al 2017
NQSU01	M. a. abscessus	DCC4	China_abscessus52	Non-CF	Asia	China	Shanghai		2012-06-09	Li et al 2017
NQSE01	M. a. abscessus	DCC4	China_abscessus53	Non-CF	Asia	China	Shanghai		2012-07-01	Li et al 2017
NQSD01	M. a. abscessus	DCC4	China_abscessus54	Non-CF	Asia	China	Shanghai		2013-07-29	Li et al 2017
NQSH01	M. a. abscessus	DCC4	China_abscessus55	Non-CF	Asia	China	Shanghai		2015-05-23	Li et al 2017
ERR363430	M. a. abscessus	DCC4	DEN_J	CF	Europe	Denmark	Copenhagen		Not present	Bryant et al 2016
ERR3198398	M. a. abscessus	DCC4	GOSH11	CF	Europe	UK	London_GOSH		2012-05-03	Doyle et al 2019
ERR4020112	M. a. abscessus	DCC4	Ireland_10	CF	Europe	UK	Ireland_A		Not present	Redondo et al 2020
ERR4020116	M. a. abscessus	DCC4	Ireland_10	CF	Europe	UK	Ireland_A		Not present	Redondo et al 2020
ERR4020091	M. a. abscessus	DCC4	Ireland_13	CF	Europe	UK	Ireland_G		Not present	Redondo et al 2020
ERR4020095	M. a. abscessus	DCC4	Ireland_13	CF	Europe	UK	Ireland_G		Not present	Redondo et al 2020
GA245_lib5578_nextseq_n0047_151bp	M. a. abscessus	DCC4	Italy_GA	CF	Europe	Italy			Not present	Tortoli et al 2017	Sequence data obtained from authors
GA283_lib5579_nextseq_n0047_151bp	M. a. abscessus	DCC4	Italy_GA	CF	Europe	Italy			Not present	Tortoli et al 2017	Sequence data obtained from authors
GA292_lib5580_nextseq_n0047_151bp	M. a. abscessus	DCC4	Italy_GA	CF	Europe	Italy			Not present	Tortoli et al 2017	Sequence data obtained from authors
GA368_lib5583_nextseq_n0047_151bp	M. a. abscessus	DCC4	Italy_GA	CF	Europe	Italy			Not present	Tortoli et al 2017	Sequence data obtained from authors
GA448_lib5584_nextseq_n0047_151bp	M. a. abscessus	DCC4	Italy_GA	CF	Europe	Italy			Not present	Tortoli et al 2017	Sequence data obtained from authors
ERR1081309	M. a. abscessus	DCC4	Manchester_6	CF	Europe	UK	Manchester		Not present	This study
ERR1081292	M. a. abscessus	DCC4	Manchester_25	Non-CF	Europe	UK	Manchester		Not present	This study
ERR2759462	M. a. abscessus	DCC4	Netherlands_21	CF	Europe	Netherlands			Not present	This study
ERR473267	M. a. abscessus	DCC4	PAP_D	CF	Europe	UK	Papworth		2012-12-13	Bryant et al 2016
ERR340552	M. a. abscessus	DCC4	RBL_Q	CF	Europe	UK	London_Brompton		Not present	Bryant et al 2016
ERR340554	M. a. abscessus	DCC4	RBL_S	CF	Europe	UK	London_Brompton		Not present	Bryant et al 2016
ERR363313	M. a. abscessus	DCC4	RHS_A	CF	Europe	UK	Sheffield_Childrens		2010-11-26	Bryant et al 2016
ERR363314	M. a. abscessus	DCC4	RHS_A	CF	Europe	UK	Sheffield_Childrens		2010-11-19	Bryant et al 2016
ERR363315	M. a. abscessus	DCC4	RHS_A	CF	Europe	UK	Sheffield_Childrens		2010-11-17	Bryant et al 2016
ERR494841	M. a. abscessus	DCC4	RHS_A	CF	Europe	UK	Sheffield_Teaching		2010-11-17	Bryant et al 2016
ERR494939	M. a. abscessus	DCC4	RHS_A	CF	Europe	UK	Sheffield_Teaching		2012-11-28	Bryant et al 2016
ERR494971	M. a. abscessus	DCC4	RHS_A	CF	Europe	UK	Sheffield_Teaching		2012-12-07	Bryant et al 2016
ERR363297	M. a. abscessus	DCC4	RHS_N	CF	Europe	UK	Sheffield_Teaching		2011-12-19	Bryant et al 2016
ERR494872	M. a. abscessus	DCC4	RHS_N	CF	Europe	UK	Sheffield_Teaching		2011-11-02	Bryant et al 2016
ERR494885	M. a. abscessus	DCC4	RHS_N	CF	Europe	UK	Sheffield_Teaching		2012-01-16	Bryant et al 2016
ERR494908	M. a. abscessus	DCC4	RHS_N	CF	Europe	UK	Sheffield_Teaching		2012-06-07	Bryant et al 2016
ERR494917	M. a. abscessus	DCC4	RHS_N	CF	Europe	UK	Sheffield_Teaching		2012-08-13	Bryant et al 2016
ERR363256	M. a. abscessus	DCC4	RVI_B	CF	Europe	UK	Newcastle		2011-08-20	Bryant et al 2016
ERR369304	M. a. abscessus	DCC4	SMRL_BH	?	Europe	UK	Greater_Glasgow		2006-07-03	Bryant et al 2016
ERR459969	M. a. abscessus	DCC4	SVH_I	CF	Europe	UK	Dublin		Not present	Bryant et al 2016
ERR363423	M. a. abscessus	DCC4	UNC_D	CF	NorthAmerica	USA	UNC_Chapel_Hill		2006-10-03	Bryant et al 2016
ERR459859	M. a. abscessus	DCC5	AUS_AS	Non-CF	Oceania	Australia	TPCH	GCH	2010	Bryant et al 2016
ERR459860	M. a. abscessus	DCC5	AUS_AS	Non-CF	Oceania	Australia	TPCH	GCH	2010	Bryant et al 2016
ERR459956	M. a. abscessus	DCC5	AUS_AS	Non-CF	Oceania	Australia	TPCH	GCH	2011	Bryant et al 2016
ERR459965	M. a. abscessus	DCC5	AUS_AV	Non-CF	Oceania	Australia	GPH		2006	Bryant et al 2016
ERR494948	M. a. abscessus	DCC5	AUS_BA	Non-CF	Oceania	Australia	GPH		2012	Bryant et al 2016
ERR494949	M. a. abscessus	DCC5	AUS_BA	Non-CF	Oceania	Australia	GPH		2013	Bryant et al 2016
ERR494950	M. a. abscessus	DCC5	AUS_BB	?	Oceania	Australia			Not present	Bryant et al 2016
ERR494951	M. a. abscessus	DCC5	AUS_BC	?	Oceania	Australia			Not present	Bryant et al 2016
ERR484982	M. a. abscessus	DCC5	AUS_BD	?	Oceania	Australia			Not present	Bryant et al 2016
ERR484959	M. a. abscessus	DCC5	AUS_BE	?	Oceania	Australia			Not present	Bryant et al 2016
ERR494952	M. a. abscessus	DCC5	AUS_BE	?	Oceania	Australia			Not present	Bryant et al 2016
ERR494953	M. a. abscessus	DCC5	AUS_BE	?	Oceania	Australia			Not present	Bryant et al 2016
ERR484960	M. a. abscessus	DCC5	AUS_BF	?	Oceania	Australia			Not present	Bryant et al 2016
ERR494954	M. a. abscessus	DCC5	AUS_BF	?	Oceania	Australia			Not present	Bryant et al 2016
ERR494959	M. a. abscessus	DCC5	AUS_BQ	Non-CF	Oceania	Australia	PAH		2007	Bryant et al 2016
ERR494979	M. a. abscessus	DCC5	BTL_H	?	Europe	UK	London_Barts		2013-01-11	Bryant et al 2016
SRR7800718	M. a. abscessus	DCC5	CF00039	CF	NorthAmerica	USA	TX		2015-06-27	Hasan et al 2019
ERR369139	M. a. abscessus	DCC5	DEN_Q	CF	Europe	Denmark	Copenhagen		Not present	Bryant et al 2016
ERR3198504	M. a. abscessus	DCC5	GOSH8	CF	Europe	UK	London_GOSH		2007-06-29	Doyle et al 2019
ERR3198392	M. a. abscessus	DCC5	HVH43	Non-CF	Europe	Spain	Barcelona_HVH		2013-02-23	Doyle et al 2019
9808	M. a. abscessus	DCC5	Public_abscessus_6	?	Asia	China			1998	Davidson et al 2013
M94	M. a. abscessus	DCC5	Public_abscessus_7	Non-CF	Asia	Malaysia			Not present	Choo et al 2012
ERR363261	M. a. abscessus	DCC5	RVI_I	CF	Europe	UK	Newcastle		2011-08-17	Bryant et al 2016
ERR369189	M. a. abscessus	DCC5	SMRL_AN	?	Europe	UK	Greater_Glasgow		2002-12-12	Bryant et al 2016
ERR343235	M. a. abscessus	DCC5	SMRL_CF	?	Europe	UK	Lothian		2010-07-29	Bryant et al 2016
ERR494976	M. a. abscessus	DCC5	SWE_B	CF	Europe	Sweden			Not present	Bryant et al 2016
ERR363431	M. a. abscessus	DCC5	UNC_BK	CF	NorthAmerica	USA	UNC_Chapel_Hill		2008-05-23	Bryant et al 2016
ERR373960	M. a. abscessus	DCC5	UNC_CU	CF	NorthAmerica	USA	UNC_Chapel_Hill		2005-10-20	Bryant et al 2016
ERR373956	M. a. abscessus	DCC5	UNC_K	CF	NorthAmerica	USA	UNC_Chapel_Hill		2005-07-07	Bryant et al 2016
ERR459927	M. a. massiliense	DCC3	AUS_AH	CF	Oceania	Australia	RCH		2013	Bryant et al 2016
ERR459928	M. a. massiliense	DCC3	AUS_AI	CF	Oceania	Australia	RCH		2013	Bryant et al 2016
ERR459858	M. a. massiliense	DCC3	AUS_AQ	Non-CF	Oceania	Australia	GPH	Bundaberg	2010	Bryant et al 2016
ERR459771	M. a. massiliense	DCC3	AUS_D	CF	Oceania	Australia	TPCH		2001	Bryant et al 2016
ERR459803	M. a. massiliense	DCC3	AUS_P	CF	Oceania	Australia	Mackay	TPCH	2002	Bryant et al 2016
ERR459805	M. a. massiliense	DCC3	AUS_P	CF	Oceania	Australia	Mackay	TPCH	2003	Bryant et al 2016
ERR459806	M. a. massiliense	DCC3	AUS_P	CF	Oceania	Australia	Mackay	TPCH	2005	Bryant et al 2016
ERR459808	M. a. massiliense	DCC3	AUS_P	CF	Oceania	Australia	Mackay	TPCH	2008	Bryant et al 2016
ERR459809	M. a. massiliense	DCC3	AUS_P	CF	Oceania	Australia	Mackay	TPCH	2008	Bryant et al 2016
ERR459810	M. a. massiliense	DCC3	AUS_P	CF	Oceania	Australia	Mackay	TPCH	2009	Bryant et al 2016
ERR494961	M. a. massiliense	DCC3	AUS_P	CF	Oceania	Australia	Mackay	TPCH	2010	Bryant et al 2016
ERR494962	M. a. massiliense	DCC3	AUS_P	CF	Oceania	Australia	Mackay	TPCH	2011	Bryant et al 2016
ERR494963	M. a. massiliense	DCC3	AUS_P	CF	Oceania	Australia	Mackay	TPCH	2012	Bryant et al 2016
ERR484990	M. a. massiliense	DCC3	BIR_H	CF	Europe	UK	Birmingham_Childrens		2012-10-10	Bryant et al 2016
ERR484963	M. a. massiliense	DCC3	BIR_J	CF	Europe	UK	Birmingham_Heartlands		2008-12-09	Bryant et al 2016
ERR490684	M. a. massiliense	DCC3	BIR_O	CF	Europe	UK	Birmingham_Heartlands		2009-08-18	Bryant et al 2016
ERR494837	M. a. massiliense	DCC3	BIR_O	CF	Europe	UK	Birmingham_Heartlands		2010-10-12	Bryant et al 2016
ERR490667	M. a. massiliense	DCC3	BIR_Q	CF	Europe	UK	Birmingham_Heartlands		2008-11-20	Bryant et al 2016
ERR490690	M. a. massiliense	DCC3	BIR_Q	CF	Europe	UK	Birmingham_Heartlands		2010-01-25	Bryant et al 2016
ERR490704	M. a. massiliense	DCC3	BIR_Q	CF	Europe	UK	Birmingham_Heartlands		2010-09-14	Bryant et al 2016
ERR494833	M. a. massiliense	DCC3	BIR_Q	CF	Europe	UK	Birmingham_Heartlands		2009-02-17	Bryant et al 2016
ERR494863	M. a. massiliense	DCC3	BIR_Q	CF	Europe	UK	Birmingham_Heartlands		2011-07-20	Bryant et al 2016
ERR494868	M. a. massiliense	DCC3	BIR_Q	CF	Europe	UK	Birmingham_Heartlands		2011-10-21	Bryant et al 2016
ERR484972	M. a. massiliense	DCC3	BIR_R	CF	Europe	UK	Birmingham_Heartlands		2011-09-26	Bryant et al 2016
ERR494865	M. a. massiliense	DCC3	BIR_R	CF	Europe	UK	Birmingham_Heartlands		2011-08-01	Bryant et al 2016
ERR494873	M. a. massiliense	DCC3	BIR_R	CF	Europe	UK	Birmingham_Heartlands		2011-11-07	Bryant et al 2016
ERR494878	M. a. massiliense	DCC3	BIR_R	CF	Europe	UK	Birmingham_Heartlands		2011-12-19	Bryant et al 2016
ERR494882	M. a. massiliense	DCC3	BIR_R	CF	Europe	UK	Birmingham_Heartlands		2012-01-10	Bryant et al 2016
ERR494894	M. a. massiliense	DCC3	BIR_R	CF	Europe	UK	Birmingham_Heartlands		2012-03-13	Bryant et al 2016
ERR484966	M. a. massiliense	DCC3	BIR_Y	CF	Europe	UK	Birmingham_Heartlands		2009-12-03	Bryant et al 2016
ERR490694	M. a. massiliense	DCC3	BIR_Y	CF	Europe	UK	Birmingham_Heartlands		2010-03-26	Bryant et al 2016
ERR494846	M. a. massiliense	DCC3	BIR_Y	CF	Europe	UK	Birmingham_Heartlands		2011-01-28	Bryant et al 2016
ERR494848	M. a. massiliense	DCC3	BIR_Y	CF	Europe	UK	Birmingham_Heartlands		2011-02-25	Bryant et al 2016
ERR494907	M. a. massiliense	DCC3	BIR_Y	CF	Europe	UK	Birmingham_Heartlands		2012-06-08	Bryant et al 2016
ERR494891	M. a. massiliense	DCC3	BIR_Y	CF	Europe	UK	Birmingham_Heartlands		2012-02-07	Bryant et al 2016
ERR1045534	M. a. massiliense	DCC3	Brazil_P1	Non-CF	SouthAmerica	Brazil	ES_CARIACICA		2007-08-02	Everall et al 2017
ERR1045551	M. a. massiliense	DCC3	Brazil_P10	Non-CF	SouthAmerica	Brazil	ES_CARIACICA		2007-08-17	Everall et al 2017
ERR1045641	M. a. massiliense	DCC3	Brazil_P100	Non-CF	SouthAmerica	Brazil	PA_BELEM		2004-12-21	Everall et al 2017
ERR1045642	M. a. massiliense	DCC3	Brazil_P101	Non-CF	SouthAmerica	Brazil	PR_CURITIBA		2007-12-19	Everall et al 2017
ERR1045643	M. a. massiliense	DCC3	Brazil_P102	Non-CF	SouthAmerica	Brazil	PR_CURITIBA		2008-01-21	Everall et al 2017
ERR1045644	M. a. massiliense	DCC3	Brazil_P103	Non-CF	SouthAmerica	Brazil	PR_CURITIBA		2008-01-03	Everall et al 2017
ERR1045645	M. a. massiliense	DCC3	Brazil_P104	Non-CF	SouthAmerica	Brazil	PR_CURITIBA		2008-03-08	Everall et al 2017
ERR1045646	M. a. massiliense	DCC3	Brazil_P105	Non-CF	SouthAmerica	Brazil	PR_CURITIBA		2007-12-20	Everall et al 2017
ERR1045647	M. a. massiliense	DCC3	Brazil_P106	Non-CF	SouthAmerica	Brazil	PR_CURITIBA		2008-03-17	Everall et al 2017
ERR1045630	M. a. massiliense	DCC3	Brazil_P107	Non-CF	SouthAmerica	Brazil	PA_BELEM		2004-11-23	Everall et al 2017
ERR1045648	M. a. massiliense	DCC3	Brazil_P108	Non-CF	SouthAmerica	Brazil	PR_CURITIBA		2007-12-20	Everall et al 2017
ERR1045649	M. a. massiliense	DCC3	Brazil_P109	Non-CF	SouthAmerica	Brazil	PR_CURITIBA		2007-12-23	Everall et al 2017
ERR1045552	M. a. massiliense	DCC3	Brazil_P11	Non-CF	SouthAmerica	Brazil	ES_CARIACICA		2007-08-18	Everall et al 2017
ERR1045650	M. a. massiliense	DCC3	Brazil_P110	Non-CF	SouthAmerica	Brazil	PR_CURITIBA		2008-01-14	Everall et al 2017
ERR1045651	M. a. massiliense	DCC3	Brazil_P111	Non-CF	SouthAmerica	Brazil	PR_CURITIBA		2008-01-26	Everall et al 2017
ERR1045652	M. a. massiliense	DCC3	Brazil_P112	Non-CF	SouthAmerica	Brazil	PR_CURITIBA		2008-01-05	Everall et al 2017
ERR1045653	M. a. massiliense	DCC3	Brazil_P113	Non-CF	SouthAmerica	Brazil	PR_CURITIBA		2008-01-03	Everall et al 2017
ERR1045654	M. a. massiliense	DCC3	Brazil_P114	Non-CF	SouthAmerica	Brazil	PR_CURITIBA		2008-01-14	Everall et al 2017
ERR1045655	M. a. massiliense	DCC3	Brazil_P115	Non-CF	SouthAmerica	Brazil	PR_CURITIBA		2008-01-23	Everall et al 2017
ERR1045656	M. a. massiliense	DCC3	Brazil_P116	Non-CF	SouthAmerica	Brazil	PR_CURITIBA		2008-01-21	Everall et al 2017
ERR1045657	M. a. massiliense	DCC3	Brazil_P117	Non-CF	SouthAmerica	Brazil	PR_CURITIBA		2008-01-21	Everall et al 2017
ERR1045631	M. a. massiliense	DCC3	Brazil_P118	Non-CF	SouthAmerica	Brazil	PA_BELEM		2005-11-26	Everall et al 2017
ERR1045658	M. a. massiliense	DCC3	Brazil_P119	Non-CF	SouthAmerica	Brazil	PR_CURITIBA		2007-12-26	Everall et al 2017
ERR1045535	M. a. massiliense	DCC3	Brazil_P12	Non-CF	SouthAmerica	Brazil	PA_BELEM		2004-11-23	Everall et al 2017
ERR1045659	M. a. massiliense	DCC3	Brazil_P120	Non-CF	SouthAmerica	Brazil	PR_CURITIBA		2008-01-10	Everall et al 2017
ERR1045660	M. a. massiliense	DCC3	Brazil_P121	Non-CF	SouthAmerica	Brazil	PR_CURITIBA		2008-01-31	Everall et al 2017
ERR1045661	M. a. massiliense	DCC3	Brazil_P122	Non-CF	SouthAmerica	Brazil	PR_CURITIBA		2007-12-17	Everall et al 2017
ERR1045662	M. a. massiliense	DCC3	Brazil_P123	Non-CF	SouthAmerica	Brazil	PR_CURITIBA		2007-12-04	Everall et al 2017
ERR1045663	M. a. massiliense	DCC3	Brazil_P124	Non-CF	SouthAmerica	Brazil	PR_CURITIBA		2007-12-22	Everall et al 2017
ERR1045664	M. a. massiliense	DCC3	Brazil_P125	Non-CF	SouthAmerica	Brazil	PR_CURITIBA		2008-01-09	Everall et al 2017
ERR1045665	M. a. massiliense	DCC3	Brazil_P126	Non-CF	SouthAmerica	Brazil	PR_CURITIBA		2008-01-11	Everall et al 2017
ERR1045666	M. a. massiliense	DCC3	Brazil_P127	Non-CF	SouthAmerica	Brazil	PR_CURITIBA		2007-10-17	Everall et al 2017
ERR1045667	M. a. massiliense	DCC3	Brazil_P128	Non-CF	SouthAmerica	Brazil	PR_CURITIBA		2007-12-26	Everall et al 2017
ERR1045632	M. a. massiliense	DCC3	Brazil_P129	Non-CF	SouthAmerica	Brazil	PA_BELEM		2004-11-30	Everall et al 2017
ERR1045553	M. a. massiliense	DCC3	Brazil_P13	Non-CF	SouthAmerica	Brazil	ES_CARIACICA		2007-08-20	Everall et al 2017
ERR1045668	M. a. massiliense	DCC3	Brazil_P130	Non-CF	SouthAmerica	Brazil	PR_CURITIBA		2007-12-19	Everall et al 2017
ERR1045669	M. a. massiliense	DCC3	Brazil_P131	Non-CF	SouthAmerica	Brazil	PR_CURITIBA		2008-01-05	Everall et al 2017
ERR1045670	M. a. massiliense	DCC3	Brazil_P132	Non-CF	SouthAmerica	Brazil	PR_CURITIBA		2007-11-19	Everall et al 2017
ERR1045671	M. a. massiliense	DCC3	Brazil_P133	Non-CF	SouthAmerica	Brazil	PR_CURITIBA		2007-12-21	Everall et al 2017
ERR1045672	M. a. massiliense	DCC3	Brazil_P134	Non-CF	SouthAmerica	Brazil	RJ_RIO_DE_JANEIRO		2006-08-23	Everall et al 2017
ERR1045673	M. a. massiliense	DCC3	Brazil_P135	Non-CF	SouthAmerica	Brazil	RJ_RIO_DE_JANEIRO		2006-08-29	Everall et al 2017
ERR1045674	M. a. massiliense	DCC3	Brazil_P136	Non-CF	SouthAmerica	Brazil	RJ_RIO_DE_JANEIRO		2006-09-29	Everall et al 2017
ERR1045675	M. a. massiliense	DCC3	Brazil_P137	Non-CF	SouthAmerica	Brazil	RJ_RIO_DE_JANEIRO		2006-10-11	Everall et al 2017
ERR1045676	M. a. massiliense	DCC3	Brazil_P138	Non-CF	SouthAmerica	Brazil	RJ_RIO_DE_JANEIRO		2006-08-30	Everall et al 2017
ERR1045677	M. a. massiliense	DCC3	Brazil_P139	Non-CF	SouthAmerica	Brazil	RJ_RIO_DE_JANEIRO		2006-09-20	Everall et al 2017
ERR1045554	M. a. massiliense	DCC3	Brazil_P14	Non-CF	SouthAmerica	Brazil	ES_SERRA		2007-08-23	Everall et al 2017
ERR1045633	M. a. massiliense	DCC3	Brazil_P140	Non-CF	SouthAmerica	Brazil	PA_BELEM		2004-11-30	Everall et al 2017
ERR1045678	M. a. massiliense	DCC3	Brazil_P141	Non-CF	SouthAmerica	Brazil	RJ_RIO_DE_JANEIRO		2006-09-28	Everall et al 2017
ERR1045679	M. a. massiliense	DCC3	Brazil_P142	Non-CF	SouthAmerica	Brazil	RJ_RIO_DE_JANEIRO		2007-04-12	Everall et al 2017
ERR1045680	M. a. massiliense	DCC3	Brazil_P143	Non-CF	SouthAmerica	Brazil	RJ_RIO_DE_JANEIRO		2007-03-19	Everall et al 2017
ERR1045681	M. a. massiliense	DCC3	Brazil_P144	Non-CF	SouthAmerica	Brazil	RJ_RIO_DE_JANEIRO		2007-03-14	Everall et al 2017
ERR1045682	M. a. massiliense	DCC3	Brazil_P145	Non-CF	SouthAmerica	Brazil	RJ_RIO_DE_JANEIRO		2007-03-06	Everall et al 2017
ERR1045683	M. a. massiliense	DCC3	Brazil_P146	Non-CF	SouthAmerica	Brazil	RJ_RIO_DE_JANEIRO		2007-03-08	Everall et al 2017
ERR1045684	M. a. massiliense	DCC3	Brazil_P147	Non-CF	SouthAmerica	Brazil	RJ_RIO_DE_JANEIRO		2007-02-22	Everall et al 2017
ERR1045685	M. a. massiliense	DCC3	Brazil_P148	Non-CF	SouthAmerica	Brazil	RJ_RIO_DE_JANEIRO		2007-01-19	Everall et al 2017
ERR1045686	M. a. massiliense	DCC3	Brazil_P149	Non-CF	SouthAmerica	Brazil	RJ_RIO_DE_JANEIRO		2007-02-07	Everall et al 2017
ERR1045555	M. a. massiliense	DCC3	Brazil_P15	Non-CF	SouthAmerica	Brazil	ES_CARIACICA		2007-08-24	Everall et al 2017
ERR1045687	M. a. massiliense	DCC3	Brazil_P150	Non-CF	SouthAmerica	Brazil	RJ_RIO_DE_JANEIRO		2007-03-13	Everall et al 2017
ERR1045634	M. a. massiliense	DCC3	Brazil_P151	Non-CF	SouthAmerica	Brazil	PA_BELEM		2004-12-10	Everall et al 2017
ERR1045688	M. a. massiliense	DCC3	Brazil_P152	Non-CF	SouthAmerica	Brazil	RJ_RIO_DE_JANEIRO		2007-03-06	Everall et al 2017
ERR1045689	M. a. massiliense	DCC3	Brazil_P153	Non-CF	SouthAmerica	Brazil	RJ_RIO_DE_JANEIRO		2007-02-07	Everall et al 2017
ERR1045690	M. a. massiliense	DCC3	Brazil_P154	Non-CF	SouthAmerica	Brazil	RJ_RIO_DE_JANEIRO		2007-03-19	Everall et al 2017
ERR1045691	M. a. massiliense	DCC3	Brazil_P155	Non-CF	SouthAmerica	Brazil	RJ_RIO_DE_JANEIRO		2007-03-12	Everall et al 2017
ERR1045692	M. a. massiliense	DCC3	Brazil_P156	Non-CF	SouthAmerica	Brazil	RJ_RIO_DE_JANEIRO		2007-02-27	Everall et al 2017
ERR1045693	M. a. massiliense	DCC3	Brazil_P157	Non-CF	SouthAmerica	Brazil	RJ_RIO_DE_JANEIRO		2007-03-26	Everall et al 2017
ERR1045694	M. a. massiliense	DCC3	Brazil_P158	Non-CF	SouthAmerica	Brazil	RJ_ANGRA_DOS_REIS		2008-02-18	Everall et al 2017
ERR1045695	M. a. massiliense	DCC3	Brazil_P159	Non-CF	SouthAmerica	Brazil	RJ_ANGRA_DOS_REIS		2008-02-11	Everall et al 2017
ERR1045556	M. a. massiliense	DCC3	Brazil_P16	Non-CF	SouthAmerica	Brazil	ES_SERRA		2007-08-24	Everall et al 2017
ERR1045696	M. a. massiliense	DCC3	Brazil_P160	Non-CF	SouthAmerica	Brazil	RJ_ANGRA_DOS_REIS		Not present	Everall et al 2017
ERR1045635	M. a. massiliense	DCC3	Brazil_P161	Non-CF	SouthAmerica	Brazil	PA_BELEM		2004-12-13	Everall et al 2017
ERR1045697	M. a. massiliense	DCC3	Brazil_P162	Non-CF	SouthAmerica	Brazil	RJ_RIO_DE_JANEIRO		2007-05-25	Everall et al 2017
ERR1045698	M. a. massiliense	DCC3	Brazil_P163	Non-CF	SouthAmerica	Brazil	RS_SANTO_ANGELO		2007-05-18	Everall et al 2017
ERR1045699	M. a. massiliense	DCC3	Brazil_P164	Non-CF	SouthAmerica	Brazil	RS_SANTO_ANGELO		2007-06-05	Everall et al 2017
ERR1045700	M. a. massiliense	DCC3	Brazil_P165	Non-CF	SouthAmerica	Brazil	RS_SANTO_ANGELO		2007-06-08	Everall et al 2017
ERR1045701	M. a. massiliense	DCC3	Brazil_P166	Non-CF	SouthAmerica	Brazil	RS_SANTO_ANGELO		2007-06-20	Everall et al 2017
ERR1045702	M. a. massiliense	DCC3	Brazil_P167	Non-CF	SouthAmerica	Brazil	RS_SANTO_ANGELO		2007-05-31	Everall et al 2017
ERR1045703	M. a. massiliense	DCC3	Brazil_P168	Non-CF	SouthAmerica	Brazil	RS_SANTO_ANGELO		2007-05-31	Everall et al 2017
ERR1045704	M. a. massiliense	DCC3	Brazil_P169	Non-CF	SouthAmerica	Brazil	RS_SANTO_ANGELO		2007-05-31	Everall et al 2017
ERR1045557	M. a. massiliense	DCC3	Brazil_P17	Non-CF	SouthAmerica	Brazil	ES_SERRA		2007-08-28	Everall et al 2017
ERR1045705	M. a. massiliense	DCC3	Brazil_P170	Non-CF	SouthAmerica	Brazil	RS_SANTO_ÂNGELO		Not present	Everall et al 2017
ERR1045706	M. a. massiliense	DCC3	Brazil_P171	Non-CF	SouthAmerica	Brazil	RS_SANTO_ANGELO		2007-05-31	Everall et al 2017
ERR1045636	M. a. massiliense	DCC3	Brazil_P172	Non-CF	SouthAmerica	Brazil	PA_BELEM		2004-12-14	Everall et al 2017
ERR1045707	M. a. massiliense	DCC3	Brazil_P173	Non-CF	SouthAmerica	Brazil	RS_CARAZINHO		2010-07-07	Everall et al 2017
ERR1045708	M. a. massiliense	DCC3	Brazil_P174	Non-CF	SouthAmerica	Brazil	RS_CARAZINHO		2010-07-07	Everall et al 2017
ERR1045709	M. a. massiliense	DCC3	Brazil_P175	Non-CF	SouthAmerica	Brazil	RS_CARAZINHO		2010-07-07	Everall et al 2017
ERR1045710	M. a. massiliense	DCC3	Brazil_P176	Non-CF	SouthAmerica	Brazil	RS_CARAZINHO		2010-03-08	Everall et al 2017
ERR1045711	M. a. massiliense	DCC3	Brazil_P177	Non-CF	SouthAmerica	Brazil	RS_CARAZINHO		2010-03-08	Everall et al 2017
ERR1045712	M. a. massiliense	DCC3	Brazil_P178	Non-CF	SouthAmerica	Brazil	RS_CARAZINHO		2010-03-08	Everall et al 2017
ERR1045713	M. a. massiliense	DCC3	Brazil_P179	Non-CF	SouthAmerica	Brazil	RS_CARAZINHO		2010-03-08	Everall et al 2017
ERR1045558	M. a. massiliense	DCC3	Brazil_P18	Non-CF	SouthAmerica	Brazil	ES_VILA_VELHA		2007-08-30	Everall et al 2017
ERR1045714	M. a. massiliense	DCC3	Brazil_P180	Non-CF	SouthAmerica	Brazil	SP_ASSIS		Not present	Everall et al 2017
ERR1045715	M. a. massiliense	DCC3	Brazil_P181	Non-CF	SouthAmerica	Brazil	SP_ASSIS		Not present	Everall et al 2017
ERR1045716	M. a. massiliense	DCC3	Brazil_P182	Non-CF	SouthAmerica	Brazil	SP_ASSIS		Not present	Everall et al 2017
ERR1045637	M. a. massiliense	DCC3	Brazil_P183	Non-CF	SouthAmerica	Brazil	PA_BELEM		2004-12-16	Everall et al 2017
ERR1045717	M. a. massiliense	DCC3	Brazil_P184	Non-CF	SouthAmerica	Brazil	SP_ASSIS		Not present	Everall et al 2017
ERR1045718	M. a. massiliense	DCC3	Brazil_P185	Non-CF	SouthAmerica	Brazil	SP_ASSIS		Not present	Everall et al 2017
ERR1045719	M. a. massiliense	DCC3	Brazil_P186	Non-CF	SouthAmerica	Brazil	SP_ASSIS		2008-11-04	Everall et al 2017
ERR1045720	M. a. massiliense	DCC3	Brazil_P187	Non-CF	SouthAmerica	Brazil	SP_ASSIS		Not present	Everall et al 2017
ERR1045721	M. a. massiliense	DCC3	Brazil_P188	Non-CF	SouthAmerica	Brazil	SP_ASSIS		2008-09-01	Everall et al 2017
ERR1045722	M. a. massiliense	DCC3	Brazil_P189	Non-CF	SouthAmerica	Brazil	SP_ASSIS		Not present	Everall et al 2017
ERR1045559	M. a. massiliense	DCC3	Brazil_P19	Non-CF	SouthAmerica	Brazil	ES_VITORIA		2007-08-29	Everall et al 2017
ERR1215659	M. a. massiliense	DCC3	Brazil_P190	Non-CF	SouthAmerica	Brazil	RJ_RIO_DE_JANEIRO		2007-02-22	Everall et al 2017
ERR1045543	M. a. massiliense	DCC3	Brazil_P2	Non-CF	SouthAmerica	Brazil	AM_MANAUS		Not present	Everall et al 2017
ERR1045560	M. a. massiliense	DCC3	Brazil_P20	Non-CF	SouthAmerica	Brazil	ES_CARIACICA		2007-08-30	Everall et al 2017
ERR1045561	M. a. massiliense	DCC3	Brazil_P21	Non-CF	SouthAmerica	Brazil	ES_VILA_VELHA		2007-09-01	Everall et al 2017
ERR1045562	M. a. massiliense	DCC3	Brazil_P22	Non-CF	SouthAmerica	Brazil	ES_VITORIA		2007-09-01	Everall et al 2017
ERR1045536	M. a. massiliense	DCC3	Brazil_P23	Non-CF	SouthAmerica	Brazil	RJ_RIO_DE_JANEIRO		2006-09-19	Everall et al 2017
ERR1045563	M. a. massiliense	DCC3	Brazil_P24	Non-CF	SouthAmerica	Brazil	ES_CARIACICA		2007-09-03	Everall et al 2017
ERR1045564	M. a. massiliense	DCC3	Brazil_P25	Non-CF	SouthAmerica	Brazil	ES_VITORIA		2007-07-20	Everall et al 2017
ERR1045565	M. a. massiliense	DCC3	Brazil_P26	Non-CF	SouthAmerica	Brazil	ES_VILA_VELHA		2007-08-09	Everall et al 2017
ERR1045566	M. a. massiliense	DCC3	Brazil_P27	Non-CF	SouthAmerica	Brazil	ES_VITORIA		Not present	Everall et al 2017
ERR1045567	M. a. massiliense	DCC3	Brazil_P28	Non-CF	SouthAmerica	Brazil	GO_GOIÂNIA		05∕2007	Everall et al 2017
ERR1045568	M. a. massiliense	DCC3	Brazil_P29	Non-CF	SouthAmerica	Brazil	GO_GOIÂNIA		08∕2006	Everall et al 2017
ERR1045544	M. a. massiliense	DCC3	Brazil_P3	Non-CF	SouthAmerica	Brazil	AM_MANAUS		Not present	Everall et al 2017
ERR1045569	M. a. massiliense	DCC3	Brazil_P30	Non-CF	SouthAmerica	Brazil	GO_GOIÂNIA		06∕2006	Everall et al 2017
ERR1045570	M. a. massiliense	DCC3	Brazil_P31	Non-CF	SouthAmerica	Brazil	GO_GOIÂNIA		05∕2006	Everall et al 2017
ERR1045571	M. a. massiliense	DCC3	Brazil_P32	Non-CF	SouthAmerica	Brazil	GO_GOIÂNIA		07∕2006	Everall et al 2017
ERR1045572	M. a. massiliense	DCC3	Brazil_P33	Non-CF	SouthAmerica	Brazil	GO_GOIÂNIA		07∕2006	Everall et al 2017
ERR1045537	M. a. massiliense	DCC3	Brazil_P34	Non-CF	SouthAmerica	Brazil	RJ_RIO_DE_JANEIRO		2007-03-27	Everall et al 2017
ERR1045573	M. a. massiliense	DCC3	Brazil_P35	Non-CF	SouthAmerica	Brazil	GO_GOIÂNIA		07∕2006	Everall et al 2017
ERR1045574	M. a. massiliense	DCC3	Brazil_P36	Non-CF	SouthAmerica	Brazil	GO_GOIÂNIA		07∕2006	Everall et al 2017
ERR1045575	M. a. massiliense	DCC3	Brazil_P37	Non-CF	SouthAmerica	Brazil	GO_GOIÂNIA		08∕2006	Everall et al 2017
ERR1045576	M. a. massiliense	DCC3	Brazil_P38	Non-CF	SouthAmerica	Brazil	GO_GOIÂNIA		05∕2006	Everall et al 2017
ERR1045577	M. a. massiliense	DCC3	Brazil_P39	Non-CF	SouthAmerica	Brazil	GO_GOIÂNIA		06∕2006	Everall et al 2017
ERR1045545	M. a. massiliense	DCC3	Brazil_P4	Non-CF	SouthAmerica	Brazil	AM_MANAUS		Not present	Everall et al 2017
ERR1045578	M. a. massiliense	DCC3	Brazil_P40	Non-CF	SouthAmerica	Brazil	GO_GOIÂNIA		05∕2006	Everall et al 2017
ERR1045579	M. a. massiliense	DCC3	Brazil_P41	Non-CF	SouthAmerica	Brazil	GO_GOIÂNIA		06∕2006	Everall et al 2017
ERR1045580	M. a. massiliense	DCC3	Brazil_P42	Non-CF	SouthAmerica	Brazil	GO_GOIÂNIA		06∕2006	Everall et al 2017
ERR1045581	M. a. massiliense	DCC3	Brazil_P43	Non-CF	SouthAmerica	Brazil	GO_GOIÂNIA		07∕2006	Everall et al 2017
ERR1045582	M. a. massiliense	DCC3	Brazil_P44	Non-CF	SouthAmerica	Brazil	GO_GOIÂNIA		06∕2006	Everall et al 2017
ERR1045538	M. a. massiliense	DCC3	Brazil_P45	Non-CF	SouthAmerica	Brazil	RJ_RIO_DE_JANEIRO		2007-02-02	Everall et al 2017
ERR1045583	M. a. massiliense	DCC3	Brazil_P46	Non-CF	SouthAmerica	Brazil	GO_GOIÂNIA		07∕2006	Everall et al 2017
ERR1045584	M. a. massiliense	DCC3	Brazil_P47	Non-CF	SouthAmerica	Brazil	GO_GOIÂNIA		11∕2006	Everall et al 2017
ERR1045585	M. a. massiliense	DCC3	Brazil_P48	Non-CF	SouthAmerica	Brazil	MT_CUIABA		2006-10-17	Everall et al 2017
ERR1045586	M. a. massiliense	DCC3	Brazil_P49	Non-CF	SouthAmerica	Brazil	MT_CUIABA		2006-11-29	Everall et al 2017
ERR1045546	M. a. massiliense	DCC3	Brazil_P5	Non-CF	SouthAmerica	Brazil	ES_CARIACICA		2007-07-27	Everall et al 2017
ERR1045587	M. a. massiliense	DCC3	Brazil_P50	Non-CF	SouthAmerica	Brazil	MT_CUIABA		2007-04-23	Everall et al 2017
ERR1045588	M. a. massiliense	DCC3	Brazil_P51	Non-CF	SouthAmerica	Brazil	PA_BELEM		2005-01-05	Everall et al 2017
ERR1045589	M. a. massiliense	DCC3	Brazil_P52	Non-CF	SouthAmerica	Brazil	PA_BELEM		2005-01-07	Everall et al 2017
ERR1045590	M. a. massiliense	DCC3	Brazil_P53	Non-CF	SouthAmerica	Brazil	PA_BELEM		2005-01-10	Everall et al 2017
ERR1045591	M. a. massiliense	DCC3	Brazil_P54	Non-CF	SouthAmerica	Brazil	PA_BELEM		2005-01-17	Everall et al 2017
ERR1045592	M. a. massiliense	DCC3	Brazil_P55	Non-CF	SouthAmerica	Brazil	PA_BELEM		2005-01-26	Everall et al 2017
ERR1045539	M. a. massiliense	DCC3	Brazil_P56	Non-CF	SouthAmerica	Brazil	RS_SANTO_ANGELO		2007-06-14	Everall et al 2017
ERR1045594	M. a. massiliense	DCC3	Brazil_P58	Non-CF	SouthAmerica	Brazil	PA_BELEM		2005-03-03	Everall et al 2017
ERR1045595	M. a. massiliense	DCC3	Brazil_P59	Non-CF	SouthAmerica	Brazil	PA_BELEM		2005-03-11	Everall et al 2017
ERR1045547	M. a. massiliense	DCC3	Brazil_P6	Non-CF	SouthAmerica	Brazil	ES_CARIACICA		2007-08-03	Everall et al 2017
ERR1045596	M. a. massiliense	DCC3	Brazil_P60	Non-CF	SouthAmerica	Brazil	PA_BELEM		2005-03-14	Everall et al 2017
ERR1045597	M. a. massiliense	DCC3	Brazil_P61	Non-CF	SouthAmerica	Brazil	PA_BELEM		2005-03-16	Everall et al 2017
ERR1045598	M. a. massiliense	DCC3	Brazil_P62	Non-CF	SouthAmerica	Brazil	PA_BELEM		2005-03-28	Everall et al 2017
ERR1045599	M. a. massiliense	DCC3	Brazil_P63	Non-CF	SouthAmerica	Brazil	PA_BELEM		2005-03-29	Everall et al 2017
ERR1045600	M. a. massiliense	DCC3	Brazil_P64	Non-CF	SouthAmerica	Brazil	PA_BELEM		2005-04-01	Everall et al 2017
ERR1045601	M. a. massiliense	DCC3	Brazil_P65	Non-CF	SouthAmerica	Brazil	PA_BELEM		2005-04-05	Everall et al 2017
ERR1045602	M. a. massiliense	DCC3	Brazil_P66	Non-CF	SouthAmerica	Brazil	PA_BELEM		2005-04-13	Everall et al 2017
ERR1045540	M. a. massiliense	DCC3	Brazil_P67	Non-CF	SouthAmerica	Brazil	AM_MANAUS		18/8/2010	Everall et al 2017
ERR1045603	M. a. massiliense	DCC3	Brazil_P68	Non-CF	SouthAmerica	Brazil	PA_BELEM		2005-04-14	Everall et al 2017
ERR1045604	M. a. massiliense	DCC3	Brazil_P69	Non-CF	SouthAmerica	Brazil	PA_BELEM		2005-04-18	Everall et al 2017
ERR1045548	M. a. massiliense	DCC3	Brazil_P7	Non-CF	SouthAmerica	Brazil	ES_VITORIA		2007-08-06	Everall et al 2017
ERR1045605	M. a. massiliense	DCC3	Brazil_P70	Non-CF	SouthAmerica	Brazil	PA_BELEM		2005-04-18	Everall et al 2017
ERR1045606	M. a. massiliense	DCC3	Brazil_P71	Non-CF	SouthAmerica	Brazil	PA_BELEM		2005-04-19	Everall et al 2017
ERR1045607	M. a. massiliense	DCC3	Brazil_P72	Non-CF	SouthAmerica	Brazil	PA_BELEM		2005-05-02	Everall et al 2017
ERR1045608	M. a. massiliense	DCC3	Brazil_P73	Non-CF	SouthAmerica	Brazil	PA_BELEM		Not present	Everall et al 2017
ERR1045609	M. a. massiliense	DCC3	Brazil_P74	Non-CF	SouthAmerica	Brazil	PA_MARITUBA		2005-05-23	Everall et al 2017
ERR1045610	M. a. massiliense	DCC3	Brazil_P75	Non-CF	SouthAmerica	Brazil	PA_BELEM		2004-09-14	Everall et al 2017
ERR1045611	M. a. massiliense	DCC3	Brazil_P76	Non-CF	SouthAmerica	Brazil	PA_MARITUBA		2005-05-30	Everall et al 2017
ERR1045612	M. a. massiliense	DCC3	Brazil_P77	Non-CF	SouthAmerica	Brazil	PA_BELEM		2005-05-31	Everall et al 2017
ERR1045541	M. a. massiliense	DCC3	Brazil_P78	Non-CF	SouthAmerica	Brazil	AM_MANAUS		18/8/2010	Everall et al 2017
ERR1045613	M. a. massiliense	DCC3	Brazil_P79	Non-CF	SouthAmerica	Brazil	PA_BELEM		2005-06-13	Everall et al 2017
ERR1045549	M. a. massiliense	DCC3	Brazil_P8	Non-CF	SouthAmerica	Brazil	ES_CARIACICA		2007-08-10	Everall et al 2017
ERR1045614	M. a. massiliense	DCC3	Brazil_P80	Non-CF	SouthAmerica	Brazil	PA_BELEM		Not present	Everall et al 2017
ERR1045615	M. a. massiliense	DCC3	Brazil_P81	Non-CF	SouthAmerica	Brazil	PA_BELEM		2004-10-21	Everall et al 2017
ERR1045616	M. a. massiliense	DCC3	Brazil_P82	Non-CF	SouthAmerica	Brazil	PA_BELEM		2004-10-25	Everall et al 2017
ERR1045617	M. a. massiliense	DCC3	Brazil_P83	Non-CF	SouthAmerica	Brazil	PA_BELEM		2004-10-26	Everall et al 2017
ERR1045618	M. a. massiliense	DCC3	Brazil_P84	Non-CF	SouthAmerica	Brazil	PA_BELEM		2004-10-29	Everall et al 2017
ERR1045619	M. a. massiliense	DCC3	Brazil_P85	Non-CF	SouthAmerica	Brazil	PA_BELEM		2004-10-29	Everall et al 2017
ERR1045620	M. a. massiliense	DCC3	Brazil_P86	Non-CF	SouthAmerica	Brazil	PA_BELEM		2004-11-04	Everall et al 2017
ERR1045621	M. a. massiliense	DCC3	Brazil_P87	Non-CF	SouthAmerica	Brazil	PA_BELEM		2004-11-04	Everall et al 2017
ERR1045622	M. a. massiliense	DCC3	Brazil_P88	Non-CF	SouthAmerica	Brazil	PA_BELEM		2004-11-05	Everall et al 2017
ERR1045542	M. a. massiliense	DCC3	Brazil_P89	Non-CF	SouthAmerica	Brazil	AM_MANAUS		18/8/2010	Everall et al 2017
ERR1045550	M. a. massiliense	DCC3	Brazil_P9	Non-CF	SouthAmerica	Brazil	ES_VILA_VELHA		2007-08-10	Everall et al 2017
ERR1045623	M. a. massiliense	DCC3	Brazil_P90	Non-CF	SouthAmerica	Brazil	PA_BELEM		2004-11-05	Everall et al 2017
ERR1045624	M. a. massiliense	DCC3	Brazil_P91	Non-CF	SouthAmerica	Brazil	PA_BELEM		2004-11-09	Everall et al 2017
ERR1045625	M. a. massiliense	DCC3	Brazil_P92	Non-CF	SouthAmerica	Brazil	PA_BELEM		2004-11-12	Everall et al 2017
ERR1045626	M. a. massiliense	DCC3	Brazil_P93	Non-CF	SouthAmerica	Brazil	PA_BELEM		2004-11-12	Everall et al 2017
ERR1045627	M. a. massiliense	DCC3	Brazil_P94	Non-CF	SouthAmerica	Brazil	PA_BELEM		2004-11-16	Everall et al 2017
ERR1045628	M. a. massiliense	DCC3	Brazil_P95	Non-CF	SouthAmerica	Brazil	PA_BELEM		2004-11-18	Everall et al 2017
ERR1045629	M. a. massiliense	DCC3	Brazil_P96	Non-CF	SouthAmerica	Brazil	PA_BELEM		2004-11-22	Everall et al 2017
ERR1045638	M. a. massiliense	DCC3	Brazil_P97	Non-CF	SouthAmerica	Brazil	PA_BELEM		2004-12-16	Everall et al 2017
ERR1045639	M. a. massiliense	DCC3	Brazil_P98	Non-CF	SouthAmerica	Brazil	PA_BELEM		2004-12-17	Everall et al 2017
ERR1045640	M. a. massiliense	DCC3	Brazil_P99	Non-CF	SouthAmerica	Brazil	PA_BELEM		2004-12-20	Everall et al 2017
SRR7800509	M. a. massiliense	DCC3	CF00046	CF	NorthAmerica	USA	TX		2015-08-24	Hasan et al 2019
SRR7800426	M. a. massiliense	DCC3	CF00047	CF	NorthAmerica	USA	TX		2016-03-07	Hasan et al 2019
SRR7800727	M. a. massiliense	DCC3	CF00086	CF	NorthAmerica	USA	TN		2015-12-29	Hasan et al 2019
SRR7800418	M. a. massiliense	DCC3	CF00156	CF	NorthAmerica	USA	CO		2016-02-29	Hasan et al 2019
SRR7800421	M. a. massiliense	DCC3	CF00198	CF	NorthAmerica	USA	CO		2016-06-30	Hasan et al 2019
SRR7800422	M. a. massiliense	DCC3	CF00198	CF	NorthAmerica	USA	CO		2016-06-26	Hasan et al 2019
SRR7800423	M. a. massiliense	DCC3	CF00206	CF	NorthAmerica	USA	AZ		2016-06-27	Hasan et al 2019
NQPB01	M. a. massiliense	DCC3	China_massiliense1	Non-CF	Asia	China			2012-12-01	Li et al 2017
NQQA01	M. a. massiliense	DCC3	China_massiliense10	Non-CF	Asia	China			2015-01-05	Li et al 2017
NQQI01	M. a. massiliense	DCC3	China_massiliense11	Non-CF	Asia	China			2014-03-31	Li et al 2017
NQOY01	M. a. massiliense	DCC3	China_massiliense12	Non-CF	Asia	China			2013-11-14	Li et al 2017
NQOZ01	M. a. massiliense	DCC3	China_massiliense13	Non-CF	Asia	China			2013-07-28	Li et al 2017
NQPQ01	M. a. massiliense	DCC3	China_massiliense14	Non-CF	Asia	China			2012-07-06	Li et al 2017
NQPS01	M. a. massiliense	DCC3	China_massiliense15	Non-CF	Asia	China			2012-05-26	Li et al 2017
NQPY01	M. a. massiliense	DCC3	China_massiliense16	Non-CF	Asia	China			2015-02-14	Li et al 2017
NQQD01	M. a. massiliense	DCC3	China_massiliense17	Non-CF	Asia	China			2014-07-23	Li et al 2017
NQQE01	M. a. massiliense	DCC3	China_massiliense18	Non-CF	Asia	China			2012-07-03	Li et al 2017
NQQG01	M. a. massiliense	DCC3	China_massiliense19	Non-CF	Asia	China			2012-09-01	Li et al 2017
NQPF01	M. a. massiliense	DCC3	China_massiliense2	Non-CF	Asia	China			2014-02-15	Li et al 2017
NQQH01	M. a. massiliense	DCC3	China_massiliense20	Non-CF	Asia	China			2014-04-01	Li et al 2017
NQPG01	M. a. massiliense	DCC3	China_massiliense3	Non-CF	Asia	China			2014-01-28	Li et al 2017
NQPH01	M. a. massiliense	DCC3	China_massiliense4	Non-CF	Asia	China			2013-10-28	Li et al 2017
NQPI01	M. a. massiliense	DCC3	China_massiliense5	Non-CF	Asia	China			2014-10-29	Li et al 2017
NQPK01	M. a. massiliense	DCC3	China_massiliense6	Non-CF	Asia	China			2013-10-28	Li et al 2017
NQPV01	M. a. massiliense	DCC3	China_massiliense7	Non-CF	Asia	China			2015-04-05	Li et al 2017
NQPX01	M. a. massiliense	DCC3	China_massiliense8	Non-CF	Asia	China			2015-05-23	Li et al 2017
NQPZ01	M. a. massiliense	DCC3	China_massiliense9	Non-CF	Asia	China			2015-02-15	Li et al 2017
ERR369144	M. a. massiliense	DCC3	DEN_H	CF	Europe	Denmark	Copenhagen		Not present	Bryant et al 2016
ERR349263	M. a. massiliense	DCC3	DEN_I	CF	Europe	Denmark	Copenhagen		Not present	Bryant et al 2016
ERR363424	M. a. massiliense	DCC3	DEN_W	CF	Europe	Denmark	Copenhagen		Not present	Bryant et al 2016
ERR3198410	M. a. massiliense	DCC3	GOSH23	CF	Europe	UK	London_GOSH		2009-02-03	Doyle et al 2019
ERR3198411	M. a. massiliense	DCC3	GOSH23	CF	Europe	UK	London_GOSH		2011-11-22	Doyle et al 2019
ERR3198482	M. a. massiliense	DCC3	GOSH44	CF	Europe	UK	London_GOSH		2017-02-25	Doyle et al 2019
ERR3198483	M. a. massiliense	DCC3	GOSH44	CF	Europe	UK	London_GOSH		2017-09-08	Doyle et al 2019
ERR3198484	M. a. massiliense	DCC3	GOSH44	CF	Europe	UK	London_GOSH		2017-09-08	Doyle et al 2019
ERR3198485	M. a. massiliense	DCC3	GOSH44	CF	Europe	UK	London_GOSH		2017-09-08	Doyle et al 2019
ERR3198486	M. a. massiliense	DCC3	GOSH44	CF	Europe	UK	London_GOSH		2017-09-08	Doyle et al 2019
ERR3198487	M. a. massiliense	DCC3	GOSH44	CF	Europe	UK	London_GOSH		2017-09-08	Doyle et al 2019
ERR3198488	M. a. massiliense	DCC3	GOSH44	CF	Europe	UK	London_GOSH		2017-09-13	Doyle et al 2019
ERR3198489	M. a. massiliense	DCC3	GOSH44	CF	Europe	UK	London_GOSH		2017-07-31	Doyle et al 2019
ERR3198490	M. a. massiliense	DCC3	GOSH44	CF	Europe	UK	London_GOSH		2017-03-17	Doyle et al 2019
ERR3198491	M. a. massiliense	DCC3	GOSH44	CF	Europe	UK	London_GOSH		2017-02-23	Doyle et al 2019
ERR3198492	M. a. massiliense	DCC3	GOSH44	CF	Europe	UK	London_GOSH		2015-10-27	Doyle et al 2019
ERR3198493	M. a. massiliense	DCC3	GOSH44	CF	Europe	UK	London_GOSH		2017-02-16	Doyle et al 2019
ERR3198494	M. a. massiliense	DCC3	GOSH44	CF	Europe	UK	London_GOSH		2017-02-16	Doyle et al 2019
ERR3198495	M. a. massiliense	DCC3	GOSH44	CF	Europe	UK	London_GOSH		2017-03-03	Doyle et al 2019
ERR3198496	M. a. massiliense	DCC3	GOSH44	CF	Europe	UK	London_GOSH		2017-02-24	Doyle et al 2019
ERR3198497	M. a. massiliense	DCC3	GOSH44	CF	Europe	UK	London_GOSH		2017-10-12	Doyle et al 2019
ERR3198501	M. a. massiliense	DCC3	GOSH46	CF	Europe	UK	London_GOSH		2017-02-10	Doyle et al 2019
ERR3198502	M. a. massiliense	DCC3	GOSH46	CF	Europe	UK	London_GOSH		2017-01-09	Doyle et al 2019
ERR3198503	M. a. massiliense	DCC3	GOSH7	CF	Europe	UK	London_GOSH		2009-04-30	Doyle et al 2019
ERR3198383	M. a. massiliense	DCC3	HVH34	CF	Europe	Spain	Barcelona_HVH		2009-01-23	Doyle et al 2019
ERR4020051	M. a. massiliense	DCC3	Ireland_28	Non-CF	Europe	UK	Ireland_B		Not present	Redondo et al 2020
ERR4020053	M. a. massiliense	DCC3	Ireland_28	Non-CF	Europe	UK	Ireland_B		Not present	Redondo et al 2020
BS_200_lib4795_nextseq_n0027_151bp	M. a. massiliense	DCC3	Italy_BS	CF	Europe	Italy			Not present	Tortoli et al 2017	Sequence data obtained from authors
BS_222_lib5986_nextseq_n0055_151bp	M. a. massiliense	DCC3	Italy_BS	CF	Europe	Italy			Not present	Tortoli et al 2017	Sequence data obtained from authors
BS_257_lib5982_nextseq_n0055_151bp	M. a. massiliense	DCC3	Italy_BS	CF	Europe	Italy			Not present	Tortoli et al 2017	Sequence data obtained from authors
BS_297_lib4801_nextseq_n0027_151bp	M. a. massiliense	DCC3	Italy_BS	CF	Europe	Italy			Not present	Tortoli et al 2017	Sequence data obtained from authors
BS422_lib5551_nextseq_n0047_151bp	M. a. massiliense	DCC3	Italy_BS	CF	Europe	Italy			Not present	Tortoli et al 2017	Sequence data obtained from authors
BS441_lib5552_nextseq_n0047_151bp	M. a. massiliense	DCC3	Italy_BS	CF	Europe	Italy			Not present	Tortoli et al 2017	Sequence data obtained from authors
BS472_lib5553_nextseq_n0047_151bp	M. a. massiliense	DCC3	Italy_BS	CF	Europe	Italy			Not present	Tortoli et al 2017	Sequence data obtained from authors
BS485_lib5554_nextseq_n0047_151bp	M. a. massiliense	DCC3	Italy_BS	CF	Europe	Italy			Not present	Tortoli et al 2017	Sequence data obtained from authors
BS504_lib5555_nextseq_n0047_151bp	M. a. massiliense	DCC3	Italy_BS	CF	Europe	Italy			Not present	Tortoli et al 2017	Sequence data obtained from authors
CP7_lib1632_miseq_r0090_301bp	M. a. massiliense	DCC3	Italy_CP	CF	Europe	Italy			Not present	Tortoli et al 2017	Sequence data obtained from authors
ERR494910	M. a. massiliense	DCC3	LEI_I	CF	Europe	UK	Leicester		2012-06-06	Bryant et al 2016
ERR1081312	M. a. massiliense	DCC3	Manchester_20	CF	Europe	UK	Manchester		Not present	This study
SRR6871392	M. a. massiliense	DCC3	Melb-003	CF	Oceania	Australia	RCH		2014	Yan et al 2019
ERR115003	M. a. massiliense	DCC3	PAP_007	CF	Europe	UK	Papworth		2008-07-29	Bryant et al 2016
ERR115023	M. a. massiliense	DCC3	PAP_007	CF	Europe	UK	Papworth		2009-04-30	Bryant et al 2016
ERR115036	M. a. massiliense	DCC3	PAP_007	CF	Europe	UK	Papworth		2010-02-02	Bryant et al 2016
ERR115050	M. a. massiliense	DCC3	PAP_007	CF	Europe	UK	Papworth		2010-05-19	Bryant et al 2016
ERR115019	M. a. massiliense	DCC3	PAP_007	CF	Europe	UK	Papworth		2009-03-04	Bryant et al 2016
ERR115108	M. a. massiliense	DCC3	PAP_007	CF	Europe	UK	Papworth		2008-07-05	Bryant et al 2016
ERR119106	M. a. massiliense	DCC3	PAP_007	CF	Europe	UK	Papworth		2009-08-05	Bryant et al 2016
ERR114987	M. a. massiliense	DCC3	PAP_009	CF	Europe	UK	Papworth		2007-12-12	Bryant et al 2016
ERR115100	M. a. massiliense	DCC3	PAP_009	CF	Europe	UK	Papworth		2007-12-12	Bryant et al 2016
ERR115022	M. a. massiliense	DCC3	PAP_010	CF	Europe	UK	Papworth		2009-04-17	Bryant et al 2016
ERR114969	M. a. massiliense	DCC3	PAP_016	Non-CF	Europe	UK	Papworth		2007-11-08	Bryant et al 2016
ERR114985	M. a. massiliense	DCC3	PAP_016	Non-CF	Europe	UK	Papworth		2007-11-08	Bryant et al 2016
ERR115037	M. a. massiliense	DCC3	PAP_019	CF	Europe	UK	Papworth		2010-02-03	Bryant et al 2016
ERR115045	M. a. massiliense	DCC3	PAP_019	CF	Europe	UK	Papworth		2010-03-31	Bryant et al 2016
ERR115048	M. a. massiliense	DCC3	PAP_019	CF	Europe	UK	Papworth		2010-05-16	Bryant et al 2016
ERR115056	M. a. massiliense	DCC3	PAP_019	CF	Europe	UK	Papworth		2010-07-27	Bryant et al 2016
ERR115060	M. a. massiliense	DCC3	PAP_019	CF	Europe	UK	Papworth		2010-09-15	Bryant et al 2016
ERR115068	M. a. massiliense	DCC3	PAP_019	CF	Europe	UK	Papworth		2010-12-20	Bryant et al 2016
ERR115078	M. a. massiliense	DCC3	PAP_019	CF	Europe	UK	Papworth		2010-07-21	Bryant et al 2016
ERR115105	M. a. massiliense	DCC3	PAP_019	CF	Europe	UK	Papworth		2009-11-05	Bryant et al 2016
ERR115061	M. a. massiliense	DCC3	PAP_022	CF	Europe	UK	Papworth		2010-10-26	Bryant et al 2016
ERR115062	M. a. massiliense	DCC3	PAP_022	CF	Europe	UK	Papworth		2010-11-08	Bryant et al 2016
ERR115065	M. a. massiliense	DCC3	PAP_022	CF	Europe	UK	Papworth		2010-11-09	Bryant et al 2016
ERR115074	M. a. massiliense	DCC3	PAP_022	CF	Europe	UK	Papworth		2011-02-28	Bryant et al 2016
ERR115084	M. a. massiliense	DCC3	PAP_022	CF	Europe	UK	Papworth		2010-11-24	Bryant et al 2016
ERR115085	M. a. massiliense	DCC3	PAP_022	CF	Europe	UK	Papworth		2011-01-23	Bryant et al 2016
ERR115044	M. a. massiliense	DCC3	PAP_024	CF	Europe	UK	Papworth		2010-03-26	Bryant et al 2016
ERR115051	M. a. massiliense	DCC3	PAP_024	CF	Europe	UK	Papworth		2010-05-27	Bryant et al 2016
ERR115055	M. a. massiliense	DCC3	PAP_024	CF	Europe	UK	Papworth		2010-07-26	Bryant et al 2016
ERR115059	M. a. massiliense	DCC3	PAP_024	CF	Europe	UK	Papworth		2010-08-18	Bryant et al 2016
ERR115069	M. a. massiliense	DCC3	PAP_024	CF	Europe	UK	Papworth		2010-12-22	Bryant et al 2016
ERR115080	M. a. massiliense	DCC3	PAP_024	CF	Europe	UK	Papworth		2010-08-07	Bryant et al 2016
ERR115083	M. a. massiliense	DCC3	PAP_024	CF	Europe	UK	Papworth		2010-09-22	Bryant et al 2016
ERR115101	M. a. massiliense	DCC3	PAP_024	CF	Europe	UK	Papworth		2009-10-23	Bryant et al 2016
ERR115107	M. a. massiliense	DCC3	PAP_024	CF	Europe	UK	Papworth		2010-03-18	Bryant et al 2016
ERR119082	M. a. massiliense	DCC3	PAP_024	CF	Europe	UK	Papworth		2009-11-18	Bryant et al 2016
ERR119083	M. a. massiliense	DCC3	PAP_024	CF	Europe	UK	Papworth		2010-01-11	Bryant et al 2016
ERR119084	M. a. massiliense	DCC3	PAP_024	CF	Europe	UK	Papworth		2009-11-17	Bryant et al 2016
ERR119085	M. a. massiliense	DCC3	PAP_024	CF	Europe	UK	Papworth		2010-01-05	Bryant et al 2016
ERR119086	M. a. massiliense	DCC3	PAP_024	CF	Europe	UK	Papworth		2010-04-19	Bryant et al 2016
ERR119087	M. a. massiliense	DCC3	PAP_024	CF	Europe	UK	Papworth		2010-05-24	Bryant et al 2016
ERR119088	M. a. massiliense	DCC3	PAP_024	CF	Europe	UK	Papworth		2009-11-20	Bryant et al 2016
ERR119089	M. a. massiliense	DCC3	PAP_024	CF	Europe	UK	Papworth		2010-01-29	Bryant et al 2016
ERR119096	M. a. massiliense	DCC3	PAP_024	CF	Europe	UK	Papworth		2009-09-29	Bryant et al 2016
ERR115072	M. a. massiliense	DCC3	PAP_025	CF	Europe	UK	Papworth		2011-02-15	Bryant et al 2016
ERR115089	M. a. massiliense	DCC3	PAP_025	CF	Europe	UK	Papworth		2011-03-16	Bryant et al 2016
ERR115092	M. a. massiliense	DCC3	PAP_025	CF	Europe	UK	Papworth		2011-04-07	Bryant et al 2016
ERR115090	M. a. massiliense	DCC3	PAP_026	Non-CF	Europe	UK	Papworth		2011-03-26	Bryant et al 2016
ERR115012	M. a. massiliense	DCC3	PAP_028	CF	Europe	UK	Papworth		2008-12-01	Bryant et al 2016
ERR115013	M. a. massiliense	DCC3	PAP_028	CF	Europe	UK	Papworth		2008-12-10	Bryant et al 2016
ERR115021	M. a. massiliense	DCC3	PAP_028	CF	Europe	UK	Papworth		2009-04-08	Bryant et al 2016
ERR115071	M. a. massiliense	DCC3	PAP_028	CF	Europe	UK	Papworth		2011-01-26	Bryant et al 2016
ERR115075	M. a. massiliense	DCC3	PAP_028	CF	Europe	UK	Papworth		2011-03-25	Bryant et al 2016
ERR115087	M. a. massiliense	DCC3	PAP_028	CF	Europe	UK	Papworth		2011-02-23	Bryant et al 2016
ERR115088	M. a. massiliense	DCC3	PAP_028	CF	Europe	UK	Papworth		2011-02-26	Bryant et al 2016
ERR119104	M. a. massiliense	DCC3	PAP_028	CF	Europe	UK	Papworth		2008-12-22	Bryant et al 2016
ERR119105	M. a. massiliense	DCC3	PAP_028	CF	Europe	UK	Papworth		2009-01-28	Bryant et al 2016
ERR115038	M. a. massiliense	DCC3	PAP_030	CF	Europe	UK	Papworth		2010-02-05	Bryant et al 2016
ERR115042	M. a. massiliense	DCC3	PAP_030	CF	Europe	UK	Papworth		2010-03-10	Bryant et al 2016
ERR115064	M. a. massiliense	DCC3	PAP_030	CF	Europe	UK	Papworth		2010-11-08	Bryant et al 2016
ERR115067	M. a. massiliense	DCC3	PAP_030	CF	Europe	UK	Papworth		2010-12-20	Bryant et al 2016
ERR115073	M. a. massiliense	DCC3	PAP_030	CF	Europe	UK	Papworth		2011-02-25	Bryant et al 2016
ERR115076	M. a. massiliense	DCC3	PAP_030	CF	Europe	UK	Papworth		2011-03-14	Bryant et al 2016
ERR115082	M. a. massiliense	DCC3	PAP_030	CF	Europe	UK	Papworth		2010-09-13	Bryant et al 2016
ERR119101	M. a. massiliense	DCC3	PAP_030	CF	Europe	UK	Papworth		2010-03-01	Bryant et al 2016
ERR114970	M. a. massiliense	DCC3	PAP_031	CF	Europe	UK	Papworth		2007-11-30	Bryant et al 2016
ERR114971	M. a. massiliense	DCC3	PAP_031	CF	Europe	UK	Papworth		2007-11-30	Bryant et al 2016
ERR114973	M. a. massiliense	DCC3	PAP_031	CF	Europe	UK	Papworth		2007-12-13	Bryant et al 2016
ERR114980	M. a. massiliense	DCC3	PAP_031	CF	Europe	UK	Papworth		2008-02-08	Bryant et al 2016
ERR114981	M. a. massiliense	DCC3	PAP_031	CF	Europe	UK	Papworth		2008-02-08	Bryant et al 2016
ERR114982	M. a. massiliense	DCC3	PAP_031	CF	Europe	UK	Papworth		2008-02-09	Bryant et al 2016
ERR114988	M. a. massiliense	DCC3	PAP_031	CF	Europe	UK	Papworth		2008-03-15	Bryant et al 2016
ERR114989	M. a. massiliense	DCC3	PAP_031	CF	Europe	UK	Papworth		2008-03-18	Bryant et al 2016
ERR114990	M. a. massiliense	DCC3	PAP_031	CF	Europe	UK	Papworth		2008-03-19	Bryant et al 2016
ERR114991	M. a. massiliense	DCC3	PAP_031	CF	Europe	UK	Papworth		2008-03-19	Bryant et al 2016
ERR114992	M. a. massiliense	DCC3	PAP_031	CF	Europe	UK	Papworth		2008-03-18	Bryant et al 2016
ERR114995	M. a. massiliense	DCC3	PAP_031	CF	Europe	UK	Papworth		2008-03-05	Bryant et al 2016
ERR114998	M. a. massiliense	DCC3	PAP_031	CF	Europe	UK	Papworth		2008-06-04	Bryant et al 2016
ERR115001	M. a. massiliense	DCC3	PAP_031	CF	Europe	UK	Papworth		2008-07-29	Bryant et al 2016
ERR115009	M. a. massiliense	DCC3	PAP_031	CF	Europe	UK	Papworth		2008-10-11	Bryant et al 2016
ERR115014	M. a. massiliense	DCC3	PAP_031	CF	Europe	UK	Papworth		2008-12-17	Bryant et al 2016
ERR115015	M. a. massiliense	DCC3	PAP_031	CF	Europe	UK	Papworth		2009-01-07	Bryant et al 2016
ERR115016	M. a. massiliense	DCC3	PAP_031	CF	Europe	UK	Papworth		2009-01-21	Bryant et al 2016
ERR115053	M. a. massiliense	DCC3	PAP_031	CF	Europe	UK	Papworth		2010-06-11	Bryant et al 2016
ERR115086	M. a. massiliense	DCC3	PAP_031	CF	Europe	UK	Papworth		2011-02-06	Bryant et al 2016
ERR115093	M. a. massiliense	DCC3	PAP_031	CF	Europe	UK	Papworth		2008-01-28	Bryant et al 2016
ERR115098	M. a. massiliense	DCC3	PAP_031	CF	Europe	UK	Papworth		2007-12-13	Bryant et al 2016
ERR115099	M. a. massiliense	DCC3	PAP_031	CF	Europe	UK	Papworth		2010-03-31	Bryant et al 2016
ERR119090	M. a. massiliense	DCC3	PAP_031	CF	Europe	UK	Papworth		2009-06-02	Bryant et al 2016
ERR119091	M. a. massiliense	DCC3	PAP_031	CF	Europe	UK	Papworth		2009-09-30	Bryant et al 2016
ERR119092	M. a. massiliense	DCC3	PAP_031	CF	Europe	UK	Papworth		2009-08-25	Bryant et al 2016
ERR119093	M. a. massiliense	DCC3	PAP_031	CF	Europe	UK	Papworth		2009-10-17	Bryant et al 2016
ERR119094	M. a. massiliense	DCC3	PAP_031	CF	Europe	UK	Papworth		2009-12-08	Bryant et al 2016
ERR119108	M. a. massiliense	DCC3	PAP_031	CF	Europe	UK	Papworth		2010-11-12	Bryant et al 2016
ERR369168	M. a. massiliense	DCC3	PAP_A	Environmental	Europe	UK	Papworth		Not present	Bryant et al 2016
ERR369169	M. a. massiliense	DCC3	PAP_A	?	Europe	UK	Papworth		Not present	Bryant et al 2016
ERR369170	M. a. massiliense	DCC3	PAP_A	?	Europe	UK	Papworth		Not present	Bryant et al 2016
ERR473268	M. a. massiliense	DCC3	PAP_E	CF	Europe	UK	Papworth		Not present	Bryant et al 2016
ERR473269	M. a. massiliense	DCC3	PAP_E	CF	Europe	UK	Papworth		Not present	Bryant et al 2016
ERR473270	M. a. massiliense	DCC3	PAP_F	CF	Europe	UK	Papworth		Not present	Bryant et al 2016
ERR473274	M. a. massiliense	DCC3	PAP_H	CF	Europe	UK	Papworth		2011-04-27	Bryant et al 2016
ERR473275	M. a. massiliense	DCC3	PAP_H	CF	Europe	UK	Papworth		2012-10-04	Bryant et al 2016
ERR473276	M. a. massiliense	DCC3	PAP_I	Non-CF	Europe	UK	Papworth		2011-09-08	Bryant et al 2016
M.a_2B_0307	M. a. massiliense	DCC3	Public_massiliense10	CF	NorthAmerica	USA	Seattle		Not present	Tettelin et al 2014
M.a_47J26	M. a. massiliense	DCC3	Public_massiliense11	CF	Europe	UK	UK		2009-12-01	Chan et al 2012
M.a_1S_153_0915	M. a. massiliense	DCC3	Public_massiliense2	CF	NorthAmerica	USA	Seattle		Not present	Tettelin et al 2014
AUVF01	M. a. massiliense	DCC3	Public_massiliense4	Non-CF	SouthAmerica	Brazil	Brazil		Not present	Leão et al 2013
CRM-0020	M. a. massiliense	DCC3	Public_massiliense5	Non-CF	SouthAmerica	Brazil	Rio_de_Janerio		2006	Davidson et al 2013
GO_06	M. a. massiliense	DCC3	Public_massiliense6	Non-CF	SouthAmerica	Brazil			2006	Raiol et al 2012
M18	M. a. massiliense	DCC3	Public_massiliense7	Non-CF	Asia	Malaysia	Malaysia		Not present	Ngeow et al 2012
M.a_082312_2258	M. a. massiliense	DCC3	Public_massiliense8	CF	NorthAmerica	USA	Seattle		2002	Tettelin et al 2014
M.a_091912_2455	M. a. massiliense	DCC3	Public_massiliense9	CF	NorthAmerica	USA	Seattle		Not present	Tettelin et al 2014
ERR340548	M. a. massiliense	DCC3	RBL_M	CF	Europe	UK	London_Brompton		Not present	Bryant et al 2016
ERR363312	M. a. massiliense	DCC3	RHS_H	CF	Europe	UK	Sheffield_Teaching		2009-06-11	Bryant et al 2016
ERR490677	M. a. massiliense	DCC3	RHS_H	CF	Europe	UK	Sheffield_Teaching		2009-05-26	Bryant et al 2016
ERR490678	M. a. massiliense	DCC3	RHS_H	CF	Europe	UK	Sheffield_Teaching		2009-06-15	Bryant et al 2016
ERR490679	M. a. massiliense	DCC3	RHS_H	CF	Europe	UK	Sheffield_Teaching		2009-06-11	Bryant et al 2016
ERR490687	M. a. massiliense	DCC3	RHS_H	CF	Europe	UK	Sheffield_Teaching		2009-09-22	Bryant et al 2016
ERR363262	M. a. massiliense	DCC3	RVI_L	CF	Europe	UK	Newcastle		2011-02-18	Bryant et al 2016
ERR369309	M. a. massiliense	DCC3	SMRL_AP	CF	Europe	UK	Greater_Glasgow		2006-09-13	Bryant et al 2016
ERR369290	M. a. massiliense	DCC3	SMRL_AR	CF	Europe	UK	Greater_Glasgow		2006-01-30	Bryant et al 2016
ERR369292	M. a. massiliense	DCC3	SMRL_AR	CF	Europe	UK	Greater_Glasgow		2006-02-22	Bryant et al 2016
ERR330849	M. a. massiliense	DCC3	SMRL_AT	CF	Europe	UK	Greater_Glasgow		2002-06-21	Bryant et al 2016
ERR337814	M. a. massiliense	DCC3	SMRL_AT	CF	Europe	UK	Greater_Glasgow		2001-08-27	Bryant et al 2016
ERR363381	M. a. massiliense	DCC3	SMRL_AT	CF	Europe	UK	Greater_Glasgow		2001-01-24	Bryant et al 2016
ERR369192	M. a. massiliense	DCC3	SMRL_AT	CF	Europe	UK	Greater_Glasgow		2003-03-04	Bryant et al 2016
ERR369193	M. a. massiliense	DCC3	SMRL_AT	CF	Europe	UK	Greater_Glasgow		2003-03-14	Bryant et al 2016
ERR369200	M. a. massiliense	DCC3	SMRL_AT	CF	Europe	UK	Greater_Glasgow		2003-08-01	Bryant et al 2016
ERR369201	M. a. massiliense	DCC3	SMRL_AT	CF	Europe	UK	Greater_Glasgow		2003-08-18	Bryant et al 2016
ERR369203	M. a. massiliense	DCC3	SMRL_AT	CF	Europe	UK	Greater_Glasgow		2003-09-01	Bryant et al 2016
ERR369204	M. a. massiliense	DCC3	SMRL_AT	CF	Europe	UK	Greater_Glasgow		2003-09-09	Bryant et al 2016
ERR369207	M. a. massiliense	DCC3	SMRL_AT	CF	Europe	UK	Greater_Glasgow		2003-10-03	Bryant et al 2016
ERR369208	M. a. massiliense	DCC3	SMRL_AT	CF	Europe	UK	Greater_Glasgow		2003-09-26	Bryant et al 2016
ERR369213	M. a. massiliense	DCC3	SMRL_AT	CF	Europe	UK	Greater_Glasgow		2003-11-21	Bryant et al 2016
ERR369219	M. a. massiliense	DCC3	SMRL_AT	CF	Europe	UK	Greater_Glasgow		2003-12-17	Bryant et al 2016
ERR369249	M. a. massiliense	DCC3	SMRL_AT	CF	Europe	UK	Lothian		2004-10-03	Bryant et al 2016
ERR369179	M. a. massiliense	DCC3	SMRL_AT	CF	Europe	UK	Greater_Glasgow		2002-01-31	Bryant et al 2016
ERR369256	M. a. massiliense	DCC3	SMRL_AT	CF	Europe	UK	Lothian		2004-11-08	Bryant et al 2016
ERR369257	M. a. massiliense	DCC3	SMRL_AT	CF	Europe	UK	Lothian		2004-11-17	Bryant et al 2016
ERR369282	M. a. massiliense	DCC3	SMRL_AT	CF	Europe	UK	Lothian		2005-11-09	Bryant et al 2016
ERR369284	M. a. massiliense	DCC3	SMRL_AT	CF	Europe	UK	Lothian		2005-11-14	Bryant et al 2016
ERR369289	M. a. massiliense	DCC3	SMRL_AT	CF	Europe	UK	Lothian		2006-01-26	Bryant et al 2016
ERR363385	M. a. massiliense	DCC3	SMRL_AU	CF	Europe	UK	Greater_Glasgow		2001-03-12	Bryant et al 2016
ERR363405	M. a. massiliense	DCC3	SMRL_AU	CF	Europe	UK	Greater_Glasgow		2001-08-27	Bryant et al 2016
ERR369177	M. a. massiliense	DCC3	SMRL_AU	CF	Europe	UK	Greater_Glasgow		2001-11-19	Bryant et al 2016
ERR369178	M. a. massiliense	DCC3	SMRL_AU	CF	Europe	UK	Greater_Glasgow		2002-01-07	Bryant et al 2016
ERR369303	M. a. massiliense	DCC3	SMRL_AW	?	Europe	UK	Lothian		2006-07-12	Bryant et al 2016
ERR343180	M. a. massiliense	DCC3	SMRL_AY	Non-CF	Europe	UK	Lothian	Grampian	2008-04-01	Bryant et al 2016
ERR369324	M. a. massiliense	DCC3	SMRL_BG	?	Europe	UK	Greater_Glasgow		2007-06-20	Bryant et al 2016
ERR369325	M. a. massiliense	DCC3	SMRL_BG	?	Europe	UK	Greater_Glasgow		2007-06-25	Bryant et al 2016
ERR369326	M. a. massiliense	DCC3	SMRL_BG	?	Europe	UK	Greater_Glasgow		2007-08-08	Bryant et al 2016
ERR343223	M. a. massiliense	DCC3	SMRL_BI	CF	Europe	UK	Greater_Glasgow		2010-01-06	Bryant et al 2016
ERR351973	M. a. massiliense	DCC3	SMRL_BI	CF	Europe	UK	Greater_Glasgow		2010-01-18	Bryant et al 2016
ERR369186	M. a. massiliense	DCC3	SMRL_C	CF	Europe	UK	Greater_Glasgow		2002-09-03	Bryant et al 2016
ERR369187	M. a. massiliense	DCC3	SMRL_C	CF	Europe	UK	Greater_Glasgow		2002-09-02	Bryant et al 2016
ERR369308	M. a. massiliense	DCC3	SMRL_C	CF	Europe	UK	Greater_Glasgow		2006-08-30	Bryant et al 2016
ERR340517	M. a. massiliense	DCC3	SMRL_CB	?	Europe	UK	Lothian		2011-10-07	Bryant et al 2016
ERR369198	M. a. massiliense	DCC3	SMRL_CD	?	Europe	UK	Lothian		2003-07-01	Bryant et al 2016
ERR343241	M. a. massiliense	DCC3	SMRL_G	?	Europe	UK	Greater_Glasgow		2010-12-03	Bryant et al 2016
ERR369275	M. a. massiliense	DCC3	SMRL_N	?	Europe	UK	Greater_Glasgow		2005-05-11	Bryant et al 2016
ERR363400	M. a. massiliense	DCC3	SMRL_R	CF	Europe	UK	Greater_Glasgow		2001-05-21	Bryant et al 2016
ERR369211	M. a. massiliense	DCC3	SMRL_R	CF	Europe	UK	Greater_Glasgow		2003-10-20	Bryant et al 2016
ERR369220	M. a. massiliense	DCC3	SMRL_R	CF	Europe	UK	Greater_Glasgow		2004-01-21	Bryant et al 2016
ERR369236	M. a. massiliense	DCC3	SMRL_R	CF	Europe	UK	Greater_Glasgow		2004-06-16	Bryant et al 2016
ERR369238	M. a. massiliense	DCC3	SMRL_R	CF	Europe	UK	Greater_Glasgow		2004-06-16	Bryant et al 2016
ERR369274	M. a. massiliense	DCC3	SMRL_R	CF	Europe	UK	Greater_Glasgow		2004-06-09	Bryant et al 2016
ERR369276	M. a. massiliense	DCC3	SMRL_R	CF	Europe	UK	Greater_Glasgow		2005-08-04	Bryant et al 2016
ERR369278	M. a. massiliense	DCC3	SMRL_R	CF	Europe	UK	Greater_Glasgow		2005-08-08	Bryant et al 2016
ERR369262	M. a. massiliense	DCC3	SMRL_R	CF	Europe	UK	Greater_Glasgow		2005-01-24	Bryant et al 2016
ERR369300	M. a. massiliense	DCC3	SMRL_S	Non-CF	Europe	UK	Grampian		2006-04-12	Bryant et al 2016
ERR330847	M. a. massiliense	DCC3	SMRL_Z	CF	Europe	UK	Greater_Glasgow		2002-05-07	Bryant et al 2016
ERR343193	M. a. massiliense	DCC3	SMRL_Z	CF	Europe	UK	Greater_Glasgow		2008-11-11	Bryant et al 2016
ERR343194	M. a. massiliense	DCC3	SMRL_Z	CF	Europe	UK	Greater_Glasgow		2008-11-11	Bryant et al 2016
ERR459972	M. a. massiliense	DCC3	SVH_R	CF	Europe	Ireland	Dublin		Not present	Bryant et al 2016
ERR349272	M. a. massiliense	DCC3	UNC_BF	CF	NorthAmerica	USA	UNC_Chapel_Hill		2006-03-08	Bryant et al 2016
ERR373992	M. a. massiliense	DCC3	UNC_BT	CF	NorthAmerica	USA	UNC_Chapel_Hill		2007-12-06	Bryant et al 2016
SRR7800460	M. a. massiliense	DCC6	CF00008	CF	NorthAmerica	USA	CO		2016-04-13	Hasan et al 2019
SRR7800461	M. a. massiliense	DCC6	CF00008	CF	NorthAmerica	USA	CO		2016-04-13	Hasan et al 2019
SRR7800462	M. a. massiliense	DCC6	CF00008	CF	NorthAmerica	USA	CO		2014-12-22	Hasan et al 2019
SRR7800463	M. a. massiliense	DCC6	CF00008	CF	NorthAmerica	USA	CO		2014-06-09	Hasan et al 2019
SRR7800468	M. a. massiliense	DCC6	CF00008	CF	NorthAmerica	USA	CO		2015-07-13	Hasan et al 2019
NQPA01	M. a. massiliense	DCC6	China_massiliense28	Non-CF	Asia	China			2013-12-10	Li et al 2017
NQPC01	M. a. massiliense	DCC6	China_massiliense29	Non-CF	Asia	China			2012-12-18	Li et al 2017
NQPD01	M. a. massiliense	DCC6	China_massiliense30	Non-CF	Asia	China			2014-02-04	Li et al 2017
NQPE01	M. a. massiliense	DCC6	China_massiliense31	Non-CF	Asia	China			2012-10-04	Li et al 2017
NQPO01	M. a. massiliense	DCC6	China_massiliense33	Non-CF	Asia	China			2013-08-09	Li et al 2017
NQPR01	M. a. massiliense	DCC6	China_massiliense34	Non-CF	Asia	China			2012-06-12	Li et al 2017
NQPT01	M. a. massiliense	DCC6	China_massiliense35	Non-CF	Asia	China			2015-03-23	Li et al 2017
NQPW01	M. a. massiliense	DCC6	China_massiliense36	Non-CF	Asia	China			2015-04-08	Li et al 2017
NQQF01	M. a. massiliense	DCC6	China_massiliense37	Non-CF	Asia	China			2014-05-16	Li et al 2017
NREJ01	M. a. massiliense	DCC6	China_massiliense38	Non-CF	Asia	China			2012-06-16	Li et al 2017
ERR3198397	M. a. massiliense	DCC6	GOSH11	CF	Europe	UK	London_GOSH		2008-10-07	Doyle et al 2019
ERR4020089	M. a. massiliense	DCC6	Ireland_26	CF	Europe	UK	Ireland_A		Not present	Redondo et al 2020
ERR363348	M. a. massiliense	DCC6	JRH_G	CF	Europe	UK	Oxford		2012-05-03	Bryant et al 2016
ERR363349	M. a. massiliense	DCC6	JRH_G	CF	Europe	UK	Oxford		2012-05-10	Bryant et al 2016
ERR363350	M. a. massiliense	DCC6	JRH_I	Non-CF	Europe	UK	Oxford		2012-01-10	Bryant et al 2016
ERR363351	M. a. massiliense	DCC6	JRH_K	Non-CF	Europe	UK	Oxford		2012-06-01	Bryant et al 2016
SRR6871404	M. a. massiliense	DCC6	Melb-011	CF	Oceania	Australia	RCH		2015-02-01	Yan et al 2019
ERR2759465	M. a. massiliense	DCC6	Netherlands_24	CF	Europe	Netherlands			Not present	This study
ERR2524314	M. a. massiliense	DCC6	Netherlands_3	Non-CF	Europe	Netherlands			Not present	This study
ERR363434	M. a. massiliense	DCC6	PAP_C	Non-CF	Europe	UK	Papworth		Not present	Bryant et al 2016
M148	M. a. massiliense	DCC6	Public_massiliense15	?	Asia	Malaysia			Not present	Heydari et al 2013
M154	M. a. massiliense	DCC6	Public_massiliense16	?	Asia	Malaysia			2010	Choo et al 2012
M156	M. a. massiliense	DCC6	Public_massiliense17	Non-CF	Asia	Malaysia			Not present	Choo et al 2013
M172	M. a. massiliense	DCC6	Public_massiliense18	?	Asia	Malaysia			2010	Choo et al 2012
ERR340537	M. a. massiliense	DCC6	RBL_B	CF	Europe	UK	London_Brompton		Not present	Bryant et al 2016
ERR340549	M. a. massiliense	DCC6	RBL_N	CF	Europe	UK	London_Brompton		Not present	Bryant et al 2016
ERR340494	M. a. massiliense	DCC6	SMRL_CK	Non-CF	Europe	UK	Grampian		2011-01-12	Bryant et al 2016
ERR363329	M. a. massiliense	DCC6	SVH_D	CF	Europe	UK	Dublin		Not present	Bryant et al 2016
SRR7800510	M. a. massiliense	DCC7	CF00035	CF	NorthAmerica	USA	TX		2015-11-20	Hasan et al 2019
SRR7800508	M. a. massiliense	DCC7	CF00042	CF	NorthAmerica	USA	TX		2016-02-02	Hasan et al 2019
SRR7800504	M. a. massiliense	DCC7	CF00053	CF	NorthAmerica	USA	NY		2016-02-25	Hasan et al 2019
SRR7800729	M. a. massiliense	DCC7	CF00056	CF	NorthAmerica	USA	NY		2016-01-26	Hasan et al 2019
SRR7800726	M. a. massiliense	DCC7	CF00091	CF	NorthAmerica	USA	FL		2016-02-26	Hasan et al 2019
SRR7800724	M. a. massiliense	DCC7	CF00102	CF	NorthAmerica	USA	FL		2015-02-18	Hasan et al 2019
SRR7800725	M. a. massiliense	DCC7	CF00102	CF	NorthAmerica	USA	FL		2015-02-18	Hasan et al 2019
SRR7800723	M. a. massiliense	DCC7	CF00121	CF	NorthAmerica	USA	MI		2016-04-12	Hasan et al 2019
SRR7800416	M. a. massiliense	DCC7	CF00154	CF	NorthAmerica	USA	OH		2016-03-22	Hasan et al 2019
SRR7800417	M. a. massiliense	DCC7	CF00154	CF	NorthAmerica	USA	OH		2016-06-14	Hasan et al 2019
SRR7800420	M. a. massiliense	DCC7	CF00193	CF	NorthAmerica	USA	CO		2016-05-05	Hasan et al 2019
SRR7800424	M. a. massiliense	DCC7	CF00316	CF	NorthAmerica	USA	FL		2016-11-16	Hasan et al 2019
SRR7800425	M. a. massiliense	DCC7	CF00766	CF	NorthAmerica	USA	TX		2016-09-08	Hasan et al 2019
ERR3198441	M. a. massiliense	DCC7	GOSH39	CF	Europe	UK	London_GOSH		2017-09-05	Doyle et al 2019
ERR3198442	M. a. massiliense	DCC7	GOSH39	CF	Europe	UK	London_GOSH		2017-09-05	Doyle et al 2019
ERR3198443	M. a. massiliense	DCC7	GOSH39	CF	Europe	UK	London_GOSH		2017-09-05	Doyle et al 2019
ERR3198444	M. a. massiliense	DCC7	GOSH39	CF	Europe	UK	London_GOSH		2017-09-06	Doyle et al 2019
ERR3198445	M. a. massiliense	DCC7	GOSH39	CF	Europe	UK	London_GOSH		2017-09-06	Doyle et al 2019
ERR3198446	M. a. massiliense	DCC7	GOSH39	CF	Europe	UK	London_GOSH		2014-09-29	Doyle et al 2019
ERR3198447	M. a. massiliense	DCC7	GOSH39	CF	Europe	UK	London_GOSH		2017-09-11	Doyle et al 2019
ERR3198448	M. a. massiliense	DCC7	GOSH39	CF	Europe	UK	London_GOSH		2017-09-11	Doyle et al 2019
ERR3198449	M. a. massiliense	DCC7	GOSH39	CF	Europe	UK	London_GOSH		2017-09-12	Doyle et al 2019
ERR459798	M. a. massiliense	DCC7	HOL_D	CF	Europe	Netherlands			Not present	Bryant et al 2016
ERR4020097	M. a. massiliense	DCC7	Ireland_29	Non-CF	Europe	UK	Ireland_A		Not present	Redondo et al 2020
ERR4020103	M. a. massiliense	DCC7	Ireland_29	Non-CF	Europe	UK	Ireland_A		Not present	Redondo et al 2020
ERR4020087	M. a. massiliense	DCC7	Ireland_30	Non-CF	Europe	UK	Ireland_I		Not present	Redondo et al 2020
BERN_11158_lib4806_nextseq_n0027_151bp	M. a. massiliense	DCC7	Italy_BN	CF	Europe	Italy			Not present	Tortoli et al 2017	Sequence data obtained from authors
BERN_11194_lib5979_nextseq_n0055_151bp	M. a. massiliense	DCC7	Italy_BN	CF	Europe	Italy			Not present	Tortoli et al 2017	Sequence data obtained from authors
BERN_11216_lib4807_nextseq_n0027_151bp	M. a. massiliense	DCC7	Italy_BN	CF	Europe	Italy			Not present	Tortoli et al 2017	Sequence data obtained from authors
NOV_11006_lib4808_nextseq_n0027_151bp	M. a. massiliense	DCC7	Italy_NO	CF	Europe	Italy			Not present	Tortoli et al 2017	Sequence data obtained from authors
JRMD01	M. a. massiliense	DCC7	Public_massiliense14	CF	Europe	France	Roscoff		2002	Sapriel et al 2016
ERR340542	M. a. massiliense	DCC7	RBL_G	CF	Europe	UK	London_Brompton		Not present	Bryant et al 2016
ERR340544	M. a. massiliense	DCC7	RBL_I	CF	Europe	UK	London_Brompton		Not present	Bryant et al 2016
ERR340551	M. a. massiliense	DCC7	RBL_P	CF	Europe	UK	London_Brompton		Not present	Bryant et al 2016
ERR363320	M. a. massiliense	DCC7	RVI_F	CF	Europe	UK	Newcastle		2012-03-02	Bryant et al 2016
ERR363440	M. a. massiliense	DCC7	UNC_AG	CF	NorthAmerica	USA	UNC_Chapel_Hill		2007-10-25	Bryant et al 2016
ERR374028	M. a. massiliense	DCC7	UNC_BH	CF	NorthAmerica	USA	UNC_Chapel_Hill		2011-10-20	Bryant et al 2016
ERR363427	M. a. massiliense	DCC7	UNC_BW	Non-CF	NorthAmerica	USA	UNC_Chapel_Hill		2011-02-14	Bryant et al 2016
ERR373970	M. a. massiliense	DCC7	UNC_CC	Non-CF	NorthAmerica	USA	UNC_Chapel_Hill		2006-01-18	Bryant et al 2016
ERR363429	M. a. massiliense	DCC7	UNC_CN	Non-CF	NorthAmerica	USA	UNC_Chapel_Hill		2008-09-15	Bryant et al 2016
ERR373966	M. a. massiliense	DCC7	UNC_CP	Non-CF	NorthAmerica	USA	UNC_Chapel_Hill		2006-01-09	Bryant et al 2016
ERR373958	M. a. massiliense	DCC7	UNC_CW	CF	NorthAmerica	USA	UNC_Chapel_Hill		2005-08-11	Bryant et al 2016
ERR373981	M. a. massiliense	DCC7	UNC_CY	Non-CF	NorthAmerica	USA	UNC_Chapel_Hill		2007-02-22	Bryant et al 2016
ERR374011	M. a. massiliense	DCC7	UNC_DA	Non-CF	NorthAmerica	USA	UNC_Chapel_Hill		2010-08-25	Bryant et al 2016
ERR373988	M. a. massiliense	DCC7	UNC_Z	CF	NorthAmerica	USA	UNC_Chapel_Hill		2007-10-22	Bryant et al 2016
ERR340518	M. a. massiliense	Massiliense1	SMRL_BU	?	Europe	UK	Greater_Glasgow		2011-10-05	Bryant et al 2016
ERR459831	M. a. massiliense	Massiliense11	AUS_AB	CF	Oceania	Australia	RCH		2011	Bryant et al 2016
ERR459832	M. a. massiliense	Massiliense11	AUS_AB	CF	Oceania	Australia	RCH		2011	Bryant et al 2016
ERR459923	M. a. massiliense	Massiliense11	AUS_AF	CF	Oceania	Australia	RCH		2004	Bryant et al 2016
ERR459924	M. a. massiliense	Massiliense11	AUS_AF	CF	Oceania	Australia	RCH		2004	Bryant et al 2016
ERR459925	M. a. massiliense	Massiliense11	AUS_AF	CF	Oceania	Australia	RCH		2005	Bryant et al 2016
ERR459926	M. a. massiliense	Massiliense11	AUS_AF	CF	Oceania	Australia	RCH		2006	Bryant et al 2016
SRR7800736	M. a. massiliense	Massiliense11	CF00082	CF	NorthAmerica	USA	TN		2016-02-17	Hasan et al 2019
NQPL01	M. a. massiliense	Massiliense11	China_massiliense32	Non-CF	Asia	China			2013-11-01	LI et al 2017
ROCH4_1_L001_001	M. a. massiliense	Massiliense11	Italy_RO	CF	Europe	Italy			Not present	Tortoli et al 2017	Sequence data obtained from authors
ERR484993	M. a. massiliense	Massiliense11	KIN_A	Non-CF	Europe	UK	London_Kings		2013-10-17	Bryant et al 2016
ERR484994	M. a. massiliense	Massiliense11	KIN_A	Non-CF	Europe	UK	London_Kings		2013-09-17	Bryant et al 2016
ERR459857	M. a. massiliense	Massiliense12	AUS_AP	Non-CF	Oceania	Australia	PAH	LGH	2007	Bryant et al 2016
ERR459942	M. a. massiliense	Massiliense12	AUS_AP	Non-CF	Oceania	Australia	PAH	LGH	2004	Bryant et al 2016
ERR459943	M. a. massiliense	Massiliense12	AUS_AP	Non-CF	Oceania	Australia	PAH	LGH	2005	Bryant et al 2016
ERR459944	M. a. massiliense	Massiliense12	AUS_AP	Non-CF	Oceania	Australia	PAH	LGH	2005	Bryant et al 2016
ERR459945	M. a. massiliense	Massiliense12	AUS_AP	Non-CF	Oceania	Australia	PAH	LGH	2006	Bryant et al 2016
ERR459946	M. a. massiliense	Massiliense12	AUS_AP	Non-CF	Oceania	Australia	PAH	LGH	2006	Bryant et al 2016
ERR459947	M. a. massiliense	Massiliense12	AUS_AP	Non-CF	Oceania	Australia	PAH	LGH	2006	Bryant et al 2016
ERR459948	M. a. massiliense	Massiliense12	AUS_AP	Non-CF	Oceania	Australia	PAH	LGH	2006	Bryant et al 2016
ERR459949	M. a. massiliense	Massiliense12	AUS_AP	Non-CF	Oceania	Australia	PAH	LGH	2008	Bryant et al 2016
ERR459950	M. a. massiliense	Massiliense12	AUS_AP	Non-CF	Oceania	Australia	PAH	LGH	2009	Bryant et al 2016
ERR459951	M. a. massiliense	Massiliense12	AUS_AP	Non-CF	Oceania	Australia	PAH	LGH	2010	Bryant et al 2016
ERR459952	M. a. massiliense	Massiliense12	AUS_AP	Non-CF	Oceania	Australia	PAH	LGH	2010	Bryant et al 2016
ERR459953	M. a. massiliense	Massiliense12	AUS_AP	Non-CF	Oceania	Australia	PAH	LGH	2012	Bryant et al 2016
ERR459823	M. a. massiliense	Massiliense12	AUS_W	CF	Oceania	Australia	RCH		2011	Bryant et al 2016
ERR494958	M. a. massiliense	Massiliense12	AUS_W	CF	Oceania	Australia	RCH		2012	Bryant et al 2016
NQPM01	M. a. massiliense	Massiliense12	China_massiliense39	Non-CF	Asia	China			2013-11-11	LI et al 2017
N_3B_lib5205_nextseq_n0040_151bp	M. a. massiliense	Massiliense12	Italy_NL	CF	Europe	Italy			Not present	Tortoli et al 2017	Sequence data obtained from authors
N_LJ_lib5204_nextseq_n0040_151bp	M. a. massiliense	Massiliense12	Italy_NL	CF	Europe	Italy			Not present	Tortoli et al 2017	Sequence data obtained from authors
NL100_L002_001	M. a. massiliense	Massiliense12	Italy_NL	CF	Europe	Italy			Not present	Tortoli et al 2017	Sequence data obtained from authors
NL141_L002_001	M. a. massiliense	Massiliense12	Italy_NL	CF	Europe	Italy			Not present	Tortoli et al 2017	Sequence data obtained from authors
NL47_S56_001	M. a. massiliense	Massiliense12	Italy_NL	CF	Europe	Italy			Not present	Tortoli et al 2017	Sequence data obtained from authors
ERR340564	M. a. massiliense	Massiliense12	LTH_I	CF	Europe	UK	Leeds		2012-07-12	Bryant et al 2016
M115	M. a. massiliense	Massiliense12	Public_massiliense19	Non-CF	Asia	Malaysia			Not present	Ngeow et al 2012
ERR369294	M. a. massiliense	Massiliense12	SMRL_BQ	?	Europe	UK	Greater_Glasgow		2006-02-23	Bryant et al 2016
ERR343202	M. a. massiliense	Massiliense12	SMRL_CA	?	Europe	UK	Lothian		2009-03-26	Bryant et al 2016
ERR373985	M. a. massiliense	Massiliense12	UNC_BJ	CF	NorthAmerica	USA	UNC_Chapel_Hill		2007-10-03	Bryant et al 2016
ERR373978	M. a. massiliense	Massiliense12	UNC_X	CF	NorthAmerica	USA	UNC_Chapel_Hill		2007-01-02	Bryant et al 2016
ERR374030	M. a. massiliense	Massiliense12	UNC_X	CF	NorthAmerica	USA	UNC_Chapel_Hill		2011-11-17	Bryant et al 2016
ERR363248	M. a. massiliense	Massiliense12	WRCM_L	?	Europe	UK	Wales		Not present	Bryant et al 2016
ERR363242	M. a. massiliense	Massiliense12	WRCM_L	?	Europe	UK	Wales		Not present	Bryant et al 2016
ERR3198399	M. a. massiliense	Massiliense13	GOSH14	CF	Europe	UK	London_GOSH		2005-04-25	Doyle et al 2019
ERR1081289	M. a. massiliense	Massiliense13	Manchester_22	Non-CF	Europe	UK	Manchester		Not present	This study
ERR494875	M. a. massiliense	Massiliense14	BIR_AC	CF	Europe	UK	Birmingham_Childrens		2011-10-05	Bryant et al 2016
ERR459982	M. a. massiliense	Massiliense14	BIR_AD	CF	Europe	UK	Birmingham_Childrens		2008-01-31	Bryant et al 2016
ERR494859	M. a. massiliense	Massiliense14	BIR_AD	CF	Europe	UK	Birmingham_Childrens		2011-06-20	Bryant et al 2016
ERR494915	M. a. massiliense	Massiliense14	BIR_AD	CF	Europe	UK	Birmingham_Childrens		2012-07-29	Bryant et al 2016
ERR3198414	M. a. massiliense	Massiliense14	GOSH28	CF	Europe	UK	London_GOSH		2011-06-06	Doyle et al 2019
CIP108297	M. a. massiliense	Massiliense14	Public_massiliense20	?	Europe	France			Not present	Sapriel et al 2016
ERR3198440	M. a. massiliense	Massiliense15	GOSH38	CF	Europe	UK	London_GOSH		2014-07-31	Doyle et al 2019
ERR340558	M. a. massiliense	Massiliense15	LTH_B	CF	Europe	UK	Leeds		2012-05-31	Bryant et al 2016
ERR2759449	M. a. massiliense	Massiliense15	Netherlands_8	CF	Europe	Netherlands			Not present	This study
ERR340540	M. a. massiliense	Massiliense15	RBL_E	CF	Europe	UK	London_Brompton		Not present	Bryant et al 2016
ERR363294	M. a. massiliense	Massiliense15	RHS_M	CF	Europe	UK	Sheffield_Childrens		2011-10-19	Bryant et al 2016
ERR363295	M. a. massiliense	Massiliense15	RHS_M	CF	Europe	UK	Sheffield_Childrens		2009-07-06	Bryant et al 2016
ERR363296	M. a. massiliense	Massiliense15	RHS_M	CF	Europe	UK	Sheffield_Childrens		2011-12-12	Bryant et al 2016
ERR490682	M. a. massiliense	Massiliense15	RHS_M	CF	Europe	UK	Sheffield_Teaching		2009-07-06	Bryant et al 2016
ERR490696	M. a. massiliense	Massiliense15	RHS_M	CF	Europe	UK	Sheffield_Teaching		2010-04-01	Bryant et al 2016
ERR490702	M. a. massiliense	Massiliense15	RHS_M	CF	Europe	UK	Sheffield_Teaching		2010-08-13	Bryant et al 2016
ERR494928	M. a. massiliense	Massiliense15	RHS_M	CF	Europe	UK	Sheffield_Teaching		2012-10-16	Bryant et al 2016
ERR369301	M. a. massiliense	Massiliense15	SMRL_AL	?	Europe	UK	Greater_Glasgow		2006-05-10	Bryant et al 2016
ERR369312	M. a. massiliense	Massiliense15	SMRL_AL	?	Europe	UK	Greater_Glasgow		2006-10-31	Bryant et al 2016
ERR369335	M. a. massiliense	Massiliense15	SMRL_AL	?	Europe	UK	Greater_Glasgow		2007-12-28	Bryant et al 2016
ERR369247	M. a. massiliense	Massiliense15	SMRL_BJ	?	Europe	UK	Lothian		2004-09-03	Bryant et al 2016
ERR369197	M. a. massiliense	Massiliense15	SMRL_CX	?	Europe	UK	Greater_Glasgow		2003-06-04	Bryant et al 2016
ERR484957	M. a. massiliense	Massiliense15	SMRL_DA	CF	Europe	UK	Grampian		Not present	Bryant et al 2016
ERR363394	M. a. massiliense	Massiliense16	SMRL_AC	?	Europe	UK	Greater_Glasgow		2001-03-16	Bryant et al 2016
ERR363389	M. a. massiliense	Massiliense16	SMRL_AF	?	Europe	UK	Lothian		2001-03-04	Bryant et al 2016
ERR363386	M. a. massiliense	Massiliense16	SMRL_AM	?	Europe	UK	Lothian		2001-03-19	Bryant et al 2016
ERR363390	M. a. massiliense	Massiliense16	SMRL_AO	?	Europe	UK	Lothian		2001-03-19	Bryant et al 2016
ERR363387	M. a. massiliense	Massiliense16	SMRL_AV	?	Europe	UK	Lothian		2001-03-19	Bryant et al 2016
ERR363388	M. a. massiliense	Massiliense16	SMRL_BS	?	Europe	UK	Lothian		Not present	Bryant et al 2016
ERR363383	M. a. massiliense	Massiliense16	SMRL_CO	CF	Europe	UK	Lothian		2001-01-02	Bryant et al 2016
ERR369237	M. a. massiliense	Massiliense16	SMRL_CO	CF	Europe	UK	Lothian		2004-07-16	Bryant et al 2016
ERR369241	M. a. massiliense	Massiliense16	SMRL_CO	CF	Europe	UK	Lothian		2004-07-21	Bryant et al 2016
ERR369246	M. a. massiliense	Massiliense16	SMRL_CO	CF	Europe	UK	Lothian		2004-08-30	Bryant et al 2016
ERR363391	M. a. massiliense	Massiliense16	SMRL_CR	?	Europe	UK	Lothian		2001-03-19	Bryant et al 2016
ERR363392	M. a. massiliense	Massiliense16	SMRL_M	?	Europe	UK	Lothian		Not present	Bryant et al 2016
SRR7800419	M. a. massiliense	Massiliense17	CF00170	CF	NorthAmerica	USA	FL		2016-05-10	Hasan et al 2019
ERR363359	M. a. massiliense	Massiliense17	JRH_D	CF	Europe	UK	Oxford		2012-04-25	Bryant et al 2016
ERR363360	M. a. massiliense	Massiliense17	JRH_D	CF	Europe	UK	Oxford		2012-05-04	Bryant et al 2016
M.a_5s_0817	M. a. massiliense	Massiliense17	Public_massiliense21	CF	NorthAmerica	USA	Seattle		Not present	Tettelin et al 2014
ERR374006	M. a. massiliense	Massiliense17	UNC_AO	CF	NorthAmerica	USA	UNC_Chapel_Hill		2009-08-19	Bryant et al 2016
ERR374029	M. a. massiliense	Massiliense17	UNC_AO	CF	NorthAmerica	USA	UNC_Chapel_Hill		2011-11-30	Bryant et al 2016
50594	M. a. massiliense	Massiliense2	Public_massiliense1	?	Asia	South Korea			Not present	Kim et al 2013
ERR363442	M. a. massiliense	Massiliense4	DEN_AE	CF	Europe	Denmark	Copenhagen		Not present	Bryant et al 2016
ERR3198367	M. a. massiliense	Massiliense4	HCL008	Non-CF	Europe	Spain	Barcelona_HCL		2014-06-30	Doyle et al 2019
M139	M. a. massiliense	Massiliense4	Public_massiliense3	Non-CF	Asia	Malaysia			Not present	Ngeow et al 2012
ERR373979	M. a. massiliense	Massiliense4	UNC_CR	Non-CF	NorthAmerica	USA	UNC_Chapel_Hill		2007-01-19	Bryant et al 2016
ERR459824	M. a. massiliense	Massiliense6	AUS_X	CF	Oceania	Australia	RCH		2012	Bryant et al 2016
SRR7800443	M. a. massiliense	Massiliense6	CF00001	CF	NorthAmerica	USA	CO		2013-11-11	Hasan et al 2019
SRR7800466	M. a. massiliense	Massiliense6	CF00001	CF	NorthAmerica	USA	CO		2014-01-06	Hasan et al 2019
SRR7800467	M. a. massiliense	Massiliense6	CF00001	CF	NorthAmerica	USA	CO		2014-01-20	Hasan et al 2019
SRR7800481	M. a. massiliense	Massiliense6	CF00001	CF	NorthAmerica	USA	CO		2013-12-23	Hasan et al 2019
SRR7800483	M. a. massiliense	Massiliense6	CF00001	CF	NorthAmerica	USA	CO		2013-12-30	Hasan et al 2019
SRR7800528	M. a. massiliense	Massiliense6	CF00001	CF	NorthAmerica	USA	CO		2013-12-04	Hasan et al 2019
SRR7800601	M. a. massiliense	Massiliense6	CF00001	CF	NorthAmerica	USA	CO		2013-12-16	Hasan et al 2019
SRR7800730	M. a. massiliense	Massiliense6	CF00024	CF	NorthAmerica	USA	CO		2014-10-21	Hasan et al 2019
SRR7800511	M. a. massiliense	Massiliense6	CF00036	CF	NorthAmerica	USA	TX		2015-12-23	Hasan et al 2019
SRR7800431	M. a. massiliense	Massiliense6	CF00049	CF	NorthAmerica	USA	TX		2015-07-13	Hasan et al 2019
NQOX01	M. a. massiliense	Massiliense6	China_massiliense21	Non-CF	Asia	China			2012-11-06	Li et al 2017
NQPJ01	M. a. massiliense	Massiliense6	China_massiliense22	Non-CF	Asia	China			2013-10-28	Li et al 2017
NQPN01	M. a. massiliense	Massiliense6	China_massiliense23	Non-CF	Asia	China			2013-08-28	Li et al 2017
NQPP01	M. a. massiliense	Massiliense6	China_massiliense24	Non-CF	Asia	China			2014-09-02	Li et al 2017
NQPU01	M. a. massiliense	Massiliense6	China_massiliense25	Non-CF	Asia	China			2015-03-24	Li et al 2017
NQQB01	M. a. massiliense	Massiliense6	China_massiliense26	Non-CF	Asia	China			2012-12-09	Li et al 2017
ERR363422	M. a. massiliense	Massiliense6	DEN_T	CF	Europe	Denmark	Copenhagen		Not present	Bryant et al 2016
ERR459797	M. a. massiliense	Massiliense6	HOL_C	CF	Europe	Netherlands			2012-08-01	Bryant et al 2016
ERR459846	M. a. massiliense	Massiliense6	HOL_C	CF	Europe	Netherlands			2011-10-01	Bryant et al 2016
ERR459847	M. a. massiliense	Massiliense6	HOL_C	CF	Europe	Netherlands			2012-12-01	Bryant et al 2016
ERR3198385	M. a. massiliense	Massiliense6	HVH36	CF	Europe	Spain	Barcelona_HVH		2011-03-29	Doyle et al 2019
ERR3198389	M. a. massiliense	Massiliense6	HVH40	CF	Europe	Spain	Barcelona_HVH		2009-09-04	Doyle et al 2019
ERR3198391	M. a. massiliense	Massiliense6	HVH42	Non-CF	Europe	Spain	Barcelona_HVH		2012-04-18	Doyle et al 2019
ERR3198393	M. a. massiliense	Massiliense6	HVH45	Non-CF	Europe	Spain	Barcelona_HVH		2013-04-10	Doyle et al 2019
ERR3198394	M. a. massiliense	Massiliense6	HVH46	Non-CF	Europe	Spain	Barcelona_HVH		2013-11-08	Doyle et al 2019
ERR4020054	M. a. massiliense	Massiliense6	Ireland_27	CF	Europe	UK	Ireland_A	Ireland_D	Not present	Redondo et al 2020
ERR4020059	M. a. massiliense	Massiliense6	Ireland_27	CF	Europe	UK	Ireland_A	Ireland_D	Not present	Redondo et al 2020
AS492_L002_001	M. a. massiliense	Massiliense6	Italy_AS	CF	Europe	Italy			Not present	Tortoli et al 2017	Sequence data obtained from authors
[truncated: 46 more rows]
