# Supplementary material for: Dissemination of Mycobacterium abscessus via global transmission networks
Source: Nat Microbiol. 2021 Sep 20;6(10):1279–88. doi: 10.1038/s41564-021-00963-3 (PMC8478660; doi:10.1038/s41564-021-00963-3)
Supplement: Source Data Fig. 1 — Phylogenetic trees and population expansion distributions for Fig. 1. [file 41564_2021_963_MOESM3_ESM.zip]

Archive with 20 entries (19 files):
- figure1/
- figure1/DCC3_MCC.nex
- figure1/DCC2_MCC.nex
- figure1/dcc7_expansion_distribution.txt
- figure1/abscessus_subspecies.nwk
- __MACOSX/figure1/._abscessus_subspecies.nwk
- figure1/dcc6_expansion_distribution.txt
- figure1/DCC1_MCC.nex
- figure1/massiliense_subspecies.nwk
- __MACOSX/figure1/._massiliense_subspecies.nwk
- figure1/dcc1_expansion_distribution.txt
- figure1/DCC4_MCC.nex
- figure1/dcc4_expansion_distribution.txt
- figure1/dcc3_expansion_distribution.txt
- figure1/DCC5_MCC.nex
- figure1/dcc2_expansion_distribution.txt
- __MACOSX/figure1/._dcc2_expansion_distribution.txt
- figure1/DCC7_MCC.nex
- figure1/DCC6_MCC.nex
- figure1/dcc5_expansion_distribution.txt
