# Supplementary material for: Dissemination of Mycobacterium abscessus via global transmission networks
Source: Nat Microbiol. 2021 Sep 20;6(10):1279–88. doi: 10.1038/s41564-021-00963-3 (PMC8478660; doi:10.1038/s41564-021-00963-3)
Supplement: Source Data Fig. 1 — Phylogenetic trees and population expansion distributions for Fig. 1. [file 41564_2021_963_MOESM3_ESM.zip › figure1/DCC3_MCC.nex]

#NEXUS
Begin taxa;
	Dimensions ntax=82;
		Taxlabels
			10060_8#12_Europe_UK_2002.345205
			10208_3#26_Europe_UK_2011.764384
			10250_1#52_Europe_UK_2010.013699
			10250_1#6_Europe_UK_2008.248634
			10250_1#76_Europe_UK_2010.920548
			10465_1#53_NorthAmerica_USA_2006.180822
			10625_4#26_Europe_UK_2011.131507
			10625_5#60_Europe_UK_2001.063014
			10625_5#64_Europe_UK_2001.191781
			10625_5#79_Europe_UK_2001.383562
			10665_3#17_Europe_UK_2002.668493
			10665_3#28_Europe_UK_2003.49589
			10665_4#20_Europe_UK_2005.356164
			10665_4#35_Europe_UK_2006.079452
			10665_4#45_Europe_UK_2006.276712
			10665_4#48_Europe_UK_2006.526027
			10665_4#54_Europe_UK_2006.69863
			10665_4#69_Europe_UK_2007.465753
			10702_1#52_NorthAmerica_USA_2007.928767
			11861_7#23_Oceania_Australia_2001.5
			11861_7#57_Oceania_Australia_2002.5
			11861_8#20_Oceania_Australia_2010.5
			11893_6#10_Oceania_Australia_2013.5
			11893_6#9_Oceania_Australia_2013.5
			12078_1#69_Europe_UK_2011.317808
			12078_1#71_Europe_UK_2011.684932
			12082_5#54_Europe_UK_2008.937158
			12082_5#57_Europe_UK_2009.920548
			12082_5#81_Europe_UK_2012.773224
			12163_1#16_Europe_UK_2009.39726
			12163_1#1_Europe_UK_2008.885246
			12163_1#23_Europe_UK_2009.627397
			12163_1#75_Europe_UK_2011.580822
			12163_2#25_Europe_UK_2012.428962
			16933_5#1_SouthAmerica_Brazil_2004.89071
			7396_6#53_Europe_UK_2007.852055
			7396_6#54_Europe_UK_2007.912329
			7396_6#71_Europe_UK_2007.945205
			7396_6#96_Europe_UK_2008.915301
			7396_7#10_Europe_UK_2009.290411
			7396_7#26_Europe_UK_2010.09589
			7396_8#49_Europe_UK_2010.816438
			7396_8#60_Europe_UK_2011.123288
			7396_8#78_Europe_UK_2011.230137
			7396_8#93_Europe_UK_2009.843836
			7396_8#96_Europe_UK_2008.508197
			7520_7#39_Europe_UK_2009.742466
			CRM-0020_SouthAmerica_Brazil_2006.5
			ERR3198383_Europe_Spain_2009.060274
			ERR3198410_Europe_UK_2009.090411
			ERR3198492_Europe_UK_2015.819178
			ERR3198502_Europe_UK_2017.021918
			ERR3198503_Europe_UK_2009.326027
			M.a_082312_2258_NorthAmerica_USA_2002.5
			M.a_47J26_Europe_UK_2009.958904
			NQOY01_Asia_China_2013.868493
			NQOZ01_Asia_China_2013.569863
			NQPB01_Asia_China_2012.915301
			NQPF01_Asia_China_2014.123288
			NQPG01_Asia_China_2014.073973
			NQPH01_Asia_China_2013.821918
			NQPI01_Asia_China_2014.824658
			NQPK01_Asia_China_2013.821918
			NQPQ01_Asia_China_2012.510929
			NQPS01_Asia_China_2012.398907
			NQPV01_Asia_China_2015.257534
			NQPX01_Asia_China_2015.389041
			NQPY01_Asia_China_2015.120548
			NQPZ01_Asia_China_2015.123288
			NQQA01_Asia_China_2015.010959
			NQQD01_Asia_China_2014.556164
			NQQE01_Asia_China_2012.502732
			NQQG01_Asia_China_2012.666667
			NQQH01_Asia_China_2014.246575
			NQQI01_Asia_China_2014.243836
			SRR6871392_Oceania_Australia_2014.5
			SRR7800418_NorthAmerica_USA_2016.161202
			SRR7800422_NorthAmerica_USA_2016.483607
			SRR7800423_NorthAmerica_USA_2016.486339
			SRR7800426_NorthAmerica_USA_2016.180328
			SRR7800509_NorthAmerica_USA_2015.643836
			SRR7800727_NorthAmerica_USA_2015.991781
			;
End;
Begin trees;
	Translate
		1 10060_8#12_Europe_UK_2002.345205,
		2 10208_3#26_Europe_UK_2011.764384,
		3 10250_1#52_Europe_UK_2010.013699,
		4 10250_1#6_Europe_UK_2008.248634,
		5 10250_1#76_Europe_UK_2010.920548,
		6 10465_1#53_NorthAmerica_USA_2006.180822,
		7 10625_4#26_Europe_UK_2011.131507,
		8 10625_5#60_Europe_UK_2001.063014,
		9 10625_5#64_Europe_UK_2001.191781,
		10 10625_5#79_Europe_UK_2001.383562,
		11 10665_3#17_Europe_UK_2002.668493,
		12 10665_3#28_Europe_UK_2003.49589,
		13 10665_4#20_Europe_UK_2005.356164,
		14 10665_4#35_Europe_UK_2006.079452,
		15 10665_4#45_Europe_UK_2006.276712,
		16 10665_4#48_Europe_UK_2006.526027,
		17 10665_4#54_Europe_UK_2006.69863,
		18 10665_4#69_Europe_UK_2007.465753,
		19 10702_1#52_NorthAmerica_USA_2007.928767,
		20 11861_7#23_Oceania_Australia_2001.5,
		21 11861_7#57_Oceania_Australia_2002.5,
		22 11861_8#20_Oceania_Australia_2010.5,
		23 11893_6#10_Oceania_Australia_2013.5,
		24 11893_6#9_Oceania_Australia_2013.5,
		25 12078_1#69_Europe_UK_2011.317808,
		26 12078_1#71_Europe_UK_2011.684932,
		27 12082_5#54_Europe_UK_2008.937158,
		28 12082_5#57_Europe_UK_2009.920548,
		29 12082_5#81_Europe_UK_2012.773224,
		30 12163_1#16_Europe_UK_2009.39726,
		31 12163_1#1_Europe_UK_2008.885246,
		32 12163_1#23_Europe_UK_2009.627397,
		33 12163_1#75_Europe_UK_2011.580822,
		34 12163_2#25_Europe_UK_2012.428962,
		35 16933_5#1_SouthAmerica_Brazil_2004.89071,
		36 7396_6#53_Europe_UK_2007.852055,
		37 7396_6#54_Europe_UK_2007.912329,
		38 7396_6#71_Europe_UK_2007.945205,
		39 7396_6#96_Europe_UK_2008.915301,
		40 7396_7#10_Europe_UK_2009.290411,
		41 7396_7#26_Europe_UK_2010.09589,
		42 7396_8#49_Europe_UK_2010.816438,
		43 7396_8#60_Europe_UK_2011.123288,
		44 7396_8#78_Europe_UK_2011.230137,
		45 7396_8#93_Europe_UK_2009.843836,
		46 7396_8#96_Europe_UK_2008.508197,
		47 7520_7#39_Europe_UK_2009.742466,
		48 CRM-0020_SouthAmerica_Brazil_2006.5,
		49 ERR3198383_Europe_Spain_2009.060274,
		50 ERR3198410_Europe_UK_2009.090411,
		51 ERR3198492_Europe_UK_2015.819178,
		52 ERR3198502_Europe_UK_2017.021918,
		53 ERR3198503_Europe_UK_2009.326027,
		54 M.a_082312_2258_NorthAmerica_USA_2002.5,
		55 M.a_47J26_Europe_UK_2009.958904,
		56 NQOY01_Asia_China_2013.868493,
		57 NQOZ01_Asia_China_2013.569863,
		58 NQPB01_Asia_China_2012.915301,
		59 NQPF01_Asia_China_2014.123288,
		60 NQPG01_Asia_China_2014.073973,
		61 NQPH01_Asia_China_2013.821918,
		62 NQPI01_Asia_China_2014.824658,
		63 NQPK01_Asia_China_2013.821918,
		64 NQPQ01_Asia_China_2012.510929,
		65 NQPS01_Asia_China_2012.398907,
		66 NQPV01_Asia_China_2015.257534,
		67 NQPX01_Asia_China_2015.389041,
		68 NQPY01_Asia_China_2015.120548,
		69 NQPZ01_Asia_China_2015.123288,
		70 NQQA01_Asia_China_2015.010959,
		71 NQQD01_Asia_China_2014.556164,
		72 NQQE01_Asia_China_2012.502732,
		73 NQQG01_Asia_China_2012.666667,
		74 NQQH01_Asia_China_2014.246575,
		75 NQQI01_Asia_China_2014.243836,
		76 SRR6871392_Oceania_Australia_2014.5,
		77 SRR7800418_NorthAmerica_USA_2016.161202,
		78 SRR7800422_NorthAmerica_USA_2016.483607,
		79 SRR7800423_NorthAmerica_USA_2016.486339,
		80 SRR7800426_NorthAmerica_USA_2016.180328,
		81 SRR7800509_NorthAmerica_USA_2015.643836,
		82 SRR7800727_NorthAmerica_USA_2015.991781
;
tree TREE1 = (((((((((1[&height=14.676713000000355,height_95%_HPD={14.676712999999808,14.676712999999864},height_median=14.676712999999836,height_range={14.676712999999722,14.67671299999995},length=16.904614258799707,length_95%_HPD={5.074754394863135,30.918828526160297},length_median=15.918512024143908,length_range={1.9966544301269664,56.82531981368726},rate=3.2618656648412476E-4,rate_95%_HPD={8.…
End;
