# Supplementary material for: Dissemination of Mycobacterium abscessus via global transmission networks
Source: Nat Microbiol. 2021 Sep 20;6(10):1279–88. doi: 10.1038/s41564-021-00963-3 (PMC8478660; doi:10.1038/s41564-021-00963-3)
Supplement: Source Data Fig. 1 — Phylogenetic trees and population expansion distributions for Fig. 1. [file 41564_2021_963_MOESM3_ESM.zip › figure1/DCC2_MCC.nex]

#NEXUS
Begin taxa;
	Dimensions ntax=78;
		Taxlabels
			10071_6#72_Europe_UK_2001.306849
			10071_6#76_Europe_UK_2001.331507
			10208_3#29_Europe_UK_2011.821918
			10208_3#38_Europe_UK_2011.876712
			10208_3#73_Europe_UK_2012.377049
			10208_3#75_Europe_UK_2012.412568
			10208_3#78_Europe_UK_2012.808743
			10208_3#81_Europe_UK_2012.849727
			10250_1#27_Europe_UK_2009.169863
			10250_1#5_Europe_UK_2008.229508
			10250_1#8_Europe_UK_2008.344262
			10625_4#21_Europe_UK_2011.668493
			10625_4#22_Europe_UK_2011.591781
			10625_4#23_Europe_UK_2011.69589
			10625_4#38_Europe_UK_2011.509589
			10625_5#11_Europe_UK_2011.756164
			10625_5#17_Europe_UK_2011.093151
			10625_5#32_Europe_UK_2012.243169
			10625_5#59_Europe_UK_2012.5
			10625_5#74_Europe_UK_2001.334247
			10625_5#75_Europe_UK_2001.326027
			10625_5#77_Europe_UK_2001.331507
			10625_5#78_Europe_UK_2001.331507
			10660_1#14_NorthAmerica_USA_2007.772603
			10660_1#46_NorthAmerica_USA_2005.769863
			10665_2#59_Europe_UK_2011.457534
			10665_3#35_Europe_UK_2003.591781
			10665_3#3_Europe_UK_2001.846575
			10665_3#51_Europe_UK_2004.092896
			10665_4#56_Europe_UK_2006.830137
			10665_4#75_Europe_UK_2007.594521
			10665_4#8_Europe_UK_2005.063014
			10702_1#30_NorthAmerica_USA_2006.035616
			10702_1#56_NorthAmerica_USA_2008.423497
			10702_1#73_NorthAmerica_USA_2010.764384
			10702_1#7_NorthAmerica_USA_2013.043836
			11861_7#68_Oceania_Australia_2009.5
			11893_6#62_Europe_UK_2008.005464
			12045_8#36_Europe_UK_2013.786301
			12045_8#39_Europe_UK_2013.843836
			12082_5#88_Europe_UK_2013.682192
			12082_5#89_Europe_UK_2013.616438
			12082_5#90_Europe_UK_2013.621918
			12163_1#32_Europe_UK_2010.169863
			12163_1#53_Europe_UK_2010.958904
			12163_1#55_Europe_UK_2011.016438
			12163_1#57_Europe_UK_2011.128767
			12163_1#59_Europe_UK_2011.164384
			12163_1#61_Europe_UK_2011.254795
			12163_1#87_Europe_UK_2011.928767
			12163_2#27_Europe_UK_2012.472678
			12163_2#46_Europe_UK_2012.724044
			12163_2#50_Europe_UK_2012.778689
			7396_6#51_Europe_UK_2007.835616
			7396_6#60_Europe_UK_2008.035519
			7396_7#19_Europe_UK_2009.882192
			7396_7#27_Europe_UK_2010.123288
			7396_8#58_Europe_UK_2010.969863
			7396_8#82_Europe_UK_2007.920548
			ERR3198407_Europe_UK_2009.010959
			ERR3198408_Europe_UK_2009.824658
			ERR3198462_Europe_UK_2015.230137
			ERR3198474_Europe_UK_2015.416438
			ERR3198505_Europe_UK_2009.819178
			ERR3198507_Europe_UK_2009.876712
			SRR6871395_Oceania_Australia_2014.205479
			SRR6871397_Oceania_Australia_2014.958904
			SRR6871400_Oceania_Australia_2015.124658
			SRR6871401_Oceania_Australia_2015.043836
			SRR6871402_Oceania_Australia_2016.043716
			SRR6871403_Oceania_Australia_2016.374317
			SRR7800407_NorthAmerica_USA_2016.60929
			SRR7800515_NorthAmerica_USA_2015.950685
			SRR7800549_NorthAmerica_USA_2016.300546
			SRR7800600_NorthAmerica_USA_2014.953425
			SRR7800622_NorthAmerica_USA_2016.054645
			SRR7800629_NorthAmerica_USA_2015.156164
			SRR7800669_NorthAmerica_USA_2015.983562
			;
End;
Begin trees;
	Translate
		1 10071_6#72_Europe_UK_2001.306849,
		2 10071_6#76_Europe_UK_2001.331507,
		3 10208_3#29_Europe_UK_2011.821918,
		4 10208_3#38_Europe_UK_2011.876712,
		5 10208_3#73_Europe_UK_2012.377049,
		6 10208_3#75_Europe_UK_2012.412568,
		7 10208_3#78_Europe_UK_2012.808743,
		8 10208_3#81_Europe_UK_2012.849727,
		9 10250_1#27_Europe_UK_2009.169863,
		10 10250_1#5_Europe_UK_2008.229508,
		11 10250_1#8_Europe_UK_2008.344262,
		12 10625_4#21_Europe_UK_2011.668493,
		13 10625_4#22_Europe_UK_2011.591781,
		14 10625_4#23_Europe_UK_2011.69589,
		15 10625_4#38_Europe_UK_2011.509589,
		16 10625_5#11_Europe_UK_2011.756164,
		17 10625_5#17_Europe_UK_2011.093151,
		18 10625_5#32_Europe_UK_2012.243169,
		19 10625_5#59_Europe_UK_2012.5,
		20 10625_5#74_Europe_UK_2001.334247,
		21 10625_5#75_Europe_UK_2001.326027,
		22 10625_5#77_Europe_UK_2001.331507,
		23 10625_5#78_Europe_UK_2001.331507,
		24 10660_1#14_NorthAmerica_USA_2007.772603,
		25 10660_1#46_NorthAmerica_USA_2005.769863,
		26 10665_2#59_Europe_UK_2011.457534,
		27 10665_3#35_Europe_UK_2003.591781,
		28 10665_3#3_Europe_UK_2001.846575,
		29 10665_3#51_Europe_UK_2004.092896,
		30 10665_4#56_Europe_UK_2006.830137,
		31 10665_4#75_Europe_UK_2007.594521,
		32 10665_4#8_Europe_UK_2005.063014,
		33 10702_1#30_NorthAmerica_USA_2006.035616,
		34 10702_1#56_NorthAmerica_USA_2008.423497,
		35 10702_1#73_NorthAmerica_USA_2010.764384,
		36 10702_1#7_NorthAmerica_USA_2013.043836,
		37 11861_7#68_Oceania_Australia_2009.5,
		38 11893_6#62_Europe_UK_2008.005464,
		39 12045_8#36_Europe_UK_2013.786301,
		40 12045_8#39_Europe_UK_2013.843836,
		41 12082_5#88_Europe_UK_2013.682192,
		42 12082_5#89_Europe_UK_2013.616438,
		43 12082_5#90_Europe_UK_2013.621918,
		44 12163_1#32_Europe_UK_2010.169863,
		45 12163_1#53_Europe_UK_2010.958904,
		46 12163_1#55_Europe_UK_2011.016438,
		47 12163_1#57_Europe_UK_2011.128767,
		48 12163_1#59_Europe_UK_2011.164384,
		49 12163_1#61_Europe_UK_2011.254795,
		50 12163_1#87_Europe_UK_2011.928767,
		51 12163_2#27_Europe_UK_2012.472678,
		52 12163_2#46_Europe_UK_2012.724044,
		53 12163_2#50_Europe_UK_2012.778689,
		54 7396_6#51_Europe_UK_2007.835616,
		55 7396_6#60_Europe_UK_2008.035519,
		56 7396_7#19_Europe_UK_2009.882192,
		57 7396_7#27_Europe_UK_2010.123288,
		58 7396_8#58_Europe_UK_2010.969863,
		59 7396_8#82_Europe_UK_2007.920548,
		60 ERR3198407_Europe_UK_2009.010959,
		61 ERR3198408_Europe_UK_2009.824658,
		62 ERR3198462_Europe_UK_2015.230137,
		63 ERR3198474_Europe_UK_2015.416438,
		64 ERR3198505_Europe_UK_2009.819178,
		65 ERR3198507_Europe_UK_2009.876712,
		66 SRR6871395_Oceania_Australia_2014.205479,
		67 SRR6871397_Oceania_Australia_2014.958904,
		68 SRR6871400_Oceania_Australia_2015.124658,
		69 SRR6871401_Oceania_Australia_2015.043836,
		70 SRR6871402_Oceania_Australia_2016.043716,
		71 SRR6871403_Oceania_Australia_2016.374317,
		72 SRR7800407_NorthAmerica_USA_2016.60929,
		73 SRR7800515_NorthAmerica_USA_2015.950685,
		74 SRR7800549_NorthAmerica_USA_2016.300546,
		75 SRR7800600_NorthAmerica_USA_2014.953425,
		76 SRR7800622_NorthAmerica_USA_2016.054645,
		77 SRR7800629_NorthAmerica_USA_2015.156164,
		78 SRR7800669_NorthAmerica_USA_2015.983562
;
tree TREE1 = ((((((((1[&height=15.30244099999984,height_95%_HPD={15.30244100000003,15.302441000000059},height_median=15.302441000000044,height_range={15.302441000000016,15.302441000000101},length=7.002366387185211,length_95%_HPD={1.7587872481235394,14.190896979398829},length_median=6.188638248238028,length_range={0.921892814845144,46.820603025728246},rate=6.265757098702278E-4,rate_95%_HPD={1.7996…
End;
