# Supplementary material for: Dissemination of Mycobacterium abscessus via global transmission networks
Source: Nat Microbiol. 2021 Sep 20;6(10):1279–88. doi: 10.1038/s41564-021-00963-3 (PMC8478660; doi:10.1038/s41564-021-00963-3)
Supplement: Source Data Fig. 1 — Phylogenetic trees and population expansion distributions for Fig. 1. [file 41564_2021_963_MOESM3_ESM.zip › figure1/dcc7_expansion_distribution.txt]

1952.28461704
1980.47850209
1976.62088615
1963.37622514
1965.46559869
1913.00043886
1960.31224951
1983.19248805
1979.0860339
1961.79169501
1961.10195927
1960.57506218
1960.61442646
1950.03297065
1973.02477168
1960.29235675
1968.98937091
1983.03871514
1934.28006693
1962.40471528
1975.58654103
1963.09185333
1973.72749844
1975.49281601
1986.02203172
1960.66766354
1967.75215986
1965.99674311
1955.84352948
1953.52146054
1908.35369515
1970.47307849
1956.91383989
1966.15444327
1966.70265829
1987.07108952
1957.4337177
1934.98570475
1957.33911498
1963.81865013
1984.91180328
1964.89585856
1980.64498284
1986.22840157
1970.12632922
1963.21700994
1953.17054238
1923.67756824
1963.51888176
1963.3828335
1973.31074304
1972.57963328
1960.55420373
1985.54165653
1966.65694893
1957.49520761
1963.11438398
1978.99527294
1950.61848628
1981.64941537
1956.27756983
1953.91567498
1970.66970629
1962.85770649
1961.37384347
1965.16811969
1964.07559872
1969.87488769
1969.75177571
1978.13097607
1903.34236506
1968.2260732
1965.58586783
1960.55169828
1968.74597394
1941.61786151
1980.01510139
1975.09101263
1928.66832482
1960.06243343
1953.0043415
1951.40050568
1960.70699592
1981.41306356
1974.47731715
1985.40342437
1935.95228178
1979.41190589
1973.72765711
1978.82847872
1928.76616105
1986.83840452
1937.9344946
1953.82258686
1964.04297002
1957.28694951
1986.79380578
1980.82348397
1980.80450395
1981.29577934
1985.39299092
1983.59611624
1968.0647239
1975.67108455
1984.04491477
1979.62408103
1975.16063519
1939.66483536
1966.80268914
1954.18560459
1969.52691221
1957.26022004
1946.44249745
1978.38202746
1955.50273406
1968.31743586
1971.51687388
1983.93889673
1943.75725337
1984.58404371
1984.92385413
1982.26319635
1905.76619728
1951.9784331
1984.75665823
1973.2845176
1969.12877446
1975.56239815
1954.62943385
1943.76379483
1953.45367275
1940.65610199
1981.75444833
1969.6601097
1933.13808562
1955.3571876
1952.82051026
1965.26685331
1967.12553763
1948.0044693
1965.06351961
1973.95332319
1970.76062068
1979.56292389
1941.26360186
1969.26242732
1961.6124371
1982.05742484
1983.50248368
1980.95919061
1959.45614345
1945.01718865
1969.25701064
1978.33956285
1951.02661299
1972.15623515
1988.4732653
1951.44158334
1978.985874
1961.51180454
1976.0217976
1952.49443034
1954.25614425
1959.26407542
1974.54298957
1920.34061397
1969.06394849
1966.74693254
1983.42833465
1971.52215743
1943.9586909
1951.63205155
1984.81904579
1940.30895251
1969.01540607
1967.92210766
1956.06158191
1957.29157129
1950.84535606
1943.03973677
1950.07362806
1964.484228
1947.68868835
1969.07353534
1975.02829952
1971.6311029
1968.56956065
1977.4517777
1958.24927873
1968.75922637
1946.74366761
1975.46094159
1955.03395044
1983.70495909
1944.68801527
1948.6981558
1978.4943953
1954.17029838
1981.64793657
1976.99511203
1976.47292307
1970.30490768
1952.26220605
1956.59351874
1879.5509078
1985.58593362
1973.0482579
1978.80313244
1964.87637232
1976.07708175
1977.28926192
1975.92219042
1978.72753942
1964.96290797
1991.98762078
1978.98600502
1977.15938173
1965.77073483
1974.56306352
1974.1530431
1966.9306934
1950.92402828
1973.46105574
1982.53216295
1972.28204803
1971.37440481
1973.77735199
1967.19000933
1983.62454792
1966.48680636
1952.45343098
1970.61141107
1961.37959022
1949.95921936
1969.73034855
1967.47349672
1987.60772265
1965.33053181
1967.29307224
1957.55541853
1938.13664639
1966.45912104
1974.0131243
1985.12795737
1952.27663315
1975.33091804
1975.98861554
1944.95179333
1963.08255772
1936.00091516
1967.81895586
1942.74025751
1962.15718951
1959.76663078
1981.11419188
1954.75198636
1966.56840756
1970.41015567
1955.46569279
1937.32472676
1982.67615091
1970.60946903
1935.23432121
1956.98147252
1967.59473883
1985.11029177
1987.20130672
1900.20334709
1954.68830315
1934.76807423
1950.09007331
1968.08488999
1965.77807834
1975.29989026
1945.7501912
1977.43191787
1980.98189701
1954.19736648
1942.64571276
1954.80317082
1971.73089408
1943.76358337
1963.13930909
1983.60095605
1951.62291366
1967.70541113
1948.65915714
1966.95088421
1948.73479054
1970.04753263
1989.54737128
1960.85598106
1984.73896745
1966.05958535
1983.28196436
1959.92412831
1942.48228871
1966.85813533
1964.16353017
1972.1725451
1974.47280227
1983.50953447
1976.90559502
1946.13153239
1974.31954225
1968.9832729
1960.2686085
1991.62702114
1952.23305374
1947.77953539
1952.97250083
1985.82949878
1966.92485079
1958.11870748
1931.62603746
1958.97420117
1958.61288735
1968.98293049
1956.81172681
1931.03268981
1943.34650451
1971.92625165
1961.45366224
1981.1329327
1975.55770458
1974.25451667
1938.4630006
1969.66633113
1968.26391683
1953.99051989
1953.24141964
1953.87696102
1960.00521586
1990.89612829
1975.80412704
1962.33814538
1992.30944327
1980.43528936
1941.26309213
1970.54547006
1963.01485684
1925.68616018
1964.51569866
1952.92341926
1945.8690825
1964.4704295
1965.50533504
1981.09578532
1975.69802114
1977.39347599
1981.74791207
1973.12638788
1990.91173263
1947.3898733
1953.56207394
1949.57871879
1968.8455027
1961.92187765
1939.07336675
1990.52575811
1958.23062897
1953.69438417
1990.95256695
1970.08319258
1952.11477903
1976.7359876
1974.09363834
1965.67427402
1977.06051372
1975.39966996
1966.3815263
1970.86394336
1974.2513264
1951.92199622
1971.74071827
1980.88298353
1989.6025618
1984.72636962
1950.84599829
1958.58141576
1921.77848923
1964.12078382
1947.48173312
1945.37529803
1968.6879468
1961.00113674
1964.68824846
1953.86198441
1935.96613065
1976.12686468
1934.53102254
1954.04330116
1948.10761258
1969.95412673
1944.66794705
1978.57930177
1977.35625906
1982.3457979
1967.20407654
1973.48966458
1938.63799728
1975.86698522
1970.75915835
1973.90372168
1983.71102295
1985.73350759
1962.96076345
1945.41283841
1947.96811857
1968.39765204
1967.21282282
1954.09463102
1978.64079598
1958.60142489
1981.06098531
1947.13534463
1963.70370281
1976.59945452
1964.4387941
1972.35460939
1960.14168482
1984.71687184
1929.13152352
1968.68596885
1977.09412265
1943.86661713
1967.67167173
1971.00509449
1984.0884141
1972.98535452
1975.97692873
1941.15839098
1956.76314036
1966.06727352
1901.65437125
1948.00842707
1943.42757023
1975.52142464
1945.33764371
1962.49817551
1992.07780969
1966.65987584
1987.66632593
1970.69430913
1980.22157461
1960.69307207
1914.44843621
1973.29704954
1959.40988018
1974.78111899
1975.94316693
1967.93713104
1980.04284618
1942.11693053
1938.33914565
1937.59727263
1965.09843683
1951.5302215
1957.65649514
1966.62175176
1973.68182992
1969.68036533
1969.423056
1974.51895561
1970.08520733
1975.54895903
1966.87740531
1979.90015911
1932.09407116
1961.34886043
1926.98445067
1980.9588657
1983.95228994
1928.59892844
1962.71579381
1878.74971661
1976.65827273
1958.52651027
1982.03941728
1976.46787141
1987.22535061
1980.09827432
1961.77651895
1990.2377995
1968.10078122
1980.23061711
1984.1361267
1977.74609977
1979.18339285
1948.34559449
1974.03036444
1963.00900588
1963.27253054
1925.26147172
1976.46826027
1972.43920383
1979.786965
1956.43553054
1954.09679393
1978.5293501
1967.19798318
1942.1531949
1971.39819559
1969.97849586
1976.87193567
1976.56948841
1964.51790996
1970.78729051
1965.73058636
1933.45984687
1978.70798933
1956.67214121
1942.43688213
1975.00102664
1950.90404459
1950.32802738
1979.26927477
1974.19234149
1974.76067519
1963.1864254
1980.94268971
1955.61101427
1973.73680725
1949.80275136
1958.03354883
1961.30922653
1967.00162089
1947.80245348
1988.09530651
1985.38112656
1961.06874007
1979.02418537
1953.29754149
1969.85336097
1975.88167301
1948.67002686
1963.95435999
1969.92965145
1941.37814818
1988.17997318
1969.93817832
1936.26418027
1977.73237047
1950.75139079
1970.65362607
1960.409833
1970.94449688
1955.12767388
1968.75674615
1936.84962641
1955.25577228
1984.5831395
1978.34927668
1954.34169992
1973.03932279
1957.26162251
1978.54034687
1964.47325966
1982.16142399
1984.91203962
1935.70426895
1972.33978563
1933.5116962
1972.51329368
1950.13583435
1985.71858031
1988.61614578
1962.84049323
1972.22362861
1971.52301795
1956.16280935
1935.81555181
1937.94685422
1947.91057965
1976.23920866
1932.65944575
1978.85974944
1966.72147986
1986.70078217
1983.80631146
1961.80354662
1952.53151733
1960.80136869
1968.16886239
1949.94248466
1933.56653815
1975.42161426
1947.73431605
1950.33788501
1956.53285727
1960.42389429
1955.1699707
1944.39992003
1948.55693409
1984.37672286
1970.60658598
1977.18643161
1964.61070911
1956.36369345
1985.45937264
1950.49635409
1985.28289398
1967.93998526
1970.29732464
1965.99947035
1909.03471962
1974.04121046
1951.45151798
1976.73957407
1983.58105586
1933.98380977
1971.36519127
1981.8096113
1974.61946244
1980.79266587
1958.08705142
1928.92116697
1970.19483232
1964.45845866
1979.26882815
1961.19598957
1969.43360378
1970.11978323
1953.96351983
1962.69408439
1976.40953425
1978.37848901
1975.35348895
1962.17424229
1972.68010397
1965.94649436
1975.8862937
1956.66394703
1968.41869909
1955.63590835
1973.67937668
1959.32315031
1988.59808479
1962.40464491
1968.01377991
1978.92579632
1977.83476258
1963.56765343
1939.69768551
1943.17104968
1979.52405353
1986.31021231
1963.36640013
1974.37702916
1974.93875301
1980.31110108
1962.83846811
1964.72513793
1961.42374085
1955.34699385
1939.0675731
1988.15323312
1972.95196231
1939.30672103
1959.1269976
1959.08006745
1980.56690055
1975.42502999
1929.17345183
1966.1009196
1983.67870681
1969.79736713
1981.50304747
1974.83570352
1964.30361536
1980.23629589
1985.40147458
1971.11519696
1975.53844767
1968.40125152
1959.32961212
1976.11707108
1987.41807358
1986.16672646
1968.53460426
1976.5964714
1970.36403251
1966.32573922
1950.37375701
1965.78267298
1942.33519122
1978.03236169
1963.99468831
1965.31531269
1975.9853431
1981.68948196
1985.85404408
1975.32671346
1970.2018219
1978.48118954
1989.32142072
1980.52074892
1983.50399642
1958.99679144
1993.91402414
1968.85653582
1944.46225754
1964.35196521
1964.34751752
1972.67535571
1975.56654448
1984.08828673
1966.65250702
1986.30887325
1969.56785987
1967.47692562
1941.11298717
1969.56834337
1955.98216712
1969.62467195
1966.48052058
1959.02237095
1949.98932306
1958.4186154
1952.67860464
1946.91201757
1976.40725269
1982.77332124
1961.35054287
1982.27303806
1980.65673212
1962.05757375
1956.88714769
1924.79538607
1964.20102013
1984.78472246
1973.46491857
1976.17810056
1978.85755142
1971.93822305
1986.58202315
1980.17932452
1949.96484144
1984.1837143
1962.96229651
1960.22821361
1963.09192224
1971.55345127
1987.6185377
1962.74998518
1975.85725235
1975.5025554
1970.03714215
1968.41940628
1978.28242253
1950.85436261
1970.49679775
1971.69598175
1953.84577028
1977.88356481
1965.0722322
1986.50011368
1966.59974652
1962.57024169
1976.84205116
1936.49775096
1978.85157508
1959.93539431
1976.24568809
1968.26400189
1933.5598804
1975.19413665
1975.30564203
1958.01717162
1944.48802158
1953.94951861
1952.33949439
1971.05021424
1943.93044309
1964.23043715
1974.45086414
1949.1013127
1953.93458388
1959.84358857
1956.14868633
1983.58321142
1963.02291455
1976.64837608
1958.65542661
1975.89955014
1965.74940909
1952.40242521
1935.82147113
1923.48266665
1975.82660577
1928.94341072
1963.33070606
1974.60204222
1973.9924749
1944.22067233
1981.86817133
1970.99888574
1919.22916222
1966.17868935
1941.60723745
1987.58262921
1973.51222572
1971.12074969
1986.54097032
1962.55934868
1980.65964913
1955.39347404
1959.9401457
1961.37473404
1956.35672483
1960.09058098
1972.93291988
1972.20462708
1963.22401938
1968.624678
1974.96818204
1953.40672011
1955.58481609
1941.54972084
1970.19986708
1978.1134109
1973.58014199
1984.92694468
1941.02795861
1943.83440296
1924.49552296
1966.06033509
1971.33864115
1970.08846721
1979.86920591
1948.38588196
1981.53988202
1963.27451622
1960.72581076
1974.33199609
1969.23450559
1979.29332632
1981.10895608
1957.42418912
1944.4433407
1969.3660716
1961.6575234
1941.39391557
1967.56726879
1988.31811816
1968.87650143
1983.32216722
1955.16387101
1982.63562117
1965.75975869
1987.29972657
1965.9394619
1951.44322969
1951.51031048
1969.04718063
1979.15761791
1962.95354828
1975.59618122
1963.04215264
1955.70819166
1976.57747081
1963.51801734
1955.54479031
1967.03153198
1978.23527938
1964.6569963
1946.26860181
1936.22210667
1980.68960006
1984.95491455
1975.75880683
1958.98340459
1962.4697619
1968.58027804
1965.42333074
1951.36065554
1980.43955861
1965.62797195
1976.50714959
1953.41183332
1972.48869732
1957.07707081
1982.55514051
1930.54277271
1979.13683489
1970.21763408
1974.18492255
1964.86386398
1964.31070328
1977.51303571
1963.79659221
1958.4369731
1951.6956032
1975.42074017
1975.83382423
1964.3506153
1955.12049466
1967.40844759
1987.4984663
1980.43561926
1938.63672824
1971.89842654
1975.73894915
1970.02263851
1963.79160305
1970.82754827
1955.26849667
1963.20325332
1981.59650047
1981.70724702
1984.53355569
1962.27493099
1971.22933759
1932.09865259
1993.95817419
1968.52334797
1975.24866972
1950.9132552
1966.29863073
1955.86409129
1967.68048157
1928.43239288
1964.34273927
1975.23315983
1981.97094163
1941.03165465
1986.13843593
1984.31203803
1958.28202942
1956.18695913
1964.70411605
1978.61890854
1975.90226321
1958.66273673
1987.87711196
1968.18922817
1947.22093366
1962.05986717
1966.67564246
1988.39729369
1974.52088449
1988.88535122
1944.2727071
1979.04007123
1942.73209122
1965.44015684
1961.27415737
1948.82107304
1945.15379674
1982.85139336
1931.00131864
1962.67161026
1958.77876812
1966.15298185
1948.95644501
1983.29586138
1987.95880636
1978.13478883
1950.01564971
1970.15612734
1947.34474103
1948.41793293
1982.35817527
1970.5478089
1952.59751057
1973.23100537
1952.920582
1925.52337044
1954.92894276
1932.86228645
1969.71973248
1975.11801273
1940.7351077
1983.02503057
1948.17340471
1963.85623326
1968.42491174
1982.41135457
1956.22408595
1959.77977322
1972.93422367
1983.06125396
1978.18746271
1926.03292143
1984.72618516
1979.13358963
1964.10327813
1986.1514498
1980.81613161
1953.23290077
1976.12052536
1958.35188352
1960.5139463
1958.13639903
1970.86426423
1950.39044969
1946.76464743
1945.12043511
1982.56189125
1974.60947392
1971.12820738
1978.10103858
1975.51216124
1978.49051668
1962.991948
1965.1698663
1954.25720658
1978.98057543
1974.5521635
1983.41714705
1987.6153154
1967.42026839
1977.91664571
1933.2689856
1980.58434274
1981.95202208
1992.22289696
1975.19405234
1968.66796281
1983.12457452
1945.27824056
1946.71460144
1974.58954132
1962.60812946
1953.59251478
1978.16721376
1964.28164885
1950.35163302
1976.45923371
1976.68244531
1973.54682465
1961.83084938
1962.27098278
1949.82133338
1949.07628354
1916.17571221
1981.46706549
1963.13880607
1978.2360752
1938.6833921
1954.85914828
1956.79493238
1980.58768922
1983.44330531
1960.11956609
1976.14500377
1951.0570487
1978.39447798
1949.9673516
1969.01548275
1970.06211565
1948.67934546
1950.82977193
1937.9224468
1972.38761443
1967.02477216
1988.45242805
1960.25891677
1955.22212666
1976.34700151
1966.161291
1981.14654732
1986.85975002
1970.10840534
1948.81837258
1951.45279843
1976.22432561
1977.19399002
1962.67319502
1979.37407766
1984.50568568
1929.28181717
1964.73696102
1955.12500693
1931.25564085
1975.96677805
1975.70954451
1968.2957128
1978.92567093
1975.0100793
1982.97475374
1956.57519073
1968.97475129
1972.3406375
1977.67360963
1965.37913689
1975.16711847
1932.88411066
1936.90333574
1979.29370244
1932.08039004
1983.54985643
1942.57250043
1969.72583702
1974.48869191
1964.70674597
1976.63264788
1959.23349768
1947.96503016
1933.14349169
1976.17307506
1960.20773077
1965.55481095
1955.35891513
1951.16346898
1969.15695611
1930.55258374
1983.89653806
1955.0543744
1967.13132969
1965.53388348
1972.62072769
1954.86171459
1981.82810441
1961.21434047
1972.21505742
1981.92476888
1949.08049735
1959.7898484
1955.42149509
1968.9900842
1939.57958896
1958.08085887
1962.4277146
1961.17015622
1978.16244434
1972.89449452
1949.98403784
1971.9571452
1977.57936869
1981.44667492
1953.03833523
1971.70839753
1929.8474438
1967.11349279
1967.25322514
1984.45900475
1962.77690487
1956.15156143
1985.8918048
1971.67101371
1963.55603048
1951.43688173
1953.93322417
1947.57521058
1982.74450422
1979.91187264
1945.56804548
1986.80755474
1968.03608448
1959.5118336
1961.21860708
1963.10851646
1979.96554686
1974.7687843
1957.0653382
1974.87601944
1956.51258472
1926.59235193
1978.45643423
1969.72189776
1954.92324396
1934.5946525
1985.44191248
1971.09881306
1981.04222652
1965.35148841
1927.59442118
1944.58579636
1953.73903403
1965.79057911
1980.75208757
1969.71556465
1960.24431571
1971.06883174
1975.56809395
1980.27570324
1978.01169864
1984.52256017
1974.2912546
1952.7260856
1957.28604521
1977.32830485
1947.66385962
1969.1410543
1930.37119904
1986.18198165
1950.36337624
1960.46348635
1978.68722312
1965.40913652
1956.55905493
1959.7737656
1966.79171584
1957.74445452
1977.29476534
1970.15986594
1969.57084113
1970.23538891
1960.35325923
1930.37707753
1960.34227125
1965.05218647
1962.41372934
1956.31100201
1984.07555722
1932.64026502
1957.07033438
1973.99395223
1938.67875086
1958.78437272
1978.70759712
1979.65781175
1960.5794268
1932.19937099
1961.80124811
1980.58469964
1957.50695471
1976.13953984
1984.24641772
1973.06898001
1977.07055918
1965.0083798
1974.85231193
1994.31409425
1971.09219711
1982.44076442
1970.56898767
1978.86798618
1975.16495589
1959.4868051
1974.03254058
1986.85055795
1973.1546695
1957.67049533
1967.23181451
1985.7586983
1972.55201326
1981.47619599
1971.87918828
1973.57036581
1979.60063567
1981.99142977
1968.41243238
1938.25663934
1981.66767777
1985.63545393
1964.82915223
1897.06756866
1981.90897797
1973.55577963
1949.13543658
1971.31668879
1982.68417821
1944.57322625
1963.01696179
1969.66154435
1960.74198458
1973.45061623
1944.47817083
1971.47005969
1982.09673455
1935.7165033
1969.5749162
1985.2779043
1948.81776694
1977.13517703
1988.48835854
1955.27633332
1982.33771593
1956.49608368
1961.76340318
1938.31697653
1965.28907133
1967.03483153
1981.20914144
1980.68448944
1958.53699311
1975.22834575
1977.58622009
1979.90763492
1978.01936817
1983.5610396
1970.90377485
1957.71967602
1975.14185656
1969.5838455
1967.69385279
1977.44145047
1954.25740281
1960.41860497
1943.33924337
1963.54270876
1948.76473915
1974.00464134
1978.18237225
1932.30296312
1982.93867935
1961.88779715
1971.64612041
1969.1734361
1973.3462092
1960.98246138
1974.10446934
1958.70083239
1959.95790658
1957.20720718
1982.56703152
1985.89131864
1953.6477227
1969.23602267
1959.22480161
1958.14290569
1947.12504395
1942.9406668
1928.95048034
1963.04523135
1979.019576
1978.77154555
1973.21283382
1956.0143888
1947.28244763
1962.8267656
1986.42123973
1966.03834153
1963.85639106
1955.99445851
1959.52611959
1968.32944258
1968.64601655
1974.86689192
1930.74586009
1980.64270831
1989.32986477
1942.42298263
1971.9866896
1965.59750263
1949.44245056
1974.55075039
1948.51673861
1952.8214361
1974.4591323
1990.30471222
1978.15069152
1973.75375419
1978.29379178
1959.01579412
1964.3072087
1969.95755013
1930.68391836
1988.13071857
1945.09743452
1973.98185911
1943.40439354
1973.01865205
1983.63175852
1957.3317905
1975.81936975
1944.67343337
1972.14975656
1968.52975799
1962.31264594
1938.08328722
1978.77288518
1957.00615105
1981.81021421
1949.43536358
1970.30807065
1943.55174509
1966.66282659
1962.20940434
1989.55425518
1977.54434011
1962.27733287
1964.08547602
1963.8708691
1986.55651972
1952.6089374
1960.59326481
1974.65595133
1982.87625121
1988.95288045
1953.49818558
1981.56213192
1969.67128281
1952.04057841
1968.45880415
1960.18521252
1957.43856065
1982.292192
1978.69646856
1978.42798257
1974.18012805
1975.96068273
1913.54191725
1933.16879303
1928.47747828
1985.58651338
1959.76524135
1967.46668779
1955.30159569
1976.35350272
1951.72823918
1951.23258479
1941.25580642
1977.01140252
1974.06824854
1968.20908806
1972.35320842
1972.98788037
1979.14020897
1962.87491371
1966.37654836
1984.54128314
1958.74853811
1977.66885252
1974.43342363
1967.33061518
1970.31895543
1977.1249368
1972.29445216
1961.78910516
1966.31685147
1948.78753052
1969.58892154
1965.66076644
1977.80605303
1974.90608697
1950.32334945
1983.38767371
1941.80057695
1914.46484251
1988.11940188
1941.26385028
1956.03485259
1946.25648794
1983.73915604
1977.16892266
1985.07307797
1965.19172911
1985.1972592
1970.10682037
1961.45786843
1977.86491889
1967.81640562
1966.90642066
1973.3708288
1972.25376727
1969.34808995
1984.74639541
1966.81636921
1964.45518744
1979.11065453
1970.65728991
1980.36789781
1970.71305513
1969.33267639
1952.86158567
1973.27471621
1974.38652826
1949.36604543
1971.51524117
1979.54655975
1945.50394923
1966.24413844
1982.1248631
1927.97590448
1970.78920618
1975.37705377
1970.47083889
1948.28932038
1987.54315171
1975.73785366
1974.19667692
1932.42445791
1979.02075943
1965.85842051
1971.5517168
1981.46571483
1936.71812378
1959.72982678
1948.90014619
1959.41364407
1980.08065482
1982.21890962
1972.68509898
1956.32973995
1986.35535556
1928.12292088
1973.8361575
1939.15099742
1975.13144321
1980.43475677
1980.0919816
1938.42792725
1979.07165645
1974.38497648
1981.34965891
1945.42175392
1985.33641237
1955.62742378
1977.70797512
1962.12966157
1954.59517916
1952.41431551
1938.20206493
1974.62178994
1981.94312785
1973.81511506
1925.44580651
1934.26320239
1942.86620894
1973.94051046
1978.84696649
1946.94451198
1970.57965525
1967.50222253
1973.00634524
1985.89475005
1935.60934007
1948.85050379
1977.06064289
1965.96160401
1974.63020552
1963.97508647
1980.05240965
1977.50482319
1967.22759037
1963.713208
1986.88203143
1978.93067463
1980.77591729
1959.18011103
1954.64028385
1984.87532418
1944.93345075
1979.26806956
1980.81615203
1956.73242059
1975.8780727
1955.92019113
1977.64568826
1965.22347502
1957.59911411
1961.22116579
1975.97164098
1928.94161887
1978.17093854
1959.86254673
1946.44052362
1955.52224719
1969.8802626
1952.72411019
1976.95043294
1985.99451336
1960.94842184
1966.81132249
1961.7577464
1986.08847421
1979.21677894
1972.95453522
1971.79014004
1950.35401911
1977.05072706
1958.45830786
1949.54222419
1970.07178891
1973.42616199
1943.8309499
1953.03482395
1972.25193274
1987.26241888
1943.65293586
1981.49319568
1972.77010735
1977.69759386
1985.98373318
1935.44961989
1954.15553828
1981.03106202
1967.80327398
1966.38098705
1963.59807797
1963.3953411
1942.74075447
1970.3018041
1961.50855696
1978.2187827
1978.04209244
1920.2302787
1971.0031507
1960.65635959
1964.29032814
1985.28479642
1977.61841035
1983.27831637
1969.02087421
1965.86100895
1942.24243514
1976.50222975
1965.84860546
1971.97791454
1975.46325327
1975.51260971
1984.09145979
1954.50841287
1982.48934864
1968.22843865
1970.78482505
1937.76221657
1954.2402041
1949.48596108
1961.60788125
1954.77273218
1966.02937454
1969.43491387
1963.39953283
1987.14747736
1977.27052798
1962.84940628
1976.02522122
1966.91784651
1970.77593474
1974.25090081
1990.7616313
1950.2014852
1971.36997646
1969.43486111
1985.49890933
1955.96201414
1923.37617119
1970.92788206
1972.32734124
1984.7502707
1976.80794491
1980.28434842
1947.11140558
1972.04988215
1932.09721542
1984.11762297
1953.0592939
1967.96780458
1963.95614576
1967.66578715
1986.50591579
1979.0998519
1971.35755467
1967.65797551
1980.40898775
1925.24995745
1941.90060538
1963.29838262
1981.18794185
1937.73058959
1988.86650425
1939.20791889
1976.00502447
1950.5973726
1986.84315727
1973.32380753
1957.26760805
1966.95714748
1952.63959575
1981.34419422
1970.22052
1976.10093604
1954.33602749
1958.11192268
1968.16207183
1975.9889342
1967.30893599
1955.04590522
1904.30889807
1984.51376907
1957.43856226
1987.40946346
1978.82123328
1974.89053466
1976.72788508
1935.27423422
1956.78171372
1947.04368729
1989.75555215
1973.80115
1956.31382525
1970.63829439
1981.39403965
1964.06078631
1963.11249626
1971.36496417
1983.18812636
1976.28355765
1968.2015107
1974.14537292
1947.03901321
1958.13006717
1967.28954601
1972.92013474
1937.35826054
1966.02096457
1976.94530234
1927.60841479
1951.79061713
1965.67181203
1987.21817544
1972.07256443
1947.60474797
1976.8824432
1960.37335656
1980.1143137
1922.91833879
1974.36359762
1982.05521196
1951.76268055
1971.7753581
1959.84976872
1971.93579192
1966.91995902
1956.6471815
1965.65975891
1980.47492823
1978.5987667
1939.81421987
1948.98874248
1959.55538291
1955.21178531
1982.31589197
1965.34901087
1974.50271476
1963.02280106
1950.4136205
1987.39364526
1986.24842007
1969.35369507
1952.20862157
1972.1594935
1970.20139948
1978.09607518
1975.40097296
1987.03530665
1951.50729122
1978.37801002
1966.31823604
1948.61711344
1981.29990735
1985.77492775
1961.9923547
1976.4134641
1949.37125235
1968.20628041
1965.40864422
1985.33616475
1972.1185077
1983.94468097
1963.46852408
1979.61669702
1950.46132286
1942.8929121
1980.89881159
1943.22017771
1959.54605332
1940.54850424
1960.43370194
1950.18579281
1955.81507096
1942.95774478
1979.7854456
1964.62059611
1938.63684872
1984.49030449
1975.24760734
1971.62483823
1969.78344363
1969.38249096
1973.41776036
1943.26204453
1977.69166004
1986.56548762
1987.37410752
1961.28774132
1964.55561716
1981.46143653
1968.09157588
1959.63809589
1980.58945786
1961.54486709
1977.36704594
1969.44312357
1961.09989029
1965.61808679
1951.87248263
1959.59163346
1964.50419018
1985.01641691
1973.10468902
1979.28106459
1966.42666591
1956.916512
1971.8083531
1965.53921945
1961.6791493
1965.42242681
1923.55472771
1983.35614827
1979.28912734
1981.64930468
1979.71835636
1986.7864359
1971.15982451
1938.9051073
1970.06024023
1969.01211166
1958.26700844
1976.44954946
1979.00501007
1944.82989725
1941.44764078
1980.31770746
1928.90332721
1979.81187382
1977.47300638
1963.09592073
1953.51285406
1973.05989718
1980.48968745
1973.39073363
1946.23907772
1979.2670499
1962.99735106
1970.48640326
1961.58715821
1955.82993439
1924.51586285
1975.43057718
1965.01682237
1941.34974735
1967.22913569
1938.13928248
1951.13165593
1974.38745033
1950.70273131
1981.82508733
1956.01465149
1965.6469347
1926.12196548
1990.5806918
1980.85916795
1977.2970111
1966.47163481
1966.56757322
1974.05700079
1959.94427662
1955.15323622
1977.29513725
1962.74817999
1971.41186238
1975.42664117
1977.0117907
1948.15135946
1961.27187679
1974.47359185
1974.60878704
1942.84381446
1930.63350335
1951.25356877
1958.56800423
1961.57518464
1988.09480574
1982.31687147
1981.0518589
1984.19674928
1969.86533031
1946.99814893
1954.33602233
1973.33396371
1973.85139437
1957.27536767
1972.31760925
1926.00873733
1951.83924248
1946.11366999
1964.29636226
1954.34558414
1978.41916194
1977.93181361
1930.58097136
1949.29605855
1958.04355428
1974.73135117
1949.67686544
1974.24266227
1971.14387762
1960.74376812
1976.17685088
1964.5038451
1968.03854993
1966.56027448
1927.78640593
1958.350991
1970.74496512
1983.26425353
1981.38663595
1939.93502854
1942.15674778
1939.4730307
1915.15835148
1951.20953718
1968.61447621
1985.16825403
1929.47144531
1965.70390289
1979.0062747
1960.49104547
1934.6782269
1974.99392003
1979.70500726
1971.44458485
1946.13842418
1953.93077374
1985.00100372
1950.41410143
1948.64171424
1962.39072153
1952.59897985
1956.50288111
1981.78735137
1984.63485867
1968.73386999
1959.81338918
1957.40406386
1961.87552607
1902.85486028
1958.6449612
1958.20275571
1952.19157434
1978.00097228
1968.29720707
1984.91109764
1969.03362282
1972.75853835
1972.0888916
1956.04689374
1973.45157112
1982.16990796
1927.80108323
1978.51844304
1976.81282979
1969.17541015
1957.35885559
1980.13165437
1970.13050103
1977.91990066
1982.50238116
1975.14668081
1939.23941912
1957.54279728
1982.01168686
1956.01460988
1966.06482876
1982.79079364
1986.94337602
1965.27369059
1982.18283672
1968.76663316
1970.47773656
1966.11313133
1943.39607392
1978.5762945
1924.00324384
1965.28034067
1943.78486763
1983.98660153
1981.86341381
1984.25428676
1970.05772538
1977.61280241
1982.94304567
1959.60924503
1985.16660783
1939.76651093
1972.86027637
1985.39475178
1972.48221823
1987.33477825
1973.71411913
1942.94382868
1959.09058502
1971.16698938
1975.33972379
1978.64544551
1965.41895166
1984.19092721
1958.94430561
1963.15211618
1983.59377374
1957.59826433
1964.60306998
1954.89701893
1937.43071094
1948.65618595
1984.21563779
1927.95233157
1964.16191915
1955.14332354
1942.82408727
1949.30832406
1984.98268386
1963.23168451
1945.66529381
1975.56476888
1959.70099359
1935.09320419
1991.50740351
1920.93818605
1978.65039823
1936.4534355
1982.85006739
1970.03983365
1966.64490711
1973.79558048
1969.10772957
1939.28578423
1969.59024715
1962.2020893
1973.07210642
1981.16101674
1971.81840877
1961.34756602
1920.6378907
1963.59687269
1974.40915395
1976.43814516
1971.97912308
1960.99067199
1910.03718306
1938.0965633
1938.15594603
1957.28197711
1979.66796714
1983.92867592
1968.58864007
1956.78795874
1934.22868104
1981.69124921
1935.88120932
1974.73170948
1969.63457279
1970.14876247
1958.9218858
1970.44999686
1967.22537487
1971.11034494
1969.62884312
1944.87071325
1944.49538251
1945.96921426
1970.02010508
1969.91233467
1971.48025171
1967.48239725
1984.34983185
1961.61202677
1971.42125982
1988.06895778
1959.9063336
1955.75437944
1928.71472386
1966.35235308
1978.16662736
1957.82935931
1960.26965848
1972.05747243
1947.7717446
1945.63376776
1966.74132289
1969.63645273
1967.2357262
1979.59728367
1961.83285895
1986.5986326
1979.51496917
1943.94994841
1976.33999354
1949.91581118
1965.26618816
1955.26266042
1981.49866584
1976.69794726
1979.52245813
1974.0843013
1973.42991658
1973.87962018
1974.49155968
1937.81257088
1979.94002474
1934.28893167
1961.24880544
1972.79248077
1950.09868116
1960.99497167
1960.67229379
1982.84223797
1963.96160572
1982.1440155
1968.19747358
1972.04306576
1924.01230059
1974.35161337
1986.1738774
1976.67316777
1975.37200134
1940.34143065
1948.0510952
1976.70628329
1957.38633521
1990.74358296
1969.04747405
1962.30479336
1961.62791915
1937.04024891
1968.54333281
1980.58436685
1976.32121777
1974.06658204
1952.40688482
1955.21030395
1928.56653717
1955.24383191
1967.40669537
1983.85972311
1976.27773562
1980.64588281
1957.20802586
1939.19164791
1986.62728335
1945.82066251
1926.43500624
1980.30289075
1944.04835825
1979.67631986
1987.06290287
1959.68393771
1970.21722846
1956.29730546
1980.17123404
1974.780904
1989.21963976
1972.37378
1968.57741018
1976.26902971
1964.19827536
1971.20834004
1967.80243078
1979.21239046
1978.80129257
1960.90628349
1963.23614325
1985.62184499
1964.83459107
1981.74808354
1966.00839856
1949.5525218
1968.9303703
1974.80268166
1973.98856527
1943.92178512
1952.95778757
1962.75034533
1950.38659347
1959.90368197
1969.26647761
1986.18999181
1980.68244321
1966.13124649
1949.12004934
1981.13545689
1977.43224879
1991.99451036
1952.82023134
1948.70014826
1975.93916084
1940.55493142
1982.49079088
1968.40858466
1965.63126985
1957.24080998
1961.81678593
1972.86238003
1975.82991738
1977.16964501
1954.86116933
1981.73230992
1938.1518248
1984.50541867
1979.17244765
1958.03590195
1956.4474119
1981.04208869
1960.95666621
1906.2371306
1983.47688331
1960.58825091
1961.28809809
1964.38759203
1941.59353169
1968.83685227
1957.6622718
1957.21167504
1985.74052753
1944.93982004
1951.15348155
1979.2729998
1975.47495165
1953.6078876
1961.87067087
1976.22145835
1967.17468838
1983.4038104
1984.46912606
1978.43138674
1948.95681119
1978.13869235
1944.52908588
1943.08395957
1985.23182842
1945.13060002
1972.52859378
1958.09002729
1968.96393933
1973.37149651
1979.88032103
1943.17639136
1982.11198762
1967.31217682
1951.86721436
1968.1145546
1977.99469393
1925.23384559
1977.48306385
1956.67312117
1962.92079652
1956.27629986
1943.0714171
1979.26299504
1940.28572029
1935.20721028
1932.53645397
1970.81855083
1979.69842465
1973.29245774
1958.12655142
1929.90207728
1957.39543228
1932.73083189
1967.56847153
1957.1687137
1957.24741174
1956.807787
1965.58197295
1981.99922094
1957.98998597
1973.49789159
1978.41052241
1958.47675713
1982.79268773
1981.1534951
1963.51872242
1978.60252237
1957.46127979
1984.8323301
1954.8003297
1944.39126857
1980.36594474
1959.82186303
1972.34975725
1983.47157815
1930.82159053
1971.30007715
1939.82017006
1979.82281142
1986.31605595
1977.42453988
1959.72549283
1967.46995051
1978.37099986
1932.35601034
1966.06435763
1984.47677038
1983.36037192
1960.96746986
1971.68182875
1968.82696135
1968.81266609
1955.52879493
1969.81530866
1943.65574243
1969.8714221
1957.12180359
1946.47414834
1937.073203
1944.44357328
1949.60488778
1970.04370639
1980.72597451
1961.81667875
1956.63021159
1943.8447441
1967.89729306
1964.90273644
1977.00566374
1913.02602517
1975.50291476
1958.92551295
1975.37719406
1976.07551479
1964.32036088
1962.48154514
1971.96941859
1968.94681145
1973.21936848
1949.14865053
1963.67444221
1963.9126739
1953.99821467
1981.80146807
1971.09013473
1987.58341433
1963.96552609
1947.17390441
1958.61337466
1971.49282433
1981.31484761
1966.72419812
1968.7160443
1917.64604688
1980.58069484
1925.86409306
1963.36734949
1967.84478293
1974.3596463
1948.15880245
1973.73467474
1963.1168782
1967.34662281
1980.08505406
1957.45861833
1984.52318737
1968.77023024
1985.47790428
1978.82783526
1981.33679425
1968.59473811
1988.11943768
1969.72813418
1960.40640014
1961.52676166
1967.09574254
1958.6640808
1965.73063508
1982.7282939
1959.39631485
1979.11383234
1920.96481669
1975.32012175
1985.49615997
1985.05516344
1965.71453898
1963.32362699
1964.69333418
1973.47875457
1952.12146606
1931.0619768
1897.41569703
1983.5150147
1926.91215042
1963.3187169
1974.93709371
1981.38589517
1966.67418015
1980.38479512
1951.77713135
1970.06619657
1987.71115552
1972.05753148
1965.76520612
1958.24664486
1973.30498636
1938.16597707
1983.13400653
1964.74900234
1968.00175668
1944.22901292
1948.20176242
1969.42399818
1984.17297499
1958.21324608
1967.2617727
1952.28222274
1959.54377847
1976.10220227
1974.76380217
1973.27591419
1969.10399077
1969.86222664
1959.65975585
1961.94814541
1961.88239331
1988.28051544
1963.21333817
1951.90739087
1966.43715314
1947.02944012
1966.59562439
1952.62920879
1963.85597025
1976.84356036
1950.95807321
1981.05217115
1984.44147218
1981.82962747
1982.57600204
1977.59971785
1941.54365245
1948.40387758
1970.67672576
1957.77546968
1983.34793121
1921.21163453
1972.67658436
1966.02469682
1975.72455573
1983.79620555
1971.57278932
1958.22477754
1976.81198657
1970.25319107
1971.60292717
1977.1198409
1963.74834958
1983.45619354
1969.09573976
1920.71303592
1987.68120241
1960.66004161
1927.5707022
1973.21076737
1979.65943241
1979.7932784
1981.44577262
1980.70711187
1947.64154739
1955.73528651
1951.22039616
1981.75878299
1970.45751677
1967.8304139
1968.297871
1952.23818459
1951.44272987
1958.92818034
1977.65921552
1941.93295242
1975.62190644
1984.4549284
1959.65900248
1933.41755503
1950.42231766
1986.57843657
1959.14534265
1978.20048931
1968.20451469
1962.73979665
1953.49128346
1975.06993789
1943.68889065
1974.65128579
1959.6801907
1977.74800506
1942.59890844
1967.07001074
1972.29054374
1970.16389948
1946.24064815
1971.34017225
1950.53338473
1944.79003294
1948.63667566
1979.29325206
1981.17738613
1981.29022365
1959.67055716
1979.39010771
1921.60167947
1961.68632437
1981.78428154
1928.06869643
1959.86726579
1985.05030727
1963.55201844
1984.13501682
1966.78755438
1987.09890785
1964.0659299
1967.61461103
1943.96631146
1966.7484882
1966.62846704
1970.79091531
1966.33979759
1946.26184866
1978.89522887
1983.48886732
1983.93909664
1927.02555529
1967.82702399
1948.88412599
1973.62764276
1967.12302378
1956.77197454
1937.83789357
1974.03711787
1960.09007027
1914.15157077
1959.13137027
1968.36065406
1954.72007298
1952.16590955
1937.03876579
1974.78629465
1967.96398949
1943.44351507
1982.21867146
1963.51539324
1967.79926803
1957.69859518
1972.17737129
1945.35869308
1982.10413148
1969.4744424
1967.42550905
1965.84677099
1956.68533775
1962.79214966
1955.22150827
1980.19967371
1947.01448793
1971.9913487
1961.58690245
1968.62673058
1971.69554245
1971.70759654
1951.15116319
1965.27717841
1984.89975157
1978.05448418
1972.78398904
1981.31653128
1959.23022675
1977.0968698
1964.169112
1967.78747942
1936.82278295
1943.54294131
1966.11297875
1965.5511296
1979.98741542
1978.3778821
1955.97707778
1957.9192
1974.89986658
1952.86028791
1984.59375912
1983.78634341
1974.03936464
1961.46292824
1969.40003492
1972.31711134
1950.90608742
1959.86368056
1979.80115344
1964.01863381
1970.96923512
1957.84044388
1943.48255341
1959.89010875
1972.53243785
1920.32888215
1982.45641565
1948.89759958
1955.97459881
1962.32704491
1947.45868459
1974.72940385
1955.81367991
1972.77304521
1976.42648506
1969.60733968
1951.80448776
1977.7214044
1984.71255968
1967.61528013
1952.55410206
1966.25412205
1946.18236979
1973.16649259
1944.21342037
1976.4084641
1955.93787222
1955.47038663
1979.85345131
1971.01958319
1986.59350452
1913.25174621
1962.4423192
1972.23505724
1967.54446536
1974.73676559
1950.00623178
1980.67932633
1979.02661148
1944.09550634
1973.7128423
1966.86907531
1970.19572534
1927.91890375
1981.67460643
1959.04675668
1942.98313606
1983.91385155
1957.31606382
1961.35145224
1977.22404668
1969.56456808
1985.44825878
1974.23909385
1965.15540114
1954.09302959
1968.45675164
1965.23810349
1976.00989918
1953.95317086
1986.5258296
1962.14227337
1975.70009018
1974.79007624
1982.36822957
1984.41794901
1967.23871953
1956.91603408
1976.75919399
1952.83677753
1956.90135105
1984.34496232
1968.37744342
1935.9413483
1945.70990018
1973.26751894
1953.85073411
1984.99707318
1958.08814873
1971.03745697
1978.570474
1971.69109181
1943.99074505
1981.68896589
1955.52110051
1976.16994774
1981.6034306
1983.33849433
1962.2853341
1955.46486237
1989.46601405
1949.62273778
1959.46152577
1956.55005751
1946.53001698
1934.65620028
1975.09430552
1984.931678
1971.83223674
1978.35376758
1979.75086371
1981.91429244
1972.7139863
1962.31265888
1958.23124292
1974.1038716
1915.98064584
1951.26195212
1947.78915851
1974.3658533
1966.93519971
1971.87923646
1986.85471437
1959.90345976
1982.52004977
1965.33810093
1951.9767572
1955.40313338
1936.06848969
1955.42006577
1969.48378055
1974.29914374
