# Supplementary material for: Dissemination of Mycobacterium abscessus via global transmission networks
Source: Nat Microbiol. 2021 Sep 20;6(10):1279–88. doi: 10.1038/s41564-021-00963-3 (PMC8478660; doi:10.1038/s41564-021-00963-3)
Supplement: Source Data Fig. 1 — Phylogenetic trees and population expansion distributions for Fig. 1. [file 41564_2021_963_MOESM3_ESM.zip › figure1/abscessus_subspecies.nwk]

(((((((((((((((((((((((((((((((((((((((((((((((((GT_204_lib5965_nextseq_n0055_151bp:6.27107157108453E-6,GT_288_lib5972_nextseq_n0055_151bp:1.0000005000176948E-6):1.0000005000176948E-6,GT_517_lib5966_nextseq_n0055_151bp:1.8813018010932492E-5):1.8768912490141343E-5,(ERR3198384:6.656597505261264E-6,ERR3198365:3.130155734226703E-5):6.652722947531053E-6):1.0000005000176948E-6,LG584_L002_001:3.7759428324013466E-5):1.0000005000176948E-6,LG300_L002:1.0000005000176948E-6):5.379529038840314E-5,(ERR3198364:1.8739178144489E-5,ERR3198381:6.919928722814994E-6):3.458575469833525E-5):1.0000005000176948E-6,ERR3198382:4.997454436778126E-5):3.2386657597971436E-5,10660_1#19:8.74284944680781E-5):1.350901403197602E-4,SRR7800603:3.1385080516155295E-4):1.0000005000176948E-6,(((((10660_1#5:1.0000005000176948E-6,10660_1#30:6.275609302108798E-6):1.379621086838867E-4,10702_1#64:8.773037593912125E-5):2.5039940766968805E-5,10660_1#48:2.2586117764089586E-4):1.440050394747039E-4,10702_1#42:3.007915514492976E-4):2.001369349460269E-4,10702_1#31:1.565177953418151E-4):3.7410486728728376E-5):1.0000005000176948E-6,(SRR7800665:6.944460057112245E-5,10702_1#55:3.1220462913039704E-5):4.9931936649039166E-5):1.0000005000176948E-6,SRR7800514:1.338852728912654E-4):1.103755254877603E-5,((10702_1#95:2.18912178305275E-5,10465_1#76:6.254890100199084E-6):2.1839764000053385E-5,(10702_1#83:1.0000005000176948E-6,10702_1#87:1.0000005000176948E-6):5.028510576382539E-5):9.129583334216429E-5):1.0000005000176948E-6,(10625_5#25:1.0000005000176948E-6,17261_1#55:1.0000005000176948E-6):2.541237529040674E-4):1.0000005000176948E-6,((SRR7800701:1.0000005000176948E-6,SRR7800705:6.26974965800553E-6):1.1911926863084066E-4,10702_1#24:5.619397551631655E-5):6.239971592159055E-6):1.0000005000176948E-6,(((SRR7800437:1.0000005000176948E-6,SRR7800438:1.257273778343393E-5):1.0000005000176948E-6,SRR7800556:6.306373460274184E-6):5.014224847388338E-5,10465_1#58:1.0628747383384374E-4):4.3695278804822824E-5):7.179384033795255E-5,((((((((((((ERR3198499:6.892443416695038E-5,ERR3198500:3.750019798870463E-5):1.0000005000176948E-6,ERR3198498:2.5001192740181644E-5):2.494352754883744E-5,12082_5#86:3.0426503844438457E-5):1.0000005000176948E-6,((10208_3#64:6.23269323990483E-6,12082_5#80:6.237016060450795E-6):1.0000005000176948E-6,(FJ_346_lib4799_nextseq_n0027_151bp:1.2510371369789386E-5,FJ_489_lib5973_nextseq_n0055_151bp:2.500525568471801E-5):1.2492663923446834E-5):6.228048807455089E-6):1.0000005000176948E-6,12045_8#44:1.0000005000176948E-6):1.0000005000176948E-6,(((((((10208_3#8:1.0000005000176948E-6,10250_1#85:1.0000005000176948E-6):1.0211411044513952E-6,10250_1#84:1.0000005000176948E-6):1.044067424016415E-6,10208_3#1:1.0000005000176948E-6):1.0259752993291293E-6,10250_1#83:1.0000005000176948E-6):1.019307608318698E-6,10250_1#82:1.0000005000176948E-6):1.201990166788125E-6,10208_3#9:1.0000005000176948E-6):1.0918540027660129E-6,10250_1#81:1.0000005000176948E-6):1.1526655929849916E-5):1.0000005000176948E-6,10208_3#20:1.0000005000176948E-6):1.0000005000176948E-6,12163_2#20:1.871024009969524E-5):1.0000005000176948E-6,10208_3#48:4.9889959275406515E-5):1.2381597861288451E-4,(NQRU01:1.960056783345543E-5,NQRK01:1.375213982024448E-5):1.227860822591853E-4):7.788043136613965E-6,(((10702_1#61:1.0000005000176948E-6,10702_1#60:1.0000005000176948E-6):1.0584222990378533E-4,12163_2#53:1.5596424237501738E-4):1.292664107249708E-5,ERR3198366:2.1140828763704933E-4):1.0000005000176948E-6):6.945503781041751E-5,10465_1#71:9.39282504223149E-5):9.765560820834684E-5):1.6081117777083653E-4,10465_1#57:2.8564823754784197E-4):2.82852821262336E-4,((((((((((((((((12045_8#37:1.0000005000176948E-6,12045_8#40:1.0000005000176948E-6):1.0000005000176948E-6,12045_8#34:1.0000005000176948E-6):2.546893276039741E-5,12045_8#35:1.2739737101030713E-5):1.0000005000176948E-6,12082_5#91:1.2738307177628805E-5):1.0000005000176948E-6,17261_1#45:6.366127017709555E-6):1.0907372568480511E-6,12163_1#93:1.0000005000176948E-6):1.1639583665457032E-5,(12082_5#87:2.5232580442346997E-5,12082_5#66:1.0000005000176948E-6):1.0000005000176948E-6):1.0000005000176948E-6,12163_2#7:1.0000005000176948E-6):1.2089787735536373E-4,((17261_1#44:5.100905541904899E-5,17261_1#50:8.0703002860949E-5):7.170920865107178E-6,10208_3#83:3.708615055153519E-5):5.018485773400361E-5):1.0000005000176948E-6,((SRR7800596:1.0000005000176948E-6,SRR7800666:7.809963633614858E-5):5.8407541033755894E-5,(11861_7#48:6.1776068835395215E-6,11861_7#47:1.0000005000176948E-6):8.029809373755192E-5):3.08788622994105E-5):1.0000005000176948E-6,((((NQRQ01:1.0000005000176948E-6,NQRG01:8.955867277504748E-6):1.5388553512130088E-5,NQRP01:2.2642358236790727E-5):7.326911410548975E-5,(NQSB01:1.0444081984961606E-4,NQQY01:3.2286602380748874E-5):9.904929984427824E-6):7.367627058851856E-5,(SRR7800673:2.92093734051424E-4,SRR7800679:1.247917847286284E-4):1.2406958229460585E-5):4.362455439960167E-5):1.0000005000176948E-6,((SRR7800617:1.0000005000176948E-6,SRR7800627:1.0000005000176948E-6):1.0000005000176948E-6,SRR7800628:6.215701869205503E-6):1.0561002309966705E-4):9.043394826047102E-6,SRR7800675:1.3671411488530572E-4):1.0000005000176948E-6,SRR7800715:3.744914155229262E-5):6.331223250216622E-5,SRR7800655:1.3150582724053006E-4):1.0000005000176948E-6,SRR7800551:2.180640603501316E-4):1.265176968545667E-5):1.7104688629387965E-4,17261_1#61:9.783658109981386E-4):4.291977915267253E-4,((SRR7800409:1.6128851117930276E-4,SRR7800619:2.6478147210295955E-4):2.4858000712962847E-4,ERR4020100:0.0010568306543772832):2.343866846196696E-4):1.0000005000176948E-6,SRR7800703:2.8899817281713425E-4):4.4277253110580617E-4,(10625_5#18:0.0012166294477289896,SRR6871407:0.0011529686345323475):3.1898944691355346E-4):2.75753418332636E-4,((((((((((((10625_4#71:1.0000005000176948E-6,10625_4#62:1.0000005000176948E-6):1.0000005000176948E-6,10625_4#66:1.0000005000176948E-6):1.0000005000176948E-6,(10625_4#69:1.0000005000176948E-6,10625_4#65:1.0000005000176948E-6):1.0000005000176948E-6):1.0000005000176948E-6,(12163_1#94:1.0000005000176948E-6,12163_1#70:1.0000005000176948E-6):1.0000005000176948E-6):1.0000005000176948E-6,((10625_4#68:1.0000005000176948E-6,12163_1#96:1.0000005000176948E-6):1.0000005000176948E-6,12163_1#67:1.0000005000176948E-6):1.0000005000176948E-6):1.0000005000176948E-6,10625_4#67:1.0000005000176948E-6):5.204177023876433E-6,(10625_4#70:2.405444124248257E-5,12163_1#90:1.0000005000176948E-6):1.0000005000176948E-6):2.4854563201504032E-5,10625_4#64:1.227224455130349E-5):1.132616279930776E-6,10625_4#63:1.0000005000176948E-6):5.203571701917209E-6,((12163_1#68:1.0000005000176948E-6,12163_1#80:1.0000005000176948E-6):1.1267165471118279E-5,12163_1#65:1.226970247864001E-5):1.0000005000176948E-6):2.675482991002509E-4,(TRIG102014_L001_001:4.2943881207346823E-5,TRIG13118_L001_001:1.0000005000176948E-6):1.471571273402028E-4):5.7263549705866E-5,(SRR7800518:3.201990870538296E-5,SRR7800519:3.693597727427722E-5):3.074456852611984E-4):6.400666453465487E-6):1.0000005000176948E-6,((((11861_7#38:5.024218321048046E-6,11861_7#39:1.0000005000176948E-6):1.1002466151488477E-6,11861_7#41:3.063315084966822E-5):4.286970730987827E-5,11861_7#40:1.0393220841192763E-4):1.8331338862365154E-5,(11861_7#67:6.7915394031947685E-6,11861_7#66:1.0000005000176948E-6):5.43263366659108E-5):9.166469318316883E-5):1.0000005000176948E-6,11893_6#11:2.506378897658146E-4):1.0000005000176948E-6,ERR3198415:3.2012080820259525E-4):3.0000165203158957E-5,10208_3#39:3.875249594133545E-4):1.0000005000176948E-6,10702_1#27:1.0000005000176948E-6):1.0000005000176948E-6,10702_1#36:1.3452214340703428E-4):1.0000005000176948E-6,((((10702_1#39:3.25602211484477E-5,10465_1#50:1.0000005000176948E-6):1.0000005000176948E-6,10665_2#90:4.7832481255227766E-5):1.3811386676926274E-4,(10702_1#47:6.1147883352319354E-6,10702_1#57:1.0000005000176948E-6):2.1399289345852557E-4):1.0000005000176948E-6,10702_1#34:1.2839178131679452E-4):2.077439386706792E-4):1.234131078343692E-4,(((((((10208_3#35:1.0000005000176948E-6,10208_3#36:4.4971664507509335E-5):1.0000005000176948E-6,10665_4#78:1.0000005000176948E-6):1.0000005000176948E-6,10250_1#57:1.0000005000176948E-6):1.0000005000176948E-6,10250_1#70:1.0000005000176948E-6):5.2152072342714906E-5,((12163_1#9:1.0000005000176948E-6,11893_6#70:1.0000005000176948E-6):7.435618101847563E-5,12045_8#47:9.469439978798677E-5):1.2572160609736205E-5):1.0000005000176948E-6,LCS595_L002_001:3.0597241268082165E-5):4.8164734167244205E-5,(11861_8#17:1.0000005000176948E-6,11893_6#23:1.0000005000176948E-6):6.100103759104636E-5):3.024951554264077E-4):1.8621260857620836E-4,((((12082_5#71:1.0000005000176948E-6,12163_2#59:1.0000005000176948E-6):1.0000005000176948E-6,12082_5#72:2.4448434369050975E-5):9.778371717439338E-5,(11861_7#76:3.046420397842531E-4,11893_6#3:1.865944093130678E-4):1.1860073045255604E-4):8.603641499554948E-5,10702_1#49:1.3453473963054297E-4):3.138940196456552E-5):3.5683728231106215E-4,(((((((((((((((((((((((SRR7800473:1.0000005000176948E-6,SRR7800475:6.1446962445477205E-6):1.0000005000176948E-6,SRR7800480:1.8364777030155377E-5):3.278737380907337E-5,SRR7800474:4.962815907105789E-5):5.9000208180226554E-5,SRR7800708:9.209975915180912E-5):3.105966479377553E-5,((10625_5#34:6.367789789796241E-6,10625_4#14:1.0000005000176948E-6):1.464705708786318E-4,10660_1#27:5.5078678917852564E-5):5.636171256928613E-6):1.2220885974523199E-5,(PM615_L001_001:1.9394228093272403E-4,SRR7800593:1.571649316041146E-4):3.4070666785346315E-5):1.0000005000176948E-6,((10465_1#62:1.0000005000176948E-6,10702_1#80:6.79441385920132E-6):5.431353762419544E-5,SRR7800626:1.781419898758685E-4):1.1612281298611915E-4):1.0000005000176948E-6,((SRR7800676:6.1545542889285265E-6,SRR7800621:1.0000005000176948E-6):2.5206832642316046E-4,11893_6#55:1.2219178951167198E-4):1.0000005000176948E-6):1.0000005000176948E-6,((SRR7800476:1.2394128551918016E-5,SRR7800430:1.2314836042415234E-5):1.103602937079784E-4,11893_6#58:2.8737425139119255E-4):3.665836068361683E-5):1.0000005000176948E-6,(((SRR7800657:1.0000005000176948E-6,SRR7800658:1.0000005000176948E-6):1.0000005000176948E-6,SRR7800656:6.061213180974523E-6):4.9293926909277364E-5,SRR7800659:1.2131417949817758E-4):3.0197776674256716E-4):1.0000005000176948E-6,M.a_6G_0125_R:2.3667724447651306E-4):5.796157847459682E-6,((((SRR7800517:6.272216094116434E-6,SRR7800516:1.0000005000176948E-6):9.482174099378904E-5,10665_2#93:3.504988859776015E-5):7.672344284892496E-6,(SRR7800478:1.240868030599751E-5,SRR7800479:1.3191567788839453E-5):1.3955110735225373E-4):4.860531894985698E-4,(((SRR7800647:1.0000005000176948E-6,SRR7800644:6.227415548620829E-6):3.716643846873868E-5,SRR7800697:5.0054366295404495E-5):1.0000005000176948E-6,SRR7800706:2.3883212459213654E-4):2.3577511568956266E-4):2.0269558531454956E-4):1.0000005000176948E-6,(Mycobacterium_abscessus_v1_cu458896:5.279952938425092E-5,NQSA01:2.3655686806106635E-4):1.979905014126704E-5):1.0000005000176948E-6,(((SRR7800618:1.7197003880398132E-4,SRR7800405:7.745504353673383E-6):2.6982254517443627E-4,SRR7800672:1.1655776506980242E-4):2.730558096802893E-5,10208_3#31:7.73482375420742E-5):1.223821864258512E-4):3.5961239467008355E-4,(((SRR7800439:1.2257736761112081E-5,SRR7800433:2.4560152215302722E-5):1.2252338644713756E-5,SRR7800434:3.068844948372895E-5):1.224940802552199E-5,SRR7800440:1.8357985611117122E-5):1.9582756614527908E-4):1.0000005000176948E-6,(10465_1#72:7.787910602352621E-6,10660_1#9:1.0000005000176948E-6):2.801458121169387E-4):1.0000005000176948E-6,(10660_1#52:1.0000005000176948E-6,10702_1#10:1.0000005000176948E-6):2.873044506070399E-4):1.0000005000176948E-6,(((((((GM421_lib5577_nextseq_n0047_151bp:1.0000005000176948E-6,GM325_lib5575_nextseq_n0047_151bp:1.0000005000176948E-6):1.0000005000176948E-6,GM397_lib5576_nextseq_n0047_151bp:1.0000005000176948E-6):1.0000005000176948E-6,(GM_513_lib5968_nextseq:1.0000005000176948E-6,GM_430_lib5976_nextseq_n0055_151bp:1.0000005000176948E-6):1.0000005000176948E-6):1.9094345217407493E-5,10702_1#3:6.1148666184451805E-6):1.1621680143236723E-6,10250_1#13:6.111944346465226E-6):5.191372391244453E-6,12082_5#83:4.89179955705521E-5):1.0000005000176948E-6,10665_4#36:6.1133629302712045E-6):1.3343295679985046E-4):1.0000005000176948E-6,(((((((((((12163_2#10:1.4960365505523043E-5,12163_2#35:1.3487352913066353E-5):5.10452279916529E-5,12163_1#40:1.0000005000176948E-6):1.0000005000176948E-6,12163_1#84:1.0000005000176948E-6):1.0000005000176948E-6,12163_2#42:1.0000005000176948E-6):1.0000005000176948E-6,12163_1#62:1.0000005000176948E-6):1.0000005000176948E-6,12163_2#40:1.0000005000176948E-6):1.709603031102569E-5,((12163_2#89:1.0000005000176948E-6,11861_8#33:1.0000005000176948E-6):1.1358979794540147E-6,12163_2#15:1.0000005000176948E-6):4.978422965318252E-6):1.064352469026808E-5,11893_6#65:3.056004306278837E-5):6.6032344832600565E-6,10702_1#41:1.648642115538168E-4):3.666800647272872E-5,11861_8#30:2.495694780330071E-5):5.8504260487812765E-6,10702_1#23:6.727263962530428E-5):1.4645555536674237E-4):1.0000005000176948E-6,((((((((((((10625_4#10:1.0000005000176948E-6,10660_1#22:2.4473907128397254E-5):1.3343277603700132E-4,10702_1#92:8.566110297142382E-5):2.5404748977220226E-5,SRR7800668:4.903412519940975E-5):1.0000005000176948E-6,(10660_1#13:1.0000005000176948E-6,10660_1#37:1.0000005000176948E-6):1.2230237020460777E-5):1.0907242437019349E-6,10702_1#53:1.0000005000176948E-6):1.0649597927403498E-5,((((SRR7800630:1.0000005000176948E-6,SRR7800631:1.0430352255691444E-4):1.0000005000176948E-6,SRR7800415:6.129110925678916E-6):1.0000005000176948E-6,SRR7800486:4.28838278498378E-5):1.9509031817521727E-5,SRR7800487:4.3259819979213354E-5):8.454478015734734E-5):1.0000005000176948E-6,((10665_2#92:6.117435373376168E-6,10660_1#35:1.0000005000176948E-6):6.112806442470919E-6,10702_1#18:1.0000005000176948E-6):1.833408469170683E-5):1.0000005000176948E-6,10660_1#6:1.0000005000176948E-6):1.0000005000176948E-6,10702_1#86:2.446066267280944E-5):1.0000005000176948E-6,((10465_1#49:6.121990719587522E-6,10465_1#59:1.2244624083834754E-5):2.0978689422801455E-5,10665_2#91:3.6731813396917445E-5):2.7954270694519057E-5):1.0000005000176948E-6,(10702_1#26:1.0000005000176948E-6,10702_1#33:3.695198086900442E-5):1.8455850464726975E-5):1.6409642680459413E-4,(NQRY01:1.9036225057850187E-4,NQRT01:2.0035819867564308E-4):3.324465216314465E-5):1.2220398247275721E-5):1.0000005000176948E-6,((((((BE450_lib5557_nextseq_n0047_151bp:1.0000005000176948E-6,B_LJ_lib5206_nextseq_n0040_151bp:1.2264512044279918E-5):1.0000005000176948E-6,BE_289_lib4794_nextseq_n0027_151bp:1.0000005000176948E-6):6.124206261781673E-6,BE_146_lib4814_nextseq_n0027_151bp_001:6.1286814194705386E-6):1.0000005000176948E-6,BE449_lib5556_nextseq_n0047_151bp:4.292210201667368E-5):1.2240885380654376E-4,(GAL2_1_L001_001:1.2253533963557661E-5,GAL01_2012_L001_001:3.383672697415685E-5):1.6216956484083056E-4):1.0000005000176948E-6,BOT_lib4809_nextseq_n0027_151bp:1.7755548170750313E-4):1.3450108337487165E-4):1.0000005000176948E-6,10702_1#54:2.935793701952516E-4):1.0000005000176948E-6,(((11861_8#16:4.080441546538971E-6,11893_6#18:1.0000005000176948E-6):1.0052328246468178E-6,11893_6#19:1.0000005000176948E-6):1.083631625709014E-6,(11893_6#20:1.0000005000176948E-6,11893_6#21:1.0000005000176948E-6):3.65374998909096E-5):1.418775206576961E-4):3.0521555899332142E-6):7.88299007580262E-5,11893_6#54:7.875125646313874E-4):0.0021529858263568125,(((((((((((((((((((((((12163_2#24:1.0000005000176948E-6,ERR3198421:1.0000005000176948E-6):2.331723547471798E-5,ERR3198422:4.360381779239253E-5):1.0000005000176948E-6,10625_4#73:1.0000005000176948E-6):1.023981462289214E-6,12082_5#68:1.0000005000176948E-6):1.111469459080805E-6,10625_4#72:1.0000005000176948E-6):4.092729995353039E-6,((ERR3198418:1.2431841538262933E-5,ERR3198420:1.8787290209987262E-5):2.4104411044001406E-5,12082_5#59:1.0000005000176948E-6):1.0000005000176948E-6):1.1196905935761947E-6,12163_1#72:1.0000005000176948E-6):1.6661084965785555E-5,12163_1#15:1.0000005000176948E-6):1.0000005000176948E-6,11861_8#32:1.0000005000176948E-6):1.0000005000176948E-6,((((ERR3198423:1.0000005000176948E-6,ERR3198419:5.147086039214432E-6):1.0547932369209256E-6,(ERR3198425:1.0000005000176948E-6,ERR3198417:1.2547301889542783E-5):1.0000005000176948E-6):1.0000005000176948E-6,ERR3198424:1.0000005000176948E-6):4.062310070773734E-6,ERR3198426:1.0000005000176948E-6):3.22474505023429E-5):2.5405826590052527E-5,((((((((((10625_4#50:1.0000005000176948E-6,10625_4#46:1.0000005000176948E-6):1.0000005000176948E-6,(10625_4#51:1.0000005000176948E-6,10625_4#47:1.0000005000176948E-6):1.0000005000176948E-6):1.0000005000176948E-6,(12163_1#63:1.0000005000176948E-6,12163_1#64:1.0000005000176948E-6):1.0000005000176948E-6):1.0000005000176948E-6,12163_1#38:1.0000005000176948E-6):1.0000005000176948E-6,10625_4#53:1.0000005000176948E-6):1.0000005000176948E-6,12163_1#48:1.0000005000176948E-6):1.0000005000176948E-6,10625_4#52:1.0000005000176948E-6):1.1169218266382508E-6,10625_4#49:1.0000005000176948E-6):2.7249201437262727E-5,12082_5#56:1.0000005000176948E-6):1.0000005000176948E-6,12163_2#83:1.0000005000176948E-6):1.2367360935905403E-5):6.350584101755263E-6,(((((((10625_4#55:1.0000005000176948E-6,10625_4#57:1.0000005000176948E-6):1.0000005000176948E-6,12163_1#60:1.0000005000176948E-6):1.0000005000176948E-6,(10625_4#54:1.0000005000176948E-6,10625_4#56:1.0000005000176948E-6):1.0000005000176948E-6):1.1012125896159297E-6,12082_5#61:1.0000005000176948E-6):1.2100444211071704E-6,12163_2#17:1.0000005000176948E-6):3.881902760738409E-6,((12163_2#54:1.0000005000176948E-6,12163_2#52:1.0000005000176948E-6):2.8441722080829734E-6,12163_2#18:1.0000005000176948E-6):5.275031255164153E-5):3.4647254233022284E-5,10465_1#61:6.310059378900057E-6):8.660713181951607E-6):1.0000005000176948E-6,DED_09116_lib4798_nextseq_n0027_151bp:3.7418809412714804E-5):1.0000005000176948E-6,(ERR3198409:1.0000005000176948E-6,10208_3#65:2.7332898910825687E-5):4.0475195475786485E-5):1.0000005000176948E-6,M.a_V06705:1.0000005000176948E-6):1.722727891064757E-4,((((NQSC01:9.333198200994763E-5,17261_1#49:1.0000005000176948E-6):1.0000005000176948E-6,NQQZ01:9.325198979370786E-5):8.058811221978157E-5,(11861_7#37:6.846592887055358E-5,11861_7#42:5.271845818072274E-5):5.283625411039994E-5):1.8629276694881458E-5,M.a_3A_0119:2.0195179461046653E-4):3.237197735667108E-5):8.848678071632365E-5,(((((12163_2#73:2.5257434556946734E-5,11861_7#12:6.3142442787156305E-6):1.2717639635340117E-5,11861_7#10:1.3059315512375935E-5):1.0000005000176948E-6,11861_7#11:6.257706538226326E-6):1.3949194113255237E-4,(11861_7#45:1.0000005000176948E-6,11861_7#46:7.724206442349946E-6):2.71075817743216E-5):6.113931743875756E-4,(SRR7800406:3.811797419317475E-5,10625_5#57:4.788181552906057E-5):1.5725523643589367E-4):5.000999641718851E-5):0.0014914732539028641,((((((((((((ERR3198429:1.0000005000176948E-6,ERR3198431:1.0000005000176948E-6):2.580068825597248E-5,ERR3198428:1.0000005000176948E-6):1.0000005000176948E-6,ERR3198435:1.0000005000176948E-6):1.3206346010652403E-6,ERR3198432:1.0000005000176948E-6):1.8794192598203807E-5,(((ERR3198434:3.742186163346872E-5,ERR3198430:1.0000005000176948E-6):1.361198173793765E-5,ERR3198433:1.2438646964901823E-4):4.577644007963677E-5,ERR3198437:1.0000005000176948E-6):1.0000005000176948E-6):1.0000005000176948E-6,ERR3198436:1.0000005000176948E-6):4.865079679405859E-5,10625_4#8:5.599687836782552E-5):2.918984412980663E-5,(((((10250_1#58:1.0000005000176948E-6,10208_3#25:1.2442089980135851E-5):1.0000005000176948E-6,10250_1#75:1.0000005000176948E-6):1.0000005000176948E-6,10250_1#35:1.0000005000176948E-6):2.609014703572887E-4,10208_3#68:1.6216918643502387E-4):1.0000005000176948E-6,((BMG445_S53_001:1.2511693918415556E-5,BMG342_TCCTGAGC_GCGTAAGA_L001_001:1.0000005000176948E-6):1.0000005000176948E-6,BMG550_S54_001:6.239903822369275E-6):3.151291135772283E-5):1.0000005000176948E-6):3.317308437050803E-5,(ERR4020084:1.0000005000176948E-6,ERR4020077:1.0000005000176948E-6):1.1834011023198476E-4):1.274201867940139E-5,10465_1#55:3.740150736447623E-5):0.0023886168198756774,((((((11861_7#15:6.454216557261194E-6,11861_7#14:1.0000005000176948E-6):1.0000005000176948E-6,11861_8#3:1.0000005000176948E-6):1.2415701298340576E-5,12082_5#75:1.0000005000176948E-6):1.0000005000176948E-6,11861_7#13:1.0000005000176948E-6):7.720967384744482E-5,(11861_7#80:1.0000005000176948E-6,11861_7#79:1.0000005000176948E-6):7.745212212645347E-5):9.376014735823501E-5,NQRN01:2.1252789237624636E-4):1.6628820629249752E-5):2.697599652813354E-4,((SRR6871393:6.606626220506673E-5,SRR6871396:1.2957886589615164E-5):3.614872574124184E-4,(DFF600_L002:1.2922613592147858E-5,DFF431_L002:1.0000005000176948E-6):2.1173005006058787E-4):5.931440641454566E-5):3.862183012680598E-4):6.035050669767617E-4,(((((((((((((((CP_285_lib4810_nextseq_n0027_151bp:6.473039071031028E-6,CP242_lib5561_nextseq_n0047_151bp:1.0000005000176948E-6):1.2936511026073738E-5,CP186_lib1633_miseq_r0090_301bp_001:1.0000005000176948E-6):1.1723272454466915E-6,CP458_lib5566_nextseq_151bp:1.0000005000176948E-6):1.1198370943321656E-6,CP426_lib5565_nextseq_n0047_151bp:1.0000005000176948E-6):3.1537646541790476E-5,CP410_lib5564_nextseq_n0047_151bp:7.146322197304489E-5):1.0000005000176948E-6,CP187_lib5560_nextseq_n0047_151bp:6.483586121097673E-6):1.0000005000176948E-6,(CP241_lib1634_miseq_r0090_301bp:6.900110955410099E-5,CP387_lib5563_nextseq_n0047_151bp:6.495633675829282E-6):1.5299256814205187E-5):1.0000005000176948E-6,CP286_lib5562_nextseq_n0047_151bp:5.1858821893790985E-5):1.69058407876177E-5,10208_3#44:1.1215989637386459E-4):1.0000005000176948E-6,(10702_1#77:1.2919386828347257E-5,10702_1#28:1.0000005000176948E-6):4.518009454940186E-5):3.869286611052347E-5,(((CA+364_lib5995_nextseq_n0055_151bp:1.292945370834353E-5,CA+124_lib5975_nextseq_n0055_151bp:1.0000005000176948E-6):2.5845516312239525E-5,CA+68_lib5978_nextseq_n0055_151bp:6.461425954285005E-6):1.0000005000176948E-6,(ERR3198363:1.0000005000176948E-6,ERR3198370:1.0000005000176948E-6):6.490296369565662E-6):2.5953502636011372E-5):1.7777064749530114E-4,((SRR7800624:4.617598089051711E-5,SRR7800625:2.599590096952209E-5):5.948899371072125E-5,7396_6#52:3.2241668415089464E-5):3.934404964250904E-5):1.0000005000176948E-6,11893_6#50:5.1623260391653325E-5):2.678226224619995E-4,(((((((((((7396_6#68:1.0000005000176948E-6,7396_6#50:1.0000005000176948E-6):1.0000005000176948E-6,7396_6#49:1.0000005000176948E-6):1.316510014670591E-5,7396_7#29:1.0000005000176948E-6):1.0000005000176948E-6,ERR3198402:6.532317115615083E-6):1.0000005000176948E-6,ERR3198403:1.0000005000176948E-6):1.0000005000176948E-6,ERR3198405:5.225665713509686E-5):1.0000005000176948E-6,ERR3198404:1.3023666988409843E-5):1.0000005000176948E-6,ERR3198406:1.0000005000176948E-6):1.0690000558993829E-4,10660_1#4:1.2934549624671332E-4):8.70985051277251E-5,(((ERR3198439:1.0000005000176948E-6,ERR3198438:1.0000005000176948E-6):1.19938984954715E-4,12163_1#30:4.502086617563794E-5):2.3383367787149778E-4,(ERR3198374:1.0000005000176948E-6,ERR3198375:3.095941314662509E-5):2.319075208001009E-4):0.0010250001617152504):1.0000005000176948E-6,10465_1#74:1.3591443314930896E-4):1.6807428995729845E-4):1.0000005000176948E-6,((((((((((GA293_lib5581_nextseq_n0047_151bp:1.946813477066156E-5,NQRX01:4.85138584019329E-5):6.909412827271755E-6,DARC_L001_001:1.939267165701475E-5):6.906401269102247E-6,NQRC01:5.199113571041636E-5):2.7625768099170944E-5,SRR7800526:2.5925748619537448E-5):1.0000005000176948E-6,(ERR3198373:7.760054341948708E-5,23430_4#98:1.2933329331554777E-5):3.87186577875398E-5):6.9010511806189E-6,(NQRB01:1.5062282163297303E-4,NQRR01:5.836214544235885E-5):5.627051789297566E-5):1.2892858471946766E-5,17261_1#48:9.044082644954488E-5):1.2892210913606483E-5,((((NQRS01:1.4256565257736442E-4,NQRH01:9.049644836156556E-5):8.132339601973904E-5,NQRF01:1.5379636712503642E-4):1.3446349841073069E-5,NQRZ01:1.9708627529169132E-4):6.344263816376872E-5,(10702_1#76:1.0000005000176948E-6,10465_1#66:1.0000005000176948E-6):1.419567457597859E-4):2.9043229543224136E-5):1.0000005000176948E-6,((((SRR7800429:6.48633330137538E-5,SRR7800435:3.256270637491676E-5):6.68953926646898E-6,SRR7800436:4.5848581533780575E-5):5.201135813465152E-5,ERR3198380:1.4484937830183675E-5):5.900951928783371E-5,((DLV673_L002:9.17196066568815E-6,DLV455_L002_001:1.0000005000176948E-6):1.006151142114442E-4,ERR3198368:5.461224568953371E-5):1.0000005000176948E-6):9.021033057099448E-5):1.7416382666229913E-4,10625_4#18:1.549565017649468E-4):6.960628646301981E-6):5.879532239193574E-4):0.001083206175381879,((((SRR7800698:1.3166982451684461E-5,SRR7800699:1.0000005000176948E-6):1.2943837329904007E-4,(SRR7800602:1.0000005000176948E-6,SRR7800553:8.439392572695548E-5):9.731534782297935E-5):1.0000005000176948E-6,SRR7800700:1.4311823929979983E-4):3.5058750434080466E-4,(10208_3#77:3.2276593981861446E-5,10208_3#79:4.707643877482903E-5):1.1427993558932314E-4):3.766929071002956E-5):5.781600425601718E-4,(11861_7#83:6.874054525651818E-6,11861_7#84:1.0000005000176948E-6):0.002099452085174869):6.13686962207094E-4,ERR4020109:3.470178219341369E-4):6.597257558659253E-4,(SRR6871405:3.166519511701993E-4,11861_7#81:3.806188759770679E-4):6.118792832687792E-6):0.001921871480191073):4.147373520695108E-4,GA367_lib5582_nextseq_n0047_151bp:4.92716711571195E-5):0.0017173759072859063,10665_2#72:6.149920062785974E-4):0.06457418441877502,((((((((((((SRR7800550:1.3513917035024026E-5,SRR7800559:1.0000005000176948E-6):1.0000005000176948E-6,SRR7800547:1.0000005000176948E-6):1.0000005000176948E-6,SRR7800548:7.158180461791508E-6):9.534998674320949E-5,SRR7800558:1.8800398477644698E-4):9.501864174407681E-5,(10625_4#16:3.8934500698059593E-4,SRR7800649:3.3579646420695E-4):3.144673300453649E-5):7.67180508717824E-6,((((11861_7#74:1.0000005000176948E-6,11861_7#75:1.0000005000176948E-6):2.7615499298361268E-5,11861_7#73:1.0000005000176948E-6):1.0000005000176948E-6,11861_7#72:1.0000005000176948E-6):1.4061540614090928E-5,(11861_7#69:1.8132815904375876E-5,11861_7#71:1.0000005000176948E-6):3.702618142101266E-5):9.475660809285524E-5):1.0000005000176948E-6,10208_3#66:1.097870718957672E-4):4.809565937755056E-5,(((ERR4020070:1.0000005000176948E-6,ERR4020111:1.0000005000176948E-6):6.295638051545538E-6,10625_5#2:3.0453229028837292E-5):2.7091469290987935E-4,12163_1#52:3.2201135014950366E-4):1.0352585771181144E-4):1.0147128633206104E-4,(SRR6871398:3.4069038446715716E-5,SRR6871406:1.3673165463717885E-5):2.3587960344967351E-4):0.002705266897438524,12163_2#81:0.001135267149356023):0.0039014194769050603,12082_5#78:7.659146912077919E-4):0.00569950269933342,11861_7#70:2.8568536950346335E-4):0.0400816422805331):0.02205754712834987,((((((((10660_1#7:1.0000005000176948E-6,10660_1#3:1.0000005000176948E-6):2.051338761760446E-5,(10660_1#11:3.444012000849983E-5,10465_1#68:4.808853353366338E-5):1.0000005000176948E-6):1.0000005000176948E-6,(10660_1#38:3.42425343491104E-5,10702_1#91:2.8746112785610345E-5):1.0000005000176948E-6):6.785489362642894E-6,10702_1#58:5.551139589268783E-5):2.817746598088311E-5,((CGI439_L002_001:1.0000005000176948E-6,CGI457_L002:1.0000005000176948E-6):1.3767804520836702E-5,10465_1#75:2.0554805857497804E-5):5.5049684221097905E-5):3.12757667837088E-4,((SRR7800674:1.466253098766357E-4,SRR7800411:1.3176183149843368E-4):1.6787245008562102E-4,NQTF01:2.187806831219219E-4):1.3936871128025774E-4):0.041011161523165696,11861_7#44:0.04494251417860487):0.032313116537668995,((SRR7800598:6.6239024887337905E-6,SRR7800597:2.9007752158055622E-5):0.04963485502054127,(MONT14240_L001_001:1.0256393122787255E-4,BARB12289_L001_001:0.0011879227571572337):0.058546284505237745):0.011573055556695133):0.009010346679131975):0.006998146499980207,((((((((((((((((((((((12163_2#57:1.0000005000176948E-6,12163_2#50:1.5162124031131707E-5):6.759964637476079E-5,10665_4#75:5.5374184219969536E-5):6.8766492707927895E-6,(10665_3#3:2.0748585594476676E-5,10665_4#8:3.9584514686274996E-5):1.5741991504170105E-5):1.3735849325458016E-5,(((10625_4#1:1.0000005000176948E-6,10625_4#7:2.673549886383908E-5):1.0000005000176948E-6,10625_4#9:8.966611506128208E-5):6.180195076083139E-5,10665_4#24:5.574477652559029E-5):6.863597709683145E-6):1.0000005000176948E-6,(((10665_4#64:1.3861425955885576E-5,10665_3#46:1.0000005000176948E-6):1.0000005000176948E-6,10665_3#35:1.0000005000176948E-6):1.0000005000176948E-6,10250_1#73:2.064955294156512E-5):2.7194496066751395E-5):1.0000005000176948E-6,(((11893_6#69:1.0000005000176948E-6,12163_1#13:1.0000005000176948E-6):1.0000005000176948E-6,11893_6#62:1.0000005000176948E-6):1.3699544165246547E-5,12163_1#39:4.15662880253187E-5):3.42448680587526E-5):1.0000005000176948E-6,10208_3#29:4.190048187480144E-5):0.01677369659559813,((((10250_1#17:5.902653518963241E-6,10665_4#82:1.0000005000176948E-6):1.0000005000176948E-6,10665_4#56:1.0000005000176948E-6):1.0000005000176948E-6,10250_1#62:2.109004560857386E-5):5.480770666543844E-5,((10250_1#5:1.0000005000176948E-6,10396_8#8:1.381272524159094E-5):1.571225470787252E-4,10071_6#72:1.3876067332774245E-5):2.479020490692152E-5):1.0000005000176948E-6):1.3929024735737094E-5,((((ERR4020088:1.0000005000176948E-6,ERR4020075:1.0000005000176948E-6):1.0000005000176948E-6,10625_5#3:6.9168737637514965E-6):1.2733399215481E-5,ERR4020064:1.0000005000176948E-6):1.0000005000176948E-6,ERR4020105:1.0000005000176948E-6):1.7155759926568148E-4):1.0000005000176948E-6,10702_1#73:6.229165417487303E-5):1.0000005000176948E-6,7396_7#27:1.0316875945709514E-4):2.0815393779627378E-5,(((10465_1#69:1.0000005000176948E-6,10702_1#70:6.899395839254918E-6):1.0000005000176948E-6,10702_1#56:1.0000005000176948E-6):1.479676035048838E-4,SRR7800622:1.7702341037623137E-4):5.810227687086389E-5):1.053075115720059E-6,12163_1#87:1.0000005000176948E-6):1.0920005965586732E-6,((ERR4020114:1.0000005000176948E-6,ERR4020118:1.0000005000176948E-6):1.2526926765366042E-4,SRR6871401:1.3131708804087205E-4):6.204470398762929E-5):1.5375659078165071E-6,(((((((((((((10665_2#78:1.0000005000176948E-6,10250_1#54:1.0000005000176948E-6):1.0000005000176948E-6,10396_8#7:1.0000005000176948E-6):4.008893960616433E-5,10250_1#40:1.0000005000176948E-6):9.153064133221589E-5,10625_5#78:1.0000005000176948E-6):2.098894880586677E-5,((((10625_5#19:1.0000005000176948E-6,10625_5#15:1.0000005000176948E-6):1.7072998652056803E-6,10625_5#16:1.0000005000176948E-6):5.7374327999681896E-6,10625_5#17:1.0000005000176948E-6):1.0000005000176948E-6,10625_5#20:1.3836164004688012E-5):5.894737781314552E-5):1.0000005000176948E-6,10071_6#76:6.936639538657197E-6):1.0000005000176948E-6,(10665_3#69:1.3913031889134508E-5,10665_3#52:1.0000005000176948E-6):1.3346196619523631E-5):1.0000005000176948E-6,(10625_5#74:1.2848298185541562E-5,10625_5#77:1.0000005000176948E-6):1.0000005000176948E-6):1.0000005000176948E-6,10625_5#75:3.45348764054787E-5):1.0000005000176948E-6,(((10250_1#8:1.0000005000176948E-6,10250_1#18:1.0000005000176948E-6):1.0000005000176948E-6,10208_3#15:1.0000005000176948E-6):1.0000005000176948E-6,10250_1#42:1.0000005000176948E-6):4.7297817153235666E-5):1.0000005000176948E-6,((10208_3#6:1.0000005000176948E-6,10250_1#51:1.2820448196837475E-5):1.0000005000176948E-6,10250_1#27:2.067326185029028E-5):2.057371684638376E-5):1.0000005000176948E-6,(((((10665_4#73:2.7252184216397524E-5,10665_4#14:1.0000005000176948E-6):1.0000005000176948E-6,(10665_3#84:1.0000005000176948E-6,10665_3#42:6.93323351924624E-6):1.0000005000176948E-6):1.0000005000176948E-6,10665_3#78:1.0000005000176948E-6):1.0000005000176948E-6,10250_1#21:1.0000005000176948E-6):2.6471071648326294E-5,10250_1#24:1.0000005000176948E-6):6.854476893858319E-6):5.5826167318195896E-5,ERR3198507:1.1224704611828562E-4):1.36673823266098E-5):1.5823857370034222E-5,((((((((((((((((((((((((ERR3198476:1.0000005000176948E-6,ERR3198466:1.0000005000176948E-6):1.0000005000176948E-6,(ERR3198473:1.0000005000176948E-6,ERR3198467:1.0000005000176948E-6):1.0000005000176948E-6):1.0000005000176948E-6,ERR3198479:1.0000005000176948E-6):1.0000005000176948E-6,ERR3198468:1.0000005000176948E-6):1.0000005000176948E-6,ERR3198474:1.0000005000176948E-6):1.0000005000176948E-6,ERR3198478:1.0000005000176948E-6):1.0000005000176948E-6,ERR3198464:1.0000005000176948E-6):2.424361878328174E-5,ERR3198470:1.0000005000176948E-6):2.8168053261223847E-5,(ERR3198471:3.115390999453016E-5,ERR3198472:6.953915886676043E-6):3.086016539133318E-5):2.94848999965458E-5,((((7396_7#14:1.0000005000176948E-6,7396_6#56:6.926955161745685E-6):6.865266921340929E-6,7396_6#60:1.0000005000176948E-6):1.0000005000176948E-6,7396_6#80:1.0000005000176948E-6):1.0000005000176948E-6,7396_7#31:1.3772185080973554E-5):4.1359924776107615E-5):9.119851920980082E-6,10625_5#11:3.6258361492957913E-5):9.684704786350196E-6,((ERR3198469:1.0000005000176948E-6,ERR3198475:1.0000005000176948E-6):6.115612176738061E-5,(ERR3198465:1.0000005000176948E-6,ERR3198477:3.682995435655423E-5):1.741641634034341E-5):1.3355138161141866E-5):1.1186760882242464E-5,((10208_3#81:7.038137057269189E-6,17261_1#62:1.9389816143133842E-5):2.8805709876622565E-5,12163_1#53:7.496045533100792E-5):1.0000005000176948E-6):4.9629750364543757E-5,(((((10625_4#41:1.0000005000176948E-6,12163_2#37:1.0000005000176948E-6):1.0000005000176948E-6,10625_4#42:1.0000005000176948E-6):1.0000005000176948E-6,10625_4#38:1.0000005000176948E-6):1.0000005000176948E-6,(12163_1#71:1.0000005000176948E-6,10625_4#40:1.0000005000176948E-6):1.0000005000176948E-6):1.0000005000176948E-6,(10625_4#39:1.0000005000176948E-6,12163_1#81:1.0000005000176948E-6):2.0353409995788052E-5):6.871665402513605E-5):1.0000005000176948E-6,10665_2#59:8.688688857733107E-5):1.0000005000176948E-6,(10208_3#56:7.601923989414283E-5,10665_2#76:7.740288997526434E-5):6.893833426557805E-6):1.0000005000176948E-6,10208_3#55:1.0358730366472058E-4):1.0000005000176948E-6,(10625_4#23:1.0000005000176948E-6,10625_4#21:1.0000005000176948E-6):5.5146983767240254E-5):1.0000005000176948E-6,10208_3#62:9.820311232259238E-4):5.116788624748292E-5,10625_4#22:9.723366615660423E-5):1.0000005000176948E-6,(10208_3#42:1.0000005000176948E-6,10208_3#38:1.0000005000176948E-6):6.879697178135968E-5):1.0000005000176948E-6,(12082_5#90:1.0000005000176948E-6,12082_5#95:1.0000005000176948E-6):1.0990542326616559E-4):2.7632565955282296E-5,((17261_1#53:1.181327143147115E-4,10208_3#73:1.1538307488606625E-4):1.3859934515025873E-5,10625_5#32:1.529000928982005E-4):6.11632131048423E-5):1.0000005000176948E-6,((((((((((ERR3198457:1.0000005000176948E-6,ERR3198459:5.9918055783092505E-6):1.0000005000176948E-6,ERR3198458:1.0000005000176948E-6):1.0000005000176948E-6,ERR3198456:1.0000005000176948E-6):1.0000005000176948E-6,ERR3198463:1.0000005000176948E-6):1.099975435070455E-6,ERR3198453:1.0000005000176948E-6):2.1378943401484385E-5,ERR3198451:2.991377392708161E-5):1.0000005000176948E-6,((ERR3198450:1.0000005000176948E-6,ERR3198454:5.242016517981174E-5):1.3193218753038138E-6,ERR3198462:1.4066533091772193E-5):4.970217024224954E-6):1.0000005000176948E-6,(((ERR3198461:5.174499948229494E-5,ERR3198452:1.0000005000176948E-6):1.0000005000176948E-6,ERR3198455:1.0000005000176948E-6):1.0000005000176948E-6,ERR3198460:1.0000005000176948E-6):1.0000005000176948E-6):4.897456494207253E-5,((((10625_5#59:1.0000005000176948E-6,12163_2#41:1.0000005000176948E-6):2.7587261959449716E-5,(ERR4020057:1.4294774054735004E-5,ERR4020055:1.0000005000176948E-6):4.257146007785595E-5):1.0000005000176948E-6,(ERR4020096:3.58567040648905E-4,ERR4020065:2.052189583601205E-5):3.9396230274879596E-5):5.93752942067427E-5,ERR3198407:1.2355300698552174E-4):1.0000005000176948E-6):5.436768596950303E-5,(ERR4020056:1.0000005000176948E-6,ERR4020060:1.4419291869294248E-5):1.0078768677013183E-4):1.6513054984623743E-5):1.1874505351600062E-4):1.5176736512634292E-4,((((((10665_2#71:7.656068505956792E-5,10702_1#30:9.40375643359026E-5):1.0000005000176948E-6,10702_1#94:3.4646441392394145E-5):1.0000005000176948E-6,(10702_1#79:2.7729819636945763E-5,10660_1#14:1.0000005000176948E-6):4.145663878357686E-5):1.0000005000176948E-6,((10702_1#14:1.0000005000176948E-6,10660_1#46:1.0000005000176948E-6):1.0000005000176948E-6,10465_1#56:4.8722081282870366E-5):2.0690279139645718E-5):1.0000005000176948E-6,(ERR4020073:1.0000005000176948E-6,ERR4020068:1.0000005000176948E-6):1.3822065544488726E-4):1.0000005000176948E-6,(((((10625_4#11:1.2389543348373389E-4,10208_3#78:3.619825471201654E-5):3.4430628618853376E-5,12163_1#32:2.0681374498271454E-4):1.4670525788351707E-5,(12163_2#49:7.381160051667113E-6,12163_1#61:6.936963115544703E-6):1.0994483185466919E-4):1.0000005000176948E-6,((ERR3198506:7.306874009793685E-6,ERR3198505:7.120573873697911E-6):4.252305592949979E-5,12163_1#59:4.900723375089733E-5):2.7586553252911816E-5):7.051552484815815E-6,17261_1#58:1.1773966703571004E-4):7.036641575197677E-6):1.9307092894937927E-5):7.911194622245432E-5,10702_1#7:7.601529822715003E-5):4.742128940481982E-4,(((((((((((((((((((((((((((((7396_8#85:1.0000005000176948E-6,7396_8#54:1.0000005000176948E-6):1.0000005000176948E-6,7520_7#42:1.0000005000176948E-6):1.4014415461449659E-6,7396_6#77:1.0000005000176948E-6):1.3550991829758274E-6,7396_7#6:1.0000005000176948E-6):1.1351422186667293E-6,7396_6#90:1.0000005000176948E-6):1.0839657434424943E-6,7396_8#84:1.0000005000176948E-6):2.8868658364655797E-5,7396_6#59:6.892636362831883E-6):1.0000005000176948E-6,7396_6#94:2.0684225764622255E-5):1.0000005000176948E-6,7396_6#67:1.0000005000176948E-6):1.0000005000176948E-6,(7396_6#78:5.890242503969745E-6,7396_6#95:1.0000005000176948E-6):1.0000005000176948E-6):1.0000005000176948E-6,7396_8#82:1.0000005000176948E-6):1.0000005000176948E-6,7520_7#41:1.0000005000176948E-6):3.709284719555228E-5,7396_7#12:1.0000005000176948E-6):3.1271012341793636E-5,12163_1#57:2.0883143341465793E-4):3.693532336040972E-5,(ERR3198408:1.545066943653417E-5,7396_8#58:1.0100044526784036E-4):9.093362339313016E-5):1.0000005000176948E-6,(12082_5#94:1.0000005000176948E-6,12082_5#88:1.0000005000176948E-6):1.7293931771450444E-4):4.922448710359406E-5,(11861_7#68:4.8311803312106605E-5,SRR6871397:8.596347389794312E-5):3.860910329817058E-5):1.0000005000176948E-6,(((SRR6871403:6.949139942036275E-6,SRR6871400:8.072662011415765E-6):1.0000005000176948E-6,SRR6871395:2.1578087400941914E-5):8.812616597586587E-5,SRR6871402:9.720208758040583E-5):8.198464600256417E-5):1.0000005000176948E-6,(((10665_4#15:1.0000005000176948E-6,10250_1#10:2.184192448129174E-5):8.421341518199954E-5,10665_3#56:4.944212097568457E-5):7.677250632609489E-6,17261_1#54:1.0415590210288705E-4):3.062050095281599E-5):2.1121366724696777E-4,((((SRR7800642:1.40856521709809E-5,SRR7800599:1.4404239718546208E-5):7.03342560731679E-6,SRR7800640:7.1613698565120565E-6):7.79926973426548E-6,(SRR7800600:1.429294536564596E-5,SRR7800641:2.1698840348416404E-5):7.114400771723872E-6):8.567147759541704E-5,((11861_8#26:1.0000005000176948E-6,ERR4020117:1.0000005000176948E-6):2.804660171551454E-5,ERR4020099:7.094949285080254E-6):0.0013872053235388093):7.410533468421576E-6):1.0000005000176948E-6,10665_2#80:7.169056311931432E-4):1.7326805910156118E-5,(FIO13333_L001_001:6.923579386919343E-6,FIO_14025_lib4802_nextseq_n0027_151bp:1.0000005000176948E-6):3.5308916928006306E-4):1.0000005000176948E-6,(7396_7#23:7.2069905794891476E-6,7396_6#51:1.0000005000176948E-6):2.1569486829897677E-4):1.0000005000176948E-6,SRR7800669:2.2312792461326447E-4):2.46291625120576E-5,(((((12163_2#90:1.0000005000176948E-6,12082_5#82:1.0000005000176948E-6):1.0000005000176948E-6,12163_2#55:6.9381912013444236E-6):1.0000005000176948E-6,12163_2#46:1.0000005000176948E-6):8.118581120153401E-5,10665_3#51:6.938450639987215E-5):8.872092487755001E-5,(((7396_7#21:1.0000005000176948E-6,7396_7#19:1.0000005000176948E-6):1.0000005000176948E-6,7396_7#35:1.0000005000176948E-6):1.0000005000176948E-6,7396_7#20:6.873020135966801E-6):1.8759462971085217E-4):2.4353958886558225E-5):1.7261117880074117E-4,(((((((((((((((((12163_2#27:1.2973833079854558E-5,12163_2#44:1.0000005000176948E-6):1.0000005000176948E-6,12163_2#36:1.0000005000176948E-6):1.0000005000176948E-6,17261_1#56:1.0000005000176948E-6):1.0000005000176948E-6,(10208_3#80:6.954708695883216E-6,10665_2#79:5.8422372167243886E-6):1.0000005000176948E-6):1.8350337374828385E-4,23430_4#107:8.765717021791408E-5):1.0000005000176948E-6,((10625_5#9:1.0000005000176948E-6,12163_1#55:1.2870598856296045E-5):1.0000005000176948E-6,(17261_1#57:3.7189735236253796E-5,10625_5#10:2.9315256881767837E-5):1.0000005000176948E-6):5.4734833905834E-5):1.0000005000176948E-6,10208_3#75:1.317695923720441E-4):1.1890945073034231E-6,23430_4#111:6.285776488640371E-5):5.282295922781621E-6,12163_2#95:3.4547921452243724E-5):1.0000005000176948E-6,((((12045_8#36:1.0000005000176948E-6,12082_5#92:1.0000005000176948E-6):4.0267721749809304E-6,12045_8#38:1.0000005000176948E-6):3.6659361559499004E-5,12082_5#89:1.0000005000176948E-6):4.794200456437192E-5,12045_8#39:6.195499604744192E-5):2.7381082424449144E-5):1.0000005000176948E-6,(((((IFR95_L002_001:6.998674412173056E-6,IFR471_L002_001:4.2545556642070714E-5):1.0000005000176948E-6,IFR139_L002:7.329251979271145E-6):1.0270580131144236E-5,(GA_374_lib5971_nextseq_n0055_151bp:1.0000005000176948E-6,GA_529_lib5967_nextseq_n0055_151bp:1.0000005000176948E-6):7.477227928487373E-6):6.849764693980798E-4,((MM496_L002_001:1.0000005000176948E-6,MM314_L002_001:1.0000005000176948E-6):4.096363965344629E-5,MM197_L002_001:1.0000005000176948E-6):4.1072152297760844E-5):2.734345708726993E-5,((TE_304_lib4796_nextseq_n0027_151bp:1.9667323183369945E-5,TE_391_lib4797_nextseq_n0027_151bp:1.0000005000176948E-6):1.0000005000176948E-6,TE_107_lib4803_nextseq_n0027_151bp:1.0000005000176948E-6):1.3998968246664578E-5):6.9709192683786725E-6):1.0000005000176948E-6,23430_4#102:1.1192493025652395E-4):1.0000005000176948E-6,(23430_4#108:5.6331703369050246E-5,22194_1#15:2.0659383209775672E-5):5.5052719002135486E-5):1.1418200940860324E-6,23430_4#114:1.8878076429629242E-4):3.235275729096543E-6,10665_2#67:6.633292677588054E-5):8.224504258080856E-6,(12163_2#94:4.647433389676214E-5,23430_4#105:9.77660725138274E-5):1.8998465476538495E-5):1.342923641785565E-4,SRR7800515:4.132261473939747E-4):3.688477775504184E-5):2.1097225178068335E-5,(SRR7800552:2.9405727708819995E-5,SRR7800549:3.103672607707164E-5):4.193516551739829E-4):8.067573254882943E-5,SRR7800412:8.366321715845282E-4):1.0000005000176948E-6,(SRR7800407:1.4349649359035599E-5,SRR7800629:4.619908427239139E-5):2.970262497359877E-4):1.0000005000176948E-6):6.378516075099538E-4,10208_3#69:6.609628946826485E-4):0.07261052584351677,((((((NQSY01:5.827309288220228E-4,23430_4#100:3.291430894219183E-4):8.670051083931041E-5,NQTQ01:3.659595878040822E-4):1.0908235178075376E-5,12082_5#74:1.1693331789960903E-4):4.183291950093926E-5,((ERR4020080:3.461953764902215E-5,ERR4020115:6.932808696430426E-6):2.4815593076479847E-4,23430_4#104:2.97134365225743E-4):7.375981726759351E-6):4.477215030457282E-5,SRR7800554:2.2800886829274503E-4):7.152643372143608E-6,(((NQTH01:0.0011727799731364175,NQTO01:2.466325177512274E-4):1.0046631322457866E-4,NQTB01:3.891200591344679E-4):5.443325261511589E-5,(NQSW01:4.2789197460685324E-4,NQTM01:2.4154256025180065E-4):6.351750332850292E-5):1.314814919372298E-4):0.06491153858395057):0.013155717481847046,((((((NQTS01:6.085439737929521E-5,NQTC01:4.522563702780147E-5):1.4885215259363704E-4,10625_5#56:3.5017484409088917E-4):7.609591934520932E-6,(ERR3198386:1.9898350101521523E-5,ERR3198395:1.0000005000176948E-6):0.002008860394967671):1.3011041332688933E-4,(NQTE01:2.833119537966611E-4,SPIN08200_L001_001:8.445317972322064E-5):5.5843207317329835E-5):2.161850833836687E-4,((((10465_1#73:1.0000005000176948E-6,10702_1#12:1.0000005000176948E-6):7.954638753637777E-6,10702_1#78:2.5921326873512562E-5):1.3668582504866578E-4,SRR6871408:1.7021266903782806E-4):5.70182875330727E-5,(SRR7800557:1.3418324870684284E-4,SRR7800408:1.1775812525838258E-4):1.7376333221524876E-4):0.00639590226684672):0.007919841703061314,((10208_3#45:1.4796737722372333E-4,23430_4#94:2.32715824274754E-4):0.0052444505501537675,(10665_2#61:1.0000005000176948E-6,10665_2#68:2.0544537278788244E-5):3.6682245794567025E-4):0.01791436526933543):0.09318394069449287):0.014335523527909844):0.007197848081655689,(((((SRR7800449:7.244068650241742E-6,SRR7800711:1.0000005000176948E-6):1.0000005000176948E-6,SRR7800532:1.0000005000176948E-6):2.966098727029409E-4,(CECC12020_L001_001:1.0000005000176948E-6,CECC25082015_L001_001:3.092559854880883E-5):2.795129808911001E-4):0.07567641708792233,NQUP01:0.06715563758693463):0.007816277029138785,(((10702_1#35:7.195943030224861E-6,10660_1#33:1.0000005000176948E-6):0.0742662185711942,SRR6871394:0.0717819593381871):0.008332983687624584,((10702_1#46:0.03225125646244456,10665_4#22:0.04562072759741431):0.025126228342377155,10071_6#80:0.05692691224291535):0.01285690677616319):0.005877877430138956):0.00806825259662275):0.00427474227611252,((((((((((((((((((((10625_4#61:1.0000005000176948E-6,12163_1#82:1.0000005000176948E-6):1.0000005000176948E-6,12163_1#95:1.0000005000176948E-6):5.14317353450533E-5,(10208_3#61:1.818768947881022E-5,ERR4020112:2.7951292309258413E-5):8.649341719679793E-6):1.2985292965339568E-6,12163_2#33:1.0000005000176948E-6):1.681392787333813E-6,12082_5#69:2.7532131921359504E-5):3.0187523652469572E-6,((11893_6#53:1.0000005000176948E-6,ERR4020116:1.0000005000176948E-6):1.3649322485043136E-5,10665_4#49:1.0000005000176948E-6):6.817686323323802E-6):1.0000005000176948E-6,12163_2#23:1.0000005000176948E-6):1.0000005000176948E-6,(((((((12078_1#62:0.0023296198615387897,ERR3198398:2.254735370632588E-5):1.0000005000176948E-6,12163_1#51:1.0000005000176948E-6):1.0000005000176948E-6,12163_2#88:1.0000005000176948E-6):1.0000005000176948E-6,10625_4#79:1.0000005000176948E-6):1.0000005000176948E-6,12163_2#56:1.0000005000176948E-6):1.0000005000176948E-6,10625_4#78:1.0000005000176948E-6):1.0000005000176948E-6,10625_4#77:1.0000005000176948E-6):7.119782540532249E-6):2.9705207315267046E-5,((((NQSD01:1.3764134535165784E-4,NQSE01:5.3676872263097586E-5):6.866755429729698E-5,NQSH01:1.0380893404060565E-4):1.8915902045057997E-5,17261_1#46:8.29057993465554E-5):1.0180005470816766E-5,((12163_2#84:6.177511815069758E-5,10660_1#24:8.352863280725042E-5):2.0524134678678863E-5,SRR7800410:5.860607029062326E-5):6.835739107036165E-6):6.366015669007075E-5):1.917335304341128E-5,17261_1#63:1.1222225670542985E-4):2.1760949483140557E-5,(((((NQSF01:6.7355341498709365E-6,NQSG01:2.3589992325490083E-5):6.104961434361122E-5,10208_3#63:7.767045915652027E-6):7.925957440368947E-6,NQSU01:1.9322524962217535E-4):1.0000005000176948E-6,SRR7800482:8.42299942486191E-5):3.2859526203632416E-5,12163_2#87:0.005697691819869066):1.0000005000176948E-6):9.450965871362071E-4,23430_4#109:0.009800087659356194):0.01065364081665876,(((((((GA448_lib5584_nextseq_n0047_151bp:1.0000005000176948E-6,GA368_lib5583_nextseq_n0047_151bp:1.0000005000176948E-6):8.237866631899404E-6,GA245_lib5578_nextseq_n0047_151bp:1.0000005000176948E-6):1.0000005000176948E-6,GA292_lib5580_nextseq_n0047_151bp:6.994891945888426E-6):1.0000005000176948E-6,GA283_lib5579_nextseq_n0047_151bp:6.9911243830156344E-6):7.304505794625271E-5,(ERR4020091:1.0000005000176948E-6,ERR4020095:1.3963555150764417E-5):2.7781913946645087E-5):1.0000005000176948E-6,(12163_2#2:7.655642400167251E-5,10625_4#20:8.999780899104914E-5):6.9649204737509685E-6):1.0000005000176948E-6,10660_1#17:2.8322116010726095E-5):0.018804734051994454):0.07545797936968238,SRR7800713:0.06912239762797714):0.012952989950653443,SRR7800477:0.08131057456347335):0.007571279908021256,((((ERR4020062:1.0000005000176948E-6,ERR4020069:2.169467446522244E-5):0.01853770020738535,10702_1#20:0.0022685826711721924):0.011390977863568102,10660_1#1:0.019672852342324576):0.05290211330371092,10665_4#74:0.06749904654914951):0.009456975024037861):0.005894245354498451,(((((((((((((11861_7#34:1.0000005000176948E-6,11861_7#36:1.2859313199026223E-5):1.0000005000176948E-6,11861_7#35:4.84845894984931E-5):2.7577744549978078E-5,(11861_7#29:1.0000005000176948E-6,11861_7#33:1.0000005000176948E-6):1.0000005000176948E-6):1.0000005000176948E-6,11861_7#32:6.925087123160756E-6):1.0000005000176948E-6,11861_7#30:1.0000005000176948E-6):1.0000005000176948E-6,11861_7#28:1.0000005000176948E-6):1.0000005000176948E-6,11861_8#4:1.0000005000176948E-6):6.214709283619835E-4,SRR7800712:7.470055696884581E-4):1.0910849386702726E-5,((10702_1#62:1.0000005000176948E-6,10702_1#13:6.781494625740514E-6):2.9278907091923045E-5,10660_1#26:1.0000005000176948E-6):0.001381722324981266):3.425450362071203E-5,ERR3198388:9.233358166406969E-4):0.01856210092839411,(ERR3198416:5.238156403097327E-4,11861_7#26:4.584960893166956E-4):0.03258506518387744):0.01483300647701935,(((((10702_1#69:1.0000005000176948E-6,10702_1#63:1.0000005000176948E-6):1.0000005000176948E-6,10702_1#85:2.8142740933545518E-5):1.036844933867409E-4,10702_1#22:1.7807499550637207E-4):2.627475065958562E-4,((10702_1#44:4.490980007396117E-5,10465_1#52:3.4781665113448046E-5):4.215376831009643E-4,11861_7#24:4.3714936533861826E-4):2.182503455089302E-5):0.004886682828794897,SRR7800464:0.010559119033980074):0.026495508106166826):0.034686507140584744,(((((((11861_8#14:1.0000005000176948E-6,11861_8#12:1.0000005000176948E-6):1.0000005000176948E-6,11861_8#11:1.0000005000176948E-6):1.1308172045421117E-6,11861_8#13:1.0000005000176948E-6):1.842337996665888E-5,11861_8#10:1.0000005000176948E-6):1.0000005000176948E-6,11861_7#82:1.0000005000176948E-6):0.015172082595885233,22194_1#14:6.497938059074337E-4):0.0071316435398991185,((11893_6#42:1.288523444745171E-5,11893_6#40:0.0013098325409554024):2.122613766014636E-5,11893_6#41:1.9386500821422237E-5):0.007450863352767428):0.05574011203551066):0.014640330826945436):0.004557800919738064,(((((((NQUH01:2.8855075098899174E-4,NQUE01:4.1874205807396203E-4):5.638672928814925E-5,(NQUG01:7.874271067170868E-5,NQUA01:8.804570316245375E-5):3.003206187919272E-4):0.027037276788691472,((NQUU01:0.02607708033743339,NQUW01:0.019919425097297883):0.004615862181995167,(10702_1#50:7.535340257103229E-6,10465_1#64:1.0000005000176948E-6):0.02723886443121948):0.004028217543190965):0.01417562139031217,NQUB01:0.026035732229747977):0.044811832638878446,(10702_1#51:0.06401030715330455,11861_7#27:0.0643426220897054):0.013251604846451298):0.007847844371600021,((OAC468_L001_001:8.222775609356692E-6,OAC418_L002_001:2.195830375290031E-5):0.2261832116768513,(ERR4020098:7.134982032808157E-6,ERR4020086:1.0000005000176948E-6):0.07470696003337546):0.032739229993989316):0.004059218812834109,(((17261_1#47:2.2696446590300678E-4,SRR6871399:1.7794649101424143E-4):3.350429958356993E-5,23430_4#106:3.1381127642207685E-4):0.05763865269353741,11861_8#18:0.060715256390191485):0.01661521030267976):0.008092969717304277):0.004337714700854589,(((((((((((NQUD01:0.001045967410403692,NQUC01:8.79019978255513E-4):0.008526935168480465,(NQUX01:1.2015918692043215E-4,NQUV01:2.126135712698929E-4):0.001808039071573897):0.0017166078073002633,((NQUL01:1.714027209326896E-4,NQUN01:2.980152506546485E-4):0.0012967046615845468,NQUK01:0.013311065543857747):0.021896244987761215):0.004964527799552559,((NQUQ01:5.695472558325809E-5,NQUT01:9.027468658256987E-5):5.658859406898475E-4,NQUS01:9.154734755657534E-4):0.016295693099309477):0.018306282276461444,((NQSO01:5.026007310853786E-4,NQSN01:5.61229578840805E-4):0.013040319388010757,NQSP01:0.02308410581204412):0.01968956549418932):0.03521267605140979,(NQUF01:1.4454572012378986E-5,NQTZ01:6.963015387717597E-6):0.06342620647145228):0.013095704330977093,((((NQSK01:4.233954694704556E-5,NQSI01:1.0000005000176948E-6):0.025109548605527082,NQSJ01:0.030381361422244263):0.01667044691905173,(NQUM01:8.565728591025668E-4,NQUJ01:0.0010018079042943828):0.03539786513357038):0.0340514282555322,10465_1#65:0.06612530026249094):0.010596964250727675):0.00357716971501415,(((NQSS01:0.02014663437899522,NQSR01:3.929516550756351E-4):1.0116256104897303E-4,NQSQ01:6.312592161287767E-4):0.06684886902746928,(NQUO01:0.04001889492033653,NQUI01:0.0366907037636697):0.02374139185777316):0.014411279339673844):0.008281400594858046,(((NQSZ01:0.03309517224108663,NQTK01:0.04076496758902373):0.03415611751768047,(NQSX01:5.8871351994116417E-5,NQTI01:2.6077391327983257E-5):0.06532213565921569):0.015100202088634163,(ERR4020102:1.0000005000176948E-6,ERR4020120:7.251163701149643E-6):0.08191511758696862):0.01050742132624255):0.007286738879309418,((((((((MA401_L002_001:1.0000005000176948E-6,MA543_L002_001:1.0000005000176948E-6):0.04546793958103984,SRR7800512:0.023012527621612322):0.009880102490950449,NQST01:0.02945581165483413):0.02407090461165534,NQTA01:0.04784297254893016):0.02337249401545549,((NQTN01:0.03245220370288887,QE221_S1_L001_001:0.04529427736325137):0.03061904950185862,NQTY01:0.047684556371563436):0.01686630360611663):0.021617860493239827,(NQUY01:9.596104191877952E-5,NQUR01:6.810374092325322E-5):0.15219268153754273):0.08007786495820302,NQRV01:0.12315118396648689):0.0066442443758246705,(((NQTX01:0.07646174728457877,NQTW01:0.07488957235887772):0.015251593919201417,11861_8#15:0.07579725338549334):0.010707687180919107,17261_1#42:0.08484266424073184):0.0043921630890467744):0.0035536848886569272):0.004440593105335289,(((((((((11893_6#2:1.0000005000176948E-6,11893_6#1:9.666738550795362E-6):1.0000005000176948E-6,11861_7#93:1.0000005000176948E-6):1.0000005000176948E-6,11861_7#92:1.0000005000176948E-6):2.286479074242731E-6,((11861_7#90:2.0984600387907726E-5,11861_7#91:1.3069874380544633E-5):1.0000005000176948E-6,12163_2#82:7.006555441002593E-6):1.0000005000176948E-6):1.0000005000176948E-6,11861_7#89:1.0000005000176948E-6):7.105207356139509E-6,11861_7#88:6.991827303015619E-6):1.2285913338172527E-4,11861_7#87:2.0393267023688377E-4):0.07189941126560898,(10250_1#12:1.0000005000176948E-6,10250_1#15:1.0000005000176948E-6):0.06157865102618704):0.01833107578427781,(((((12082_5#70:3.25549032720307E-5,11861_8#23:1.0000005000176948E-6):1.6206211367969514E-5,(11861_8#24:1.0000005000176948E-6,11861_8#25:7.913179910168378E-6):5.473284596638206E-5):1.2788680724093449E-4,11861_7#25:1.5696699474984643E-4):0.06169267523415989,NQTU01:0.061191336841543015):0.017491605044158393,(ERR4020101:0.06810151381383517,M93:0.06704240524323304):0.00946447748852508):0.004072784035333399):0.004617686013710265):0.0037644435905798135):0.006828614428026292,((((10660_1#42:1.0000005000176948E-6,10665_2#74:3.4949761221203524E-5):7.218304685280286E-6,(10660_1#44:6.114272079499328E-6,10702_1#2:1.0000005000176948E-6):1.0000005000176948E-6):0.05415238432561478,10660_1#53:0.04887212048694217):0.022976647511282422,((ERR4020090:2.872453006444453E-5,ERR4020081:1.0000005000176948E-6):0.07032421510962267,ERR3198412:0.061525918359244924):0.007930458874584101):0.008214551878120813):0.005926555096966379):0.006949708039542535,((12045_8#33:1.4251576715779146E-5,10625_5#23:1.0000005000176948E-6):0.08119411228508369,(NQTT01:3.808136276672869E-5,NQTV01:4.694060413676371E-5):0.0886743501905096):0.013167979859357026):0.0179666911118867,((((((((((10208_3#37:1.0000005000176948E-6,10208_3#22:2.08609547873162E-5):1.0000005000176948E-6,10396_8#10:7.644463302641791E-5):1.4579485952848081E-5,(12163_1#19:1.39506084912977E-5,12163_1#33:2.1019500196450824E-5):1.3900198546468179E-5):6.953039624058022E-6,((10625_5#24:4.885865295828351E-5,10250_1#3:4.1942253296289866E-5):6.814696083878857E-6,12163_2#26:2.1180361056361008E-5):1.0000005000176948E-6):0.008428620869759207,(((10625_4#74:1.0000005000176948E-6,12163_1#37:2.0048951809847892E-5):1.0000005000176948E-6,11893_6#68:1.0000005000176948E-6):1.0000005000176948E-6,12163_1#7:1.0000005000176948E-6):0.008185428673060546):0.004872607641220217,ERR3198400:2.6376205151484866E-4):0.004122274102798473,(((((10625_4#4:1.477651901382604E-5,10625_4#15:1.431731191747776E-5):1.7599686243929824E-4,12163_2#19:1.42841881829614E-4):8.20405140385394E-5,10625_5#63:2.2657322663566237E-4):0.056719329762209114,NQRL01:0.026436900587478107):0.005934079336256892,(NQRA01:5.992626548542157E-4,NQRD01:0.036625284081417686):0.008907886080599892):0.00777231537318307):0.020732799069055896,(((11861_7#50:1.0000005000176948E-6,11861_8#5:1.0000005000176948E-6):7.008251597551141E-6,(11861_8#6:1.0000005000176948E-6,23430_4#101:2.1374448265387702E-5):7.0096730907520666E-6):1.0000005000176948E-6,11861_7#49:1.0000005000176948E-6):0.0528972218610555):0.01655842823230677,((12163_2#16:3.524472255300726E-5,NQRO01:5.728992051506898E-5):1.587603042475516E-4,(10625_5#21:1.0000005000176948E-6,17261_1#59:2.675230980953014E-5):2.693202689463825E-4):0.031252535948944865):0.035599071670741306,((((((((((((12163_1#22:1.0000005000176948E-6,12163_1#27:1.0000005000176948E-6):1.0000005000176948E-6,12163_1#14:1.0000005000176948E-6):1.0000005000176948E-6,12163_1#46:6.92882333008793E-6):1.0000005000176948E-6,12163_1#41:1.0000005000176948E-6):1.724810679665234E-5,12163_1#10:1.0000005000176948E-6):7.891923448216653E-5,(10625_5#4:1.5128486553772635E-5,ERR4020061:1.0000005000176948E-6):6.0313989036608895E-5):1.0000005000176948E-6,10208_3#59:7.075193792560608E-6):1.4947050041846932E-5,NQRW01:9.119141838842548E-5):0.00844990761539105,11861_7#65:0.013194229377251399):0.0049310359954115035,((((SG_256_lib4816_nextseq_n0027_151bp:7.347696503734458E-6,SG_70_lib4815_nextseq_n0027_151bp:1.0000005000176948E-6):1.0000005000176948E-6,SG_407_lib5969_nextseq_151bp:4.750175336776241E-5):1.641321386384731E-4,NQRJ01:0.0015879558350768153):0.012447519640299942,NQRM01:0.01072762800339977):0.002337800606779461):0.0021038468120073706,ERR3198427:0.002294208842261114):0.014453971187558812,10665_2#66:0.018737059784518617):0.04317674625872919):0.08288912984740965):0.010822255219154864,((((((((CAPP2015_lib5558_nextseq_n0047_151bp:1.0000005000176948E-6,CAPP_12092014_lib5980_nextseq_n0055_151bp:3.248059617491639E-5):1.3972457011793282E-4,SRR7800702:4.0132156279765185E-5):3.575485165324688E-5,(NQTG01:4.0228142319076454E-5,NQTR01:4.0217454693181054E-5):5.409797797767402E-5):0.005102456403156541,(10208_3#4:1.0000005000176948E-6,10208_3#5:1.0000005000176948E-6):5.10232619094747E-4):4.960762340513458E-4,ERR3198371:7.873711873605804E-4):0.002749101390555342,17261_1#64:0.022640904912028414):0.005798543433580355,(((11893_6#51:1.0000005000176948E-6,ERR4020067:2.1857601337382793E-5):1.5260291013396987E-5,ERR4020093:3.448921716392439E-5):1.228798702064826E-4,NQSV01:2.903477052786929E-4):0.07286061420838097):0.01839369713733463,((NQTP01:5.688536277892453E-5,NQTJ01:1.0000005000176948E-6):2.863636014101001E-4,NQTD01:4.102502625505655E-4):0.02703890767226108):0.06681345864066468):0.012119106501681243,((((((SRR7800731:1.0000005000176948E-6,SRR7800716:1.0000005000176948E-6):1.0000005000176948E-6,SRR7800527:1.0000005000176948E-6):2.0912101509062975E-5,SRR7800722:2.909255445104897E-5):2.368394627938475E-5,SRR7800728:3.038029769936168E-5):0.024416226132191965,CF:0.09202679905986674):0.0239389678259313,(((ERR3198376:7.412083951219284E-6,ERR3198377:4.8006520764087846E-5):1.3095491907766377E-4,(10625_5#37:1.0000005000176948E-6,10625_5#36:1.0000005000176948E-6):2.6828075923557293E-4):0.04015518177423838,(PE_239_lib5992_nextseq_n0055_151bp:4.9398478812745505E-5,PE_500_lib5970_nextseq_n0055_151bp:1.5626509369398578E-5):0.04728393549358534):0.03258255756172901):0.011868919647055165):0.019751771140580465,((((((((10665_3#63:1.0000005000176948E-6,10665_4#9:1.9620081234683617E-6):1.0000005000176948E-6,10665_3#75:1.0000005000176948E-6):1.000000500073206E-6,10665_3#6:1.000000500073206E-6):1.0000005000176948E-6,10665_3#11:1.3691133621263063E-5):1.0000005000176948E-6,10665_3#85:3.422819512310937E-5):1.0000005000176948E-6,10665_3#65:1.0000005000176948E-6):1.0000005000176948E-6,10665_3#2:1.0000005000176948E-6):7.79882440087809E-4,ML566_L002:4.6999824139581925E-4):0.0371803488314813):0.0016943573495395992,(((((((((((((((((((((((((10250_1#74:1.0000005000176948E-6,10250_1#77:1.0000005000176948E-6):1.000000500073206E-6,10396_8#11:1.000000500073206E-6):6.810452714167692E-6,(12163_1#28:6.813625444024307E-6,12163_2#11:1.0729751291832512E-4):4.303000514987998E-5):1.0000005000176948E-6,((10250_1#33:1.0000005000176948E-6,10250_1#34:1.0000005000176948E-6):6.811436005671467E-6,10625_4#13:6.807849555628964E-5):1.3567118256951893E-5):1.000000500073206E-6,12163_2#4:2.0458799590672427E-5):1.0000005000176948E-6,10250_1#31:1.0000005000176948E-6):0.0013738373659865633,ERR3198387:1.5540905160044138E-4):0.009950511891724578,10250_1#78:3.780234876282762E-5):0.011282691764889718,((((((10625_4#45:1.0000005000176948E-6,10625_4#44:1.0000005000176948E-6):1.000000500073206E-6,10625_4#43:1.000000500073206E-6):1.0000005000176948E-6,12163_1#76:1.0000005000176948E-6):1.0000005000176948E-6,12163_2#28:1.0000005000176948E-6):1.0000005000176948E-6,12163_2#21:1.0000005000176948E-6):1.0000005000176948E-6,12163_1#74:1.0000005000176948E-6):0.013761333967238443):0.004961893838843101,(((NQQS01:1.213332155534097E-4,NQQV01:1.368765080930756E-4):4.007817559803506E-5,NQQQ01:2.48932749432329E-4):2.295334174391428E-4,((NQQO01:1.2483452183792432E-4,NQQM01:2.781404528512388E-5):1.0000005000176948E-6,NQQK01:6.989852486921633E-5):0.033834511389172206):0.01238898875888056):0.0026250706947437696,(((((((10250_1#45:1.3767399007380554E-5,10208_3#21:4.1671439237389585E-5):1.0000005000176948E-6,10208_3#30:1.3661932771302787E-5):1.0000005000176948E-6,10625_5#12:1.0000005000176948E-6):1.000000500073206E-6,10208_3#50:4.7734452427006246E-5):1.0000005000176948E-6,10208_3#52:1.3694807502850903E-5):7.0047840477927E-5,12045_8#41:1.5195451141991612E-4):0.014896211326330844,VM512_S51_001:0.07035290488363549):0.009401059795006605):0.004595031065408095,((NQQR01:0.006401001276753748,NQQN01:0.0026878776766564028):0.02567329273014679,10702_1#59:0.028372172303932686):0.0062266448238813):0.001582853539552953,(SR476_L001_001:4.111266191730856E-5,SR414_S55_001:4.8397880602069066E-5):0.020476059496089105):5.572199056845806E-4,NQQU01:0.003231697864888028):8.909214362617934E-4,((((((EPG530_L002:1.000000500073206E-6,EPG497_L002_001:1.000000500073206E-6):0.003659134674048159,10665_2#64:1.4390535496827672E-4):7.160822465823724E-6,((12163_2#38:1.0000005000176948E-6,12163_2#48:1.0000005000176948E-6):1.0000005000176948E-6,12163_2#32:1.0000005000176948E-6):3.749553862962829E-4):1.0000005000176948E-6,(PAL_12004_lib4818_nextseq_n0027_151bp:8.279046500880849E-5,PAL_11199_lib4817_nextseq_n0027_151bp:1.3359650614097607E-4):1.1510157285604672E-4):1.6273680120471035E-5,((10465_1#63:1.3543206440258526E-5,10702_1#8:1.0000005000176948E-6):1.000000500073206E-6,10465_1#54:1.000000500073206E-6):2.4376496337036313E-4):1.6097466783049352E-5,(((10660_1#32:3.5255209512696783E-5,NQSL01:1.5220633635321112E-4):0.005765280558237662,NQQW01:0.014471757921103001):0.0011806480654876772,SRR7800678:1.6947786003213006E-4):7.762023310653454E-6):0.0014753553017317067):0.0015065522828386912,((((((((((((((((((((((((((10208_3#10:1.0000005000176948E-6,10208_3#12:1.0000005000176948E-6):1.000000500073206E-6,10208_3#11:1.000000500073206E-6):1.9538702229038307E-5,10250_1#60:1.000000500073206E-6):1.0000005000176948E-6,10250_1#38:1.0000005000176948E-6):1.0000005000176948E-6,10250_1#66:1.0000005000176948E-6):1.0000005000176948E-6,10250_1#67:1.0000005000176948E-6):1.0000005000176948E-6,10396_8#6:1.0000005000176948E-6):1.000000500073206E-6,10396_8#2:1.000000500073206E-6):1.0000005000176948E-6,10250_1#59:1.0000005000176948E-6):3.2780033250967566E-5,(10250_1#9:1.0000005000176948E-6,10665_4#84:1.2716555635894355E-5):1.0000005000176948E-6):1.000000500073206E-6,10665_4#59:1.000000500073206E-6):1.0000005000176948E-6,10665_4#17:1.0000005000176948E-6):1.0000005000176948E-6,10665_4#81:1.0000005000176948E-6):1.0000005000176948E-6,10665_4#18:1.0000005000176948E-6):1.0000005000176948E-6,10665_4#60:1.0000005000176948E-6):1.000000500073206E-6,10665_4#68:1.000000500073206E-6):1.0059292077091442E-6,10665_4#83:1.0000005000176948E-6):1.0853817876133043E-6,10665_4#38:1.0000005000176948E-6):1.0000005000176948E-6,10665_4#28:1.0000005000176948E-6):1.000000500073206E-6,10665_4#12:1.000000500073206E-6):7.069924955238616E-5,(((((((SRR7800403:1.0000005000176948E-6,SRR7800465:1.4044898544507411E-5):7.821816271602611E-5,SRR7800404:7.672018508808609E-5):1.5221632692979936E-4,(10702_1#21:1.0000005000176948E-6,10465_1#51:1.0000005000176948E-6):2.724480675936336E-5):7.309070763955594E-5,((ERR4020066:1.4771099131838383E-5,ERR4020063:8.590040718792213E-6):1.1515853236698792E-4,10625_5#58:1.0646029882033226E-4):3.0125723540108673E-5):1.000000500073206E-6,(((10702_1#93:5.0132445022721406E-5,10660_1#8:2.2646337021425822E-5):5.780996426407725E-5,(10465_1#70:1.0000005000176948E-6,10702_1#84:1.0000005000176948E-6):3.3762577487106427E-5):1.0000005000176948E-6,ERR4020085:3.448875950101682E-5):0.0019661778093453264):1.0000005000176948E-6,SRR7800645:1.6271283642993462E-4):1.0000005000176948E-6,SRR7800633:8.509961140285016E-5):1.7750807644545397E-5):2.883208079546007E-5,((10702_1#96:1.0000005000176948E-6,10660_1#29:1.0000005000176948E-6):7.2877308828767084E-6,10702_1#68:2.7441518575865853E-5):1.0222859890007818E-4):1.0000005000176948E-6,(((NQQL01:1.898293158349995E-4,NQQT01:1.4276982376487668E-4):6.270560208321285E-5,SRR7800639:2.5344441598590395E-4):3.3373671382230796E-5,NQQX01:2.2077062636871592E-4):1.2834794379024128E-5):3.400024979980931E-4,((SRR7800489:1.000000500073206E-6,SRR7800560:2.4692308787543915E-5):1.0679491414172793E-4,SRR7800696:3.776256781301557E-5):0.01058884860609477):0.013069680413435869,SRR7800677:0.022639541219103942):0.004299813569571431,((((ERR4020078:1.0000005000176948E-6,ERR4020083:1.0000005000176948E-6):3.577180885150355E-5,ERR3198480:9.772217514647519E-5):1.0000005000176948E-6,10208_3#76:6.12376657308511E-5):1.0000005000176948E-6,10208_3#2:2.0461420535466956E-5):0.0032363901663972627):0.0025103886570129186):0.002328666447588279,(((((10665_3#45:1.0000005000176948E-6,10665_3#44:1.0000005000176948E-6):1.000000500073206E-6,10665_3#47:6.89976098500189E-6):7.469243071756004E-5,MVDX01:9.468155294845015E-5):1.0000005000176948E-6,NQQJ01:0.03184394337045543):0.006434451529396978,10625_4#19:0.029492888723487598):0.021655736792588753):0.0068167057240692275,((ERR3198372:6.813314530118575E-6,ERR3198378:1.0000005000176948E-6):1.000000500073206E-6,ERR3198379:3.3908269836957494E-5):0.020922445462874195):0.004029795771587075,((((((SRR7800714:1.0000005000176948E-6,SRR7800683:1.0000005000176948E-6):6.927510562637629E-6,SRR7800719:1.0000005000176948E-6):1.3897221940784021E-5,SRR7800717:1.000000500073206E-6):0.010223691829603698,ERR4020058:0.011463711019289113):0.021892568266802248,NQQP01:0.07108206438036563):0.010289859365698428,(((12078_1#68:1.0000005000176948E-6,12078_1#66:1.0000005000176948E-6):1.000000500073206E-6,12078_1#67:6.982113856413008E-6):0.04106517415760219,10208_3#84:0.03743614162084535):0.007964256964223815):0.0022948505845149514):0.003701565181357447,(10702_1#72:1.0000005000176948E-6,10660_1#12:1.0000005000176948E-6):0.03624555468667917):0.00472469025238309,((((((((((11893_6#57:1.0000005000176948E-6,ERR4020104:1.0000005000176948E-6):8.141098690439552E-5,12082_5#93:2.238931831967106E-4):7.214378634767815E-6,(ERR3198481:0.014960853296800636,10208_3#47:1.3249359161843222E-4):1.4238022350027135E-4):7.0489134492146555E-6,17261_1#65:1.3654716082955876E-4):2.7906919516318407E-5,10060_7#2:1.6436210233211623E-4):0.007113253779262141,(((((10625_5#41:1.0000005000176948E-6,10625_5#43:1.0000005000176948E-6):1.0000005000176948E-6,10625_5#40:1.0000005000176948E-6):1.000000500073206E-6,10625_5#42:1.000000500073206E-6):1.401549906240307E-4,10250_1#1:4.051474341743022E-5):6.192576276520256E-5,10250_1#30:1.1114880232254709E-4):0.017150406825996445):0.0018704034973537342,(((((12163_2#14:6.008850456518111E-5,12163_2#13:4.794738450836222E-5):9.924527360427593E-6,12163_2#34:4.799835734742297E-5):3.960022167898147E-5,(10625_5#82:8.942566903413773E-5,10625_5#35:5.554194485285491E-5):5.449540843527334E-5):1.0000005000176948E-6,11893_6#60:8.869773090242061E-5):4.543466632345172E-5,(((10625_4#5:5.471769512099822E-5,10625_5#13:1.421944298672373E-4):1.0000005000176948E-6,10625_4#28:8.233397773904638E-5):1.000000500073206E-6,ERR3198413:4.9882150816027426E-5):5.421051648318853E-5):0.003789296340929116):5.793973144607723E-4,(((((((ERR4020076:2.0536562792439206E-5,ERR4020072:1.0000005000176948E-6):6.342818461685384E-5,(ERR4020082:1.3747666690377969E-5,ERR4020079:1.000000500073206E-6):7.587956222371295E-5):7.686337312989844E-5,10625_4#30:9.782278216163842E-5):1.0000005000176948E-6,ERR4020052:1.3934813757887632E-4):4.883624462087566E-5,ERR3198401:1.4261093547418557E-4):4.1345218439015063E-5,((((10625_4#33:1.0000005000176948E-6,10625_4#34:1.0000005000176948E-6):6.157187199296033E-5,10625_4#35:1.000000500073206E-6):1.0056626388460499E-4,10625_4#24:7.534684277271664E-5):1.0000005000176948E-6,10625_4#32:2.0872277973549291E-4):8.264501841986904E-5):1.627610863809692E-4,(10465_1#48:1.0000005000176948E-6,10702_1#11:1.0000005000176948E-6):4.677309360709425E-4):1.3778212275827872E-5):0.0020704063514493942,((((((((10250_1#68:1.0000005000176948E-6,10396_8#3:1.0000005000176948E-6):1.0000005000176948E-6,10250_1#48:1.0000005000176948E-6):1.0000005000176948E-6,10208_3#14:1.0000005000176948E-6):3.813392637519453E-5,((11861_8#27:1.0000005000176948E-6,ERR4020108:1.0000005000176948E-6):2.1589844160008198E-5,SRR7800595:5.285338646643378E-5):0.0016429816237394923):8.918581123951164E-6,(10702_1#32:3.472247843883114E-5,10660_1#2:7.054058419164733E-6):4.8988415066175683E-5):4.590915345938362E-4,SRR7800709:0.007294663749981389):0.007080610337936999,(ERR4020092:1.4636831327907718E-5,ERR4020107:1.000000500073206E-6):0.010542006454291042):0.0422862284238269,((SRR7800661:1.0000005000176948E-6,SRR7800660:2.9561644853348668E-5):1.0000005000176948E-6,SRR7800662:1.0000005000176948E-6):0.03620684042889616):0.09579173651373957):0.0019899028855606127,(((((((((10665_4#65:1.0000005000176948E-6,10250_1#11:6.134883668684754E-6):1.000000500073206E-6,10665_3#18:1.000000500073206E-6):1.4389498139810719E-5,10665_4#85:5.4972872348957313E-5):1.0000005000176948E-6,10665_3#62:1.0000005000176948E-6):8.406540475025537E-5,(10665_3#59:4.26979674761907E-5,10665_4#26:1.0000005000176948E-6):1.0000005000176948E-6):2.5258916298065426E-5,(((10665_3#83:1.0000005000176948E-6,10208_3#19:2.869770629637669E-5):1.4187349939021043E-5,10665_4#41:7.1199711735303595E-6):1.0000005000176948E-6,10665_3#10:1.0000005000176948E-6):8.512128762716564E-5):2.0913601255789782E-4,(((((10665_4#55:0.006028573859616304,10665_4#3:1.089014968880253E-5):2.789421746857146E-5,10665_3#60:1.000000500073206E-6):1.7522710900996774E-5,10665_3#80:1.000000500073206E-6):1.0000005000176948E-6,10665_4#47:3.094031686523557E-5):1.0843592641940347E-4,(10665_3#81:2.375424629108558E-6,10665_3#82:1.0000005000176948E-6):1.0000005000176948E-6):3.8552424100418703E-4):2.0659334368045013E-4,11893_6#63:2.3572666317828173E-4):0.01630341477014763,((SRR7800594:2.8311737870378995E-5,SRR7800592:1.4430206155491287E-5):7.188630919918726E-6,SRR7800591:1.0000005000176948E-6):2.2381485957967406E-4):0.00234045121343579):0.002095474211132875):0.0031622401407708223,(((((((((((((((((((SRR7800637:1.733840353163041E-5,SRR7800636:1.0000005000176948E-6):4.365983935772366E-6,SRR7800643:1.0000004999621837E-6):1.000000500073206E-6,SRR7800680:1.000000500073206E-6):1.0000004999621837E-6,SRR7800634:1.0000004999621837E-6):1.000000500073206E-6,SRR7800488:7.303856997875613E-6):1.0000004999621837E-6,SRR7800490:1.0000004999621837E-6):1.000000500073206E-6,SRR7800491:1.4679416672103152E-5):1.0000004999621837E-6,SRR7800638:7.441177748701566E-6):8.83187648181849E-6,SRR7800635:1.0000004999621837E-6):1.000000500073206E-6,SRR7800524:1.000000500073206E-6):4.7238731254561905E-5,(SRR7800707:7.48213654461205E-6,SRR7800493:1.0000005000176948E-6):6.9871650257291584E-6):0.03821438723593701,((SRR7800513:0.05880822104331612,SRR7800623:0.03509508757865276):0.010908573383028086,10625_4#31:0.03805776899041924):0.022815389406643793):0.005263411445016075,((ERR4020094:2.9498714368803025E-5,10625_4#85:1.0000005000176948E-6):0.06163203389212654,10702_1#65:0.04058055684255196):0.03606321406569901):0.0063282062694139385,((((12163_2#58:5.180160433802539E-4,10660_1#10:0.0023747068920068615):0.00899614651626407,17261_1#51:0.003574603201807136):0.01362199178281659,ERR4020113:0.010475014218088885):0.018258418700437262,(SRR7800471:1.6254629544465438E-5,SRR7800470:7.798320866281294E-6):0.0334905279199561):0.011184235257582276):0.00986105893321948,M152:0.006336362673838025):0.042723864643300746,((BS_366_lib4812_nextseq_n0027_151bp:1.3647255240001321E-5,BS_365_lib5993_nextseq_n0055_151bp:2.066038594955577E-5):0.004600601839875873,10665_3#72:1.243737373926579E-4):0.02265004038257279):0.004022644646178242,(NQSM01:4.383790392509801E-4,NQRE01:1.6184191649554203E-4):0.0037399712595137524):0.003869217805150593,(NQTL01:0.06455459678388781,BS_258_lib4811_nextseq_n0027_151bp:0.06178313411063224):0.010036981472117956):0.00469266471306129,BENC_10241_lib5981_nextseq_n0055_151bp:0.01822779247696299):7.990222901918531E-4):0.012470588139612548,((((((((((((((((((10250_1#36:1.0000005000176948E-6,10250_1#41:1.0000005000176948E-6):7.115467744123194E-6,10250_1#25:1.0000005000176948E-6):1.0000005000176948E-6,10250_1#32:7.107444434217847E-6):7.365028447225974E-6,10665_4#77:1.0000005000176948E-6):2.9503209712733458E-5,10665_4#42:1.0000005000176948E-6):1.0000005000176948E-6,10665_4#63:1.435207961053564E-5):1.0000005000176948E-6,10665_4#44:1.0000005000176948E-6):6.431654528571418E-6,10665_4#43:1.0000005000176948E-6):1.0000005000176948E-6,10665_4#30:1.0000005000176948E-6):1.406871640374785E-5,10665_3#24:1.0000005000176948E-6):1.0000005000176948E-6,10665_3#29:1.0000005000176948E-6):1.0000005000176948E-6,10665_3#25:1.0000005000176948E-6):1.0000005000176948E-6,10665_3#40:1.0000005000176948E-6):1.0000005000176948E-6,10665_3#26:1.0000005000176948E-6):0.14470539161780638,JRME01:0.18135842361062066):0.04615279614123491,10665_3#5:0.03520285241042459):0.010509112546118582,(((((10625_5#81:1.0000005000176948E-6,10625_5#85:1.0000005000176948E-6):1.0000005000176948E-6,10665_3#53:1.0000005000176948E-6):1.0000005000176948E-6,10665_3#61:1.0000005000176948E-6):0.04136541767674584,17261_1#52:0.059304511230932444):0.012344368308124298,(10250_1#39:1.0000004999621837E-6,10250_1#49:6.891008615839134E-6):0.011359002556977416):0.03714755742661091):0.06497174037102055,VM214_S49_001:0.12871310157007282):0.012644972671258359):0.002204665347198098,((((((((((((12163_2#71:1.000000500073206E-6,12045_8#46:1.000000500073206E-6):2.040016071253037E-5,12163_2#68:1.0000005000176948E-6):6.793832146689827E-6,12082_5#73:6.840648114070369E-6):6.668319844527204E-6,12163_2#76:5.837304881284311E-5):8.45605649968384E-6,((12045_8#45:1.0000005000176948E-6,12163_2#70:1.0000005000176948E-6):1.000000500073206E-6,12163_2#69:1.000000500073206E-6):5.8999370591172884E-5):1.000000500073206E-6,(12163_2#66:1.0000005000176948E-6,12163_2#65:1.0000005000176948E-6):2.050235365763653E-5):1.0000005000176948E-6,12163_2#67:4.1488965269564915E-5):0.0011838298593572216,((((11861_8#22:1.726950064839805E-6,11861_8#21:1.0000005000176948E-6):4.862725316689964E-6,11893_6#39:1.0000005000176948E-6):3.601189854657849E-4,11893_6#49:4.088627012815982E-5):7.837535318332423E-4,(M94:6.057742784870701E-5,12163_2#96:4.1873959827465335E-5):1.1396016820519606E-4):7.264705967854335E-4):6.733184920155177E-4,((10250_1#69:2.3509088889417384E-4,10665_3#19:2.1310806429247764E-4):1.000000500073206E-6,9808:1.3897824309377915E-4):5.268848790301872E-5):3.379961163292311E-4,12163_2#93:0.0010497363929402037):0.0012071730199433306,(((((SRR7800718:0.009403861399686853,10625_4#25:0.01806009536253461):8.751882338562389E-4,10660_1#25:1.8876232714798435E-4):1.0000005000176948E-6,(ERR3198504:0.008276006128460522,10665_2#65:2.01361914406617E-4):3.228930949301656E-4):1.447581675545484E-5,10702_1#15:3.9772719165359627E-4):0.0021612198571390184,10702_1#19:1.0200243786151475E-4):9.817973179360728E-4):0.003978210139676641,ERR3198392:0.00774748727262875):0.024990714185253893):0.018786659929181493,10665_3#39:0.011612265803899513):0.02086499147633203);
