# Supplementary material for: Dissemination of Mycobacterium abscessus via global transmission networks
Source: Nat Microbiol. 2021 Sep 20;6(10):1279–88. doi: 10.1038/s41564-021-00963-3 (PMC8478660; doi:10.1038/s41564-021-00963-3)
Supplement: Source Data Fig. 1 — Phylogenetic trees and population expansion distributions for Fig. 1. [file 41564_2021_963_MOESM3_ESM.zip › figure1/dcc6_expansion_distribution.txt]

1957.44170551
1954.72751306
1955.49650561
1964.01899559
1974.72602005
1967.19798911
1948.69390212
1976.85612893
1964.77741888
1935.32876901
1959.92717348
1937.34530203
1974.99998487
1953.63383152
1969.92424279
1979.76366723
1971.62269293
1951.24047777
1933.647578
1972.74456615
1963.53934041
1965.86126452
1946.11573291
1946.01869817
1975.10620971
1978.50762712
1960.55744276
1947.24951549
1934.4209235
1968.5608001
1975.89277831
1934.77242753
1982.34583032
1977.21666624
1934.19989243
1975.29889278
1962.9136125
1976.89065006
1980.09421444
1965.80530718
1938.55991386
1980.69631763
1971.92436485
1946.09916186
1928.77802914
1974.1460066
1956.01351547
1969.44904395
1901.67001185
1946.1428197
1971.04096941
1926.47089983
1952.54005071
1969.55764702
1958.50763863
1965.483004
1965.49458594
1981.43053417
1966.72723452
1954.96492687
1941.9737456
1951.06125356
1952.11074381
1940.41051108
1954.92043277
1932.20007419
1975.86974402
1984.65704813
1963.28771971
1975.90673506
1967.72861342
1935.08633971
1927.01539247
1952.3335728
1953.49304113
1986.51492093
1966.93849889
1980.56868638
1935.06066641
1958.61609548
1948.96248491
1942.66514347
1949.3421186
1978.55907003
1936.53667866
1945.71920989
1972.3699249
1956.27556482
1943.18135381
1937.26166424
1972.07475826
1978.20161366
1946.5576279
1958.12256357
1956.5704619
1998.17146255
1981.31719167
1945.70764083
1952.58526673
1971.14574911
1937.13008746
1978.25398395
1943.22613822
1978.5143259
1959.51270274
1947.05300767
1943.80579892
1969.94961511
1973.83590482
1942.18227753
1965.84900949
1941.79257655
1977.7716101
1953.94605666
1969.12273689
1979.04866393
1959.82430447
1962.00458835
1939.62227406
1936.70911476
1954.47434733
1979.58250969
1965.61182741
1965.89138804
1979.12335697
1957.91321975
1940.2894227
1943.36800158
1980.31982457
1970.67745114
1966.29985374
1964.62396677
1984.5464638
1929.74026052
1964.80262942
1930.19812382
1981.81660962
1942.61871875
1974.11200161
1940.61367378
1961.37061528
1941.9723847
1966.70507715
1954.49457556
1960.87174601
1982.46688098
1967.2643599
1955.06209745
1944.33728136
1976.04587934
1964.56402874
1963.81838436
1959.28925922
1955.33019102
1965.43685082
1962.86432968
1949.01098039
1941.9824931
1961.34667288
1925.18603714
1935.96628994
1948.91301422
1977.10147906
1979.87721269
1978.24289728
1939.34168742
1967.32252993
1967.91874674
1967.2363334
1978.80368508
1949.76503798
1958.33236185
1952.46539887
1942.3233288
1957.52640482
1968.98277776
1948.50193846
1947.75362039
1944.20777036
1935.84438935
1939.94714816
1929.05959838
1936.50724239
1978.45812645
1977.59205467
1958.57583068
1965.86282276
1977.82144263
1978.13402829
1930.74164825
1983.55648604
1930.09984148
1958.18102994
1960.15208653
1930.31489391
1973.46267396
1958.82300968
1961.6629502
1966.02695751
1944.40623794
1976.70435852
1974.15040129
1965.25958649
1949.97717181
1950.41566677
1977.71401401
1980.37381698
1963.88810848
1980.16756494
1975.57303985
1964.40797043
1934.21815526
1955.09355397
1972.01858893
1929.61237185
1973.00578494
1964.98870982
1977.29221885
1977.1352099
1972.41824013
1935.84849641
1984.84653525
1941.22811165
1933.55560706
1962.06355443
1951.49683469
1969.34749063
1970.77885751
1963.27256544
1942.61128465
1978.96254435
1934.02428487
1949.43611476
1934.91090831
1945.99184053
1971.12369898
1968.029422
1972.73834048
1938.6128606
1944.64422492
1960.02768252
1952.4958625
1976.014307
1966.07923443
1967.12903853
1961.73025558
1954.88165016
1964.18093273
1949.5098371
1939.4424742
1971.69476835
1979.70964807
1967.89978262
1950.64069041
1975.43450059
1944.59463872
1941.74520022
1967.60697051
1943.0511916
1935.26256552
1975.71998259
1936.80347473
1952.18655299
1949.36594651
1978.93243789
1965.12876013
1972.64114826
1962.1175165
1951.76596207
1971.45302938
1960.1487264
1949.64068398
1971.43922178
1978.36238947
1933.37192894
1959.55662972
1949.34477587
1967.64673842
1955.9023426
1960.53838787
1984.76636794
1952.09777259
1937.56180395
1961.61242198
1974.91239402
1925.08639552
1957.79603864
1979.6442531
1973.18630906
1972.60541856
1970.30573709
1937.17101226
1977.56651872
1969.93235095
1951.12319343
1948.18573461
1958.99213975
1959.61530478
1907.41240714
1974.76014521
1949.3531184
1937.41066395
1938.82275369
1943.0666706
1971.34065798
1959.9228765
1968.49050351
1960.7980489
1966.53550326
1961.61450423
1961.38353919
1962.32899878
1938.46087339
1945.59607658
1947.30344824
1961.86167539
1943.07814024
1968.72885044
1947.33398256
1958.50246354
1957.81133803
1959.23502541
1971.51610606
1968.33767668
1946.87248402
1965.36731599
1965.27727733
1966.28975629
1965.52242693
1936.42403811
1976.70678935
1963.59335233
1973.24546854
1970.16684982
1942.41075595
1949.33888049
1964.30049618
1964.95489176
1983.78265678
1973.62978487
1973.96301649
1963.769511
1935.58497671
1956.89856994
1943.99495461
1955.00971296
1961.22486309
1942.2864264
1957.48230541
1945.16696872
1965.1622791
1935.60291476
1952.81311994
1957.6413454
1970.76636783
1940.52901335
1968.73356211
1938.79072979
1969.94601692
1967.94289002
1982.90428253
1940.3978085
1914.2730674
1942.93342162
1955.1135488
1948.82048134
1958.70046096
1933.07151482
1971.50270642
1947.60645346
1961.85714193
1942.27741914
1948.17332588
1972.33403946
1973.54998722
1948.51185495
1934.49129366
1974.22705223
1960.23862271
1932.04344224
1950.70927378
1944.23799987
1947.51341831
1951.19380867
1970.84927347
1935.84905701
1896.96394334
1955.56985766
1951.58875498
1962.47870532
1942.62476079
1970.84382728
1972.03640598
1926.20239836
1963.81227027
1987.27180291
1942.80429509
1953.66417601
1954.99478758
1975.03194018
1964.57212391
1966.59898396
1944.96723432
1956.8104845
1940.81773646
1950.04790041
1981.24645441
1932.81108074
1962.28677531
1947.77645211
1944.10375603
1977.74004403
1944.31211628
1975.93733784
1934.09238602
1952.68528814
1955.50612567
1983.19746458
1955.38579016
1900.23262178
1965.15708714
1961.35523808
1981.69800317
1949.86752334
1934.32266499
1960.74322403
1972.2028549
1971.97571705
1948.48462033
1967.41662839
1966.09955092
1971.29979857
1964.704293
1949.83394041
1936.77546936
1950.94638922
1977.76149084
1968.67282965
1939.99387767
1932.09311338
1947.3756692
1969.78518229
1956.4067734
1963.40918271
1959.34247153
1976.61410196
1941.35850816
1970.78473589
1978.69392342
1967.43801209
1945.38231644
1957.04624355
1991.58114205
1972.71651484
1939.22614729
1943.81964823
1949.63603351
1981.02457248
1961.06704761
1947.37813621
1950.07655003
1948.44252719
1970.45490228
1949.94440349
1946.89144639
1971.79337161
1953.31540767
1941.75204288
2000.49466162
1975.84326314
1964.81341953
1944.74492852
1971.08376719
1962.33907466
1964.0184527
1975.56006693
1939.16497316
1963.03648262
1957.23873001
1966.51284851
1971.24131984
1971.21192733
1966.54873352
1953.00722342
1951.71645856
1967.34222008
1969.15172546
1972.87328587
1933.27040262
1936.14452732
1913.40137637
1979.30359135
1957.47950264
1951.32814928
1933.71520574
1928.92000005
1960.45660339
1970.59190694
1957.90374519
1940.85116528
1949.96203231
1939.65284204
1940.66553873
1942.67905505
1967.23863449
1981.10768346
1963.77525088
1948.00356943
1953.98141682
1956.49273563
1972.67456641
1971.41414344
1968.97569127
1955.75406116
1976.09581601
1977.2319473
1967.75906435
1939.33030619
1931.64375937
1979.27113191
1948.20146752
1950.81192408
1981.25149879
1944.13724511
1978.24750723
1975.36588263
1911.02818298
1964.63406376
1966.87874141
1961.78877208
1930.88107183
1950.00692922
1947.33743619
1981.66795859
1943.30681305
1929.35995698
1968.68827367
1943.64769052
1965.07245165
1951.48144397
1925.0625674
1960.88934789
1968.90707348
1939.64589054
1952.67969026
1959.66574043
1974.56308326
1971.21478912
1969.35014657
1952.71446031
1920.48476474
1937.34604175
1971.19897042
1968.59678677
1962.84817845
1911.03417038
1981.71158982
1940.35741156
1951.41189025
1973.31394714
1954.24798628
1959.53081208
1952.24570716
1947.10128724
1968.76835912
1961.92674536
1967.08947523
1959.09618681
1966.02053976
1953.27936046
1954.54293253
1963.3242543
1950.92675208
1944.99503217
1960.42665732
1961.70780614
1973.02926551
1947.50618487
1970.91161843
1944.68148073
1974.53385179
1925.01057591
1945.30123998
1976.38191976
1945.21611634
1978.27513837
1919.63415427
1965.88242436
1963.85484654
1946.42697431
1970.98026889
1963.52650448
1979.58593066
1976.12976664
1973.38168274
1935.30993263
1932.72255369
1970.43018535
1969.53727494
1962.88156624
1954.1710605
1940.87480791
1972.34679672
1977.30042787
1966.07507974
1966.21192852
1941.05509234
1975.68417015
1946.27671978
2009.39297757
1977.72786975
1973.41823043
1963.65790101
1928.99006664
1954.10794087
1970.23992974
1964.14702581
1938.25899059
1965.50709609
1976.90466668
1932.13681864
1946.12812402
1977.05139537
1966.32916728
1969.91899537
1960.27129205
1959.21117878
1957.91461818
1970.91273151
1963.8720556
1962.68976861
1971.64737749
1979.43892752
1961.67583881
1927.17959096
1973.87756036
1960.29055217
1973.92670116
1967.91821065
1950.60298723
1945.93550315
1938.9061136
1966.51922388
1951.85177046
1949.30298726
1952.51051915
1968.08172301
1972.20563227
1955.65332535
1961.52442963
1956.59730721
1949.40433976
1948.89560151
1962.85433615
1958.62059822
1934.56279775
1946.41907928
1949.02043582
1964.58724382
1959.32829628
1955.41914028
1969.21573827
1978.64124055
1971.05337306
1947.1065003
1973.31156671
1982.41642975
1969.141099
1931.09463897
1964.47725772
1976.96446284
1960.00696429
1982.606716
1974.90884174
1955.06777209
1972.76200242
1966.50102971
1936.02704925
1945.59246064
1953.3026989
1965.39135041
1975.70474741
1957.0176788
1979.09276478
1980.15480496
1969.86515402
1968.4008178
1950.27995986
1961.77766961
1955.55887062
1941.70134553
1972.37599216
1941.76894569
1933.71809836
2010.81837113
1959.35045052
1975.50560375
1963.88774437
1978.49393599
1941.91047212
1931.87904011
1956.35614474
1936.91719106
1978.06665509
1979.69061597
1941.0252224
1960.79624398
1955.96546106
1992.7758084
1949.24016889
1969.48513195
1939.02348682
1970.92409777
1952.33182455
1958.35246204
1943.80053455
1945.9375946
1969.22034271
1967.95801682
1946.70425307
1969.08784605
1949.57621489
1959.4063593
1971.40693437
1971.96421816
1974.7281331
1952.15106153
1945.87684667
1966.19071266
1966.55426185
1957.00268813
1919.68951744
1977.9950231
1968.81070228
1931.45063663
1937.18364278
1961.81543384
1972.77254944
1880.11309168
1961.8362487
1960.34093871
1981.17998979
1958.39478876
1950.94886599
1945.37016028
1967.77801838
1941.76353764
1967.87287425
1951.74853193
1967.57530229
1967.19768255
1948.57701559
1949.49697301
1967.74245445
1974.08409303
1975.44896134
1976.34505291
1947.6476085
1974.39216166
1974.99037744
1952.8755947
1953.56761469
1976.28158292
1974.29980609
1935.03819307
1938.69770843
1939.95370466
1960.62930912
1942.64220397
1970.65227931
1931.50513048
1893.84764201
1958.33738258
1978.80597155
1966.76239143
1973.41660747
1977.9326759
1967.637134
1945.7805971
1979.69762424
1936.0112797
1981.71101596
1969.21119015
1898.31898413
1940.46645802
1974.75150486
1950.49296934
1966.61418606
1929.69930386
1940.0749095
1962.42784479
1957.48966268
1953.78437973
1936.12102463
1968.15452318
1960.9580758
1980.10712333
1978.06119048
2011.17933248
1974.87782917
1952.96375441
1983.0910778
1929.20270355
1971.60572797
1949.69475639
1947.61099793
1949.66662696
1962.23593306
1964.8732888
1971.39111373
1969.4344421
1971.70102045
1941.93272197
1944.00224573
1920.45314112
1952.25143054
1944.23355261
1942.41055055
1942.0437295
1980.27981285
1933.05081789
1941.26791766
1973.52157449
1956.42690385
1963.69109475
1907.3802154
1946.43806374
1967.38658429
1962.24016165
1943.6440544
1980.15942023
1913.72550711
1948.5411531
1934.08120762
1963.39830002
1968.58715771
1954.81736997
1958.01423234
1946.10536111
1956.52401099
1964.08899164
1977.3352366
1979.53647626
1967.78237233
1955.63281315
1929.72804153
1883.33277623
1956.35753655
1965.02083871
1940.53508763
1961.80162971
1940.73861038
1940.20053489
1984.13035188
1939.41895025
1972.53514832
1942.45575257
1965.47300377
1953.07918993
1977.93385971
1935.85086738
1963.2231994
1954.95862046
1967.73541295
1953.78208311
1963.4040152
1954.29178794
1965.79371554
1942.1172565
1957.72376294
1952.24632822
1962.37218976
1930.4205371
1975.07580407
1934.55028873
1945.16147758
1978.72352236
1928.05764026
1934.11894619
1982.85629911
1980.00036822
1966.98132087
1960.70662342
1979.77214215
1972.33667072
1968.05398851
1960.4690454
1924.65461265
1975.19064487
1982.42425125
1980.94257414
1954.64433641
1956.39616916
1966.07485483
1961.90672842
1962.4404235
1966.392556
1938.21378742
1966.09228453
1997.38169943
1954.67287888
1958.63877273
1937.76972433
1975.38198054
1930.83732268
1926.36057988
1953.63337725
1971.32058194
1958.52159788
1938.06323288
1926.02632228
1959.467946
1973.89745314
1936.1102493
1968.77474149
1971.64499443
1931.05464603
1945.43361501
1976.79909565
1977.43799223
1971.18410514
1958.14690295
1934.09001283
1943.16298853
1936.13743308
1950.46319468
1943.10522978
1926.12052291
1972.74306765
1946.56364667
1959.27623271
1976.43749323
1948.15206717
1979.15145447
1971.59727097
1975.98351352
1982.86201852
1939.93424845
1934.93995581
1977.20641064
1952.78690584
1972.27867101
1971.00284351
1972.59690331
1974.86414264
1952.43960335
1981.09509042
1925.94685228
1965.12772398
1950.49658262
1956.34270208
1953.39319644
1979.41601579
1951.13323668
1965.11584652
1949.01355025
1971.7779787
1970.66293103
1962.78714966
1983.92231346
1933.58537137
1963.34465037
1964.86961578
1948.49025926
1978.46452992
1969.83820971
1938.34636782
1945.2036441
1970.58920407
1958.47014338
1968.64669474
1980.3964073
1979.20294121
1968.79425418
1950.93933576
1940.17215767
1995.58761623
1961.83306316
1954.74571781
1977.74129463
1976.03157991
1967.51568828
1956.67047687
1972.29531542
1971.20457784
1956.55376936
1944.08162278
1957.13748283
1939.1226551
1976.05696932
1957.93980005
2009.28732743
1981.29717935
1955.85090094
1968.49648597
1952.9293956
1980.62032087
1962.73256647
1930.73450602
1978.67005986
1942.7688562
1965.37448364
1979.79872939
1967.96861384
1932.85355836
1977.52945709
1930.35935548
1961.74869593
1956.46166636
1969.81867169
1959.84849359
1966.18264071
1969.98054553
1948.81254571
1948.27715274
1961.04289963
1980.25928931
1960.49345091
1972.90627792
1967.30972448
1946.70546222
1975.53587237
1959.15025655
1967.83128965
1983.04015273
1951.86226464
1964.31411504
1958.56063194
1946.67468853
1964.3376101
1975.31077585
1932.00104904
1927.04681462
1935.40419658
1966.28159553
1931.78524311
1934.96471409
1919.81410033
1944.12388297
1944.03472762
1942.07593345
1935.34762682
1943.0962174
1984.12911159
1963.81985246
1942.68973188
1970.16842165
1905.16402394
1947.55239734
1972.81103226
1950.01835979
1921.76436455
1967.62967526
1942.94069977
1985.38102547
1965.67776126
1943.70238721
1974.76656764
1974.36143884
1952.70928585
1978.89515651
1974.44563995
1973.59773409
1976.87781446
1972.75152954
1966.78899298
1975.42862139
1981.76415595
1945.19663515
1976.13168819
1977.92260328
1960.05855695
1965.73171991
1962.39842613
1970.61813192
1951.12641836
1936.81408603
1953.53150534
1967.31621163
1942.07371706
1956.59452121
1970.71958485
1973.10162243
1958.58434978
1952.57652203
1938.70735256
1957.58310002
1943.48591908
1962.167197
1966.58379047
1969.69481695
1958.8686062
1947.70040933
1976.63632856
1970.59791209
1981.00615784
1973.6202203
1946.92965688
1954.3762355
1963.54223151
1920.65787984
1951.64335222
1974.4881535
1917.69134739
1985.98875553
1978.55319673
1953.62992499
1978.37571506
1971.24226473
1976.64753453
1970.36874598
1965.42936388
1964.89332909
1957.37534746
1876.00738544
1971.17083459
1971.96669815
1962.4989744
1940.61861167
1979.88438616
1975.73108901
1967.25890313
1973.06633137
1943.14151124
1967.6136933
1941.8755757
1944.09298938
1958.05997724
1934.73110619
1962.51377278
1968.20170875
1943.67830252
1959.55682882
1960.07749092
1966.95921996
1958.23250712
1947.03867746
1962.12638665
1976.2961188
1957.83768982
1943.55792466
1951.21173409
1973.6696372
1951.08942588
1960.51918441
1968.55304189
1975.9409128
1942.63491512
1971.20831679
1953.32153295
1968.56622855
1962.61464897
1970.70777168
1976.38812533
1956.65506978
1997.26545122
1985.24823075
1902.50760171
1898.71876861
1967.7920965
1965.70558285
1972.70396953
1940.44258143
1975.77493309
1963.54438867
1980.02966486
1961.69599537
1924.22880444
1948.34122886
1950.78616819
1955.03363116
1938.01051752
1981.86672893
1947.40422836
1972.09224331
1972.95082811
1975.50774747
1929.91636894
1954.62063247
1939.63009376
1955.25050005
1957.76623129
1972.33946819
1966.43309654
2007.31108551
1952.50112537
1941.40024254
1945.88063206
1926.20177036
1965.01439141
1959.64115005
1967.34037434
1960.24026505
1970.55101472
1976.846198
1979.24075933
1935.61937992
1941.49352976
1967.20070165
1976.2928337
1953.25330177
1961.47709599
1971.39756438
1971.32978713
1946.81732046
1948.29324783
1982.06858337
1950.56042727
1943.40631869
1942.71217317
1970.29502132
1974.17511465
1944.61335777
1941.60819591
1971.31695564
1920.94372918
1943.93351414
1943.50285637
1927.26224873
1975.44933359
1976.01902958
1978.23188371
1948.9706313
1980.75651711
1945.98072651
1956.34239836
1970.49455871
1958.04406768
1962.54971845
1978.03478608
1971.85041066
1942.74385986
1933.64406132
1921.1794246
1941.93315832
1925.61424104
1975.04286825
1948.13591779
1943.180776
1939.51549492
1969.56240745
1976.89311179
1958.23525981
1944.38288446
1965.39770244
1944.92105577
1941.34261532
1977.51640631
1969.35023115
1968.80806152
1961.25955838
1970.86765273
1963.03575734
1934.99622372
1939.20529468
1929.98126633
1953.39626841
1972.24524597
1966.4915498
1981.94663775
1965.56301933
1969.19188978
1937.09432603
1941.33334657
1938.08231812
1966.81626093
1941.43905425
1923.28430657
1962.03907176
1968.54045397
1974.90663111
1977.4360981
1959.69084404
1942.17886158
1967.03180151
1962.94355433
1949.68949937
1959.97743235
1968.33839368
1948.72136351
1972.63096278
1947.7907127
1972.68886838
1957.51874054
2011.85832895
2007.7127139
1957.38106223
1945.27792249
1955.33071249
1965.2695805
1953.90088156
1963.43713469
1958.90331468
1940.61923282
1968.58142142
1946.29589816
1970.86965386
1921.87331822
1952.5094847
1980.3623026
1978.46452383
1956.27880583
1949.08377002
1956.2733694
1984.20059704
1964.62771606
1970.93825502
1989.5580442
1961.64142262
1936.8899184
1969.10439971
1959.17152255
1966.46680674
1970.96210924
1980.01121118
1972.38422808
1960.78817581
1942.9794983
1969.77848682
1953.00589789
1964.43127174
1949.69621608
1965.49003923
1926.69064541
1936.31569006
1981.31271838
1940.95224071
1932.98582147
1964.96978447
1954.93565663
1976.75397095
1950.75007532
1959.21393649
1946.08153977
1972.19938122
1974.95158416
1947.87150499
1960.69165228
1952.23690605
1975.64557518
1967.8141359
1976.1585884
1967.2092213
1965.71333364
1963.58438632
1973.89942152
1975.2906978
1959.42354498
1974.06519345
1980.93143474
1969.65650219
1969.19409642
1962.69924905
1967.94745394
1977.45715058
1947.62379466
1946.46573687
1936.59172913
1966.94170999
1961.45834008
1954.88254524
1976.75539199
1946.27478625
1973.16927395
1984.22976023
1959.1161789
1938.2128477
1918.50244924
1998.30333894
1943.62131702
1957.58712454
1974.94414736
1963.33975662
1947.18889379
1937.84588102
1948.75969253
1983.24546881
1943.22689792
1979.46645508
1933.19065146
1964.80099194
1981.60697697
1951.48244791
1965.92930313
1998.99051043
1977.26731541
1956.97360409
1958.20876448
1954.4832566
1976.7103922
1960.46114284
1971.17653653
1958.9455479
1964.2489618
1986.20578263
1936.79602737
1947.43938273
1973.8975242
1983.52527825
1970.22854455
1969.41045054
1963.23135467
1925.3605313
1963.86696763
1964.88708841
1973.74616804
1967.68879872
1973.24899517
1935.42330444
1939.00477271
1961.57349984
2012.12395695
1972.39322183
1934.83232064
1965.53106764
1985.19075666
1975.80491697
1984.51758419
1953.9490456
1967.02949628
1947.69892093
1978.52699783
1958.90813153
1957.34540913
1954.4458775
1968.93433472
1977.39107493
1921.18547137
1959.24686786
1973.77487277
1968.55206151
1951.72865698
1951.73970305
1962.52578544
1960.29783395
1953.89262862
1970.63319648
1943.67059634
1978.14583614
1979.68914196
1957.2408546
1949.2355467
1942.36568144
1905.6222766
1925.35835951
1979.9212021
1884.03266589
1934.18772413
1978.40570133
1943.84819273
1967.2582541
1961.70889424
1964.88030156
1946.8084973
1917.88123799
1972.84320342
1942.00780238
1939.30721388
1961.68191252
1944.8969709
1942.1709588
1969.04162753
1979.02318937
1961.79611271
1956.56021374
1950.23889525
1937.6273212
1975.05391345
1955.82265773
1975.51046711
1961.48447997
1947.08758735
1965.48888416
1963.38531101
1901.75636929
1956.73757625
1959.77233793
1967.46258181
1938.19852084
1953.69937257
1971.60965606
2010.6615294
1971.62156176
1949.88882477
1974.48627865
1911.57860962
1969.59254038
1923.31052206
1950.3181615
1960.73215694
1962.60738269
1955.46755701
1965.55002374
1976.4816078
1969.39524767
1955.86866774
1938.7566351
1975.10980041
1964.62852826
1972.08925859
1971.79776069
1967.87134894
1953.83026512
1952.66130195
1975.29467423
1978.17054242
1945.28759969
1928.03099089
1966.74382373
1971.79024618
1971.37484834
1934.82328288
1940.53445796
1967.75214266
1978.2587075
1964.4870534
1953.71544582
1955.15272687
1936.65605583
1950.246208
2011.08362609
1952.37729284
1955.52054904
1937.3580371
1951.24187436
1939.34315644
1942.06990287
1944.24858859
1938.81694054
1951.02565927
1971.60057422
1948.70032371
1979.88123271
1934.17479041
1948.29729608
1952.27671893
1966.14030933
1981.82127685
1966.74130126
1982.62136712
1912.60311714
1953.5418416
1946.64095912
1929.3295523
1922.42977545
1961.56366593
1966.72330596
1954.95657697
1970.1200119
1911.87419128
1926.7796743
1973.98616776
1957.99187276
1977.02415253
1946.92168501
1972.01928476
1947.82227969
1949.7092926
1966.39082919
1930.48498719
1977.92359509
1962.6669481
1916.73950346
1941.26147334
1967.66379871
1934.28180045
1942.94427599
1939.66827201
1948.38524682
1962.93233293
1956.37256484
1942.70577721
1947.61995181
1967.24678638
1973.97660574
1973.46857603
1954.11182243
1972.00691469
1966.61472212
1941.32714305
1982.57703128
1941.09398506
1978.62703048
1946.40809894
1936.09607794
1957.57806593
1971.91880943
1951.33255931
1968.34637407
1975.4608449
1928.82920906
1948.91890915
1962.3665464
1974.46191314
1963.48376378
1935.93553579
1980.29069786
1968.02098581
1987.18241785
1944.34632482
1975.94456448
1941.46834587
1961.66158969
1939.44597969
1959.84857317
1953.50659747
1959.22238015
1977.47225647
1943.51938729
1938.22651746
1920.99136318
1962.55197642
1969.46035714
1955.41649554
1954.97945555
1979.36255446
1938.90220385
1974.36116677
1937.78314663
1941.09996789
1947.69997114
1956.1130708
1950.21518487
1962.78640696
1985.92669552
1965.36564621
1973.08782078
1966.89900712
1965.95256723
1961.39241712
1959.56951741
1964.34566304
1938.19795984
1975.73987382
1984.02528688
1963.19388378
1968.44091886
1942.76627817
1958.12295318
1936.55741218
1971.28193768
1972.92743067
1954.07891689
1963.38702614
1934.77432289
1946.56676032
1961.32317192
1982.33760719
1955.35431368
1961.97399935
1972.34386395
1944.71151575
1947.27077069
1971.04632836
1940.70369471
1967.15894164
1960.80220167
1952.64286199
1924.14228661
1949.30912887
1977.42438788
1970.93927523
1897.03552029
1950.56518722
1977.4355655
1975.61394331
1939.07807969
1972.54356827
1939.83468165
1978.03136827
1879.31868155
1972.31694264
1980.34699868
1956.03775823
1936.72707193
1973.30254193
1935.06772051
1952.80659419
1976.64953036
1978.8403415
1926.6618044
1969.85253488
1954.45753751
1955.8726825
1971.52839687
1944.88697621
1950.36967792
1978.49168786
1937.30857883
1969.49743714
1950.80424702
1976.85407047
1969.98754163
1950.59812623
1966.54446206
1964.70600663
1879.80454065
1975.53293172
1965.6034972
1979.1069293
1954.87635188
1945.65759892
1966.00411356
1957.0214313
1936.54322591
1940.09655451
1984.08159764
1961.95889187
1972.05047911
1965.16948329
1971.58194148
1977.90722309
1936.96521871
1965.81155828
1908.10119709
1941.55556579
1946.148471
1946.63529942
1932.55340672
1976.44491236
1968.25971008
1943.55222643
1977.69359681
1981.08459274
1945.01461246
1972.16785249
1971.92978231
1952.90106335
1977.03482145
1962.44547282
1962.46786494
1939.93152058
1952.48576394
1968.82879832
1936.69268
1949.51767595
1970.5194552
1976.4421192
1958.41469644
1979.83355311
1938.85188001
1977.23715511
1973.08954569
1933.49650366
1975.06011615
1966.27975245
1965.60144961
1958.43208808
1964.50352921
1976.03995005
1952.99760702
1975.49387355
1937.24996445
1944.75336831
1960.51786771
1976.66450898
1982.70273074
1969.59952268
1928.01864545
1966.34129324
1967.23053632
1952.88677694
1940.23871847
1974.01000982
1946.627664
1970.1555727
1959.80785885
1952.86306271
1977.57919248
1933.01323603
1978.04085162
1950.35182347
1982.73766861
1968.23535024
1978.06844546
1980.20849477
2000.34736621
1951.71414013
1964.86810274
1953.20648569
2010.04855597
1958.74530005
1959.22175505
1957.92253281
1957.15254074
1980.51432963
1969.58479282
1979.06338915
1951.44362171
1935.61288804
1982.56827759
1956.65055301
1977.56449876
1925.11540626
1979.33573545
1985.47768929
1969.27606306
1964.93189294
1975.8622939
1932.31693422
1934.28309741
1928.16030743
1968.11706652
1981.41339672
1977.74694101
1945.08785257
1963.6760122
1930.28188886
1978.57206245
1962.29045911
1948.09318374
1970.31200656
1959.51117741
1973.98012068
1971.04127282
1979.23609785
1940.79503118
1944.56995816
1949.82984877
1958.71659654
1945.13797154
1962.56170913
1955.45620511
1982.9869439
1943.17373464
1937.04465647
1966.85065123
1956.91288856
1938.1001912
1942.74712973
1953.36797877
1954.82131206
1981.22726878
1950.86231872
1940.01640212
1957.70303508
1974.32178826
1929.68922811
1929.97027496
1929.27455412
1958.57254177
1960.9626313
1968.65028742
1965.063384
1946.01356313
1936.73179128
1971.18685516
1987.21260649
1968.25005144
1966.85480893
1965.7813192
1955.29332833
1961.42624796
1967.3632739
1941.64720722
1955.63541374
1980.47728604
1952.83976999
1959.68486318
2010.78573452
1953.23507956
1966.31009282
1965.31682902
1913.26136251
1933.72650703
1912.19994833
1976.95441513
1970.37220814
1972.91912258
1973.94816627
1969.5882151
1954.00055131
1963.70717509
1957.5889333
1958.54715861
1930.95452017
1960.40325854
1933.40392115
1963.73590284
1963.28120484
1976.00107837
1966.14754985
1979.32964361
1961.32058677
1945.16377544
1973.77035358
1947.64379743
1918.83360971
1936.07886423
1980.81739704
1947.11200024
1953.34163606
1957.29740676
1977.58884318
1969.33588207
1965.84862111
1970.80945598
1976.47266231
1911.69155395
1940.25811682
1967.0258022
1968.72047957
1971.76841765
1957.56881333
1963.39580468
1943.87686113
1977.019881
1967.99196283
1972.8172623
1987.3869467
1971.33529612
1941.44819016
1975.13436662
1943.05142002
1965.39285361
1963.89616059
1979.50945393
1934.93460647
1979.76488127
1974.79758413
1925.10273592
1967.75839338
1971.71632242
1969.00131341
1977.11578872
1928.08002928
1965.97632315
1936.26104721
2010.72511568
1945.02426891
1959.32393415
1985.31449584
1976.52290849
1970.46055604
1948.61225367
1960.94594443
1983.60661805
1933.92581023
1977.97738643
1952.74324059
1938.85523946
1967.43734633
1979.69836516
1961.40720647
1967.3358246
1945.08289847
1965.8613664
1967.11882645
1961.26213012
1947.04759267
1937.99487985
1955.06391314
1935.17291898
1963.1222648
1948.67878968
1956.69183406
1914.14312875
1954.61229867
1930.38349459
1973.96750961
1977.42451575
1960.12737199
1955.35157549
1935.07296217
1973.23903635
1901.64527033
1953.57303095
1949.52502488
1961.18425198
1956.32619672
1999.54777791
1939.20071678
1935.57825099
1933.31434193
1980.45349229
2000.42340208
1979.77053798
1952.04880284
1960.49621429
1962.9833881
1977.1706866
1980.07688244
1950.32545583
1922.0826551
1959.25869571
1930.61428066
1934.3350784
1978.68153834
1935.14331861
1933.50939241
1963.8758982
1966.4600337
1967.12579126
1961.14300445
1927.47764169
1970.11713155
1948.69877334
1957.35628829
1977.48169885
1977.98083115
1952.80571238
1963.89868525
1981.85105301
1958.1722135
1955.00562868
1960.19015638
1951.41556836
1962.9533682
1932.43863588
1973.83876401
1970.56946715
1953.83053936
1942.11781757
1952.23015912
1974.70907677
1959.87598648
1970.96208943
1958.85731851
1965.14102088
1977.80783282
1980.82976934
1963.71602487
1945.79453435
1948.40881242
1976.01066185
1977.19667661
1983.06041622
1980.21180326
1979.87260264
1949.91933056
1934.51288234
1970.06385085
1942.14496852
1940.36785251
1968.25872613
1970.27856087
1956.08968554
1958.5163843
1956.43046073
1947.09849458
1933.11884646
1930.83244749
1951.36072035
1970.71659608
1980.23096094
1937.50429311
1936.36809491
1975.31988908
1942.99661202
1955.60608913
1942.02029868
1965.85644522
1977.92175286
1961.28234115
1941.79778671
1983.44386369
1972.48768294
1936.32741827
1963.27245411
1918.35182114
1965.08189665
1976.9699669
1972.32179194
1972.01142112
1981.11701915
1980.60826003
1935.83249393
1982.90395076
1951.93941621
1988.59050306
1937.50297489
1958.52603272
1946.12579696
1965.2589643
1957.87674964
1962.06571243
1949.47872512
1958.44641401
1970.90014442
1954.00281216
1964.28614177
1953.59533417
1960.12960446
1949.01952304
1940.76539128
1983.55044451
1958.04876506
1946.83972664
1970.20915653
1907.8562448
1962.12370786
1967.21446968
1944.90536427
1949.64120521
1969.17193921
1968.53801115
1951.02313995
1961.65871297
1959.76754642
1944.32146526
1967.71566924
1979.75031429
1956.59178905
1963.39545376
1960.28063316
1967.58887398
1944.6585699
1934.03885345
1969.268474
1978.31829123
1976.04332396
1964.48251797
1981.18640772
1960.8611832
1959.40073322
1949.81196704
1977.76135162
1977.10658793
1968.11362626
1960.57885727
1969.44907412
1978.98474898
1944.71364149
1965.94276042
1963.57665642
1942.70379126
1951.21960172
1972.73046804
1979.64234887
1969.33078454
1945.72405555
1978.87807134
1957.60814639
1975.29453946
1977.39723678
1980.31664878
1938.68854625
1958.75733508
1947.18963263
1953.43054531
1963.68336528
1982.86214627
1967.95034633
1938.58026132
1939.69873799
1938.90468427
1941.91711118
1972.44017103
1975.79583131
1941.01167499
1976.59508479
1967.12842084
1955.96401009
1959.59469541
1955.86980483
1943.868836
1967.09142663
1968.13651506
1947.3451478
1932.77670869
1959.5730818
1923.46046098
1967.90829905
1940.204666
1984.261598
1943.02738006
1948.38458221
1947.36392556
1938.82115199
1930.08772552
1953.57843868
1947.81623457
2011.72078648
1905.83509033
1961.66546452
1980.45904787
1939.41138948
1935.81285127
1977.09838196
1968.62919166
1963.90883568
1951.59476507
1967.28213594
1934.34995667
1951.05317215
1964.38553496
1973.05188814
1951.95057302
1951.90597076
1980.7866887
1972.66779795
1993.3915356
1973.40971837
1986.11488673
1948.25343957
1928.89663401
1976.30605652
1951.77907988
1945.69194868
1959.81250275
1981.09977495
1967.21900937
1971.68275767
1964.55324483
1981.33844344
1973.9156563
1964.3504421
1959.04468731
1933.35321066
1947.3102491
1964.84662949
1938.59700415
1983.23994361
1974.98593465
1972.26622244
1971.88512714
1905.58146307
1941.09667896
1968.26508082
1958.91534687
1933.114344
1982.81470574
1960.43451542
1968.04481078
1947.47559821
1947.37851707
1943.89781656
1958.86706957
1974.45240923
2011.27021126
1963.39230029
1937.36430835
1940.11856526
1950.31676554
1971.07579504
1970.84947144
1964.70096468
1961.01361141
1963.93445177
1935.73884775
1924.90470552
1973.63565946
1966.08426259
1946.07957235
1972.53648272
1947.26132349
1943.92361968
1966.35366697
1941.71601081
1972.30074508
1942.29200313
1943.10298519
1945.99338315
1942.84355195
1976.78530682
1953.19567618
1966.20108708
1964.07029289
1942.43399789
1939.31694754
1961.77855752
1941.37937389
1954.54809366
1963.35836505
1938.52985294
1956.88895184
1973.41851804
1960.60991925
1973.18101457
1944.86006217
1926.91797578
1976.98753039
1978.65742919
1981.1882761
1898.32206842
1980.63310373
1959.49302575
1967.71567455
1919.95064778
1974.09413935
1976.59383982
1974.41940518
1957.49996024
1938.09478805
1966.42770419
1949.11396844
1959.21044811
1976.21700613
1930.09852752
1943.02917648
1978.13649128
1933.89200967
1972.4824307
1939.15004988
1931.30652032
1958.19676949
1946.41043643
1943.55216027
1966.07754799
1982.99910389
1945.96742327
1950.4131719
1927.91020927
1963.74212658
1935.8591316
1973.01228935
1959.08766802
1963.71916689
1956.09861811
1963.49725206
1908.40541419
1952.49230957
1973.85044939
1977.19565271
1972.22750972
1975.70459677
1930.44769539
1969.70064471
1917.88246966
1944.07212038
1984.48460083
1973.11270513
1965.00830016
1974.7816552
1975.14445214
1970.44346017
1967.29822325
1973.98695791
1934.61907448
1980.28942551
1989.80776385
1979.11692656
1938.5165728
1950.07679565
2002.77518325
1973.5326598
1983.289256
1932.6262361
1947.10295356
1957.82770962
1894.49101654
1961.36645201
1946.49818156
1934.18949865
1955.90187162
1929.95494547
1982.10658309
1940.75092047
1927.02509749
1991.11199821
1929.81824003
1953.05046613
1972.92817651
1967.27134676
1985.70549122
1966.0220296
1933.45793637
1920.86062045
1966.53300134
1937.37948405
1971.05016363
1954.12863553
1930.35626279
1977.87504138
1953.15907401
1966.6761072
1932.32902891
1961.82462537
1957.45406873
1978.28545286
1933.45481201
1986.72301401
1959.66795995
1962.82051477
1962.33705587
1972.18961955
1980.28218242
1941.57819574
1979.56249538
1966.69162116
1948.46653253
1947.93314889
1956.49443483
1946.63123266
1963.11877186
1976.29780536
1946.28665738
1922.39648097
1948.47042687
1983.95097156
1967.90838008
1932.56954331
1970.14172666
1982.47169
1965.59306464
1963.815812
1972.22783048
1976.34682581
1971.31776522
1978.92753352
2002.42315806
1972.06848249
1954.03443499
1930.92069189
1952.10873926
1955.6684238
1933.70909628
1963.572558
1969.25757271
1945.25575042
1985.26291586
1970.90086912
1941.44297774
1919.56404379
1938.40402075
1965.37193593
1916.53162617
1946.23013917
1973.62444044
1949.85767727
1959.29175254
1974.83514988
1978.89023005
1976.92704316
1973.00733007
1970.07138936
1985.57880204
1967.1045426
1975.0365798
1949.83881956
1965.18762901
1972.31592982
1962.05667958
1965.6984718
1971.16361617
1954.72867317
1957.23823178
1978.39993165
1966.39717793
1972.69409434
1971.49035275
1966.30399883
1974.47456402
1950.56961792
1965.49600105
1946.6744886
1902.5246367
1968.96123956
1963.09691474
1970.97242881
1950.70987673
1979.78258585
1961.08493061
1935.76758462
1935.07269774
1979.26000448
1939.33194759
1980.07349617
1969.49157228
1940.52759112
1967.18898709
1945.30520614
1936.6460772
1971.85455996
1914.20459077
1967.87606921
1959.77790916
1982.25616126
1958.8669709
1973.39250391
1979.04493161
1935.11972804
1957.27832083
1980.03852276
1950.33972693
1979.03225099
1960.85684614
1955.80793322
1979.20233051
1950.2343576
1978.41736254
1972.67297199
1955.84614794
1942.48238882
1955.2798081
1975.44168552
1950.21355514
1935.33199243
1952.5965209
1980.22341984
1950.76534687
1962.85113536
1979.22072293
1945.19304691
1955.54658928
1964.8933624
1967.19774074
1946.26200318
1963.19358425
1945.17115773
1966.8706383
1965.06392526
1980.31618861
1938.26930945
1952.33665024
1970.86400262
1966.89599769
1956.67718499
1962.77518522
1948.40588266
1958.62793779
1918.47731803
1979.96812873
1977.38056844
1885.03203188
1978.23001694
1950.7735841
1941.82294752
1936.94630081
1968.88516162
1965.3411459
1973.29825278
1950.53541334
1970.80746241
1972.40097662
1948.62646026
1947.72631215
1974.44184155
1961.30795876
1975.42232205
1969.68607197
1937.90390485
1978.77740945
1971.61228726
1929.29231246
1965.03328493
1972.11278389
1953.98595641
1965.32512104
1928.9749089
1953.49816849
1972.06025345
1963.82973887
1956.70837068
1947.78468793
1937.40637687
1945.05270211
1959.22389125
1938.91901124
1939.21024109
1928.22383131
1964.94951751
1905.09090894
1968.14042272
1965.96974123
1956.57655092
1971.66907194
1971.59728207
1964.21186656
1962.69310625
1934.1080313
1973.17675956
2008.49848589
1946.72067306
1952.06674802
1957.01729673
1971.15873492
1975.90246486
1971.15625309
1977.67710387
1956.64230089
1963.37983773
1967.53919791
1971.3758422
1982.27891588
1982.31655623
1938.89032144
1974.76922212
1980.8263834
1971.03285461
2000.41387717
1974.54511169
1953.61291224
1963.4191476
1978.32880575
1970.91014109
1971.38338379
1928.40716324
1967.86637748
1972.08377111
1945.92213811
1938.11856088
1931.60366695
1969.30667032
1952.89544564
1942.69758622
1940.48395647
1913.5105226
1975.50602959
1925.49863498
1966.94525101
1975.06383061
1961.1920829
1941.8376351
1933.64303526
1934.56936305
1982.66546918
1949.29997819
1971.66037196
1947.13280481
1976.6662107
1959.78966275
1941.56084417
