# Supplementary material for: Dissemination of Mycobacterium abscessus via global transmission networks
Source: Nat Microbiol. 2021 Sep 20;6(10):1279–88. doi: 10.1038/s41564-021-00963-3 (PMC8478660; doi:10.1038/s41564-021-00963-3)
Supplement: Source Data Fig. 1 — Phylogenetic trees and population expansion distributions for Fig. 1. [file 41564_2021_963_MOESM3_ESM.zip › figure1/DCC1_MCC.nex]

#NEXUS
Begin taxa;
	Dimensions ntax=172;
		Taxlabels
			10208_3#31_Europe_UK_2011.841096
			10208_3#36_Europe_UK_2011.849315
			10208_3#39_Europe_UK_2011.852055
			10208_3#44_Europe_UK_2012.830601
			10208_3#68_Europe_UK_2012.836066
			10208_3#77_Europe_UK_2012.874317
			10208_3#79_Europe_UK_2012.81694
			10208_3#83_Europe_UK_2013.027397
			10250_1#13_Europe_UK_2008.508197
			10250_1#35_Europe_UK_2009.490411
			10250_1#81_Europe_UK_2011.013699
			10465_1#49_NorthAmerica_USA_2005.331507
			10465_1#50_NorthAmerica_USA_2005.723288
			10465_1#55_NorthAmerica_USA_2006.942466
			10465_1#57_NorthAmerica_USA_2008.352459
			10465_1#58_NorthAmerica_USA_2008.674863
			10465_1#61_NorthAmerica_USA_2009.536986
			10465_1#62_NorthAmerica_USA_2009.726027
			10465_1#66_NorthAmerica_USA_2010.591781
			10465_1#71_NorthAmerica_USA_2011.630137
			10465_1#74_NorthAmerica_USA_2012.814208
			10625_4#54_Europe_UK_2011.20274
			10625_4#64_Europe_UK_2011.339726
			10625_5#18_Europe_UK_2011.427397
			10625_5#25_Europe_UK_2012.407104
			10625_5#34_Europe_UK_2012.357923
			10625_5#57_Europe_UK_2012.415301
			10660_1#19_NorthAmerica_USA_2012.740437
			10660_1#22_Europe_UK_2012.319672
			10660_1#27_NorthAmerica_USA_2005.838356
			10660_1#4_Europe_UK_2013.027397
			10660_1#52_NorthAmerica_USA_2012.128415
			10660_1#6_NorthAmerica_USA_2005.372603
			10665_2#93_NorthAmerica_USA_2011.158904
			10665_4#36_Europe_UK_2006.084932
			10665_4#78_Europe_UK_2007.871233
			10702_1#18_NorthAmerica_USA_2005.627397
			10702_1#23_NorthAmerica_USA_2005.838356
			10702_1#24_NorthAmerica_USA_2005.879452
			10702_1#26_NorthAmerica_USA_2006.010959
			10702_1#28_NorthAmerica_USA_2005.912329
			10702_1#31_NorthAmerica_USA_2006.106849
			10702_1#34_NorthAmerica_USA_2006.589041
			10702_1#41_NorthAmerica_USA_2007.117808
			10702_1#42_NorthAmerica_USA_2007.180822
			10702_1#49_NorthAmerica_USA_2007.772603
			10702_1#53_NorthAmerica_USA_2008.005464
			10702_1#54_NorthAmerica_USA_2008.043716
			10702_1#55_NorthAmerica_USA_2008.497268
			10702_1#60_NorthAmerica_USA_2008.789617
			10702_1#64_NorthAmerica_USA_2009.40274
			10702_1#83_NorthAmerica_USA_2011.452055
			10702_1#95_NorthAmerica_USA_2012.693989
			11861_7#10_Oceania_Australia_2003.5
			11861_7#13_Oceania_Australia_2010.5
			11861_7#37_Oceania_Australia_2000.5
			11861_7#42_Oceania_Australia_2002.5
			11861_7#45_Oceania_Australia_2005.5
			11861_7#47_Europe_Holland_2009.915068
			11861_7#66_Oceania_Australia_2002.5
			11861_7#76_Oceania_Australia_2012.5
			11861_7#79_Oceania_Australia_2010.5
			11861_7#83_Oceania_Australia_2008.5
			11861_8#32_Europe_UK_2008.478142
			11893_6#11_Oceania_Australia_2013.5
			11893_6#18_Oceania_Australia_2008.5
			11893_6#23_Oceania_Australia_2011.5
			11893_6#3_Oceania_Australia_2012.5
			11893_6#50_Oceania_Australia_2007.5
			11893_6#65_Europe_UK_2008.095628
			11893_6#70_Europe_UK_2008.748634
			12045_8#34_Europe_UK_2013.671233
			12045_8#35_Europe_UK_2013.517808
			12045_8#47_Europe_UK_2013.783562
			12082_5#71_Oceania_Australia_2008.5
			12082_5#80_Europe_UK_2013.19726
			12082_5#86_Europe_UK_2012.775956
			12082_5#87_Europe_UK_2013.676712
			12163_1#30_Europe_UK_2010.131507
			12163_1#93_Europe_UK_2012.043716
			12163_2#20_Europe_UK_2012.308743
			12163_2#53_Europe_UK_2012.814208
			12163_2#83_Europe_UK_2008.781421
			7396_6#52_Europe_UK_2007.835616
			7396_7#29_Europe_UK_2007.778082
			ERR3198363_Europe_Spain_2013.994521
			ERR3198364_Europe_Spain_2013.350685
			ERR3198365_Europe_Spain_2014.580822
			ERR3198366_Europe_Spain_2014.690411
			ERR3198368_Europe_Spain_2013.347945
			ERR3198370_Europe_Spain_2008.830601
			ERR3198373_Europe_Spain_2015.309589
			ERR3198374_Europe_Spain_2009.709589
			ERR3198380_Europe_Spain_2012.021858
			ERR3198381_Europe_Spain_2009.342466
			ERR3198382_Europe_Spain_2013.534247
			ERR3198384_Europe_Spain_2014.120548
			ERR3198403_Europe_UK_2007.449315
			ERR3198406_Europe_UK_2007.460274
			ERR3198409_Europe_UK_2009.128767
			ERR3198415_Europe_UK_2009.50137
			ERR3198421_Europe_UK_2012.374317
			ERR3198437_Europe_UK_2014.027397
			ERR3198439_Europe_UK_2015.969863
			ERR3198499_Europe_UK_2014.432877
			NQQY01_Asia_China_2012.97541
			NQQZ01_Asia_China_2012.953552
			NQRB01_Asia_China_2014.169863
			NQRC01_Asia_China_2014.068493
			NQRF01_Asia_China_2013.832877
			NQRG01_Asia_China_2013.860274
			NQRH01_Asia_China_2013.632877
			NQRK01_Asia_China_2012.590164
			NQRN01_Asia_China_2013.772603
			NQRP01_Asia_China_2013.956164
			NQRQ01_Asia_China_2013.958904
			NQRR01_Asia_China_2013.936986
			NQRS01_Asia_China_2012.587432
			NQRT01_Asia_China_2015.035616
			NQRU01_Asia_China_2015.068493
			NQRX01_Asia_China_2015.323288
			NQRY01_Asia_China_2014.6
			NQRZ01_Asia_China_2012.666667
			NQSA01_Asia_China_2012.677596
			NQSB01_Asia_China_2012.598361
			NQSC01_Asia_China_2014.619178
			SRR6871393_Oceania_Australia_2014.043836
			SRR6871405_Oceania_Australia_2015.5
			SRR6871407_Oceania_Australia_2017.043836
			SRR7800405_NorthAmerica_USA_2016.907104
			SRR7800406_NorthAmerica_USA_2016.95082
			SRR7800409_NorthAmerica_USA_2016.915301
			SRR7800415_NorthAmerica_USA_2014.090411
			SRR7800429_NorthAmerica_USA_2016.297814
			SRR7800439_NorthAmerica_USA_2016.046448
			SRR7800476_NorthAmerica_USA_2015.994521
			SRR7800479_NorthAmerica_USA_2016.39071
			SRR7800480_NorthAmerica_USA_2016.23224
			SRR7800514_NorthAmerica_USA_2016.128415
			SRR7800516_NorthAmerica_USA_2016.057377
			SRR7800519_NorthAmerica_USA_2016.371585
			SRR7800526_NorthAmerica_USA_2016.071038
			SRR7800551_NorthAmerica_USA_2015.950685
			SRR7800556_NorthAmerica_USA_2016.191257
			SRR7800593_NorthAmerica_USA_2016.319672
			SRR7800596_NorthAmerica_USA_2016.385246
			SRR7800602_NorthAmerica_USA_2016.084699
			SRR7800603_NorthAmerica_USA_2016.297814
			SRR7800618_NorthAmerica_USA_2016.221311
			SRR7800619_NorthAmerica_USA_2015.991781
			SRR7800621_NorthAmerica_USA_2016.04918
			SRR7800624_NorthAmerica_USA_2016.180328
			SRR7800626_NorthAmerica_USA_2016.259563
			SRR7800628_NorthAmerica_USA_2015.605479
			SRR7800644_NorthAmerica_USA_2014.808219
			SRR7800655_NorthAmerica_USA_2016.31694
			SRR7800659_NorthAmerica_USA_2015.150685
			SRR7800665_NorthAmerica_USA_2016.142077
			SRR7800666_NorthAmerica_USA_2016.20765
			SRR7800668_NorthAmerica_USA_2015.613699
			SRR7800672_NorthAmerica_USA_2016.489071
			SRR7800675_NorthAmerica_USA_2016.453552
			SRR7800676_NorthAmerica_USA_2016.038251
			SRR7800679_NorthAmerica_USA_2016.18306
			SRR7800697_NorthAmerica_USA_2016.39071
			SRR7800699_NorthAmerica_USA_2016.964481
			SRR7800700_NorthAmerica_USA_2016.47541
			SRR7800701_NorthAmerica_USA_2016.295082
			SRR7800703_NorthAmerica_USA_2016.437158
			SRR7800706_NorthAmerica_USA_2016.161202
			SRR7800708_NorthAmerica_USA_2015.945205
			SRR7800715_NorthAmerica_USA_2015.654795
			;
End;
Begin trees;
	Translate
		1 10208_3#31_Europe_UK_2011.841096,
		2 10208_3#36_Europe_UK_2011.849315,
		3 10208_3#39_Europe_UK_2011.852055,
		4 10208_3#44_Europe_UK_2012.830601,
		5 10208_3#68_Europe_UK_2012.836066,
		6 10208_3#77_Europe_UK_2012.874317,
		7 10208_3#79_Europe_UK_2012.81694,
		8 10208_3#83_Europe_UK_2013.027397,
		9 10250_1#13_Europe_UK_2008.508197,
		10 10250_1#35_Europe_UK_2009.490411,
		11 10250_1#81_Europe_UK_2011.013699,
		12 10465_1#49_NorthAmerica_USA_2005.331507,
		13 10465_1#50_NorthAmerica_USA_2005.723288,
		14 10465_1#55_NorthAmerica_USA_2006.942466,
		15 10465_1#57_NorthAmerica_USA_2008.352459,
		16 10465_1#58_NorthAmerica_USA_2008.674863,
		17 10465_1#61_NorthAmerica_USA_2009.536986,
		18 10465_1#62_NorthAmerica_USA_2009.726027,
		19 10465_1#66_NorthAmerica_USA_2010.591781,
		20 10465_1#71_NorthAmerica_USA_2011.630137,
		21 10465_1#74_NorthAmerica_USA_2012.814208,
		22 10625_4#54_Europe_UK_2011.20274,
		23 10625_4#64_Europe_UK_2011.339726,
		24 10625_5#18_Europe_UK_2011.427397,
		25 10625_5#25_Europe_UK_2012.407104,
		26 10625_5#34_Europe_UK_2012.357923,
		27 10625_5#57_Europe_UK_2012.415301,
		28 10660_1#19_NorthAmerica_USA_2012.740437,
		29 10660_1#22_Europe_UK_2012.319672,
		30 10660_1#27_NorthAmerica_USA_2005.838356,
		31 10660_1#4_Europe_UK_2013.027397,
		32 10660_1#52_NorthAmerica_USA_2012.128415,
		33 10660_1#6_NorthAmerica_USA_2005.372603,
		34 10665_2#93_NorthAmerica_USA_2011.158904,
		35 10665_4#36_Europe_UK_2006.084932,
		36 10665_4#78_Europe_UK_2007.871233,
		37 10702_1#18_NorthAmerica_USA_2005.627397,
		38 10702_1#23_NorthAmerica_USA_2005.838356,
		39 10702_1#24_NorthAmerica_USA_2005.879452,
		40 10702_1#26_NorthAmerica_USA_2006.010959,
		41 10702_1#28_NorthAmerica_USA_2005.912329,
		42 10702_1#31_NorthAmerica_USA_2006.106849,
		43 10702_1#34_NorthAmerica_USA_2006.589041,
		44 10702_1#41_NorthAmerica_USA_2007.117808,
		45 10702_1#42_NorthAmerica_USA_2007.180822,
		46 10702_1#49_NorthAmerica_USA_2007.772603,
		47 10702_1#53_NorthAmerica_USA_2008.005464,
		48 10702_1#54_NorthAmerica_USA_2008.043716,
		49 10702_1#55_NorthAmerica_USA_2008.497268,
		50 10702_1#60_NorthAmerica_USA_2008.789617,
		51 10702_1#64_NorthAmerica_USA_2009.40274,
		52 10702_1#83_NorthAmerica_USA_2011.452055,
		53 10702_1#95_NorthAmerica_USA_2012.693989,
		54 11861_7#10_Oceania_Australia_2003.5,
		55 11861_7#13_Oceania_Australia_2010.5,
		56 11861_7#37_Oceania_Australia_2000.5,
		57 11861_7#42_Oceania_Australia_2002.5,
		58 11861_7#45_Oceania_Australia_2005.5,
		59 11861_7#47_Europe_Holland_2009.915068,
		60 11861_7#66_Oceania_Australia_2002.5,
		61 11861_7#76_Oceania_Australia_2012.5,
		62 11861_7#79_Oceania_Australia_2010.5,
		63 11861_7#83_Oceania_Australia_2008.5,
		64 11861_8#32_Europe_UK_2008.478142,
		65 11893_6#11_Oceania_Australia_2013.5,
		66 11893_6#18_Oceania_Australia_2008.5,
		67 11893_6#23_Oceania_Australia_2011.5,
		68 11893_6#3_Oceania_Australia_2012.5,
		69 11893_6#50_Oceania_Australia_2007.5,
		70 11893_6#65_Europe_UK_2008.095628,
		71 11893_6#70_Europe_UK_2008.748634,
		72 12045_8#34_Europe_UK_2013.671233,
		73 12045_8#35_Europe_UK_2013.517808,
		74 12045_8#47_Europe_UK_2013.783562,
		75 12082_5#71_Oceania_Australia_2008.5,
		76 12082_5#80_Europe_UK_2013.19726,
		77 12082_5#86_Europe_UK_2012.775956,
		78 12082_5#87_Europe_UK_2013.676712,
		79 12163_1#30_Europe_UK_2010.131507,
		80 12163_1#93_Europe_UK_2012.043716,
		81 12163_2#20_Europe_UK_2012.308743,
		82 12163_2#53_Europe_UK_2012.814208,
		83 12163_2#83_Europe_UK_2008.781421,
		84 7396_6#52_Europe_UK_2007.835616,
		85 7396_7#29_Europe_UK_2007.778082,
		86 ERR3198363_Europe_Spain_2013.994521,
		87 ERR3198364_Europe_Spain_2013.350685,
		88 ERR3198365_Europe_Spain_2014.580822,
		89 ERR3198366_Europe_Spain_2014.690411,
		90 ERR3198368_Europe_Spain_2013.347945,
		91 ERR3198370_Europe_Spain_2008.830601,
		92 ERR3198373_Europe_Spain_2015.309589,
		93 ERR3198374_Europe_Spain_2009.709589,
		94 ERR3198380_Europe_Spain_2012.021858,
		95 ERR3198381_Europe_Spain_2009.342466,
		96 ERR3198382_Europe_Spain_2013.534247,
		97 ERR3198384_Europe_Spain_2014.120548,
		98 ERR3198403_Europe_UK_2007.449315,
		99 ERR3198406_Europe_UK_2007.460274,
		100 ERR3198409_Europe_UK_2009.128767,
		101 ERR3198415_Europe_UK_2009.50137,
		102 ERR3198421_Europe_UK_2012.374317,
		103 ERR3198437_Europe_UK_2014.027397,
		104 ERR3198439_Europe_UK_2015.969863,
		105 ERR3198499_Europe_UK_2014.432877,
		106 NQQY01_Asia_China_2012.97541,
		107 NQQZ01_Asia_China_2012.953552,
		108 NQRB01_Asia_China_2014.169863,
		109 NQRC01_Asia_China_2014.068493,
		110 NQRF01_Asia_China_2013.832877,
		111 NQRG01_Asia_China_2013.860274,
		112 NQRH01_Asia_China_2013.632877,
		113 NQRK01_Asia_China_2012.590164,
		114 NQRN01_Asia_China_2013.772603,
		115 NQRP01_Asia_China_2013.956164,
		116 NQRQ01_Asia_China_2013.958904,
		117 NQRR01_Asia_China_2013.936986,
		118 NQRS01_Asia_China_2012.587432,
		119 NQRT01_Asia_China_2015.035616,
		120 NQRU01_Asia_China_2015.068493,
		121 NQRX01_Asia_China_2015.323288,
		122 NQRY01_Asia_China_2014.6,
		123 NQRZ01_Asia_China_2012.666667,
		124 NQSA01_Asia_China_2012.677596,
		125 NQSB01_Asia_China_2012.598361,
		126 NQSC01_Asia_China_2014.619178,
		127 SRR6871393_Oceania_Australia_2014.043836,
		128 SRR6871405_Oceania_Australia_2015.5,
		129 SRR6871407_Oceania_Australia_2017.043836,
		130 SRR7800405_NorthAmerica_USA_2016.907104,
		131 SRR7800406_NorthAmerica_USA_2016.95082,
		132 SRR7800409_NorthAmerica_USA_2016.915301,
		133 SRR7800415_NorthAmerica_USA_2014.090411,
		134 SRR7800429_NorthAmerica_USA_2016.297814,
		135 SRR7800439_NorthAmerica_USA_2016.046448,
		136 SRR7800476_NorthAmerica_USA_2015.994521,
		137 SRR7800479_NorthAmerica_USA_2016.39071,
		138 SRR7800480_NorthAmerica_USA_2016.23224,
		139 SRR7800514_NorthAmerica_USA_2016.128415,
		140 SRR7800516_NorthAmerica_USA_2016.057377,
		141 SRR7800519_NorthAmerica_USA_2016.371585,
		142 SRR7800526_NorthAmerica_USA_2016.071038,
		143 SRR7800551_NorthAmerica_USA_2015.950685,
		144 SRR7800556_NorthAmerica_USA_2016.191257,
		145 SRR7800593_NorthAmerica_USA_2016.319672,
		146 SRR7800596_NorthAmerica_USA_2016.385246,
		147 SRR7800602_NorthAmerica_USA_2016.084699,
		148 SRR7800603_NorthAmerica_USA_2016.297814,
		149 SRR7800618_NorthAmerica_USA_2016.221311,
		150 SRR7800619_NorthAmerica_USA_2015.991781,
		151 SRR7800621_NorthAmerica_USA_2016.04918,
		152 SRR7800624_NorthAmerica_USA_2016.180328,
		153 SRR7800626_NorthAmerica_USA_2016.259563,
		154 SRR7800628_NorthAmerica_USA_2015.605479,
		155 SRR7800644_NorthAmerica_USA_2014.808219,
		156 SRR7800655_NorthAmerica_USA_2016.31694,
		157 SRR7800659_NorthAmerica_USA_2015.150685,
		158 SRR7800665_NorthAmerica_USA_2016.142077,
		159 SRR7800666_NorthAmerica_USA_2016.20765,
		160 SRR7800668_NorthAmerica_USA_2015.613699,
		161 SRR7800672_NorthAmerica_USA_2016.489071,
		162 SRR7800675_NorthAmerica_USA_2016.453552,
		163 SRR7800676_NorthAmerica_USA_2016.038251,
		164 SRR7800679_NorthAmerica_USA_2016.18306,
		165 SRR7800697_NorthAmerica_USA_2016.39071,
		166 SRR7800699_NorthAmerica_USA_2016.964481,
		167 SRR7800700_NorthAmerica_USA_2016.47541,
		168 SRR7800701_NorthAmerica_USA_2016.295082,
		169 SRR7800703_NorthAmerica_USA_2016.437158,
		170 SRR7800706_NorthAmerica_USA_2016.161202,
		171 SRR7800708_NorthAmerica_USA_2015.945205,
		172 SRR7800715_NorthAmerica_USA_2015.654795
;
tree TREE1 = (((((((1[&height=5.2027400000000394,height_95%_HPD={5.202739999999942,5.202739999999949},height_median=5.202739999999949,height_range={5.202739999999935,5.202739999999977},length=23.913509030069793,length_95%_HPD={10.220402654383491,38.777768495019316},length_median=22.780914840678847,length_range={7.7265462931507045,73.93328835866461},rate=1.8096041881617177E-4,rate_95%_HPD={7.19565…
End;
