# Supplementary material for: Dissemination of Mycobacterium abscessus via global transmission networks
Source: Nat Microbiol. 2021 Sep 20;6(10):1279–88. doi: 10.1038/s41564-021-00963-3 (PMC8478660; doi:10.1038/s41564-021-00963-3)
Supplement: Source Data Fig. 1 — Phylogenetic trees and population expansion distributions for Fig. 1. [file 41564_2021_963_MOESM3_ESM.zip › figure1/massiliense_subspecies.nwk]

(((((((((((((((((((((((((((((((((((((((((7396_8#62:1.000000500073206E-6,7396_8#73:1.000000500073206E-6):1.1301970035404452E-5,7396_8#53:1.000000500073206E-6):1.000000500073206E-6,7396_8#49:1.000000500073206E-6):1.0000004999621837E-6,((7396_8#72:1.000000500073206E-6,7396_8#50:1.000000500073206E-6):1.000000500073206E-6,7396_7#4:1.000000500073206E-6):1.0000004999621837E-6):6.092168741922421E-6,(((7396_6#82:6.2290972865364225E-6,7396_7#3:1.1812473300953918E-5):1.000000500073206E-6,7396_6#64:1.000000500073206E-6):1.000000500073206E-6,((7396_6#85:1.000000500073206E-6,7396_6#75:6.178051947025587E-6):3.0547036745653955E-6,7396_8#86:1.000000500073206E-6):3.092842144725161E-6):1.8472937610147788E-5):1.0000004999621837E-6,7520_7#35:1.0000004999621837E-6):1.0132288180697557E-6,7396_6#74:1.000000500073206E-6):1.0928568975332453E-6,7396_6#55:1.000000500073206E-6):1.0347144804301323E-6,7396_6#57:1.000000500073206E-6):1.3428174457930098E-6,7396_8#81:1.0000004999621837E-6):6.874594383421417E-6,((7396_6#79:1.9965178874148393E-5,7396_6#73:1.000000500073206E-6):1.9534172651658466E-5,(7396_6#66:5.769983380643495E-5,7396_6#76:1.2337291368513803E-5):1.630414977893402E-5):1.000000500073206E-6):1.160683539502827E-6,7396_6#54:1.0000004999621837E-6):1.1550569812945888E-5,7396_6#93:1.000000500073206E-6):1.0000004999621837E-6,7396_6#72:1.2474775820225936E-5):1.000000500073206E-6,(7396_7#41:1.000000500073206E-6,7520_7#33:1.000000500073206E-6):1.830750814091342E-5):1.0000004999621837E-6,7520_7#37:1.0000004999621837E-6):1.000000500073206E-6,(7520_7#51:1.0000004999621837E-6,7520_7#36:1.0000004999621837E-6):3.702737010480295E-5):1.0112509811754933E-6,7396_7#2:1.000000500073206E-6):3.3064384034053873E-6,(((7520_7#34:1.0000004999621837E-6,7396_8#74:1.0000004999621837E-6):1.000000500073206E-6,7396_8#87:1.000000500073206E-6):6.451158110820643E-6,7396_6#65:1.2371711524794549E-5):6.448037117690042E-6):1.3191529286316062E-4,(((((((((12163_1#29:1.2599012478520244E-5,12163_1#78:6.467222727124522E-6):1.0000004999621837E-6,12163_1#45:6.301500389049863E-6):1.000000500073206E-6,12163_1#1:1.000000500073206E-6):1.000000500073206E-6,12163_1#6:1.000000500073206E-6):1.0000004999621837E-6,12163_1#73:1.0000004999621837E-6):2.6001944268827515E-5,12082_5#54:5.628966331239216E-5):2.2266778781843133E-4,SRR7800423:1.079998315639541E-4):1.0000004999621837E-6,(NQOZ01:1.5893512946241195E-4,10250_1#6:9.152510064747155E-5):3.335487435796036E-5):3.072886946875464E-5,(((10250_1#20:1.000000500073206E-6,10250_1#19:1.000000500073206E-6):2.3956044873818527E-5,10060_8#12:7.940373764214748E-5):1.1146354396507352E-4,10665_3#28:2.5862501097528856E-4):7.469470857379701E-5):1.6011849585884086E-5):1.9136424559640375E-4,((((((((((((ERR3198487:1.0000004999621837E-6,ERR3198483:1.0000004999621837E-6):1.000000500073206E-6,ERR3198484:1.000000500073206E-6):7.381938599149152E-5,ERR3198490:8.43195322579593E-5):1.0000004999621837E-6,ERR3198489:1.0000004999621837E-6):1.7577900146370506E-4,ERR3198494:1.181785734812868E-4):6.211422144741796E-6,ERR3198493:5.4924050082783005E-5):1.0000004999621837E-6,((ERR3198491:1.000000500073206E-6,ERR3198482:2.4380036787952086E-5):4.8547813358945646E-5,ERR3198488:5.853911332365236E-5):1.752694667647159E-4):6.150962362150292E-5,ERR3198492:1.0000004999621837E-6):1.000000500073206E-6,ERR3198496:6.1164846344441415E-6):1.5761769954281135E-4,(((ERR3198486:1.0000004999621837E-6,ERR3198497:1.3170172400767122E-5):1.000000500073206E-6,ERR3198485:1.000000500073206E-6):8.729959502773443E-5,ERR3198495:1.1198561355474368E-4):2.2224121379466055E-4):3.576584420735829E-4,10465_1#53:1.268494041131163E-4):7.128359567176723E-6,(10465_1#44:1.000000500073206E-6,10665_2#70:1.000000500073206E-6):9.977192895516129E-5):1.5235117636236417E-5):6.821014320779195E-5,((M.a_082312_2258:2.133958781735945E-5,M.a_091912_2455:2.550515264831965E-5):3.063712215856107E-5,M.a_2B_0307:1.8364070511256436E-5):1.088612424881008E-4):2.2068633720195852E-4,((((((((12163_1#58:1.8498257501775583E-5,ERR3198503:3.11833443775722E-5):1.0000004999621837E-6,12163_1#56:1.0000004999621837E-6):2.042800899826336E-5,M.a_47J26:4.355247394260964E-5):6.107538442656768E-6,((12163_2#5:2.2263123887311664E-5,12163_2#22:1.000000500073206E-6):1.3710966242586053E-5,12163_1#34:1.0000004999621837E-6):1.000000500073206E-6):1.0000004999621837E-6,12082_5#57:1.0000004999621837E-6):9.257484825242468E-5,NQOY01:1.336312508731785E-4):1.3167628235111195E-5,(((((ERR3198501:1.000000500073206E-6,ERR3198502:1.000000500073206E-6):9.65053792790771E-5,(10250_1#52:1.000000500073206E-6,10396_8#5:1.000000500073206E-6):3.5554013154803776E-5):1.0000004999621837E-6,10208_3#26:8.143415759498396E-5):6.947282436575719E-5,SRR7800727:6.993574054858787E-5):1.000000500073206E-6,10208_3#57:3.739148425840888E-5):6.972040284403125E-5):6.687148625561523E-5,((((((((12163_2#79:6.148200302091844E-6,12163_2#80:7.489340188016058E-6):7.438737909870596E-6,12163_2#78:1.0000004999621837E-6):3.036699821601374E-5,11861_7#63:1.2176204929659207E-5):2.260351874316946E-5,11861_7#60:6.096883717554569E-6):3.074392889668154E-5,(11861_7#62:6.0846584690743555E-6,11861_7#64:1.399562010240274E-5):3.462944064303031E-5):1.0000004999621837E-6,11861_7#57:6.109679719368266E-6):1.8438747427795832E-5,11861_7#59:5.499653720086872E-5):1.1682218369657438E-4,(11893_6#56:1.2113218196629916E-4,NQPQ01:1.5333400279660125E-4):6.220518553390342E-5):7.84954053193454E-5):1.3395017161910161E-5):2.467964373472631E-4,((((((((10665_4#21:1.000000500073206E-6,10665_4#7:1.000000500073206E-6):1.0000004999621837E-6,10665_4#23:1.0000004999621837E-6):1.000000500073206E-6,10665_4#19:1.000000500073206E-6):1.8951042621839775E-5,(10665_3#41:1.000000500073206E-6,10665_4#20:1.2637011488125793E-5):6.271284569314695E-6):8.37843927248283E-6,10625_5#79:1.000000500073206E-6):1.7073354887320313E-5,(((10665_4#35:1.0000004999621837E-6,10665_4#37:1.0000004999621837E-6):6.516354373764521E-6,10665_3#68:1.0000004999621837E-6):1.950748071133379E-5,(10665_3#66:7.646965787810878E-6,10665_3#50:1.000000500073206E-6):3.2209154729012646E-5):1.000000500073206E-6):9.919579899630993E-5,17261_1#66:1.2156726454326527E-4):1.0000004999621837E-6,(NQQD01:4.505278221367259E-5,NQQE01:2.535762207467318E-5):1.3503033089590222E-4):1.777240058067342E-4):6.349983698661354E-5,(NQPS01:1.000000500073206E-6,NQPY01:1.000000500073206E-6):2.1023278568577108E-4):5.291411651195954E-4,((11861_7#23:1.8392125178734453E-5,11893_6#9:3.288460515971092E-5):3.2782344999038315E-5,11861_8#20:7.968620726517273E-5):3.276198083179693E-5):8.082081325633261E-5,SRR6871392:1.4086080963626735E-4):0.001920229725928535,(((((((((((((((10665_4#29:1.0000004999621837E-6,10665_4#27:1.0000004999621837E-6):1.2663147924185658E-4,10665_4#34:6.230727442324557E-6):5.612877983052211E-5,10665_3#31:1.0000004999621837E-6):6.9038107648689E-5,10665_3#23:1.000000500073206E-6):1.0000004999621837E-6,10665_4#1:3.371456207643675E-4):1.000000500073206E-6,10060_8#14:2.46762029355585E-5):1.0000004999621837E-6,10665_3#37:1.0000004999621837E-6):1.000000500073206E-6,10665_3#38:1.000000500073206E-6):1.6795504166444708E-5,(((10665_3#33:3.7278226174386475E-5,10665_3#49:6.542285617994192E-5):1.000000500073206E-6,10665_3#34:1.000000500073206E-6):1.5257753342545755E-5,10665_3#43:1.0000004999621837E-6):1.7768281140828623E-4):1.3138777784638123E-6,10665_3#9:1.000000500073206E-6):4.546013442574548E-6,(10665_3#30:1.000000500073206E-6,10665_3#79:6.243550502604833E-6):1.0000004999621837E-6):7.442711068861296E-5,10665_4#2:2.5540841407378778E-5):5.266859505459465E-5,(10665_3#8:1.000000500073206E-6,10665_3#7:1.3330018728052728E-5):2.5144894062090195E-4):1.201625009592533E-4,10625_5#64:6.524283895359417E-5):4.524477777956282E-5,(((10071_6#83:1.000000500073206E-6,10625_5#84:3.814880231822748E-5):1.000000500073206E-6,10625_5#60:2.4653477138869562E-5):1.0000004999621837E-6,10665_3#22:6.211867143446348E-6):8.752698560599015E-6):0.0012565740868571984):8.897497749073002E-4,((((((((((((((((((((((((((((((((((((((((((((((((((((7520_7#25:1.0000004999621837E-6,7396_8#95:6.218871655971903E-6):1.1487600903858919E-6,7520_7#27:6.158794241040155E-6):1.0000004999621837E-6,7396_8#89:1.0000004999621837E-6):1.000000500073206E-6,7396_8#71:1.000000500073206E-6):1.0000004999621837E-6,7396_8#68:1.0000004999621837E-6):1.000000500073206E-6,7520_7#32:1.000000500073206E-6):1.000000500073206E-6,7520_7#31:1.000000500073206E-6):1.0000004999621837E-6,7520_7#26:1.0000004999621837E-6):1.000000500073206E-6,7520_7#39:1.000000500073206E-6):1.0000004999621837E-6,7520_7#28:1.0000004999621837E-6):1.000000500073206E-6,(((((((7396_7#32:1.0000004999621837E-6,7396_8#57:5.132143349295681E-6):1.000000500073206E-6,12082_5#81:3.1435492858999936E-5):1.1073236534375752E-6,7396_7#39:1.000000500073206E-6):1.000000500073206E-6,7520_7#30:1.000000500073206E-6):1.0000004999621837E-6,7396_7#47:1.0000004999621837E-6):1.000000500073206E-6,7396_7#43:1.000000500073206E-6):1.0000004999621837E-6,7520_7#29:1.0000004999621837E-6):1.000000500073206E-6):1.2703561988902656E-5,7520_7#44:1.000000500073206E-6):1.000000500073206E-6,7396_7#26:6.148650234960584E-6):1.0000004999621837E-6,7396_8#70:1.2257097708134879E-5):1.000000500073206E-6,7396_8#52:1.000000500073206E-6):1.000000500073206E-6,7396_6#71:6.1743671386782495E-6):1.0000004999621837E-6,7396_7#30:1.0000004999621837E-6):1.000000500073206E-6,7396_8#61:1.000000500073206E-6):1.0000004999621837E-6,7396_8#64:1.0000004999621837E-6):1.000000500073206E-6,7396_8#55:1.838535135822994E-5):1.1546726026434584E-6,7396_8#88:1.0000004999621837E-6):5.370675425053761E-6,(((12078_1#63:1.000000500073206E-6,12078_1#64:1.000000500073206E-6):1.0000004999621837E-6,7396_8#77:1.0000004999621837E-6):1.000000500073206E-6,7396_8#80:1.000000500073206E-6):7.270597746744656E-6):1.0000004999621837E-6,7396_6#53:1.0000004999621837E-6):1.000000500073206E-6,((((7396_8#56:1.000000500073206E-6,7396_7#36:1.2503061774915558E-5):1.5591631631339808E-6,7396_8#93:1.0000004999621837E-6):1.4695516157292587E-6,7396_7#44:1.000000500073206E-6):1.473197801526993E-6,7396_7#33:1.0000004999621837E-6):1.616807626669825E-6):1.000000500073206E-6,7396_6#96:6.413340597810624E-6):1.0000004999621837E-6,7396_8#63:1.0000004999621837E-6):1.000000500073206E-6,7520_7#49:6.214109336988294E-6):1.0000004999621837E-6,7396_8#66:1.2281595473617735E-5):1.000000500073206E-6,7520_7#48:1.2341121124026522E-5):1.000000500073206E-6,(7396_7#1:5.140426623251315E-6,7520_7#47:1.000000500073206E-6):1.000000500073206E-6):1.0000004999621837E-6,7396_7#7:1.0000004999621837E-6):1.000000500073206E-6,7396_8#78:1.2281588004703359E-5):1.0000004999621837E-6,7396_7#25:1.0000004999621837E-6):1.000000500073206E-6,7396_7#9:6.148803177841167E-6):1.000000500073206E-6,7396_8#59:1.000000500073206E-6):1.0000004999621837E-6,7396_8#76:1.0000004999621837E-6):1.000000500073206E-6,7396_7#48:1.000000500073206E-6):1.0000004999621837E-6,7396_7#10:1.0000004999621837E-6):1.000000500073206E-6,7396_6#69:1.000000500073206E-6):1.000000500073206E-6,7396_8#75:1.000000500073206E-6):1.0000004999621837E-6,12078_1#70:1.3197157969213613E-5):1.03424226982618E-6,12078_1#69:1.0000004999621837E-6):1.0116534933102272E-6,12078_1#65:6.603318538411784E-6):1.1314833748832243E-6,7396_7#24:1.2319532451399162E-5):3.4237584425333978E-6,((((7396_7#11:1.0000004999621837E-6,7396_6#87:1.0000004999621837E-6):1.000000500073206E-6,12078_1#71:1.000000500073206E-6):5.1935397253899396E-6,7396_8#96:1.000000500073206E-6):2.1790843284241745E-6,7396_7#38:1.000000500073206E-6):4.0067109620123276E-6):1.000000500073206E-6,7396_8#60:6.164148324883101E-6):1.0000004999621837E-6,((10665_2#94:1.0000004999621837E-6,10665_2#96:1.0000004999621837E-6):1.000000500073206E-6,10665_2#95:1.000000500073206E-6):6.305969726505545E-6):1.0706013883299281E-4,((((((SRR7800421:1.000000500073206E-6,SRR7800422:1.000000500073206E-6):7.619979604833738E-5,SRR7800418:4.116666755737963E-5):1.0000004999621837E-6,SRR7800509:1.0171456818119928E-4):1.000000500073206E-6,SRR7800426:5.039444509791213E-5):2.089240551783611E-5,(((10665_4#69:1.000000500073206E-6,10665_4#71:1.000000500073206E-6):1.000000500073206E-6,10665_4#70:1.000000500073206E-6):6.416162615252574E-5,CP7_lib1632_miseq_r0090_301bp:6.694245145433264E-6):1.4186732110954559E-5):2.273609549074962E-5,((10665_3#16:1.000000500073206E-6,10665_3#17:1.000000500073206E-6):1.000000500073206E-6,10665_4#53:6.335988208650001E-6):1.1943451785889625E-4):1.4047276172379775E-5):1.0000004999621837E-6,11893_6#10:1.8717450744665243E-5):2.0626416490365784E-5,10665_4#45:6.338505348790768E-5):1.000000500073206E-6,(12163_1#23:1.000000500073206E-6,12163_1#47:1.000000500073206E-6):2.0038582879366995E-4):1.688079491635186E-5,((((12163_1#18:1.0000004999621837E-6,10625_4#76:1.0000004999621837E-6):1.000000500073206E-6,12163_1#16:1.000000500073206E-6):1.000000500073206E-6,12163_1#17:1.000000500073206E-6):4.221503250367853E-5,12163_1#26:6.302632575172495E-6):6.365738094404882E-5):3.924562653728758E-4):3.2010327328990673E-4,NQQG01:2.6500883789959406E-4):3.94681236280614E-4,M18:3.2806876151525444E-4):2.068470279611434E-4,(NQQH01:6.869509629878756E-4,10665_4#54:0.0014689620898376):4.4455343672789027E-4):1.000000500073206E-6,((((((((((((((((((((((((((16933_5#16:1.0000004999621837E-6,16933_5#15:1.0000004999621837E-6):1.000000500073206E-6,16933_5#17:1.000000500073206E-6):1.000000500073206E-6,16933_5#18:1.000000500073206E-6):1.0000004999621837E-6,(16933_5#39:1.000000500073206E-6,16933_5#19:1.000000500073206E-6):1.0000004999621837E-6):6.177374994309481E-6,(16933_5#20:1.0000004999621837E-6,16933_5#24:1.0000004999621837E-6):1.000000500073206E-6):1.000000500073206E-6,(16933_5#43:1.000000500073206E-6,16933_5#28:6.254050083809304E-6):1.000000500073206E-6):1.0000004999621837E-6,(16933_5#21:1.2485447858257004E-5,16933_5#27:1.000000500073206E-6):1.0000004999621837E-6):1.000000500073206E-6,((16933_5#32:1.000000500073206E-6,16933_5#31:6.2454433944481025E-6):1.238610118736716E-5,16933_5#37:1.0000004999621837E-6):1.000000500073206E-6):1.0000004999621837E-6,((16933_5#64:1.0000004999621837E-6,16933_5#62:1.0000004999621837E-6):1.000000500073206E-6,(16933_5#63:1.0000004999621837E-6,16933_5#65:1.0000004999621837E-6):1.000000500073206E-6):6.153384865315026E-6):1.000000500073206E-6,((16933_5#22:1.000000500073206E-6,16933_5#68:6.247732317943289E-6):1.0000004999621837E-6,(16933_5#23:6.266741593541347E-6,16933_5#29:1.000000500073206E-6):1.0000004999621837E-6):1.000000500073206E-6):1.000000500073206E-6,((16933_5#25:1.8672339862524368E-5,16933_5#34:1.2457436126211974E-5):1.000000500073206E-6,(16933_5#26:1.0000004999621837E-6,16933_5#41:6.2265183071730235E-6):1.000000500073206E-6):1.000000500073206E-6):1.0000004999621837E-6,(((16933_5#40:1.0000004999621837E-6,16933_5#35:1.0000004999621837E-6):1.000000500073206E-6,16933_5#14:6.235378620988996E-6):1.000000500073206E-6,(16933_5#67:1.000000500073206E-6,16933_5#30:1.000000500073206E-6):1.000000500073206E-6):1.0000004999621837E-6):1.000000500073206E-6,((16933_5#33:1.8604764739027502E-5,16933_5#42:1.000000500073206E-6):1.0000004999621837E-6,(16933_5#36:6.230474691726329E-6,16933_5#66:1.000000500073206E-6):1.0000004999621837E-6):1.000000500073206E-6):1.084538460371931E-6,16933_5#51:1.000000500073206E-6):5.044579293511653E-6,((((16933_5#56:1.000000500073206E-6,CRM-0020:2.2778704332759858E-5):1.000000500073206E-6,16933_5#49:1.000000500073206E-6):1.0000004999621837E-6,16933_5#61:1.0000004999621837E-6):1.000000500073206E-6,(16933_5#50:1.0000004999621837E-6,16933_5#55:1.0000004999621837E-6):1.000000500073206E-6):1.0000004999621837E-6):6.123217833109429E-6,18090_5#32:1.2252912935162286E-5):1.000000500073206E-6,(((16933_4#14:1.000000500073206E-6,16933_5#52:1.000000500073206E-6):1.000000500073206E-6,(16933_4#25:1.000000500073206E-6,16933_5#44:1.000000500073206E-6):1.000000500073206E-6):1.0000004999621837E-6,((16933_4#16:6.241327135891872E-6,16933_4#19:1.0000004999621837E-6):1.000000500073206E-6,16933_4#22:1.000000500073206E-6):6.163458540653366E-6):1.000000500073206E-6):1.0000004999621837E-6,((16933_5#57:6.2291501683464645E-6,16933_4#5:1.000000500073206E-6):6.17416402171056E-6,(16933_4#17:1.0000004999621837E-6,16933_5#54:1.0000004999621837E-6):1.000000500073206E-6):1.0000004999621837E-6):1.000000500073206E-6,(((16933_4#28:6.254742305533689E-6,16933_5#59:1.0000004999621837E-6):1.000000500073206E-6,(16933_5#53:6.236194902919934E-6,16933_5#60:1.0000004999621837E-6):1.000000500073206E-6):1.0000004999621837E-6,((16933_4#29:1.0000004999621837E-6,16933_5#70:3.758447675505927E-5):1.000000500073206E-6,16933_4#4:6.2177363887583326E-6):1.0000004999621837E-6):1.000000500073206E-6):1.000000500073206E-6,((16933_5#46:6.239399979679483E-6,16933_4#32:6.240571230331504E-6):1.000000500073206E-6,16933_4#3:1.000000500073206E-6):1.000000500073206E-6):1.0000004999621837E-6,(((16933_5#47:6.24949213623438E-6,16933_5#45:1.0000004999621837E-6):1.000000500073206E-6,(16933_5#48:6.260992417739253E-6,16933_4#27:1.0000004999621837E-6):1.000000500073206E-6):1.000000500073206E-6,((16933_4#23:1.0000004999621837E-6,16933_4#30:1.0000004999621837E-6):1.000000500073206E-6,16933_5#58:1.000000500073206E-6):1.000000500073206E-6):1.0000004999621837E-6):1.000000500073206E-6,(((((16933_4#21:1.000000500073206E-6,16933_4#18:1.000000500073206E-6):1.0000004999621837E-6,(16933_4#20:1.000000500073206E-6,16933_4#24:1.000000500073206E-6):1.0000004999621837E-6):1.000000500073206E-6,((16933_4#26:1.000000500073206E-6,16933_4#13:6.234200964017056E-6):1.0000004999621837E-6,(16933_4#33:6.245738582211224E-6,16933_4#31:1.000000500073206E-6):1.0000004999621837E-6):1.000000500073206E-6):1.4145539688481534E-6,16933_4#1:1.0000004999621837E-6):1.6949600890603378E-6,16933_4#15:1.000000500073206E-6):9.159564166472123E-6):1.118016226042684E-6,16933_5#80:1.000000500073206E-6):5.011027009782509E-6,(((((((((16933_5#71:6.262866811601597E-6,16933_5#73:3.122648311348897E-5):1.000000500073206E-6,16933_5#74:1.000000500073206E-6):1.000000500073206E-6,(16933_5#77:1.000000500073206E-6,16933_5#76:1.000000500073206E-6):1.000000500073206E-6):1.0000004999621837E-6,((16933_5#72:1.000000500073206E-6,16933_5#79:6.2457311063024434E-6):1.000000500073206E-6,(16933_5#75:1.8760501449333056E-5,16933_5#78:6.239383208317406E-6):1.000000500073206E-6):1.0000004999621837E-6):1.000000500073206E-6,16933_4#6:1.000000500073206E-6):3.4267596594639294E-5,((((16933_5#81:1.0000004999621837E-6,16933_5#86:1.0000004999621837E-6):1.000000500073206E-6,16933_5#84:6.224783475672346E-6):1.000000500073206E-6,16933_5#82:6.2251401290458475E-6):1.0000004999621837E-6,(16933_5#85:1.000000500073206E-6,16933_5#83:6.22816883266708E-6):1.0000004999621837E-6):5.776981160654504E-5):2.2448296579602456E-5,16933_4#54:1.0000004999621837E-6):1.000000500073206E-6,16933_5#38:1.874797388290439E-5):1.0000004999621837E-6,(16933_4#53:1.0000004999621837E-6,16933_4#52:1.0000004999621837E-6):6.1987336419377925E-6):1.000000500073206E-6):1.000000500073206E-6,(((((((((((((((((((((((((((((((((((((((((((((((((((16933_4#35:1.8391099859349502E-5,GO_06:2.690382748049558E-5):1.0000004999621837E-6,16933_4#34:1.8764513031732655E-5):1.000000500073206E-6,16933_4#47:6.271544816693897E-6):1.0000004999621837E-6,16933_4#43:6.267601474596596E-6):1.000000500073206E-6,16933_4#48:1.000000500073206E-6):1.000000500073206E-6,16933_4#37:1.000000500073206E-6):1.0000004999621837E-6,16933_4#42:1.0000004999621837E-6):1.000000500073206E-6,16933_4#41:1.000000500073206E-6):1.0000004999621837E-6,16933_4#44:1.0000004999621837E-6):1.000000500073206E-6,16933_4#39:1.000000500073206E-6):1.000000500073206E-6,16933_4#40:1.000000500073206E-6):1.0000004999621837E-6,16933_4#45:6.236992914576689E-6):1.000000500073206E-6,16933_4#51:6.248239626471808E-6):1.0000004999621837E-6,16933_4#38:1.0000004999621837E-6):1.000000500073206E-6,16933_4#36:1.000000500073206E-6):1.000000500073206E-6,16933_4#49:1.000000500073206E-6):1.0000004999621837E-6,16933_4#50:1.0000004999621837E-6):1.4906857155549957E-5,16933_4#91:2.037618757821935E-5):1.0000004999621837E-6,16933_4#63:1.0000004999621837E-6):1.000000500073206E-6,16933_4#56:6.2634904085534515E-6):1.000000500073206E-6,16933_4#67:1.000000500073206E-6):1.0000004999621837E-6,16933_4#87:1.0000004999621837E-6):1.000000500073206E-6,(16933_4#92:1.153278886911746E-5,16933_5#4:1.0000004999621837E-6):1.000000500073206E-6):1.0000004999621837E-6,16933_4#80:1.0000004999621837E-6):1.000000500073206E-6,16933_5#1:6.27171854439279E-6):1.000000500073206E-6,16933_4#57:1.000000500073206E-6):1.0000004999621837E-6,16933_5#10:1.0000004999621837E-6):1.000000500073206E-6,16933_4#79:1.2537322961247988E-5):1.0000004999621837E-6,16933_4#55:1.0000004999621837E-6):1.000000500073206E-6,16933_4#94:1.000000500073206E-6):1.000000500073206E-6,16933_4#83:1.000000500073206E-6):1.0000004999621837E-6,16933_5#11:1.0000004999621837E-6):1.000000500073206E-6,16933_4#58:1.000000500073206E-6):1.0000004999621837E-6,(16933_5#5:5.279309575167979E-6,16933_4#88:1.000000500073206E-6):1.0000004999621837E-6):1.000000500073206E-6,(16933_4#93:1.000000500073206E-6,16933_4#86:1.000000500073206E-6):6.179576803710951E-6):1.000000500073206E-6,16933_4#82:6.215528816966298E-6):1.0000004999621837E-6,((16933_4#78:1.0000004999621837E-6,16933_4#65:1.0000004999621837E-6):1.000000500073206E-6,16933_4#76:1.000000500073206E-6):6.162789089492193E-6):1.000000500073206E-6,((((16933_5#88:1.0000004999621837E-6,16933_5#87:1.0000004999621837E-6):1.000000500073206E-6,16933_5#89:1.000000500073206E-6):1.0000004999621837E-6,(16933_5#92:1.000000500073206E-6,16933_5#91:1.000000500073206E-6):1.0000004999621837E-6):1.000000500073206E-6,((16933_5#90:1.000000500073206E-6,16933_5#93:1.000000500073206E-6):1.0000004999621837E-6,(16933_5#95:1.000000500073206E-6,16933_5#94:1.000000500073206E-6):1.0000004999621837E-6):1.000000500073206E-6):2.448020394163475E-5):1.000000500073206E-6,16933_4#84:1.000000500073206E-6):1.1032183178105726E-6,16933_4#85:1.000000500073206E-6):6.187774904353738E-6,(((((((((16933_4#71:1.000000500073206E-6,AUVF01:1.000000500073206E-6):1.000000500073206E-6,16933_4#2:1.000000500073206E-6):1.0000004999621837E-6,16933_4#59:6.233875090577712E-6):1.000000500073206E-6,(16933_4#90:1.000000500073206E-6,16933_5#13:1.000000500073206E-6):1.2360367508401637E-5):6.170884114808928E-6,(((16933_4#81:1.1548267165650827E-5,16933_4#64:9.684457814018721E-6):1.0000004999621837E-6,16933_4#69:1.0000004999621837E-6):1.000000500073206E-6,(16933_4#72:1.000000500073206E-6,16933_4#74:6.225423515027195E-6):6.183143679172609E-6):1.875786750149544E-5):1.0000004999621837E-6,16933_4#66:1.0000004999621837E-6):1.000000500073206E-6,16933_4#62:6.24764229661956E-6):1.000000500073206E-6,16933_4#73:1.000000500073206E-6):1.0000004999621837E-6,(((16933_5#3:1.0000004999621837E-6,16933_4#70:6.272019893560632E-6):1.000000500073206E-6,16933_5#9:6.2285132831352286E-6):1.0000004999621837E-6,(16933_5#7:1.000000500073206E-6,16933_4#95:1.000000500073206E-6):1.0000004999621837E-6):1.2285078561435903E-5):1.000000500073206E-6):1.0000004999621837E-6,16933_4#61:1.0000004999621837E-6):1.000000500073206E-6,16933_4#77:1.000000500073206E-6):1.000000500073206E-6,16933_5#8:1.000000500073206E-6):1.0000004999621837E-6,16933_4#75:1.0000004999621837E-6):1.000000500073206E-6,16933_5#12:6.243735187094757E-6):1.0807302162074706E-6,16933_4#68:6.247064934572499E-6):1.0001412062976556E-6,16933_5#2:6.291483371501094E-6):1.0514574674269639E-6,16933_5#6:1.000000500073206E-6):1.171203233618634E-6,16933_4#89:1.0000004999621837E-6):1.717865571015942E-5,16933_4#46:1.000000500073206E-6):1.000000500073206E-6):6.66301266860625E-6,(((((16933_4#10:1.0000004999621837E-6,16933_4#9:1.0000004999621837E-6):1.000000500073206E-6,16933_4#11:6.244101913965849E-6):1.000000500073206E-6,16933_4#7:6.220322589567395E-6):1.0000004999621837E-6,16933_4#8:6.229127576862226E-6):1.000000500073206E-6,16933_4#12:1.878245603159634E-5):9.61126558685077E-5):9.006417911624487E-4):0.0014221132977162432,(((((((((((12082_5#63:1.000000500073206E-6,12163_1#83:1.000000500073206E-6):1.0000004999621837E-6,12163_1#75:1.0000004999621837E-6):1.000000500073206E-6,12163_1#88:1.000000500073206E-6):1.000000500073206E-6,(12163_2#9:1.2194690574118816E-5,12163_1#92:1.000000500073206E-6):1.000000500073206E-6):1.3234297088104974E-5,12163_2#25:1.0000004999621837E-6):7.928320360295338E-5,(ERR4020051:1.000000500073206E-6,ERR4020053:1.000000500073206E-6):7.86029778412356E-5):6.589151659963655E-6,((ERR3198411:2.4359608388646592E-5,ERR3198410:1.0000004999621837E-6):1.1063823968571196E-4,10625_4#26:9.060609181155144E-5):3.614501169213469E-5):7.408581943812997E-6,(((NQPB01:6.223149022488439E-5,NQPX01:3.213068771745764E-5):7.350133478856158E-6,NQQA01:5.831458927108013E-5):4.059749449669692E-5,NQPI01:3.997738119598804E-5):4.881780829091298E-5):7.446273158739913E-6,10702_1#52:1.8961939736028555E-4):1.0599800027599748E-5,(((((BS441_lib5552_nextseq_n0047_151bp:1.000000500073206E-6,BS422_lib5551_nextseq_n0047_151bp:1.000000500073206E-6):1.0000004999621837E-6,(BS472_lib5553_nextseq_n0047_151bp:1.000000500073206E-6,BS485_lib5554_nextseq_n0047_151bp:1.857713054920218E-5):1.0000004999621837E-6):1.000000500073206E-6,BS504_lib5555_nextseq_n0047_151bp:1.2991729480882341E-5):1.9138262604911915E-5,((BS_257_lib5982_nextseq_n0055_151bp:6.1878113126745404E-6,BS_297_lib4801_nextseq_n0027_151bp:1.2646979865915675E-5):6.182136075838507E-6,(BS_200_lib4795_nextseq_n0027_151bp:6.322152661830671E-6,BS_222_lib5986_nextseq_n0055_151bp:1.2509943525640388E-5):1.000000500073206E-6):1.000000500073206E-6):3.502298039248508E-5,ERR3198383:4.115065758780734E-5):1.1323448981248596E-4):1.8602701549086387E-4,((((((((NQPH01:7.298744617134645E-6,NQPK01:2.5694353492311528E-5):7.288420319717659E-6,NQQI01:1.000000500073206E-6):9.270951039486164E-5,NQPZ01:1.2832621242864217E-4):5.364647871286543E-5,NQPV01:7.768818821929369E-5):8.180816770231303E-6,(M.a_1S_153_0915:1.293120575707185E-5,10250_1#76:6.951009405398167E-5):1.000000500073206E-6):8.83148100694342E-6,10660_1#18:6.509697876877496E-5):4.416170859711244E-5,(NQPF01:1.000000500073206E-6,NQPG01:1.000000500073206E-6):1.5860392808397794E-4):1.000000500073206E-6,10665_4#48:1.3523406152560202E-4):7.1599325633942E-5):0.05267264601317456):0.053599720004255724,(((((((12163_2#63:1.0000005000176948E-6,12163_2#62:1.0000005000176948E-6):1.2077247821484782E-5,12163_2#61:1.0000005000176948E-6):1.0000005000176948E-6,12163_2#60:1.0000005000176948E-6):2.3432480922791488E-5,12163_2#77:1.2677125931559452E-5):7.797345724980254E-6,((((11893_6#48:1.2493756305687054E-5,11893_6#47:1.0000005000176948E-6):1.0000005000176948E-6,11893_6#46:1.0000005000176948E-6):5.8454179203693E-6,11893_6#45:1.000000500073206E-6):1.0000004999621837E-6,11893_6#44:1.0000004999621837E-6):6.215651240359943E-5):1.2242452032806828E-4,11893_6#22:1.291809503215502E-4):0.12364202811066094,((CG_380_lib5984_nextseq_n0055_151bp:1.000000500073206E-6,CG_351_lib5983_nextseq_n0055_151bp:1.000000500073206E-6):0.0030801088846935665,10702_1#1:0.0063266910316684966):0.034469425288393474):0.018703638572200587):0.02354864652193367,((((((ERR4020106:1.0000004999621837E-6,ERR4020110:1.0000004999621837E-6):5.9546450190850475E-5,VM50_TCCTGAGC_CTCTCTAT_L001_001:1.319048259669775E-4):1.0000005000176948E-6,VM262_S50_001:6.838926552998892E-5):1.0000005000176948E-6,(((PA118_L001_001:1.0000005000176948E-6,PA246_L001_001:1.0000005000176948E-6):1.0000005000176948E-6,PA501_L001:3.770602437175308E-5):6.919128369309302E-6,PA9_L001_001:1.000000500073206E-6):5.0521578518425425E-5):1.3777277768356466E-5,(M159:1.0000005000176948E-6,AJSD01:1.0000005000176948E-6):2.6933480035851165E-5):1.0093277777789567E-4,(((10250_1#16:1.1225106859213962E-4,12163_1#49:6.707885706769279E-5):1.61705302370585E-5,NQQC01:2.138036790061415E-4):1.0000004999621837E-6,10665_2#81:1.0095015634814519E-4):1.000000500073206E-6):0.05190571672060962):0.02243765452665092,(((((((((((((((10625_5#30:1.0000005000176948E-6,10625_5#29:1.0000005000176948E-6):1.0000005000176948E-6,10625_5#28:1.0000005000176948E-6):1.0000005000176948E-6,(ERR4020089:3.258000384837034E-5,10625_5#8:1.0000005000176948E-6):1.2615401687898764E-5):1.0000005000176948E-6,10660_1#28:1.8953348080830157E-5):1.0000005000176948E-6,10625_5#27:1.0000005000176948E-6):9.087077174896319E-5,(10208_3#3:1.645101357294898E-5,10208_3#58:5.381306150029075E-4):8.93899622411709E-6):2.061878541749218E-4,10208_3#46:9.294303508738944E-5):2.2240164405512575E-4,(M154:2.4966485449329223E-4,ERR3198397:2.032001789767368E-4):2.1625475779274428E-5):3.891880114587076E-5,((((SRR7800460:3.7944595966732386E-5,SRR7800463:1.0000005000176948E-6):1.0000005000176948E-6,SRR7800461:1.0000005000176948E-6):1.0000005000176948E-6,(SRR7800462:1.0000004999621837E-6,SRR7800468:1.0000004999621837E-6):6.596185948337663E-6):1.0029099402891761E-4,SRR6871404:1.7604433504897488E-4):7.016932540959697E-6):2.868799289890145E-4,((((((((((NQPA01:2.6448458615324633E-5,NQQF01:2.0280067199451857E-5):7.263087398334811E-5,NQPT01:1.4874992993008096E-4):3.282081152977678E-5,NQPC01:5.7032184107574935E-5):6.893067868146696E-5,((NQPE01:3.094511921875043E-5,NREJ01:1.0000005000176948E-6):1.0000005000176948E-6,NQPR01:1.0000005000176948E-6):3.879689388341934E-5):2.8329013385952617E-5,NQPW01:6.774346822385757E-5):1.844869596034915E-5,NQPD01:8.181186131472895E-5):5.73595517424641E-5,NQPO01:1.0633789675007499E-4):1.3167075420389418E-4,22194_1#16:2.3133593294955013E-4):1.0000005000176948E-6,((M156:1.0646999949281977E-4,M172:4.9633737619902973E-5):1.8253815915736382E-4,M148:7.078580850842231E-4):1.3055934254668777E-4):4.215424915465782E-5,23430_4#112:2.348768241646204E-4):2.4594382191700515E-4):0.04763757631925741,(12082_5#85:1.8729634837677533E-5,12082_5#84:1.875020843344899E-5):0.03416887337171859):0.02219843483083156,((((11893_6#6:1.0000004999621837E-6,11893_6#7:1.0000004999621837E-6):1.2504911393929063E-5,11893_6#5:1.000000500073206E-6):6.306807681544235E-6,11893_6#4:1.000000500073206E-6):0.03660520413955137,NQPL01:0.053450179527810004):0.015864747118153555):0.012617099611930138,SRR7800736:0.06431445726732721):0.00880049980483244,((11861_7#85:1.0000005000176948E-6,11861_7#86:1.0000005000176948E-6):0.06016504588973004,ROCH4_1_L001_001:0.0637420146232005):0.012332268819967074):0.008138900864378185,(((((((((((((11893_6#27:1.000000500073206E-6,11861_8#19:6.235980803348529E-6):1.0000004999621837E-6,(11893_6#35:1.000000500073206E-6,11893_6#29:1.000000500073206E-6):1.0000004999621837E-6):1.000000500073206E-6,11893_6#30:1.000000500073206E-6):5.085447492114703E-6,(((11893_6#34:1.8669666203730007E-5,11893_6#32:1.0000004999621837E-6):2.868650864962241E-6,11893_6#33:1.0000005000176948E-6):2.1892524585731543E-5,(11893_6#36:1.8630106781492017E-5,11893_6#28:1.000000500073206E-6):1.0000004999621837E-6):1.000000500073206E-6):1.2063352718527653E-5,11893_6#25:6.114893793540688E-6):1.0000005000176948E-6,11893_6#26:1.241861700868041E-5):1.0000005000176948E-6,11893_6#24:1.0000005000176948E-6):1.0211744061439099E-4,(10702_1#37:6.5927963703860115E-6,10702_1#90:6.614828576334553E-6):1.1775335490327166E-4):1.0000004999621837E-6,(12163_2#75:1.8775089366873665E-5,11861_7#77:6.224417094025103E-6):1.6676720668395983E-4):0.04331082277108045,(10702_1#45:4.560944954051238E-4,NQPM01:8.159091648843875E-4):0.024667250028490184):0.027862582830400107,10208_3#74:0.06743369019878082):0.012957211132331725,((((NL141_L002_001:9.493916793446022E-6,NL100_L002_001:1.000000500073206E-6):1.0000004999621837E-6,NL47_S56_001:6.3616580388004E-6):8.06839898909173E-6,(N_3B_lib5205_nextseq_n0040_151bp:9.139284244230605E-6,N_LJ_lib5204_nextseq_n0040_151bp:1.0000005000176948E-6):7.405727173837029E-5):0.04402839002272385,((10250_1#28:0.03166847498634018,10665_4#39:0.007823765665713855):0.01441976223828817,(10625_4#12:1.0000005000176948E-6,10625_4#6:1.9173122756732663E-5):0.1498845839432011):0.018407790503985777):0.04033262503051077):0.008774415397212909,M115:0.1258217320334608):0.00674875994170665):0.007224320661615935):0.015143108411813544,50594:0.06797192625681642):0.029050160618692644,10208_3#27:0.08068117103249722):0.09945055246250922,(((10625_5#38:1.0000005000176948E-6,10625_5#39:1.0000005000176948E-6):0.001455989483611253,M.a_5s_0817:0.0036619733144394595):0.09062176162397839,((10702_1#89:3.190753307591443E-5,10702_1#66:1.0000005000176948E-6):0.02264762105294471,SRR7800419:0.0032741940276602155):0.013949194306341728):0.04877038411615575):0.004633904525541799,(((((((((((((((((((ERR3198448:1.2101062652702943E-5,ERR3198441:6.0322378691024525E-6):1.0000005000176948E-6,ERR3198449:1.0000005000176948E-6):2.4993225606784186E-5,((ERR3198446:1.2459074505477563E-5,ERR3198443:1.0000005000176948E-6):1.0000005000176948E-6,ERR3198445:1.0000005000176948E-6):1.0544208170704117E-5):1.0000005000176948E-6,ERR3198444:1.0000005000176948E-6):1.0000005000176948E-6,ERR3198447:1.2451377986333334E-5):1.429841939337706E-5,ERR3198442:3.002082571440523E-5):1.3529115868710084E-4,((BERN_11216_lib4807_nextseq_n0027_151bp:1.0000005000176948E-6,BERN_11158_lib4806_nextseq_n0027_151bp:5.6267247011687616E-6):1.0000005000176948E-6,BERN_11194_lib5979_nextseq_n0055_151bp:1.0000005000176948E-6):5.876555144807005E-5):5.680795486351364E-5,10208_3#53:3.416660530891624E-5):0.001047641824333645,(SRR7800725:2.5734928950083003E-5,SRR7800724:8.100294987323231E-6):1.5960987174068464E-4):4.471270881493128E-4,(10702_1#48:5.067029124522504E-5,10208_3#60:1.5097943623754162E-4):4.2487280620007173E-4):3.890147594438065E-4,(((((11861_7#52:1.1858773461681515E-4,SRR7800424:4.7580486811305E-5):7.158987403810269E-5,(ERR4020087:6.751245478942014E-6,10702_1#88:1.3112468311593517E-5):6.457381206093071E-5):1.0000005000176948E-6,(SRR7800510:6.652310519050797E-6,SRR7800425:2.1560413974608394E-5):8.123264542830855E-5):7.674127488643823E-6,(10660_1#21:1.5406149844471306E-4,10702_1#40:1.4455941203223022E-4):5.228321684153103E-5):7.443425607250864E-5,((((10660_1#23:5.2812074844144075E-5,10660_1#34:6.679266003539741E-5):2.325759473909006E-5,(ERR4020103:1.0000005000176948E-6,ERR4020097:1.5316172261248262E-5):4.361973767041949E-5):6.684334280138149E-5,10702_1#25:1.5520021724163557E-4):2.352415103656913E-5,10625_4#84:4.257218004216634E-5):1.5486344931825435E-4):1.990768842744517E-4):2.5449776348424047E-4,((((((10208_3#51:2.9213253744375667E-4,10702_1#71:1.327005813899218E-4):1.0000005000176948E-6,SRR7800729:1.5449360527231004E-4):1.5414073149278007E-4,10702_1#17:3.641139119989756E-4):2.9182277161193815E-4,(((SRR7800416:1.0000005000176948E-6,SRR7800417:1.0000005000176948E-6):4.227423950503573E-5,SRR7800504:2.664542103897327E-5):1.2348304326265103E-4,SRR7800723:3.2939285502048277E-4):1.0000005000176948E-6):9.977067960209585E-5,NOV_11006_lib4808_nextseq_n0027_151bp:1.880846540036063E-4):2.532867865484567E-5,10702_1#29:0.015450398666608023):2.2262896243285812E-4):1.7483314291949492E-4,((SRR7800420:1.313139887656467E-4,SRR7800726:4.4677089063915876E-5):1.0000005000176948E-6,SRR7800508:1.8674201390733725E-5):7.330009750156075E-5):1.725397057347755E-4,JRMD01:3.6861262137721784E-4):0.10744484388332615,(((((12163_1#69:1.0000005000176948E-6,12163_1#85:1.0000005000176948E-6):1.0000005000176948E-6,12163_2#30:1.0000005000176948E-6):1.0000005000176948E-6,ERR3198414:1.0000005000176948E-6):3.043053318363409E-5,11893_6#66:1.0000005000176948E-6):0.0016664994589556392,CIP_108297_contigs_ordered:0.0027060317727741756):0.0013907460429642415):0.007806717965317511,((((((((((12163_2#45:1.0000005000176948E-6,10625_4#58:1.0000005000176948E-6):1.0000005000176948E-6,10625_4#60:1.0000005000176948E-6):1.2143287163979277E-5,12163_1#42:5.90218621421279E-6):7.17426877566707E-6,10625_4#59:1.0000005000176948E-6):1.0000005000176948E-6,12163_1#36:1.0000005000176948E-6):1.0000005000176948E-6,12163_1#21:1.0000005000176948E-6):2.8916025438530113E-5,10208_3#49:5.927090925428313E-5):1.0000005000176948E-6,10665_3#77:1.1805533366548993E-5):1.0000005000176948E-6,((((((10665_4#46:1.0000005000176948E-6,10665_4#57:1.0000005000176948E-6):1.0000005000176948E-6,10665_4#80:1.0000005000176948E-6):6.741722418912577E-5,10665_3#27:1.1967238620236298E-5):5.166036738310509E-4,ERR3198440:1.0845453149305184E-4):1.0000005000176948E-6,12045_8#42:1.1866787767245146E-4):1.0000005000176948E-6,23430_4#96:1.4781462362289943E-4):6.022602456412507E-6):2.1783495660560037E-4,10208_3#67:0.002225155399530221):0.00846631277103449):0.03911318134474595,(17261_1#43:9.073725787767106E-5,ERR3198399:9.567192759996068E-5):0.07557077574869142):0.011458664601630586,(((((((((((((((10208_3#71:1.8670670320075633E-5,SRR7800431:6.979258172185032E-5):1.0000005000176948E-6,10208_3#70:6.299839645451666E-6):6.585250197532755E-6,TN509_L001_001:5.1383978420194154E-5):1.0000005000176948E-6,NQQB01:2.3957329815577078E-4):6.040809772422939E-5,NQPP01:2.0323981994080365E-4):1.0000005000176948E-6,(ERR3198394:0.0016304792935334933,ERR3198389:1.0000005000176948E-6):0.0019556197071338155):0.0010869853146667774,((((NQPN01:4.5439060892660255E-5,NQOX01:7.361652693665954E-5):3.5195086478756465E-5,NQPJ01:8.839942802796319E-5):5.829432413029245E-5,NQPU01:1.3642451159862068E-4):1.0000005000176948E-6,11861_7#78:0.0012557796335815885):0.0010008330580843494):0.0011056853695532998,10660_1#16:9.76949267615379E-5):3.3225060120267713E-4,(10208_3#18:6.346294463499547E-6,10208_3#16:2.6152914976818042E-5):0.001539400360543064):3.19730978501076E-4,(ERR4020054:1.0000005000176948E-6,ERR4020059:6.549812406220212E-6):9.060481307082702E-5):1.3450651162394411E-4,(((((((23430_4#103:3.170970912735882E-5,22194_1#17:2.128717501129751E-4):1.7789965956327425E-4,11861_7#51:1.000000500073206E-6):9.99794770246698E-5,11861_8#9:8.109327017091772E-5):2.4572703839820242E-5,(11861_8#7:1.000000500073206E-6,22194_1#18:1.000000500073206E-6):1.000000500073206E-6):0.006620383819276654,(((12163_1#4:1.000000500073206E-6,11861_8#34:1.000000500073206E-6):1.000000500073206E-6,10625_4#75:1.000000500073206E-6):0.02132444859549254,23430_4#97:0.04987500182552884):0.006372007096244081):0.0033919111471998886,(((ERR3198391:1.0000005000176948E-6,ERR3198393:3.399952274256157E-4):4.001713481787128E-4,ERR3198385:2.010172290632939E-4):0.0011134330802727854,(10250_1#7:2.675395173012962E-4,23430_4#99:0.02164782639480267):9.265975478234267E-6):5.887001766277655E-4):1.7366723412959306E-5,SRR7800730:7.748702628462834E-5):7.461209998216312E-5):3.905718136623104E-4,(((((((SRR7800466:1.000000500073206E-6,SRR7800528:1.000000500073206E-6):1.000000500073206E-6,SRR7800467:1.000000500073206E-6):1.000000500073206E-6,SRR7800601:7.105625908443436E-6):1.000000500073206E-6,SRR7800483:1.000000500073206E-6):1.000000500073206E-6,SRR7800481:1.000000500073206E-6):1.000000500073206E-6,SRR7800443:1.000000500073206E-6):4.9226324853379744E-5,SRR7800511:1.2367227274390213E-4):0.016874431168089954):0.003795006565509851,AS492_L002_001:0.02096697096355199):0.08150054861401107,((ERR3198367:6.642833415992921E-5,M139:5.1479922356101326E-5):0.01777819119160906,(10702_1#38:0.011467221328938848,10660_1#36:0.0362000751970224):0.04858940053651528):0.1399686782587578):0.0649027393398886,((((SRR7800561:2.0761842246030948E-5,SRR7800721:1.3924784165952886E-5):1.0000005000176948E-6,SRR7800720:3.496739738173549E-5):6.803389708209817E-6,10702_1#81:7.988314486562231E-6):5.775232938087793E-5,SRR7800505:2.523697788447965E-5):0.11076442846817786):0.055490370769439024):0.008796392766897532,(((((((((10625_5#69:1.0000005000176948E-6,10625_5#71:1.0000005000176948E-6):1.0000005000176948E-6,10625_5#73:1.2054601665312248E-5):1.0000005000176948E-6,10625_5#66:1.0000005000176948E-6):1.0000005000176948E-6,10625_5#65:1.0000005000176948E-6):1.0000005000176948E-6,10625_5#70:1.0000005000176948E-6):1.0000005000176948E-6,10625_5#62:1.0000005000176948E-6):1.0000005000176948E-6,10625_5#67:1.0000005000176948E-6):2.291694644435127E-5,10625_5#68:1.2051524888367915E-5):1.0000005000176948E-6,((10665_3#76:1.0000005000176948E-6,10665_3#71:1.0000005000176948E-6):3.5546798314856076E-5,10665_3#67:1.2099848536228919E-5):5.975473856112412E-6):0.0642925388121875):0.025721737751026263);
