# Supplementary material for: Dissemination of Mycobacterium abscessus via global transmission networks
Source: Nat Microbiol. 2021 Sep 20;6(10):1279–88. doi: 10.1038/s41564-021-00963-3 (PMC8478660; doi:10.1038/s41564-021-00963-3)
Supplement: Source Data Fig. 1 — Phylogenetic trees and population expansion distributions for Fig. 1. [file 41564_2021_963_MOESM3_ESM.zip › figure1/dcc1_expansion_distribution.txt]

1974.65484652
1964.70583919
1956.34643222
1970.43509012
1954.10408152
1972.72667998
1980.51015692
1982.68072783
1981.47830392
1977.25017876
1974.45080203
1971.26197788
1965.4471387
1948.15551303
1954.31612539
1965.77571722
1960.14691689
1966.62922023
1957.12251691
1946.99308863
1956.48615539
1961.96064079
1955.22171591
1929.09288687
1939.67290726
1925.19664557
1959.66433505
1954.91692628
1966.29127819
1959.36218307
1937.67182705
1953.70059625
1969.52807126
1969.45000038
1967.75012835
1965.63505816
1955.56513906
1965.45995121
1961.12286282
1956.30607775
1959.70224649
1966.94087534
1970.28815949
1968.24001284
1966.1256569
1967.30384375
1965.16572127
1953.97351964
1960.04508264
1951.09904027
1952.92666215
1964.4654085
1969.51829065
1963.734871
1970.62478658
1970.59260659
1967.94655325
1974.18871064
1980.22213001
1978.94993586
1977.79108157
1980.07757955
1974.87114296
1974.16285131
1973.6506501
1970.71962332
1970.75512356
1972.16861394
1977.22601992
1976.00593107
1968.24586239
1966.23807927
1956.04233689
1957.47493506
1971.50256698
1969.9072007
1974.75936526
1972.06533799
1970.55153046
1970.66480781
1964.48088734
1968.16299411
1942.13925437
1973.37438999
1978.09948102
1975.95500641
1976.59100128
1972.16839936
1971.2513838
1974.47413276
1975.56127022
1970.59163612
1954.49656585
1942.29174584
1945.99575041
1970.83312773
1977.9252417
1970.78643888
1975.70731311
1964.10390336
1966.93538016
1959.62206533
1963.03113418
1967.69373082
1949.34250744
1930.66698394
1965.7133176
1960.92826107
1962.42062454
1973.45638522
1968.34824636
1970.54787821
1970.06531946
1966.43359136
1965.6229557
1966.82337195
1948.60566289
1966.71065319
1968.6882722
1966.21410941
1971.15402208
1970.27286207
1972.68065035
1978.75771338
1977.90107518
1975.8992772
1966.16611727
1964.29112197
1954.20238472
1956.04524068
1972.42133374
1965.35136527
1969.59572036
1974.18864328
1974.44038779
1974.52530924
1969.78776565
1965.03415094
1971.77268406
1961.01975151
1956.92951248
1963.63284328
1961.55308233
1961.50051183
1967.68053655
1977.4206742
1971.51197569
1967.29648792
1971.26361071
1964.85161863
1970.24318698
1962.60062817
1960.35263198
1958.2482701
1957.97458075
1947.16167056
1929.85106138
1931.25306226
1922.93274282
1960.0964208
1956.32056462
1940.96322406
1943.27781893
1935.92513222
1918.63974529
1954.28542388
1970.85404264
1972.09955923
1965.08252462
1963.95407351
1957.36377607
1952.20464577
1968.92493481
1961.23577974
1969.64991193
1974.09746241
1971.39789015
1969.03875875
1960.59549611
1955.6668391
1963.18889589
1961.52400692
1953.08397335
1953.64559835
1959.38171544
1966.653461
1968.48938824
1960.78012399
1967.41279093
1960.47476733
1965.72588469
1967.82197619
1966.12691723
1969.50218098
1965.75155143
1946.43787759
1956.93228323
1966.24927298
1925.97622025
1931.81529698
1910.43534382
1954.34418259
1952.71566336
1962.5535376
1939.91357629
1945.06347343
1928.38749231
1952.01348463
1947.63476932
1940.99638134
1949.29030074
1951.42114343
1966.57019849
1963.51977707
1967.24641517
1963.68768292
1968.08378371
1962.35520878
1977.22539516
1975.01625028
1976.64425746
1966.35716608
1960.89407644
1955.37073846
1968.0708202
1970.07859764
1956.10264295
1963.60152743
1935.85169245
1962.72225126
1937.07690004
1936.12185263
1972.29290254
1964.01771701
1968.88940939
1972.18515552
1970.01905362
1962.50488289
1961.70929135
1963.71728494
1964.06268497
1947.92437941
1964.03521359
1975.13228212
1974.81559328
1963.85185279
1963.73045346
1964.722585
1966.17855324
1962.21161695
1968.33605358
1956.56985818
1939.66042878
1967.1165248
1974.11258806
1974.53662322
1964.66735083
1970.55170841
1967.75517459
1965.06293659
1970.97943926
1964.86519643
1969.43046491
1960.85731608
1962.86743998
1965.71993123
1959.39688261
1956.00997419
1950.69184081
1937.36102739
1933.12264092
1952.64799262
1951.60206526
1943.96375111
1943.48471943
1934.40779452
1969.8600324
1962.98349971
1966.02474835
1955.6028458
1952.64965355
1951.40133478
1953.00602577
1960.5136762
1967.35432055
1957.84910583
1954.61957272
1969.0336283
1958.48283555
1961.42998833
1954.7402598
1962.81367175
1963.43985505
1970.7358795
1962.30500982
1966.48098669
1973.36469071
1971.84467391
1977.08128331
1982.02296319
1975.10135117
1977.37134059
1972.2438507
1957.25372628
1964.23781234
1953.54690047
1943.70043532
1942.65963016
1958.18575488
1957.90310426
1964.32323543
1958.83419641
1966.78425932
1973.81554417
1979.29170067
1976.78699587
1976.91801484
1972.20005498
1974.37090476
1977.03752517
1969.26846344
1975.05018025
1968.16096932
1959.40846978
1961.07259507
1966.23965167
1961.55645767
1961.54379281
1950.98896708
1960.94446728
1963.4899468
1959.79624189
1970.23458532
1969.9951517
1971.82906165
1972.12072001
1967.38945643
1968.49727655
1952.33284314
1955.76023274
1950.40922396
1957.03956299
1960.76331252
1972.72166314
1971.79408518
1967.61696087
1966.68727079
1965.08351044
1969.4489026
1963.50636566
1954.99701287
1958.96550985
1961.90345056
1975.22091103
1976.4116912
1971.27618895
1966.01422859
1973.64880571
1967.49881418
1957.44956162
1969.01212366
1967.62293196
1975.46898071
1970.21466923
1969.47907531
1978.85690414
1967.06271978
1971.12262282
1972.58296582
1973.20073131
1978.0681577
1958.52192003
1946.05614148
1960.35530221
1933.45469196
1957.63421466
1951.64958415
1955.54930565
1967.973799
1966.57997708
1964.26447288
1961.6859237
1962.09736824
1953.63868542
1945.25784813
1956.77224754
1954.64246606
1968.72948338
1942.67777412
1937.9884863
1938.19572292
1921.29590364
1945.35466888
1958.95211989
1949.20957
1966.14916235
1977.22669805
1979.13613404
1976.22359062
1968.74079891
1956.09244805
1963.66143293
1970.59909274
1976.4414561
1973.67205605
1967.52467724
1966.10982859
1958.89537282
1965.42705566
1958.98073508
1929.84781417
1959.5907768
1962.15221811
1966.20719952
1965.77609963
1971.771181
1960.21468555
1950.87021561
1961.10368824
1966.41463728
1960.01881082
1955.61345648
1951.8388052
1947.20981089
1946.69056985
1960.56233035
1963.97535099
1965.1487757
1968.1992357
1959.92894532
1962.04957121
1965.23375277
1957.91955785
1958.69044563
1948.24721187
1956.5432312
1964.92576588
1943.2150244
1941.99396828
1931.31522616
1940.17678046
1957.75492098
1962.54285844
1940.98785203
1954.35332698
1968.58915109
1959.20882661
1956.9843854
1955.23912326
1948.41236228
1949.00215261
1976.66746279
1973.13631069
1969.05617868
1956.59274872
1963.49782575
1956.78689498
1969.51954992
1972.8948247
1977.41015106
1975.73875158
1969.55112559
1963.58749751
1965.29640141
1965.91764276
1954.94506631
1969.82573837
1970.77222203
1963.30412376
1968.09487607
1967.18435775
1967.59131837
1972.01203666
1973.04843093
1975.01309255
1970.25244271
1970.50193559
1975.95114845
1968.72935745
1964.63887164
1972.10487118
1967.79778756
1970.97377083
1976.24346857
1979.81955496
1977.58049881
1976.46014498
1972.21678232
1978.89808404
1969.03439078
1975.68554527
1975.35322211
1977.23457906
1978.12945153
1973.13298748
1977.14449804
1965.20254916
1963.50881482
1972.74461922
1972.64198325
1964.10403041
1966.89260857
1976.96504858
1977.52655683
1968.75740418
1968.27253689
1973.60301518
1978.23300921
1962.85765384
1961.84274539
1969.07313121
1964.25661921
1948.45992494
1931.54399247
1929.24212545
1964.00720026
1973.26393612
1971.88966545
1965.24448561
1942.71663761
1941.75976054
1951.78714011
1961.12666954
1967.65499425
1954.34187317
1954.04564447
1949.30024339
1964.19325335
1943.84349258
1968.87366774
1967.246633
1969.1355886
1978.01280648
1973.05311984
1965.23850838
1961.22871789
1962.3514342
1952.93655957
1956.94034232
1960.00349858
1970.5263918
1967.42353958
1960.79360961
1964.22543295
1971.21485168
1963.85945925
1960.26021718
1963.22201633
1961.8735692
1966.68257244
1972.73083646
1969.7715252
1969.67793164
1963.27565639
1970.67336083
1970.98966999
1966.7093081
1974.81767615
1966.78801132
1969.29165972
1968.61308486
1960.2823893
1970.29315868
1961.36356548
1968.71091728
1964.35225901
1963.02299702
1953.35319141
1973.78896887
1977.19124261
1979.08934411
1976.06490031
1976.81925574
1979.16541517
1982.90820825
1973.95909939
1964.34621855
1971.46976087
1950.63402143
1947.72177278
1957.56897327
1957.96571847
1949.75039896
1954.04621063
1951.54886359
1972.18505144
1958.02589974
1954.53740496
1962.88951625
1970.45991955
1968.13542298
1968.2091521
1971.31684973
1969.54567366
1963.20018837
1968.09253528
1965.74611266
1957.68156359
1957.99367414
1966.39518739
1955.51968728
1959.47264441
1954.16953848
1963.8340549
1968.26878189
1964.82938228
1966.79302339
1960.51348927
1960.6840974
1962.73136023
1960.42958952
1952.10357238
1966.65326411
1965.99675929
1959.04029305
1962.37633752
1961.9837585
1970.66541725
1975.34236527
1967.39777545
1969.99318515
1968.40442308
1955.17901966
1965.57721014
1967.45145704
1956.16329385
1956.54886579
1934.88071339
1957.92199178
1948.93155298
1963.12895336
1966.56547318
1965.94472843
1967.74931668
1965.62899846
1960.88011051
1948.13533255
1938.41589136
1933.69579447
1921.87742611
1956.92258915
1960.57196993
1960.52711432
1945.2833784
1915.08895038
1935.87601248
1956.12094073
1962.04874156
1962.06698387
1965.03867195
1959.48583426
1963.44193319
1969.94773984
1977.77358432
1976.93065389
1979.34475043
1982.16989197
1984.19306698
1980.01285484
1980.54891661
1979.14994409
1970.77134852
1968.1046662
1957.07762873
1970.81368007
1967.26640768
1971.86930365
1961.30172093
1964.99568876
1964.03261938
1963.09921053
1966.47161053
1970.20363022
1972.21543891
1973.86406935
1975.34415472
1973.63002832
1965.34645906
1969.45378441
1969.43624581
1967.47746305
1951.73510254
1950.7553959
1943.77887914
1957.99318129
1953.12022139
1967.6691424
1967.02815604
1959.17685059
1973.40010306
1975.44679664
1975.24871078
1960.50851852
1960.50987221
1967.71931756
1967.86907734
1954.79827098
1964.47647252
1957.36107032
1961.42766939
1954.04932595
1951.94670203
1942.16705858
1930.69484486
1953.03247886
1946.15060809
1954.08603758
1955.66836757
1966.3904293
1961.56387202
1962.77480276
1968.91664489
1957.14666513
1977.88855485
1975.79797564
1969.3691828
1962.3861632
1962.46169899
1971.47850021
1969.5158976
1970.77690672
1974.90107452
1959.11741267
1953.03646562
1962.98279034
1971.06362284
1963.51994722
1965.07812417
1961.03274732
1943.64572699
1908.19130499
1962.8897834
1964.7971091
1964.82024242
1965.7515955
1950.87438956
1965.88088853
1961.68407225
1959.90066254
1967.28207612
1953.70216982
1948.0665609
1944.92967651
1950.03490506
1959.92070141
1960.33848327
1971.17543522
1963.20531604
1968.12372992
1975.11329316
1951.33153252
1953.30077061
1958.23932409
1949.39523843
1960.49556972
1962.20810219
1972.36476783
1966.96043146
1972.30083719
1967.79741091
1953.99969884
1951.23504722
1969.80370595
1968.1075128
1960.51731572
1972.5536656
1969.15203627
1967.54080233
1958.06503238
1941.79777009
1940.88614086
1945.61433029
1952.39400197
1953.3173853
1930.72368662
1939.67820451
1935.45360244
1949.49416076
1955.93429975
1948.32444476
1928.72874825
1949.98810483
1957.63308113
1960.64333502
1968.40637728
1952.10497496
1948.20834508
1943.90143074
1959.20834465
1958.51722199
1969.36403849
1969.12768906
1970.60193057
1977.14022868
1947.00349083
1928.72534871
1929.98055488
1935.67100724
1959.87100043
1957.48550215
1939.43096576
1940.8551019
1913.8544761
1944.87554047
1940.5373518
1955.07808955
1954.96867003
1962.42164772
1967.667299
1959.07894297
1957.76765569
1940.79133816
1950.89892949
1958.505856
1931.58097107
1941.75262868
1929.46397297
1942.42620204
1956.08511962
1968.31219666
1954.25634885
1964.58074705
1966.24280612
1948.0024636
1958.04340139
1968.83138882
1965.47264773
1964.53257375
1970.16414072
1965.74218154
1976.66865211
1970.99733458
1965.9084518
1971.08608572
1956.77317842
1944.30330286
1958.53835191
1958.96635658
1950.48555201
1955.06607249
1958.93514047
1955.70223326
1961.06181822
1930.64933541
1951.50261316
1953.21841127
1969.09109857
1973.83417904
1961.58088732
1969.56150161
1967.3541747
1959.82735696
1955.58172286
1972.43789541
1973.39827796
1975.0177965
1970.81835562
1971.59753901
1971.11183599
1967.61018867
1965.9501683
1963.02687028
1969.0906115
1961.24625369
1961.98361393
1955.72540908
1955.75483823
1947.72554608
1947.96566087
1943.20072848
1958.2561677
1942.37707403
1943.68701043
1893.03935546
1922.26440711
1930.19025314
1953.86510219
1958.00034917
1965.76057422
1955.42976969
1952.32585023
1960.54640623
1966.41725754
1972.56170755
1969.417421
1970.22927292
1965.82714023
1953.71917967
1957.12453337
1961.20003446
1961.86534548
1967.21024093
1963.16162355
1957.1438529
1938.29402643
1956.3270453
1973.28787834
1969.07066697
1950.44036536
1964.69887106
1957.30690276
1959.5145974
1968.76033991
1957.73026227
1968.39098825
1962.82453673
1966.55356275
1954.30254083
1978.64044432
1972.78451356
1972.41572416
1968.05809605
1963.2466062
1949.55370417
1950.38542318
1966.7739315
1950.46780098
1965.52822753
1970.35437527
1974.55665076
1970.69005319
1969.94709533
1966.81110412
1966.43386036
1963.63369888
1969.30673013
1979.48491236
1977.39109669
1966.09406354
1956.79729144
1963.85166826
1970.33361725
1968.00729877
1970.4753966
1975.95086669
1974.33717184
1971.1270061
1959.25447911
1956.10286504
1930.25284682
1962.74380128
1947.36970566
1962.09917981
1952.34939524
1947.56181106
1953.45488554
1960.32865199
1942.20081116
1953.86075439
1969.43822326
1958.3626663
1975.42713331
1978.38455672
1969.5201246
1966.72490768
1960.43871079
1958.64065755
1971.53249178
1979.17510809
1976.83253421
1978.15329484
1975.03465789
1968.0198934
1970.08110522
1967.23739902
1954.83274931
1945.88426177
1964.04230958
1975.84573917
1967.58818687
1954.48047917
1955.90795278
1952.16800646
1969.6747987
1968.32551827
1969.25392253
1970.06844116
1960.04892069
1946.35052376
1958.10213499
1947.12519893
1954.66140004
1945.92117529
1951.05021635
1955.37429548
1960.78778391
1942.34909328
1961.12752031
1962.72491851
1970.4801193
1949.27782944
1960.23887426
1958.54767832
1947.39190332
1956.72346949
1955.60072389
1962.30018954
1966.62005983
1957.37443297
1942.00897011
1946.86347609
1939.91159751
1950.31955224
1954.46873266
1953.35179596
1957.83620131
1964.96422266
1964.6141547
1947.14099148
1934.77572976
1931.88009891
1958.93854218
1956.95846573
1968.28741778
1963.66514276
1957.55893702
1970.71786419
1966.631991
1971.40037155
1964.09903498
1971.13993037
1971.35093156
1975.9154199
1970.43773148
1963.62739067
1940.36592917
1961.93856621
1958.02289676
1964.63588988
1963.22431774
1964.76234795
1958.241923
1967.79153254
1971.88756716
1974.20909726
1968.35294163
1963.61016259
1949.98653368
1967.22648474
1969.66525867
1973.12787087
1969.03515447
1979.67470489
1976.32594594
1984.42608566
1983.50062844
1983.2882156
1975.78225176
1981.22064119
1965.80900021
1973.18226379
1973.65116782
1977.24184965
1966.43902033
1967.1298706
1974.02156409
1976.7061758
1970.1937183
1971.31282267
1979.4978434
1967.55666197
1962.42366629
1951.17177088
1965.04192876
1963.59616186
1973.12044173
1964.31967017
1961.08720084
1961.81340679
1971.86071359
1975.18646281
1976.21750522
1967.22188985
1949.09968118
1961.11870671
1943.19055676
1972.82388947
1975.24312514
1972.59680878
1965.68570994
1960.17188025
1965.52378278
1963.25633689
1968.62216191
1944.58605074
1971.9203349
1968.4355465
1979.64449917
1984.86822563
1979.71295444
1977.73930524
1978.23039268
1971.81703443
1965.18809511
1959.67520282
1973.31269856
1972.48847309
1973.51905055
1969.44029996
1966.99691928
1969.83417239
1977.72202506
1974.77926991
1973.31050618
1975.11584728
1973.22333037
1964.18989586
1975.165072
1965.51652063
1970.4498056
1961.74757783
1953.9778518
1951.3719603
1952.18424378
1968.18031252
1961.99473356
1963.57761504
1970.48170474
1965.18476341
1975.4985743
1973.70342986
1965.91739041
1965.56886918
1946.80715931
1927.76789111
1949.3352879
1954.6347524
1945.41809536
1961.52486766
1962.78322157
1968.52984536
1955.60709516
1962.34373673
1969.1916938
1969.35105936
1963.23010229
1967.15693515
1968.22930084
1966.50510559
1977.64503858
1975.61263465
1974.92002473
1965.10033571
1970.06393398
1970.71738753
1966.84506579
1963.68624665
1976.82529244
1975.29370376
1970.8566843
1956.80829426
1971.26135251
1963.28093794
1963.82951756
1966.66101142
1964.6747966
1960.92797779
1960.48192316
1967.92744573
1955.295199
1970.37067246
1969.83114831
1967.75948082
1973.0453945
1974.8733246
1976.04015493
1972.33319436
1975.47733409
1976.58620061
1984.55242504
1986.82400471
1981.8583889
1979.56724229
1972.11724354
1971.49163237
1972.47920875
1968.37716883
1978.15998078
1974.62037264
1968.51677366
1958.74566117
1965.5469015
1976.68357651
1975.86689953
1968.05625283
1971.02450915
1967.58237677
1965.47070505
1960.38369438
1968.35358597
1973.2033163
1962.65192068
1967.22430299
1956.61328508
1962.71950838
1967.58045423
1970.01181685
1968.01915035
1947.24389628
1955.19845958
1962.20542358
1965.33731442
1950.83837586
1956.43524923
1954.2428426
1930.91152702
1936.33462781
1958.18761702
1966.78699666
1967.33522342
1950.44453161
1966.77980624
1969.0624478
1974.1289069
1968.94459006
1959.54782528
1953.46173156
1939.4480539
1921.18166478
1939.70343788
1964.47920406
1963.84359809
1969.50508373
1949.62405184
1970.20256289
1955.91438474
1957.75153473
1955.60458041
1952.66666844
1940.59747831
1953.66255564
1955.95230199
1962.52459883
1967.91078417
1974.21619469
1973.65919411
1962.37234774
1967.68696738
1965.05980052
1978.49823271
1967.6042998
1948.05659382
1967.76242763
1963.27056685
1961.59187405
1961.51672142
1974.12307069
1968.06376138
1980.92245111
1972.24360692
1972.76020353
1980.88581438
1980.29264104
1979.77771541
1975.77304095
1964.69080803
1964.77060713
1964.24585845
1961.81896844
1976.04127451
1973.1923459
1969.45281755
1959.68254367
1966.52674625
1975.33141328
1964.95424444
1961.70390556
1965.91366945
1966.12616239
1972.01879962
1979.93980525
1974.72673355
1976.77210982
1979.84848561
1976.50098858
1968.09107643
1975.48660761
1965.54235989
1959.28492307
1966.78003366
1950.71322722
1963.00021606
1970.17374165
1977.21705836
1971.99039403
1979.76820369
1979.99522204
1976.72091167
1964.53694814
1963.91154707
1973.86993825
1969.50864677
1974.42941528
1968.4886789
1967.57849863
1968.80886759
1971.56179411
1973.82420182
1971.42540482
1969.98873039
1975.03266773
1976.25756062
1979.61119012
1982.58663161
1981.27040923
1978.23230788
1977.33811636
1972.48913756
1970.18177646
1975.99176151
1973.70716441
1970.36457707
1966.52758538
1971.66007398
1980.01347519
1982.27632552
1981.9619457
1976.21741899
1977.19605057
1967.49812929
1962.50169557
1941.03191248
1958.45819912
1955.75983542
1965.13684723
1953.55464825
1966.0357455
1931.96070151
1944.7244236
1940.62138896
1947.265832
1963.42492636
1927.85696618
1942.54927138
1926.15815809
1953.08209227
1950.66911309
1963.89509742
1955.29654418
1957.61520295
1968.71373158
1956.5910513
1948.80810103
1961.86765485
1960.79509103
1966.37924113
1965.673333
1962.53395419
1959.15729079
1946.80736098
1954.57239001
1958.68402523
1958.95580497
1975.74534677
1977.31221276
1971.68822628
1972.47225566
1973.15803763
1980.12259198
1980.40351841
1977.17630061
1974.49520011
1977.08994973
1966.56603692
1966.69165042
1963.28856716
1958.40784229
1967.06817523
1968.60076029
1964.9618253
1940.40329999
1954.35145781
1959.0547502
1969.75868366
1964.1826047
1956.68039651
1972.0552278
1968.87798426
1963.60920156
1951.67170371
1938.68871823
1948.83509919
1942.42162224
1948.92642587
1967.16608543
1971.60523007
1967.87339172
1972.85625877
1970.66575138
1964.27964708
1960.79701143
1964.50609286
1968.87552899
1964.93034605
1974.78460885
1969.85078484
1959.84107316
1966.46978232
1976.93446565
1967.795332
1964.50577139
1962.01182251
1964.00438202
1970.93479716
1971.06979969
1956.56059343
1934.7802977
1964.70549589
1965.0970041
1970.36163307
1969.72997866
1973.69094327
1974.59096346
1971.7293689
1970.65161998
1969.84349703
1968.21249364
1969.22366645
1953.25687141
1954.75643131
1963.96178823
1959.88630413
1975.24837746
1971.38142694
1975.0851599
1977.91889937
1975.1232293
1973.26329368
1976.022636
1977.82641416
1972.24675527
1973.57339748
1972.44530534
1965.76869091
1949.37126409
1962.27550451
1971.60768988
1970.65711127
1969.37180473
1951.50288818
1937.35170254
1954.20929542
1952.7512917
1950.27107084
1948.25302697
1949.58435546
1961.62698707
1973.40977174
1972.11437434
1970.12695334
1978.92735551
1965.67164002
1966.48281785
1961.87418149
1963.17409586
1972.11493432
1961.97177117
1961.00988816
1972.60271102
1972.49933869
1969.80673714
1969.02231787
1970.21489929
1978.91544162
1972.77900028
1972.27602803
1978.2993847
1975.68958772
1970.97355093
1968.83163577
1962.60923215
1973.02465997
1969.0882881
1970.23155664
1970.9767387
1966.76045382
1964.44144035
1969.32520824
1964.32785313
1971.81635163
1972.50006953
1961.18592875
1971.37839382
1981.87696556
1970.83960597
1971.86765808
1971.66134072
1968.02873766
1975.13848371
1960.56396615
1971.61111781
1959.20056088
1964.57843566
1956.23004713
1958.55979813
1967.84271726
1949.00307827
1942.08593526
1935.97745486
1943.00907355
1944.40972692
1943.80456859
1964.189639
1972.92237204
1974.06297748
1961.40122117
1961.5906276
1952.64737139
1957.93790614
1943.76089953
1959.20613369
1962.55476455
1961.90686471
1952.81078913
1967.56584115
1972.20718169
1972.23670772
1974.12249977
1976.46177037
1980.32439694
1975.78856959
1969.29811371
1963.85217236
1970.02616404
1973.27774241
1967.06912119
1975.32123241
1974.63149329
1971.74967461
1970.84797259
1974.11244056
1970.86485636
1974.26746328
1971.05479097
1950.33570115
1942.04708066
1951.87694523
1959.96385958
1959.18931468
1964.90013505
1955.66744095
1959.0975453
1974.43131944
1975.63976335
1977.74281949
1981.88838629
1985.02013671
1983.75495857
1976.88659976
1974.77334337
1972.35915104
1964.75397938
1948.26238056
1946.33947063
1960.71606252
1965.05304316
1967.33435623
1964.69335706
1965.22988796
1970.59164073
1967.54816133
1958.1462867
1955.00995491
1947.5383366
1946.35433678
1940.5151791
1967.19323562
1972.06520733
1977.08899632
1971.928309
1973.26282209
1970.10113527
1978.91023379
1970.73135782
1962.72415832
1964.73967251
1966.49574811
1970.74224291
1974.30386865
1975.96201362
1975.55627881
1975.3453683
1967.66686888
1962.79686935
1968.05643698
1969.32994462
1962.80711624
1957.12960861
1959.41059109
1956.96740539
1946.47137436
1942.00183571
1965.92512441
1970.23621372
1975.91404489
1973.66488209
1968.7669344
1968.11685604
1969.35798203
1973.91972574
1969.51059735
1966.17915651
1955.70711258
1966.50155704
1963.41994085
1961.18077099
1958.68469189
1951.42908382
1963.50861924
1965.23751106
1973.30977089
1969.07596271
1961.61143921
1962.18424985
1968.81172657
1971.37559124
1971.00589971
1965.84710043
1966.054292
1970.62842623
1957.71167541
1959.09921977
1950.69364199
1962.92904275
1970.50114986
1972.73614006
1973.11453366
1973.82009048
1968.69569774
1971.29163863
1971.63663502
1956.3633139
1960.11752646
1948.58463938
1959.26243863
1967.35679193
1950.2856684
1954.71404888
1950.49226816
1951.82741893
1950.76110838
1959.03945262
1967.5724563
1955.91190677
1941.91490262
1963.64622674
1948.77614636
1958.90403714
1964.20134255
1966.57549237
1947.98788072
1945.38519612
1952.82873879
1959.15328697
1962.05172168
1945.58691987
1955.64693064
1956.92319225
1957.06113475
1970.25905046
1958.53768533
1961.48403918
1971.46287705
1973.4597493
1970.02999438
1961.06473688
1951.88820813
1973.01368024
1970.83391502
1972.01684545
1970.22381657
1967.25408779
1963.91135273
1969.77370846
1979.18253883
1970.49687192
1976.53223463
1976.93488001
1975.28904153
1973.85191737
1977.13703793
1974.47083492
1981.19881769
1972.96460718
1977.54403662
1978.15208802
1972.80378957
1977.8458101
1968.53537234
1970.28336153
1968.50201881
1973.66310622
1963.28295738
1961.53828079
1950.47870961
1967.56110763
1974.31328169
1980.78295773
1979.42486118
1980.85099556
1978.75220314
1965.99605911
1968.41676597
1975.56439436
1978.04020879
1970.57831688
1967.16077803
1959.37288124
1971.99664734
1970.3433757
1957.70672264
1929.08119941
1934.17149413
1951.6278575
1952.45230505
1962.79936355
1969.88458213
1955.61715233
1951.94134396
1958.52919405
1955.8575942
1953.34663883
1961.33842072
1960.40405146
1961.90753731
1972.6964236
1971.97287049
1969.69526713
1957.24839251
1957.85192619
1944.8270269
1961.33563795
1963.96360576
1969.40636197
1971.69099982
1972.58181797
1966.37808794
1971.77428039
1968.54208934
1963.32213805
1955.2163715
1962.28717459
1963.31055796
1949.09840485
1952.07592554
1968.74596865
1952.18583119
1944.88901479
1961.19166905
1952.50748577
1949.9385063
1931.01034113
1948.13160965
1961.75178884
1963.0631519
1973.05934069
1974.18115133
1972.32304635
1970.9203962
1975.51187143
1965.67260402
1960.71249667
1948.56734794
1952.27985703
1966.87965252
1974.55885476
1975.73416445
1966.52575246
1969.83573548
1971.25056122
1968.91241053
1970.94564711
1970.58319844
1967.12677898
1966.06826932
1972.49550063
1978.57318144
1973.75190973
1970.34461189
1969.85935679
1970.59536406
1972.32301925
1966.73382917
1967.82173892
1963.0040401
1962.62475441
1971.94546624
1974.56127368
1971.99601607
1970.84268674
1975.32949446
1974.628493
1974.46174582
1965.55512681
1962.71339022
1970.58099609
1964.27107195
1948.28793784
1964.38600754
1966.3734972
1967.21416575
1969.85343515
1970.29211967
1960.27154579
1953.84152787
1962.75103421
1971.52128614
1960.47117139
1953.54793325
1970.46652738
1937.55505419
1967.23237092
1961.19646218
1966.92947584
1968.29775768
1964.91350427
1965.268722
1967.55804316
1964.35942241
1967.26326666
1946.51951551
1961.31170568
1967.458041
1972.42369743
1970.40774274
1958.40117316
1936.59660229
1952.8481851
1957.10713456
1956.94122432
1933.28586412
1956.70180375
1942.71047327
1956.63457491
1955.21067577
1959.71573405
1956.98222901
1973.56493298
1976.28454001
1970.67077289
1961.95688193
1962.73885288
1937.48533111
1954.26624478
1961.14626703
1972.08224108
1974.23558286
1971.43685737
1963.07446299
1968.56954971
1953.27149301
1941.8390045
1958.83059956
1958.01104914
1962.32732087
1974.59393886
1974.53550768
1972.79031162
1969.52034845
1963.87523294
1958.29031581
1965.01555488
1971.87908383
1967.00016878
1973.07525211
1975.16796534
1973.90759898
1974.27290876
1973.03437855
1971.14735568
1970.73261523
1958.41662908
1964.01546714
1972.53036187
1971.82208724
1962.9107706
1967.66247299
1967.37221769
1961.84910275
1955.30772258
1963.38182272
1946.24442238
1971.95031939
1975.92061278
1976.83895532
1972.69547996
1977.48567192
1976.1827008
1979.84621293
1969.47821545
1963.75417714
1972.95720916
1971.56787156
1980.0156086
1977.970689
1983.96553465
1987.47180112
1986.93949517
1985.70946818
1986.44105104
1984.27571589
1975.85793306
1971.30095916
1962.92709998
1969.2124917
1968.05805979
1955.31860254
1964.14411676
1956.39401787
1954.79983147
1958.69237176
1951.75676153
1971.60496561
1963.17000447
1960.55555728
1935.45867883
1958.07053703
1972.90099928
1977.40954413
1980.09527182
1974.96489774
1967.51910806
1962.47360304
1958.70126619
1954.85223992
1952.11764117
1963.6724689
1966.33549894
1960.4640493
1958.91048555
1960.27528713
1958.28158554
1953.21419102
1952.50814009
1965.96614277
1957.5549426
1948.17609885
1935.06899501
1956.15523151
1953.39319311
1969.05557992
1967.07517489
1974.94817324
1966.88478724
1976.64338345
1975.8364509
1973.40170766
1962.52170866
1966.24540059
1974.43197792
1971.82924435
1967.60722079
1963.47800674
1943.59484133
1961.48224265
1965.61035937
1960.75651743
1974.14813667
1962.40125502
1950.23704857
1957.33746061
1961.01902665
1965.81258315
1956.38305992
1955.94840851
1960.03552381
1962.22637687
1969.87172292
1967.21799654
1957.63973539
1962.94743436
1965.07104427
1966.55174043
1977.92816547
1973.41400457
1974.68082846
1962.54742907
1966.38910155
1962.59938504
1963.73319943
1970.47712384
1971.29229847
1960.52853063
1967.78351783
1968.38198903
1960.42367698
1958.0512819
1947.9396997
1943.94282884
1952.44543638
1953.0741652
1942.30395739
1952.73391122
1941.07056119
1946.7635501
1960.89335399
1972.60208119
1968.21609576
1964.44292644
1958.77366153
1939.07330664
1959.53649291
1955.71307811
1959.34005642
1952.66543229
1946.09300459
1949.65145798
1955.3508901
1957.2345972
1957.92923815
1967.01324059
1972.24697183
1974.82317289
1977.61563573
1977.36141537
1976.68310699
1975.2501828
1972.85466707
1974.85906808
1978.90364433
1975.64373564
1979.20492229
1983.72325896
1978.98186906
1970.47791231
1946.8032791
1942.22633643
1953.6852231
1956.26277578
1948.27774845
1948.40581666
1950.5515683
1946.06810718
1947.96702434
1958.1524168
1967.67649245
1967.54491394
1969.28517621
1947.4471411
1957.04219698
1956.02593239
1966.92446564
1961.22695643
1943.71462586
1966.45133198
1973.9606134
1966.81101273
1960.56017673
1962.25680973
1953.56185816
1957.32040669
1954.61328564
1961.92682625
1956.72804226
1931.9896802
1945.52213283
1959.20656317
1963.56344783
1957.81606371
1969.93715205
1973.66649026
1971.0031508
1975.56969647
1975.84392378
1966.32348049
1958.30689485
1953.4302976
1962.96101239
1966.37501099
1965.24128854
1965.57164387
1963.8428954
1971.03795208
1967.87592213
1951.03756586
1948.08915561
1967.82746565
1952.78888652
1946.06514686
1956.0428826
1941.75233516
1954.4105142
1967.11163696
1964.34296055
1960.33293706
1968.86142587
1970.62355935
1972.32810426
1974.9560974
1960.21694028
1968.12230364
1976.21108526
1976.01222721
1979.58361329
1976.46204606
1975.15353123
1976.93816584
1964.54627857
1967.35018459
1970.14302859
1960.10724552
1955.82505998
1964.23597624
1973.52677473
1968.3387851
1968.75413763
1954.05592528
1961.32090893
1959.46892888
1961.36207293
1965.85629709
1971.42863724
1956.45215972
1972.00150772
1962.55598347
1971.53165344
1960.56065615
1949.97986518
1955.89661756
1947.60305169
1957.85405618
1958.56153343
1965.61365888
1967.84779031
1973.26784563
1968.55315744
1970.13685631
1967.94232365
1958.33961992
1966.01157384
1969.64960505
1973.30141485
1964.34725135
1959.47818771
1942.55928866
1927.47289044
1952.44762652
1949.33230488
1951.88311749
1967.97013138
1965.76349717
1972.97474357
1970.33148568
1970.9760804
1978.232277
1972.25140034
1974.14489924
1976.1971416
1973.96417756
1954.03939719
1951.71834798
1953.96900945
1963.90163319
1945.95555542
1951.67233952
1948.70166321
1961.96794677
1957.89201182
1954.61575829
1963.64277485
1954.50982008
1964.95498892
1950.97241391
1944.35597432
1963.43234774
1960.89050158
1964.31195212
1971.9499547
1977.33162011
1961.56674783
1972.56487758
1973.18658366
1980.11471602
1977.50414186
1967.24863265
1963.84125127
1968.84889518
1972.69331688
1972.06802579
1969.32128403
1971.01288612
1974.47783328
1979.43557336
1980.85517638
1978.35870244
1975.79454977
1966.97097431
1973.86310716
1957.53746258
1948.51500194
1944.09347828
1959.32741013
1957.89765996
1963.56639683
1966.58959114
1969.41799585
1962.64806109
1953.3423258
1969.47974684
1969.40233095
1967.05352019
1963.93171845
1967.58989196
1963.13513273
1963.03084258
1963.19654636
1961.18881373
1952.74119198
1964.04924237
1967.82720806
1954.56956398
1952.34654152
1967.49279352
1969.82113196
1967.33510029
1965.00971146
1968.52782107
1965.98456833
1961.48633449
1952.26561929
1964.56551094
1967.38584838
1964.49917118
1961.02183281
1963.2047306
1963.77683362
1976.84098292
1974.22304585
1970.18284335
1963.59260553
1951.11875611
1952.02012603
1962.55702877
1955.86376379
1955.57149114
1961.0256884
1969.05462817
1968.23963904
1969.04265377
1967.9698881
1963.31297
1974.74856726
1981.01456831
1979.92875937
1982.22299655
1977.00871781
1973.41640091
1976.83518118
1969.51136864
1975.12102818
1973.60331721
1975.47439968
1968.95301293
1972.76260202
1975.46741788
