# Supplementary material for: Dissemination of Mycobacterium abscessus via global transmission networks
Source: Nat Microbiol. 2021 Sep 20;6(10):1279–88. doi: 10.1038/s41564-021-00963-3 (PMC8478660; doi:10.1038/s41564-021-00963-3)
Supplement: Source Data Fig. 1 — Phylogenetic trees and population expansion distributions for Fig. 1. [file 41564_2021_963_MOESM3_ESM.zip › figure1/DCC4_MCC.nex]

#NEXUS

Begin taxa;
	Dimensions ntax=16;
		Taxlabels
			10625_4#79_Europe_UK_2010.87671232877 
			10665_4#49_Europe_UK_2006.50136986301 
			12078_1#62_Europe_UK_2012.94808743169 
			12082_5#69_Europe_UK_2012.75956284153 
			12163_1#82_Europe_UK_2011.83561643836 
			12163_2#84_Europe_UK_2011.64657534247 
			12163_2#87_Europe_UK_2012.92349726776 
			ERR3198398_Europe_UK_2012.33606557377 
			NQSD01_Asia_China_2013.57260273973 
			NQSE01_Asia_China_2012.49726775956 
			NQSF01_Asia_China_2015.24931506849 
			NQSG01_Asia_China_2015.25205479452 
			NQSH01_Asia_China_2015.38904109589 
			NQSU01_Asia_China_2012.43715846995 
			SRR7800410_NorthAmerica_USA_2016.79781420765 
			SRR7800482_NorthAmerica_USA_2015.80273972603
			;
End;
Begin trees;
	Translate
		   1 10625_4#79_Europe_UK_2010.87671232877,
		   2 10665_4#49_Europe_UK_2006.50136986301,
		   3 12078_1#62_Europe_UK_2012.94808743169,
		   4 12082_5#69_Europe_UK_2012.75956284153,
		   5 12163_1#82_Europe_UK_2011.83561643836,
		   6 12163_2#84_Europe_UK_2011.64657534247,
		   7 12163_2#87_Europe_UK_2012.92349726776,
		   8 ERR3198398_Europe_UK_2012.33606557377,
		   9 NQSD01_Asia_China_2013.57260273973,
		  10 NQSE01_Asia_China_2012.49726775956,
		  11 NQSF01_Asia_China_2015.24931506849,
		  12 NQSG01_Asia_China_2015.25205479452,
		  13 NQSH01_Asia_China_2015.38904109589,
		  14 NQSU01_Asia_China_2012.43715846995,
		  15 SRR7800410_NorthAmerica_USA_2016.79781420765,
		  16 SRR7800482_NorthAmerica_USA_2015.80273972603
;
tree TREE1 = (((((((1[&height=5.9211018788796315,height_95%_HPD={5.921101878879879,5.921101878879881},height_median=5.921101878879881,height_range={5.9211018788798775,5.921101878879885},length=1.6685588255167374,length_95%_HPD={0.0010100926916187802,4.887509835288601},length_median=1.168778598232068,length_range={5.202211206238871E-4,16.02439918928275},rate=0.00844988575525377,rate_95%_HPD={0.0012002351803620638,0.016836859422157614},rate_median=0.007868350972629307,rate_range={3.8640427591652083E-4,0.04731450285150741}]:1.9660132026602763,8[&height=4.461748633879898,height_95%_HPD={4.4617486338800045,4.461748633880006},height_median=4.461748633880006,height_range={4.461748633880003,4.46174863388001},length=3.2871517174014735,length_95%_HPD={1.3282504627953617,6.908242692585281},length_median=2.787738630583979,length_range={0.41158802813246176,17.483752434282625},rate=0.009120239893027042,rate_95%_HPD={0.0021508875052125747,0.016661396945859212},rate_median=0.008611846461991644,rate_range={8.113267608035553E-4,0.033616618210572005}]:3.42536644766001)[&CAheight_95%_HPD={5.921622100000505,11.309008444160048},CAheight_mean=7.887115081539908,CAheight_median=7.3691356692099,CAheight_range={5.921622100000505,21.94550106816263},height=7.275261709496521,height_95%_HPD={5.921622100000505,9.89008233021136},height_median=6.834396764771059,height_range={5.921622100000505,21.94550106816263},length=1.745651847338857,length_95%_HPD={0.002378416414045681,4.817027789627838},length_median=1.2567314921057964,length_range={0.002378416414045681,10.596308229909681},posterior=0.5405105438401776,rate=0.008606838092165654,rate_95%_HPD={0.0017737967845303448,0.016137259921741014},rate_median=0.008086168811494949,rate_range={9.255533512390874E-4,0.06314126164442409}]:1.07037936723962,3[&height=3.849726775959626,height_95%_HPD={3.84972677595988,3.84972677595988},height_median=3.84972677595988,height_range={3.8497267759598763,3.849726775959887},length=4.658838247196972,length_95%_HPD={1.9937491621912127,8.362019877314589},length_median=4.339551297462801,length_range={1.0236098860525882,16.262023579955738},rate=0.011027077508311214,rate_95%_HPD={0.0033042975006230546,0.019492711201505752},rate_median=0.010316438065375959,rate_range={0.002232284725722169,0.045743841858182394}]:5.107767672819902)[&CAheight_95%_HPD={5.960306427183397,12.436167377310348},CAheight_mean=8.957494448779528,CAheight_median=8.64713120935626,CAheight_range={5.9236094118006735,24.08547748748261},height=8.475765546349502,height_95%_HPD={5.9236094118006735,11.548795865249119},height_median=8.173468907587637,height_range={5.9236094118006735,19.212169088359246},length=2.00452262237992,length_95%_HPD={0.022820364945685512,4.71671794774254},length_median=1.6636244930864263,length_range={2.4942410315453856E-4,11.84267646297726},posterior=0.7991120976692564,rate=0.009130960643211975,rate_95%_HPD={0.001613080990818085,0.01794593238111656},rate_median=0.00827337567805253,rate_range={6.593656572813061E-4,0.06315521111664417}]:1.8493767176694025,4[&height=4.038251366120036,height_95%_HPD={4.038251366119994,4.038251366119994},height_median=4.038251366119994,height_range={4.038251366119987,4.038251366119997},length=6.318523692656945,length_95%_HPD={2.5309777211663373,9.550577659502785},length_median=6.365194632685704,length_range={1.371428747210249,21.634318244218925},rate=0.0075520841953603006,rate_95%_HPD={0.0024220381721254203,0.01336800869027459},rate_median=0.0071538354253257745,rate_range={0.0014588533221649893,0.0331027494001048}]:6.768619800328894)[&CAheight_95%_HPD={6.965001063281067,14.196980967832653},CAheight_mean=10.80687116644893,CAheight_median=10.76313333785919,CAheight_range={6.08378811726724,25.67256961033892},height=9.692746157812056,height_95%_HPD={6.926026225986966,12.608729718539259},height_median=9.672212611543818,height_range={6.08378811726724,15.91455706939582},length=1.0243051051926406,length_95%_HPD={0.0017471541400979618,3.2188064591485794},length_median=0.657228132956071,length_range={0.0017471541400979618,5.938625491182989},posterior=0.3066962634110248,rate=0.009441898981426574,rate_95%_HPD={0.0019672040812608697,0.018004699563477174},rate_median=0.008647189590026621,rate_range={6.515127556082663E-4,0.035201679184836555}]:0.41656805528873875,5[&height=4.962197769289702,height_95%_HPD={4.9621977692900145,4.9621977692900145},height_median=4.9621977692900145,height_range={4.962197769290011,4.962197769290018},length=5.6714922804646255,length_95%_HPD={2.330369628229251,9.275323774229337},length_median=5.624634902925237,length_range={1.275197983645434,21.78961421198482},rate=0.009240557862199432,rate_95%_HPD={0.0032110268590205184,0.016046218005662055},rate_median=0.008782325598756087,rate_range={0.0016935344548392414,0.03715953308895902}]:6.261241452447967)[&CAheight_95%_HPD={7.890857779572457,15.143436386936074},CAheight_mean=11.223439221737669,CAheight_median=11.035642948931718,CAheight_range={6.472609768487017,26.751811981274834},height=10.04021463960652,height_95%_HPD={7.533417038948645,12.301878253938849},height_median=10.072644521382164,height_range={6.472609768487017,16.447834776648115},length=1.1276377831124915,length_95%_HPD={8.42983739591574E-4,3.0666047669063072},length_median=0.8631814173524042,length_range={8.42983739591574E-4,9.733064571735074},posterior=0.45320014798372177,rate=0.00958773859525443,rate_95%_HPD={0.0017467542702098644,0.01702982034351388},rate_median=0.009038942852697397,rate_range={6.677331539332263E-4,0.04701499204275415}]:0.515263222262881,2[&height=10.296444344639895,height_95%_HPD={10.296444344639895,10.296444344639895},height_median=10.296444344639895,height_range={10.296444344639887,10.296444344639898},length=1.0080742285386672,length_95%_HPD={0.005532632990773223,3.0475578851534433},length_median=0.6825609138295476,length_range={0.005532632990773223,11.158230239503826},rate=0.010426718270440729,rate_95%_HPD={0.0020265210629791613,0.02042980759144378},rate_median=0.009549108591804531,rate_range={7.908099602779684E-4,0.06312088645402365}]:1.4422580993606555)[&CAheight_95%_HPD={10.304442782152393,14.65236006650563},CAheight_mean=11.73870244400055,CAheight_median=11.298915044212912,CAheight_range={10.304442782152393,26.751811981274834},height=11.745383814888879,height_95%_HPD={10.304442782152393,14.68625682071642},height_median=11.30151332879722,height_range={10.304442782152393,26.751811981274834},length=3.5905553331152524,length_95%_HPD={0.3463550392141972,7.970874248788032},length_median=3.11953349813556,length_range={0.04826107409949465,23.88730984118942},posterior=0.9933407325194229,rate=0.009714312637111864,rate_95%_HPD={0.0018901919280275535,0.018665230188583407},rate_median=0.009044232802601922,rate_range={4.878427314549088E-4,0.06633117841104756}]:3.8392554144128983,(7[&height=3.8743169398896478,height_95%_HPD={3.8743169398899227,3.8743169398899227},height_median=3.8743169398899227,height_range={3.874316939889919,3.874316939889926},length=8.932866998147496,length_95%_HPD={4.776767938606822,14.763458258457973},length_median=8.408390672002533,length_range={2.3837316564959865,26.786920811995415},rate=0.008892476748340828,rate_95%_HPD={0.0030448897587735963,0.014638890712684566},rate_median=0.008632453747789263,rate_range={0.0012705135161375008,0.029299184562693346}]:8.94416763794342,(((11[&height=1.5484991391599645,height_95%_HPD={1.5484991391599543,1.5484991391599596},height_median=1.5484991391599578,height_range={1.5484991391599507,1.548499139159965},length=1.9412210269141272,length_95%_HPD={0.40412764598356965,3.94802980352852},length_median=1.7577458598222115,length_range={0.1554101014898528,9.44936049383188},rate=0.008856174873078864,rate_95%_HPD={0.0019826848722531267,0.016726836488609575},rate_median=0.008287218072683835,rate_range={4.55101443347756E-4,0.0365669830038389}]:1.9412210269141346,12[&height=1.5457594131298633,height_95%_HPD={1.5457594131298684,1.5457594131298737},height_median=1.545759413129872,height_range={1.5457594131298649,1.545759413129879},length=1.943960752944213,length_95%_HPD={0.4068673720136555,3.950769529558606},length_median=1.7604855858522974,length_range={0.15814982751993867,9.452100219861967},rate=0.012688125812343323,rate_95%_HPD={0.00365188762544474,0.02545937482889242},rate_median=0.011371803527981712,rate_range={0.0019958715663320947,0.09633324412620409}]:1.9439607529442358)[&CAheight_95%_HPD={1.9526267851435275,5.496528942688482},CAheight_mean=3.489720166074099,CAheight_median=3.3062449989821694,CAheight_range={1.7039092406498106,10.997859632991839},height=3.489720166074099,height_95%_HPD={1.9526267851435275,5.496528942688482},height_median=3.3062449989821694,height_range={1.7039092406498106,10.997859632991839},length=7.290073339040824,length_95%_HPD={3.4863556650270358,11.051905026845327},length_median=7.150196184233639,length_range={1.9098214647998724,21.637234491065783},posterior=1.0,rate=0.014294601978846553,rate_95%_HPD={0.006151924653886169,0.023821186935615267},rate_median=0.0133405696948134,rate_range={0.003974079861411625,0.10016721096976614}]:7.417408687927608,16[&height=0.9950744816198415,height_95%_HPD={0.9950744816198949,0.9950744816198949},height_median=0.9950744816198949,height_range={0.9950744816198913,0.9950744816198984},length=9.770799142747915,length_95%_HPD={5.7517625499191665,13.699023275169932},length_median=9.52204394186702,length_range={4.332969200676156,24.790210846926172},rate=0.01098623024917911,rate_95%_HPD={0.005354675347318981,0.017905164082054358},rate_median=0.010578824449371466,rate_range={0.0032904357776985457,0.02905440191444982}]:9.912054372381865)[&CAheight_95%_HPD={7.556570657503052,15.687805846006626},CAheight_mean=10.907128854001707,CAheight_median=10.655734322686936,CAheight_range={5.328043682296051,25.785285328546067},height=10.628653245913235,height_95%_HPD={6.746837031539061,14.739938242770183},height_median=10.326908916968698,height_range={5.328043682296051,25.785285328546067},length=0.5359057216480854,length_95%_HPD={0.001135793459591028,1.65730760998024},length_median=0.32147921821150494,length_range={0.001135793459591028,10.722059013030577},posterior=0.3692193858675546,rate=0.01019002428143105,rate_95%_HPD={0.001766566709490087,0.019632292363494314},rate_median=0.009358627177694655,rate_range={5.519123705215084E-4,0.05211690742694835}]:0.19899633429869112,14[&height=4.360655737700061,height_95%_HPD={4.360655737699972,4.360655737699972},height_median=4.360655737699972,height_range={4.360655737699968,4.360655737699975},length=6.4766305041295436,length_95%_HPD={2.7504619598632774,10.560034695619414},length_median=6.196093185831312,length_range={0.9985882318016168,22.689281550299118},rate=0.017916732207340576,rate_95%_HPD={0.00656856286238694,0.03172811040725963},rate_median=0.01651921303192773,rate_range={0.004489968719882899,0.12130922935543967}]:6.7454694506003365)[&CAheight_95%_HPD={7.631680862909579,15.67951114454839},CAheight_mean=11.106125188300398,CAheight_median=10.81784786994927,CAheight_range={5.4901404482666765,27.04993728799909},height=11.10273473601031,height_95%_HPD={7.631680862909579,15.67951114454839},height_median=10.81784786994927,height_range={5.4901404482666765,27.04993728799909},length=1.7108690929249084,length_95%_HPD={0.22553104291577597,3.9963379075945014},length_median=1.415658557961203,length_range={0.05578913465791224,13.983279157765482},posterior=0.9948205697373289,rate=0.013074104478490384,rate_95%_HPD={0.003194050885293951,0.026442280852003796},rate_median=0.011536354779479676,rate_range={0.001486163923323632,0.07830928367246914}]:1.7123593895326685)[&CAheight_95%_HPD={8.651084878496745,18.667726208266775},CAheight_mean=12.818484577833066,CAheight_median=12.284798845176711,CAheight_range={6.258048596385909,30.661237751885338},height=12.733871200996683,height_95%_HPD={8.711058943452462,18.302158802947528},height_median=12.263899874816822,height_range={6.258048596385909,30.661237751885338},length=2.741137675846144,length_95%_HPD={0.5016122399737686,5.8634373762143674},length_median=2.408372679638493,length_range={0.008337294143863971,25.862053240514687},posterior=0.9870514243433223,rate=0.011829345826889501,rate_95%_HPD={0.0024076939720171966,0.023317210163620834},rate_median=0.010762667920448773,rate_range={6.57481021476487E-4,0.04806800394557511}]:2.759473280580382)[&CAheight_95%_HPD={10.699961018202492,22.453474163981785},CAheight_mean=15.577957858413448,CAheight_median=14.836483584066174,CAheight_range={10.305852880591933,41.838455613032835},height=15.180589409116413,height_95%_HPD={11.084644192394302,21.166314343596788},height_median=14.571371859123236,height_range={10.58843976168188,35.63952356152607},length=2.9948568993576337,length_95%_HPD={0.0022597170914284703,6.7481751936905034},length_median=2.5632067829425704,length_range={0.0022597170914284703,22.529951056802553},posterior=0.7721050684424713,rate=0.0108816037402198,rate_95%_HPD={0.002125559114066758,0.021683087471807937},rate_median=0.009806165739274817,rate_range={8.195647273202371E-4,0.08061096526050344}]:2.330659362124294,((6[&height=5.151238865179574,length=6.353874501581284,length_95%_HPD={2.383360287126748,11.492306799433457},length_median=5.892291667248857,length_range={1.1837564965424088,35.837246211955595},rate=0.012350862029149465,rate_95%_HPD={0.004552061048668285,0.021773034905534432},rate_median=0.011371187427925733,rate_range={0.002372413359379566,0.05881063687785641}]:6.386333633482313,15[&height=0.0,length=11.481309151190793,length_95%_HPD={7.575370232354896,16.643545664613406},length_median=11.039056662575412,length_range={6.334995361722357,38.786470052745436},rate=0.00788987454799907,rate_95%_HPD={0.0033829965059643235,0.012884665304925179},rate_median=0.007662868166735493,rate_range={0.0015822579506967528,0.018890268495019617}]:11.537572498661888)[&CAheight_95%_HPD={7.468179773064941,16.643545664613406},CAheight_mean=11.537572498661888,CAheight_median=11.070839312289351,CAheight_range={6.334995361722357,40.98848507713554},height=11.34120430481708,height_95%_HPD={7.3402198611970615,15.915691745123057},height_median=10.951800387911666,height_range={6.334995361722357,32.74135702272423},length=1.6811900350684144,length_95%_HPD={9.087035029669011E-4,4.353707184515807},length_median=1.3057980575195067,length_range={9.087035029669011E-4,10.925269956046769},posterior=0.8749537550869404,rate=0.00972712920331524,rate_95%_HPD={0.002022400798800131,0.018804300534031097},rate_median=0.008939593371755835,rate_range={0.001136498632191357,0.057550670895091326}]:1.513430021639948,((9[&height=3.225211467919727,height_95%_HPD={3.225211467919962,3.225211467919962},height_median=3.225211467919962,height_range={3.2252114679199586,3.2252114679199657},length=6.801907636303141,length_95%_HPD={3.0989545030531085,11.001646360636533},length_median=6.566362645069656,length_range={2.0115923876617074,21.062099190896046},rate=0.016552893969540617,rate_95%_HPD={0.0067107695067413,0.030116904497049943},rate_median=0.015236659888876552,rate_range={0.0030583790007790977,0.07045181426143325}]:6.866286886061936,10[&height=4.300546448090204,height_95%_HPD={4.300546448090017,4.300546448090017},height_median=4.300546448090017,height_range={4.300546448090014,4.300546448090021},length=5.760543661255871,length_95%_HPD={2.009528157243764,9.931955784017623},length_median=5.549779193540573,length_range={0.9362574074916523,19.66296409163337},rate=0.01222680421409639,rate_95%_HPD={0.0038362317674313124,0.02273572772612641},rate_median=0.011188666698309398,rate_range={0.002112187268244157,0.06702435931327216}]:5.790951905891459)[&CAheight_95%_HPD={6.3100746053337815,14.23250223210764},CAheight_mean=10.091498353981663,CAheight_median=9.889038495600989,CAheight_range={5.23680385558167,24.287310658816008},height=9.916819826585566,height_95%_HPD={5.701056485774108,13.562578486363337},height_median=9.644979006234111,height_range={5.23680385558167,22.892732969061207},length=1.6270170087350384,length_95%_HPD={0.00592435636697175,4.029817474615605},length_median=1.3324474824764607,length_range={0.0027316518923381494,16.94684588644981},posterior=0.832408435072142,rate=0.012038266684486043,rate_95%_HPD={0.002319534517834325,0.023952299507728855},rate_median=0.010759069479768204,rate_range={7.607235880420208E-4,0.0786064128535518}]:1.363263980627023,13[&height=1.4087731117598525,height_95%_HPD={1.408773111759956,1.408773111759956},height_median=1.408773111759956,height_range={1.4087731117599525,1.4087731117599596},length=9.914194329446126,length_95%_HPD={5.949376308740164,14.885934571030244},length_median=9.51681701260641,length_range={4.1160949110142635,32.646418779258994},rate=0.011350052037824156,rate_95%_HPD={0.005146083320620931,0.018351860417372665},rate_median=0.010905486829145243,rate_range={0.0028445823664032237,0.03536031700267927}]:10.045989222848833)[&CAheight_95%_HPD={7.438951965739527,16.380137807014904},CAheight_mean=11.454762334608686,CAheight_median=11.039390072112639,CAheight_range={5.5248680227742195,34.05519189101895},height=11.381747594757753,height_95%_HPD={7.438951965739527,16.139111816821682},height_median=10.993834903879218,height_range={5.5248680227742195,34.05519189101895},length=1.5848704001563978,length_95%_HPD={0.007825530351690091,3.8101469420061136},length_median=1.2823638690458363,length_range={0.007825530351690091,15.811420607908929},posterior=0.9593044765075842,rate=0.01208638685019479,rate_95%_HPD={0.0025766466623559922,0.024289948291549374},rate_median=0.010736425630393457,rate_range={0.001053680702475706,0.09764781612827379}]:1.5962401856931496)[&CAheight_95%_HPD={8.48033192544057,19.088848491566146},CAheight_mean=13.051002520301836,CAheight_median=12.450927504285625,CAheight_range={6.858777303305247,40.98848507713554},height=12.98837441456518,height_95%_HPD={8.546433627215109,18.783573154782875},height_median=12.428815230850415,height_range={6.858777303305247,36.60116124667055},length=4.5708054386168255,length_95%_HPD={0.88279783632046,9.022394484868467},length_median=4.143413264798391,length_range={0.036450229026854686,24.877093768784643},posterior=0.9914909359970403,rate=0.012367408268276082,rate_95%_HPD={0.002069885084180275,0.025769944107360093},rate_median=0.010650117151346504,rate_range={9.302564636382706E-4,0.10016721096976614}]:4.8576147002359065)[&CAheight_95%_HPD={11.477074431527937,26.203227943934973},CAheight_mean=17.908617220537742,CAheight_median=17.175138153433878,CAheight_range={10.305852880591933,48.07995704874713},height=17.908617220537742,height_95%_HPD={11.477074431527937,26.203227943934973},height_median=17.175138153433878,height_range={10.305852880591933,48.07995704874713},length=0.0,posterior=1.0,rate=1.0]:0.0;
End;
