# Supplementary material for: Dissemination of Mycobacterium abscessus via global transmission networks
Source: Nat Microbiol. 2021 Sep 20;6(10):1279–88. doi: 10.1038/s41564-021-00963-3 (PMC8478660; doi:10.1038/s41564-021-00963-3)
Supplement: Source Data Fig. 1 — Phylogenetic trees and population expansion distributions for Fig. 1. [file 41564_2021_963_MOESM3_ESM.zip › figure1/dcc4_expansion_distribution.txt]

2001.00799123
2005.33554799
2007.80034585
2006.21306756
2007.48919669
2006.90335962
2005.55634808
2008.04983766
2002.9421608
2007.78278325
2005.53311827
2004.15759851
2001.20912927
1996.51260006
2005.48713421
2005.40272134
2005.83731063
2003.88663842
2007.3436425
1998.05591205
2004.88105916
2008.64400606
2003.03967638
2003.76066342
2006.01655059
2003.66319023
2006.09938132
1994.09720265
2002.31215314
2005.5054708
2005.29985262
2009.21148315
2007.80820669
2007.5140336
1997.58564512
1999.7804901
2007.1256016
2004.53260486
2004.26432713
2007.19048984
2004.11308881
2007.29212556
2007.66680523
2007.2057858
2007.26653438
2005.2734285
2007.82618986
2000.64593422
1997.91948424
1982.74262232
2002.98129447
1999.75578633
2005.8062021
2005.37147871
1997.93297308
2007.58717114
1992.70174135
2006.04376964
2003.52277551
2008.1641281
2006.54244438
2006.7784007
1996.3820986
2006.59639834
2001.62533136
2009.67977452
2006.49198907
2010.2621382
2006.77430228
2005.27930572
2005.62872803
1996.43089767
2006.05245288
2004.18773972
2007.749221
2003.36516741
2005.5230687
2001.66838053
2006.81573769
2006.25393176
2007.20480702
2002.7406199
1995.1123275
2004.52629849
2007.2972443
2007.18262535
2006.36757611
2007.25513136
2009.26825218
1992.85705029
2006.76748256
2003.36835465
2005.91706051
2006.096759
1998.35906259
2002.72176894
2002.12731362
2006.55117083
2000.17164262
2001.38174903
2004.7557722
2004.14144561
2004.91064751
1997.51670882
2006.24019525
2007.28932309
2003.51991269
1995.35288848
2003.1640984
2002.78308804
2005.71581817
1996.45939034
1998.20044499
2004.44460767
2006.32014777
2000.01123975
2007.53016818
2001.66289125
2005.73467193
2006.17336922
2005.17371826
2006.22037105
2006.90929926
2006.89752821
2006.35569811
1999.50826803
2005.11722547
2005.91865454
2006.33264314
2001.34249611
2006.35805681
2007.79948053
1998.88390875
2005.99164734
2007.40367476
1999.08749533
2003.96666088
1998.88213667
2005.87023639
2004.58175375
2003.96119714
2003.16087083
2006.204871
2006.86570036
2000.20139505
2005.7167575
1998.97593152
2005.94381961
2009.52700033
2007.09028751
2000.44977264
1996.84686285
2005.59279546
2000.78525246
2006.31112656
1993.56182976
2006.51637352
2003.12105757
2001.18377921
1990.90346163
2005.8894559
2005.17351503
2005.86788
2006.80013097
2003.3373476
2006.61669345
2007.06764676
2005.23257505
2003.09432607
2006.67709066
2000.05797249
2004.83324883
1998.35263277
2005.12907494
2007.10215007
2001.60645873
2005.47344384
2006.17257376
2008.28969398
1994.26314747
2007.95014271
2005.80940616
2004.54581454
1999.31854003
2005.85328289
1998.90375864
2006.21536126
1999.71595653
2005.9213006
2006.22086909
2003.95219413
2006.1391648
2005.87667697
2003.50454706
2008.52341467
2005.20319414
2006.31368585
2005.39834758
2006.0015844
2002.10082868
2005.4988562
2003.62997387
2005.21358926
2006.9065631
2008.39034129
2001.78807082
2005.73927229
2005.3404887
2006.69773931
2001.57257222
2006.87761712
2003.60242305
2006.50505156
2009.28634297
2006.454184
2008.11297664
2003.17086817
2001.77106484
2002.31848702
2006.63276335
2005.79493293
2005.4431048
2002.25927743
2006.51601242
2001.29696701
2006.07581781
2006.1112067
2005.18920549
2004.40966401
2007.39565704
2007.60807565
2003.66366013
2002.29240036
2005.70608273
1998.37190435
2007.21781148
2002.17600661
2005.4497435
2005.95186755
2008.23081786
2004.71537626
2005.41143009
2006.71689753
2001.71084619
2000.15620657
2006.11017255
2006.4605379
2007.15639829
2004.27848147
2005.77028296
2005.0897015
2005.53369518
2006.13571094
2003.52606207
2005.64298016
2008.65622155
2006.28940052
2001.06767155
2005.55699546
2003.28291436
2004.00230569
2007.24432673
2002.0967596
1998.31094244
2006.36082503
2006.92136767
2006.66060522
2006.33213703
2005.52589208
2001.18799078
2007.44164951
2004.42276775
2005.79610475
2006.44102806
1991.92570637
2006.3754508
2006.23787245
2006.30592485
2006.46091451
2004.41926133
2006.69090318
2005.34123581
2004.81491314
2000.66349628
2006.20334083
2003.99360535
2008.25359636
2001.15120989
2006.90346797
1998.60068626
2007.96218655
2005.14515551
2003.20833697
2005.67693071
2004.08172178
2005.89919521
2000.06710768
2004.56612421
2005.51486738
1998.82390066
2005.806844
2005.50460425
1999.26200743
2006.47803911
2005.62935861
2008.68256769
1990.69331638
2006.44562925
1996.47764868
1998.15671811
1998.28315006
2004.88223918
2004.54055732
2006.4809862
2005.94106424
2007.15747905
2005.06919083
2001.31990349
2003.27584716
2007.07408243
1999.02240674
2002.57839642
2007.95215115
1998.17841887
2004.33046439
2005.91175939
1998.67625428
2008.74144961
2002.13172696
2007.12937058
2009.69832749
2009.05037569
2007.34266416
2001.48472535
2008.03711414
2006.40062596
2004.16694988
1996.80547852
1999.22785629
2004.82560468
2005.73394242
2007.48993648
1998.07522776
2008.53800214
2007.26002109
2006.84044241
2005.64139309
2005.83535499
2005.98773942
2000.65685408
1994.3032091
1999.22268238
1998.60792919
2003.6655592
2008.43575922
2005.53605287
2010.03795533
2003.01038219
2005.70099565
2005.8472531
1997.83947515
2006.2904899
2002.93503893
2005.91366962
2000.85899746
2007.10990348
2003.97957138
2007.0597445
2003.15952716
2004.80603986
2005.70879292
2005.15468607
2005.79222924
1998.51756121
2006.45937011
2004.57843315
2008.31738148
2004.37339289
2010.90928733
2003.7293053
2001.11373714
2005.6147541
2005.98843907
2000.53668601
2006.20046281
2006.14679972
2004.58376787
1990.71703086
2004.08622159
2006.49196133
2006.19622068
2009.41730474
2004.27662032
2004.05751489
2006.35073053
2003.28125572
2006.61783159
2003.4826054
2005.72744091
2004.2720315
2005.06438963
2002.76071511
1996.07387003
2003.1048305
2003.78311244
2007.76615735
2005.67819806
1994.86750059
2005.26765199
2005.45509248
2006.5887166
2006.28179991
2006.06249272
2002.59201737
2005.29688276
2005.59627902
2007.23850338
2006.59441672
1975.80932913
2006.04741078
2008.05543958
2006.87705022
2006.08809743
2005.38547044
2006.7415437
2005.90127461
2004.75134236
2003.09338829
2004.74496168
1999.85279663
2001.90004541
2006.51221674
2005.5766713
2002.35847479
2001.26322913
2003.26061774
2000.45918188
1999.28594316
2007.32172907
2008.24074421
2002.70141237
2006.26718257
1995.80407263
2003.68492437
2001.66888552
2006.08318153
2003.3035508
2005.61188284
2004.33250081
2006.5132028
2004.76085061
2007.71731649
2006.30331289
2006.83229535
2005.66174424
2007.04720531
2005.85406912
1995.56972261
2004.78345165
2008.42297869
2002.04228636
2007.37665971
2001.42036671
1998.77259687
2006.69700922
2005.11724104
2005.97447414
2005.8194695
2000.47267924
2005.99697765
2007.18940154
2001.48069451
2003.21041047
2003.88153002
2000.35441494
2005.98337296
2005.48734955
1997.37153948
2007.07831677
2005.99707879
1995.05961417
2005.66513229
1995.42468878
2006.32053621
2006.56988923
2006.26457339
2005.11786091
2001.85493366
2006.24113271
2000.81807089
2003.89320658
2002.25675111
2008.22636482
2004.62928096
2005.26963856
1995.1850689
2005.38718188
2002.00519777
2002.5033063
2000.29063807
2001.34767785
2006.29293071
2004.79314327
2005.04356568
2002.93718136
2006.00465623
2007.64406652
1995.87079756
2006.38960187
2001.74603636
2006.35657586
2000.61497127
2006.047575
2002.98412669
2005.78263869
2006.05610718
2003.75876852
1998.22723847
2006.81706739
2004.9148879
2003.51406517
2006.1154062
2007.8633295
2002.57831207
2006.59762673
2006.4268051
2005.28193429
2004.01302304
2000.68826331
2006.13391137
1999.63995536
2003.10151387
2001.30986931
2006.74144274
2005.7857033
2004.38417983
2000.35004954
2005.68837696
2006.52832601
2008.06917411
2006.50812722
2005.64598107
2005.16457737
2003.06539836
2007.5965355
2007.79756561
2006.59306958
2005.3913602
2005.55598525
2007.43054216
1998.5698284
2007.14521807
2005.65737198
2005.40845219
2000.74322586
2004.46354856
2005.57157696
2003.13791079
2000.76930842
1999.84212328
2008.55967107
2000.15639198
2008.23978334
2006.03264655
2004.90719707
1999.73047919
2005.68976657
2002.3692336
2000.90417627
2005.23617508
2007.97284764
2003.42642051
2006.10449893
2003.62306812
1995.9010396
2007.36027979
2007.30409595
2005.07887845
2007.36482084
1999.48762042
2007.21290294
2008.1360585
2008.0034976
2000.77915228
1999.6862568
2006.60048405
2004.29337614
2008.03204277
2005.6853106
2006.28682184
2005.38742973
2007.07111445
2002.41569308
2003.34956922
2007.07426787
2006.22127115
2006.28538627
2007.00355704
2004.5312589
2002.10942463
2005.85663987
2007.33444271
2007.44852617
2006.42669646
2005.83441216
2006.15952214
2002.72984355
2006.00187401
2005.81387893
2004.06067491
2006.96234895
2004.29745573
2000.47945279
2005.77676421
2005.75372677
2005.59500397
2005.46514156
2007.26370568
2008.71786741
2004.54143758
2008.04916278
2000.39011449
1999.60785465
2005.00518729
2002.88469068
2007.87404957
2002.02557216
2006.90907451
2005.34527687
2004.2672718
1997.61317625
2003.71230179
2005.87612563
2006.24901549
2003.04571666
2003.41745483
2005.4867899
2006.29633927
2005.62027241
2008.00324882
2006.21534589
2007.58858696
2006.61759128
2007.20523107
2005.95363337
2008.16696458
2005.70570344
2002.84533237
2005.03718318
2003.77165518
2005.29420425
2003.90459347
2004.59944943
2002.87271568
2000.36678499
2003.62292473
1999.92343617
2006.19889322
2005.13992086
2004.61591422
2005.66719928
2005.8007275
2004.91098016
2006.37281546
2006.06564523
2002.7477228
2004.31706483
2004.8180901
2006.04857538
2002.74344477
2005.97896687
2006.14488691
2000.92457537
2005.13192559
2007.30868801
2005.28427948
2003.93907539
2002.50740699
2006.85008656
2006.12317544
2007.67020988
2005.67103219
2001.92941068
2005.42876851
2004.94743871
2005.39707582
2001.36266436
2006.35851846
2008.11618432
2006.28202499
1992.48960567
2000.36295719
2006.5158051
2003.66776804
2001.42656591
2001.37993723
2004.60244678
2006.09998605
1999.60668233
1994.09233431
2005.07956879
2000.34385161
2002.861127
2005.91508561
2007.14813361
2006.16372476
2003.42895986
2004.7613931
2005.88606324
2004.72795557
2003.30180007
2006.91533397
1999.43141044
1999.71409818
2006.34997925
2005.06946716
1997.17133194
2005.64723129
2006.73009853
2008.10897278
2006.50911741
2007.59147583
1995.89545911
2006.20886242
2002.1026073
2009.42228593
2004.68562294
2005.31955069
2005.73997834
1996.3249751
2002.45963793
2005.37942369
2001.49836892
2002.62031283
2003.44506486
2005.53993496
2002.57021379
2005.94708395
2007.00712457
2007.0815534
2006.38025463
2000.81005696
1999.83828261
2002.04886645
2006.29244226
2004.15210616
2006.22043286
2002.93579731
2005.81129163
2006.55919006
2005.66675374
2005.58013369
2007.43739653
2006.28765398
2008.0107021
2003.97418322
2005.93280915
2003.39195636
2004.0068992
2006.43996173
2007.87986177
1998.36417108
2002.05297793
2004.87899291
2007.05303252
2003.07127087
1992.94747799
1997.34812923
2004.80761217
2001.41774633
2005.66266954
1995.95633736
2001.72141633
2006.75900189
2006.61478178
2003.53030109
2001.38665621
2006.72414508
1995.90801695
2007.35326192
1998.89766095
2005.26120548
2006.21154739
2003.95793755
2006.76781773
2002.76923109
2007.09580561
1997.00496804
2004.44127048
2007.61484813
2007.2382605
2004.42779507
1990.53497628
2006.77823492
2007.42590787
2005.25255532
2007.42682802
2005.54364555
1997.53752675
2004.00002903
2006.60167855
2002.69802294
2008.26072525
1999.37236862
2006.04775088
2006.12540044
1997.77240895
1986.84371446
2003.12846325
2005.69478165
2006.69910432
2007.02076345
2007.39551688
2005.9660821
2006.6947427
2005.47027151
2008.69132392
2006.03806081
1992.48782893
2002.09358167
2006.03398643
1997.82608805
1999.91668243
2006.34669891
2006.31378892
2005.34048297
2006.89653086
2009.30415059
2003.92359525
1996.38311922
2005.01122506
2007.07223806
2005.09604318
2007.73308612
2000.3174653
2006.00450821
2005.88735229
2004.53540314
2007.52244008
2003.55553912
2006.94139905
2006.08686229
2007.19070226
2001.12624071
2006.09737825
2005.08365251
2005.56451235
2006.03570645
2005.91619922
2003.17258883
2004.32654593
2005.95136563
1999.57477382
2006.68010077
1999.45353645
2007.78636912
2007.30705345
2005.28230913
2006.322288
2005.09582397
2007.1966437
2001.66934554
2004.99883947
2005.8779701
2004.6574978
2002.64114053
2001.15569661
2005.59225434
2005.84324994
2003.3251806
2004.74026827
2006.66700819
2006.14417085
1998.98961164
1999.39882769
2005.66520842
2007.12964951
2004.95675005
2006.52388547
2006.78730108
1995.08926182
2007.96566069
2006.4086667
2000.35833963
1998.13220651
2007.32275302
2005.55652299
2005.06857821
2007.12157701
2001.5618099
1996.58551989
2004.94501561
2005.16229423
2004.41638243
2005.77464461
1998.31674469
2005.79430288
2004.60934009
2008.6513618
2003.89526065
2003.3301124
2005.06520686
1999.49116666
2002.89717281
2005.43924316
2007.32022439
2005.21245937
1995.37329403
2007.98810489
2004.00410673
2007.69869376
2006.76740418
1997.73838741
2006.19163014
2002.3136903
2005.70107528
1990.56244303
2007.35527601
2003.53314713
2005.65861918
2007.7492462
2003.74559063
2006.76594302
2003.35502353
2006.12502066
2001.9533592
2004.93326601
2004.91683771
2006.49936614
2007.71622098
2004.80121552
2004.61548567
2001.22381539
2003.17673827
2002.95368232
2007.42532397
2006.37315948
2004.35133911
2001.86294312
2004.47973148
2002.6762214
2003.65041502
2004.41742557
2005.38616155
2007.4728269
2006.0796853
2003.06691939
2005.68897011
2004.41982253
1992.40654544
2000.82145082
2006.30090333
2006.50057339
1997.58785343
2006.20761058
2004.32183554
2005.66067148
2005.64182209
2001.7534896
2006.49697197
2001.39304963
2005.69197778
2003.95347361
2006.24236871
2005.00589093
2001.42458639
2006.08381044
2004.14165558
2004.5266067
2006.33748831
2005.89810834
2002.57299668
2005.54984008
2003.7076201
2006.38445877
2006.23306417
2004.63519674
2006.20675564
1995.94818414
1994.85623968
2005.66947884
2006.20050365
2005.3789211
2005.59264431
1999.1758942
2006.39241175
2005.70199266
2005.31304368
2006.20935857
1999.53854328
2006.26179536
2005.09905343
2006.25342199
2005.55732951
2006.29497099
2004.29419437
2007.05196025
2000.04005938
2008.51911391
2000.24605299
1999.47152728
2009.13382794
1999.76608114
1998.28228077
2001.69080912
2004.20663694
2001.53521669
2002.82527871
2006.26392138
2005.55953179
2006.91266521
2003.06547624
2006.78224812
2000.11134198
2003.52057653
2004.54192917
2005.7397056
2006.44308713
2000.46347626
2000.51475699
2005.00717828
2007.55209635
2007.11935127
2007.8448156
2003.60203767
2005.56273589
2004.6408643
2006.96411407
2005.2891323
2000.760759
2005.12722422
2006.24144112
2007.3888346
2005.83880344
1998.25575804
1999.39665212
2008.10443925
2004.64692452
2007.23103424
2006.2849506
2005.04850394
2001.86537999
2002.40908733
2002.33437198
2006.36218237
2006.97359382
2007.05730633
2008.49782725
1991.25815638
2005.95266423
2008.18256644
2005.45195561
2008.36370722
2005.96017812
2006.91884779
2008.07492752
2001.04426908
2006.10260049
2005.48611949
2002.21388318
1999.52990272
1999.57970602
2003.72931801
2006.34482262
1996.6191372
2004.26467656
2005.34048276
2005.42425046
2004.83881891
2005.59987037
2002.80843129
2003.85384421
2006.11898447
2004.26472148
2005.93040373
2005.99248539
2003.50496298
2000.7057513
2006.53293138
2005.84215583
1997.89361746
2010.37250528
2005.1077914
2005.82971714
2005.06676744
2006.56880903
2003.24085206
2007.38281137
2004.9899358
2005.94852748
2006.49283225
2006.84459516
2006.3057751
2002.98598768
2003.81539637
2005.66315337
2003.62610716
2005.1326096
2006.32783084
2004.78162377
2008.83626385
2001.05809735
1998.4298246
2004.80452701
2002.31791307
2004.76795794
2003.53465323
2001.98529313
2006.41932099
2004.01681985
2000.84905387
2005.4498164
2007.22937698
2005.70082145
2005.19063144
2006.41475824
2006.17837685
2007.20030443
2005.3311226
2005.88159511
2006.91702458
2003.22794209
2005.65980343
2005.88274269
2005.57388005
2000.12847816
1995.06326051
2005.35386748
2007.57681853
2002.64756094
2006.66061567
2008.22896096
2004.10580282
2005.35291376
2006.35396754
1999.08689056
2008.54905229
2001.94070736
2002.95358681
2004.18438141
2006.95565697
2008.29330219
2007.77721178
2005.55698784
2005.61309508
2004.52705562
2004.24302015
2005.20813018
2002.25885746
2004.20994223
2002.68199095
2007.20788322
2005.37729034
2002.54449844
2004.73239245
2002.80666313
2006.29248629
2008.29080594
2007.58594588
2003.81517373
2006.93403564
2005.17774745
2009.20347734
2005.30155935
1995.82676318
2003.25765735
2004.01606137
2005.07324873
2000.22020361
2001.2127547
2006.83064256
2006.73637604
2004.43944851
2006.13687194
1997.92188404
1993.13617864
2005.78415243
2005.08633423
2006.74042483
2005.10376435
2006.68655582
2004.04871516
2002.69956377
2004.71529346
2006.63619655
2004.02275998
1998.26108608
1988.90906614
2001.57126778
1995.58180578
2004.5909742
2006.31050487
2007.27833698
2004.76360692
2004.00820179
2002.68373854
1998.51033057
2008.55790942
2004.98946375
2003.33674972
2000.11097394
2005.95485268
2003.61164079
2007.04383301
2006.05633208
2006.30455341
2005.62142885
2001.7457248
2006.54164102
2006.11353608
2006.0167194
2000.51339505
2006.25512173
2001.84723933
2008.04966294
2005.73257271
2004.28592991
2001.86545564
2007.56430475
2006.96208092
2008.17135909
2005.93320599
2005.30911244
2003.2442153
1996.88578231
2005.90008248
2005.73444581
2000.66674087
2007.69228363
2003.10024457
1999.16690489
1999.88130576
2004.79390972
1992.83731736
2002.34714243
2003.37047611
2004.4060676
2006.40800195
2006.27950086
2006.04278009
2006.07121052
2007.29663163
2008.94104293
2006.50329604
2003.92059757
2002.00234373
2007.45065548
2005.4398633
2004.22500933
2001.88436127
2004.97842786
2005.08624901
1999.52654963
2006.87279944
2003.13632695
2002.89543782
2004.30563097
2005.68664473
2006.82191664
2006.99345612
2005.81559987
2001.32361477
2002.23614617
2008.28371615
2004.23135631
2001.3584885
2007.72599021
2002.6180453
2009.3193204
2001.84338812
2000.70819058
2005.80190748
2006.88190687
2007.26009235
2004.5842836
2007.07775848
2006.75470862
1999.30846031
2002.57280144
2002.29521077
2005.66262261
2005.00640949
2001.14542338
2005.38455489
2005.98752228
2005.26114628
2006.79261642
2004.43182152
2006.37290938
1998.97456638
2005.31660655
2005.28735389
2006.11638069
2007.86394058
2004.32729137
2007.53799283
2007.19228638
2005.05065598
2005.72974911
2005.74690575
2007.16926338
2006.16536613
2005.48721792
2004.4026271
2004.29785796
2002.14034933
2006.31778419
2006.88613915
2004.70223326
2000.48683484
2002.76974349
2004.68806434
2005.51814629
2004.56722554
2007.33431935
2005.71629133
1999.59006054
2007.25961218
2003.80634577
1996.8396502
2006.60898324
2005.20763004
2003.20539006
2005.04207814
2002.11654373
2005.01460225
2007.03106367
2005.60409715
2006.87262811
2006.01856633
2006.07265442
2008.24456709
2004.99152531
2005.30999761
2004.66064157
2003.82391304
2006.17108565
2007.85387408
2003.21246992
2004.81195931
2005.55610275
2007.13917392
1999.32223261
1997.19722464
2006.75695289
2005.42276428
2005.15247728
1995.32705949
1993.7837349
2004.92525197
2002.57080058
2007.94479218
2000.26094674
2006.44653746
2002.80936531
2007.02467782
2006.89327991
2005.69921611
2005.11625077
2006.04803435
2006.26357484
1999.21568205
2003.83102182
1997.2654716
2005.60497365
2003.46372869
2006.05106432
2004.7285721
2006.83297615
2003.91657003
2005.76047374
2003.32248459
2006.31128207
2006.4232101
2006.57433673
2006.0728626
2007.6857135
1998.13186344
2000.0987432
2005.85252203
2006.0233586
2007.50319113
2004.98626462
2005.93840928
2004.12545123
1999.76469987
2005.80258467
2000.86167449
2003.88690518
2005.17361655
2006.60125147
2006.13445102
2004.15907369
2003.35656727
2005.99221079
2001.80530041
2002.95335676
2006.90438525
2002.25100687
2007.00933481
2006.17612907
2007.43211592
2007.02445264
2006.2761317
2005.70593105
2002.87270499
2003.82115633
2006.05680134
2003.98661659
2006.03137667
2005.26096587
2007.24972742
1998.45433681
2005.58917097
2007.11377897
1998.93816545
2005.85603226
2006.09965885
2003.85484495
1999.20577089
2006.47773318
2006.4791222
2007.81791814
2007.09619431
2005.70088751
2006.3822375
2007.99131605
2006.64455794
2007.4565845
2007.33471349
2005.63128319
2006.77746296
2002.97380717
2005.80900578
2003.70865857
2005.03526437
2005.94569452
2005.57353304
2002.56888361
2006.80200873
2000.23146365
2002.3511811
2007.2089853
2003.97497415
2002.67639932
2004.23936409
2006.23590496
2005.24515383
2007.49212474
2005.50750397
2008.49816563
2000.0667939
2006.49696876
2005.61737684
2004.47958058
2006.1402239
2001.99488192
2008.34310615
2001.5599727
2003.68671425
2000.15826283
2007.36753002
2007.36720416
1991.9544133
2006.66113582
2004.09433664
2006.33264811
2003.7220813
2002.88301839
2005.8280294
2006.93817015
2004.55612311
2005.92039358
2004.60687377
2000.47288036
2006.53754189
1986.70259208
2007.34884772
2007.58145778
1997.41143579
2008.28328504
2005.27732067
2007.83231508
2006.0501504
2007.36320161
2005.32365271
2000.21552509
2006.0404156
1997.41305524
2006.24491751
2002.4961973
2006.97052016
1999.89987964
1989.52798199
2005.75025538
2001.08013868
2007.21624006
2006.18938955
2007.80216121
2002.75115147
2004.35377615
2003.54523627
1999.54262233
2006.6836195
2006.72404467
2008.94680782
2007.24834011
2006.02630248
1999.56989084
2000.54617399
2009.8320327
2005.84462857
2005.10948958
1999.3097144
2005.53366664
2006.37549311
2006.51630955
2006.1910164
2007.37359076
2001.98877697
2002.11725038
2008.01721166
2000.42573994
2005.52852741
2004.45336563
2004.83355325
1998.61517937
2005.76876751
2005.84601382
2002.72009547
1998.6311251
2003.83243462
2008.18487483
2007.32596648
2001.21286965
2005.99823832
2000.53567523
2005.88844656
2006.01848525
2003.44048484
2004.68193623
2006.09067683
2004.18114491
2004.68311262
2002.60334706
2009.53472687
2002.17244019
2006.067254
1999.72576288
2005.77294365
2005.1138458
2001.66700281
1997.89161121
2005.33913573
1996.3472705
2006.92509362
2006.04567324
1994.98165888
1999.76573749
2007.4924048
2007.44868925
2003.09765863
2005.45332184
2006.19596768
2005.34288951
2006.42310964
2005.65248141
2003.69499085
1994.48781673
2005.92114279
2005.96868982
2007.44160838
2001.42748552
1998.12752887
2002.37167975
1996.50486874
2000.02688886
2008.27179494
2005.8572257
2005.06170908
2001.96220417
2003.72542377
2007.42018782
2003.46750069
1992.57364528
2002.23624688
2007.0727986
1997.56157673
2006.04155044
2005.58143254
2006.58570382
2007.29859591
2005.85422683
2006.09703373
2007.32682321
2007.0822438
2004.07211552
1994.82570236
2007.25428449
1999.52600942
1994.9467696
2006.42334173
2004.58606755
2005.44236435
2004.25882402
2005.61269077
2007.25356609
2006.5328306
2004.79731835
1990.61050726
2006.03455713
2004.29217028
2001.32388923
2006.46825446
2007.5191952
2005.20378904
2006.98677822
2005.87709609
2006.14144481
2003.84228331
2006.2522516
2005.29130653
2004.69765718
2006.85090117
2006.88852286
2008.02041899
2006.66677143
2005.64225219
2006.36423635
2006.63025673
2002.39380085
2002.49661103
2007.15128115
2001.47165002
2003.69391324
2005.98204033
1999.45483455
2006.67896855
2008.07077029
1993.73734679
2006.23759228
2005.74037118
1994.86377209
2005.60432483
2008.20286967
1996.60418164
1999.25898672
2002.03870771
2004.92303241
2005.33287823
2005.10416665
2000.94145854
2006.44512834
2003.32277434
2001.70158617
2006.47489087
2004.98751387
2005.33741438
1999.6815879
2002.37703401
2008.22395381
1998.07871357
1997.02350365
2007.36411825
2006.8729309
2007.81932237
2007.12792933
2006.52297131
2005.79554492
2003.24576255
2006.46047058
2005.67655819
2004.96044293
2003.4908988
2003.63855808
2006.88041253
1998.01226652
1990.16880513
2003.86062371
2006.52168999
2006.13837063
2003.35686242
2006.09705763
2005.30886356
2005.5002201
2005.76365657
1999.9565902
2005.96244378
1997.34154424
2005.09503222
2007.33932834
2006.54290751
2005.12167639
2004.86023936
2001.07207789
2004.59881404
2006.71873533
2003.27858817
2006.24174052
2006.3607112
2005.29234118
2007.08200323
2005.41786867
2006.15002615
2005.06298515
2006.81232813
2005.81660234
2005.19763032
2006.15151869
2000.67214559
2005.35870367
2001.58607875
2005.58436341
2005.98707362
2006.71214856
2004.00317257
2006.75512272
2007.28289251
2004.41408246
2007.45967208
2007.20418193
2007.59847974
1999.41141636
2000.04516619
2007.45020567
2006.44253881
2007.67004204
2007.06689909
2005.60097324
2006.01115334
2001.84823583
2004.11481488
2005.86429708
1999.98779798
2004.01902202
2002.57723272
2006.59915759
2000.90234444
2005.76473779
2000.92652166
2003.26031492
2004.79979663
2001.70102363
2006.52512613
2005.23867246
2004.85792022
2004.31133601
2005.38705513
2008.39639727
1989.74787692
1999.03383551
2003.77756947
2004.97351322
1990.68109883
2006.13510643
1999.95486526
2005.14668395
2005.87689891
2005.41306743
2004.2159786
2006.51152886
2000.6873748
2007.0716703
2005.92750299
1998.606784
2002.15159441
2003.6587169
2000.61373753
2008.65921317
2006.89040101
2006.96858659
2001.57095892
1999.85118412
2001.85369671
1991.04492916
2005.48880576
2005.46499052
2007.13457154
1999.71054301
2001.4997078
2004.63196586
2004.93372054
1999.38762411
1994.72747719
2006.86484403
2006.08579573
2004.96361883
1998.65063241
2006.24698893
2006.10913113
2005.99553659
2005.75024395
2006.74468315
2007.35691154
1999.00152132
1998.43356417
2000.20292498
2005.86942124
2004.56060032
1998.37732219
2008.06237758
2006.0734366
2008.35202942
2006.69540075
2003.61857808
2005.47313448
2005.10451328
2004.07763429
2006.11022645
2007.67529926
2004.45275826
2004.09049834
2006.86893927
2005.3925329
2007.49497491
2002.42774659
2006.70495151
1999.04365837
2001.70990942
2005.81045451
2003.42299741
2006.02303964
2003.37456436
2007.43288206
2008.31717467
2005.23936591
2006.51126468
2007.19828326
2006.69345572
2007.08955949
2007.12016542
2004.24818307
2000.35150371
2009.6798864
2006.59332052
2005.03827773
2007.10561653
2005.34013797
2005.86556474
2004.8748433
2004.69338242
2005.38724157
1991.53585326
2006.36666929
2006.30327493
2002.13057786
2002.41628028
2008.29757608
1998.60724158
2006.31506024
2007.27110865
2000.39638769
2004.70706439
1997.50153018
2007.98989168
2007.35354372
2004.46412748
2006.65298186
2006.79976281
2008.01609236
1991.20566124
2006.83376447
2003.34001349
2005.68456009
2006.61147615
2006.98059688
2006.73232943
2007.34783796
2007.10244759
2007.15060388
2006.86902564
2004.05892022
2005.70078452
2006.8877576
2003.59734206
2001.61547458
2007.90507944
2005.55477196
2005.715154
2000.65448192
1979.28756267
2008.07607796
2005.99101666
2005.79681774
2005.22759317
2007.40194563
2005.5737243
2007.88875752
2005.38243369
1998.12655662
2003.36214938
2006.02819737
2006.42053609
2004.54128245
2008.14963792
2004.28852004
2006.38194613
2001.04751942
2005.35489571
2005.57723973
2006.32691146
2005.27959959
2008.02356319
2008.04191539
2004.41960282
1993.83743003
2004.8411951
2006.55972633
2001.64831556
1999.56150647
2000.56493561
2004.47939737
1999.44751998
2005.04726074
2000.85078047
2006.52251201
2006.76214534
2007.51687257
2006.01721447
2007.13887373
2006.44626801
2001.98368426
2002.70803304
2006.80350744
1989.23672954
2007.35657823
1996.85201445
2006.10227669
2001.05013365
2005.96273142
2005.12095035
2005.50144139
2005.89966464
1998.35559783
2005.16307948
2005.26457018
2004.59826617
2002.93905649
1996.06115567
2001.79904215
2006.6525209
2005.26038238
2006.29233734
2002.94005692
2005.70172197
2006.79882777
2006.38266126
1998.6733799
2005.92535264
2004.8109034
2005.24616185
2005.90277852
2005.48427016
1997.93887674
2005.12892986
2006.04459329
2004.51692089
2001.58679235
2006.17568565
2005.95275619
2006.28044489
2007.24095231
2000.85689925
2005.886271
2008.76947922
2003.96506305
2002.95736861
1998.04293563
2006.98439673
2006.85605017
2005.16839073
2007.41815603
2006.7726514
1999.16994918
2005.50349915
1999.30391631
2001.73768487
2005.96477164
2003.63999773
2002.18813445
1999.12956495
1997.13037065
1996.79596527
2005.17288957
2002.47052177
1996.3519873
1997.68155009
1991.66587765
2005.35964817
2006.98528264
2005.82649289
2005.97627133
2005.77000566
2003.75912036
2007.40200245
2005.78994064
1997.83455787
2003.95229088
2006.46525335
2005.61764902
2006.58306971
2005.92407397
2001.18307799
2005.33233786
2005.51454605
2006.08841665
1998.7621585
2005.78171106
2004.19213623
2005.26350174
2008.35864115
2001.94912896
2005.51922245
2005.52951754
2004.65720259
2005.27854977
2004.13080007
2002.37388922
2005.87854888
2003.79329734
2003.17474986
2007.13634112
2003.17064855
1998.75507608
2005.58536914
2005.80284267
2007.04380663
2006.18326355
2006.0684534
2005.31549609
2006.09801398
2005.00407989
2006.51426227
2005.1560743
2001.30265973
2002.60501539
2006.26260513
2005.61470719
2007.30218584
2004.50392748
1998.98346533
1997.74160811
2006.70907611
2003.43095922
1995.05228323
1997.20441336
2007.29790077
2004.90862554
2004.80946359
1999.51332807
2007.50202619
2005.51496743
1999.02493477
2006.08623872
2003.8584334
2004.0501121
2005.3534792
2004.6571995
2004.0390034
2003.49222153
2002.7999534
2005.75411817
2000.84699901
2004.74715892
2002.79271597
2002.63729731
1997.56833528
2005.40718818
2006.27890227
2003.38484048
2003.03573079
2005.76819223
2006.18412794
2003.42924513
2006.55873426
2005.63643055
2001.98213721
2003.59014734
2003.7883874
2006.43200469
2006.54879765
1991.26768029
2000.47340855
2006.10933765
2005.3151165
2005.68900157
2005.47689008
2003.61886462
2004.44219996
2004.38758503
2006.3570379
2003.83114255
2001.65185856
2003.9298675
2004.92266714
1999.13045319
2005.36112627
2006.81282553
2004.05535843
2005.43060736
2005.45980793
2006.5338064
2005.94948124
2006.77740604
1994.9914258
2006.15862344
2001.16118037
2005.39285348
2008.54960121
2005.66013994
2005.5273979
2006.81260217
1996.35917732
2003.70932239
2003.35219106
2006.26429973
2007.59634178
2006.12105058
2006.85171014
2005.45241829
2009.83277714
2004.32260689
2005.03030916
2005.85856899
2006.92436092
2004.53182979
2005.51885357
2004.57198654
2006.15830318
2005.67791253
2006.59506923
2000.06420814
2006.11075333
2002.07464294
2007.73605527
1998.6031865
2003.21948033
2006.98563217
2003.23261952
2004.65434586
2006.3027062
2005.73875167
2004.96349918
2001.57327663
2005.07574098
2004.11762216
2006.65559725
2005.45621533
2002.7487081
2006.24628178
1998.39253427
2006.5536907
2007.7212986
2004.91545402
2002.59984912
2006.49634687
2004.47197899
2002.77200339
2005.44552413
2006.03621867
1984.37377128
2001.02971772
1999.10043324
2008.3276794
2007.57431144
2005.22577788
2007.16751206
2000.81395923
2004.45444856
2005.90651703
2003.00877996
1993.6027975
2003.60167484
2006.53752903
2005.35236494
2007.54417512
2005.18526671
2006.44687734
2006.50060913
2001.45655759
2006.17501499
2006.41044236
2006.16400645
2006.76674333
2005.60237552
2000.41276834
2008.60588364
2004.85673759
2000.69584418
2007.08521999
2006.29688763
2002.57840232
2005.02633492
2006.54137644
2005.88165672
1996.45053676
2006.21833174
2005.51337166
1989.64198959
2007.47973963
2005.14216282
1996.52673578
2006.10037005
2005.25474657
2004.84621238
2001.68496614
2005.9289379
2000.95743423
2007.53563316
2000.34969189
2007.50935414
2008.32203877
2005.20675813
2002.90115277
2007.31700159
2006.07760866
2006.39900717
2006.06469297
2004.5930368
2007.47475065
2005.62976815
2001.11830306
2006.58127084
2007.45141678
2006.40920176
2006.37545124
2006.90885997
2005.11782517
2003.88273444
2005.98903667
2005.38106757
2005.33460008
2003.0978156
2006.40082038
2006.49574866
2004.95762059
2005.2925358
2001.69124714
2001.5933763
2002.64852826
2000.67930231
2004.9719588
1996.13098417
2003.13871928
2007.21764343
2006.85037872
2006.37827036
2005.28678203
2008.25141268
2008.15959568
2007.76895067
2006.61301527
2005.65363723
2003.05737883
2006.34942374
2006.02826164
2008.10688757
2004.22134975
2004.72473471
2006.33364219
2002.70787274
2006.56310621
2005.8783344
2005.3582366
2007.08715192
2006.90462897
2006.9590561
2006.19462425
2004.46776282
2000.57862542
1999.63536045
1997.50781627
2005.94980999
2005.51407507
2006.66990677
2004.7737862
2007.48092987
2004.65709515
2007.25760769
2005.7557757
2006.27776606
2006.00971292
2006.98975998
2005.86566498
2000.73635623
2005.0033801
2007.86218928
2005.24273002
2004.36380303
2003.23752058
2006.0240574
2006.73253023
2006.59919596
2001.53147969
2005.91433584
2004.31039741
2006.98212585
2000.41798672
2009.12895962
2007.78186732
2001.7621433
2006.66355134
2005.5697453
2006.92100105
2004.92737719
2004.94934375
2005.11950171
2003.60006119
2006.14701156
2005.43882663
1999.5961785
2003.00651375
2005.3983703
2006.08725561
1999.92504192
2005.61211849
2003.26884152
2006.07141731
2005.18389824
2004.94162871
2006.11205711
2006.54055967
2006.15655413
2006.56958035
2002.54754893
2007.19183651
2007.32477627
2003.05470835
2008.64183979
2006.33351746
2006.70941676
2007.32522042
2007.63041831
2006.32252683
2007.51430581
2001.93289984
2006.32982328
2005.53148692
2006.43478442
1998.0439441
2002.37975821
2006.30473228
2006.59145799
2004.44101343
1992.91264679
2005.91016182
2006.15140361
2004.51929135
2004.00659447
2004.26506723
2004.10562791
2005.27418201
2002.28540554
2001.46700625
2004.73251423
2004.54121382
2006.80059127
2008.92451549
2005.45380465
2007.49812674
2004.9197421
2002.59993077
2005.96320489
2002.99709405
2006.44558956
2006.35920556
2003.55930664
2001.70959599
2006.42157942
2005.72086771
2005.22051993
2004.96379391
2006.24613392
2005.47946559
2002.55947169
2006.10088717
2002.49790929
2006.01444653
2006.24168245
2004.27965362
2006.02924893
2005.92752048
2003.26455112
2005.87440179
2005.30039131
2005.35898981
2006.45445856
2006.08991613
2005.03069079
2006.73093821
2006.39971174
1997.15877415
2006.59068637
2006.33011019
2003.30037438
2002.67949998
2003.99814824
2005.00471478
2006.12297574
2005.80727877
2008.23628279
2004.60510428
1997.53675417
2001.66569765
2003.79208428
2006.12027539
2006.074526
2008.98271395
2005.16465826
2006.01445327
2007.59462109
2003.64109739
2007.80590897
1998.68422918
2000.38100198
2006.24111737
2006.12937877
2002.99194455
2007.66400446
2006.22983656
2002.8192278
2006.20937445
2007.46807692
2007.50678373
2004.65073471
1993.8296771
2006.58157033
1993.84377505
1994.15612034
2004.52734279
1992.66048874
2002.89368972
2006.62026206
2006.99576409
2003.45349751
2006.87556848
1998.37896082
2000.32883688
2005.66979375
2008.55184848
2007.5430926
2004.28787396
2008.03633422
2001.11067477
2006.05808595
2003.73642587
2001.25173187
2004.82567529
2005.40401397
1997.90714519
2004.35699703
2005.39963343
2006.2251296
2006.71608246
2002.9217256
2007.92176011
2005.61048232
2007.79251693
2001.40414374
2005.90945692
1999.43806031
2003.17428315
2008.56694185
2007.26555805
2007.21357239
2002.35372746
2006.36999541
2007.08754721
2005.51359477
2007.647214
2006.81533957
1998.57153023
2003.91513366
2004.12038485
2006.90996765
2003.5245269
2006.26733145
2007.48417646
2005.8557427
2004.24037567
2006.23355912
2006.08145579
2006.75665489
2005.96123513
2003.43718869
2005.90390574
2005.77369766
2004.34827944
2007.71894548
1998.28366104
2009.12349653
1994.44032977
2000.53434636
1999.10794169
2006.18094418
2004.49664277
1999.00510779
2001.58257654
2006.62382591
2005.87107562
2006.40039018
2007.2485985
2007.14097752
2008.53605802
2005.12143646
2008.1652192
2005.96051725
2008.0757417
2005.89262176
2005.80451071
2006.34351649
2006.05533549
2007.04996013
2005.66430199
2004.45798673
2005.68890233
1998.36675869
2005.78256119
2005.83612369
2005.68822406
2008.6369664
2005.98359343
2006.80150586
2004.5129229
2000.12003842
2005.61264261
2006.19432175
2006.68292292
2004.14990092
2007.01621097
1999.24515235
2009.56815844
2006.75322354
1999.6331744
2006.68076086
2002.52302367
2003.03711408
2006.66248664
2006.53862255
2006.17975213
2005.13424378
2005.6909112
1998.79671651
2004.79079388
2005.65769485
2006.64485994
2003.53113549
2002.41097887
2006.00127138
2003.94259999
1998.09578828
2007.18752943
2005.94042163
2006.13636712
2006.91265878
2000.65711207
2001.45306022
1997.72261972
2005.221748
2004.51614546
1997.98299786
2006.37632775
2005.34850962
2005.98576897
2005.12549976
2002.07512251
2007.00624009
2007.30006081
2008.88471446
2003.57454936
2007.10494565
2006.27850464
2008.10404988
1999.58433061
2007.38494987
2002.02941429
2005.64994118
2005.78115723
2004.19458514
2006.91475885
2006.09691502
2006.36115661
2009.01110861
2005.6866912
2005.6281332
2004.92299982
2002.9383153
2007.02719705
2007.70709953
2005.48528569
2002.08611874
2007.75841543
2004.73661085
2004.51360777
2004.29202915
2005.13202687
2002.32659608
2004.30472327
2005.64654246
2006.47014641
2007.68500076
2006.85901461
2005.4999624
2004.49370763
2007.19033106
2004.55528603
2004.38653246
2005.34002186
2006.27139979
2006.25188371
2003.6323489
2004.56536867
2008.23458228
2007.7253569
2005.27511919
2005.57487697
2007.88972106
2004.05457191
2004.28830407
2005.6677502
2006.15850537
2007.96648732
2000.72667348
2006.66612512
2005.59138439
2005.69981337
2001.10901912
2007.32777287
2003.59414218
1994.61467807
2006.27134326
2005.85441262
1995.90838028
2003.11150708
2007.09090662
2006.63815975
2009.80122281
2007.47402415
1999.17764408
2003.04054209
2005.76502979
2005.15374513
2005.94573432
2004.45482537
2007.2173988
2003.51624956
2006.31406778
2005.20479548
2003.45024641
1998.84615799
2000.80142345
2007.81043107
2000.66916289
2005.7052809
2005.13588597
2004.82370806
2004.72318178
2005.14388046
2006.33336362
2007.35746459
2006.36390813
2005.33291336
2003.721852
2002.61665815
2003.27193145
2000.93011297
1999.49395954
2004.55439344
2006.59680209
2007.18274793
2006.21432699
2007.11024165
2007.26102244
2007.86241902
1998.86082015
1990.42941113
1999.78986949
1999.3385725
2002.89539542
2006.70080692
2007.58394395
2005.04150329
2005.27314757
2006.36333896
2005.89600433
2005.56791007
2004.86337564
2006.33096843
2006.45880755
2003.99343049
1996.33912046
2008.70521475
2007.07116039
2005.43536186
2000.43756988
2006.77692926
2003.76857321
2003.78864363
2007.85625788
