# Supplementary material for: Dissemination of Mycobacterium abscessus via global transmission networks
Source: Nat Microbiol. 2021 Sep 20;6(10):1279–88. doi: 10.1038/s41564-021-00963-3 (PMC8478660; doi:10.1038/s41564-021-00963-3)
Supplement: Source Data Fig. 1 — Phylogenetic trees and population expansion distributions for Fig. 1. [file 41564_2021_963_MOESM3_ESM.zip › figure1/dcc3_expansion_distribution.txt]

1925.3679926
1912.83845785
1916.63213689
1989.50356023
1963.64660429
1966.61347087
1972.30606316
1963.70265501
1966.40157523
1984.65312328
1957.56723356
1986.54915876
1984.90982261
1963.57514873
1947.61802965
1959.74370342
1956.37357338
1953.13686205
1988.21149343
1945.16798165
1991.35871947
1932.49598292
1993.71134841
1988.02526016
1988.5139306
1993.33686987
1991.38157872
1993.91042837
1933.52625908
1991.5743756
1923.75577163
1950.22023253
1985.16882368
1953.2090435
1945.82114635
1928.55209385
1988.3144828
1975.82528653
1989.47964051
1988.63958099
1986.17135518
1992.55900175
1923.53064558
1993.33379084
1891.90314599
1928.9598463
1938.00464645
1993.72924456
1960.70776946
1952.70144721
1939.77733089
1953.38434999
1960.7856125
1995.37325961
1959.53060627
1988.33035008
1985.72828657
1978.83211302
1931.93602386
1936.71853525
1991.28349851
1995.48336348
1963.35144369
1997.57764619
1943.15357914
1993.63065932
1909.01728239
1976.14142464
1984.6253043
1982.42442531
1983.20059812
1941.0865557
1987.72964228
1986.35834566
1992.75226674
1970.58695321
1937.35805839
1922.64794736
1893.24609245
1984.24345168
1994.09863188
1989.04438775
1875.94177151
1918.492272
1927.72575348
1992.19421881
1927.71203049
1979.09180559
1914.11581901
1909.73801309
1976.04334057
1931.31128565
1950.70803599
1969.11201172
1967.58846735
1986.32196453
1899.09488267
1858.439332
1972.53598892
1981.73385419
1989.2007833
1977.89920319
1917.21201821
1869.27416935
1980.63649802
1977.22209323
1985.88257421
1975.33556379
1908.31556168
1976.10636503
1937.62730364
1914.12932016
1911.61177954
1983.27386406
1982.46213726
1985.20802867
1979.60304929
1924.895373
1899.46190403
1992.56827851
1989.23906542
1886.77381043
1963.18867205
1842.07843601
1983.9423152
1991.16666875
1986.39653984
1993.03212343
1989.99155879
1987.57195007
1995.13903334
1992.1174709
1979.18757659
1977.69100305
1990.14541327
1933.69559694
1985.8866172
1978.22247916
1918.5622271
1994.42148656
1991.61896425
1918.38809677
1897.15663497
1914.57981037
1991.44067143
1947.90748471
1914.71331293
1979.19651165
1978.16335527
1902.24618506
1940.62407903
1934.30388652
1986.77850822
1920.18744598
1994.49678561
1983.88770427
1981.77764357
1899.24359515
1944.35394256
1939.99071218
1990.07584106
1949.16024663
1924.53991074
1921.50538828
1914.46405995
1986.65467815
1946.40726981
1930.93910948
1941.72368598
1917.84614322
1988.37299526
1994.57051884
1923.47819484
1926.5034493
1917.17607853
1912.52372543
1906.89801396
1980.22828
1899.80775408
1985.98017863
1937.62269048
1989.18786912
1923.75085337
1913.066513
1902.03868007
1989.05501444
1986.56095684
1934.32415941
1948.0011523
1991.34731441
1937.14554399
1991.38093695
1919.51493806
1986.21112221
1945.66176781
1980.59801839
1910.33401053
1970.94676867
1978.28174809
1977.67359882
1983.23821101
1988.90269517
1921.82008782
1921.68034653
1911.59755608
1909.79377878
1926.93765782
1969.71766817
1965.40758179
1957.9777622
1993.01325464
1955.74010251
1915.35745546
1929.89099158
1934.19279653
1937.89742669
1990.26802747
1991.46426447
1985.62517524
1989.55613642
1992.32621173
1992.23617808
1937.82509609
1930.00874492
1982.94574392
1981.61572917
1845.64748647
1987.24956788
1896.79082688
1959.90046632
1961.82394435
1948.74154694
1988.36567721
1923.36994762
1993.49832996
1948.33618779
1939.7393551
1985.96970794
1922.26098221
1984.28139966
1929.41417035
1921.54064465
1988.71859294
1978.21090746
1995.55919241
1976.8500174
1946.59253244
1973.48248298
1970.63056444
1955.25762192
1951.42896744
1957.03869126
1927.46066355
1966.15335422
1959.85606785
1971.26909385
1962.20173704
1942.23928298
1923.52690641
1911.47416491
1904.65255188
1916.02914483
1985.45813048
1990.18674729
1948.07656115
1992.14670683
1862.9865553
1976.4502085
1991.21826808
1992.71729657
1994.65016511
1992.84951187
1986.53517531
1989.75921539
1907.59706091
1922.62592182
1918.86988455
1908.20097223
1978.63288529
1986.17899205
1985.64542346
1981.92582614
1991.10813154
1990.8867026
1991.30443644
1971.20706827
1977.58858683
1935.35316035
1981.27031636
1989.36259581
1947.18899152
1961.59645412
1888.02392493
1934.82119658
1914.73082655
1991.53400049
1985.03406614
1983.22732384
1922.09011949
1983.30826121
1866.64929984
1910.44571997
1909.18074595
1991.8352572
1950.70968509
1991.04449464
1992.65091529
1971.7074001
1979.92890776
1982.61176616
1982.73995555
1988.98829359
1985.57183539
1985.63371006
1940.12900823
1932.97470135
1938.35914051
1914.87801993
1902.35627613
1865.26492248
1987.21722688
1901.97114806
1992.39026073
1930.2716587
1988.05230062
1990.47990356
1949.33636735
1996.46491564
1994.37344664
1989.22924149
1944.4412528
1985.82975049
1988.69439338
1937.73158842
1922.09239574
1951.38522437
1991.99843324
1986.20291575
1990.37203902
1989.07028867
1931.99491963
1992.82410303
1944.11810436
1941.93021587
1993.85076984
1934.2592004
1942.26792843
1983.93686478
1986.48982489
1992.58010739
1980.75348002
1913.22499404
1954.27946773
1987.55171197
1945.06263856
1992.80981527
1992.97428044
1947.0442049
1993.27995863
1955.53153826
1994.09006342
1928.5697977
1909.51768693
1942.63852075
1990.09325915
1917.93264451
1901.6714785
1981.86158533
1887.84084207
1917.5890212
1936.87420423
1966.80524283
1923.26253475
1976.89380163
1920.07495707
1948.17395138
1955.89168469
1994.74083689
1961.07559417
1953.69918799
1952.91515935
1947.37334378
1942.44518336
1993.11465912
1994.45118634
1963.79719467
1964.07223486
1953.51149002
1953.12209696
1916.44683426
1981.87603192
1981.18361236
1978.24254342
1993.0368313
1989.44579954
1947.54521095
1924.5060045
1886.65107523
1904.11065212
1987.61073636
1984.12720226
1983.95038025
1927.84729816
1987.82796348
1977.86292328
1907.61331913
1989.41481556
1994.42739718
1931.72936554
1990.24965891
1934.74629413
1936.15374947
1941.36508605
1948.72057279
1944.48911844
1982.52704113
1906.32100695
1984.94215057
1990.71064652
1994.20283619
1926.27092064
1926.88019448
1906.8519194
1993.60018343
1991.46340001
1982.21989137
1982.95130254
1981.1976904
1906.09558381
1962.27517329
1872.6623432
1978.25571076
1986.37586588
1985.71989845
1987.90831968
1895.44856594
1999.78354988
1911.11947804
1891.24510697
1865.53203545
1832.82150771
1982.4763102
1978.42549363
1894.74949142
1943.77495044
1938.56920653
1947.6362654
1989.66416511
1987.49763096
1989.5862373
1988.28532107
1918.82014107
1897.88817749
1976.1910583
1979.25058105
1971.13623881
1985.01194412
1989.20502334
1984.80190114
1988.77713146
1895.96073556
1984.55863526
1931.78151623
1984.35172637
1990.55676195
1935.96908442
1922.26956169
1988.21336098
1986.88937329
1988.56870881
1932.57897137
1927.39140134
1957.44570324
1990.63151753
1964.14172629
1965.76749368
1978.778558
1981.09019999
1973.91089615
1975.25246973
1956.51124586
1972.17557618
1983.25074675
1977.32928459
1987.32925471
1950.75001475
1938.35906236
1982.36151588
1958.90105324
1902.2711482
1921.73789571
1941.57488885
1933.90948623
1954.57258059
1971.80447262
1945.30800973
1989.43816761
1951.516354
1988.5956757
1922.06554201
1862.51008676
1890.75022181
1981.08951306
1988.54700722
1989.76202412
1987.72982721
1988.70889648
1992.60560442
1994.21466123
1989.99396699
1993.96566514
1994.36141583
1993.00611553
1966.57222623
1973.91586509
1979.17685631
1968.87537658
1960.31586557
1980.75575601
1983.21532037
1994.26485513
1961.98247609
1990.85653073
1991.7143091
1938.60048254
1988.36004103
1987.77787554
1946.71332957
1920.53646607
1903.11147224
1908.84712825
1945.26216797
1964.8286104
1956.6019005
1960.80550709
1952.14467472
1871.61525664
1982.14301711
1917.68403674
1902.10057788
1910.50070369
1944.10465985
1934.37847232
1926.03469419
1911.81957402
1950.42009437
1994.61073131
1994.30935888
1988.159216
1986.69599284
1920.5523092
1875.93196246
1890.46569237
1890.96439125
1990.59122023
1932.78041339
1942.3490599
1982.75448509
1984.60086129
1906.29050543
1981.81529645
1887.98019277
1982.16710377
1952.7465633
1979.69031485
1926.43776601
1898.94713105
1906.98088323
1920.69631064
1912.44061904
1987.19615097
1912.13210662
1997.86878329
1995.84347099
1980.01068641
1972.0108168
1960.5548079
1991.60350779
1914.28989972
1941.86371772
1991.05799053
1988.33387203
1992.5311457
1975.31624831
1988.88486979
1923.4062627
1991.15059636
1974.42008913
1988.97117526
1978.19595252
1977.98365399
1955.1483099
1947.2658043
1908.18975983
1939.32428356
1985.90529637
1907.83042742
1904.86160776
1984.42648575
1975.00796353
1986.75013708
1944.10395751
1958.00325506
1994.94681882
1991.35855376
1921.97781881
1985.00002123
1988.60423008
1928.79905822
1891.50420183
1923.02022629
1922.62290969
1988.45286681
1933.02149456
1920.37622678
1984.30556558
1989.0111352
1986.01369447
1919.03621464
1901.92880482
1913.50507197
1986.27851867
1892.05089808
1984.43040635
1837.89068873
1876.09702123
1859.78652282
1959.14766856
1889.9333489
1978.1709186
1979.42174412
1856.69823525
1990.25955979
1856.83982627
1976.66937531
1983.06427109
1948.78700816
1928.73135073
1971.99551909
1934.38770518
1929.05045086
1983.79597633
1945.66224605
1933.49342622
1990.17861097
1916.30472771
1903.00082488
1988.66167033
1799.54760668
1978.13595808
1869.76993693
1888.93484655
1981.1406349
1896.78093607
1907.5326306
1986.98250862
1990.5023185
1987.60457893
1939.33019465
1947.81063693
1934.44170135
1990.80270801
1992.49547974
1993.61061119
1982.37961476
1995.44538994
1994.1630163
1940.56272727
1993.77021314
1987.98258951
1988.22163471
1975.61545895
1988.09945062
1918.50569431
1925.68259743
1877.36133816
1970.28972828
1975.19962319
1986.32117241
1879.60417462
1890.75521789
1812.54000515
1825.2134056
1803.32367732
1977.70697562
1990.82691228
1983.75163969
1913.39978497
1987.91708436
1970.71595991
1983.34342116
1985.42568266
1988.46459118
1897.64013581
1916.62407336
1987.34709738
1927.6356242
1882.08175953
1919.37752911
1917.61952341
1895.97909873
1904.35321733
1920.61100996
1988.88723365
1911.23831539
1993.75998722
1900.27056739
1929.96003862
1982.89185309
1985.24549816
1990.29048936
1913.91465558
1995.24578196
1932.85073728
1991.745721
1979.97309358
1886.21331833
1894.14544533
1923.11404855
1907.58983723
1989.50363247
1990.71735653
1982.69193734
1888.94718306
1898.23895538
1941.41450136
1918.8323567
1994.25568596
1931.44475283
1939.52476799
1932.00977891
1957.97152177
1934.53905286
1990.44413631
1982.00912695
1993.8462203
1950.75732753
1944.69935718
1987.55659762
1981.98583014
1981.95749836
1989.68913829
1992.13253034
1971.38896741
1982.03773573
1979.20494974
1987.80600026
1927.56903267
1927.14262719
1923.1770374
1991.24074139
1992.32084309
1990.75278752
1975.77253244
1991.22234149
1945.05833408
1923.19995491
1921.65901796
1916.64206611
1906.61061589
1919.7845612
1987.18697923
1969.86691676
1989.63739582
1932.4147086
1988.57720399
1986.62375609
1897.87195447
1897.94195682
1901.995882
1969.07717749
1834.64435701
1952.99219879
1909.72417121
1905.3092895
1988.19897423
1994.53543414
1937.95435684
1940.70057002
1958.09529165
1963.28286776
1957.69882264
1969.70045558
1979.85487951
1970.11436315
1974.52640485
1965.73255265
1979.8964246
1918.46802609
1982.37218908
1985.91900581
1989.11432082
1910.56597652
1885.93878664
1982.37801562
1912.93201495
1908.9022154
1892.83822086
1892.59218657
1990.22350124
1992.96030153
1912.92165663
1936.36360121
1994.07402999
1939.83714338
1993.47246605
1993.92166551
1988.432944
1983.45869931
1909.56645084
1965.13800583
1986.31757359
1960.60623965
1939.86253296
1915.08077009
1939.25983634
1907.3883537
1991.68188133
1980.24449328
1987.80816054
1991.74843868
1893.05767762
1886.85865627
1946.04290972
1970.6272274
1947.97418123
1967.47373303
1877.90761421
1855.86182289
1984.34198399
1895.57625592
1987.9896243
1989.71656197
1989.61365562
1995.77046399
1929.83374804
1912.78301472
1977.87844931
1978.09173428
1991.35826707
1981.52686132
1874.59383727
1990.1929928
1908.34314685
1918.3531195
1917.09332267
1941.04995202
1992.63168776
1993.534676
1992.77794512
1991.17909887
1901.88155448
1987.56800641
1918.92651926
1916.93662411
1963.39845986
1948.75999845
1940.32642069
1987.23172518
1925.92118624
1938.63478981
1941.90794575
1959.08108719
1980.19828314
1994.14596203
1987.38694416
1880.55546363
1916.92599679
1987.91356688
1910.58775713
1976.77200289
1924.03199011
1944.91610984
1922.70521446
1998.93279391
1993.66044631
1990.53128058
1968.70859355
1968.9393578
1970.52599522
1985.58591772
1935.64117445
1991.18215906
1935.21557561
1988.53296333
1983.12671183
1927.91598568
1996.71915155
1947.62861833
1991.76010871
1914.57324676
1927.06519433
1940.48034739
1994.22057073
1938.07933949
1992.0600385
1924.25533048
1989.46575316
1983.28739223
1916.76510793
1984.99722391
1843.6186529
1973.63380246
1855.00954484
1718.84421446
1835.2132545
1871.97918151
1971.49214572
1982.58715513
1923.93027254
1994.0489006
1936.73669121
1923.31475148
1914.88429169
1978.7299781
1982.41772699
1992.69327915
1922.08708326
1912.32664662
1980.62204064
1914.89369199
1934.99404581
1905.18786484
1913.31277063
1982.65260589
1930.54305243
1938.69086342
1947.56330545
1951.41133453
1951.35115885
1962.99442815
1951.51692692
1990.99936934
1915.27417672
1986.35443443
1978.05105549
1988.42859958
1945.85926986
1993.51654889
1993.39832884
1991.18211561
1925.65627713
1933.24893341
1983.82919432
1989.68625687
1993.89316939
1937.49331319
1991.42838102
1918.73827489
1934.7735603
1990.20968284
1939.24039313
1992.32432257
1950.18086453
1941.75150587
1945.89195569
1992.93838041
1991.80678447
1957.11163344
1953.7849124
1979.51484875
1941.99726048
1907.9990616
1870.7044392
1942.34213044
1902.46549701
1984.05843131
1985.05827634
1899.05891158
1909.20019789
1982.78660221
1935.60963712
1913.16779513
1877.67014458
1897.1789415
1893.19815563
1880.6325566
1979.93909642
1989.9465607
1933.1511814
1979.38168989
1900.62262612
1983.7135571
1984.15161475
1990.94430784
1973.41926423
1895.40381756
1914.85632548
1843.9518813
1974.0201854
1842.62676766
1986.12550217
1917.68365638
1903.93161688
1984.66069275
1899.58892829
1976.2776961
1979.85888846
1936.76334721
1986.35083943
1982.4011319
1977.11656914
1896.19376356
1902.26277969
1989.32191426
1993.00599349
1919.89560987
1986.05798955
1939.37910395
1992.65998762
1962.31368891
1935.88398741
1990.84717716
1970.26170044
1897.76324428
1981.07655922
1990.86539177
1949.72753277
1948.46367709
1989.8663844
1989.09078305
1946.90160012
1950.03144229
1950.46136204
1992.76478171
1954.14861135
1987.32526687
1922.65667917
1934.58852339
1941.50401684
1943.39665838
1988.11538188
1972.2804872
1968.99010476
1992.48662596
1945.4935962
1950.2030233
1921.77457678
1931.75767943
1937.16205418
1993.61797397
1992.84938834
1986.25788319
1985.87549537
1984.53346698
1975.60205246
1977.21662115
1979.21014933
1987.27276544
1930.69574218
1992.69907289
1989.71409124
1981.70239779
1985.27541051
1928.31485374
1988.57962705
1981.94134765
1957.37548194
1991.88251636
1934.66841672
1941.63102529
1991.73239499
1991.58605211
1992.32239727
1990.15821854
1986.05328609
1991.74368907
1933.00338521
1987.54969974
1987.77478336
1986.36818183
1985.40371979
1988.62314805
1981.72981589
1897.65802494
1991.23511669
1921.68692481
1995.68612599
1986.51850304
1989.19844645
1899.04546467
1919.85842244
1911.78701562
1901.66296702
1933.89551829
1987.29410616
1907.4901808
1940.36724798
1937.62082731
1931.69776181
1989.18583674
1990.23793526
1899.34887371
1943.72746201
1944.11214114
1927.60755348
1890.28626875
1924.39171231
1903.8289375
1870.96323865
1985.85389517
1902.26209412
1936.51966526
1993.35169115
1940.52304169
1919.26319691
1939.42310864
1987.06335954
1981.10969697
1972.9290395
1915.20889052
1888.89626073
1883.61106149
1898.97563081
1923.92368701
1929.84917248
1995.8492968
1981.91630601
1938.27239682
1914.95077255
1921.68706184
1971.20233154
1938.89102375
1911.66520292
1928.90653881
1913.97565898
1985.65542446
1939.12923602
1917.01994462
1949.28915383
1912.4052689
1984.61323915
1913.75051753
1988.49584689
1893.96657558
1881.91015627
1906.43745425
1942.9898018
1976.58371345
1963.13296388
1971.16219251
1980.85374111
1926.36870805
1987.57761082
1915.81054033
1986.82214029
1986.19312653
1988.3978826
1987.70270815
1984.43026229
1982.80790041
1984.94346207
1996.34599902
1991.02195211
1989.28491888
1982.22494578
1980.02867423
1838.36721619
1985.17536476
1971.56751927
1986.87984567
1982.17525799
1941.96931299
1989.19305137
1991.65648273
1990.5944051
1992.8845582
1955.70191029
1924.53380717
1932.33104127
1931.90499547
1933.38989553
1994.88835586
1977.09668959
1992.85562962
1950.87089081
1989.29348557
1931.91529631
1949.79238973
1963.58617235
1939.99730153
1966.83118958
1949.75155179
1919.76437607
1930.9195907
1925.92857688
1879.32676099
1985.10727469
1906.26315073
1895.07372012
1859.762563
1875.64533122
1895.34697039
1982.13161458
1878.82060615
1890.40596506
1914.2967342
1990.37269455
1990.77610238
1993.4897575
1993.93407238
1945.69225123
1979.36885057
1926.45844191
1894.50732067
1977.15854694
1972.35766848
1840.87904934
1964.14572344
1981.74387258
1989.38592742
1984.98076928
1983.9848693
1943.25429599
1937.69980591
1994.19515101
1986.01190445
1918.30029941
1938.95506817
1945.92771038
1948.85967587
1993.33949997
1929.10751548
1921.44762084
1940.78413923
1929.42599692
1942.24003082
1984.00738937
1914.53905744
1968.0658527
1983.62770066
1989.08218408
1983.81508672
1988.09072243
1984.79667433
1874.91975598
1982.2040981
1966.54516015
1915.84357593
1937.84316838
1896.14072991
1970.98709874
1963.51944876
1979.61968029
1990.74527993
1988.86686438
1927.90634756
1901.60383549
1813.00557811
1892.28026023
1974.0491675
1990.38570901
1912.20899019
1913.84910241
1912.78557784
1948.26534571
1940.87934438
1994.00874269
1994.63138098
1992.63564324
1992.70259963
1984.45754817
1983.61604822
1984.02711018
1835.22198903
1868.27607016
1985.45450076
1885.68585575
1888.74091581
1928.90700093
1929.44012123
1980.43967886
1833.13559162
1988.69593208
1920.2740517
1890.96166647
1886.56753365
1999.0588924
1789.594149
1810.34485047
1900.49147626
1974.642079
1856.05372823
1862.71610329
1895.88329374
1985.32340044
1982.23159045
1985.09288876
1986.52652788
1984.21959278
1927.54345082
1936.37902199
1926.42338407
1991.19546295
1991.42123521
1928.44633927
1988.98920978
1911.00465836
1984.23748954
1986.73560129
1965.15736409
1977.76173926
1981.62681591
1989.55109293
1993.04557043
1995.08436973
1951.27994955
1940.70360719
1933.5867995
1940.83878487
1932.20387758
1939.13483557
1940.91334214
1931.43016632
1985.35082807
1986.70183335
1992.54440935
1988.38165682
1904.02086244
1984.05936379
1934.35575334
1925.21899643
1992.07848773
1895.81149608
1970.26351309
1983.70018258
1907.91770253
1987.66063011
1982.50553952
1984.17649047
1987.26286146
1993.89473331
1994.66098964
1995.80554578
1993.89483102
1990.33736957
1988.713262
1952.54034646
1994.4356395
1965.52164016
1994.13925934
1967.20115903
1980.71607436
1934.70141088
1900.70224452
1940.16602989
1935.04176985
1955.5164994
1911.04744276
1976.07863295
1932.77891827
1991.4101241
1995.65154822
1960.18969924
1991.10792564
1989.85682819
1926.94926301
1990.26450121
1990.79382963
1988.00702416
1983.75370333
1924.5496308
1942.33919887
1950.76998014
1927.6641932
1934.27390746
1923.54990868
1866.03816061
1959.73921815
1913.38401284
1834.15797562
1977.07484001
1839.77054448
1905.97216448
1970.89510562
1970.8448572
1980.50270483
1795.22718141
1978.71105148
1983.17202781
1936.4218066
1931.81574129
1900.83884131
1992.41570304
1896.00537678
1890.5424186
1980.26997981
1875.64580789
1871.13295758
1853.09446739
1864.81384748
1843.06713989
1868.48973075
1978.87835935
1982.89566236
1991.4548579
1990.47408754
1996.66710787
1989.86157755
1953.56124905
1970.42364678
1972.76590722
1976.06252062
1983.19328919
1997.31845295
1961.9492503
1988.38236402
1962.19240645
1959.36252742
1971.09811439
1974.05668596
1965.64701985
1956.55835875
1991.81726767
1951.69046292
1943.95199542
1992.70595929
1986.92887705
1980.7154094
1983.21932337
1939.64939382
1981.49257941
1986.0229201
1984.55282152
1985.44210283
1924.88578779
1913.18645763
1990.88979684
1989.73787999
1964.69540443
1990.64159552
1979.7967273
1989.95702972
1932.05821917
1987.69345256
1992.72308192
1992.26236621
1994.97730957
1987.61684165
1926.0478027
1981.30321059
1978.84238134
1986.83140303
1975.33338568
1987.09219885
1983.60119841
1986.59400519
1986.50278865
1992.53862974
1988.78780361
1988.57254944
1989.71477141
1994.9198515
1985.8155168
1990.48136412
1990.63084134
1991.54968274
1987.32036412
1984.6066221
1983.80502558
1899.82982886
1981.81193218
1975.93871638
1919.65563503
1931.16709326
1986.68398919
1939.73281433
1909.83400235
1920.26099103
1943.23092861
1995.18344961
1996.15584481
1994.13083226
1963.08047412
1963.14208688
1966.29603062
1976.72318361
1995.06329634
1960.81477821
1949.88616946
1945.51150318
1921.24642396
1909.60628381
1978.72345024
1908.96865387
1925.40997207
1940.60424519
1969.98046539
1979.83651067
1989.00010706
1987.57702819
1930.3470286
1913.00234521
1984.29605488
1980.31256851
1933.82603617
1987.41430199
1883.38151953
1905.08031745
1987.06569456
1988.39545816
1987.41905151
1947.74542034
1956.06581586
1993.72944158
1987.95355968
1987.41781355
1994.49594303
1992.72664478
1993.75624581
1991.5266099
1978.83108412
1926.32465361
1996.64768248
1913.69421501
1878.73215518
1910.78324729
1976.53585062
1983.38730958
1981.86107265
1948.4843453
1928.92591208
1944.57446208
1990.37599913
1951.05063138
1990.96971533
1988.48743854
1978.62580202
1908.92662331
1993.98051449
1941.14458031
1993.34066789
1991.96549326
1906.1802983
1936.34523949
1957.30029777
1993.71516858
1980.17199593
1993.64655903
1994.52649784
1908.27090071
1909.79753747
1886.06337966
1985.49240926
1987.57493494
1984.27996744
1990.84719615
1982.97397202
1985.26759807
1964.00510501
1978.48007755
1991.89139428
1955.43973981
1933.82422404
1920.80152702
1988.24897243
1918.54503098
1983.86354954
1861.94154416
1978.21832454
1976.46254631
1987.97261004
1986.95006068
1906.30927202
1984.65058617
1915.52795404
1991.20654476
1938.54417679
1987.67694898
1921.28361653
1945.98757583
1938.12686001
1904.11025268
1988.98578719
1991.87263737
1886.40563453
1817.71490389
1905.59752214
1988.4888608
1950.7222286
1898.50800551
1987.12859103
1947.33557988
1960.22496511
1946.16508476
1940.45569974
1980.9945899
1962.11679687
1985.60501364
1990.16917242
1929.23957181
1940.75179276
1941.81193283
1989.76914954
1937.15078034
1992.96717277
1937.52454863
1967.14237425
1929.63375283
1945.09776729
1917.12970947
1920.8529335
1939.16425064
1945.12136848
1935.08531276
1932.23429145
1931.09661162
1909.42104628
1921.81164601
1988.86452933
1994.3380366
1929.58697014
1984.47028905
1993.15846613
1914.83379591
1993.06172862
1991.33363607
1992.46764088
1990.98010024
1993.31296316
1994.58583393
1980.86905525
1991.29720731
1988.6383075
1989.33327953
1968.93259148
1981.76451417
1987.72443019
1990.67223444
1991.65797654
1990.04913209
1988.47849871
1912.6153409
1959.58034668
1984.16733656
1983.66119005
1910.42373285
1988.01989063
1942.68787192
1913.79595791
1945.9307777
1993.28963498
1985.59133865
1971.8235021
1985.13501541
1982.17190611
1975.27048086
1971.40525046
1904.89391429
1927.5816089
1936.02113829
1930.22445014
1937.07033228
1926.12604105
1911.58774121
1917.24579843
1945.9851333
1962.230434
1953.63363318
1986.47336457
1949.85659457
1991.97261854
1962.46218616
1956.94734939
1953.39552359
1931.87159281
1976.00388086
1838.02208685
1859.1045089
1982.42734254
1985.8106995
1985.6142291
1988.32632337
1980.48602158
1930.39040349
1990.50956055
1952.75339564
1989.488049
1921.0467545
1988.06338958
1991.04112805
1982.99784865
1813.93391438
1961.72808669
1868.08050829
1912.85011409
1990.18776232
1937.91198601
1987.90050174
1950.44382737
1956.5166619
1959.73713124
1961.02168033
1966.59006612
1962.35930529
1962.86748584
1979.76855049
1977.91218644
1979.68960336
1970.40739212
1968.49180963
1970.91818981
1878.787888
1910.88149438
1867.60007849
1926.98704864
1975.78502569
1980.76746348
1898.32697043
1922.9463048
1949.40041631
1933.19954305
1932.73855109
1997.4782044
1991.25303309
1993.56128583
1955.33626958
1980.67003912
1979.84912471
1885.07945667
1908.11967497
1981.68427092
1991.84631342
1918.9426015
1953.41704516
1975.98941238
1973.15584703
1984.00418841
1981.53031987
1987.1076158
1990.97009235
1990.90032883
1991.7565459
1990.07814019
1908.7488075
1854.88982848
1972.5182082
1979.71334717
1928.81182154
1934.53486292
1985.06559635
1971.18680644
1969.95279324
1972.46493161
1990.3917571
1960.90635226
1988.96540313
1990.36661301
1958.53848403
1957.98562169
1974.42607248
1988.71785757
1957.23695998
1945.72510819
1970.8814941
1900.96352586
1985.19524298
1987.1531558
1980.40866487
1907.90885071
1867.15793651
1967.66424854
1987.28703791
1989.69379509
1955.11821799
1957.21468911
1961.69165141
1988.36947143
1951.70810344
1994.91928133
1969.97123962
1974.43247954
1975.47830159
1950.99666135
1984.30838173
1967.94880393
1949.39667885
1985.04867435
1986.47655696
1992.64066804
1993.84321825
1951.51672096
1992.75664247
1961.09038965
1988.97407058
1946.1096426
1946.95426132
1991.64128982
1981.89804718
1980.69154481
1974.803505
1993.075963
1986.01434703
1907.97886859
1989.0832441
1940.69805834
1941.23628491
1918.33872237
1984.9005732
1983.37893324
1913.86737994
1916.28288009
1983.06870189
1987.63826532
1902.96564213
1988.88832696
1982.7643081
1987.40165305
1988.3855548
1990.65594163
1995.69845664
1992.60346211
1941.49511065
1914.08556413
1967.85033175
1988.54689125
1984.57535574
1919.95470285
1986.39336394
1931.71331585
1918.00436743
1994.24591096
1935.5846071
1990.53472016
1982.89198848
1983.0242362
1989.58206962
1990.23949447
1989.75381344
1913.03876719
1923.80682278
1914.11250873
1915.6053155
1992.03868232
1989.41776763
1987.23529263
1992.56153687
1940.74837245
1984.37205435
1942.98326907
1937.38598463
1908.68534623
1904.59742739
1919.94373038
1913.96756928
1905.63290158
1916.90811069
1951.17456956
1956.43134142
1935.25735534
1939.6712828
1930.94683958
1930.10863058
1988.98029581
1956.09079882
1960.73691703
1948.32443428
1903.99964321
1982.39075235
1938.31744967
1991.30758989
1950.11351432
1991.82088368
1988.4633939
1916.5279613
1987.33664209
1928.08378173
1931.03958063
1934.41431495
1992.57612633
1992.81936302
1992.85071958
1965.62546391
1996.38812475
1994.70392387
1991.79649825
1990.28097693
1947.29052622
1957.80593966
1989.54363361
1991.49993764
1990.89237502
1928.295126
1928.35734238
1905.39020051
1915.40177042
1989.66590225
1989.83511885
1947.98944469
1943.51214871
1956.00019226
1990.43851275
1989.51211556
1988.64217096
1970.77058344
1979.16077778
1937.72978209
1922.66203475
1868.36731104
1884.84745994
1982.07760784
1993.45085399
1945.18456202
1975.1693873
1983.19948371
1986.63147941
1910.44351796
1985.95645274
1982.75305118
1987.74318729
1973.91926442
1861.84692214
1991.9997014
1990.83933699
1993.24329779
1948.41939465
1992.73424074
1993.2890842
1992.91156455
1994.13273881
1991.74371021
1988.49965455
1987.03282047
1987.86725984
1985.75652228
1876.56366818
1988.31657335
1899.13227243
1907.7814134
1900.5198657
1947.17763023
1988.79302356
1993.18398837
1987.92152415
1910.52214192
1976.83914884
1910.57725306
1940.62303
1931.83198059
1949.82583039
1993.99141362
1938.25681441
1993.05672673
1994.37726964
1943.28277958
1994.04563796
1994.21415577
1954.810254
1980.89483258
1966.67709535
1927.28733877
1992.66245545
1988.45403525
1929.47382584
1940.72031365
1946.84893252
1932.69679775
1945.03995968
1948.36821315
1939.3564074
1911.80516935
1989.02509688
1983.88972619
1933.16817974
1925.65975389
1934.08332929
1917.56372863
1903.6167049
1917.43450322
1985.77866489
1917.07194232
1898.19584064
1975.30127355
1995.83822823
1902.70264575
1935.13131139
1992.53860242
1993.20987126
1964.13935793
1946.04942566
1986.44803776
1963.29428142
1954.31724528
1995.61752758
1994.652938
1988.30368255
1991.08428103
1993.88622857
1904.32421099
1923.1530907
1923.3639192
1990.78404175
1989.86255431
1929.88915806
1999.18490219
1993.66192159
1985.92786503
1986.6689721
1988.00510905
1923.98474052
1991.00550351
1986.8511027
1984.16421378
1989.56281498
1830.06919176
1738.66911543
1861.87076501
1880.34936382
1909.02358391
1940.93540881
1938.51036283
1895.34701169
1993.07955073
1991.24169541
1986.81193984
1990.67135889
1989.49767195
1878.50958784
1887.82271969
1979.51317622
1964.10960323
1991.11390586
1989.44668617
1986.33951706
1987.74387496
1988.01015262
1983.94314355
1986.57673386
1994.81772667
1969.65584682
1985.36403746
1938.49566398
1977.6808972
1961.1017911
1977.28765234
1962.70753251
1969.56193721
1910.22627334
1988.79871453
1955.80290162
1933.55521739
1984.97730126
1954.05916115
1960.65299101
1963.18963322
1966.92037695
1926.17921097
1935.18966689
1923.17306625
1989.3455123
1949.28306404
1910.31504766
1926.70444414
1884.39803692
1914.05445831
1915.61476836
1926.04945899
1940.08058015
1939.2609231
1929.23102471
1987.22097806
1988.97170407
1990.11277797
1975.34129678
1984.68952186
1974.24905435
1894.88707221
1989.44386302
1982.73021086
1914.88135037
1924.16088628
1913.57125124
1934.47184124
1970.18922072
1957.63506478
1955.65640085
1951.68027917
1952.24274927
1915.89684463
1978.3017329
1990.09228188
1983.15259575
1933.39234018
1917.74098991
1924.86354932
1910.75274729
1900.34128305
1872.27587013
1738.50093022
1884.00382346
1915.74811058
1895.80056417
1924.32078282
1953.90004382
1942.15353479
1935.51863182
1948.00861616
1946.2456178
1940.39692751
1945.93756552
1939.79520267
1926.48831532
1917.67266233
1865.42418847
1881.57411527
1881.31267187
1903.2094353
1906.3031789
1978.13468203
1981.0174065
1998.0768049
1931.38257355
1980.14088478
1959.58346093
1959.20612178
1982.11857081
1921.32083886
1907.2553402
1977.99479988
1965.48757228
1978.08623709
1982.13670278
1893.14087223
1891.45342948
1912.00144537
1940.63199593
1992.67471047
1949.89216187
1927.36875658
1934.35459017
1954.31752651
1994.97902143
1947.17720635
1898.92414244
1901.48898969
1903.68588677
1984.87764375
1948.49390277
1992.99031421
1920.82825031
1989.20266916
1979.26575285
1900.34640141
1976.01940103
1988.52903318
1881.97775668
1874.8816822
1900.38277865
1927.29812512
1984.78333996
1992.00552015
1955.46428485
1995.86384364
1989.67786934
1996.42884759
1991.15897645
1943.35601363
1987.37993601
1938.95269733
1918.80351358
1988.6847963
1986.49946375
1980.04296003
1935.99751804
1951.82956276
1969.38925964
1968.47287387
1992.72581798
1985.34160249
1934.12054482
1937.64129365
1993.95364905
1994.13172208
1997.57810318
1994.20395409
1993.99902128
1922.91130189
1911.59814375
1923.50137155
1937.27568035
1967.95919393
1949.67302984
1930.35971892
1910.0138377
1911.21908668
1884.31936879
1911.89150034
1882.77104197
1980.81155886
1918.8179332
1914.83219452
1931.70829018
1936.07355262
1936.29650834
1997.22666178
1998.12606881
1993.06499586
1994.10698329
1991.76570782
1939.92791198
1932.42375825
1991.37577615
1988.68507849
1979.63358373
1984.14268186
1942.07968227
1983.13991709
1971.58014563
1992.15471405
1941.60518684
1985.20816137
1940.82966529
1995.47603782
1884.75087595
1900.41720474
1912.13856167
1983.66950594
1990.2346649
1918.52756053
1988.1844321
1957.84822723
1967.954764
1973.36353992
1974.22017277
1942.16096731
1972.47573232
1970.15948423
1988.08803743
1990.09889123
1960.07348942
1975.40541046
1980.17018855
1980.73446853
1943.42825808
1939.92100025
1975.95670986
1982.0014729
1969.92263747
1958.09610523
1958.96868759
1990.82113453
1977.59067386
1977.67616018
1961.36512899
1988.25187899
1991.10045623
1989.81831252
1889.32529718
1978.66268083
