# Supplementary material for: Dissemination of Mycobacterium abscessus via global transmission networks
Source: Nat Microbiol. 2021 Sep 20;6(10):1279–88. doi: 10.1038/s41564-021-00963-3 (PMC8478660; doi:10.1038/s41564-021-00963-3)
Supplement: Source Data Fig. 1 — Phylogenetic trees and population expansion distributions for Fig. 1. [file 41564_2021_963_MOESM3_ESM.zip › figure1/DCC5_MCC.nex]

#NEXUS

Begin taxa;
	Dimensions ntax=15;
		Taxlabels
			10250_1#69_Europe_UK_2010.57260273973 
			10625_4#25_Europe_UK_2011.62465753425 
			10660_1#25_NorthAmerica_USA_2008.39071038251 
			10665_3#19_Europe_UK_2002.94520547945 
			10702_1#15_NorthAmerica_USA_2005.51232876712 
			10702_1#19_NorthAmerica_USA_2005.8 
			11861_8#21_Oceania_Australia_2010.5 
			11893_6#49_Oceania_Australia_2006.5 
			12163_2#65_Oceania_Australia_2012.5 
			12163_2#76_Oceania_Australia_2007.5 
			12163_2#96_Europe_UK_2013.02739726027 
			9808_Asia_China_1998.5 
			ERR3198392_Europe_Spain_2013.14520547945 
			ERR3198504_Europe_UK_2007.4904109589 
			SRR7800718_NorthAmerica_USA_2015.48493150685
			;
End;
Begin trees;
	Translate
		   1 10250_1#69_Europe_UK_2010.57260273973,
		   2 10625_4#25_Europe_UK_2011.62465753425,
		   3 10660_1#25_NorthAmerica_USA_2008.39071038251,
		   4 10665_3#19_Europe_UK_2002.94520547945,
		   5 10702_1#15_NorthAmerica_USA_2005.51232876712,
		   6 10702_1#19_NorthAmerica_USA_2005.8,
		   7 11861_8#21_Oceania_Australia_2010.5,
		   8 11893_6#49_Oceania_Australia_2006.5,
		   9 12163_2#65_Oceania_Australia_2012.5,
		  10 12163_2#76_Oceania_Australia_2007.5,
		  11 12163_2#96_Europe_UK_2013.02739726027,
		  12 9808_Asia_China_1998.5,
		  13 ERR3198392_Europe_Spain_2013.14520547945,
		  14 ERR3198504_Europe_UK_2007.4904109589,
		  15 SRR7800718_NorthAmerica_USA_2015.48493150685
;
tree TREE1 = (((1[&height=4.912328767120319,height_95%_HPD={4.912328767120002,4.912328767120016},height_median=4.912328767120016,height_range={4.912328767119973,4.912328767120073},length=45.73434854322731,length_95%_HPD={27.734993512120894,72.11883077370999},length_median=42.48397785262959,length_range={24.057596516377124,113.00663792406358},rate=0.001798443161486491,rate_95%_HPD={9.314692007659494E-4,0.0026763746176506867},rate_median=0.0017601339377613181,rate_range={4.981544432226337E-4,0.0035534627421211005}]:46.35724779216737,(4[&height=12.539726027400183,height_95%_HPD={12.539726027400079,12.539726027400093},height_median=12.539726027400093,height_range={12.539726027400064,12.53972602740015},length=38.000388512238466,length_95%_HPD={19.978460588829336,64.13340292671045},length_median=34.941858690248665,length_range={16.45922219851265,102.72326133689198},rate=0.0018635251488096087,rate_95%_HPD={9.17786039318431E-4,0.0029391447470701044},rate_median=0.0018177512372036372,rate_range={5.6817873582766E-4,0.0051950663722698225}]:38.276580515927115,12[&height=16.98493150684958,height_95%_HPD={16.984931506849975,16.98493150684999},height_median=16.98493150684999,height_range={16.984931506849946,16.984931506850046},length=33.484667791225576,length_95%_HPD={15.455522444182542,59.238498176214804},length_median=30.366432539414674,length_range={11.984993776647151,102.39792686079592},rate=0.0018765452647695755,rate_95%_HPD={8.24163874174223E-4,0.002972120362141087},rate_median=0.0018211174921206438,rate_range={4.7095741280725684E-4,0.005329086442703589}]:33.83137503647772)[&CAheight_95%_HPD={32.5335084538644,76.67312895411054},CAheight_mean=50.8163065433273,CAheight_median=47.77079794321367,CAheight_range={28.99894822591274,119.38285836764591},height=50.40278263111432,height_95%_HPD={32.126278284362414,76.53724519823257},height_median=47.46269944703584,height_range={28.99894822591274,115.26298736429207},length=1.2070826139320014,length_95%_HPD={7.698899878221255E-4,3.8399160094736686},length_median=0.7216790618618845,length_range={7.698899878221255E-4,15.807220732703314},posterior=0.3755086940436552,rate=0.0017640272465185537,rate_95%_HPD={5.956711842578014E-4,0.002853421011242876},rate_median=0.0017232191444344082,rate_range={2.494788954447979E-4,0.005626487537992294}]:0.45327001596039196)[&CAheight_95%_HPD={32.598537681307384,77.16712897742504},CAheight_mean=51.26957655928769,CAheight_median=48.151690328243944,CAheight_range={28.999718115900563,119.38285836764591},height=51.26957655928769,height_95%_HPD={32.598537681307384,77.16712897742504},height_median=48.151690328243944,height_range={28.999718115900563,119.38285836764591},length=7.675173847846899,length_95%_HPD={1.8414962430587138,15.747383629860636},length_median=6.814576867448956,length_range={0.6962111259269363,37.247597517219496},posterior=1.0,rate=0.0019527825423049153,rate_95%_HPD={7.845933958031413E-4,0.0032940777766187544},rate_median=0.0018534038390332734,rate_range={4.739813191546468E-4,0.007642171893545634}]:10.117938935392807,((((3[&height=7.094221124339778,height_95%_HPD={7.094221124340038,7.094221124340038},height_median=7.094221124340038,height_range={7.0942211243400095,7.094221124340066},length=48.328808389663806,length_95%_HPD={27.849896238459813,79.16306459650853},length_median=44.87315855051482,length_range={24.212559074117067,124.91992451920606},rate=0.0017394247002256807,rate_95%_HPD={8.653467788263846E-4,0.0026562537296437433},rate_median=0.0017132327044945106,rate_range={5.703615464704635E-4,0.004135593919336328}]:49.93412860590308,14[&height=7.994520547949981,height_95%_HPD={7.99452054795006,7.99452054795006},height_median=7.99452054795006,height_range={7.994520547950032,7.9945205479500885},length=47.87706578996243,length_95%_HPD={25.60241504549549,77.55905798885566},length_median=44.28985316075339,length_range={23.47478358185961,131.62730610161236},rate=0.0018723548419912331,rate_95%_HPD={9.547017969489851E-4,0.0028605105014687074},rate_median=0.001833435053135246,rate_range={6.522466335970021E-4,0.004492359747031104}]:49.03382918229287)[&CAheight_95%_HPD={35.053348962879376,88.28988472243307},CAheight_mean=57.02834973024285,CAheight_median=53.480355171170025,CAheight_range={31.46930412980967,139.62182664956242},height=53.82946510241339,height_95%_HPD={33.4135132168384,82.19585514696224},height_median=50.58103915788857,height_range={33.4135132168384,117.74041660081623},length=1.4964129611803578,length_95%_HPD={1.252483488656253E-4,5.064405558615384},length_median=0.9178506987252355,length_range={1.252483488656253E-4,9.217889376843544},posterior=0.1864594894561598,rate=0.001794924131619912,rate_95%_HPD={6.688752600117181E-4,0.0027873990993431603},rate_median=0.001758321211245624,rate_range={3.7457925241279633E-4,0.005036073393389684}]:1.280075180132151,15[&height=0.0,length=56.58892976673839,length_95%_HPD={33.64100019047261,87.64078992345706},length_median=52.840929815620235,length_range={31.306780198457105,134.6213405156543},rate=0.002029951469465467,rate_95%_HPD={0.0010215700107847326,0.003145917609564283},rate_median=0.0019827532147669333,rate_range={9.161886364667161E-4,0.004488695693403171}]:58.308424910375)[&CAheight_95%_HPD={35.16006917391774,90.05734929432577},CAheight_mean=58.308424910375,CAheight_median=54.526466769500246,CAheight_range={31.46930412980967,139.62182664956242},height=53.30127229906148,height_95%_HPD={34.027482199141076,82.65050485677442},height_median=49.03406305378813,height_range={31.46930412980967,113.7485950528711},length=2.398464591145693,length_95%_HPD={8.815455851731713E-4,7.04412431147162},length_median=1.7748749967245914,length_range={8.815455851731713E-4,12.935746201992615},posterior=0.2389937106918239,rate=0.0018175471132412782,rate_95%_HPD={7.587763002564102E-4,0.0028667756303967485},rate_median=0.0018118998693368482,rate_range={3.0657604685179564E-4,0.005628366733774407}]:1.07751844815202,(6[&height=9.684931506850242,height_95%_HPD={9.684931506850035,9.684931506850035},height_median=9.684931506850035,height_range={9.684931506850006,9.684931506850091},length=44.66282040343647,length_95%_HPD={23.425944154208537,74.0879805710407},length_median=41.1512461599407,length_range={19.28573362387894,125.06387155054875},rate=0.0015121379152096216,rate_95%_HPD={5.756137394676772E-4,0.0025094423030929355},rate_median=0.0014617950800942562,rate_range={2.9103107762838156E-4,0.0029789993444881775}]:45.705851841011985,(9[&height=2.9849315068498306,height_95%_HPD={2.984931506849975,2.9849315068500033},height_median=2.984931506849989,height_range={2.9849315068499322,2.984931506850046},length=19.29029320735024,length_95%_HPD={8.758589062531101,32.64201534115918},length_median=17.748566599197005,length_range={7.082854217854241,114.74655810988072},rate=0.001733535561817289,rate_95%_HPD={8.087626945857366E-4,0.0026942140157929333},rate_median=0.0017146797698509874,rate_range={2.1461788132548642E-4,0.0059453170749354575}]:19.290293207350373,10[&height=7.984931506849646,height_95%_HPD={7.984931506849975,7.984931506850003},height_median=7.984931506849989,height_range={7.984931506849932,7.984931506850046},length=14.290293207350258,length_95%_HPD={3.758589062531101,27.64201534115918},length_median=12.748566599197005,length_range={2.0828542178542406,109.74655810988072},rate=0.001750571075293682,rate_95%_HPD={6.961947652152223E-4,0.0028139771830037958},rate_median=0.0017195825055604341,rate_range={2.1461788132548642E-4,0.006000613770260025}]:14.290293207350556)[&CAheight_95%_HPD={11.74352056938109,35.62694684800917},CAheight_mean=22.275224714200203,CAheight_median=20.733498106046994,CAheight_range={10.06778572470423,117.73148961673071},height=22.275224714200203,height_95%_HPD={11.74352056938109,35.62694684800917},height_median=20.733498106046994,height_range={10.06778572470423,117.73148961673071},length=32.33955093424887,length_95%_HPD={13.331714334412183,56.24063737080914},length_median=30.37034555212732,length_range={1.4565048024546456,89.41853910527533},posterior=1.0,rate=0.001689510353667101,rate_95%_HPD={8.145906463256337E-4,0.00267887269626395},rate_median=0.0016536109404583158,rate_range={4.165610332088515E-4,0.008351077865502408}]:33.11555863366202)[&CAheight_95%_HPD={34.264131348339525,86.17709912179117},CAheight_mean=55.390783347862225,CAheight_median=51.882089545152795,CAheight_range={28.970665130728975,134.7488030573988},height=52.443305763189045,height_95%_HPD={32.32149960369904,79.60205940966955},height_median=49.515458491282054,height_range={28.970665130728975,134.7488030573988},length=2.9266558204628073,length_95%_HPD={1.0189649640324205E-4,8.878755210230324},length_median=2.1093704470903916,length_range={1.0189649640324205E-4,32.56874364404153},posterior=0.343322234554199,rate=0.0017475765521664443,rate_95%_HPD={7.872042460377958E-4,0.0027754768345921495},rate_median=0.0017019732915543265,rate_range={2.1461788132548642E-4,0.005783386215186636}]:3.9951600106647973)[&CAheight_95%_HPD={35.93710578167758,91.2233624124572},CAheight_mean=59.38594335852702,CAheight_median=55.601083108443945,CAheight_range={33.26025522644676,139.8322043890733},height=53.21879860164334,height_95%_HPD={35.215499274589114,83.67002100048326},height_median=49.92481445961763,height_range={33.26025522644676,102.6698520548774},length=2.849027219134459,length_95%_HPD={3.721072239670775E-5,7.340835486393303},length_median=2.3477241380701805,length_range={3.721072239670775E-5,18.069503793574327},posterior=0.23233444321124677,rate=0.0018358084976837729,rate_95%_HPD={8.737592523009852E-4,0.00283673445636365},rate_median=0.0017956681221249454,rate_range={4.317195222003917E-4,0.004522661904607422}]:1.0156193183327673,((5[&height=9.972602739730064,height_95%_HPD={9.97260273973005,9.972602739730064},height_median=9.972602739730064,height_range={9.972602739730007,9.972602739730121},length=41.01130161881838,length_95%_HPD={20.844357319681478,66.67427081720339},length_median=37.729534844837964,length_range={17.230684181102443,107.87230849412592},rate=0.0018125878620369946,rate_95%_HPD={9.035302618296165E-4,0.0027983912519598956},rate_median=0.0017820811326549543,rate_range={5.229171920679506E-4,0.004083604502911094}]:41.508805751443845,13[&height=2.339726027399906,height_95%_HPD={2.339726027400033,2.3397260274000473},height_median=2.3397260274000473,height_range={2.3397260273999905,2.339726027400104},length=48.488088244436945,length_95%_HPD={29.88819515294871,75.56933828560508},length_median=45.09335544240186,length_range={25.43764169051677,119.93436688447247},rate=0.0017199532770998944,rate_95%_HPD={8.97576399729621E-4,0.0026736324123128583},rate_median=0.0017017761966180945,rate_range={5.760616529063092E-4,0.003553353753222955}]:49.141682463774)[&CAheight_95%_HPD={32.6112069845473,78.37687333048933},CAheight_mean=51.48140849117391,CAheight_median=48.082576493591226,CAheight_range={29.4903659280114,122.27409291187251},height=50.39318798837265,height_95%_HPD={32.4838083965828,75.56714752286958},height_median=46.8901138392978,height_range={29.760785177912005,117.84491123385598},length=1.0255651422911385,length_95%_HPD={4.1125522876228615E-4,3.371575780614812},length_median=0.624341968027462,length_range={4.1125522876228615E-4,11.651792257026102},posterior=0.2286348501664817,rate=0.0017461346635382084,rate_95%_HPD={6.176382628228074E-4,0.002681105240892645},rate_median=0.0017243520996054892,rate_range={3.3077281705486095E-4,0.007555085828919014}]:0.49698083422893546,((7[&height=4.98493150684972,height_95%_HPD={4.984931506849961,4.984931506850003},height_median=4.984931506849989,height_range={4.984931506849932,4.984931506850032},length=10.132656846691127,length_95%_HPD={5.045348638255987,16.998788808060496},length_median=9.360750489311357,length_range={4.539106811201606,65.86544125626463},rate=0.0017237040890608884,rate_95%_HPD={8.00375745034501E-4,0.0027403950279820634},rate_median=0.0016901150450665163,rate_range={3.039997567259785E-4,0.004582735331002834}]:10.13265684669135,8[&height=8.984931506849637,height_95%_HPD={8.984931506849975,8.984931506850003},height_median=8.984931506849989,height_range={8.984931506849932,8.984931506850032},length=6.132656846691117,length_95%_HPD={1.0453486382559873,12.998788808060496},length_median=5.360750489311357,length_range={0.5391068112016058,61.86544125626463},rate=0.0017608357489376095,rate_95%_HPD={7.434257547646206E-4,0.002872289638700858},rate_median=0.0017167194683996873,rate_range={2.1461788132548642E-4,0.006213633529571797}]:6.132656846691434)[&CAheight_95%_HPD={10.030280145105962,21.983720314910485},CAheight_mean=15.117588353541072,CAheight_median=14.345681996161346,CAheight_range={9.524038318051609,70.85037276311462},height=15.117588353541072,height_95%_HPD={10.030280145105962,21.983720314910485},height_median=14.345681996161346,height_range={9.524038318051609,70.85037276311462},length=35.5198853494261,length_95%_HPD={18.58483702978149,59.428970948745416},length_median=32.80369582025786,length_range={13.203565489306257,95.74745611742124},posterior=1.0,rate=0.001777097135968927,rate_95%_HPD={8.45048053154186E-4,0.002715283766366094},rate_median=0.0017340336384996124,rate_range={5.825784754450906E-4,0.0060911611262007455}]:36.01146262112398,11[&height=2.457534246579899,height_95%_HPD={2.457534246580039,2.457534246580053},height_median=2.457534246580053,height_range={2.4575342465799963,2.45753424658011},length=48.14013029269605,length_95%_HPD={28.66514012348094,75.1614969116942},length_median=44.98769746847701,length_range={24.745752674252454,115.4916349743226},rate=0.0016683056536276213,rate_95%_HPD={8.097184991830817E-4,0.002584491941621065},rate_median=0.0016397659943996248,rate_range={4.981544432226337E-4,0.003299681469199307}]:48.67151672808516)[&CAheight_95%_HPD={31.65077196744278,78.30654171121152},CAheight_mean=51.129050974665056,CAheight_median=47.95276227886487,CAheight_range={28.058359974195554,117.94916922090265},height=49.97781933538816,height_95%_HPD={30.732010635470118,75.63979006533823},height_median=47.01559712515224,height_range={28.058359974195554,117.94916922090265},length=1.5282888841675077,length_95%_HPD={3.3258951421544225E-4,5.167319922250321},length_median=0.9458746940174336,length_range={3.3258951421544225E-4,15.749670363759257},posterior=0.30077691453940064,rate=0.001772837510451771,rate_95%_HPD={7.778183925007406E-4,0.0029371074720666913},rate_median=0.001705452157372813,rate_range={3.039997567259785E-4,0.005668341880426777}]:0.8493383507377885)[&CAheight_95%_HPD={32.223419546208916,78.91117419203283},CAheight_mean=51.978389325402844,CAheight_median=48.51888597531741,CAheight_range={29.743025886794996,122.27409291187251},height=51.93290027975711,height_95%_HPD={32.590612196522436,78.91117419203283},height_median=48.4926635525666,height_range={29.743025886794996,122.27409291187251},length=5.9179486074037415,length_95%_HPD={1.0062794986372907,12.164435593248172},length_median=5.222100583023487,length_range={0.6343418651234245,34.860274585723076},posterior=0.9981502034776175,rate=0.0019150028138096146,rate_95%_HPD={8.011126786493303E-4,0.003186606013184228},rate_median=0.0018310662505267074,rate_range={2.873711700746728E-4,0.0075150257439143}]:8.423173351456946)[&CAheight_95%_HPD={37.16104448911291,92.26691904557673},CAheight_mean=60.40156267685979,CAheight_median=56.48302455732846,CAheight_range={34.933938749498324,139.8322043890733},height=55.36872761742627,height_95%_HPD={35.519779704860184,83.15231610782978},height_median=51.70282433626781,height_range={35.519779704860184,106.85737590670266},length=2.8173902222252423,length_95%_HPD={0.0040146358590078535,7.6224252874490475},length_median=2.133650362280079,length_range={0.0040146358590078535,17.805223838226198},posterior=0.2900480947095819,rate=0.0018444337740809102,rate_95%_HPD={9.852119154261714E-4,0.0028169634149269964},rate_median=0.0018219256607063597,rate_range={4.461830856753397E-4,0.0036676851484097345}]:0.98595281782071)[&CAheight_95%_HPD={38.51905122662793,93.33747151579328},CAheight_mean=61.3875154946805,CAheight_median=57.3787726940592,CAheight_range={34.933938749498324,139.8322043890733},height=60.51873573593875,height_95%_HPD={38.868696895900996,92.09594572679585},height_median=56.66154377114042,height_range={34.933938749498324,111.778171018584},length=51.560684755745456,length_95%_HPD={18.38969745905294,100.26317196464066},length_median=48.01931175420593,length_range={0.015724909924081487,148.67747699354777},posterior=0.8705142434332224,rate=0.0018199824872003893,rate_95%_HPD={9.180344833776511E-4,0.0027814337514420738},rate_median=0.0017923076781854975,rate_range={3.7610655835353416E-4,0.005068631955158391}]:44.8843104810464,2[&height=3.8602739725999835,height_95%_HPD={3.860273972599998,3.860273972599998},height_median=3.860273972599998,height_range={3.8602739725999697,3.8602739726000266},length=101.72730763347121,length_95%_HPD={35.10373099835564,171.335609927007},length_median=94.75305969549557,length_range={29.970056378618487,237.21156477874507},rate=0.0022720510117571397,rate_95%_HPD={9.352763285626279E-4,0.0053047108687163},rate_median=0.0019676130530457588,rate_range={6.588322857049575E-4,0.008979111613309654}]:102.41155200312691)[&CAheight_95%_HPD={42.59843005419181,175.195883899607},CAheight_mean=106.2718259757269,CAheight_median=99.07837743816742,CAheight_range={36.52475201417465,241.07183875134507},height=106.2718259757269,height_95%_HPD={42.59843005419181,175.195883899607},height_median=99.07837743816742,height_range={36.52475201417465,241.07183875134507},length=0.0,posterior=1.0,rate=1.0]:0.0;
End;
