# Supplementary material for: Dissemination of Mycobacterium abscessus via global transmission networks
Source: Nat Microbiol. 2021 Sep 20;6(10):1279–88. doi: 10.1038/s41564-021-00963-3 (PMC8478660; doi:10.1038/s41564-021-00963-3)
Supplement: Source Data Fig. 1 — Phylogenetic trees and population expansion distributions for Fig. 1. [file 41564_2021_963_MOESM3_ESM.zip › figure1/dcc2_expansion_distribution.txt]

1957.74659487
1957.54122212
1964.54334915
1955.79844348
1955.9868634
1955.06676629
1961.33286663
1929.26986802
1945.63644246
1930.60621303
1946.79353962
1958.11309809
1912.01202483
1885.38759072
1914.61960074
1942.08432664
1952.73500958
1965.38460424
1948.04995225
1943.08676615
1928.10779511
1934.32286417
1964.34430878
1954.18915139
1931.54412149
1954.86234423
1949.15399183
1956.3428199
1943.47193824
1914.14810016
1920.03499726
1942.43905056
1943.47554478
1963.75740275
1955.76944762
1970.55550623
1982.74047854
1978.76124399
1962.45699054
1922.90193378
1928.95369801
1941.15145979
1952.23274438
1943.44264095
1942.24992263
1964.33352577
1955.68925428
1944.05210787
1947.12169074
1956.6722053
1959.84395217
1954.21586855
1957.75408562
1958.48748502
1939.6672173
1964.12190458
1911.10029397
1923.026198
1933.83333131
1959.77501283
1960.27660382
1960.80489911
1962.76873124
1956.17276933
1941.56543494
1945.87742706
1953.50829391
1964.86320505
1968.39789444
1958.69329346
1960.33405447
1972.89987102
1966.73306834
1976.02250716
1959.90407244
1967.97822167
1953.66757445
1959.92235734
1967.43733616
1966.59548748
1963.08057677
1952.77576831
1957.49348003
1953.03399894
1955.6810195
1939.44636238
1931.81570894
1941.48927964
1963.07153395
1938.1634691
1947.37629419
1959.35154548
1973.98682545
1971.17120118
1971.09024401
1971.64077005
1976.04884562
1973.1633322
1968.71200835
1956.93255205
1965.54338006
1950.10941935
1940.88366361
1966.66708036
1988.97085235
1969.92388265
1983.77698244
1988.76810731
1990.04987512
1986.21013197
1982.9130057
1974.21345529
1907.70867091
1958.38428876
1961.16256775
1948.62201293
1950.94137834
1938.8048528
1919.61609424
1958.71838226
1962.10844829
1906.58005818
1964.00272584
1958.56893391
1955.69057029
1964.67741503
1985.3852691
1947.03788482
1981.35701957
1958.8145415
1956.1229879
1971.997035
1967.72254487
1960.34337248
1959.53401245
1951.03286349
1968.17414115
1968.96797609
1983.94078607
1960.74087078
1967.12023211
1964.01344531
1968.44814393
1948.64892835
1973.71456777
1966.98050097
1956.38994778
1987.37026327
1978.34120758
1995.17613479
1976.01526573
1970.33468377
1960.71459099
1968.58056405
1975.69543304
1944.45288891
1946.74084006
1953.82341479
1931.67556415
1927.46514928
1906.82147241
1939.88255774
1930.06545455
1962.10889044
1935.04714136
1973.07990781
1978.80715736
1972.54303422
1965.63836978
1949.92171942
1958.54809569
1936.56547553
1919.39669632
1951.42765424
1937.20980901
1956.39013056
1966.38759397
1930.18922038
1957.29375105
1980.88171125
1969.27671644
1974.18045886
1964.76034318
1976.96432313
1983.83500028
1989.0787051
1987.72423505
1987.7329201
1981.00913511
1989.63275836
1991.40743402
1980.63387015
1984.46585755
1985.24819191
1990.78870876
1981.66168746
1987.79919154
1955.25538083
1967.00182977
1966.03986147
1958.02769759
1974.97323045
1963.51080186
1962.82224227
1955.34257078
1982.97379334
1972.93598632
1986.5658957
1975.31674605
1982.8218397
1992.38527792
1984.54816146
1967.35555698
1971.04469012
1961.38083996
1960.59721442
1954.77800071
1947.29857045
1942.90275955
1953.72899662
1967.14019285
1967.244342
1964.07842851
1974.88629684
1968.28669979
1955.50412127
1948.16269283
1939.2644624
1950.61038181
1958.79207558
1969.24017342
1980.05297317
1954.18730763
1947.40469538
1939.97889795
1948.28326669
1950.45902536
1913.05434184
1974.30820992
1975.29809557
1980.92028929
1988.85373802
1975.75014482
1974.08951173
1978.78242409
1984.2570737
1983.7971154
1964.13086873
1958.33930903
1954.66560478
1968.61404469
1955.67419114
1947.77354428
1976.91566622
1965.27751343
1975.49150688
1963.80027758
1956.17448041
1967.60166896
1964.28954038
1957.73790846
1959.39418667
1954.48094065
1996.38680202
1982.60087124
1976.84132708
1986.82288522
1983.17118993
1994.27399107
1990.97256476
1988.04870832
1986.04956081
1975.70117367
1972.48448442
1988.70472345
1984.25910211
1976.13507664
1986.95831882
1987.83785834
1984.4547805
1980.14379599
1989.31984415
1969.43546809
1951.51320824
1944.21998716
1964.91878738
1966.57474248
1968.79180396
1957.21355132
1947.06044565
1962.15976468
1946.69456961
1944.65754344
1945.45522121
1972.49752218
1957.00276809
1954.98721301
1992.52241293
1993.27591989
1977.21931117
1963.8371551
1979.77816085
1961.27961991
1972.92191211
1976.17425558
1959.83808166
1968.32864716
1931.55251243
1956.92116228
1922.28347846
1960.69465636
1928.20905058
1931.17340239
1937.61485563
1928.00259764
1962.49578348
1987.7482017
1978.55359872
1976.68960175
1976.51954136
1968.91149674
1938.42433254
1945.82848117
1935.04721729
1958.4950368
1959.81033787
1951.39835689
1944.15149366
1946.67636844
1940.74513839
1940.22808556
1960.07444045
1961.28209262
1950.388834
1941.54069454
1944.63515868
1968.83315119
1967.2058352
1965.69164436
1961.68397077
1955.72393864
1958.28789201
1954.30572631
1974.05952339
1983.60250221
1981.72103614
1977.53791241
1974.72624261
1979.8666168
1967.21320664
1970.21619473
1969.92602762
1978.03459877
1975.98183229
1985.72850844
1984.08915499
1985.94147842
1958.10177908
1969.36782962
1967.98198048
1979.82386813
1990.44228182
1987.95272338
1987.34828879
1961.64067218
1955.54743305
1971.80067101
1932.88729743
1958.73648907
1974.00170128
1994.47046596
1993.09160895
1987.61050637
1986.87916349
1983.01233233
1974.07416095
1973.21038768
1970.15957408
1979.2360273
1977.82085452
1983.5575445
1957.67237745
1959.20290349
1937.84852301
1953.35795684
1966.85696087
1937.42831295
1957.60620348
1936.38420269
1953.05627616
1971.20459783
1972.08777401
1976.51205223
1988.08620383
1973.13622494
1977.19832317
1974.91774385
1977.64455633
1971.48250394
1968.80577442
1982.43028802
1974.57208605
1984.70140029
1980.58129421
1985.98229578
1969.56256809
1984.09016055
1988.24657533
1981.11264508
1972.10669465
1966.46381812
1974.84783159
1975.71132904
1981.31553507
1977.14946362
1983.64611297
1968.41013115
1986.10532556
1985.55798166
1986.03641209
1982.97656722
1978.70696089
1961.04403692
1964.71831999
1959.53851273
1976.39599502
1975.83034876
1967.30847115
1970.7424652
1965.15763932
1977.21398709
1984.28740469
1976.86493941
1929.32377734
1931.53213765
1957.47444562
1965.17326402
1957.07254112
1949.87430203
1969.70773842
1956.84575522
1974.829374
1966.78501073
1967.74166772
1976.38106306
1974.69741488
1976.17415344
1989.44943193
1981.13766451
1974.40621894
1979.20363018
1976.52253507
1988.7577367
1977.23580561
1969.44163911
1963.01596561
1969.18311925
1975.2147544
1973.32549864
1974.86768387
1971.39731302
1965.6908488
1984.95379863
1986.5426385
1980.92373964
1981.11734152
1971.06090277
1978.1874992
1983.56548057
1975.33096897
1963.98991613
1961.10177703
1972.80367525
1970.33251888
1962.49871928
1963.67028739
1925.84488021
1964.7275032
1955.70055624
1964.51374403
1966.60237622
1977.19826342
1970.03618373
1989.62065636
1988.78779109
1976.09638935
1987.78943391
1985.8762549
1976.14203411
1966.35088868
1965.72920156
1961.42640772
1960.78877604
1940.91451801
1973.181817
1967.46364683
1980.5239467
1965.51453213
1967.5719851
1966.67932451
1955.54979718
1959.01559108
1964.29296626
1979.1919029
1976.84420623
1969.92437768
1952.72063683
1970.13189068
1978.62227829
1967.02305624
1957.2581944
1974.64136714
1969.67743166
1976.64249433
1978.3994248
1978.2405808
1971.95683454
1969.92220471
1977.26426927
1966.0744135
1963.90200512
1983.03035858
1988.43604558
1984.35302135
1987.83043894
1988.99956057
1988.12556554
1988.4656345
1976.14695727
1966.74239098
1964.05667367
1965.18681668
1996.74254699
1943.09086128
1954.96896973
1959.43252695
1954.19603093
1943.43159012
1930.35953034
1945.02279382
1933.57398506
1944.97935466
1966.39294327
1962.45933162
1981.07367044
1988.96359141
1989.53159309
1986.48896085
1975.70058391
1970.51152051
1986.08102923
1980.76655601
1974.79141983
1975.1585314
1979.95463739
1976.83898803
1968.18281912
1974.55357036
1975.8179632
1962.44189016
1961.93833972
1949.31079704
1954.47486245
1980.90006058
1982.49159527
1992.95870705
1981.97478422
1982.49092221
1987.91523118
1973.36890125
1960.45905577
1956.55046791
1955.95880147
1967.04648707
1967.40546595
1962.72740164
1973.43644521
1933.27438988
1970.20043967
1966.47853881
1950.85707313
1975.2879693
1966.4112456
1951.25371841
1919.93376141
1924.18261914
1952.13837622
1977.07521158
1962.18918542
1970.90194096
1971.10185258
1998.89707769
1972.88845893
1976.63075461
1983.35592033
1994.22416735
1970.90932686
1958.67525737
1926.14580219
1938.58109321
1969.99525805
1986.37324544
1963.18621765
1962.94668668
1954.29192945
1974.89058045
1966.67851146
1996.72126307
1978.06392891
1982.10360215
1958.78028352
1943.86934853
1964.35158461
1955.80072834
1964.90566621
1951.22631176
1965.94132557
1932.44537752
1966.2730973
1944.88157222
1963.62287088
1959.08016083
1927.50361825
1946.85659183
1898.1845832
1961.40374878
1981.85458865
1982.64016765
1984.0210229
1974.34532092
1963.24888499
1976.0815229
1982.04168257
1976.72218138
1973.05136093
1977.67236658
1987.81971073
1980.72414622
1979.18659531
1972.84987395
1957.95561137
1977.44986334
1985.80714314
1975.70232678
1976.02371705
1985.21188141
1977.54211817
1991.50688541
1969.0780798
1963.79422172
1972.66182229
1981.46982525
1974.51099059
1966.91287064
1958.37048461
1964.0917881
1966.23152324
1989.11571141
1967.38150042
1973.14245219
1978.17477956
1969.48240352
1973.58493865
1975.06280772
1972.37501052
1964.76815728
1973.47812688
1968.63077957
1978.01309046
1979.32942107
1973.17982578
1952.64912928
1967.60398002
1981.11577838
1977.1005327
1982.32366575
1989.05918341
1959.23289506
1939.89985284
1944.19890567
1953.28467855
1967.63924677
1958.59902983
1944.28007432
1932.33944452
1929.74403192
1965.93388776
1960.48459302
1963.43568136
1961.31881741
1981.71514429
1969.12565001
1966.50218396
1963.49733709
1971.91659732
1971.6482408
1961.96934632
1961.77380718
1937.121574
1974.76988586
1929.94061767
1965.26288605
1953.04744619
1940.07379476
1956.07643758
1968.31564185
1936.42144462
1970.28619974
1968.38490703
1984.68312506
1962.47759172
1964.97400367
1953.84016525
1972.41370731
1964.35373368
1966.58209141
1898.96882817
1938.0801183
1979.31178199
1970.18553332
1980.62606276
1985.67943335
1978.8699398
1984.93626919
1983.50131701
1985.54538904
1981.46139095
1939.17608243
1974.81706585
1975.28787175
1973.12586228
1993.0489071
1976.75984941
1977.16068309
1983.90352502
1978.43617748
1974.23386753
1977.00127049
1978.31996583
1977.95602873
1974.22665937
1974.08683557
1943.78046137
1958.84101184
1963.95777415
1976.29758534
1972.92419862
1957.63163329
1964.71786692
1964.14833572
1957.69189155
1971.54199703
1938.32082789
1963.66433687
1971.49716213
1974.16737879
1979.43843254
1977.87325984
1981.93752227
1973.10275267
1963.94916031
1977.12613315
1969.62129356
1994.70461
1972.21341102
1949.30196406
1939.36850454
1951.57209133
1957.24511994
1936.52370604
1960.773967
1964.43731556
1950.4021561
1967.58452232
1957.81121193
1966.46383126
1967.04178001
1956.74009356
1972.95072396
1973.86115446
1963.14696981
1970.59474644
1966.13345427
1961.35758734
1968.38362691
1970.98926037
1970.70803501
1988.96765446
1979.89695346
1972.67730464
1949.62601524
1963.34543729
1972.63003963
1963.98920051
1887.53735954
1917.86326829
1935.67547693
1951.32865286
1945.42588875
1969.55335225
1968.67680661
1958.00022934
1956.36345297
1934.23938595
1930.09796773
1950.28493515
1918.9473303
1968.35059897
1979.39364814
1995.07057358
1989.25829251
1990.8374724
1958.46946774
1962.28482961
1978.33805314
1989.70552183
1981.26451559
1986.69831989
1987.62851245
1989.78829817
1986.6121475
1987.73916025
1986.9481802
1982.32796998
1989.13063419
1987.02649409
1985.72345368
1981.33740235
1988.83745378
1989.37664678
1989.33393036
1986.31003541
1982.88200836
1977.3708615
1977.30735828
1984.94519192
1985.24842837
1975.61816419
1969.41186199
1967.56689334
1982.55972723
1982.15269822
1971.89080108
1988.72017189
1980.13959813
1971.8242771
1985.43258091
1983.76164683
1959.52806027
1972.48128796
1977.22051923
1961.25553258
1960.93853729
1947.9466406
1964.96755456
1957.66407753
1964.05138922
1951.8509715
1921.45438153
1955.23984159
1963.86500181
1939.34779361
1951.6250406
1949.74934085
1936.73676372
1889.53439541
1913.89572173
1917.99510495
1948.73678324
1994.74274335
1963.59167484
1906.96389462
1956.91014761
1959.57674447
1998.32279271
1972.74343392
1982.09813177
1978.00139325
1949.97052049
1959.76262891
1955.41976022
1931.25160163
1964.28522356
1974.18151305
1964.39791277
1955.89753359
1959.90831231
1957.6539625
1962.4082333
1974.85415226
1972.30048661
1994.81337809
1980.74850667
1991.77070332
1985.20786875
1988.00463458
1977.66010634
1974.58342622
1976.61186039
1963.0127118
1985.32242252
1987.6847307
1988.41988638
1974.93976959
1969.29883204
1963.01275808
1969.51248199
1972.78101099
1964.21902847
1970.60368637
1950.28843122
1972.72726727
1973.08057255
1970.78580175
1978.8672297
1941.68200539
1976.08797805
1958.99578101
1971.55044691
1976.86287418
1966.25571861
1950.91573747
1950.32718104
1950.17243066
1980.3172257
1936.44740547
1977.98063674
1976.1497324
1957.63798237
1983.80727863
1985.07677557
1966.81751298
1983.46637174
1970.00612304
1984.68910304
1988.47636634
1987.48675412
1978.93172311
1977.83978818
1974.23316088
1980.27578333
1978.1338784
1976.93885126
1977.22467598
1988.92530745
1968.11812326
1963.52260718
1941.57577198
1888.89152768
1965.21823258
1967.01221041
1962.19707875
1948.17371024
1963.77345098
1964.87533809
1963.73475748
1917.91237667
1960.57612339
1974.16116805
1983.07783492
1978.57690616
1991.59171515
1988.23123512
1968.72418009
1980.11390849
1983.42498215
1980.21113048
1974.99796609
1971.04363953
1977.31463787
1955.8731679
1963.43599936
1975.75871484
1974.9436461
1976.14029515
1973.47648804
1975.38733394
1965.42166283
1981.82304976
1976.17026077
1986.42225169
1983.39132577
1989.02395384
1990.67075346
1983.62188869
1974.17467949
1971.93788093
1972.51784739
1971.70767685
1973.12981211
1972.57267743
1973.51195798
1999.34972032
1973.66750163
1974.521169
1973.36391041
1980.21638142
1976.48393854
1959.23921536
1977.22190292
1986.75718195
1971.6308986
1966.30286178
1956.8292825
1963.63397847
1978.44848878
1975.56593847
1963.37287289
1986.30700031
1964.83357611
1970.8939762
1972.53580819
1973.44818271
1985.22466477
1989.62040441
1976.80852673
1975.4143046
1965.18794383
1975.6999212
1981.09208453
1982.47204932
1983.87164283
1985.0579541
1975.11436842
1959.13228946
1975.46304083
1983.36684764
1990.06752841
1991.66821427
1988.77241523
1984.71160375
1974.43064905
1976.63633949
1976.8252722
1957.9547005
1957.04832371
1966.15441977
1964.02912347
1938.44894233
1957.74663218
1950.45438199
1953.8137301
1961.7748708
1960.82448284
1989.29611264
1971.67090982
1963.90476826
1970.95163371
1961.94755003
1930.86200825
1943.53169821
1932.6513095
1965.64407267
1962.70685862
1976.46109079
1976.34538403
1984.89650036
1984.9378848
1972.93706356
1955.39876133
1939.66042102
1942.85940081
1944.23575817
1943.99413776
1944.67282031
1916.4667198
1926.8535518
1867.1682054
1937.23127621
1938.29290367
1948.99792873
1972.87822875
1969.78147205
1957.54106533
1961.15350636
1958.75078607
1957.73738267
1933.58777898
1955.64116482
1957.10112616
1947.54782239
1964.58514326
1961.10931341
1976.55191434
1984.10287932
1986.02923458
1985.81417076
1982.96960771
1990.42453458
1956.29262337
1963.1525694
1966.85613555
1956.04002602
1971.48181334
1952.52953767
1975.32045931
1969.28221336
1966.33044732
1981.01249278
1984.27100664
1988.28676408
1983.32492061
1987.66549267
1989.21007037
1986.7134436
1970.95991889
1979.1681928
1984.65857554
1985.91175074
1998.84209777
1986.75927769
1969.72699181
1965.35875209
1961.03010827
1944.88876938
1981.39479962
1981.69335414
1987.40846895
1984.69029009
1985.92247551
1987.28685313
1983.18022872
1978.96292461
1982.28164021
1937.57869426
1971.53623514
1949.42168916
1895.95615184
1933.21917617
1954.34527355
1955.33132042
1952.05275521
1966.3328295
1965.00718391
1946.1274229
1957.72928125
1959.47864989
1957.62184356
1943.81573956
1961.03888439
1954.17593538
1966.59319388
1989.66700075
1993.35894822
1956.23098548
1970.76854172
1967.87901466
1977.09186507
1998.05519094
1953.97471432
1960.16372904
1984.03174308
1955.66679208
1939.62013834
1944.25173205
1962.77893934
1930.49856379
1954.03734093
1941.21207442
1970.67306998
1954.81069396
1959.95369146
1942.3145009
1966.61237985
1973.31126422
1967.20856401
1975.4022628
1956.30584741
1979.26677224
1976.87827733
1971.55034378
1969.48886938
1926.95038817
1965.84666417
1979.36805956
1989.17337948
1972.38870062
1972.95864933
1959.80075906
1974.02367006
1966.60713602
1961.20347787
1962.67938933
1980.6283989
1976.79566171
1966.37244726
1961.25242063
1937.92051343
1964.11211572
1964.12031226
1976.34757437
1963.97359495
1925.04241317
1956.29755264
1941.35957678
1957.39634944
1937.52020047
1948.52785048
1937.8441219
1958.7974941
1925.16924073
1961.65067717
1973.84809897
1964.18159385
1949.47561835
1983.49874016
1966.63945505
1974.10048101
1961.2762717
1954.39020133
1979.65385199
1981.55046146
1971.90315578
1958.85996795
1948.47689283
1972.99553494
1985.09034389
1987.10471508
1976.5202054
1980.93312001
1957.73145128
1971.29289914
1972.67741655
1971.14841113
1990.97128785
1988.76502406
1986.06157502
1986.19427374
1985.74288318
1946.23788069
1966.91859648
1975.42800472
1976.6500595
1966.46972057
1966.64924055
1966.68181513
1943.99014764
1948.76727903
1950.22292444
1941.19115312
1843.00832779
1946.08751216
1947.35789375
1970.51091463
1953.20292439
1974.88725125
1972.96241644
1970.94338941
1965.80057648
1937.42939959
1962.97354347
1960.56149039
1967.04390221
1949.63921445
1994.24089352
1970.62304959
1972.7631668
1958.86506887
1964.66712939
1970.29161218
1968.1585571
1967.38651559
1974.50775967
1973.46997569
1959.14815992
1930.74165636
1947.55617291
1948.53044145
1944.33240491
1955.77253982
1945.52320154
1966.30300197
1984.32935321
1945.96012541
1949.43812525
1938.12587093
1879.85554932
1872.49442826
1953.71617894
1963.66496516
1981.58314784
1976.95253289
1982.02702011
1969.54892312
1958.40348526
1955.50018061
1942.78033368
1960.47260071
1940.85330425
1952.97031208
1956.79246969
1944.60120439
1956.69665983
1881.10347949
1950.54988361
1962.55428295
1956.60224428
1918.69578533
1882.17504505
1972.13830393
1970.04021692
1986.42651122
1987.34525018
1987.93468012
1986.84175146
1987.31776892
1994.00967587
1983.83788518
1971.72417733
1972.38542814
1917.00813098
1964.56339273
1960.17305319
1989.46662872
1972.45607998
1975.00794715
1979.75262133
1971.17344554
1974.68683473
1986.12645902
1982.7881579
1981.12193822
1984.76515054
1978.05782374
1978.99970815
1983.3062199
1977.71316249
1970.38020664
1968.65112897
1963.16374141
1970.95189145
1969.41802413
1971.29400644
1970.24610172
1976.59547042
1972.22643276
1979.85543394
1977.59966859
1976.36249461
1966.62370843
1969.95761379
1964.05680732
1906.97260799
1920.51709369
1946.22931254
1947.09813057
1922.89610208
1932.74305577
1971.81362991
1953.21658587
1960.36081768
1963.86516458
1996.63394452
1968.22825845
1969.827914
1972.7605673
1989.53596081
1978.63819751
1969.32848608
1953.8026614
1970.16061885
1974.3687239
1973.98567824
1937.41414406
1939.316
1979.52783444
1981.2056125
1969.12342415
1952.93841289
1958.89751746
1965.91970325
1933.86474697
1963.86792004
1957.16746897
1969.78076223
1962.90385749
1967.72795735
1948.16346332
1953.7360729
1953.79823805
1973.98108972
1954.69532796
1951.66662615
1944.966526
1951.47589842
1952.58466271
1973.66595524
1954.6073526
1970.86474516
1975.00965855
1965.09066759
1952.33754775
1950.26927811
1945.59269404
1941.04813455
1952.1501583
1937.60761482
1940.29452764
1951.59157842
1966.17570621
1924.84625651
1966.51480904
1971.02533651
1964.00617306
1978.79500554
1980.39763041
1977.12943471
1978.38332502
1973.69936069
1978.96488054
1985.13453591
1981.85241351
1960.51179177
1976.5734773
1965.67460539
1973.87736843
1983.87352378
1985.98410888
1969.95370212
1982.06685059
1973.32109529
1974.06811437
1962.35000122
1976.72424526
1948.43054498
1953.63635477
1955.30889892
1949.91263661
1953.93855464
1963.44987168
1962.58841562
1964.28868512
1984.37180204
1991.30271844
1987.99787448
1991.25104498
1988.5223276
1976.25172569
1976.78799529
1977.81956498
1962.75308093
1976.75926809
1989.42875358
1974.52443664
1987.01561058
1987.10810247
1980.57437865
1975.51301889
1975.87577829
1977.47095648
1971.9647589
1957.07347464
1949.17703272
1995.96264942
1963.63236091
1899.2271382
1950.90341121
1957.51564964
1947.574657
1975.5257091
1982.49907446
1966.3801165
1956.83836278
1970.72534362
1974.20866272
1972.40979725
1984.25335527
1981.12901804
1956.54842184
1961.17798567
1971.65142393
1970.56040203
1973.06098368
1974.57733834
1970.1055825
1951.54745331
1976.2432289
1970.01639804
1958.7782744
1972.82437336
1942.68053583
1951.46992881
1957.81463902
1934.07732053
1946.1776079
1950.99468927
1933.28717167
1948.76401447
1962.29154397
1975.52388844
1979.09766057
1989.49407598
1982.72035371
1983.853612
1987.76070811
1991.12556648
1990.77794612
1982.80925883
1986.84156129
1945.67681558
1937.63165782
1968.05237716
1964.45404616
1977.60662311
1988.12205556
1990.5654818
1988.88582101
1981.81165651
1989.62621068
1982.98803019
1984.63193756
1986.40103467
1971.12078647
1978.55962806
1953.77067037
1946.4092094
1962.44395289
1951.6859663
1963.01195587
1965.23749913
1939.6040989
1973.09346839
1975.19213686
1981.99816031
1992.72255923
1963.213627
1949.01015868
1965.68870073
1993.85582289
1969.67900935
1957.15101114
1956.12817895
1961.9605421
1977.55559815
1971.16286152
1966.67743544
1964.60477263
1947.82640529
1962.13791397
1969.38771454
1962.5981042
1960.52780619
1946.36379693
1954.27421648
1955.43224553
1946.47826086
1980.77190599
1948.44858205
1967.57386691
1955.34499066
1966.87288119
1991.56787317
1987.32961929
1981.54962734
1966.08386446
1958.76258947
1956.53317769
1945.28866762
1957.40034155
1964.63507368
1973.88400037
1969.40490396
1983.66665228
1983.25382344
1981.69112369
1988.85988839
1984.76761637
1980.12621037
1978.59070184
1952.25409962
1970.73467306
1976.36708451
1966.80045065
1974.7379571
1979.26672478
1981.28213377
1979.73183206
1984.35021549
1986.9871853
1985.22255165
1975.23422839
1972.59934867
1975.82968033
1983.57663539
1981.4273172
1983.22747701
1977.68291941
1993.50731016
1989.31756881
1977.71315436
1980.76587324
1984.34880099
1989.22205463
1968.99762983
1958.93642926
1955.70666368
1998.77496122
1968.75925255
1967.31318612
1976.74666632
1973.34680109
1980.98850618
1985.98053658
1976.556494
1980.22254934
1977.96528459
1988.58936753
1969.54169203
1969.47091361
1984.98417972
1993.65388122
1954.69837657
1951.4383929
1905.91516134
1926.74453903
1928.9932902
1921.16878051
1933.66366728
1906.33003282
1957.62725757
1947.22053843
1912.51574501
1957.61341925
1969.58075293
1967.93109527
1966.83771573
1967.80473293
1972.26014404
1970.24021659
1984.3050156
1985.8232018
1989.31014173
1972.36119555
1979.69269056
1983.53439406
1985.2238049
1985.9328014
1985.82302245
1996.05026786
1970.72281053
1989.16893225
1978.07979978
1975.71444099
1973.91541445
1955.86566598
1954.35152244
1959.99719233
1953.92874649
1950.69309341
1936.63621338
1946.86518422
1997.12910963
1982.49765579
1970.9226281
1968.67046259
1971.58152796
1978.43121082
1964.03606504
1957.72449297
1951.72326282
1930.99299625
1922.52235155
1950.4093522
1959.29791953
1952.79349432
1957.72515961
1950.21995401
1954.5282807
1995.64280241
1976.78038689
1994.17249641
1953.94004245
1967.08085788
1966.27792158
1970.84208584
1960.01681196
1983.08043213
1953.39152085
1947.33024338
1959.90763246
1967.78269097
1947.44013581
1973.31376371
1955.76661688
1960.97165295
1956.77998783
1966.10670725
1955.30419658
1944.34822079
1967.64052239
1972.36745195
1967.56665452
1953.84537235
1965.01574981
1974.40154316
1988.01772427
1966.29191767
1969.2224107
1979.44786993
1978.47352488
1976.65585871
1976.24829558
1987.76129879
1988.23839679
1983.81365241
1948.25349748
1961.4666962
1976.23434625
1975.60867157
1975.35444066
1971.07371976
1974.12540587
1974.03024521
1961.05879664
1978.0226807
1975.41272699
1965.14215824
1955.72136556
1988.79997607
1962.07667978
1916.13051683
1926.79292553
1964.44957673
1950.62862648
1920.79917003
1948.92297543
1962.18343272
1920.6000243
1951.29580453
1960.65338447
1953.96409225
1972.50806963
1953.26678841
1965.68266915
1976.57983225
1970.73594414
1944.98793324
1978.0932159
1965.48903231
1972.457279
1975.79532304
1978.31071372
1952.38573098
1951.41978122
1957.25535896
1953.04481364
1972.36415903
1946.17376187
1941.40157831
1951.44183298
1970.52841559
1957.47039403
1971.19595699
1967.25826676
1953.46917361
1964.84073073
1962.14028607
1966.54243334
1974.41532664
1996.90353269
1997.2743139
1981.22601633
1988.85172866
1973.17023681
1976.25632725
1973.92031036
1978.00715781
1969.07427772
1956.32145953
1936.76577182
1936.73696676
1953.94166534
1959.21968639
1959.94551554
1969.56970935
1955.91092454
1950.60937018
1965.19194037
1976.90460761
1967.64510973
1980.70156461
1985.77318472
1986.97725391
1984.25988158
1990.88438737
1968.6522902
1962.58324413
1962.55200755
1958.2142547
1968.2330716
1969.87371544
1974.7224503
1975.67209484
1983.42705619
1978.66630456
1947.60402617
1979.02046063
1983.94934125
1982.82637174
1985.68131173
1982.54627015
1977.58557752
1976.5676387
1966.79511737
1923.83577803
1941.69395695
1946.93257584
1877.97302365
1927.06610082
1960.82956199
1969.12456542
1954.89790402
1940.60580338
1934.83044773
1953.7923149
1946.16645517
1930.27185733
1958.71828975
1981.22858141
1954.55624464
1964.06140676
1969.098679
1977.68878383
1976.72657694
1976.17215184
1995.27763922
1975.01914636
1969.01103303
1967.49652205
1975.38373779
1920.11227544
1970.48435612
1965.46920584
1960.10704334
1971.01378558
1971.90452769
1974.72349212
1937.72514399
1934.72247073
1955.31739311
1965.33935478
1964.08984424
1974.34077356
1972.00339304
1971.36068479
1963.74549103
1946.58805862
1939.70986543
1955.76046842
1922.9070376
1965.54927371
1969.66509661
1966.99570683
1990.04566095
1977.60409486
1977.0523288
1980.40089552
1993.13849059
1977.11361864
1975.44459319
1973.16967402
1976.95076669
1976.35200101
1947.18464235
1958.10897583
1968.36907801
1961.32548463
1979.25912688
1980.67753693
1992.56926651
1988.6173692
1980.23244271
1970.10417735
1974.46521036
1990.66326518
1964.89145857
1974.74172291
1961.17621842
1968.75084494
1957.18719508
1956.99812249
1935.21238501
1943.80248341
1966.2954748
1967.2309999
1991.62891797
1994.71444972
1961.00250095
1974.4494586
1984.59326455
1983.87516452
1988.23304054
1986.45790925
1970.15466949
1973.60417312
1963.95306268
1960.72796699
1957.53826087
1961.04921849
1969.26189957
1959.98138029
1954.63312698
1989.25728806
1969.03948606
1971.54129775
1969.1411979
1985.39029024
1975.30199876
1968.86531656
1977.92348454
1972.27441493
1973.26330226
1957.12456229
1962.0996278
1934.64826603
1954.70123531
1988.08305594
1952.96387876
1943.26453487
1967.87156184
1958.95281727
1976.1089203
1970.20712197
1932.50126788
1971.07788963
1977.70651976
1988.31955933
1974.71952039
1966.64629797
1998.71859944
1985.32327727
1980.55802478
1973.53645306
1990.26883371
1966.47478857
1983.05249207
1978.88797477
1974.66523121
1969.67888334
1974.09988638
1980.44063628
1970.67248256
1980.95163647
1981.45222386
1966.48768553
1975.7227624
1963.95816744
1955.82694384
1939.57903894
1925.718375
1938.65059264
1957.45511541
1960.08738385
1968.0676256
1954.52632761
1954.68833053
1940.46544077
1951.75452836
1975.6254242
1954.13828474
1965.29419362
1984.24414781
1987.19807794
1980.32453008
1970.12054259
1960.25507444
1977.35622606
1998.2083716
1968.3858147
1956.12148266
1979.33210229
1980.36880354
1977.32948127
1972.21345631
1955.06435821
1963.96227331
1950.01340408
1923.55670416
1934.52916962
1955.34838658
1980.73669338
1962.98440219
1953.77457319
1961.21962387
1977.17410963
1974.71387149
1974.02040615
1945.20523219
1968.91194568
1943.0754245
1947.51855551
1935.61658503
1964.36143463
1959.09821965
1957.48348125
1966.39692979
1968.90068551
1967.44695958
1967.30032169
1990.60212397
1986.97583301
1982.89589186
1977.93831222
1975.53211185
1972.1066948
1963.39239724
1966.1991374
1968.68431121
1942.09494377
1953.23621415
1970.87131267
1972.85880725
1973.53756909
1958.29716966
1973.79460257
1969.87882199
1937.23007942
1959.88434821
1983.01832102
1977.95057897
1977.99839478
1941.09677684
1964.35778981
1966.42339033
1972.46149998
1958.01207617
1977.47289313
1996.47842414
1977.58726853
1991.18210746
1986.69089888
1968.16680415
1958.74440785
1940.25557151
1949.09188725
1961.20121137
1949.00786777
1940.75052256
1976.92757498
1967.20150924
1969.54771137
1930.43773223
1935.44406103
1924.27078301
1963.11564585
1964.41372844
1963.25820807
1959.76173992
1952.8492374
1939.24934456
1846.21577522
1961.08201113
1933.24514504
1978.82833385
1969.1242391
1991.78556882
1978.01820136
1968.25207226
1961.09646138
1969.84991031
1981.92199191
1980.26911296
1980.45143164
1964.08705735
1960.42283969
1949.96750535
1966.72937431
1971.12510381
1984.47846873
1984.21883596
1986.86969623
1980.57713577
1981.29502598
1978.75982161
1964.646794
1979.02342292
1973.60211772
1969.48462931
1973.12530062
1982.24545343
1995.63787981
1963.05569704
1973.13672436
1969.45033552
1968.76921098
1970.73957753
1982.65024517
1975.24624308
1958.46161652
1958.71659551
1919.4025271
1963.90653356
1967.96871148
1965.90774827
1970.60249775
1974.45943698
1973.58971453
1979.7467418
1965.21242671
1973.34567427
1965.62438681
1954.44785495
1965.82940581
1966.36059625
1960.81450279
1962.10169938
1963.91719566
1964.7818159
1969.03741427
1965.2682542
1971.10536118
1960.84695683
1978.54167173
1965.82934054
1917.27176642
1961.71599175
1979.92760283
1970.55881971
1956.4402147
1967.71099121
1958.55810482
1945.77045535
1949.29701921
1953.51298316
1965.87187737
1973.25720251
1996.97880614
1971.11739185
1980.31358387
1984.78097362
1997.47026608
1978.79698234
1982.28245313
1955.07694489
1976.11317736
1966.9889637
1956.2547326
1954.61360669
1970.99090627
1958.49003281
1951.73396421
1930.48414846
1944.0293614
1962.34149219
1963.42054849
1969.70870785
1976.48622498
1966.23899403
1952.73729819
1950.01471687
1975.90961636
1966.94867719
1935.88687187
1953.3333215
1959.86323265
1955.68557904
1965.21837736
1971.98555325
1971.0259006
1948.75135314
1969.01525821
1966.6133515
1959.52050785
1952.78002317
1964.95612276
1970.34863227
1961.24758506
1977.88771657
1974.53220242
1996.12304897
1987.39240101
1969.28233498
1965.29351908
1967.05835103
1965.27753366
1957.42379479
1966.69846854
1966.26197482
1984.20074176
1980.86819689
1998.47822897
1989.5181574
1986.33165394
1988.43493702
1983.57954719
1950.6092661
1948.74058245
1948.50931147
1963.32930165
1941.42423696
1938.97662884
1923.42264522
1898.77611387
1942.44703917
1943.536906
1959.9025197
1947.00513571
1958.5687591
1958.78606795
1967.4924281
1971.37244583
1955.9333785
1962.90152634
1955.73041993
1903.06443131
1946.53515485
1945.69324878
1935.58750194
1976.96564625
1966.39303775
1955.14193136
1955.87979795
1933.34075349
1938.04561828
1970.48276949
1952.24111509
1964.1813684
1966.54800342
1966.47981362
1960.6554515
1968.23432452
1960.44808646
1922.67807759
1955.59573353
1925.74206194
1953.26110628
1947.27815845
1980.15688529
1983.82344294
1968.79609109
1965.97428404
1968.26413244
1956.02609108
1966.79278891
1964.40698046
1980.56099136
1977.87145241
1964.67920066
1963.78226902
1944.85387815
1956.6221912
1945.27592955
1963.21827817
1957.7702995
1955.93088478
1967.09770765
1969.64102951
1982.35320931
1984.78316706
1975.96712889
1984.7725462
1971.03471429
1964.79152717
1988.30226481
1971.25092722
