# Supplementary material for: Dissemination of Mycobacterium abscessus via global transmission networks
Source: Nat Microbiol. 2021 Sep 20;6(10):1279–88. doi: 10.1038/s41564-021-00963-3 (PMC8478660; doi:10.1038/s41564-021-00963-3)
Supplement: Source Data Fig. 1 — Phylogenetic trees and population expansion distributions for Fig. 1. [file 41564_2021_963_MOESM3_ESM.zip › figure1/DCC7_MCC.nex]

#NEXUS

Begin taxa;
	Dimensions ntax=22;
		Taxlabels
			10625_4#84_Europe_UK_2012.16666666667 
			10660_1#21_NorthAmerica_USA_2011.12054794521 
			10660_1#23_NorthAmerica_USA_2008.70491803279 
			10660_1#34_NorthAmerica_USA_2007.81369863014 
			10702_1#17_NorthAmerica_USA_2005.60821917808 
			10702_1#25_NorthAmerica_USA_2006.02191780822 
			10702_1#40_NorthAmerica_USA_2007.14246575342 
			10702_1#71_NorthAmerica_USA_2010.64657534247 
			10702_1#88_NorthAmerica_USA_2011.8 
			ERR3198446_Europe_UK_2014.74246575342 
			JRMD01_Europe_France_2002.5 
			SRR7800416_NorthAmerica_USA_2016.22131147541 
			SRR7800420_NorthAmerica_USA_2016.34153005464 
			SRR7800424_NorthAmerica_USA_2016.87431693989 
			SRR7800425_NorthAmerica_USA_2016.68579234973 
			SRR7800504_NorthAmerica_USA_2016.15027322404 
			SRR7800508_NorthAmerica_USA_2016.08743169399 
			SRR7800510_NorthAmerica_USA_2015.88493150685 
			SRR7800723_NorthAmerica_USA_2016.27868852459 
			SRR7800724_NorthAmerica_USA_2015.13150684931 
			SRR7800726_NorthAmerica_USA_2016.15300546448 
			SRR7800729_NorthAmerica_USA_2016.06830601093
			;
End;
Begin trees;
	Translate
		   1 10625_4#84_Europe_UK_2012.16666666667,
		   2 10660_1#21_NorthAmerica_USA_2011.12054794521,
		   3 10660_1#23_NorthAmerica_USA_2008.70491803279,
		   4 10660_1#34_NorthAmerica_USA_2007.81369863014,
		   5 10702_1#17_NorthAmerica_USA_2005.60821917808,
		   6 10702_1#25_NorthAmerica_USA_2006.02191780822,
		   7 10702_1#40_NorthAmerica_USA_2007.14246575342,
		   8 10702_1#71_NorthAmerica_USA_2010.64657534247,
		   9 10702_1#88_NorthAmerica_USA_2011.8,
		  10 ERR3198446_Europe_UK_2014.74246575342,
		  11 JRMD01_Europe_France_2002.5,
		  12 SRR7800416_NorthAmerica_USA_2016.22131147541,
		  13 SRR7800420_NorthAmerica_USA_2016.34153005464,
		  14 SRR7800424_NorthAmerica_USA_2016.87431693989,
		  15 SRR7800425_NorthAmerica_USA_2016.68579234973,
		  16 SRR7800504_NorthAmerica_USA_2016.15027322404,
		  17 SRR7800508_NorthAmerica_USA_2016.08743169399,
		  18 SRR7800510_NorthAmerica_USA_2015.88493150685,
		  19 SRR7800723_NorthAmerica_USA_2016.27868852459,
		  20 SRR7800724_NorthAmerica_USA_2015.13150684931,
		  21 SRR7800726_NorthAmerica_USA_2016.15300546448,
		  22 SRR7800729_NorthAmerica_USA_2016.06830601093
;
tree TREE1 = (((1[&height=4.707650273219807,height_95%_HPD={4.707650273219997,4.707650273219997},height_median=4.707650273219997,height_range={4.7076502732199685,4.707650273220025},length=48.44098745857956,length_95%_HPD={24.549948790172184,76.16575150315374},length_median=46.61602650627474,length_range={20.98300913230822,113.29079482247577},rate=9.091484577097578E-4,rate_95%_HPD={3.4582268342098015E-4,0.0015329084336930061},rate_median=8.576961946043565E-4,rate_range={2.32082082588664E-4,0.0025582526763138456}]:51.335621763935286,(((3[&height=8.169398907099458,height_95%_HPD={8.169398907100003,8.169398907100003},height_median=8.169398907100003,height_range={8.169398907099975,8.169398907100032},length=21.107387162737332,length_95%_HPD={5.927611938579986,37.95727237794475},length_median=19.508100482288313,length_range={5.3898261922596795,64.88475217209141},rate=0.0013549175004571616,rate_95%_HPD={4.171134726801777E-4,0.0026112566279749404},rate_median=0.0012312792889375792,rate_range={2.629296678942929E-4,0.006054244384384901}]:21.107387162737915,4[&height=9.060618309750392,height_95%_HPD={9.060618309749998,9.060618309749998},height_median=9.060618309749998,height_range={9.06061830974997,9.060618309750026},length=20.216167760087387,length_95%_HPD={5.036392535929991,37.06605297529475},length_median=18.61688107963832,length_range={4.498606789609685,63.993532769441416},rate=0.001873050882458621,rate_95%_HPD={5.729819849397476E-4,0.0036278206716075347},rate_median=0.0016790521515048212,rate_range={3.6505866054352984E-4,0.0073463420049241605}]:20.21616776008698)[&CAheight_95%_HPD={14.09701084567999,46.12667128504475},CAheight_mean=29.27678606983737,CAheight_median=27.677499389388316,CAheight_range={13.559225099359683,73.05415107919141},height=29.27678606983737,height_95%_HPD={14.09701084567999,46.12667128504475},height_median=27.677499389388316,height_range={13.559225099359683,73.05415107919141},length=15.913001642615695,length_95%_HPD={2.5460616359138797,33.672658348001356},length_median=14.28776557720332,length_range={0.812780724919147,60.612014933688855},posterior=1.0,rate=0.0015775624216204963,rate_95%_HPD={3.8938689934314057E-4,0.0032583268474941844},rate_median=0.0013791035019266222,rate_range={2.1570338087867143E-4,0.007632262845854698}]:16.02046070684373,6[&height=10.852399131669568,height_95%_HPD={10.852399131669927,10.852399131669927},height_median=10.852399131669927,height_range={10.852399131669898,10.852399131669955},length=34.41326807364914,length_95%_HPD={14.514514300270317,57.28091956356485},length_median=32.71169108795597,length_range={11.530463127842008,134.4345335167513},rate=0.0023767514075354952,rate_95%_HPD={8.501271372961339E-4,0.0042921209673764185},rate_median=0.0021844810310357246,rate_range={4.2469951530252776E-4,0.008360759849118146}]:34.444847645011535)[&CAheight_95%_HPD={25.543453432467327,68.33234619311582},CAheight_mean=45.2972467766811,CAheight_median=43.606016211194216,CAheight_range={22.382862259511935,145.2869326484212},height=44.923930074626654,height_95%_HPD={25.543453432467327,67.66697096025062},height_median=43.35972377295439,height_range={22.382862259511935,96.08426374663752},length=5.781974128096777,length_95%_HPD={0.0012650689030664353,15.218410594494365},length_median=4.583498283945053,length_range={0.0012650689030664353,40.181223141620336},posterior=0.9382167961524233,rate=0.0016421252405762362,rate_95%_HPD={4.21032040894672E-4,0.0035213400575995336},rate_median=0.001428312741137844,rate_range={1.9012001904225454E-4,0.00981535556310176}]:7.557106437536952,(10[&height=2.1318511864700738,height_95%_HPD={2.1318511864699303,2.1318511864699303},height_median=2.1318511864699303,height_range={2.131851186469902,2.1318511864699587},length=34.76241681368772,length_95%_HPD={13.759293626208063,59.62838190451088},length_median=33.13752028357743,length_range={8.645555451339888,85.79905503677993},rate=0.0022500003465108272,rate_95%_HPD={8.519010584161595E-4,0.004087213743414843},rate_median=0.002050654793308111,rate_range={5.442997480813046E-4,0.008429519028713453}]:34.76241681368761,20[&height=1.742810090579951,height_95%_HPD={1.742810090579951,1.742810090579951},height_median=1.742810090579951,height_range={1.7428100905799226,1.7428100905799795},length=35.15145790957774,length_95%_HPD={14.148334722098042,60.01742300040086},length_median=33.52656137946741,length_range={9.034596547229867,86.18809613266991},rate=0.00143202695026419,rate_95%_HPD={5.652822861609769E-4,0.002619493206600485},rate_median=0.0013255184135253202,rate_range={3.895733717196259E-4,0.006725823637051053}]:35.15145790957773)[&CAheight_95%_HPD={15.891144812677993,61.76023309098081},CAheight_mean=36.89426800015768,CAheight_median=35.26937147004736,CAheight_range={10.777406637809825,87.93090622324986},height=36.89426800015768,height_95%_HPD={15.891144812677993,61.76023309098081},height_median=35.26937147004736,height_range={10.777406637809825,87.93090622324986},length=15.733959575047505,length_95%_HPD={3.0279719424734495,31.108637678194683},length_median=14.25051582705408,length_range={0.4083280791792774,66.03794018434274},posterior=1.0,rate=0.0018494526324576894,rate_95%_HPD={4.206606340338512E-4,0.003810043353410014},rate_median=0.0016383812695345025,rate_range={2.84916021867428E-4,0.0072457335805291056}]:15.96008521406037)[&CAheight_95%_HPD={28.83045052604256,80.68635583029513},CAheight_mean=52.85435321421805,CAheight_median=50.88775937302054,CAheight_range={24.231190601827127,145.2869326484212},height=50.74853392628257,height_95%_HPD={28.83045052604256,76.35159243796343},height_median=49.137734349013684,height_range={24.231190601827127,110.25464318516833},length=4.381614141018038,length_95%_HPD={0.08720481104991507,11.156738484852838},length_median=3.489876676627258,length_range={0.07308408198609584,28.9896566817649},posterior=0.6614872364039955,rate=0.0016714144546876608,rate_95%_HPD={2.799322686903835E-4,0.0035961847137248094},rate_median=0.0014327630690870016,rate_range={2.7704506480795215E-4,0.007747916115392512}]:3.1889188229370404)[&CAheight_95%_HPD={31.8344271874935,86.32255907105365},CAheight_mean=56.04327203715509,CAheight_median=54.18389879304081,CAheight_range={25.690659405528216,145.2869326484212},height=53.40108670470443,height_95%_HPD={30.95818328399026,81.2277445215254},height_median=51.787792850754094,height_range={25.690659405528216,104.48668208438244},length=3.733916132609287,length_95%_HPD={2.2262925384097798E-4,10.614493627334781},length_median=2.7262173849494786,length_range={2.2262925384097798E-4,20.471527856737055},posterior=0.5442101368849427,rate=0.001465163813148025,rate_95%_HPD={2.4132599468369313E-4,0.003105189542053428},rate_median=0.001256068533958004,rate_range={2.4132599468369313E-4,0.008730658190410476}]:5.5709262723444155,(((5[&height=11.266097761810444,height_95%_HPD={11.26609776180998,11.266097761809995},height_median=11.266097761809988,height_range={11.266097761809931,11.266097761810016},length=9.442634629767864,length_95%_HPD={1.6383203275283655,20.521542746783865},length_median=8.208396385065,length_range={0.7699883782407895,45.93433561269001},rate=0.0018535209940043912,rate_95%_HPD={4.231128338689781E-4,0.003913704254661341},rate_median=0.0016228469583779704,rate_range={3.3414685549261057E-4,0.011142884737680221}]:10.616890649236607,(8[&height=6.227741597420249,height_95%_HPD={6.227741597419929,6.227741597419943},height_median=6.227741597419936,height_range={6.227741597419879,6.227741597419964},length=14.150338612251256,length_95%_HPD={4.480785847732719,25.683994385647118},length_median=13.018053100596823,length_range={1.993503268051164,48.49197932239295},rate=0.0016052395142461926,rate_95%_HPD={4.7246850977526587E-4,0.0029975945753413836},rate_median=0.0014461469107015271,rate_range={3.440563026779258E-4,0.006301374994837145}]:14.76813633022071,22[&height=0.8060109289599495,height_95%_HPD={0.8060109289599424,0.8060109289599566},height_median=0.8060109289599495,height_range={0.8060109289598927,0.806010928959978},length=19.633408697181565,length_95%_HPD={9.873318074450651,31.125699367116432},length_median=18.555108300446705,length_range={7.41523393651115,53.91370999085294},rate=0.0014260095024702536,rate_95%_HPD={5.351089245600615E-4,0.0024708918242591625},rate_median=0.0013353817030657856,rate_range={2.99924346330521E-4,0.004866111753421508}]:20.18986699868101)[&CAheight_95%_HPD={10.574915797456221,32.833665098860145},CAheight_mean=20.995877927640958,CAheight_median=19.903344197721303,CAheight_range={8.221244865471107,54.71972091981287},height=18.872022487040937,height_95%_HPD={10.308689994966507,29.210868815495807},height_median=17.677219783282077,height_range={8.221244865471107,54.71972091981287},length=2.20189131005205,length_95%_HPD={9.460856654754934E-4,6.795527938124081},length_median=1.4685108757733651,length_range={9.460856654754934E-4,15.976759938160576},posterior=0.40288568257491675,rate=0.0014058995094701672,rate_95%_HPD={2.6690996018763645E-4,0.003000903202973302},rate_median=0.00125411075977762,rate_range={8.337659602246045E-5,0.005819405578244493}]:0.8871104834060937)[&CAheight_95%_HPD={13.091918209303977,33.692178634338376},CAheight_mean=21.88298841104705,CAheight_median=20.605239574389515,CAheight_range={12.036086140050777,57.2004333745},height=21.88298841104705,height_95%_HPD={13.091918209303977,33.692178634338376},height_median=20.605239574389515,height_range={12.036086140050777,57.2004333745},length=28.213699297348406,length_95%_HPD={8.905981823447767,52.44908587442238},length_median=25.843871304651245,length_range={4.734586523466476,88.03339733504933},posterior=1.0,rate=0.002409527173204129,rate_95%_HPD={7.886602337943117E-4,0.004686628781755449},rate_median=0.002162981874534422,rate_range={5.099458652084709E-4,0.011944540153505058}]:28.731686720502182,(12[&height=0.6530054644799748,height_95%_HPD={0.6530054644799606,0.6530054644799819},height_median=0.6530054644799748,height_range={0.6530054644799463,0.6530054644800032},length=9.380587889424074,length_95%_HPD={1.9673300589944631,19.537806160230787},length_median=8.139694328138631,length_range={1.3242263928867146,86.93476311454029},rate=0.0014626177575828554,rate_95%_HPD={2.9730545420135896E-4,0.0029579261660904336},rate_median=0.001294385447377801,rate_range={1.5255510102706661E-4,0.0060328680736769}]:9.38058788942406,16[&height=0.7240437158500299,height_95%_HPD={0.7240437158500157,0.724043715850037},height_median=0.7240437158500299,height_range={0.7240437158500015,0.7240437158500583},length=9.309549638054024,length_95%_HPD={1.896291807624408,19.46676790886073},length_median=8.068656076768576,length_range={1.2531881415166595,86.86372486317023},rate=0.001660788088461914,rate_95%_HPD={3.559461804911767E-4,0.003388935485944009},rate_median=0.0014740058215020142,rate_range={9.713714919769645E-5,0.007147522536577356}]:9.309549638054005)[&CAheight_95%_HPD={2.620335523474438,20.19081162471077},CAheight_mean=10.033593353904035,CAheight_median=8.792699792618606,CAheight_range={1.9772318573666823,87.58776857902026},height=10.033593353904035,height_95%_HPD={2.620335523474438,20.19081162471077},height_median=8.792699792618606,height_range={1.9772318573666823,87.58776857902026},length=39.91198793720474,length_95%_HPD={19.481467735620576,70.45373249637647},length_median=37.47667752628251,length_range={8.291511120752801,106.37218880239523},posterior=1.0,rate=0.0015607023269814727,rate_95%_HPD={6.005895505140923E-4,0.0026997724868663866},rate_median=0.0014625311758272152,rate_range={4.4231965622972187E-4,0.006427728394731848}]:40.581081777645196)[&CAheight_95%_HPD={27.128942458488886,81.36876071820913},CAheight_mean=50.614675131549234,CAheight_median=47.855998431231185,CAheight_range={22.82465844142321,124.12561225992073},height=49.8346271668391,height_95%_HPD={26.26924476916294,75.99067056700152},height_median=47.38593276126717,height_range={22.82465844142321,117.9554478182448},length=1.705462013660112,length_95%_HPD={0.0011552623486608127,5.648377325130227},length_median=0.9464318247502916,length_range={0.0011552623486608127,19.278678348667377},posterior=0.34961154273029965,rate=0.0014650787239828009,rate_95%_HPD={2.6921080178520315E-4,0.0031008757660526934},rate_median=0.0012948640351094333,rate_range={1.6362199246456574E-4,0.0076212061586003604}]:2.1478650904756904,19[&height=0.5956284152998705,height_95%_HPD={0.5956284152998705,0.5956284152998705},height_median=0.5956284152998705,height_range={0.5956284152998421,0.5956284152998848},length=51.04203751078285,length_95%_HPD={25.081914589837748,89.05075456202478},length_median=47.06681103867441,length_range={21.364430034827336,169.12743826561956},rate=0.003486670108155784,rate_95%_HPD={0.0011701856935724957,0.005825799601967599},rate_median=0.0033538810856901897,rate_range={5.993388605375916E-4,0.009650175298627273}]:52.166911806725054)[&CAheight_95%_HPD={26.38567243407579,90.95791782050051},CAheight_mean=52.762540222024924,CAheight_median=48.64801768947966,CAheight_range={23.482695855906794,169.72306668091943},height=48.67412910905507,height_95%_HPD={27.018608031697486,74.39063948075457},height_median=46.849177419720206,height_range={23.482695855906794,119.45861991358551},length=8.32200424129708,length_95%_HPD={0.7560013504926246,17.809240622468806},length_median=7.316554207406568,length_range={4.195179338424282E-4,45.40255842078025},posterior=0.8971513133555309,rate=0.0019211073981457159,rate_95%_HPD={4.138262113768187E-4,0.003960213606712921},rate_median=0.0016821107448931052,rate_range={3.238016128811401E-4,0.008927144903849162}]:8.851658087474583)[&CAheight_95%_HPD={31.885979873498446,99.2282700607855},CAheight_mean=61.61419830949951,CAheight_median=57.85552599357411,CAheight_range={26.985455841473573,169.72306668091943},height=55.49516358094979,height_95%_HPD={31.885979873498446,84.82554485410057},height_median=53.27744425110858,height_range={26.985455841473573,117.99844509569577},length=7.205003907186053,length_95%_HPD={9.50946751522963E-4,17.717367008050466},length_median=6.044313109682818,length_range={9.50946751522963E-4,51.00418651547973},posterior=0.5419903810580836,rate=0.0017017206151343212,rate_95%_HPD={3.182472084627797E-4,0.003553148406113713},rate_median=0.0014615007819044471,rate_range={2.867299650871072E-4,0.009212755712082087}]:3.9489390706448333,(((2[&height=5.7537689946801605,height_95%_HPD={5.753768994679831,5.753768994679831},height_median=5.753768994679831,height_range={5.7537689946798025,5.753768994679859},length=28.004182575462004,length_95%_HPD={11.923217694581563,47.163396815480326},length_median=26.38983784533216,length_range={8.95517024923717,78.1338486081497},rate=0.0017072379854197062,rate_95%_HPD={6.451404314591435E-4,0.0030327568272042154},rate_median=0.0015908983543524188,rate_range={5.183190800612701E-4,0.006123878561790124}]:28.004182575461716,7[&height=9.731851186469571,height_95%_HPD={9.73185118646984,9.73185118646984},height_median=9.73185118646984,height_range={9.731851186469811,9.731851186469868},length=24.02610038367203,length_95%_HPD={7.945135502791555,43.18531462369032},length_median=22.41175565354215,length_range={4.977088057447162,74.1557664163597},rate=0.0024419079891085066,rate_95%_HPD={7.970582636557328E-4,0.004482073152209687},rate_median=0.0022109649820871396,rate_range={6.453665725709507E-4,0.00943550901800379}]:24.026100383672308)[&CAheight_95%_HPD={17.676986689261394,52.91716581016016},CAheight_mean=33.75795157014188,CAheight_median=32.14360684001199,CAheight_range={14.708939243917001,83.88761760282954},height=33.75795157014188,height_95%_HPD={17.676986689261394,52.91716581016016},height_median=32.14360684001199,height_range={14.708939243917001,83.88761760282954},length=8.652867175434602,length_95%_HPD={0.8905333678027176,19.66841696200406},length_median=7.34831349387289,length_range={0.015408957450546268,45.4599105312907},posterior=1.0,rate=0.0017499861215745996,rate_95%_HPD={3.8905675679696546E-4,0.003618126579779087},rate_median=0.0015396398119741264,rate_range={2.8907955067317094E-4,0.008585292703805926}]:8.664660760693373,((13[&height=0.5327868852498341,height_95%_HPD={0.532786885249827,0.5327868852498483},height_median=0.5327868852498341,height_range={0.5327868852498057,0.5327868852498625},length=7.321902149100264,length_95%_HPD={0.9060346424759089,15.12870817472934},length_median=6.388937268780488,length_range={0.7481372777392536,39.45050372932273},rate=0.0011257869091510246,rate_95%_HPD={2.375906379740253E-4,0.002223571370241477},rate_median=0.001006994674307608,rate_range={1.6136498447110587E-4,0.0076000774309668995}]:7.745097531840232,17[&height=0.786885245899835,height_95%_HPD={0.7868852458998319,0.7868852458998532},height_median=0.786885245899839,height_range={0.7868852458998106,0.7868852458998674},length=7.199505276771349,length_95%_HPD={0.6261815594045999,14.96928259708097},length_median=6.332721708059466,length_range={0.49403891708924874,38.964143680109295},rate=0.0014742279370369114,rate_95%_HPD={3.1141022195921715E-4,0.0029336596512411915},rate_median=0.0013087731224507536,rate_range={1.2711763543563791E-4,0.009258590933418704}]:7.49099917119023)[&CAheight_95%_HPD={1.5812539760405357,17.01368424227357},CAheight_mean=8.277884417090066,CAheight_median=7.293474457529079,CAheight_range={1.2809241629890877,39.98329061457257},height=6.860503930215501,height_95%_HPD={1.4130668053044388,13.481371156579229},height_median=6.0943258810560295,height_range={1.2809241629890877,32.884463844402276},length=4.01435751726372,length_95%_HPD={0.0043319345167134315,12.63198318483208},length_median=2.750450460199822,length_range={0.0019223657127227511,24.981460142516873},posterior=0.5834258231594525,rate=0.0012339123397376026,rate_95%_HPD={2.657840996279357E-4,0.002606761014308019},rate_median=0.0010731953708989445,rate_range={1.8780158050235465E-4,0.008212787414156495}]:2.3420798389659527,21[&height=0.7213114754099479,height_95%_HPD={0.7213114754099337,0.721311475409955},height_median=0.7213114754099479,height_range={0.7213114754099195,0.7213114754099763},length=9.183963503487165,length_95%_HPD={2.514433579802997,19.16348677040188},length_median=8.068570182752197,length_range={0.9079388065642746,38.35327205278958},rate=0.002210601765386359,rate_95%_HPD={5.81778209091284E-4,0.004592129162035277},rate_median=0.0019201312872398452,rate_range={3.4170155586423954E-4,0.009258590933418704}]:9.89865278064607)[&CAheight_95%_HPD={3.591170143156333,20.72552431211964},CAheight_mean=10.619964256056019,CAheight_median=9.5517861066525,CAheight_range={1.8725626481237612,39.98329061457257},height=10.619964256056019,height_95%_HPD={3.591170143156333,20.72552431211964},height_median=9.5517861066525,height_range={1.8725626481237612,39.98329061457257},length=31.78841418641456,length_95%_HPD={14.038909545461557,52.405777600728754},length_median=30.360701583866543,length_range={3.350722502923009,92.80034706792361},posterior=1.0,rate=9.382984140427471E-4,rate_95%_HPD={3.3425556748654635E-4,0.0016564668942348844},rate_median=8.739645117744737E-4,rate_range={2.452443280691014E-4,0.004982282164167669}]:31.80264807477923)[&CAheight_95%_HPD={24.195757036289496,65.491513845984},CAheight_mean=42.42261233083525,CAheight_median=40.866699385309346,CAheight_range={17.90282173158174,104.37684931416544},height=42.35953776830033,height_95%_HPD={24.343021855343284,65.491513845984},height_median=40.829562811151675,height_range={17.90282173158174,104.37684931416544},length=4.263995451592077,length_95%_HPD={0.006724624495980436,11.274334876425748},length_median=3.2316830121840425,length_range={0.006724624495980436,41.87861429238193},posterior=0.9877913429522752,rate=0.0016485717883938677,rate_95%_HPD={2.9100739147112903E-4,0.003339164525641345},rate_median=0.001434776968354369,rate_range={2.0062781096194445E-4,0.008352983781496345}]:5.74133624550042,((9[&height=5.074316939890161,height_95%_HPD={5.074316939889968,5.074316939889968},height_median=5.074316939889968,height_range={5.07431693988994,5.074316939889982},length=39.64181370632835,length_95%_HPD={19.53096278326437,64.2501135122279},length_median=38.10852648178254,length_range={9.062780219473922,103.33917796726472},rate=9.040841932298022E-4,rate_95%_HPD={3.2948091175630213E-4,0.0016237326021413985},rate_median=8.420390033418951E-4,rate_range={1.8968480975635514E-4,0.0028655683732207783}]:41.136641367110386,(14[&height=0.0,length=43.811439259724864,length_95%_HPD={23.544326134436407,67.88934616385583},length_median=42.172522262875376,length_range={10.292771345282262,107.3530664520215},rate=0.001348610935356325,rate_95%_HPD={5.859155379938374E-4,0.002276987058733347},rate_median=0.0012772318099354182,rate_range={4.6670719836020057E-4,0.005146889381960191}]:44.50870315106741,(15[&height=0.1885245901598865,height_95%_HPD={0.18852459015987222,0.18852459015989353},height_median=0.18852459015988643,height_range={0.188524590159858,0.18852459015991485},length=5.842929902001986,length_95%_HPD={1.1549412805056107,12.382741668543531},length_median=5.028833254050099,length_range={0.8982214934562833,26.512321930051698},rate=0.0017983633145064136,rate_95%_HPD={4.5041036453903307E-4,0.0037121823072493415},rate_median=0.0015866592182714886,rate_range={1.7463734897469097E-4,0.008457288496981616}]:5.842929902001981,18[&height=0.9893854330398426,height_95%_HPD={0.9893854330398284,0.9893854330398497},height_median=0.9893854330398426,height_range={0.9893854330398142,0.989385433039871},length=5.042069059122026,length_95%_HPD={0.35408043762565455,11.581880825663575},length_median=4.227972411170143,length_range={0.09736065057632715,25.71146108717174},rate=0.0012770320270580869,rate_95%_HPD={2.664379108648408E-4,0.002565266908945},rate_median=0.0011323060271686359,rate_range={1.6362199246456574E-4,0.00519319522885814}]:5.042069059122025)[&CAheight_95%_HPD={1.3434658706654972,12.571266258703417},CAheight_mean=6.031454492161868,CAheight_median=5.217357844209985,CAheight_range={1.0867460836161698,26.700846520211584},height=6.031454492161868,height_95%_HPD={1.3434658706654972,12.571266258703417},height_median=5.217357844209985,height_range={1.0867460836161698,26.700846520211584},length=37.70405387472217,length_95%_HPD={18.483763806903056,61.070709643472426},length_median=36.053212445845965,length_range={4.996487508369356,103.99277987817922},posterior=1.0,rate=0.0012462007912846307,rate_95%_HPD={5.016540838155612E-4,0.002177647447473841},rate_median=0.0011757437987178336,rate_range={2.6690996018763645E-4,0.003767180226704106}]:38.47724865890554)[&CAheight_95%_HPD={24.05743170034237,69.13134710519648},CAheight_mean=44.50870315106741,CAheight_median=42.84743390127671,CAheight_range={10.292771345282262,109.99980660155},height=42.96471315152498,height_95%_HPD={22.851900558571764,67.4349243272245},height_median=41.52451734410443,height_range={10.292771345282262,85.75560637770153},length=3.249487038952977,length_95%_HPD={0.009917063726611275,11.540763266205055},length_median=1.8639551906557585,length_range={0.009917063726611275,28.829923486799323},posterior=0.4199038105808361,rate=0.0014391842762576923,rate_95%_HPD={2.555173667973865E-4,0.0029445296626669326},rate_median=0.0012734942521229666,rate_range={1.160549329589723E-4,0.007051931596264472}]:1.7022551559331376)[&CAheight_95%_HPD={25.647780380276323,70.59632353857332},CAheight_mean=46.210958307000546,CAheight_median=44.65244246256932,CAheight_range={14.14089077598993,109.99980660155},height=43.21888837526668,height_95%_HPD={23.648866621836408,68.21515980436023},height_median=41.39530757535985,height_range={14.14089077598993,92.60479565418852},length=2.9295975855395553,length_95%_HPD={0.0044718278111659515,9.845973936123855},length_median=1.8650938511443407,length_range={0.0044718278111659515,28.033470875735368},posterior=0.35812060673325935,rate=0.0014663140569017286,rate_95%_HPD={2.977631166067884E-4,0.003071012741381636},rate_median=0.001274397060018786,rate_range={1.7265490471648936E-4,0.0066115321569754195}]:1.5461298283907183,11[&height=14.374316939889999,height_95%_HPD={14.374316939889923,14.374316939889923},height_median=14.374316939889923,height_range={14.374316939889908,14.374316939889951},length=32.08406296776681,length_95%_HPD={11.738368702670403,55.43075678732582},length_median=30.459123151924523,length_range={6.196756812156167,129.50612776604464},rate=0.002269154789958292,rate_95%_HPD={7.499215383763275E-4,0.004178613549433052},rate_median=0.002034057708147235,rate_range={3.9335390843216796E-4,0.009370262319154096}]:33.38277119550126)[&CAheight_95%_HPD={28.05741822724362,72.78823869055473},CAheight_mean=47.757088135391264,CAheight_median=46.147691943092035,CAheight_range={21.22418771755569,143.88044470593456},height=45.96243260571989,height_95%_HPD={28.416094645925998,68.2392536726757},height_median=44.452509409103044,height_range={23.474495582757594,90.83839983060389},length=1.5769707866636056,length_95%_HPD={9.28260431550143E-4,5.3507373304588555},length_median=1.001320019350345,length_range={9.28260431550143E-4,12.763437429868425},posterior=0.2549019607843137,rate=0.0014674402864284692,rate_95%_HPD={2.3363295165622895E-4,0.002966846896137728},rate_median=0.0012860500063813951,rate_range={2.3363295165622895E-4,0.006901637184090915}]:0.4068604409444063)[&CAheight_95%_HPD={27.57446253773565,72.18151151364135},CAheight_mean=48.16394857633567,CAheight_median=46.42009051753154,CAheight_range={21.22418771755569,143.88044470593456},height=48.04606717149313,height_95%_HPD={27.913826511483457,72.18151151364135},height_median=46.31883915711613,height_range={21.22418771755569,109.99980660155},length=12.761880158453787,length_95%_HPD={2.7139669734872527,26.697545894809053},length_median=11.302056973537105,length_range={0.7970057606878527,59.239783128462776},posterior=0.9940806511283758,rate=0.0020399504448428926,rate_95%_HPD={4.0346630135311694E-4,0.004476023668991239},rate_median=0.001749365216864243,rate_range={1.838333125624703E-4,0.010848804310954595}]:17.39918880380867)[&CAheight_95%_HPD={35.349172755193145,102.78516416930518},CAheight_mean=65.56313738014434,CAheight_median=62.20882711599226,CAheight_range={31.790776013575584,169.72306668091943},height=65.56313738014434,height_95%_HPD={35.349172755193145,102.78516416930518},height_median=62.20882711599226,height_range={31.790776013575584,169.72306668091943},length=0.0,posterior=1.0,rate=1.0]:0.0;
End;
