# Supplementary material for: Dissemination of Mycobacterium abscessus via global transmission networks
Source: Nat Microbiol. 2021 Sep 20;6(10):1279–88. doi: 10.1038/s41564-021-00963-3 (PMC8478660; doi:10.1038/s41564-021-00963-3)
Supplement: Source Data Fig. 1 — Phylogenetic trees and population expansion distributions for Fig. 1. [file 41564_2021_963_MOESM3_ESM.zip › figure1/DCC6_MCC.nex]

#NEXUS

Begin taxa;
	Dimensions ntax=19;
		Taxlabels
			10208_3#3_Europe_UK_2011.0301369863 
			10625_5#27_Europe_UK_2012.33606557377 
			10625_5#29_Europe_UK_2012.02459016393 
			10625_5#30_Europe_UK_2012.41530054645 
			ERR3198397_Europe_UK_2008.7650273224 
			M154_Asia_Malaysia_2010.5 
			M172_Asia_Malaysia_2010.5 
			NQPA01_Asia_China_2013.9397260274 
			NQPC01_Asia_China_2012.96174863388 
			NQPD01_Asia_China_2014.09315068493 
			NQPE01_Asia_China_2012.75683060109 
			NQPO01_Asia_China_2013.60273972603 
			NQPR01_Asia_China_2012.44535519126 
			NQPT01_Asia_China_2015.22191780822 
			NQPW01_Asia_China_2015.26575342466 
			NQQF01_Asia_China_2014.3698630137 
			NREJ01_Asia_China_2012.45628415301 
			SRR6871404_Oceania_Australia_2015.12465753425 
			SRR7800463_NorthAmerica_USA_2014.43561643836
			;
End;
Begin trees;
	Translate
		   1 10208_3#3_Europe_UK_2011.0301369863,
		   2 10625_5#27_Europe_UK_2012.33606557377,
		   3 10625_5#29_Europe_UK_2012.02459016393,
		   4 10625_5#30_Europe_UK_2012.41530054645,
		   5 ERR3198397_Europe_UK_2008.7650273224,
		   6 M154_Asia_Malaysia_2010.5,
		   7 M172_Asia_Malaysia_2010.5,
		   8 NQPA01_Asia_China_2013.9397260274,
		   9 NQPC01_Asia_China_2012.96174863388,
		  10 NQPD01_Asia_China_2014.09315068493,
		  11 NQPE01_Asia_China_2012.75683060109,
		  12 NQPO01_Asia_China_2013.60273972603,
		  13 NQPR01_Asia_China_2012.44535519126,
		  14 NQPT01_Asia_China_2015.22191780822,
		  15 NQPW01_Asia_China_2015.26575342466,
		  16 NQQF01_Asia_China_2014.3698630137,
		  17 NREJ01_Asia_China_2012.45628415301,
		  18 SRR6871404_Oceania_Australia_2015.12465753425,
		  19 SRR7800463_NorthAmerica_USA_2014.43561643836
;
tree TREE1 = (((((1[&height=4.235616438360012,height_95%_HPD={4.2356164383599975,4.235616438360026},height_median=4.235616438360012,height_range={4.235616438359969,4.235616438360054},length=1.1442579901611807,length_95%_HPD={0.015493974401820765,2.913797860597228},length_median=0.9089493480376092,length_range={0.015493974401820765,11.298750012901095},rate=0.0023584604476055517,rate_95%_HPD={0.0011572279035550084,0.003960817534660891},rate_median=0.0022089382066369325,rate_range={5.635157925016937E-4,0.008285879750121735}]:1.1931628891940145,4[&height=2.8504528782100977,height_95%_HPD={2.850452878210021,2.8504528782100493},height_median=2.850452878210035,height_range={2.8504528782099925,2.8504528782100778},length=2.4486304907101224,length_95%_HPD={1.3342484218689918,4.533484170109304},length_median=2.238323937053778,length_range={0.7202310483749628,7.88535266288531},rate=0.0021934797515156972,rate_95%_HPD={0.0011116935754307035,0.0036458102718641095},rate_median=0.002070517612204285,rate_range={3.3157294050211746E-4,0.0052091780892070255}]:2.5783264493439284)[&CAheight_95%_HPD={4.266650432678929,7.362089824030491},CAheight_mean=5.428779327554026,CAheight_median=5.169018696273184,CAheight_range={4.251110412761832,15.534366451261093},height=5.242104801142359,height_95%_HPD={4.258909425255013,6.778356210086166},height_median=5.05131955022415,height_range={4.251110412761832,10.183351284915162},length=1.6025860387272297,length_95%_HPD={0.0035498189961984394,4.129185835390118},length_median=1.2807654914985989,length_range={0.0035498189961984394,8.341333067927394},posterior=0.7832038475767665,rate=0.00227974010006254,rate_95%_HPD={0.0010619263413397379,0.0036977959015579358},rate_median=0.00214975150424045,rate_range={5.866068112398382E-4,0.008480094691373057}]:1.2599182850125654,(2[&height=2.9296878508902315,height_95%_HPD={2.9296878508900903,2.9296878508901187},height_median=2.9296878508901045,height_range={2.929687850890062,2.929687850890147},length=0.9399765865835333,length_95%_HPD={0.3117754965094335,2.210000063205939},length_median=0.734799705612339,length_range={0.3117754965094335,6.2903843236400405},rate=0.0022846851446402033,rate_95%_HPD={0.0010551486105219658,0.003739833353428551},rate_median=0.0021499194334535536,rate_range={2.5611237449522554E-4,0.006015563964303353}]:0.9431208807851901,3[&height=3.2411632607299774,height_95%_HPD={3.2411632607299765,3.241163260730005},height_median=3.2411632607299907,height_range={3.241163260729948,3.2411632607300334},length=0.6300230317386076,length_95%_HPD={3.000866695472837E-4,1.8998571899954868},length_median=0.4233242957724528,length_range={3.000866695472837E-4,6.462029304595788},rate=0.0023131118632795655,rate_95%_HPD={0.001121388861345839,0.0038239655478881},rate_median=0.0021704859431267197,rate_range={5.314978752502005E-4,0.007217193906180957}]:0.6316454709454442)[&CAheight_95%_HPD={3.241463347399538,5.1410204507254775},CAheight_mean=3.8728087316754216,CAheight_median=3.6644875565024364,CAheight_range={3.241463347399538,9.703192565325779},height=3.8564293399500342,height_95%_HPD={3.241463347399538,5.1053961711376985},height_median=3.6623841944270907,height_range={3.241463347399538,7.610173257235104},length=2.65003328132929,length_95%_HPD={0.38600265241909426,5.750118732591318},length_median=2.393374252954331,length_range={0.08119942374589328,9.911675872630369},posterior=0.9951905290418054,rate=0.0023085323861730188,rate_95%_HPD={0.0010619263413397379,0.003810786583711526},rate_median=0.0021688741861958633,rate_range={5.934131728501531E-4,0.007263012595133841}]:2.81588888089117)[&CAheight_95%_HPD={4.416432784481053,9.592604453917659},CAheight_mean=6.688697612566592,CAheight_median=6.352609332528189,CAheight_range={4.332935033690468,15.534366451261093},height=6.688697612566592,height_95%_HPD={4.416432784481053,9.592604453917659},height_median=6.352609332528189,height_range={4.332935033690468,15.534366451261093},length=47.85789104700439,length_95%_HPD={24.95722926945669,74.04705141500106},length_median=46.00185238970926,length_range={19.164712127367395,128.44073767145215},posterior=1.0,rate=0.0023281641773262624,rate_95%_HPD={0.0012460608934501927,0.003666281672824245},rate_median=0.002219863661926,rate_range={7.641245930642498E-4,0.006345906927155354}]:48.41767487565711,(5[&height=6.500726102259991,height_95%_HPD={6.500726102259918,6.5007261022599465},height_median=6.500726102259932,height_range={6.500726102259904,6.500726102259961},length=45.143177863375584,length_95%_HPD={21.597436769120122,71.89292717007814},length_median=43.04276082484676,length_range={15.553000750200876,122.34744077064559},rate=0.002593102325967859,rate_95%_HPD={0.0013357502131846016,0.00423828790273672},rate_median=0.0024439121763833267,rate_range={9.268690039754547E-4,0.007217193906180957}]:45.35414722677889,6[&height=4.765753424660167,height_95%_HPD={4.765753424660019,4.765753424660048},height_median=4.7657534246600335,height_range={4.765753424660005,4.765753424660062},length=46.946064503921995,length_95%_HPD={23.03871385251378,73.84394416733011},length_median=44.74464325559713,length_range={17.287973427800775,124.08241344824549},rate=0.0025598039391153534,rate_95%_HPD={0.0013448027430368332,0.004211655436949828},rate_median=0.0024096320851210978,rate_range={0.0010251776128227114,0.007876166721501642}]:47.08911990437871)[&CAheight_95%_HPD={27.804467277173813,78.95398921934641},CAheight_mean=51.85487332903888,CAheight_median=49.65615418339016,CAheight_range={22.053726852460816,128.84816687290552},height=50.66544943019567,height_95%_HPD={27.29346255831171,76.29646934084882},height_median=48.54758233696583,height_range={22.053726852460816,128.84816687290552},length=3.9881510460814034,length_95%_HPD={0.019374413151965086,10.70482249682852},length_median=3.119266469916184,length_range={0.011107296894664387,29.32632715930611},posterior=0.7891231964483907,rate=0.0023506985291581986,rate_95%_HPD={0.0010825307147382518,0.0039162761673621335},rate_median=0.002225241873256015,rate_range={5.884202630482226E-4,0.006201643138177764}]:3.2514991591848244)[&CAheight_95%_HPD={31.976497427272147,84.39179474206179},CAheight_mean=55.106372488223705,CAheight_median=52.936754648609046,CAheight_range={25.507208892260998,142.5501142665993},height=54.224897985376835,height_95%_HPD={30.29830708483973,81.1683177195101},height_median=52.12943512009773,height_range={25.507208892260998,104.44716947744689},length=3.1602212682910245,length_95%_HPD={0.010484899080267951,7.784353730701213},length_median=2.5703460533588753,length_range={0.010484899080267951,25.565883983982104},posterior=0.7591564927857936,rate=0.0023304797983466634,rate_95%_HPD={0.0011033446428612861,0.00386183812876498},rate_median=0.0022123708189446625,rate_range={5.528375967427493E-4,0.006304117834155544}]:2.939703674777249,(18[&height=0.14109589041004256,height_95%_HPD={0.14109589041002835,0.14109589041005677},height_median=0.14109589041004256,height_range={0.14109589041001414,0.14109589041007098},length=55.969530690985565,length_95%_HPD={30.917943198763783,85.0369320093643},length_median=53.73946988836987,length_range={26.534154473917912,131.63707237530588},rate=0.0022718662597220702,rate_95%_HPD={0.0012288674266075247,0.0035709959733505607},rate_median=0.002157632203609391,rate_range={8.889487981268549E-4,0.004974696465872994}]:56.31561780294542,19[&height=0.8301369862999827,height_95%_HPD={0.8301369862999621,0.8301369862999906},height_median=0.8301369862999763,height_range={0.8301369862999479,0.8301369863000048},length=55.17962463910049,length_95%_HPD={30.828998391148875,84.91677052649648},length_median=52.91118680686275,length_range={25.401997489657433,130.94803127941594},rate=0.0019880888272857844,rate_95%_HPD={9.749261020946606E-4,0.003299279290416275},rate_median=0.0018927717644083855,rate_range={6.213979087403032E-4,0.003801307072734683}]:55.62657670705548)[&CAheight_95%_HPD={31.8341506193359,86.4365443685065},CAheight_mean=56.45671369335546,CAheight_median=54.180822816653674,CAheight_range={26.675250364327947,131.77816826571592},height=54.623715303221886,height_95%_HPD={31.877636186528033,83.46331234163384},height_median=51.84660582874601,height_range={26.675250364327947,131.77816826571592},length=2.5865597531146816,length_95%_HPD={7.745918297175081E-4,7.487721736484872},length_median=1.8022082480053712,length_range={7.745918297175081E-4,21.432928407965825},posterior=0.5020347761746208,rate=0.002286650550329661,rate_95%_HPD={0.001154429925728724,0.0037559847383037176},rate_median=0.0021698985797400858,rate_range={6.231244446265475E-4,0.008461318012713638}]:1.5893624696454935)[&CAheight_95%_HPD={34.06125562495549,87.93281544476294},CAheight_mean=58.046076163000954,CAheight_median=55.744497923327245,CAheight_range={27.665895840743385,142.5501142665993},height=57.884109785266894,height_95%_HPD={34.08505037594804,87.4676712573323},height_median=55.69422488990672,height_range={27.665895840743385,109.54993742637555},length=25.282578742850855,length_95%_HPD={7.219759497878172,45.65939290464992},length_median=23.889536256110233,length_range={0.18684259421056026,79.00334702238082},posterior=0.9881613022567518,rate=0.002370942010541665,rate_95%_HPD={0.0011658360571566993,0.003933870715512935},rate_median=0.0022396840240960472,rate_range={5.928959099672673E-4,0.008330027896172387}]:25.064132024364945,(7[&height=4.765753424660167,height_95%_HPD={4.765753424660019,4.765753424660048},height_median=4.7657534246600335,height_range={4.765753424660005,4.765753424660062},length=57.05338582016754,length_95%_HPD={27.359497375919908,91.11111434465535},length_median=54.6516075264405,length_range={20.18924150831765,156.11978209506032},rate=0.0026716602236699816,rate_95%_HPD={0.0013296302493039226,0.004441822405149155},rate_median=0.0025062253978917195,rate_range={5.876345169603538E-4,0.008713266546444052}]:57.07604531431722,((((((8[&height=1.3260273972600771,height_95%_HPD={1.326027397260063,1.3260273972600913},height_median=1.3260273972600771,height_range={1.3260273972600487,1.3260273972601055},length=4.790039684075429,length_95%_HPD={1.7663242838430335,8.434288140753182},length_median=4.409575563239649,length_range={1.4763122208294064,15.089862040552063},rate=0.0024237607349673665,rate_95%_HPD={0.0011617063183366541,0.004091299960934768},rate_median=0.002286447196859881,rate_range={8.034193593085094E-4,0.008015957189642308}]:4.947212782499736,(11[&height=2.5089228235700594,height_95%_HPD={2.5089228235699323,2.5089228235699608},height_median=2.5089228235699466,height_range={2.508922823569918,2.508922823569975},length=2.1475425445836858,length_95%_HPD={0.10415296306445754,4.846797657919012},length_median=1.8528888421237966,length_range={0.07096672386278158,10.221697531207312},rate=0.002417173981435833,rate_95%_HPD={0.0010621468466259591,0.0040602275783509015},rate_median=0.0022650127468770757,rate_range={4.454922131807119E-4,0.008713266546444052}]:2.2441849803501954,16[&height=0.8958904109599644,height_95%_HPD={0.8958904109599501,0.8958904109599786},height_median=0.8958904109599644,height_range={0.8958904109599359,0.8958904109599928},length=3.8486919183781825,length_95%_HPD={1.7047416096850583,6.66308838721487},length_median=3.537553504919842,length_range={1.6839991364727638,13.136188953804634},rate=0.0023786082003829758,rate_95%_HPD={0.001169129186896162,0.0038512758550923697},rate_median=0.0022659256712159828,rate_range={6.414820047949333E-4,0.006705941722476322}]:3.8572173929602904)[&CAheight_95%_HPD={2.6006320206450226,7.5617061217880845},CAheight_mean=4.753107803920255,CAheight_median=4.438845818805973,CAheight_range={2.579889547432728,14.262866855535691},height=4.6244224314184015,height_95%_HPD={2.6540280569470127,7.369451959200177},height_median=4.334517397266225,height_range={2.579889547432728,11.07369018572777},length=1.6498023284974883,length_95%_HPD={0.0375598880441288,4.004431529880165},length_median=1.342811675031939,length_range={0.011315055132868679,9.422735709789478},posterior=0.9001109877913429,rate=0.002375738034924824,rate_95%_HPD={0.0010716809732702478,0.0038471903296680276},rate_median=0.002225429875061751,rate_range={5.222537887590434E-4,0.008591362811148659}]:1.520132375839558)[&CAheight_95%_HPD={3.3806294201107363,10.028972367242858},CAheight_mean=6.273240179759813,CAheight_median=5.878163948422241,CAheight_range={2.9698706388959337,16.41588943781214},height=6.120596622294956,height_95%_HPD={3.3755927098050194,9.717802580362275},height_median=5.7391946493456345,height_range={2.9698706388959337,14.771274038881842},length=1.5352204498049813,length_95%_HPD={0.020624402520169838,3.732877357135635},length_median=1.2716767844784869,length_range={0.008149838833418244,12.436659408185164},posterior=0.9097299297077321,rate=0.002376692296839687,rate_95%_HPD={0.0010639665845325697,0.003852005246741859},rate_median=0.0022618867934257035,rate_range={8.363620565618606E-4,0.006837822963587636}]:1.4159113797584197,(13[&height=2.8203982333999327,height_95%_HPD={2.8203982334000415,2.82039823340007},height_median=2.8203982334000557,height_range={2.8203982334000273,2.820398233400084},length=1.1363859150876232,length_95%_HPD={1.3985541937699963E-4,3.458058847878192},length_median=0.7952163221847712,length_range={1.3985541937699963E-4,9.225488470736707},rate=0.0023110581795503507,rate_95%_HPD={0.0010038076466473214,0.0036918633986942643},rate_median=0.002184686023180057,rate_range={3.661175045034163E-4,0.006554073075475368}]:1.1456310689812463,17[&height=2.809469271649876,height_95%_HPD={2.809469271649945,2.8094692716499736},height_median=2.8094692716499594,height_range={2.809469271649931,2.809469271649988},length=1.1379810492678735,length_95%_HPD={0.011068817169473277,3.412055752639489},length_median=0.8061452839348675,length_range={0.011068817169473277,8.936372533476344},rate=0.0022757632042989893,rate_95%_HPD={0.001058114477514942,0.0037348808228995878},rate_median=0.0021460829473989953,rate_range={5.884202630482226E-4,0.007800428526659732}]:1.156560030731303)[&CAheight_95%_HPD={2.8205380888194327,6.3364811203811655},CAheight_mean=3.966029302381179,CAheight_median=3.615614555584834,CAheight_range={2.8205380888194327,13.519827599233793},height=3.8773231947354745,height_95%_HPD={2.8205380888194327,5.984034069801325},height_median=3.574563778911056,height_range={2.8205380888194327,11.745841805126304},length=3.7685769197381447,length_95%_HPD={9.599916284770416E-4,7.9802050270584886},length_median=3.4064262576199127,length_range={9.599916284770416E-4,14.155407740359891},posterior=0.9637439881613022,rate=0.0022343726567256423,rate_95%_HPD={0.0010561797914251118,0.0037715458871749293},rate_median=0.002095785678887605,rate_range={5.205214570151104E-4,0.006390121024747924}]:3.7231222571370535)[&CAheight_95%_HPD={4.090892756852092,12.053580999821918},CAheight_mean=7.6891515595182325,CAheight_median=7.273445494958814,CAheight_range={3.5153862895752113,18.557383063037406},height=7.6891515595182325,height_95%_HPD={4.090892756852092,12.053580999821918},height_median=7.273445494958814,height_range={3.5153862895752113,18.557383063037406},length=6.369268189984849,length_95%_HPD={1.5696065445981873,12.584768580324791},length_median=5.823102562571343,length_range={0.853598181163072,21.445904269839275},posterior=1.0,rate=0.0024172891273909532,rate_95%_HPD={0.0011060543948428344,0.003949081812414299},rate_median=0.0022798289017694133,rate_range={4.428540520413817E-4,0.007814347748896793}]:7.228968022893015,(9[&height=2.304004790779904,height_95%_HPD={2.304004790780013,2.3040047907800414},height_median=2.304004790780027,height_range={2.3040047907799988,2.3040047907800556},length=11.21731221587119,length_95%_HPD={4.144892592428086,19.527189920517998},length_median=10.662279822974824,length_range={1.594937397209634,28.39637429776961},rate=0.0023070063670456733,rate_95%_HPD={0.001109726851474094,0.003705188988795974},rate_median=0.0021756362348820915,rate_range={5.635134201821122E-4,0.006198600396091856}]:11.742367360951315,15[&height=0.0,length=13.404238359900209,length_95%_HPD={6.424549210069316,21.69682980505425},length_median=12.829579165031632,length_range={3.898942187989661,30.578992000121417},rate=0.002233980526196355,rate_95%_HPD={0.0011802438628341404,0.0036716750102848},rate_median=0.00211541143850628,rate_range={6.622775664573406E-4,0.005639253414481959}]:14.04637215173122)[&CAheight_95%_HPD={6.424549210069316,22.52188264401211},CAheight_mean=14.04637215173122,CAheight_median=13.455919667639265,CAheight_range={3.898942187989661,32.0135856239672},height=12.382476321889015,height_95%_HPD={6.139440784937513,20.80690344321583},height_median=11.909150425968384,height_range={3.898942187989661,25.61536935768241},length=1.776040364643951,length_95%_HPD={0.0020018112002304633,5.424285701847111},length_median=1.234182617311248,length_range={0.0020018112002304633,14.128961622533204},posterior=0.30632630410654826,rate=0.002278441921080642,rate_95%_HPD={0.0011158091549997899,0.00375872878899528},rate_median=0.0021595475541786426,rate_range={4.191090246529533E-4,0.00533181434194399}]:0.8717474306800277)[&CAheight_95%_HPD={7.808725248555717,23.647579311322033},CAheight_mean=14.918119582411247,CAheight_median=14.3091495526823,CAheight_range={5.807488997088811,32.0135856239672},height=14.30338483599317,height_95%_HPD={7.619338652241964,22.81285557862833},height_median=13.561432193632186,height_range={5.807488997088811,30.911024935598604},length=1.55619259885411,length_95%_HPD={1.0431842237323963E-4,4.561127936309532},length_median=1.0889335334704349,length_range={1.0431842237323963E-4,9.315044357779996},posterior=0.290788013318535,rate=0.002255815448389154,rate_95%_HPD={0.0011084355347051197,0.003609492480650728},rate_median=0.002141563374283631,rate_range={8.08104806698156E-4,0.005108226929892267}]:0.4525221541617803,10[&height=1.1726027397300578,height_95%_HPD={1.1726027397300953,1.1726027397301237},height_median=1.1726027397301095,height_range={1.1726027397300811,1.172602739730138},length=13.06453493723144,length_95%_HPD={5.630905303573648,21.732351197073143},length_median=12.384311620266608,length_range={3.1844136040722972,30.70451609126515},rate=0.0025643572229951195,rate_95%_HPD={0.0012625469179841891,0.004300661013211635},rate_median=0.0024033970085283506,rate_range={9.94642872719124E-4,0.00731510366024432}]:14.19803899684297)[&CAheight_95%_HPD={7.83126869485308,23.91047373986963},CAheight_mean=15.370641736573027,CAheight_median=14.769007184239683,CAheight_range={6.424549210069316,32.0135856239672},height=15.370641736573027,height_95%_HPD={7.83126869485308,23.91047373986963},height_median=14.769007184239683,height_range={6.424549210069316,32.0135856239672},length=6.661862579781566,length_95%_HPD={1.29180917750287,13.697381116185468},length_median=5.9699626143274,length_range={0.3533339369199666,26.26859601729288},posterior=1.0,rate=0.0023311699031517822,rate_95%_HPD={0.0011030700043075145,0.003866899570922348},rate_median=0.002194735101362705,rate_range={5.801599306426489E-4,0.00910431179934513}]:6.67994541276499,14[&height=0.04383561643999207,height_95%_HPD={0.0438356164399778,0.04383561644000622},height_median=0.04383561643999201,height_range={0.04383561643996359,0.04383561644002043},length=21.987151932446633,length_95%_HPD={10.987041160006157,34.60660210833443},length_median=20.981041959698004,length_range={9.154181305625535,49.3770584954077},rate=0.0023976327891921203,rate_95%_HPD={0.0012648486997593078,0.0038457850433593036},rate_median=0.0022609999212383288,rate_range={7.743069631221376E-4,0.006347889442219289}]:22.006751532898026)[&CAheight_95%_HPD={11.031194456872313,34.76067170572166},CAheight_mean=22.050587149338018,CAheight_median=21.034733916771515,CAheight_range={9.198016922065527,49.420894111847694},height=21.964743059849436,height_95%_HPD={11.031194456872313,34.482707459864926},height_median=20.98906391643309,height_range={9.198016922065527,49.420894111847694},length=5.054859806043001,length_95%_HPD={0.33522140092841823,11.316835509175817},length_median=4.320947249142563,length_range={0.004630790346716651,36.24386896492748},posterior=0.973732889382168,rate=0.002291299792827818,rate_95%_HPD={0.0010271081844856675,0.0036901746377820547},rate_median=0.0021640409240682576,rate_range={4.776337862774672E-4,0.006994442688375928}]:4.9220832443600635,12[&height=1.66301369863002,height_95%_HPD={1.6630136986300244,1.6630136986300528},height_median=1.6630136986300386,height_range={1.6630136986300101,1.663013698630067},length=25.271974261633325,length_95%_HPD={11.977745854773936,40.16795994933602},length_median=24.24796012575024,length_range={9.174390711681646,56.670768853540295},rate=0.0022716612291861444,rate_95%_HPD={0.0011919996941344253,0.0036682701232664877},rate_median=0.0021528699581804685,rate_range={5.222537887590434E-4,0.006167791292020127}]:25.30965669506806)[&CAheight_95%_HPD={13.868033103688049,42.0835629973642},CAheight_mean=26.97267039369808,CAheight_median=25.953183328157237,CAheight_range={10.989059610039213,58.33378255217035},height=26.97267039369808,height_95%_HPD={13.868033103688049,42.0835629973642},height_median=25.953183328157237,height_range={10.989059610039213,58.33378255217035},length=34.81092175000856,length_95%_HPD={14.148227271094278,58.92978542524696},length_median=33.25192363429931,length_range={8.897687343216028,103.56078842261465},posterior=1.0,rate=0.002297750730223401,rate_95%_HPD={0.0012200002052544499,0.003840272240764509},rate_median=0.0021732731101801127,rate_range={5.876345169603538E-4,0.007217193906180957}]:34.86912834527931)[&CAheight_95%_HPD={30.964795431079136,94.8255329802059},CAheight_mean=61.84179873897739,CAheight_median=59.41736095110052,CAheight_range={24.954994932977684,160.88553551972035},height=61.56562039807792,height_95%_HPD={31.95592924040383,94.8255329802059},height_median=59.27456032809451,height_range={24.954994932977684,135.277811606068},length=21.453593054119164,length_95%_HPD={5.9646099821076035,40.781110739684294},length_median=19.93233035251347,length_range={0.12799548628130708,80.12943445742359},posterior=0.9892711801701812,rate=0.0023938579064133724,rate_95%_HPD={0.0010872469959330793,0.003932094341779315},rate_median=0.0022535968072844755,rate_range={5.346725285708712E-4,0.008480094691373057}]:21.26840944838851)[&CAheight_95%_HPD={46.62582931689233,126.21890447889464},CAheight_mean=83.1102081873659,CAheight_median=80.19724123990106,CAheight_range={40.91689689683727,160.88553551972035},height=83.1102081873659,height_95%_HPD={46.62582931689233,126.21890447889464},height_median=80.19724123990106,height_range={40.91689689683727,160.88553551972035},length=0.0,posterior=1.0,rate=1.0]:0.0;
End;
