# Supplementary material for: Dissemination of Mycobacterium abscessus via global transmission networks
Source: Nat Microbiol. 2021 Sep 20;6(10):1279–88. doi: 10.1038/s41564-021-00963-3 (PMC8478660; doi:10.1038/s41564-021-00963-3)
Supplement: Source Data Fig. 1 — Phylogenetic trees and population expansion distributions for Fig. 1. [file 41564_2021_963_MOESM3_ESM.zip › figure1/dcc5_expansion_distribution.txt]

1947.94828333
1955.08532234
1972.83730797
1960.37740452
1958.80998898
1932.90147055
1972.43669522
1962.11551372
1941.63277286
1961.48335414
1977.52955947
1974.40588827
1940.49181278
1978.71343429
1975.01420559
1937.9084883
1959.58293794
1964.6142526
1937.580941
1978.73258199
1962.10001701
1958.91182513
1976.15739659
1976.42315587
1961.96159733
1966.50696486
1963.66105868
1973.80399827
1958.29627159
1946.06975235
1968.85026488
1961.67835225
1977.67620829
1961.81286695
1923.79318824
1928.97038
1943.45820121
1976.22830005
1980.19876389
1952.57909927
1958.62092966
1973.51898715
1958.10221166
1975.93517575
1977.24031206
1967.34298881
1976.58331992
1971.13874305
1979.28846079
1981.85799357
1975.3528653
1973.12640816
1964.87404796
1956.16436976
1978.65927367
1969.32336628
1955.65430607
1966.97967649
1975.75836561
1969.50794984
1978.82598715
1957.1128793
1963.04787086
1977.52533566
1979.82246968
1963.92088149
1954.05197007
1944.41842032
1977.53735197
1975.5343672
1964.4777503
1958.23631849
1947.47302471
1973.25646342
1973.19353955
1961.81556984
1972.41182156
1953.82746706
1930.97381197
1965.66966075
1949.4188415
1961.22309006
1966.14045242
1976.59038403
1976.1626516
1962.68397367
1941.16824471
1944.42632224
1939.54846941
1969.14534402
1943.28277092
1976.92885237
1970.85358895
1962.2517533
1963.58192314
1976.07475406
1978.09264599
1953.38936897
1926.30769679
1951.62965932
1955.30968716
1966.39631944
1976.93061218
1976.40985455
1980.24182941
1969.18856631
1974.35729769
1963.2241539
1972.48784871
1943.00119095
1978.76380234
1980.7356707
1977.09870332
1971.20447761
1976.85949475
1962.81986023
1956.51962639
1980.79508106
1956.03933328
1940.60130731
1949.17073483
1940.77836976
1978.28406752
1954.12689758
1949.33671272
1934.62703674
1918.37742105
1973.78286487
1959.52080149
1981.65129459
1972.47434375
1952.45617675
1952.06878967
1962.39890243
1925.39471636
1968.93328749
1943.60043996
1939.61285163
1984.55671158
1941.68186914
1956.93942143
1970.04786475
1956.79503049
1962.32386725
1971.4793744
1978.35566941
1973.08938657
1979.45586348
1938.43956485
1974.77713412
1966.84325934
1976.55254816
1976.31578358
1938.46559827
1978.84842557
1938.75489048
1962.67518115
1971.83030595
1976.01384004
1952.91188861
1949.7130359
1945.20396457
1919.46188009
1960.38239393
1945.48005488
1958.1501822
1961.79898085
1976.24219843
1968.45665243
1972.02827242
1973.60190347
1977.59972386
1956.86753517
1966.70897054
1978.95005828
1961.58010027
1886.54803568
1951.18217429
1969.46576135
1973.40851154
1973.28079535
1945.5180838
1957.81758867
1981.08425408
1943.86347339
1981.82908902
1981.21445603
1979.45889744
1947.76425444
1971.0496151
1980.23029566
1968.35321336
1965.84796794
1971.39174944
1971.55468059
1943.11163636
1972.86231679
1958.21289353
1982.7802116
1969.73119819
1972.11547932
1964.76108315
1960.79252214
1955.26666764
1972.18658494
1969.73911426
1923.18934176
1960.0265941
1957.83271855
1968.13923408
1943.53408979
1933.16294093
1973.53518256
1943.69968439
1897.82149549
1963.181123
1971.82208443
1953.26929093
1965.66272755
1974.14972288
1970.65181466
1970.83316635
1933.28355785
1946.87884374
1980.72289551
1968.96458755
1965.73917637
1969.47803802
1968.02223206
1951.52246869
1956.37712198
1944.47618996
1973.09420567
1958.78171217
1973.82306854
1934.70755344
1973.6088074
1965.55531294
1965.97619562
1943.32605388
1982.96674489
1963.37041375
1972.40611931
1942.87721572
1951.64873352
1956.44024129
1948.37362766
1959.26845064
1950.86300026
1962.47293436
1976.49405166
1953.16254133
1977.86776605
1978.73004744
1963.28725464
1929.18861409
1949.6335637
1951.15957028
1976.20420062
1968.77240507
1957.23567973
1969.25533635
1978.16109793
1932.72591081
1942.53420685
1952.71372273
1978.13399757
1900.13054806
1968.39561651
1980.04938694
1973.18893626
1970.68993974
1952.24024635
1960.06850577
1978.54428945
1926.22353307
1979.88483204
1976.53495015
1976.27416803
1968.93066168
1973.92734638
1946.21115035
1974.98408218
1964.8408867
1974.39545579
1954.72863578
1961.6449862
1975.00919601
1974.59931051
1976.70067447
1950.94385484
1970.99356659
1974.68066192
1958.85132511
1961.47392979
1973.62268417
1954.73190332
1961.0561301
1962.79082082
1930.46651941
1977.17216107
1976.33101511
1940.15137826
1958.65873371
1968.9557128
1939.19990499
1966.54077176
1956.2780255
1950.53960747
1943.40515611
1949.75953374
1955.06374157
1976.78941198
1976.15788465
1979.34247798
1955.40618993
1961.5376705
1971.44196582
1977.18294511
1934.07977248
1979.51560551
1973.09888476
1969.68711682
1975.96893849
1965.41425255
1980.43158254
1972.45992725
1956.66946935
1971.11120132
1970.42125639
1954.21544821
1970.03549286
1968.47332895
1924.97618694
1978.81740544
1965.50863089
1969.45017486
1969.56258555
1964.79613225
1959.52553312
1978.22985387
1967.43044167
1974.46312196
1955.83083369
1957.43198587
1953.36253658
1980.77154127
1963.82090587
1971.95056091
1977.90531264
1961.58631337
1983.13645152
1971.5607243
1975.2243786
1965.39639607
1975.61917628
1946.20900031
1970.73890704
1965.87716954
1954.24734885
1978.22380842
1970.78070792
1971.32659326
1971.9221545
1969.35664858
1950.41121548
1968.36936779
1960.11021496
1958.78118468
1950.02997578
1969.9699314
1950.85314518
1965.84627517
1979.26238757
1973.02501234
1956.02213667
1965.57431895
1973.5755834
1964.50430918
1964.67869152
1967.27515856
1977.68432408
1971.03362534
1947.2894037
1940.23879284
1950.13984726
1946.81410617
1951.37484391
1960.54711955
1969.6668737
1961.61374746
1973.62602214
1961.92385637
1973.90274709
1969.25903636
1945.25508736
1972.34109112
1976.61596552
1933.25932449
1917.06460186
1972.00519917
1958.93644237
1974.86612458
1955.76841268
1969.06800708
1936.91066776
1944.2440648
1976.95112677
1962.55227732
1924.6690503
1960.28098397
1982.87674791
1978.01616659
1970.85059883
1979.01639551
1946.82760307
1976.88970219
1971.2232882
1940.55454522
1973.29221205
1976.93246738
1983.84834689
1975.30848631
1937.1017446
1958.79569521
1984.50066308
1977.85953323
1939.95050737
1958.49526696
1937.91159055
1938.22906793
1934.52421757
1969.91677303
1961.26338184
1969.96363592
1956.96964219
1978.99745067
1965.24980392
1970.27725124
1911.1517543
1963.7087976
1957.58253958
1967.20736774
1969.34725123
1976.69357534
1952.0041887
1953.6988097
1954.4046296
1971.87076317
1962.07365937
1943.89903667
1967.83571783
1972.28792286
1950.78403031
1961.84038761
1967.57103516
1978.55197837
1956.91592099
1961.37645929
1978.20767352
1970.33165347
1970.44898997
1966.49665385
1965.36876679
1946.71490296
1952.68780208
1975.87323914
1966.05070947
1949.07563102
1961.50390541
1980.89706629
1964.81084047
1972.14382193
1979.45964186
1975.69422623
1942.20014108
1951.04454032
1969.70072629
1946.64056291
1971.77950135
1955.4194676
1962.47730411
1959.60370928
1972.06557688
1949.64961153
1980.83082833
1975.22600003
1971.48967481
1958.28915649
1954.04933574
1968.41948846
1971.56334538
1970.32135506
1971.88508025
1939.09688256
1977.14636783
1972.12516955
1943.63225195
1978.00209175
1955.96673157
1966.24376843
1973.75676097
1967.95964946
1964.87336119
1980.08651288
1968.64432406
1972.06576147
1967.00115602
1970.37840859
1962.85153143
1970.64688828
1981.00860166
1953.13108009
1980.1771439
1967.24273324
1980.30452273
1933.19464707
1971.38314368
1931.37706026
1951.58634967
1968.72714441
1933.90321881
1962.78849102
1949.36138373
1955.44264544
1965.45495842
1975.63423316
1972.22819511
1978.08313131
1975.08576398
1970.07608341
1982.31128498
1970.11985069
1981.6533595
1950.18070506
1926.70309258
1944.34352171
1969.45020177
1956.14336951
1978.19312425
1974.95899636
1929.47417332
1979.45928328
1973.35909644
1951.81245118
1966.33301882
1982.00462809
1939.36008801
1951.11726687
1960.88190827
1946.89360927
1961.39106785
1956.89700536
1941.56762273
1956.51815348
1943.73804533
1980.76198065
1978.6577983
1958.46604369
1971.03008884
1956.52134771
1966.8420178
1951.20644322
1975.27679611
1964.58394357
1984.31016232
1972.71852196
1972.64966703
1975.95621955
1961.09187963
1924.02306773
1946.84715591
1953.30489369
1969.4059855
1980.09209934
1944.39190936
1958.50791437
1956.74011161
1974.33600469
1968.77101164
1975.12329477
1962.06790548
1972.44650831
1949.11448181
1963.49095192
1955.9593681
1972.13184756
1950.44952021
1967.10079516
1965.10599365
1950.83142845
1940.5724104
1947.47268192
1977.65069898
1947.7081866
1973.78249552
1925.46228857
1955.04922436
1970.31858595
1946.43327335
1972.55153722
1969.63677058
1944.3837779
1977.41480975
1977.99718287
1948.54376957
1961.98927899
1968.02983051
1964.60492629
1969.60497445
1972.52067518
1956.79823018
1978.89888954
1956.3079761
1973.97776753
1927.48067409
1966.18605438
1977.46616823
1960.39200585
1948.35573526
1943.36916623
1957.53458061
1968.05962795
1976.29833527
1944.04942374
1971.25299978
1942.11416813
1967.01027339
1942.02176499
1966.17894714
1949.69912804
1981.30599011
1929.75557102
1966.6628319
1964.10150305
1973.26958165
1951.98425441
1930.61682366
1948.34358495
1932.28986729
1974.26594968
1966.17044053
1952.33123855
1925.61495735
1956.47983009
1938.74024107
1940.60337117
1974.54005564
1968.25057714
1964.82037133
1947.10709089
1943.89617131
1929.40056011
1952.40692862
1962.27846177
1971.86169951
1944.02298076
1974.29652647
1962.30096823
1970.01174333
1971.23557363
1945.88605398
1973.54959113
1961.77862997
1960.55237027
1975.67245113
1970.20419572
1938.81187015
1888.36966182
1972.05309828
1969.41112354
1968.49565005
1946.40000164
1973.9265201
1967.10546177
1973.82733035
1970.37237074
1930.21705096
1982.10572545
1981.85071637
1963.29027857
1906.15429276
1978.36242617
1979.98041603
1956.78936849
1933.65431941
1981.92895169
1966.91846468
1956.75807286
1941.62536641
1926.1613625
1938.09751232
1978.99095889
1947.22866285
1971.63458114
1941.6504454
1948.54637934
1916.7253753
1974.88564388
1965.89048157
1956.18111622
1938.88089579
1966.39392794
1949.17537825
1972.40746733
1972.58145274
1974.83847188
1967.40542528
1975.29954004
1972.98115526
1978.76103624
1953.25249323
1972.41366043
1974.16663164
1972.88547043
1965.661996
1976.87889054
1943.82576108
1976.28830218
1976.35504613
1937.93971566
1943.66857824
1960.98025944
1962.12228004
1949.21706091
1962.99253638
1960.36999616
1966.66017796
1949.62572246
1972.57857213
1955.79510092
1967.72779866
1954.44152646
1960.13383716
1948.66446342
1976.60691729
1978.99947957
1971.15181551
1941.72501302
1965.96920393
1972.36457463
1977.66375386
1977.0071278
1951.55426283
1972.99398926
1980.40970855
1965.48964045
1965.83997315
1930.03276519
1963.25073521
1971.85924412
1944.69342203
1968.62652367
1970.51871981
1962.36998117
1965.05807708
1972.70990412
1950.48870118
1977.50233195
1972.49868538
1959.00700181
1944.68603398
1958.75199468
1979.97318431
1967.02466192
1966.72586526
1951.85259546
1979.04948195
1979.87056253
1952.52758296
1971.80805498
1959.32211747
1976.50644089
1960.77933071
1970.50812181
1968.75582223
1944.15836347
1974.36922032
1933.02161204
1950.30884334
1972.82109521
1970.82049175
1937.99996952
1974.92038098
1968.64128078
1977.8979345
1978.36713252
1958.41478405
1972.13946755
1957.14885885
1973.96751725
1969.96714088
1967.54373301
1978.19566396
1940.15344358
1955.82672525
1956.11759402
1969.55456412
1977.31309591
1971.99851858
1957.41954491
1977.3274774
1958.4096864
1974.2532104
1961.69048907
1954.06335877
1956.09060443
1969.47662276
1980.65386882
1972.61155879
1976.57344048
1981.21572175
1954.76893192
1947.02778946
1946.1767302
1945.45149984
1973.74500746
1958.16672241
1973.32409426
1964.96582837
1976.77197623
1964.87520112
1973.06175496
1974.82498219
1957.12029454
1981.02086646
1976.58961572
1958.43407238
1963.0483545
1934.64378116
1964.34596909
1951.31308154
1955.40557637
1957.16972236
1969.91328417
1968.84943451
1969.39557755
1968.14237415
1978.74575801
1965.49088803
1967.16317284
1952.22254251
1947.6927483
1975.44503788
1953.59605965
1978.20856802
1977.48806895
1947.32596853
1966.91658679
1959.53689297
1979.32469409
1976.19882507
1959.01697463
1957.7558092
1930.66428091
1959.69528116
1979.247683
1964.93676561
1951.21039106
1961.04341674
1963.09715065
1978.33521315
1952.6987365
1980.16366558
1965.84196999
1979.07796995
1970.36064357
1864.99947906
1953.61490604
1917.84409293
1969.12240557
1950.26323321
1948.33301144
1967.93370272
1922.37171594
1956.60958025
1921.07019614
1948.56143322
1968.02598429
1956.43286099
1974.0094874
1965.11356147
1973.2434924
1946.82307962
1971.18817092
1957.33835348
1980.1728241
1972.2209587
1957.77763092
1957.53583253
1951.51798098
1966.33819783
1950.21900542
1979.11969448
1941.99173619
1923.54246633
1954.58164148
1910.28508206
1973.60345625
1968.66821559
1969.06580678
1929.84969368
1970.95113579
1967.758154
1973.52648571
1974.97480951
1953.38196088
1970.73970546
1966.26030768
1956.31187547
1965.07274108
1964.18303473
1951.86416722
1973.94699628
1963.90664249
1948.32050548
1963.98955454
1971.4993624
1965.55766271
1981.40697363
1963.39117551
1937.22426439
1969.98445531
1963.66669846
1959.74624521
1980.01330163
1965.40689232
1972.85705887
1940.7170508
1959.27263456
1970.65250177
1957.95470393
1910.50999589
1969.55952854
1966.59041491
1967.61429836
1947.31127689
1901.6950798
1983.44096369
1929.82334461
1972.32874504
1969.78094601
1977.06351651
1947.17772643
1908.69192381
1977.84487388
1946.8006738
1944.92772906
1948.76367795
1969.10884536
1936.80806259
1972.26767549
1980.55691331
1977.44779217
1971.33087329
1885.59978477
1952.05223056
1971.38479949
1896.10207314
1948.16071022
1955.15550259
1958.00047075
1949.04526574
1963.16441181
1973.84363919
1940.20358571
1976.09476859
1979.13651274
1977.06597748
1962.46751053
1960.76329905
1980.20238215
1960.58304935
1960.0008281
1954.07106129
1969.28438231
1970.05089439
1954.39505922
1949.13125304
1959.00856082
1955.98007751
1965.00669527
1969.87355693
1943.03003564
1979.01364576
1943.31217322
1943.2147491
1955.94580116
1933.95432405
1964.25338832
1973.37984268
1957.370338
1961.91411759
1926.81878722
1970.42921105
1899.53881921
1958.74875213
1931.42404736
1967.63490389
1962.52433342
1977.2476874
1976.39870716
1974.90774372
1969.88883378
1935.74662313
1976.41254675
1975.91394273
1979.24700904
1932.07496183
1940.54501124
1972.31162325
1962.39415647
1978.89425121
1968.74875128
1974.76365522
1927.58077088
1977.84046448
1973.09458615
1958.41221131
1925.67129967
1968.47874446
1945.75820103
1960.49426702
1963.65362833
1971.74162223
1969.89317573
1966.54047046
1975.2125312
1978.081115
1966.54779742
1960.10966717
1953.29928993
1941.59537199
1972.26378935
1971.72694958
1964.32614314
1977.84073676
1956.49790958
1974.3283704
1976.10528182
1949.71140106
1958.05054836
1972.39758801
1966.56267879
1960.90073876
1963.29719638
1973.20483292
1967.39433026
1970.00160113
1975.93103431
1975.64666558
1966.08477559
1973.49025326
1925.04904733
1972.84485679
1963.84094486
1965.5822394
1972.79757199
1971.45839157
1966.53564521
1967.82473529
1943.53281841
1931.08138655
1976.61304036
1951.77697733
1982.36097087
1978.21988283
1976.64237113
1964.06611931
1961.32335632
1955.16877588
1977.75580851
1944.50043433
1951.09439329
1971.13438441
1976.30469598
1960.86854284
1959.77258662
1908.54289963
1972.08452223
1953.71772965
1971.81699695
1973.30858104
1976.6217649
1952.17024098
1962.19047208
1967.13290018
1970.7609314
1968.8529447
1961.30926319
1974.99752811
1964.52843072
1960.36449265
1954.48381646
1969.03581634
1838.53321049
1965.61750576
1965.22770722
1959.56781414
1948.12178119
1972.18084239
1966.86400185
1948.62122473
1964.14393461
1962.83074062
1973.39780533
1960.18059682
1960.82255421
1933.43735124
1957.89511578
1967.19630739
1927.96323284
1978.84430169
1947.32766633
1947.71967219
1974.04499007
1939.3152198
1960.23919091
1974.10583476
1949.63782408
1971.80184968
1973.00918671
1962.05642875
1964.37656178
1960.72252101
1977.69730032
1944.49670702
1969.23997687
1933.25904718
1938.50198794
1914.46574189
1948.17272729
1942.7853576
1951.9993311
1964.85969955
1969.87279282
1974.02277588
1966.34961739
1952.36711482
1945.78720359
1944.59398439
1968.19981523
1927.89070106
1961.09431372
1966.21942262
1968.79088346
1948.09913658
1974.1314739
1959.87290294
1964.09827173
1961.46071297
1965.266627
1972.37869794
1978.55870789
1926.80182487
1968.20998983
1973.12224518
1968.99461345
1972.07570997
1976.9749435
1968.93502085
1932.90937371
1960.47421194
1945.270841
1962.4480471
1980.20587898
1968.38577598
1968.45126965
1957.20447556
1917.70283661
1980.81749194
1978.91092346
1964.64328739
1944.69501577
1976.01481521
1926.97265439
1945.19490124
1922.42465551
1962.04659224
1970.86902735
1959.51560153
1929.32745303
1928.56284247
1938.14917513
1950.34071252
1966.77279302
1916.77026157
1963.18042268
1953.12853962
1945.62457051
1969.66904216
1959.27645692
1975.96496127
1964.68320392
1965.5363691
1945.76396769
1965.36464783
1971.87548951
1961.8074591
1977.27392818
1968.38886891
1950.65746708
1971.18492219
1981.15426521
1965.73983245
1972.68585128
1963.62688089
1947.89856498
1975.1298166
1936.25834464
1968.19929504
1956.98710414
1972.79286068
1981.60135362
1926.62962354
1972.37528092
1934.59883172
1968.96210265
1979.35293542
1944.42125438
1958.67813813
1965.33939088
1934.91836057
1962.95225204
1980.50055671
1946.71543493
1947.09288416
1962.49719863
1972.13517672
1970.28172282
1966.2015285
1962.28461887
1969.44112264
1972.26731865
1982.62865033
1963.44145205
1940.91791532
1966.07299948
1974.95270239
1976.45001129
1977.68939492
1976.16849615
1954.76591998
1962.36238086
1972.91830514
1975.64576053
1980.94481782
1977.48864558
1972.0572894
1976.31306
1974.8107052
1977.56265327
1974.97399368
1980.20142285
1945.44660405
1955.99778431
1962.97782742
1962.30850987
1959.87065917
1951.3681723
1967.38495308
1976.07989459
1974.62841788
1975.66434315
1938.08921545
1946.05967812
1952.08219098
1956.73716099
1939.62587029
1836.71428455
1942.37971495
1948.13202828
1937.33381979
1967.47039798
1958.80814092
1981.54343749
1953.39441576
1952.58647489
1969.32224238
1960.14699108
1979.19010721
1966.57820281
1948.55362285
1971.82717996
1927.62451799
1980.06438943
1959.15670008
1969.005138
1971.38859027
1958.4597512
1937.04562137
1940.61171499
1971.54782493
1970.63343473
1945.97032142
1966.27621801
1947.65391363
1967.38038904
1981.65460116
1975.5239775
1975.73489128
1970.89545065
1976.38594886
1961.19842473
1949.08340001
1975.21564601
1938.94882097
1968.97134825
1971.60972356
1880.39418609
1944.10441269
1977.98115088
1954.17086335
1973.27113507
1935.37791408
1981.26152781
1942.87987317
1955.64492012
1941.25646759
1976.28490562
1982.41300265
1977.75954817
1959.14541062
1965.50817897
1951.38238412
1943.858636
1962.20383199
1976.79529388
1947.5269814
1966.70929183
1979.80083173
1975.66288767
1945.99766136
1978.70195843
1948.15413984
1921.63295751
1975.77020059
1976.02042054
1951.26694339
1934.50420049
1976.17644705
1936.82880622
1972.99092131
1975.9791138
1980.29001925
1961.63714613
1980.32371575
1943.11615533
1946.36669794
1933.10464557
1957.87293703
1970.92792144
1967.45602543
1953.12335823
1981.03290482
1975.76182855
1970.21980089
1974.44007714
1980.1798684
1978.20531394
1955.14461429
1972.44204166
1978.87628533
1962.25742564
1962.10949371
1947.3157585
1975.14373061
1958.28312375
1965.71270024
1970.18016178
1957.61285966
1983.78758028
1973.81104612
1908.16118177
1977.61999243
1947.26751873
1951.42795875
1953.44193761
1970.8538481
1957.96252544
1949.83303259
1976.42015232
1974.03261367
1904.13503018
1916.38550422
1960.90232281
1977.75813509
1946.79471334
1981.51284664
1980.28680923
1939.49940411
1972.1665838
1981.35329531
1973.34837376
1967.50941146
1967.08716491
1967.96585579
1975.18488012
1959.46343238
1954.01060022
1946.62371885
1969.65865006
1961.39050004
1969.6628989
1962.27144366
1969.54502892
1961.61946673
1966.78142434
1960.07279616
1977.52689595
1937.66711198
1943.63000644
1960.89864659
1961.31239169
1970.89612441
1969.92309223
1907.0069934
1948.94319211
1952.27719122
1967.26487342
1941.5266387
1957.1907726
1973.46697253
1945.14395537
1969.33765814
1930.35981509
1936.13204008
1974.99451828
1956.70213659
1972.80028013
1945.69138481
1935.58897601
1935.9546311
1951.78678616
1979.33210382
1965.86049639
1926.13193437
1956.43647333
1978.96264694
1968.04076559
1967.9613924
1961.85188992
1975.26877019
1975.78073202
1947.62064502
1961.33859614
1955.67852792
1966.66656818
1979.67149588
1971.1431802
1957.99667849
1972.45642021
1970.16350326
1946.81633707
1952.3541495
1967.30298995
1953.07301998
1969.39735778
1946.49528374
1945.26625156
1954.7193239
1965.17742737
1968.91382709
1967.13089477
1975.99234084
1940.71221949
1956.5666314
1941.74174474
1966.71958895
1920.13083044
1913.15889123
1970.23773617
1941.4805993
1935.47560478
1973.59744019
1955.18890015
1943.16487189
1976.32607717
1945.90972853
1958.08485519
1968.53957523
1980.43615745
1963.72691486
1970.11676326
1943.40386397
1943.7077938
1967.0436676
1957.37591284
1975.61679541
1980.5403679
1957.36692295
1943.75713355
1964.12544002
1956.66584776
1976.55785704
1943.06626067
1945.05818238
1937.38167979
1982.40097957
1950.69148987
1980.94902344
1961.33395455
1947.93041124
1970.78637182
1965.67374093
1968.33385924
1971.78657163
1961.03021172
1973.23635487
1951.75540803
1951.26955391
1967.83923284
1952.28085445
1934.20144245
1956.83346791
1964.49946284
1975.35866119
1978.82096845
1942.4568187
1955.49117061
1955.50942429
1970.52973425
1981.19396267
1959.39301452
1956.60338416
1970.93268101
1922.82850927
1972.10212727
1972.17434855
1976.49042838
1943.40886786
1962.2937825
1977.83582021
1973.6072691
1965.48193339
1958.7232408
1966.72936767
1964.04919679
1954.38592464
1920.92196445
1959.58113346
1977.88335743
1963.8976466
1972.65240668
1948.10650843
1925.06089534
1971.45600514
1953.1791974
1967.562068
1943.85918529
1958.24503017
1947.0567157
1949.77171149
1978.61005265
1979.51354414
1967.01606372
1975.45369449
1971.40423504
1978.56420514
1974.88193527
1969.28755093
1955.80726129
1944.00297602
1977.88830662
1970.90509342
1952.13190355
1967.3507195
1968.75886269
1971.58286149
1972.85378071
1971.6317332
1961.07668289
1951.46459625
1940.25044473
1973.64842945
1937.71144908
1963.96534788
1974.33546358
1968.17367505
1938.57312335
1931.61587779
1976.77319871
1965.71055305
1950.23713121
1957.9131934
1972.40524841
1975.62802461
1950.47481868
1975.60742232
1950.88950821
1972.46664729
1964.64423116
1978.33862209
1964.24269129
1978.6929069
1934.61646013
1971.37901952
1959.56997767
1979.19207265
1966.2914447
1968.08769623
1938.04891953
1953.49470273
1981.70455678
1975.22557403
1972.06865665
1948.16768173
1971.96476512
1970.67129979
1930.27441915
1974.24284485
1957.55975517
1969.20051058
1972.46888828
1938.98350236
1980.1194372
1959.67427846
1966.96368101
1939.2598158
1956.29994163
1981.02738853
1966.53704763
1961.85019598
1966.40841245
1953.64698956
1961.12621832
1962.51202207
1960.90925327
1951.60973758
1965.84638827
1976.1871876
1961.62726338
1962.95715315
1975.15056548
1943.53230593
1955.54752298
1971.47225071
1963.8862258
1955.7733513
1969.09365624
1969.45752496
1967.17344544
1946.44565476
1964.53889801
1978.95128779
1930.82026949
1966.26760647
1959.04866012
1977.71423696
1981.85669963
1969.19628498
1951.75747959
1959.04915341
1975.57145444
1972.40861274
1938.36621813
1960.0037257
1959.26869252
1939.99545044
1980.00260245
1967.36337073
1972.3692452
1972.93240814
1933.89092127
1964.94994763
1965.06762744
1938.51596684
1971.88431972
1958.58577722
1929.49433156
1973.63751454
1971.11909154
1924.60177332
1967.36773921
1967.42757482
1975.93022601
1938.13349688
1925.26125669
1976.39249524
1963.2345579
1927.739222
1961.07678009
1970.69646135
1981.24011407
1964.20226792
1966.74011332
1935.38400469
1973.75997146
1952.55729104
1973.74000932
1972.391062
1974.2027377
1971.45522453
1965.88898822
1968.81309988
1953.70519357
1911.43370521
1969.28291658
1966.34251888
1974.45647861
1973.9076327
1957.90855453
1956.43374873
1964.3640577
1936.41291872
1954.22699793
1974.56029031
1980.24208317
1965.81102988
1944.62766793
1936.48708084
1977.42454366
1944.8146984
1942.35467141
1974.14266798
1971.90972632
1963.35649251
1966.11729893
1952.17132067
1976.59348301
1934.90781882
1962.63984567
1943.18604385
1936.68712377
1943.67090797
1968.68398307
1968.13014364
1967.47175654
1952.27657056
1963.36849512
1960.86417694
1964.99093243
1972.09312557
1964.51576178
1967.00670621
1939.16130343
1953.38294419
1931.43293718
1976.6502685
1955.87500368
1969.51156008
1953.11632979
1964.20994963
1971.16479364
1977.88887189
1966.95993871
1955.92618239
1975.20620863
1977.50508003
1935.87193699
1980.5862932
1970.56105902
1951.18806721
1955.36232926
1929.26554738
1922.50742903
1976.42575847
1973.91545811
1974.33468009
1945.76651488
1928.26980838
1970.63936022
1934.06496873
1965.39068598
1981.47023176
1980.91452592
1948.76223268
1970.60147549
1943.29612836
1983.26023542
1943.15171091
1953.48872561
1982.35021285
1973.28796971
1944.54054956
1949.1968725
1968.21831956
1941.78234557
1959.25264409
1933.41485315
1960.56046624
1953.25472072
1968.31763684
1945.38018316
1934.92972687
1963.85283925
1934.82349576
1970.60809574
1978.25035614
1952.42383907
1945.95481012
1953.37026067
1963.42891499
1964.57769522
1959.13062721
1951.33519133
1975.45025769
1958.38081035
1947.0281948
1964.68753693
1954.55563713
1968.44927505
1965.45224828
1977.06328823
1944.81889634
1973.29440072
1961.81025437
1958.03164214
1970.14442315
1965.11816527
1955.85041623
1947.68602545
1963.99430184
1973.38895097
1973.2864376
1973.08511682
1969.60790558
1969.74217243
1980.14619358
1974.5863734
1945.57589216
1971.34685972
1947.50172124
1970.21294474
1982.21096262
1968.285366
1926.83681842
1969.74505046
1932.18328024
1978.00747337
1976.6992229
1978.81150832
1960.34292346
1951.28707975
1973.4029582
1967.25516218
1959.91259052
1962.13161241
1965.8407979
1979.85092912
1961.55073115
1967.23268827
1943.73872257
1958.30910078
1944.41030567
1976.46254609
1965.32648586
1941.12942064
1968.08862489
1963.18840424
1975.08655055
1968.02590762
1975.13009156
1938.02610564
1954.20609918
1957.78094012
1975.70303445
1974.79613102
1977.00904183
1962.93180579
1942.99934887
1949.87088196
1953.46691593
1944.44890945
1975.09632704
1946.56082508
1976.32706965
1963.20805972
1975.27191721
1972.2551499
1975.99030206
1978.84353932
1950.43253471
1960.01408692
1949.77645124
1939.65368795
1958.31354573
1929.69276521
1943.23355102
1972.01042309
1955.2266494
1973.93779502
1960.22237866
1965.16270085
1958.33967559
1979.73276795
1955.23953191
1963.77915265
1979.16500695
1978.68370954
1970.00774336
1966.94556829
1953.05286011
1968.88166442
1967.84029739
1962.32673817
1966.57858079
1964.59134769
1969.1612351
1979.17656807
1977.24489004
1965.35820484
1969.32223205
1961.40579734
1959.62872954
1979.83433196
1979.32964791
1963.57972839
1977.31588971
1935.80609193
1957.82972728
1968.10930961
1967.65736868
1948.23572936
1969.6087424
1951.19758022
1956.56560762
1969.6681655
1945.39884071
1978.64303384
1967.32703395
1964.95343118
1976.19121396
1943.79391403
1960.30036362
1979.72913704
1971.58957038
1978.71980568
1976.52692963
1969.95286702
1947.31722011
1953.20290485
1982.01630619
1942.57980742
1979.68005974
1981.19882236
1955.80392025
1938.83805795
1972.32722415
1956.55686732
1958.22461065
1976.19527067
1965.0171453
1977.36130872
1966.11217142
1957.98062602
1974.33047215
1946.73756482
1972.54000789
1958.55953058
1939.24019131
1983.35865322
1943.69115292
1974.43159298
1954.03505785
1944.73781513
1976.44751702
1961.69269687
1936.04709255
1975.88794987
1964.65049341
1970.97703224
1985.48905697
1973.2796406
1974.31753986
1970.01001413
1962.29331615
1962.89714773
1955.99501971
1976.39472985
1981.65250908
1927.91818807
1936.72005654
1974.56709981
1964.94091535
1967.75940169
1981.59717282
1953.6826213
1928.17541654
1973.00779662
1942.16197356
1972.90540112
1943.91569282
1969.53521411
1971.90285816
1978.05099865
1942.88508606
1975.99085092
1967.7759014
1975.13880621
1976.4782006
1950.07155651
1968.20668937
1980.57817091
1961.89563423
1967.56969032
1959.35574211
1980.08273421
1975.50096502
1960.21675554
1963.36076384
1957.67670298
1945.53163188
1962.71855094
1975.22957778
1960.19411053
1948.70223273
1961.05755381
1955.76538629
1957.33119848
1950.68375753
1955.99370097
1978.27689442
1968.64132285
1964.34483152
1964.53258932
1944.73401971
1954.13942511
1930.41056668
1944.77103245
1964.4590543
1942.36882206
1962.76160454
1972.7062761
1955.52619352
1977.2098196
1963.81581062
1970.99243517
1964.43475247
1947.01260925
1941.88140878
1965.70076268
1970.28085991
1979.53625412
1975.69516749
1963.08338431
1974.40540812
1962.77625369
1972.38651733
1972.27679241
1969.05070798
1974.00706193
1955.2849653
1954.08989919
1970.47787748
1938.7470114
1969.30435248
1982.61812681
1946.85349862
1975.28304807
1943.59910028
1967.84695571
1968.92634885
1982.59541867
1973.25811907
1973.430519
1968.07237189
1971.55004561
1937.91521663
1969.25371757
1950.76944994
1969.21957744
1969.82034683
1963.3028542
1956.33377972
1975.87659111
1942.55804678
1970.83278928
1963.83841095
1924.57218001
1962.74680615
1961.12000635
1948.1900816
1961.82289796
1957.95258932
1959.72133131
1978.59016729
1938.01072542
1948.89939322
1977.45603236
1973.97004619
1975.59822334
1970.22919497
1956.79451539
1945.92309618
1954.22605781
1937.70584859
1919.80549101
1971.90957079
1964.49030771
1974.8592217
1924.51205496
1953.27864943
1976.43494809
1972.26454112
1968.74195398
1961.06864094
1975.37672646
1939.56094809
1954.20445337
1947.27449929
1974.24465461
1948.62356109
1979.21068912
1874.26500135
1969.28373505
1971.61895489
1979.11214236
1968.3285474
1945.00451297
1935.64522284
1965.83133782
1967.1525691
1974.78694168
1979.1928526
1953.55544646
1972.0826357
1975.29373277
1969.18863961
1977.89963613
1976.63184365
1981.21158636
1966.74126314
1955.02177677
1975.80567419
1977.71997497
1971.71552956
1971.55416543
1969.62495411
1979.85585653
1935.18769129
1953.04819918
1950.60566991
1976.6263126
1963.35244939
1970.44341315
1976.55326319
1965.43131733
1965.88653927
1977.66135104
1953.57114263
1956.99190815
1931.30749113
1941.65920114
1924.21720732
1966.55125106
1977.87702272
1968.23861833
1958.99078942
1969.87891516
1931.51776775
1949.63817004
1957.57038556
1978.67296841
1973.27401238
1979.64151872
1972.49892949
1982.89431931
1938.33169819
1936.50760198
1973.25276989
1970.39030788
1969.92923701
1969.64209989
1979.86018883
1947.06585851
1935.3768304
1981.29315647
1950.69799205
1966.41813808
1969.8094318
1972.14118403
1974.76907262
1969.86730675
1959.94612618
1964.48594656
1966.53920892
1971.6324584
1975.08961899
1956.62509409
1950.53263573
1962.33421811
1974.39640199
1934.13840456
1969.18604676
1972.05684734
1978.82484099
1951.36158066
1964.76592596
1964.31089758
1964.23227373
1963.89622165
1966.41881143
1940.39702536
1927.75331186
1929.88563168
1939.84514144
1976.1051219
1948.83116722
1977.01090452
1930.48890805
1962.59398185
1966.81376875
1979.62217871
1953.92046757
1933.4169568
1965.2239868
1950.84142882
1977.1459392
1967.00800009
1976.87134839
1967.77194939
1927.29776128
1976.53241805
1966.62594244
1967.74905634
1976.2775973
1968.72425908
1971.34686124
1967.36027832
1940.31264121
1944.64865044
1933.6951973
1975.09893643
1963.31791043
1920.79008929
1952.47564895
1975.54905684
1971.48373679
1982.48867102
1969.65760371
1946.13777482
1959.45216971
1969.18363888
1933.5384089
1926.61494038
1969.13555759
1969.86071663
1965.47984878
1973.82100032
1972.85026992
1964.40912975
1966.15325583
1980.06062058
1915.0075999
1957.08379976
1956.37587106
1948.10982195
1911.05184608
1922.60009076
1960.95436935
1944.68341263
1945.55141518
1976.84075889
1955.10551688
1971.44854965
1963.52874095
1974.43030757
1951.94637153
1950.36814952
1948.54030912
1977.80426321
1977.33393278
1945.14655736
1958.29846201
1978.27897202
1963.59220632
1947.11774241
1954.2837821
1948.4222314
1967.07637877
1926.76923578
1959.51031397
1942.4815983
1967.99807064
1953.73231144
1977.73947805
1969.97988852
1959.7526601
1952.80941232
1964.24936216
1964.71862589
1979.86164711
1961.94991156
1967.04602699
1965.0120025
1963.28885856
1958.75253607
1965.06957734
1937.72292398
1975.42399968
1978.38197813
1976.35583029
1955.27481526
1967.3538345
1961.20994091
1928.8076695
1981.61069668
1928.485358
1967.03790341
1973.7212695
1955.51080187
1946.28979228
1961.33457698
1965.64995138
1969.45146674
1944.12837336
1978.636401
1953.47845902
1971.25332329
1959.68284687
1963.38470305
1951.51997287
1973.624851
1970.07897625
1962.38392662
1967.50808301
1966.32409435
1949.21759281
1953.65745907
1965.78126421
1972.5596622
1975.45547411
1975.28431558
1979.81259959
1953.280304
1969.68747737
1953.61461713
1972.65548858
1982.83211399
1976.71012985
1966.88272141
1969.38533082
1960.39282135
1941.59703719
1939.09448399
1963.25939782
1976.39731524
1955.16455945
1979.95992434
1958.53693534
1973.15274819
1960.61541953
1957.54625122
1937.2822443
1973.32655567
1965.19249451
1969.09343446
1963.08029317
1977.29109173
1952.37070165
1980.11342155
1973.93661565
1943.81578354
1952.96934076
1976.4206683
1968.80110615
1948.2390582
1904.34160947
1978.55803829
1973.89357139
1953.65702896
1970.2413673
1975.85515112
1982.88639383
1971.93073465
1978.93665068
1977.72250503
1951.18651802
1958.73002339
1964.67494754
1956.4031085
1975.13914369
1941.53339678
1942.36099689
1977.26933366
1947.86092717
1934.60654586
1958.15812483
1927.59876894
1963.4085003
1979.33841879
1968.06122996
1973.07114217
1972.41980128
1947.58666048
1974.16453295
1977.86170922
1950.68207498
1969.1356854
1957.52983198
1945.82389554
1966.72649227
1972.28959248
1963.29468206
1967.69840368
1948.58309755
1957.13455758
1980.37167937
1939.71192899
1981.60414308
1973.10443287
1975.78314463
1949.08155322
1967.81495666
1975.55367503
1962.93414272
1964.90937556
1968.79906275
1971.37118876
1976.71913843
1957.431361
1972.92213829
1956.8989069
1968.31758541
1953.70560761
1935.39143371
1963.64365946
1967.84294753
1963.43575256
1941.6428897
1952.289128
1980.98151357
1959.02212427
1978.36949754
1954.81953044
1976.8741319
1977.05336667
1971.0134001
1980.30338356
1960.87641734
1968.9048822
1959.85655496
1976.08780909
1966.66290189
1976.21386224
1967.83324596
1960.09491012
1966.61518318
1979.58768659
1977.4994168
1948.00559371
1969.73931465
1973.22678319
1964.21127539
1971.93047619
1963.91596631
1959.91324197
1965.82332515
1965.5436923
1976.57707963
1949.10042844
1969.03757547
1969.86530814
1962.31219861
1970.3310287
1972.96568383
1974.34809423
1954.5716031
1973.21531723
1938.2944678
1939.57758669
1981.03141192
1971.35014307
1938.12082825
1959.53906214
1967.87512377
1958.4966453
1975.98268394
1965.5602418
1958.7448
1970.24308671
1961.40364252
1961.05678118
1959.68685304
1962.27344518
1971.32129928
1948.94316778
1972.26784036
1968.5911928
1967.87637727
1968.15930137
1939.50728808
1938.68167819
1942.18060241
1975.31639092
1963.14037665
1904.43814428
1964.91683667
1963.17076846
1955.07582643
1940.42501001
1959.32658765
1961.31751164
1977.82208134
1961.97163801
1967.49503491
1972.80764305
1963.08194233
1959.88958618
1978.67235044
1924.62634722
1939.80186376
1968.44612248
1954.09079303
1971.64789964
1976.17363904
1936.22662141
1956.62131543
1977.22016472
1973.87684054
1947.02159962
1957.79170501
1947.56005058
1971.91593934
1973.41125546
1968.78182223
1975.1581906
1974.17755178
1961.16670507
1943.26752416
1933.5062058
1974.91721436
1978.19798375
1937.2511969
1970.14587403
1972.46587024
1974.53621463
1960.40157106
1974.00732462
1967.46572017
1964.43431309
1971.1015693
1977.08340537
1934.54875098
1965.04350075
1971.12940503
1925.86916415
1944.58316216
1957.02135738
1944.47334367
1944.30264362
1982.45669741
1947.19304353
1979.94326658
1974.36486089
1962.07064378
1975.98686326
1967.49573638
1978.39266434
1965.45171569
1949.67650374
1942.63457198
1939.74738859
1920.69896888
1972.70774818
1937.84841999
1941.09809853
1949.8645408
1972.70086807
1958.61002914
1957.01483644
1962.65363568
1952.99575388
1944.91576874
1968.71941642
1975.15872167
1953.9912383
1971.00829817
1964.96290074
1961.07589742
1965.86104442
1964.38844328
1960.22726139
1951.46412094
1975.61471584
1936.15668748
1969.56089889
1979.7858401
1975.52479836
1945.82408557
1965.03035736
1969.90140607
1933.29529935
1954.03152381
1966.49147764
1974.42578395
1969.1150304
1981.13942714
1977.92577384
1961.01698308
1975.65817627
1938.9372328
1974.45159295
1957.66211473
1948.74106476
1970.23439703
1926.28340831
1975.852022
1966.55010727
1968.1126602
1980.48164487
1946.66139401
1963.25961796
1967.77371216
1945.92854457
1958.29173182
1966.006842
1960.05170987
1969.51043354
1979.86689921
1977.49108995
1978.45438918
1941.70114139
1973.76820752
1963.57431255
1973.80434511
1966.37538601
1957.35865437
1941.35905437
1974.52528486
1973.91294858
1927.20604027
1970.88952412
1957.62467085
1966.62077917
1978.25182201
1975.36900568
1951.93384579
1974.15634924
1960.08146587
1943.13852505
1954.21055377
1952.66255842
1941.07742896
1974.09549373
1955.90871907
1958.02959606
1977.52719294
1971.82616866
1974.64234755
1966.0822533
1963.43397977
1946.9912882
1974.4763097
1974.32481999
1955.93900908
1978.90243548
1961.80061536
1948.42766168
1964.58285624
1952.15810346
1971.6700536
1980.4516921
1981.15619066
1963.43491687
1959.25151898
1964.23796506
1975.63602404
1948.12186908
1962.53030354
1977.44315977
1951.5754381
1947.73751427
1964.92789041
1955.18073992
1931.41529752
1955.6672465
1956.47338324
1975.12135086
1930.71607976
1949.4033587
1969.44372952
1959.99514084
1936.60954684
1979.56103396
1949.65793699
1937.51055931
1973.0744236
1977.94810527
1961.176873
1944.53577642
1961.56687147
1970.96727153
1969.62643959
1936.89678083
1965.40774291
1973.14579701
1905.13747446
1974.24577704
1950.89336642
1957.94422178
1981.67582709
1971.42790612
1969.16345378
1957.75815946
1972.7696015
1979.85993836
1965.90090317
1933.53972438
1963.41318722
1943.1858382
