# Supplementary material for: Dissemination of Mycobacterium abscessus via global transmission networks
Source: Nat Microbiol. 2021 Sep 20;6(10):1279–88. doi: 10.1038/s41564-021-00963-3 (PMC8478660; doi:10.1038/s41564-021-00963-3)
Supplement: Source Data Fig. 2 — Phylogeographic trees and migration distributions for Fig. 2. [file 41564_2021_963_MOESM4_ESM.zip]

Archive with 13 entries (12 files):
- figure2/
- figure2/DCC3_MCC.nex
- __MACOSX/figure2/._DCC3_MCC.nex
- figure2/DCC3_phylogeography.log
- __MACOSX/figure2/._DCC3_phylogeography.log
- figure2/DCC2_MCC.nex
- __MACOSX/figure2/._DCC2_MCC.nex
- figure2/DCC1_MCC.nex
- __MACOSX/figure2/._DCC1_MCC.nex
- figure2/DCC1_phylogeography.log
- __MACOSX/figure2/._DCC1_phylogeography.log
- figure2/DCC2_phylogeography.log
- __MACOSX/figure2/._DCC2_phylogeography.log
