# Supplementary material for: Dissemination of Mycobacterium abscessus via global transmission networks
Source: Nat Microbiol. 2021 Sep 20;6(10):1279–88. doi: 10.1038/s41564-021-00963-3 (PMC8478660; doi:10.1038/s41564-021-00963-3)
Supplement: Source Data Fig. 2 — Phylogeographic trees and migration distributions for Fig. 2. [file 41564_2021_963_MOESM4_ESM.zip › figure2/DCC3_phylogeography.log]

#
#model:
#
#<?xml version="1.0" encoding="UTF-8" standalone="no"?><input id="posterior" spec="beast.core.util.CompoundDistribution">
#    <distribution id="prior" spec="beast.core.util.CompoundDistribution">
#        <distribution id="BayesianSkyline.t:dcc3" spec="beast.evolution.tree.coalescent.BayesianSkyline">
#            <parameter dimension="5" id="bPopSizes.t:dcc3" lower="0.0" name="popSizes" upper="380000.0">380.0</parameter>
#            <groupSizes dimension="5" id="bGroupSizes.t:dcc3" spec="beast.core.parameter.IntegerParameter">1</groupSizes>
#            <treeIntervals id="BSPTreeIntervals.t:dcc3" spec="beast.evolution.tree.coalescent.TreeIntervals">
#                <tree id="Tree.t:dcc3">
#                    <trait id="dateTrait.t:dcc3" spec="beast.evolution.tree.TraitSet" traitname="date">
#                ERR3198503_Europe_UK_2009.326027=2009.326027,
#12163.2#25_Europe_UK_2012.428962=2012.428962,
#7396.8#96_Europe_UK_2008.508197=2008.508197,
#10208.3#26_Europe_UK_2011.764384=2011.764384,
#NQPB01_Asia_China_2012.915301=2012.915301,
#12163.1#1_Europe_UK_2008.885246=2008.885246,
#NQPF01_Asia_China_2014.123288=2014.123288,
#7396.6#71_Europe_UK_2007.945205=2007.945205,
#SRR7800426_NorthAmerica_USA_2016.180328=2016.180328,
#NQQD01_Asia_China_2014.556164=2014.556164,
#M.a_082312_2258_NorthAmerica_USA_2002.5=2002.5,
#16933.5#1_SouthAmerica_Brazil_2004.89071=2004.89071,
#NQQG01_Asia_China_2012.666667=2012.666667,
#12163.1#23_Europe_UK_2009.627397=2009.627397,
#NQPZ01_Asia_China_2015.123288=2015.123288,
#SRR7800423_NorthAmerica_USA_2016.486339=2016.486339,
#NQPG01_Asia_China_2014.073973=2014.073973,
#10665.3#17_Europe_UK_2002.668493=2002.668493,
#12163.1#75_Europe_UK_2011.580822=2011.580822,
#NQPY01_Asia_China_2015.120548=2015.120548,
#ERR3198502_Europe_UK_2017.021918=2017.021918,
#NQPX01_Asia_China_2015.389041=2015.389041,
#SRR7800422_NorthAmerica_USA_2016.483607=2016.483607,
#11861.8#20_Oceania_Australia_2010.5=2010.5,
#NQPS01_Asia_China_2012.398907=2012.398907,
#10060.8#12_Europe_UK_2002.345205=2002.345205,
#NQPK01_Asia_China_2013.821918=2013.821918,
#10465.1#53_NorthAmerica_USA_2006.180822=2006.180822,
#10665.4#48_Europe_UK_2006.526027=2006.526027,
#10665.4#69_Europe_UK_2007.465753=2007.465753,
#10625.5#79_Europe_UK_2001.383562=2001.383562,
#ERR3198410_Europe_UK_2009.090411=2009.090411,
#12163.1#16_Europe_UK_2009.39726=2009.39726,
#11861.7#23_Oceania_Australia_2001.5=2001.5,
#M.a_47J26_Europe_UK_2009.958904=2009.958904,
#11861.7#57_Oceania_Australia_2002.5=2002.5,
#10665.4#54_Europe_UK_2006.69863=2006.69863,
#10665.4#35_Europe_UK_2006.079452=2006.079452,
#NQOZ01_Asia_China_2013.569863=2013.569863,
#NQOY01_Asia_China_2013.868493=2013.868493,
#7396.8#78_Europe_UK_2011.230137=2011.230137,
#12082.5#54_Europe_UK_2008.937158=2008.937158,
#SRR7800727_NorthAmerica_USA_2015.991781=2015.991781,
#SRR7800418_NorthAmerica_USA_2016.161202=2016.161202,
#10250.1#6_Europe_UK_2008.248634=2008.248634,
#NQQI01_Asia_China_2014.243836=2014.243836,
#10665.4#20_Europe_UK_2005.356164=2005.356164,
#SRR6871392_Oceania_Australia_2014.5=2014.5,
#ERR3198383_Europe_Spain_2009.060274=2009.060274,
#10625.5#60_Europe_UK_2001.063014=2001.063014,
#NQPH01_Asia_China_2013.821918=2013.821918,
#10625.4#26_Europe_UK_2011.131507=2011.131507,
#NQPI01_Asia_China_2014.824658=2014.824658,
#7396.7#26_Europe_UK_2010.09589=2010.09589,
#7396.8#49_Europe_UK_2010.816438=2010.816438,
#11893.6#9_Oceania_Australia_2013.5=2013.5,
#NQPV01_Asia_China_2015.257534=2015.257534,
#ERR3198492_Europe_UK_2015.819178=2015.819178,
#12078.1#71_Europe_UK_2011.684932=2011.684932,
#NQQH01_Asia_China_2014.246575=2014.246575,
#NQQA01_Asia_China_2015.010959=2015.010959,
#NQPQ01_Asia_China_2012.510929=2012.510929,
#10665.4#45_Europe_UK_2006.276712=2006.276712,
#7396.8#93_Europe_UK_2009.843836=2009.843836,
#10665.3#28_Europe_UK_2003.49589=2003.49589,
#12078.1#69_Europe_UK_2011.317808=2011.317808,
#NQQE01_Asia_China_2012.502732=2012.502732,
#10702.1#52_NorthAmerica_USA_2007.928767=2007.928767,
#7396.8#60_Europe_UK_2011.123288=2011.123288,
#10250.1#76_Europe_UK_2010.920548=2010.920548,
#7396.6#53_Europe_UK_2007.852055=2007.852055,
#7396.6#54_Europe_UK_2007.912329=2007.912329,
#CRM-0020_SouthAmerica_Brazil_2006.5=2006.5,
#SRR7800509_NorthAmerica_USA_2015.643836=2015.643836,
#7396.7#10_Europe_UK_2009.290411=2009.290411,
#11893.6#10_Oceania_Australia_2013.5=2013.5,
#10250.1#52_Europe_UK_2010.013699=2010.013699,
#7396.6#96_Europe_UK_2008.915301=2008.915301,
#12082.5#57_Europe_UK_2009.920548=2009.920548,
#7520.7#39_Europe_UK_2009.742466=2009.742466,
#10625.5#64_Europe_UK_2001.191781=2001.191781,
#12082.5#81_Europe_UK_2012.773224=2012.773224                
#                                    <taxa id="TaxonSet.dcc3" spec="beast.evolution.alignment.TaxonSet">
#                        </taxa>
#                    </trait>
#                    <taxonset idref="TaxonSet.dcc3"/>
#                </tree>
#            </treeIntervals>
#        </distribution>
#        <distribution id="MarkovChainedPopSizes.t:dcc3" jeffreys="true" parameter="@bPopSizes.t:dcc3" spec="beast.math.distributions.MarkovChainDistribution"/>
#        <prior id="KappaPrior.s:dcc3" name="distribution">
#            <parameter id="kappa.s:dcc3" lower="0.0" name="x">2.0</parameter>
#            <LogNormal id="LogNormalDistributionModel.0" name="distr">
#                <parameter estimate="false" id="RealParameter.1" name="M">1.0</parameter>
#                <parameter estimate="false" id="RealParameter.2" name="S">1.25</parameter>
#            </LogNormal>
#        </prior>
#        <prior id="nonZeroRatePrior.s:location" name="distribution">
#            <x id="nonZeroRates.s:location" spec="beast.core.util.Sum">
#                <arg dimension="20" id="rateIndicator.s:location" spec="beast.core.parameter.BooleanParameter">true</arg>
#            </x>
#            <distr id="Poisson.0" offset="4.0" spec="beast.math.distributions.Poisson">
#                <parameter estimate="false" id="RealParameter.12" name="lambda">0.693</parameter>
#            </distr>
#        </prior>
#        <prior id="relativeGeoRatesPrior.s:location" name="distribution">
#            <parameter dimension="20" id="relativeGeoRates.s:location" name="x">1.0</parameter>
#            <Gamma id="Gamma.2" name="distr">
#                <parameter estimate="false" id="RealParameter.10" name="alpha">1.0</parameter>
#                <parameter estimate="false" id="RealParameter.11" name="beta">1.0</parameter>
#            </Gamma>
#        </prior>
#        <prior id="geoclockPrior.c:location" name="distribution">
#            <parameter id="traitClockRate.c:location" name="x">1.0</parameter>
#            <Exponential id="Exponential.1" name="distr">
#                <parameter estimate="false" id="RealParameter.13" name="mean">1.0</parameter>
#            </Exponential>
#        </prior>
#        <prior id="MeanRatePrior.c:dcc3" name="distribution">
#            <parameter id="ucldMean.c:dcc3" name="x">6.7E-4</parameter>
#            <LogNormal id="LogNormalDistributionModel.1" meanInRealSpace="true" name="distr">
#                <parameter estimate="false" id="RealParameter.6" name="M">6.7E-4</parameter>
#                <parameter estimate="false" id="RealParameter.7" lower="0.0" name="S" upper="5.0">0.5</parameter>
#            </LogNormal>
#        </prior>
#        <prior id="ucldStdevPrior.c:dcc3" name="distribution">
#            <parameter id="ucldStdev.c:dcc3" lower="0.0" name="x">0.1</parameter>
#            <Gamma id="Gamma.0" name="distr">
#                <parameter estimate="false" id="RealParameter.4" name="alpha">0.5396</parameter>
#                <parameter estimate="false" id="RealParameter.5" name="beta">0.3819</parameter>
#            </Gamma>
#        </prior>
#    </distribution>
#    <distribution id="likelihood" spec="beast.core.util.CompoundDistribution" useThreads="true">
#        <distribution data="@dcc3" id="treeLikelihood.dcc3" spec="beast.evolution.likelihood.ThreadedTreeLikelihood" tree="@Tree.t:dcc3">
#            <siteModel id="SiteModel.s:dcc3" spec="beast.evolution.sitemodel.SiteModel">
#                <parameter estimate="false" id="mutationRate.s:dcc3" name="mutationRate">1.0</parameter>
#                <parameter estimate="false" id="gammaShape.s:dcc3" name="shape">1.0</parameter>
#                <parameter estimate="false" id="proportionInvariant.s:dcc3" lower="0.0" name="proportionInvariant" upper="1.0">0.0</parameter>
#                <substModel id="hky.s:dcc3" kappa="@kappa.s:dcc3" spec="beast.evolution.substitutionmodel.HKY">
#                    <frequencies id="estimatedFreqs.s:dcc3" spec="beast.evolution.substitutionmodel.Frequencies">
#                        <parameter dimension="4" id="freqParameter.s:dcc3" lower="0.0" name="frequencies" upper="1.0">0.25</parameter>
#                    </frequencies>
#                </substModel>
#            </siteModel>
#            <branchRateModel clock.rate="@ucldMean.c:dcc3" id="RelaxedClock.c:dcc3" spec="beast.evolution.branchratemodel.UCRelaxedClockModel" tree="@Tree.t:dcc3">
#                <LogNormal S="@ucldStdev.c:dcc3" id="LogNormalDistributionModel.c:dcc3" meanInRealSpace="true" name="distr">
#                    <parameter estimate="false" id="RealParameter.3" lower="0.0" name="M" upper="1.0">1.0</parameter>
#                </LogNormal>
#                <rateCategories dimension="162" id="rateCategories.c:dcc3" spec="beast.core.parameter.IntegerParameter">1</rateCategories>
#            </branchRateModel>
#        </distribution>
#        <distribution id="traitedtreeLikelihood.location" spec="beast.evolution.likelihood.AncestralStateTreeLikelihood" tag="location" tree="@Tree.t:dcc3">
#            <data id="location" spec="beast.evolution.alignment.AlignmentFromTrait">
#                <traitSet id="traitSet.location" spec="beast.evolution.tree.TraitSet" taxa="@TaxonSet.dcc3" traitname="discrete">ERR3198503_Europe_UK_2009.326027=Europe,
#12163.2#25_Europe_UK_2012.428962=Europe,
#7396.8#96_Europe_UK_2008.508197=Europe,
#10208.3#26_Europe_UK_2011.764384=Europe,
#NQPB01_Asia_China_2012.915301=Asia,
#12163.1#1_Europe_UK_2008.885246=Europe,
#NQPF01_Asia_China_2014.123288=Asia,
#7396.6#71_Europe_UK_2007.945205=Europe,
#SRR7800426_NorthAmerica_USA_2016.180328=NorthAmerica,
#NQQD01_Asia_China_2014.556164=Asia,
#M.a_082312_2258_NorthAmerica_USA_2002.5=NorthAmerica,
#16933.5#1_SouthAmerica_Brazil_2004.89071=SouthAmerica,
#NQQG01_Asia_China_2012.666667=Asia,
#12163.1#23_Europe_UK_2009.627397=Europe,
#NQPZ01_Asia_China_2015.123288=Asia,
#SRR7800423_NorthAmerica_USA_2016.486339=NorthAmerica,
#NQPG01_Asia_China_2014.073973=Asia,
#10665.3#17_Europe_UK_2002.668493=Europe,
#12163.1#75_Europe_UK_2011.580822=Europe,
#NQPY01_Asia_China_2015.120548=Asia,
#ERR3198502_Europe_UK_2017.021918=Europe,
#NQPX01_Asia_China_2015.389041=Asia,
#SRR7800422_NorthAmerica_USA_2016.483607=NorthAmerica,
#11861.8#20_Oceania_Australia_2010.5=Oceania,
#NQPS01_Asia_China_2012.398907=Asia,
#10060.8#12_Europe_UK_2002.345205=Europe,
#NQPK01_Asia_China_2013.821918=Asia,
#10465.1#53_NorthAmerica_USA_2006.180822=NorthAmerica,
#10665.4#48_Europe_UK_2006.526027=Europe,
#10665.4#69_Europe_UK_2007.465753=Europe,
#10625.5#79_Europe_UK_2001.383562=Europe,
#ERR3198410_Europe_UK_2009.090411=Europe,
#12163.1#16_Europe_UK_2009.39726=Europe,
#11861.7#23_Oceania_Australia_2001.5=Oceania,
#M.a_47J26_Europe_UK_2009.958904=Europe,
#11861.7#57_Oceania_Australia_2002.5=Oceania,
#10665.4#54_Europe_UK_2006.69863=Europe,
#10665.4#35_Europe_UK_2006.079452=Europe,
#NQOZ01_Asia_China_2013.569863=Asia,
#NQOY01_Asia_China_2013.868493=Asia,
#7396.8#78_Europe_UK_2011.230137=Europe,
#12082.5#54_Europe_UK_2008.937158=Europe,
#SRR7800727_NorthAmerica_USA_2015.991781=NorthAmerica,
#SRR7800418_NorthAmerica_USA_2016.161202=NorthAmerica,
#10250.1#6_Europe_UK_2008.248634=Europe,
#NQQI01_Asia_China_2014.243836=Asia,
#10665.4#20_Europe_UK_2005.356164=Europe,
#SRR6871392_Oceania_Australia_2014.5=Oceania,
#ERR3198383_Europe_Spain_2009.060274=Europe,
#10625.5#60_Europe_UK_2001.063014=Europe,
#NQPH01_Asia_China_2013.821918=Asia,
#10625.4#26_Europe_UK_2011.131507=Europe,
#NQPI01_Asia_China_2014.824658=Asia,
#7396.7#26_Europe_UK_2010.09589=Europe,
#7396.8#49_Europe_UK_2010.816438=Europe,
#11893.6#9_Oceania_Australia_2013.5=Oceania,
#NQPV01_Asia_China_2015.257534=Asia,
#ERR3198492_Europe_UK_2015.819178=Europe,
#12078.1#71_Europe_UK_2011.684932=Europe,
#NQQH01_Asia_China_2014.246575=Asia,
#NQQA01_Asia_China_2015.010959=Asia,
#NQPQ01_Asia_China_2012.510929=Asia,
#10665.4#45_Europe_UK_2006.276712=Europe,
#7396.8#93_Europe_UK_2009.843836=Europe,
#10665.3#28_Europe_UK_2003.49589=Europe,
#12078.1#69_Europe_UK_2011.317808=Europe,
#NQQE01_Asia_China_2012.502732=Asia,
#10702.1#52_NorthAmerica_USA_2007.928767=NorthAmerica,
#7396.8#60_Europe_UK_2011.123288=Europe,
#10250.1#76_Europe_UK_2010.920548=Europe,
#7396.6#53_Europe_UK_2007.852055=Europe,
#7396.6#54_Europe_UK_2007.912329=Europe,
#CRM-0020_SouthAmerica_Brazil_2006.5=SouthAmerica,
#SRR7800509_NorthAmerica_USA_2015.643836=NorthAmerica,
#7396.7#10_Europe_UK_2009.290411=Europe,
#11893.6#10_Oceania_Australia_2013.5=Oceania,
#10250.1#52_Europe_UK_2010.013699=Europe,
#7396.6#96_Europe_UK_2008.915301=Europe,
#12082.5#57_Europe_UK_2009.920548=Europe,
#7520.7#39_Europe_UK_2009.742466=Europe,
#10625.5#64_Europe_UK_2001.191781=Europe,
#12082.5#81_Europe_UK_2012.773224=Europe</traitSet>
#                <userDataType codeMap="Asia=0,Europe=1,NorthAmerica=2,Oceania=3,SouthAmerica=4,? = 0 1 2 3 4 " codelength="-1" id="traitDataType.location" spec="beast.evolution.datatype.UserDataType" states="5"/>
#            </data>
#            <siteModel gammaCategoryCount="1" id="geoSiteModel.s:location" spec="beast.evolution.sitemodel.SiteModel">
#                <parameter estimate="false" id="mutationRate.s:location" name="mutationRate">1.0</parameter>
#                <parameter estimate="false" id="gammaShape.s:location" name="shape">1.0</parameter>
#                <parameter estimate="false" id="proportionInvariant.s:location" lower="0.0" name="proportionInvariant" upper="1.0">0.0</parameter>
#                <substModel id="svs.s:location" rateIndicator="@rateIndicator.s:location" rates="@relativeGeoRates.s:location" spec="beast.evolution.substitutionmodel.SVSGeneralSubstitutionModel" symmetric="false">
#                    <frequencies id="traitfreqs.s:location" spec="beast.evolution.substitutionmodel.Frequencies">
#                        <parameter dimension="5" id="traitfrequencies.s:location" name="frequencies">0.2</parameter>
#                    </frequencies>
#                </substModel>
#            </siteModel>
#            <branchRateModel clock.rate="@traitClockRate.c:location" id="StrictClockModel.c:location" spec="beast.evolution.branchratemodel.StrictClockModel"/>
#        </distribution>
#    </distribution>
#</input>
#
Sample	posterior	likelihood	prior	treeLikelihood	TreeHeight	kappa.dcc3	ucldMean.dcc3	ucldStdev.dcc3	rate.dcc3.mean	rate.dcc3.variance	rate.dcc3.coefficientOfVariation	BayesianSkyline	bPopSizes.1	bPopSizes.2	bPopSizes.3	bPopSizes.4	bPopSizes.5	bGroupSizes.1	bGroupSizes.2	bGroupSizes.3	bGroupSizes.4	bGroupSizes.5	rateIndicator.location1	rateIndicator.location2	rateIndicator.location3	rateIndicator.location4	rateIndicator.location5	rateIndicator.location6	rateIndicator.location7	rateIndicator.location8	rateIndicator.location9	rateIndicator.location10	rateIndicator.location11	rateIndicator.location12	rateIndicator.location13	rateIndicator.location14	rateIndicator.location15	rateIndicator.location16	rateIndicator.location17	rateIndicator.location18	rateIndicator.location19	rateIndicator.location20	relativeGeoRates.location1	relativeGeoRates.location2	relativeGeoRates.location3	relativeGeoRates.location4	relativeGeoRates.location5	relativeGeoRates.location6	relativeGeoRates.location7	relativeGeoRates.location8	relativeGeoRates.location9	relativeGeoRates.location10	relativeGeoRates.location11	relativeGeoRates.location12	relativeGeoRates.location13	relativeGeoRates.location14	relativeGeoRates.location15	relativeGeoRates.location16	relativeGeoRates.location17	relativeGeoRates.location18	relativeGeoRates.location19	relativeGeoRates.location20	traitClockRate.location	geoSubstModelLogger.location.relGeoRate_Asia_Europe	geoSubstModelLogger.location.relGeoRate_Asia_NorthAmerica	geoSubstModelLogger.location.relGeoRate_Asia_Oceania	geoSubstModelLogger.location.relGeoRate_Asia_SouthAmerica	geoSubstModelLogger.location.relGeoRate_Europe_Asia	geoSubstModelLogger.location.relGeoRate_Europe_NorthAmerica	geoSubstModelLogger.location.relGeoRate_Europe_Oceania	geoSubstModelLogger.location.relGeoRate_Europe_SouthAmerica	geoSubstModelLogger.location.relGeoRate_NorthAmerica_Asia	geoSubstModelLogger.location.relGeoRate_NorthAmerica_Europe	geoSubstModelLogger.location.relGeoRate_NorthAmerica_Oceania	geoSubstModelLogger.location.relGeoRate_NorthAmerica_SouthAmerica	geoSubstModelLogger.location.relGeoRate_Oceania_Asia	geoSubstModelLogger.location.relGeoRate_Oceania_Europe	geoSubstModelLogger.location.relGeoRate_Oceania_NorthAmerica	geoSubstModelLogger.location.relGeoRate_Oceania_SouthAmerica	geoSubstModelLogger.location.relGeoRate_SouthAmerica_Asia	geoSubstModelLogger.location.relGeoRate_SouthAmerica_Europe	geoSubstModelLogger.location.relGeoRate_SouthAmerica_NorthAmerica	geoSubstModelLogger.location.relGeoRate_SouthAmerica_Oceania	freqParameter.dcc31	freqParameter.dcc32	freqParameter.dcc33	freqParameter.dcc34	
0	-10488.182940301607	-9917.867376820292	-570.3155634813153	-9848.847461186395	85.16344764647046	2.580141153701128	5.526829324614163E-4	0.5725348743383853	6.182932199877241E-4	8.248866690928793E-8	0.5252190760462919	-520.0180943102594	869.2846104748518	513.5997701519659	1034.3712499980982	95.70812325306125	2.116166222662266	8	31	7	32	3	0	1	0	0	1	1	0	0	0	0	1	0	0	0	0	0	1	1	0	0	1.276131430932513	0.4394845127355483	1.0232100862488636	0.07381942045854845	1.0362540396685207	0.5308815215372727	0.3303541612885954	1.2581026956075574	0.18741694812238596	0.3505772150636768	0.7493565247191742	0.17091203275393493	2.2441898269981952	1.3288095887343165	0.17251721070640574	0.09443638095499746	0.6906816358500903	1.489603199049251	0.4183803697788093	4.256948725922755	0.010445534910840243	0.0	0.4394845127355483	0.0	0.0	1.0362540396685207	0.5308815215372727	0.0	0.0	0.0	0.0	0.7493565247191742	0.0	0.0	0.0	0.0	0.0	0.6906816358500903	1.489603199049251	0.0	0.0	0.19020049414633292	0.3175059765268412	0.30012425918851837	0.19216927013830776	
200000	-10455.678761293488	-9896.63888410771	-559.0398771857779	-9830.507028433112	77.31634241168958	2.389976109045432	7.071495971030288E-4	0.5119629294586326	7.269469645506508E-4	1.4529308157200707E-7	0.5521156636003551	-516.385121473299	390.58115332025983	462.7316686596103	211.39675393073026	141.83676985913328	5.612197052989374	19	25	5	30	2	0	0	1	0	1	1	0	0	0	1	0	0	0	0	0	0	0	1	0	0	0.010077577638958812	1.9410253374300386	0.4805438731547405	3.0170501228138185	0.4555216362691498	0.21925029947565383	0.3501936440751679	0.21696138823109426	0.15076901813815952	0.5838958141863901	0.3870646120046205	0.246630051861564	0.1510661618663003	0.45763988052213156	2.225841599823852	0.34814693993510953	0.718674403093099	1.3522736557255217	1.155609338199967	0.30687411255132235	0.021525614568784483	0.0	0.0	0.4805438731547405	0.0	0.4555216362691498	0.21925029947565383	0.0	0.0	0.0	0.5838958141863901	0.0	0.0	0.0	0.0	0.0	0.0	0.0	1.3522736557255217	0.0	0.0	0.20274091340024059	0.2995528525296245	0.29717881166088705	0.20052742240924812	
400000	-10498.568915092364	-9930.568511385205	-568.0004037071599	-9860.749252049978	91.98534540286407	2.7718307031079807	7.273964387992858E-4	0.5712806103168598	7.459317467867178E-4	1.949574486669375E-7	0.6144360394177372	-507.33827466872435	294.392574382115	201.54839904784447	501.54304146876575	166.47200810657253	66.09342516009852	6	23	15	8	29	0	0	0	0	0	1	1	0	0	0	0	0	1	1	0	1	0	0	0	1	0.03468524458879064	0.633611411774462	1.2721433718099253	2.6822760138242017	5.452636255121283	0.49774924774500556	0.9036792428047021	0.28270571807613115	3.2523235776290504	3.6529015993054053	0.33121199750113245	0.6601649856364195	2.490553715251561	0.4957377876710936	4.006713930973862	0.5452439071590842	0.5060377190965868	0.7734266774351825	0.742315264762658	0.9230065277191623	0.02866987524540612	0.0	0.0	0.0	0.0	0.0	0.49774924774500556	0.9036792428047021	0.0	0.0	0.0	0.0	0.0	2.490553715251561	0.4957377876710936	0.0	0.5452439071590842	0.0	0.0	0.0	0.9230065277191623	0.20102725245250494	0.3081931112744627	0.29994491534601686	0.19083472092701567	
600000	-10466.076127080412	-9905.923840108993	-560.1522869714182	-9835.814409377985	66.39038570396517	2.6986087352114536	6.408328659984764E-4	0.5966549247644005	7.634655830479692E-4	1.5767361588542902E-7	0.6171604892820447	-512.061677300879	529.7328245486088	540.6679658844539	111.34440156097733	87.56215757439357	32.79891137236163	28	16	3	27	7	0	0	0	0	1	1	1	0	0	0	1	0	0	0	0	0	0	1	0	0	0.26345214284547647	0.1396518036309254	0.29003200457165673	3.713331323348517	1.24525188897712	1.0050487989613177	0.9694949080194909	0.3935285919983694	0.2043205412409161	0.5981742722324258	1.8353697437843162	1.03699955408849	2.176425729615811	1.0457633001035782	0.07001056115921296	0.44833290478462956	0.013707183308360169	1.6717945082660701	3.0274689745899166	0.13047946218254927	0.017835483288431864	0.0	0.0	0.0	0.0	1.24525188897712	1.0050487989613177	0.9694949080194909	0.0	0.0	0.0	1.8353697437843162	0.0	0.0	0.0	0.0	0.0	0.0	1.6717945082660701	0.0	0.0	0.18782097849519697	0.3136199468758381	0.30701869466451	0.19154037996445514	
800000	-10457.133897530332	-9887.259823973249	-569.8740735570823	-9822.499152147728	83.298073219379	2.8635908726180848	6.398752137067903E-4	0.5661219634630724	7.029879804459841E-4	1.7012541934656446E-7	0.6376129092112915	-517.7520618378271	247.37416442166054	539.5634390142078	581.3049539633421	461.5770620306149	96.65998116334433	24	4	19	4	30	0	0	0	0	0	1	0	0	1	1	1	0	0	0	0	1	0	0	0	0	0.608817150480255	2.403402379814985	4.349202034102711	0.6696014233254858	0.9022813931409831	0.6026914555387761	0.4341330319372903	0.747153518160027	1.232225534880827	0.3524405993854921	0.4583575420750607	1.352962265867754	1.0451614082292406	0.03803983754491751	2.841209960067982	0.6339043839421052	0.931567113065415	0.1882834707261503	0.4607084680883923	0.42947257585901993	0.02781027857362784	0.0	0.0	0.0	0.0	0.0	0.6026914555387761	0.0	0.0	1.232225534880827	0.3524405993854921	0.4583575420750607	0.0	0.0	0.0	0.0	0.6339043839421052	0.0	0.0	0.0	0.0	0.19302525303875762	0.3109258673879234	0.30376400263244946	0.19228487694086974	
1000000	-10434.21129456889	-9903.142497826144	-531.0687967427465	-9830.171415730618	62.31145835747501	2.619408924398458	9.207704848817068E-4	0.619169600191214	9.582320157391685E-4	3.662180317068177E-7	0.6794067624709593	-480.0932274322125	266.78885690747336	707.6933942340069	46.7449997268757	25.84926986876252	36.658536946247246	29	21	17	1	13	0	0	0	0	0	1	1	0	0	0	1	0	1	0	0	0	0	1	0	0	0.034527696574139365	1.205360495397599	0.7598902151418249	2.2890887708393115	0.3152679681746111	0.1967863001911758	0.6499719064760723	0.6981264328953796	3.2740527285443672	2.7403479018306656	0.467174063412009	1.0822968919464422	0.6547977885581028	0.43427074606171545	3.5995825158923496	0.008090856405182045	1.0216042736971036	2.3355747893605177	1.161529486797447	0.3160039629003507	0.03692419510822621	0.0	0.0	0.0	0.0	0.0	0.1967863001911758	0.6499719064760723	0.0	0.0	0.0	0.467174063412009	0.0	0.6547977885581028	0.0	0.0	0.0	0.0	2.3355747893605177	0.0	0.0	0.18643475572307372	0.29381778666041664	0.3192760424713302	0.20047141514517972	
1200000	-10443.400503892075	-9908.264321668143	-535.1361822239325	-9838.248149491592	77.09834323635533	2.8757715987625834	8.674645475827173E-4	0.5797205186036708	9.029749218752019E-4	2.2596456130513755E-7	0.5789258402012905	-488.508787805445	208.09341172954038	171.46333285268793	472.9921415970454	86.83159599608223	33.48676189413793	2	28	15	25	11	0	0	0	0	1	1	1	0	0	0	0	0	0	0	0	1	0	0	0	0	1.1557707958110024	0.8337834674388301	0.8858924972094174	1.2405850127543478	0.5640853494332255	0.3226381830910007	0.6123494012836289	0.4408661917890313	0.18260980547213418	0.002153875174846284	0.5746224762438628	2.7400560900167283	1.1922856937312716	0.305934321407933	0.13047668585722608	2.229864431860237	1.543178201973442	0.33434422321731827	1.682883345347453	1.441050275301637	0.008825511764798732	0.0	0.0	0.0	0.0	0.5640853494332255	0.3226381830910007	0.6123494012836289	0.0	0.0	0.0	0.0	0.0	0.0	0.0	0.0	2.229864431860237	0.0	0.0	0.0	0.0	0.18952493204654686	0.30923203371444685	0.3063154386483793	0.1949275955906272	
1400000	-10484.849266342788	-9913.580501815895	-571.2687645268921	-9848.02835953586	83.85174335699988	2.579919851282414	6.746629246520748E-4	0.48667653836062236	7.267059257644647E-4	1.2282861638158178E-7	0.5051492007865153	-518.1782260809782	427.8585297780119	277.8657455005507	1117.8408689394832	149.1319692076222	52.99087088077131	8	17	17	33	6	0	0	0	0	1	1	0	0	0	0	1	0	1	0	0	0	0	1	0	0	2.6820603090246453	0.3837265418661667	0.08689804152976875	0.5105187104135701	0.8505188379459199	0.7549002319831273	0.5413261444711368	0.16749077896662354	0.28188352356573787	2.8655116421025273	3.148037179279991	1.2202164505332544	1.354265923370132	0.04671053390301257	0.9801099000600322	0.049065795726812286	3.8552732895382142	0.867036653023144	0.27863530012622284	0.17998729615521705	0.02508922163924287	0.0	0.0	0.0	0.0	0.8505188379459199	0.7549002319831273	0.0	0.0	0.0	0.0	3.148037179279991	0.0	1.354265923370132	0.0	0.0	0.0	0.0	0.867036653023144	0.0	0.0	0.20150206462146775	0.306949135116264	0.29538756549980105	0.19616123476246733	
1600000	-10446.551929586045	-9901.050834321055	-545.5010952649899	-9834.61834421824	62.70642447052771	2.7177666231496658	8.09618031584964E-4	0.5392889980612958	8.456961868618661E-4	1.9359013754270565E-7	0.5598030965179274	-489.19275777269206	292.64976282828815	617.2877221926199	556.1200037640256	69.80283939376889	1.6688582144523474	28	17	4	28	4	0	0	0	0	1	1	1	0	0	1	0	1	0	0	0	0	0	1	0	0	0.29511629672866196	5.966980671742025	1.8082089209650896	0.41653951357702784	2.567609360050491	0.9621191818756502	0.9073322088803778	1.333382375554931	2.950124287157915	0.8075133891181584	0.0151272202051068	1.5203904911678108	0.1585647671962233	1.921244920676373	0.5155408476636992	0.11861119107114454	0.22318803809606289	2.109407222658018	1.5125312810788065	0.007103649936116506	0.009511236424685524	0.0	0.0	0.0	0.0	2.567609360050491	0.9621191818756502	0.9073322088803778	0.0	0.0	0.8075133891181584	0.0	1.5203904911678108	0.0	0.0	0.0	0.0	0.0	2.109407222658018	0.0	0.0	0.19394738949378856	0.29612357069892	0.3150587334035279	0.19487030640376368	
1800000	-10448.86398880582	-9903.53332941169	-545.3306593941301	-9837.329050544284	73.8496160614353	2.526177713659875	7.833153238195152E-4	0.6517785131489988	7.475106591933673E-4	2.361714405659736E-7	0.6326343862883519	-496.51419887568824	414.7845527921871	248.20749949707977	745.3280304903069	60.49052534800571	54.75165633983821	8	21	19	13	20	0	0	0	0	1	1	0	0	1	0	0	1	0	1	0	0	0	0	0	1	0.03913960920436359	2.0779244969706023	1.3814481858208851	0.3123503019964695	0.5838312496761476	0.8146671233632378	1.5105640922167372	0.41164441231783355	2.120047026863878	0.5122208459996455	0.48496643639601306	1.0976000059952342	0.9639418204509279	2.2810162776033724	0.22756904015728432	0.07787727074274246	0.276378584266349	0.3108775410333063	1.3421211499282935	0.17705968500053232	0.028959512778899472	0.0	0.0	0.0	0.0	0.5838312496761476	0.8146671233632378	0.0	0.0	2.120047026863878	0.0	0.0	1.0976000059952342	0.0	2.2810162776033724	0.0	0.0	0.0	0.0	0.0	0.17705968500053232	0.2057957631852043	0.2970454048570223	0.3102586398414622	0.18690019211631145	
2000000	-10475.987473794235	-9907.783830839215	-568.2036429550207	-9841.391782397819	87.96435234018543	2.5989045553588626	6.248870923262725E-4	0.49990214834511637	7.120969125156958E-4	1.3744447333785256E-7	0.5636038235233721	-514.1531895978795	239.9026469380148	476.2355298093881	646.2036962583092	68.4951403350387	58.46494827992915	23	8	15	25	10	0	0	0	0	1	1	1	1	0	1	0	0	0	0	0	0	0	1	0	0	1.0011026318580565	0.20857381569934197	2.6367115421224314	2.1253320216498905	3.2789985247182347	1.9200682758720051	0.9000737214847537	0.1655666043334874	0.06776153743961669	0.0021403800268178148	1.0795314170122994	0.8197159734363361	0.6179181967416587	0.7119089953695499	1.9555056029850593	1.3274640717667348	1.1975545665422447	3.4699620359034813	0.16902311520056756	0.22360819603215973	0.00604554969265801	0.0	0.0	0.0	0.0	3.2789985247182347	1.9200682758720051	0.9000737214847537	0.1655666043334874	0.0	0.0021403800268178148	0.0	0.0	0.0	0.0	0.0	0.0	0.0	3.4699620359034813	0.0	0.0	0.198315823629596	0.296453069855489	0.30247405836180985	0.20275704815310547	
2200000	-10500.06985836444	-9920.531315952818	-579.5385424116224	-9854.464859984466	102.7747643483666	2.8481056940347393	6.068449302858633E-4	0.6317462132309788	6.678149514645906E-4	1.7411013340587542E-7	0.6782485260110731	-520.024246537797	1311.860271568357	358.24096276579115	670.6120850395706	308.3859784275934	85.57436695168845	4	5	36	4	32	0	0	0	1	1	1	0	0	0	0	1	0	0	1	0	0	0	0	0	1	3.523326977162502	2.2348425301364623	1.956491136586712	0.6560759588362239	0.6250244591282201	0.41783491701434716	1.4401685299185496	1.7708920441279123	2.2821154264611807	2.2504208878965017	0.812431871362037	1.5865164387294748	2.7716446385529365	0.1655942914552083	0.7839986898325413	0.6132860118984734	0.33085506942168286	1.040206950711014	0.20892340271895513	0.12010598756544098	0.011396924261701377	0.0	0.0	0.0	0.6560759588362239	0.6250244591282201	0.41783491701434716	0.0	0.0	0.0	0.0	0.812431871362037	0.0	0.0	0.1655942914552083	0.0	0.0	0.0	0.0	0.0	0.12010598756544098	0.18658507849379766	0.32176957950327867	0.3136046565536544	0.17804068544926963	
2400000	-10487.071237919852	-9897.786838185906	-589.2843997339457	-9828.92431979666	118.69992357208616	2.462953067696591	4.587085023832715E-4	0.506151010639451	4.6311165831640366E-4	6.025655265721853E-8	0.5790461112550168	-535.177664826729	556.8684642299662	2532.6359691648277	243.35981718468452	123.10043933080907	3.0052515412356957	38	5	4	32	2	1	0	1	0	1	1	0	0	0	0	0	1	0	0	1	0	0	0	0	0	0.4560034679034589	0.8499331671646033	0.31301846082600093	0.8431440016283761	0.7721623113346328	0.1554863400617219	0.08679733496921915	1.3490793012389901	0.05241985085021388	2.6915415475931663	0.7418731299878125	0.22337199268790156	0.2786686334154818	5.119294201778066	0.5469397164872748	1.7713852338667688	0.17014497718217367	0.7026801393814945	0.11134915946239168	3.073395435782462	0.010000284816086096	0.4560034679034589	0.0	0.31301846082600093	0.0	0.7721623113346328	0.1554863400617219	0.0	0.0	0.0	0.0	0.0	0.22337199268790156	0.0	0.0	0.5469397164872748	0.0	0.0	0.0	0.0	0.0	0.18421459365321868	0.3053439041898439	0.31392689854528	0.1965146036116578	
2600000	-10486.522913217428	-9906.413433760334	-580.1094794570939	-9839.732763047228	158.07981505218962	2.727509461032188	5.348383079898139E-4	0.4462776805071428	5.439603415747486E-4	7.184923151083035E-8	0.484464753393337	-524.2073910241625	139.40490795209243	376.57316386123716	702.2394069652411	787.8396297881794	84.50759899597891	1	28	1	16	35	0	0	0	0	1	1	0	1	1	0	1	1	0	1	1	0	0	0	0	0	1.1991996278099974	2.0965698392649728	0.5340648790443574	1.5797781003240534	0.3954908862861556	0.5202315531346903	0.13985569392312325	0.12742467766532797	0.6128771626189624	1.789592739309926	1.5965003915841567	0.24010792739848158	1.1969876745238428	1.2145352201550828	0.10848415550564379	3.073205904781328	0.005960667458493481	1.38005857317347	0.8361271191646824	1.4409843944885157	0.017524884232582465	0.0	0.0	0.0	0.0	0.3954908862861556	0.5202315531346903	0.0	0.12742467766532797	0.6128771626189624	0.0	1.5965003915841567	0.24010792739848158	0.0	1.2145352201550828	0.10848415550564379	0.0	0.0	0.0	0.0	0.0	0.18355217057529177	0.3154815945807941	0.30313024084081663	0.19783599400309793	
2800000	-10481.245762334065	-9929.61073531536	-551.6350270187041	-9862.307993102335	112.95873939762649	2.789250263150278	7.278558433203285E-4	0.4371544876014884	7.346898637704061E-4	1.0297442661472544E-7	0.4432611964248385	-497.89060931466145	544.2583360893099	488.80289754920994	177.70935974614557	535.2575016400199	50.03549308080799	5	3	20	16	37	0	0	1	1	1	1	0	0	1	0	0	0	0	0	0	1	0	0	0	0	0.2822035527954593	1.6681321312567232	1.8384975778348325	0.43360186327994543	1.8385211081931787	1.101758099183652	0.2277237146681554	0.827202894531473	0.7390332517694985	0.8448222313721757	1.576183764291492	1.3381631302476535	1.1642259303497933	0.09274678247789775	0.6553595242087377	0.44590803912476606	1.2233761501435143	0.45139698637274134	0.174456678008866	4.069489794675342	0.013733581083899764	0.0	0.0	1.8384975778348325	0.43360186327994543	1.8385211081931787	1.101758099183652	0.0	0.0	0.7390332517694985	0.0	0.0	0.0	0.0	0.0	0.0	0.44590803912476606	0.0	0.0	0.0	0.0	0.20838279201152804	0.2946194466356407	0.3011399581718717	0.19585780318095988	
3000000	-10483.229316544961	-9910.8666459752	-572.3626705697607	-9843.388234142109	102.54692529991539	2.8641888088511895	6.609337805081212E-4	0.485460893340241	6.727845464140257E-4	1.0451852481453001E-7	0.5037478915716742	-518.8716334781839	804.0747086792023	232.11618803902252	288.27642599834587	1035.8651079270974	67.0504441471636	7	18	2	20	34	0	0	1	0	1	1	0	0	0	0	0	1	0	0	0	0	0	0	0	0	0.06441400921002434	4.725676527759519	0.9443159899227147	0.38612615102027265	1.4310089625146856	0.6442134457856311	0.31708643580520735	1.7045084840577986	1.9902223703182964	0.2740704323231638	1.3301384194623862	0.670883009456408	0.6307105974367353	5.664260592107699E-4	0.30400735740404417	0.9702753222495715	0.5256583661385889	1.4043833900195972	0.5685909617854102	1.239258987433204	0.008384556922461234	0.0	0.0	0.9443159899227147	0.0	1.4310089625146856	0.6442134457856311	0.0	0.0	0.0	0.0	0.0	0.670883009456408	0.0	0.0	0.0	0.0	0.0	0.0	0.0	0.0	0.18964998680650536	0.316880163925575	0.29263792171942266	0.20083192754849746	
3200000	-10462.521571951333	-9905.339715023181	-557.1818569281512	-9837.37598255385	160.46235253661527	2.626968402803077	7.292186069145268E-4	0.5913798898685614	7.295567946176149E-4	2.3322770434988468E-7	0.6347080480581462	-500.91739242563347	427.1305434162226	324.8524612601267	265.2876513410486	905.9535749751934	75.60984825079217	5	10	21	9	36	0	0	1	1	1	1	0	0	0	0	0	0	0	1	0	0	0	0	0	0	1.0452876840337801	0.8154510901649398	0.525314905227327	0.4725967267244291	1.2273705846532101	1.0268359328320298	1.2465430067568775	0.0017968674483676804	0.05040767903344343	1.8241240255377993	0.6979652703400409	0.7275437663815932	1.7599375932214245	4.805066154756027	3.3946594466371063	1.791012729633735	0.17721625411465278	0.6548518486271301	0.15997578163052467	0.9294488921613772	0.024292213453250427	0.0	0.0	0.525314905227327	0.4725967267244291	1.2273705846532101	1.0268359328320298	0.0	0.0	0.0	0.0	0.0	0.0	0.0	4.805066154756027	0.0	0.0	0.0	0.0	0.0	0.0	0.17877443311602548	0.311268718037733	0.3026243266871758	0.20733252215906617	
3400000	-10447.76934012628	-9897.440211218089	-550.329128908192	-9832.473225457594	101.61525670786968	2.7437228697117733	7.148588453181435E-4	0.6210626070112226	7.084404226246721E-4	2.1971421330319405E-7	0.6768143963191993	-501.4311532066691	458.32030095581297	235.30778368037974	644.5025459729985	131.55170720866337	71.87361908989956	15	14	18	1	33	0	0	0	0	1	1	0	0	0	0	1	0	0	0	0	0	0	1	0	0	0.5414569090488311	0.6338769219330296	0.6251967092900479	1.5506613877277118	0.48884613937895116	0.527057232002254	0.3189005290235276	0.559974757943289	0.49691975674939753	4.930201337924569	1.8506660012361986	0.8163535835024773	0.7169214922084621	1.7319442501197684	0.3226640425772494	0.37669944468617644	0.6776469955127212	0.3647366581188717	0.11910875639301337	0.8844845009353446	0.012204969864747704	0.0	0.0	0.0	0.0	0.48884613937895116	0.527057232002254	0.0	0.0	0.0	0.0	1.8506660012361986	0.0	0.0	0.0	0.0	0.0	0.0	0.3647366581188717	0.0	0.0	0.17826543352401486	0.308062089996901	0.32676623289118073	0.18690624358790398	
3600000	-10431.362825086067	-9905.405099070507	-525.95772601556	-9841.387672700124	140.717682390707	2.7408451635266737	7.574625948730534E-4	0.6518128913550782	8.125338286656366E-4	2.8855714549566293E-7	0.6590910931241034	-480.39752575847416	388.38733068461147	179.74324707086433	503.97738036568643	48.0652288138659	55.25917668358666	8	17	23	5	28	0	0	0	0	0	1	0	0	1	0	1	0	0	0	1	1	0	1	0	0	0.4568215259196895	0.024850922531215867	0.8966659489329512	0.41874086269238936	0.08864159447971817	0.344583647481874	0.5219869883994122	1.5979916763052127	0.9898471713658886	1.6006261049862973	0.6386924891162626	0.36096117603881084	0.4026236116253461	2.5785312631425388	0.13995228386048372	0.0435156064710047	1.0675565137013547	0.0748002822354866	1.2232946042282287	1.4087581926493153	0.036881295591829955	0.0	0.0	0.0	0.0	0.0	0.344583647481874	0.0	0.0	0.9898471713658886	0.0	0.6386924891162626	0.0	0.0	0.0	0.13995228386048372	0.0435156064710047	0.0	0.0748002822354866	0.0	0.0	0.18996882188505393	0.29674813448536985	0.31484432693201153	0.1984387166975653	
3800000	-10459.557535227987	-9909.092837208902	-550.4646980190844	-9842.250834060324	68.75784591789942	2.8496659638136235	9.113011146334123E-4	0.5631557542950227	8.94819639718357E-4	2.727999804700975E-7	0.6278162003825309	-501.9449982897235	251.4544320405395	469.0160124879976	140.07079439128395	66.29479341203255	53.84083917841279	20	26	6	22	7	0	0	0	0	1	1	0	0	0	1	0	0	0	1	0	0	0	0	0	1	0.7610244366685063	0.18460590703771587	1.0250151520780104	0.6362110588221153	0.6921007012362218	0.42061241528906784	2.1088011618189557	0.7412522813764686	2.2521495016672795	1.1433424183114818	0.6891075279592707	0.9201366716285151	0.36677567818056783	3.5354834004670836	0.627245535506477	0.6762982566100441	1.1755689562179468	1.0960469808183033	0.4297775027229748	1.1866415702974435	0.022477943493204356	0.0	0.0	0.0	0.0	0.6921007012362218	0.42061241528906784	0.0	0.0	0.0	1.1433424183114818	0.0	0.0	0.0	3.5354834004670836	0.0	0.0	0.0	0.0	0.0	1.1866415702974435	0.2032279762830184	0.3057800701793166	0.3009646161372986	0.19002733740036698	
4000000	-10438.436182566002	-9900.319963262324	-538.1162193036783	-9835.125779183114	70.17098073541993	2.434236248383964	8.403686349811132E-4	0.6185871900774174	8.882606143868016E-4	2.5559592779380384E-7	0.6283472690337005	-496.7426870629105	165.02321485392815	348.82838117207984	96.89629990266941	86.92401342091344	34.1606778306828	23	22	6	22	8	0	0	0	0	1	1	1	0	0	0	0	1	1	0	0	0	0	0	0	0	0.6154038405205663	1.5325101249894095	0.9436100018780834	0.810387367061921	1.8280309118375695	0.8336717150485533	0.6728261696166438	0.26192559202824156	0.5639114464436076	0.27219259236065413	0.24360058719532096	0.6707379392651417	0.19112064237083845	1.701609428769022	0.24268233019843963	0.04563289023733302	0.016067652467506962	1.0652476979297667	0.8674207184845536	1.3339614739009447	0.009710732114905338	0.0	0.0	0.0	0.0	1.8280309118375695	0.8336717150485533	0.6728261696166438	0.0	0.0	0.0	0.0	0.6707379392651417	0.19112064237083845	0.0	0.0	0.0	0.0	0.0	0.0	0.0	0.17691455761018224	0.30811881367358634	0.30800973677657856	0.20695689193965333	
4200000	-10478.80318003791	-9902.587923031046	-576.2152570068649	-9833.143948685038	82.79942547556202	2.5605263384979855	6.310557789267602E-4	0.5137022854316999	6.998291194668864E-4	1.2281468713749325E-7	0.5550145962954363	-525.0742270156255	499.8294805450774	493.58969464648675	143.45309040003218	146.48348651032723	15.629217985207722	37	7	19	14	4	0	0	0	0	1	1	0	0	1	0	1	0	0	1	0	1	0	1	0	1	0.4047550795914711	0.20402631784738032	0.3806359937340929	2.3873427805745293	0.15916870521648696	0.5237362515472418	1.6912047836997526	2.270812958351583	0.619021448465338	1.4902082762521753	0.4163146903509914	2.596965835535489	0.9356911055170757	1.6594694190649693	0.2673096273064071	0.3642853191087147	0.8499398657321888	0.4433230557076421	0.19676028766139306	0.9378139257480294	0.048224392195168345	0.0	0.0	0.0	0.0	0.15916870521648696	0.5237362515472418	0.0	0.0	0.619021448465338	0.0	0.4163146903509914	0.0	0.0	1.6594694190649693	0.0	0.3642853191087147	0.0	0.4433230557076421	0.0	0.9378139257480294	0.19529214916787174	0.3072904337488842	0.29200655239749274	0.2054108646857517	
4400000	-10521.493763346863	-9935.357053713065	-586.1367096337989	-9869.201038037112	100.84505311533968	2.5579321360423224	4.6909504147684425E-4	0.477727985507437	5.072318339364344E-4	4.2592656005065064E-8	0.4601752874215377	-533.0636013932262	397.8091730103896	478.2922900346737	998.7437154814588	100.60668719072925	1.5995540044183985	7	28	13	30	3	1	0	0	0	1	1	1	0	0	0	0	0	0	0	0	0	0	1	0	0	0.37195826007251975	0.8596442628581705	0.20466729967101913	1.0753243658743035	1.5895761827029333	0.6298603349932187	0.37757131148900364	0.03109684991150373	2.6870832110962652	0.981264537518107	0.6243714587732091	0.7254228960175859	0.4426718772414204	0.2709900022090084	1.7453459370879982	4.0986762327121085	1.1109333954961196	1.9840894379952208	2.3728305409161337	1.1137574334393516	0.008842862697141423	0.37195826007251975	0.0	0.0	0.0	1.5895761827029333	0.6298603349932187	0.37757131148900364	0.0	0.0	0.0	0.0	0.0	0.0	0.0	0.0	0.0	0.0	1.9840894379952208	0.0	0.0	0.20167122205073307	0.3064900566739605	0.309683331685626	0.1821553895896808	
4600000	-10486.66599085447	-9898.125662989458	-588.5403278650119	-9830.115174072273	91.06619402641964	2.555474475968979	5.591809272141588E-4	0.5903473173463667	6.284400700874721E-4	1.3400590508382118E-7	0.6503098654482677	-535.5490916209907	397.38078744926895	971.8281735053037	118.30291233628527	27.799674871005866	8.955680785551836	25	17	35	3	1	0	0	0	0	1	1	0	0	0	0	1	1	1	0	0	0	0	0	0	0	0.5298111028066697	0.6750917283069942	2.231416604726347	2.8793314412490103	1.2144735262889599	1.2703771389718914	2.4291115346493926	0.12128923570398331	4.784393565345349	1.577211958840034	2.346384726967373	1.3072704396361223	0.33564797721930295	0.33093504731380646	0.21848131128172496	0.5572592109515005	0.22963622107695214	0.5410356160653287	0.05451025025862885	2.1091639213167586	0.010396837296432824	0.0	0.0	0.0	0.0	1.2144735262889599	1.2703771389718914	0.0	0.0	0.0	0.0	2.346384726967373	1.3072704396361223	0.33564797721930295	0.0	0.0	0.0	0.0	0.0	0.0	0.0	0.20204664384619367	0.2955277472774739	0.2905320014167842	0.21189360745954863	
4800000	-10458.612004912195	-9909.078109265187	-549.5338956470076	-9837.575725538052	88.12773755005432	2.562804009735218	5.719809933369383E-4	0.5091729053852516	6.470432943914502E-4	1.0532476125040068E-7	0.5534683880631995	-503.6647492715432	1079.7018481731045	306.63181322105527	502.6645396233656	88.58816907550474	0.10510381624977994	7	24	10	37	3	0	0	0	0	1	0	1	0	0	0	0	0	0	0	1	0	0	1	0	0	1.3944228795839	0.5678210292199537	1.0007648210650248	0.1852022914689329	0.4352219117055514	0.11141175618564192	0.31501512937583775	1.2586286729343032	1.266974232392186	0.09891320250423291	1.9187712459324093	0.37637473189382653	0.7083994498125025	1.1553813873595853	1.849370797872188	0.030221612499892875	1.7185824375358476	1.9730012656492464	0.32350497963128744	0.12375412169269785	0.017942655532504858	0.0	0.0	0.0	0.0	0.4352219117055514	0.0	0.31501512937583775	0.0	0.0	0.0	0.0	0.0	0.0	0.0	1.849370797872188	0.0	0.0	1.9730012656492464	0.0	0.0	0.19828335522636426	0.3050302359615642	0.29621086196164714	0.2004755468504251	
5000000	-10447.610810800801	-9906.36687482336	-541.2439359774426	-9841.967884436837	77.7258962718869	2.662276720658346	7.596346157999294E-4	0.6363573367908505	8.062618534050006E-4	2.809072317032908E-7	0.6782442481510521	-490.30167200392526	223.89006898810706	760.7705963930773	42.16121743272873	113.86252265150362	0.9353852278197177	26	19	21	13	2	0	0	0	0	0	1	0	0	1	0	0	0	0	1	0	1	0	0	0	0	0.07955212067303892	0.3127624299983449	1.2965662616685025	2.0947688800935973	0.6429328960505902	0.89516552593088	0.29718028681751013	0.8178474548406157	3.8956178720540273	0.19364755591222288	1.4536055437139286	0.17488824627816474	0.703567728620717	1.5339086035705825	0.22173855828788366	0.1302892260654672	3.814959727647325	0.8684907238235138	1.3842635254650113	0.5797848423833127	0.03517295866035271	0.0	0.0	0.0	0.0	0.0	0.89516552593088	0.0	0.0	3.8956178720540273	0.0	0.0	0.0	0.0	1.5339086035705825	0.0	0.1302892260654672	0.0	0.0	0.0	0.0	0.20188365091283036	0.301498412302709	0.2905829007229878	0.20603503606147341	
5200000	-10492.722229154786	-9914.815716447098	-577.9065127076884	-9847.127813170271	120.69031859609811	2.925782485340994	6.7214946367796E-4	0.5509324487174034	6.663988659803235E-4	1.226273018115427E-7	0.5281411374433415	-516.1885814994464	528.7366765744223	132.30592820448217	1033.0794944267552	461.2726062369056	143.70304482908796	11	17	5	13	35	0	0	0	1	0	1	0	0	1	0	1	0	1	0	0	0	0	0	0	0	1.983947940422762	0.42448145698879797	2.0709824916012565	0.049733799568492894	0.06313170599622504	1.1280279280271652	0.10561441311268804	2.678619659120919	3.5418668649278096	1.0195259068482723	0.4925626349528856	1.058807881891867	0.40847341827995753	0.06705918828717986	4.451127500741734	2.6853080814833166	0.27432048214747995	0.5942472163765903	1.5303410805873745	0.37659699434055777	0.018459241698016406	0.0	0.0	0.0	0.049733799568492894	0.0	1.1280279280271652	0.0	0.0	3.5418668649278096	0.0	0.4925626349528856	0.0	0.40847341827995753	0.0	0.0	0.0	0.0	0.0	0.0	0.0	0.1837707266211772	0.31522910178336894	0.3008476138817376	0.20015255771371687	
5400000	-10463.881018306774	-9913.524392725358	-550.3566255814172	-9849.186979580338	134.96466860236774	2.6273915571585142	6.668875506847711E-4	0.5610006843971116	6.801690408664682E-4	1.521357994591863E-7	0.5856969555419244	-507.4168111954817	281.2765237645789	501.74409010239714	667.322055356701	74.3906639765666	22.316083827951775	28	14	5	30	4	1	0	0	0	1	1	1	0	0	0	0	0	0	0	0	0	1	0	0	0	1.4658782589147703	0.6651175248642281	1.1762821056918176	1.8906783724881608	1.317715288979737	0.7602744204631928	0.4839149252565551	0.3786471827639126	1.1189051005419344	0.6826462749843244	0.669315387290699	0.14987473350146835	0.8299072551257993	0.20966592853630192	0.6773336059322402	0.18926445836445746	0.7510990490276511	0.16330277494059145	0.1832298008952965	0.04136000359551382	0.008974879069578029	1.4658782589147703	0.0	0.0	0.0	1.317715288979737	0.7602744204631928	0.4839149252565551	0.0	0.0	0.0	0.0	0.0	0.0	0.0	0.0	0.0	0.7510990490276511	0.0	0.0	0.0	0.18190198104670602	0.309098246819083	0.31367464156655617	0.19532513056765546	
5600000	-10446.268897602782	-9907.429763749482	-538.8391338532996	-9834.156504567774	84.93234698127142	2.5913883975176115	8.225793343369864E-4	0.5628032155491668	8.313295887479402E-4	2.0193998233745857E-7	0.5478428262544195	-488.91375209056514	228.47308366043953	302.0663094326627	1071.2322350083955	86.05364670062878	75.5036742376694	21	14	5	12	29	0	1	1	0	1	0	0	0	0	0	0	1	0	0	0	0	1	0	0	0	0.2799377495765604	2.7383308090982332	0.416253648824849	0.37261898724825676	1.731069252026089	1.0314280521008585	2.6105782942680644	2.1236666888332385	0.4561496511527584	0.06881735399877548	0.14116330891022422	0.9123049873454946	0.48435476634386593	0.01750408311273298	0.02663315325044949	1.5968838785700932	0.25468542284717494	0.22453778850749562	2.7407408894387655	0.1626464856216093	0.020447136594178173	0.0	2.7383308090982332	0.416253648824849	0.0	1.731069252026089	0.0	0.0	0.0	0.0	0.0	0.0	0.9123049873454946	0.0	0.0	0.0	0.0	0.25468542284717494	0.0	0.0	0.0	0.18278138128319865	0.29590263160306285	0.3146276856350933	0.20668830147864595	
5800000	-10481.595836488663	-9911.558259165547	-570.0375773231151	-9834.107361894805	153.4122215730468	2.609861598025742	5.913879028484379E-4	0.5164769493671525	5.967788922459813E-4	9.41965296544849E-8	0.5340061091629295	-519.823995280929	234.05060287305255	278.9605841388469	827.5979857518782	643.6257313258935	88.1881654620959	27	1	10	7	36	1	0	0	0	0	0	1	0	0	0	0	0	0	0	1	1	1	0	0	0	1.3513004453570692	1.4242160530702772	0.2530721599827	0.9259621979410019	0.3638660673564413	1.0981792586336716	1.095197182729708	0.189776122901274	0.6257316085655572	0.05107125657280064	2.7144421871974704	0.5596052605643194	0.16612417981260869	1.0027436533760847	0.34740506408613414	2.8707936631787954	1.7061068423132228	1.2128946690286426	0.08356040558952098	0.35561258847022775	0.033332881588502374	1.3513004453570692	0.0	0.0	0.0	0.0	0.0	1.095197182729708	0.0	0.0	0.0	0.0	0.0	0.0	0.0	0.34740506408613414	2.8707936631787954	1.7061068423132228	0.0	0.0	0.0	0.18773074366583353	0.30594802290058665	0.310741078222947	0.19558015521063343	
6000000	-10480.839910569952	-9892.546822999953	-588.2930875699986	-9827.77113043597	150.84379697939977	2.888443095301977	5.667405918963229E-4	0.6877501964249845	5.35683984411224E-4	1.6564363612006226E-7	0.7411451899761241	-538.0544704945041	326.9316141569523	442.282056429325	655.1130319549621	51.18920051663442	194.13418009384569	3	32	15	16	15	0	0	0	0	1	1	1	0	0	0	0	0	1	0	0	0	1	1	0	0	1.698451665796921	0.25256315007261515	1.125884004275987	0.5123225444985505	1.3630073373905682	1.0378833574537312	0.41597440149177184	1.1100888827777322	0.6756937377508957	0.2924727813397036	0.006232047278439292	0.30907190569131787	0.23019288387107467	1.0089162175206272	0.4595514930197161	1.6166066985065888	0.9664032814578334	1.4985331317928086	0.813395608806581	1.3600963101919008	0.004058131473309188	0.0	0.0	0.0	0.0	1.3630073373905682	1.0378833574537312	0.41597440149177184	0.0	0.0	0.0	0.0	0.0	0.23019288387107467	0.0	0.0	0.0	0.9664032814578334	1.4985331317928086	0.0	0.0	0.1836170696116099	0.3042938031625168	0.31221843935509	0.19987068787078394	
6200000	-10474.41628538739	-9910.8087110072	-563.6075743801905	-9841.697554787092	155.71183679002803	2.6159522709581196	6.416425889654681E-4	0.7007386719746796	5.936743830139491E-4	1.5492520096257785E-7	0.625766103874011	-514.0175420186131	565.2301593205384	255.2178985158671	909.5621865819808	133.5997901602906	70.40626341144419	6	21	17	9	28	0	0	0	0	1	1	0	0	0	0	1	0	1	0	0	1	0	0	0	0	0.003261937848342338	1.5215472717684437	0.12437073830301276	0.013574924294665126	0.15869009730176345	0.31676542457377505	0.10780402782652478	1.0456638874932902	0.613621441411713	1.1611377544522479	2.0482731324148045	0.9788867132918979	0.8850498669052107	1.362444228726279	0.08521899151162875	0.5177580877824449	0.858324112585245	2.780967940710996	0.4915012177367667	2.1679835489082855	0.03188858478714003	0.0	0.0	0.0	0.0	0.15869009730176345	0.31676542457377505	0.0	0.0	0.0	0.0	2.0482731324148045	0.0	0.8850498669052107	0.0	0.0	0.5177580877824449	0.0	0.0	0.0	0.0	0.18680853306806486	0.30580082223778227	0.31456999971947713	0.19282064497467638	
6400000	-10448.391965536617	-9899.195870247144	-549.1960952894727	-9832.350889328029	97.32770237459015	2.507985226765703	6.962603400166115E-4	0.5382324812070055	7.627573575485566E-4	1.6692706300358812E-7	0.5693199634764594	-497.97644277852834	290.1941592885548	212.47224174142647	1073.5746299843624	76.9596352849608	43.56990014455434	17	15	14	31	4	0	0	0	0	1	1	1	0	0	0	1	0	0	0	0	0	0	1	0	0	0.48158224150032924	0.4027995029183991	1.6097135650937224	0.41797250750877774	1.9411697570026643	0.7665259442561635	0.5848576733547955	0.2832016239854202	0.632886322173114	0.2080044114438474	1.4782884710354518	0.2636951760969831	1.0574246097454307	1.7294746919885509	0.49045145044572724	3.917016108366321	0.8257449926630809	0.9339767179649099	1.2655864785568178	0.24289628251697792	0.005822583208244429	0.0	0.0	0.0	0.0	1.9411697570026643	0.7665259442561635	0.5848576733547955	0.0	0.0	0.0	1.4782884710354518	0.0	0.0	0.0	0.0	0.0	0.0	0.9339767179649099	0.0	0.0	0.18855427890866067	0.29580106450213983	0.29705399823435824	0.21859065835484198	
6600000	-10426.783846736625	-9898.583755437112	-528.2000912995134	-9833.924919300609	92.91051241074157	2.4720361625322997	8.548119342021241E-4	0.6349499460264714	9.04319300306763E-4	4.078533953081541E-7	0.7262671542084675	-484.04064002324765	231.973895966808	658.2792321351923	69.17548462091268	103.26765912567419	53.7486464185751	31	17	17	7	9	0	0	1	0	1	1	0	0	0	1	0	0	0	0	0	1	0	0	0	1	0.4356973847954069	0.1879313478980051	0.6962028252382836	0.6853772033542237	0.36308712918591796	0.2169090482537782	0.9606255258870994	0.2429338954612138	0.35890431157276387	1.5902423499214726	0.7363838112577626	0.7446763320508999	0.40704023071386747	1.1775208838411968	2.348470689539736	0.45505899275668454	1.0521587069326235	0.4455730286711912	0.1502973336864342	0.6131775423052322	0.04330828908302111	0.0	0.0	0.6962028252382836	0.0	0.36308712918591796	0.2169090482537782	0.0	0.0	0.0	1.5902423499214726	0.0	0.0	0.0	0.0	0.0	0.45505899275668454	0.0	0.0	0.0	0.6131775423052322	0.20110243761060576	0.3058202471620158	0.3080317922046614	0.1850455230227178	
6800000	-10489.745876944227	-9909.162398475195	-580.5834784690326	-9840.029992319885	177.10556113203364	2.4760604959858066	6.881338022128134E-4	0.593171872209147	6.578782660234115E-4	1.6218088214849913E-7	0.579516077582622	-524.6193087002753	355.39549408050885	415.8029699555932	291.7609106597403	324.5444707761929	70.59829779767936	14	27	5	15	20	0	0	0	0	0	0	1	0	0	0	0	0	1	1	1	0	0	0	0	1	0.39532481128723895	0.9620387237144453	1.1465733420581248	0.9646465458315222	1.025392468862051	0.3701223657703969	2.335879324392367	0.24849021352303932	0.5374582348678575	0.2889661440879431	0.9468489155792585	0.26285985810465057	4.780516257403818	5.437012300069575	1.9599808619510395	0.8982078972979635	0.9725799569170586	0.954265827159783	0.4814255389298624	1.1151501972673663	0.05063746674198058	0.0	0.0	0.0	0.0	0.0	0.0	2.335879324392367	0.0	0.0	0.0	0.0	0.0	4.780516257403818	5.437012300069575	1.9599808619510395	0.0	0.0	0.0	0.0	1.1151501972673663	0.1962976200317047	0.29951267063219006	0.30736876470377245	0.1968209446323335	
7000000	-10455.81209322761	-9911.612570632456	-544.1995225951545	-9843.144765839364	112.07859479313981	2.44894386137792	7.494901152041753E-4	0.5367327942225314	7.416497148953679E-4	1.6667330873066246E-7	0.5748780333525586	-498.6462198553749	261.93738468489875	809.655286512982	38.402572721277174	62.742121222176	83.83357343539804	27	15	17	7	15	0	0	0	0	1	1	1	0	0	1	0	0	0	0	0	0	0	0	1	1	0.7270978369772176	2.252396653862619	1.1514695981011107	0.5353053769926761	0.8334324282454062	1.3092773937257218	0.8643355628156473	0.1473801815291845	0.7678752728306695	3.397726875751071	0.18926788230649974	0.15328644426829735	1.0603510227189779	0.011299555523880001	1.2045480057082951	0.03649314620564018	0.280275606692408	0.28790852536221806	0.1450461955503538	0.050891922372187495	0.018461619378495497	0.0	0.0	0.0	0.0	0.8334324282454062	1.3092773937257218	0.8643355628156473	0.0	0.0	3.397726875751071	0.0	0.0	0.0	0.0	0.0	0.0	0.0	0.0	0.1450461955503538	0.050891922372187495	0.1965507157134895	0.29506488841164746	0.3164030905618012	0.19198130531306262	
7200000	-10437.57496480458	-9901.55214005552	-536.0228247490588	-9835.788557581132	120.24271124498672	2.468172355801401	6.797358406687962E-4	0.6245790913930408	7.145846191206738E-4	2.509455935137189E-7	0.6861852067437626	-479.9930036075804	453.9478273758776	131.56181699368432	263.75304033687337	1037.5982062577123	87.14646861238062	6	24	1	8	42	0	0	1	0	1	1	0	0	0	1	0	0	0	0	0	1	1	1	0	0	1.2438652500333387	0.09007192820370022	0.6723747838721337	0.9375688570679284	0.83214834995961	0.5537979676902559	2.8318976637421884	0.5132199820290072	1.8464688031391467	1.6446511110666422	0.07837430017947059	2.4436489494078146	0.5950214766727245	0.10903265220996061	3.9437374600842277	0.004561001890854668	0.045993785162338846	0.896536010975832	0.5114295342709757	0.2662617562450803	0.019484275505294024	0.0	0.0	0.6723747838721337	0.0	0.83214834995961	0.5537979676902559	0.0	0.0	0.0	1.6446511110666422	0.0	0.0	0.0	0.0	0.0	0.004561001890854668	0.045993785162338846	0.896536010975832	0.0	0.0	0.1936175576024018	0.30535701585635605	0.3073612710688647	0.1936641554723782	
7400000	-10467.532389790791	-9899.727611443843	-567.804778346949	-9834.614085718604	105.16057688456684	2.8602338125847035	5.51759427515755E-4	0.5286595435637491	6.018770824106481E-4	8.322769037843742E-8	0.5104919787975793	-520.638204752134	335.0834278464586	296.5448461588441	770.595733274787	126.35654480677756	64.48312047818187	29	2	15	5	30	0	0	0	1	1	1	0	0	0	0	1	0	0	1	0	0	0	0	0	1	0.03891355016865315	1.6557133278245402	0.45744635476509776	0.0467560392446346	0.9354205359465185	0.4385048471255686	0.9849580670585817	0.1423465330492622	0.10118416153794947	0.07993401612177131	0.5674277745358433	1.2380282765645396	1.7924622438797813	1.8376938270592014	0.03262200689297129	0.697286934158497	2.2083869507618106	0.8477217465884465	1.5694161933819701	0.3966328172017126	0.016525742731882093	0.0	0.0	0.0	0.0467560392446346	0.9354205359465185	0.4385048471255686	0.0	0.0	0.0	0.0	0.5674277745358433	0.0	0.0	1.8376938270592014	0.0	0.0	0.0	0.0	0.0	0.3966328172017126	0.1899741543315692	0.3083907449316453	0.30182816039720095	0.19980694033958527	
7600000	-10490.012262660468	-9912.100146344907	-577.9121163155618	-9845.164119292267	143.23642311895782	2.6091035766647783	6.614112336596209E-4	0.4477296523255952	6.623516442872861E-4	1.0866868153418768E-7	0.4974602046481925	-521.1431917973346	312.79886141497474	578.4255940549823	507.4422842448371	471.9457800284469	73.24172665837372	25	5	9	9	33	1	0	0	0	1	1	1	0	0	1	0	0	0	1	0	0	0	0	1	0	3.489067563994441	0.8750880936641429	2.103863342434454	0.776104603837235	1.9525105756786874	0.8539109179030998	1.1847605369394225	0.5064390851197553	0.7379602179734226	2.9656836929041948	1.0774713412252992	0.0466963049636303	0.5918371016946746	1.120295369224183	0.1741091076778634	1.5419012893854647	0.4834226025716462	0.7747544786837491	1.0240483597135226	1.0261813672031468	0.015766199806763453	3.489067563994441	0.0	0.0	0.0	1.9525105756786874	0.8539109179030998	1.1847605369394225	0.0	0.0	2.9656836929041948	0.0	0.0	0.0	1.120295369224183	0.0	0.0	0.0	0.0	1.0240483597135226	0.0	0.18780990012668142	0.31365108381530243	0.3043559483678252	0.1941830676901916	
7800000	-10509.380439287726	-9921.412420869994	-587.9680184177321	-9855.335701194823	109.1840339945754	2.418682710007705	4.964255426177983E-4	0.5581535520227391	5.402091231407267E-4	9.658187263769344E-8	0.600368367872056	-535.8262014871818	2778.7656357063597	678.6379219031257	361.4802342167512	90.9324445513166	37.86386236256618	2	35	11	31	2	0	0	0	0	1	1	0	0	0	1	1	0	0	0	0	0	1	1	0	0	1.2897375531708808	1.1820097764251856	0.7790155008336619	2.2575914414263694	0.8297241734312452	0.6968724510231321	1.232271807793205	0.6237210354039955	1.6157482382258632	0.5240239937320234	1.6768301094136282	0.5047634833289285	0.27236205479019354	3.5729114020512673	1.4241643250140408	0.1382016899184148	0.4202989366051132	0.5441572088788965	0.21462554167597264	0.10740949903276927	0.010543030816452761	0.0	0.0	0.0	0.0	0.8297241734312452	0.6968724510231321	0.0	0.0	0.0	0.5240239937320234	1.6768301094136282	0.0	0.0	0.0	0.0	0.0	0.4202989366051132	0.5441572088788965	0.0	0.0	0.21153332249725237	0.28683635202444285	0.30797948708548034	0.19365083839282518	
8000000	-10463.468053990502	-9909.795325372761	-553.6727286177415	-9844.118524794421	107.12940204871386	2.592132229730618	6.217837842814755E-4	0.5602595388571602	6.734394784240181E-4	1.0388667736623481E-7	0.5055754283421989	-507.68714654937645	332.1640972945075	353.90805654931614	1465.9029033871336	98.2466325090886	122.96554264509	5	29	4	31	12	0	0	0	0	1	1	0	0	0	0	1	1	0	1	0	0	0	0	0	0	0.2517034526688766	0.6719444078361687	1.3704018624497127	0.14055081906595235	0.41293626032908537	0.7329591891437226	0.09545502929970968	0.1486736147264994	0.6211771570896997	0.5278172450443228	1.7193410382675567	0.5235423247696471	2.1303049479894924	1.913664930305843	0.004543446875371638	0.2795538123620669	0.419473569283093	0.38175335523665954	0.42252181779940856	0.1345795198523216	0.016412068547585458	0.0	0.0	0.0	0.0	0.41293626032908537	0.7329591891437226	0.0	0.0	0.0	0.0	1.7193410382675567	0.5235423247696471	0.0	1.913664930305843	0.0	0.0	0.0	0.0	0.0	0.0	0.19379791920030756	0.2982747030347106	0.31599622434095787	0.19193115342402478	
8200000	-10459.523498676623	-9891.199814027243	-568.3236846493803	-9826.477617927927	164.75135686890206	2.8008600968882313	6.211240494957974E-4	0.49450930199716037	5.911931878745956E-4	9.346941432712121E-8	0.5127375297854032	-518.9448255018117	341.8556008226965	932.204863830356	1724.5997630861468	98.6528664141781	48.64546245902585	30	8	6	30	7	0	0	0	0	1	1	0	0	0	0	1	0	1	0	0	0	0	1	0	0	0.5986302836358717	0.547308339760933	0.11745740347827802	0.5287411579790269	0.6099843546677305	1.0765124582318597	0.12846273526754654	0.35211686565269606	0.9542282701938585	0.19098636788368284	3.4021207962014834	0.3042140133312316	2.3840096412328964	0.2751391139061547	2.8693550522150932	0.14643916612338312	0.20976297038963979	0.22356859752454747	0.054369055396713994	1.67989902163937	0.01940855894338051	0.0	0.0	0.0	0.0	0.6099843546677305	1.0765124582318597	0.0	0.0	0.0	0.0	3.4021207962014834	0.0	2.3840096412328964	0.0	0.0	0.0	0.0	0.22356859752454747	0.0	0.0	0.19069051533578357	0.29674200549604446	0.32660716023501074	0.1859603189331621	
8400000	-10473.964681425605	-9911.75233105024	-562.2123503753638	-9843.652467881902	143.84621609451577	2.5201768739752715	7.254382335501219E-4	0.6837931560774149	7.150941137983355E-4	2.1361368359156983E-7	0.6324995533538412	-508.7980642598566	290.1360429714919	222.6502949921951	545.9792614793887	201.09305418835322	85.25913915845081	26	5	15	4	31	1	0	0	0	0	1	0	0	1	0	1	0	0	0	0	1	0	0	0	0	0.08903440750203516	3.394444237315696	1.0650338557918082	2.6108871378177385	0.065143321502815	0.4588171180003382	0.008168662986854553	0.2512439315612871	1.6306429260145996	1.5755599244007141	0.9972153778654802	0.1418365252856743	2.4520309647990692	1.019935123867835	1.2310071540690455	1.433027707463781	1.3254041606613107	0.9688410698675237	0.27151454826360993	2.216004798838707	0.04089761199174283	0.08903440750203516	0.0	0.0	0.0	0.0	0.4588171180003382	0.0	0.0	1.6306429260145996	0.0	0.9972153778654802	0.0	0.0	0.0	0.0	1.433027707463781	0.0	0.0	0.0	0.0	0.19272916375804142	0.2893202298094405	0.31049652417121604	0.20745408226130294	
8600000	-10454.683061509479	-9900.71805205093	-553.9650094585488	-9835.64212121609	110.74627182507943	2.7670384090650724	7.712707573269435E-4	0.557800081578694	7.686004756157675E-4	1.730149719829582E-7	0.5337722866124682	-497.1705361192044	279.69449896795874	121.12376870928846	528.8599379511206	79.71048103571812	142.468574223325	15	18	12	3	33	1	0	1	0	1	1	0	0	0	0	0	1	0	1	0	0	1	0	0	0	1.2517523265371135	1.559122195220433	0.9971983382918245	0.019355057296551955	1.8382566815433226	1.0945986280066204	0.7479304698961005	1.8598633925620918	0.5995976094664193	0.34080579095575153	2.7366032514833822	0.7913882554428219	0.3739021682219287	2.2875764310586013	1.3203790096997068	0.5544549325696273	1.4480422367509516	0.29194724389202065	2.84719260611746	0.24580818085586384	0.022779968799318318	1.2517523265371135	0.0	0.9971983382918245	0.0	1.8382566815433226	1.0945986280066204	0.0	0.0	0.0	0.0	0.0	0.7913882554428219	0.0	2.2875764310586013	0.0	0.0	1.4480422367509516	0.0	0.0	0.0	0.1839726281465944	0.30648490961227465	0.31407449625881084	0.19546796598232116	
8800000	-10469.778080778937	-9908.123290790445	-561.6547899884922	-9845.694314032002	182.10100532993306	2.5721133781077254	6.372353335673785E-4	0.5135335639040018	6.116608401731075E-4	1.3982726878276217E-7	0.5913788208620064	-509.3845771403176	343.32822131575193	337.80733065283476	946.8319023807645	989.1847044868384	91.9882764875087	20	11	8	6	36	0	0	0	0	1	1	1	0	0	0	0	0	1	0	0	0	0	1	0	0	2.3188553746451075	1.402306277182733	0.6738826715120606	2.666819939151557	1.41741350589157	0.8619288446193097	0.5170737356610269	1.1658031222748004	0.36185246064375426	1.5066060448534067	1.2563259134146183	0.4239425360430717	0.27715436776890884	0.07818530008992929	1.0303075941209943	0.6537651638398648	0.3591360054498622	0.6308071231060646	0.4529110379653453	0.993070842778572	0.004802421108049052	0.0	0.0	0.0	0.0	1.41741350589157	0.8619288446193097	0.5170737356610269	0.0	0.0	0.0	0.0	0.0	0.27715436776890884	0.0	0.0	0.0	0.0	0.6308071231060646	0.0	0.0	0.2044646716873845	0.2908775536661433	0.30631178401700093	0.1983459906294723	
9000000	-10478.21357726863	-9913.915750050008	-564.2978272186231	-9845.887688726401	156.04873486289662	2.734055028134233	6.471830785199567E-4	0.5972401145488258	6.106695492473289E-4	1.2893797724539914E-7	0.5670473179982646	-510.6920835490147	426.04648854852513	779.4876285983083	43.83384414966348	136.5458353666409	34.47832003750919	32	13	20	12	4	0	0	1	0	1	1	0	0	0	0	0	0	0	1	0	1	0	0	0	0	0.9788933324540715	0.18843073718269157	0.32373301297302626	2.151828251866951	1.4601438658403605	0.6385234413061301	0.09111160260928473	0.3404237212039301	5.32117256525694	0.049036089175570875	0.06988685198948653	0.8539923708282791	3.9401957848910505	3.521301322375909	0.5712163408754825	0.9639417028329816	0.2046522531462137	0.7327884324160215	0.8721868157583006	0.18818943410414957	0.013599731451628199	0.0	0.0	0.32373301297302626	0.0	1.4601438658403605	0.6385234413061301	0.0	0.0	0.0	0.0	0.0	0.0	0.0	3.521301322375909	0.0	0.9639417028329816	0.0	0.0	0.0	0.0	0.20505551677699116	0.2951504789468236	0.3001898209495369	0.1996041833266493	
9200000	-10458.072436172723	-9899.254666276336	-558.8177698963858	-9830.836027889227	112.40433899418696	2.647990548544978	7.170497848866344E-4	0.5197357779421132	7.256395031676031E-4	1.4668393275801157E-7	0.532669100871407	-508.1808060474224	517.084639535451	326.1271543195062	539.4919847713162	172.329985879998	70.59423023865627	9	18	18	8	28	0	0	0	0	1	0	1	0	0	0	1	0	0	0	1	0	0	1	0	0	2.0406438508273372	0.857476405982017	0.07493751894772928	0.7514506881077521	0.38111787920484885	5.652072837316178	0.4661384665405318	0.10628947222125716	0.07330205340228367	1.5104524633143404	1.8296119021969317	0.9193302447134892	2.3158368654126535	0.33601928333150144	2.423806738514705	0.03309517562385425	0.5495548272914537	0.23225692833776207	0.03241270434727681	0.012856280667654516	0.026377423620007227	0.0	0.0	0.0	0.0	0.38111787920484885	0.0	0.4661384665405318	0.0	0.0	0.0	1.8296119021969317	0.0	0.0	0.0	2.423806738514705	0.0	0.0	0.23225692833776207	0.0	0.0	0.18943104634240943	0.30259070282829403	0.29753523221489686	0.21044301861440073	
9400000	-10463.399410503776	-9899.059144211797	-564.3402662919798	-9833.1476550698	128.10114756234475	2.572573764692233	6.994349074178496E-4	0.47253954215281263	7.633036528984048E-4	1.2160926240090317E-7	0.4777598887531713	-518.0024834803767	402.00631058994657	726.9363515243085	567.8146924586063	182.72834376381005	71.78893340657469	20	9	11	19	22	0	0	0	0	1	1	1	0	0	1	0	0	0	0	0	0	0	1	0	0	1.7052347817288434	0.021222892620123297	1.9028396097058708	0.6281549555274883	0.7986746489049196	0.8333924616027578	0.26560028506946926	1.5462437520693928	0.48218405346329335	0.7156849585638775	0.9018695602278494	3.708559156570429	0.006850589962642848	0.30862148893306696	0.4964891703107619	0.16715686746070205	0.674970526735941	0.034991146200826065	0.6184949276843805	0.040310685178795026	0.008818270617141907	0.0	0.0	0.0	0.0	0.7986746489049196	0.8333924616027578	0.26560028506946926	0.0	0.0	0.7156849585638775	0.0	0.0	0.0	0.0	0.0	0.0	0.0	0.034991146200826065	0.0	0.0	0.20316989362033572	0.29073215386720447	0.31771431718545107	0.18838363532700977	
9600000	-10426.63819419375	-9891.810479580281	-534.8277146134706	-9826.168203187759	70.25830691822557	2.4709620054695383	7.77690412476932E-4	0.5753851263756092	8.860834865080259E-4	2.235703269756086E-7	0.5908371821660282	-484.13987265347185	921.8402728271709	158.0235836808669	198.83513380731046	441.00679072262375	66.36490666262964	7	17	7	18	32	0	0	0	1	1	1	0	0	0	0	1	0	0	1	0	0	0	1	0	0	0.6120150616942674	0.22583985356552277	1.0226719654479772	0.1548062457077221	0.19814337935927803	0.2976556377808077	0.6947143510894191	0.13289541609224453	0.6922038739659993	0.28652883681136515	0.8643085398644059	5.449835369417696	0.19325334814624848	1.2535260266214865	1.2324814507181903	1.1287905144694115	0.4753490937799365	0.04617092897615623	2.348673528390104	0.8318526628140296	0.033898497344608244	0.0	0.0	0.0	0.1548062457077221	0.19814337935927803	0.2976556377808077	0.0	0.0	0.0	0.0	0.8643085398644059	0.0	0.0	1.2535260266214865	0.0	0.0	0.0	0.04617092897615623	0.0	0.0	0.19132416436065766	0.3162317754775502	0.29124996694194744	0.2011940932198457	
9800000	-10449.091534927142	-9913.045196016536	-536.046338910607	-9846.264542796645	76.48237193671618	2.599044569553267	7.140967232875123E-4	0.4816168885031787	8.070552664064166E-4	1.5360998214692422E-7	0.5178227274901379	-491.0149065042543	426.8537705494222	216.7669833788175	570.6188574052405	77.70975056003857	1.1115649252044941	3	21	24	30	3	0	0	0	0	1	1	1	0	0	1	1	0	0	0	0	0	0	1	0	0	0.04698793936687769	0.3531384453731811	2.7054364161495315	0.011684075603660863	0.8768003759979037	0.755403757445262	0.16833518480754175	0.5097645262516372	0.17616744332649287	2.3144368024463495	0.303264228685237	0.8846866748607707	0.17285631938299018	0.15856299890058076	0.39235949701756323	1.4780749604598455	1.6429123398378196	0.49889116151044766	0.08451068754505339	1.8249529408195635	0.01643025746289368	0.0	0.0	0.0	0.0	0.8768003759979037	0.755403757445262	0.16833518480754175	0.0	0.0	2.3144368024463495	0.303264228685237	0.0	0.0	0.0	0.0	0.0	0.0	0.49889116151044766	0.0	0.0	0.2037014019672267	0.291879565176868	0.306510238848072	0.1979087940078343	
10000000	-10436.664279645527	-9899.99721354739	-536.6670660981366	-9836.894470513738	63.76665684231207	2.692247866374579	8.229788990588196E-4	0.5399110164958953	8.983263264884437E-4	2.0201599698600693E-7	0.5387912327199852	-488.1180852867514	266.83502770388725	455.4089823550386	312.61747386660016	81.36513813048218	2.761664733893219	27	11	8	32	3	0	0	0	0	1	1	0	0	1	0	1	0	1	0	0	0	0	1	0	0	0.047493481849317544	0.8085358829669913	0.30460558702672924	0.07677151564709554	0.29472553738810137	0.452815748645831	0.8497428661789685	1.4051550045353254	0.29275817424306416	0.7114788323828664	1.1825159371947664	2.608722267788424	0.514218883928521	1.2627320796063681	2.796146279092249	2.457414622691825	0.02451680709256498	1.0659717722693474	1.4629503721062511	1.066159061407241	0.03495406284894863	0.0	0.0	0.0	0.0	0.29472553738810137	0.452815748645831	0.0	0.0	0.29275817424306416	0.0	1.1825159371947664	0.0	0.514218883928521	0.0	0.0	0.0	0.0	1.0659717722693474	0.0	0.0	0.19346103615171434	0.30100092841530396	0.3055245346233826	0.20001350080960012	
10200000	-10473.95060763816	-9903.739501951311	-570.2111056868488	-9836.790420238787	92.37475632848039	2.564034724966057	6.663077287696759E-4	0.5126581063111423	6.942206828421889E-4	1.3060759044780175E-7	0.5609394933001359	-519.2636903571716	610.607067821776	524.2426545940231	255.33981435596033	98.52109213102713	12.626920194626011	18	25	6	29	3	0	0	0	0	1	1	1	0	1	0	1	0	0	0	1	0	0	1	0	0	0.22400417256760996	0.37020493642641367	0.8190035913550366	2.9570517965469816	1.1280826195573819	0.39292866035363866	0.7986131979942052	2.150875692703105	0.0826791650971638	1.3041428466590057	0.526205127890236	0.1912893977039083	0.3362097361948857	1.7993136513424186	2.169934280846339	0.36526102032965246	0.5982204611583778	1.8240924825445464	0.13724783252964112	2.0511833975739293	0.01356854427764318	0.0	0.0	0.0	0.0	1.1280826195573819	0.39292866035363866	0.7986131979942052	0.0	0.0826791650971638	0.0	0.526205127890236	0.0	0.0	0.0	2.169934280846339	0.0	0.0	1.8240924825445464	0.0	0.0	0.17657383187416018	0.31941903764051055	0.3009533993720142	0.20305373111331598	
10400000	-10496.076409936588	-9915.987730300683	-580.0886796359054	-9848.88418396719	168.2012009262526	2.4963959640547326	5.472740978134655E-4	0.5664833547944106	5.475266781132644E-4	1.3319641223595184E-7	0.6228620271535095	-529.0375384583923	279.3327817432548	269.90540421583665	841.0817507908595	76.52554069632598	21.369290877403476	13	14	25	26	3	1	1	0	0	1	1	1	0	0	0	1	0	0	0	0	0	0	1	0	0	0.13082354058598628	0.8971988693063401	0.9452815565161117	0.43971278452613993	2.0110597766647422	0.24854442866329923	0.30407666573273445	2.7508040467906634	0.010043455328971877	1.240021007725417	1.0967014011972425	0.4664390458990363	0.300797452790648	0.7713171102952913	1.1672059672664494	5.050628631464892	0.19484168449638278	0.19528557511828712	0.2542739173823317	0.6050619306023926	0.011188260100517714	0.13082354058598628	0.8971988693063401	0.0	0.0	2.0110597766647422	0.24854442866329923	0.30407666573273445	0.0	0.0	0.0	1.0967014011972425	0.0	0.0	0.0	0.0	0.0	0.0	0.19528557511828712	0.0	0.0	0.19319604420431138	0.30097278726043336	0.311209238397408	0.19462193013784812	
10600000	-10476.382169745293	-9920.922108087156	-555.4600616581379	-9853.40262759323	116.92531359119978	2.7629968006736525	6.830670740262423E-4	0.38382391894934065	7.448133794042519E-4	8.208706758810059E-8	0.39876441346049607	-505.9453899615503	338.03792689243585	746.2920458951924	42.82525899350246	46.76106867039235	72.16717259142953	37	11	16	7	10	0	1	0	0	1	1	0	0	0	0	1	0	0	1	0	0	0	0	0	1	0.2659711534468771	0.1583160934561829	0.8665259295519243	1.6047251047052837	1.0357727987181866	0.8744987679640868	2.4770092431164046	0.09288331715544282	1.9967562899656972	0.9969864118717645	1.6681431960484363	0.7419651825424224	0.012780666312769322	2.4599122467874834	0.3258663263211414	0.6274452823864514	0.2520462488810633	0.5592046397800966	1.3348788123243707	2.5753998901145305	0.023971619919332835	0.0	0.1583160934561829	0.0	0.0	1.0357727987181866	0.8744987679640868	0.0	0.0	0.0	0.0	1.6681431960484363	0.0	0.0	2.4599122467874834	0.0	0.0	0.0	0.0	0.0	2.5753998901145305	0.1993818746254501	0.30961450557116693	0.30771765436179993	0.18328596544158393	
10800000	-10500.445453490984	-9914.451272823908	-585.9941806670761	-9847.580212199575	106.55493695620157	2.6175251733710856	4.965019111931418E-4	0.4603537842702732	5.641507510729372E-4	7.492835881226854E-8	0.5275233658243211	-528.9012311930302	464.5348924612338	805.4223105156806	159.23389297366157	79.40740331256248	25.04351039310471	30	10	32	6	3	0	0	0	1	1	1	1	0	0	0	0	0	1	0	0	0	0	0	0	0	5.621445713394896	2.226370642365131	4.073991556355257	0.5228517292799231	0.7537075597376673	0.32513907639128997	0.6284351837538411	0.9008092915395697	0.9431726207363841	0.33845760804344077	2.879307055995705	1.1375507224078818	1.520062446644817	2.078929033856391	0.06311179303646908	1.9111106566168319	0.04810544434689357	0.7837082475676027	1.5250194851839978	0.970021076880343	0.0070825967955147565	0.0	0.0	0.0	0.5228517292799231	0.7537075597376673	0.32513907639128997	0.6284351837538411	0.0	0.0	0.0	0.0	0.0	1.520062446644817	0.0	0.0	0.0	0.0	0.0	0.0	0.0	0.18329167602774593	0.3040825293272539	0.3124363339012371	0.20018946074376412	
11000000	-10530.343292708865	-9916.006036707533	-614.337256001332	-9845.507135531514	164.775429559982	2.76858734933531	4.693256829036069E-4	0.3833920159337301	4.82822489851769E-4	3.809623655139657E-8	0.424684455812118	-557.2736198566068	384.5405023024362	928.3444997837678	775.3195829387147	327.250833205817	150.39358589404483	14	11	13	8	35	0	0	0	0	1	1	1	0	0	1	1	0	0	0	0	1	0	0	0	0	0.16713032285389096	0.7536908473118547	0.8657420725532754	0.7224813841033437	2.122420627336082	2.66464100427639	2.947502219207324	0.4732464980572267	0.6568980379861669	2.296027580188455	1.3234792484064082	0.9689854974726587	2.1315550388586266	0.8798517576707175	0.15782571967632308	0.5896414597808632	0.18166916854305662	1.0344687918302007	2.524381357784869	0.7948637628352354	0.004822608029791103	0.0	0.0	0.0	0.0	2.122420627336082	2.66464100427639	2.947502219207324	0.0	0.0	2.296027580188455	1.3234792484064082	0.0	0.0	0.0	0.0	0.5896414597808632	0.0	0.0	0.0	0.0	0.1866144551739892	0.2844759141525725	0.32722529967644964	0.20168433099698968	
11200000	-10502.905203385813	-9897.545343002896	-605.3598603829176	-9832.245261265283	283.4890109699738	2.8602239568476424	4.247940003921202E-4	0.6264688852543773	4.368625368492125E-4	9.576847569392444E-8	0.69497174664424	-549.9212252039413	522.499726623299	1114.3931460121828	463.5316861007523	108.91907212767342	116.60227214661347	15	27	2	25	12	0	1	1	1	1	1	1	0	0	1	0	0	0	0	0	0	0	0	0	0	3.72944271663436	0.2573122295209441	0.004225268992983876	0.49424719256238997	1.131878034271611	0.329468968760152	0.20822955624519407	2.54843624986406	0.5426373977986515	1.0599330502155804	0.09562100359864062	0.1472557828497769	0.807398185363475	2.795174406144251	0.6086225476788102	1.3371265167859265	1.0512564350106792	0.5148122296416348	0.34333253886038995	3.3442163046786884	0.00762657512433086	0.0	0.2573122295209441	0.004225268992983876	0.49424719256238997	1.131878034271611	0.329468968760152	0.20822955624519407	0.0	0.0	1.0599330502155804	0.0	0.0	0.0	0.0	0.0	0.0	0.0	0.0	0.0	0.0	0.18508300667723085	0.31707787581391544	0.30530710485483614	0.19253201265401865	
11400000	-10473.492675947447	-9904.410449190358	-569.0822267570902	-9837.765792214639	177.84031046611375	2.533606092631628	4.8304860874136865E-4	0.5092524863564374	4.843947384708179E-4	6.275041307252257E-8	0.520347907589332	-518.9086566655592	348.6491446973008	1040.3850068443903	943.4849415322916	64.46914748455201	74.7691184192096	27	9	6	19	20	0	0	0	0	1	1	0	0	0	0	1	1	0	1	0	0	0	0	0	0	2.299303124361303	0.26042459726706324	1.5744023048675135	0.05965763235655558	0.8772687209402681	0.9093907924740573	0.5307970074142321	0.8324414939378977	0.7343047333987331	0.13618129496294443	1.8677177850174962	0.33904401377560545	0.18952792283414127	1.4868784422158963	2.1491132219677898	0.7698161128351937	0.4342922446710819	2.1669915710159544	0.6603271150476789	0.2875894895911304	0.010995333397910331	0.0	0.0	0.0	0.0	0.8772687209402681	0.9093907924740573	0.0	0.0	0.0	0.0	1.8677177850174962	0.33904401377560545	0.0	1.4868784422158963	0.0	0.0	0.0	0.0	0.0	0.0	0.18866078533599784	0.3051566095038949	0.2905809264674184	0.2156016786926899	
11600000	-10472.401881101408	-9899.871599141145	-572.5302819602645	-9835.355251610463	120.43473054054705	2.481179057284115	6.233788728711853E-4	0.42209726282337234	6.715622989336592E-4	6.772394751134394E-8	0.40347985851744106	-521.045178594846	165.37159540102073	455.31117101602337	600.5594126798471	114.2411499991707	73.43619254866766	1	22	24	23	11	1	0	1	0	1	1	0	0	0	0	0	0	1	0	0	0	0	1	0	0	0.9394844554571342	0.41714683072132025	1.8034681163667425	0.6147984909103921	1.1934020446781837	0.9880724634322599	0.025211636791313122	2.0073486351649037	1.0614510604174379	1.4798873137935544	1.0557513016580218	0.8931427128113129	0.6756793696472694	2.340618959778764	0.0194735742129112	1.2468406748923326	2.1019543268174887	1.5126029678484503	0.05330895797920877	0.9564992619882989	0.00894853609024205	0.9394844554571342	0.0	1.8034681163667425	0.0	1.1934020446781837	0.9880724634322599	0.0	0.0	0.0	0.0	0.0	0.0	0.6756793696472694	0.0	0.0	0.0	0.0	1.5126029678484503	0.0	0.0	0.18905195260950264	0.30643989057772014	0.307960598675622	0.19654755813715621	
11800000	-10472.222745052795	-9913.7594777815	-558.4632672712966	-9844.330629978549	136.8222089463865	2.592971636363687	7.562773557082971E-4	0.48235994264663445	7.113449933260797E-4	1.4812378026984128E-7	0.518792786257264	-513.399413084688	311.9621738149152	170.59104140019585	643.5115817325375	544.0427761468277	108.74143418715641	8	8	3	26	36	0	0	1	1	0	1	1	0	1	0	0	0	1	0	0	0	0	0	0	0	2.175117182266022	0.7589917129783815	0.7959833767228676	0.3384239317620637	0.2145901310555083	0.3120677442731505	0.15009557047188302	0.0717824515028547	1.7331644698551085	0.4042912463673711	0.4035105746145975	0.029390092957793077	1.1838954116763483	0.6803947168071078	0.5914567629750909	0.5619561426085125	0.02838933704863913	0.5546516018942128	0.5609378570380766	0.4418998669733991	0.03614312792778291	0.0	0.0	0.7959833767228676	0.3384239317620637	0.0	0.3120677442731505	0.15009557047188302	0.0	1.7331644698551085	0.0	0.0	0.0	1.1838954116763483	0.0	0.0	0.0	0.0	0.0	0.0	0.0	0.19403505063652088	0.3049592888424893	0.30186380615742303	0.19914185436356768	
12000000	-10473.341781255582	-9903.418613430798	-569.9231678247834	-9836.804405108023	156.1240957262221	2.641321345573831	6.664536476843436E-4	0.46571775646588354	6.196133607399106E-4	8.709368487940858E-8	0.46444044732543177	-518.0617769350478	557.6097839074837	281.85848439595617	502.8044126198713	93.23825111696026	128.26350049360937	15	18	15	17	16	0	0	1	0	1	1	0	0	0	0	0	0	0	1	1	0	0	0	0	1	0.5386970152641223	0.09550652376222099	2.506712580392547	1.6364603222788787	2.794984380864238	0.6961361575078716	1.6216005291900912	2.071344194213609	0.5654528266109284	0.954015522094778	0.7118847616391596	0.14626776720491605	1.6590883760012112	2.766260690867771	0.061437418998874276	0.5055908950002491	0.5718998820429456	0.18207731656734585	0.6445810571637146	0.19984520373699324	0.01633490388623684	0.0	0.0	2.506712580392547	0.0	2.794984380864238	0.6961361575078716	0.0	0.0	0.0	0.0	0.0	0.0	0.0	2.766260690867771	0.061437418998874276	0.0	0.0	0.0	0.0	0.19984520373699324	0.19208846001446508	0.3026174368395562	0.307305092087117	0.19798901105886263	
12200000	-10463.93371429577	-9912.268392961874	-551.6653213338963	-9843.636710128925	102.60734390632766	2.471040753973807	8.312410791381547E-4	0.5366706938652974	7.88585949602968E-4	1.511280474654635E-7	0.5097912919253491	-502.318235217663	223.60108944376995	162.79494724907826	450.87627379467426	73.04093541471806	15.173095092330605	4	21	24	31	1	0	1	0	0	1	0	0	0	0	0	1	1	0	1	0	0	0	0	0	0	0.0873830885294978	1.353536608442232	1.1453610154036813	1.5627032243445245	1.3718203903655457	1.6018836312842986	0.0855912506565147	0.5676063185033152	1.5640622331893248	0.7680221130148692	4.320670329894729	0.42267412897436074	0.4338468912908877	2.337122041652926	1.3364400841730715	0.757892443957923	0.544627939671885	0.3280810335376307	0.578323327647845	0.3872400444659672	0.03812402112132298	0.0	1.353536608442232	0.0	0.0	1.3718203903655457	0.0	0.0	0.0	0.0	0.0	4.320670329894729	0.42267412897436074	0.0	2.337122041652926	0.0	0.0	0.0	0.0	0.0	0.0	0.18840864107986388	0.3121778095813558	0.29987719159382537	0.19953635774495573	
12400000	-10486.213794255185	-9926.782546516182	-559.4312477390026	-9859.336770339129	75.20886475617114	2.7778146586842416	6.943564274274069E-4	0.5882685302430379	6.870755801323523E-4	2.028328633659774E-7	0.6288191141239463	-514.2398529838084	317.2335450736616	166.6679868865019	540.6331696336099	86.52347553695593	10.605667313637383	12	13	25	28	3	0	0	0	0	1	1	1	0	0	0	1	0	0	0	1	1	0	0	0	0	0.6566763378700703	3.288055017961654	1.3616598374441073	0.2741392718356326	0.577521807326921	0.7267547457008978	0.034187761515643206	1.552697610609189	0.038258953908553515	0.07765473451788188	1.5140291350462574	0.20287745419207762	0.14041710490773518	0.033989371592888	0.23325090928308764	0.24453496155681015	0.05004617260101659	0.08640518736741173	2.5890230864845662	1.4931949090952783	0.012403992838276721	0.0	0.0	0.0	0.0	0.577521807326921	0.7267547457008978	0.034187761515643206	0.0	0.0	0.0	1.5140291350462574	0.0	0.0	0.0	0.23325090928308764	0.24453496155681015	0.0	0.0	0.0	0.0	0.19649523929979645	0.3087562364881242	0.2961815443302466	0.19856697988183347	
12600000	-10459.18624033938	-9905.226574116583	-553.9596662227971	-9837.87584593567	83.9316044008804	2.6860127133063414	5.606556840855977E-4	0.5248323453244927	6.372007802956963E-4	1.2289343343267835E-7	0.6097176445780168	-506.41199364372596	237.03057447236253	932.3895976391807	72.17371050627303	120.53293929143348	11.502682219766495	30	16	22	8	5	0	0	0	1	1	1	0	0	0	0	1	0	0	0	0	0	0	0	1	0	1.614745223329132	1.7512886706532662	0.3352317348245565	0.5020243549692487	0.6010662868121015	1.0485678565667256	0.41591751004676586	0.1876080595081829	0.16090065848469265	0.30963262274980485	2.0849457806321325	1.525096526347159	0.09190936618261465	0.6063880260828327	0.31544752473495574	0.4409245161781512	0.46761653563591815	3.522011606129357	1.2131650868649442	0.7309956309274551	0.009249064176923266	0.0	0.0	0.0	0.5020243549692487	0.6010662868121015	1.0485678565667256	0.0	0.0	0.0	0.0	2.0849457806321325	0.0	0.0	0.0	0.0	0.0	0.0	0.0	1.2131650868649442	0.0	0.183844724733351	0.30917244696494584	0.3069567857778228	0.20002604252388104	
12800000	-10457.691507258516	-9895.22782213186	-562.4636851266573	-9828.86779045459	70.40327630610585	2.59744153442892	7.165177467520306E-4	0.6836083839040875	7.331244390244031E-4	1.8497068692028718E-7	0.6182050766371692	-515.2427289931546	393.7888304575801	109.25735761368446	83.30875200872896	203.3966159465238	1.5510694637151445	50	5	22	1	3	1	0	1	1	0	1	1	0	1	0	0	0	0	0	0	0	1	0	0	0	0.020356217174193517	0.4736005369126658	0.06671743425296521	0.24383288006316747	4.089652431914304	0.3306142896372495	0.0553344239056062	0.27512488828154796	1.405140014351306	0.1830359888651206	1.0316984437561063	0.4960968451533716	0.10977820994499282	2.497468674988847	0.8459994186011248	1.695862440213098	0.5388303345118466	1.0329321876455773	1.218570478941693	0.376145784065286	0.027551332866376323	0.020356217174193517	0.0	0.06671743425296521	0.24383288006316747	0.0	0.3306142896372495	0.0553344239056062	0.0	1.405140014351306	0.0	0.0	0.0	0.0	0.0	0.0	0.0	0.5388303345118466	0.0	0.0	0.0	0.19615955907812543	0.3031945422048247	0.3015918782369573	0.19905402048009313	
13000000	-10491.778415360488	-9912.474351351844	-579.3040640086444	-9844.128814618558	96.82049162006903	2.7978384893471815	4.6108752381610356E-4	0.48244216312838334	5.103151276540916E-4	5.6653706734624434E-8	0.5048629469839084	-534.7532757914037	486.4941505421908	86.77778430398801	211.14798667569517	2.334883668356703	2.8092580078907847	51	11	15	3	1	1	1	1	0	1	1	0	0	0	0	0	1	0	0	0	0	0	0	0	0	0.45512285764789484	0.008181931171818285	1.0151849231554742	0.553018706592922	2.432143404326681	0.9863236250634411	0.43998473301366664	0.24774954720195802	0.401866225763337	0.08085797591645426	5.537334929109642	1.492019792200338	0.4696180205036768	0.7767598052690844	0.4077684200240117	1.6995037517840845	0.7649562636345609	0.8473508638866349	0.23684709329840362	0.9617883423693472	0.00734397064593396	0.45512285764789484	0.008181931171818285	1.0151849231554742	0.0	2.432143404326681	0.9863236250634411	0.0	0.0	0.0	0.0	0.0	1.492019792200338	0.0	0.0	0.0	0.0	0.0	0.0	0.0	0.0	0.19528927862383513	0.29481506282435815	0.312090843397935	0.19780481515387233	
13200000	-10460.61552498833	-9902.854183047422	-557.7613419409081	-9836.757044526106	94.97212812178145	2.5068017898261297	5.246493347952804E-4	0.5824279252397165	5.936122949262286E-4	1.1806257873127276E-7	0.6259967584696853	-510.5482690436262	335.7256775538683	167.6402195328089	867.9204325298416	144.60045368081646	2.959074704966423	15	16	14	33	3	0	0	0	0	1	1	1	0	0	0	0	0	0	1	0	0	0	1	0	0	3.085423142587092	0.7878174789437863	0.13938048427690275	0.5343677148651345	0.6253135262817546	0.20217074292015216	0.206436663675425	0.20504787379041492	0.8944464478967206	0.7866178443979792	3.132170251781508	0.022539055019927878	0.0778256163498244	0.4217690817189404	0.09247337277861013	0.9639637445627911	1.8945644221804985	0.9445245150876296	0.5466444083958372	0.19816505709295523	0.013624932129728711	0.0	0.0	0.0	0.0	0.6253135262817546	0.20217074292015216	0.206436663675425	0.0	0.0	0.0	0.0	0.0	0.0	0.4217690817189404	0.0	0.0	0.0	0.9445245150876296	0.0	0.0	0.1937318223911501	0.30042002973640136	0.3048352322173493	0.2010129156550998	
13400000	-10496.113497316353	-9907.760578472391	-588.3529188439617	-9841.205085360803	98.94797295414008	2.5580487899063296	4.879737445715824E-4	0.4670573600854778	5.457887732142574E-4	7.029278831364225E-8	0.5388180314390555	-544.7015845432974	153.44929381321825	501.3411682694519	631.2439799093667	122.35014052150851	4.307017349017611	2	22	29	26	2	0	0	0	0	0	1	0	0	1	0	1	0	0	0	0	0	0	1	0	0	0.172001534257455	2.268941662934733	0.49368085979833365	0.2563387560608523	0.27810635699421987	0.5777142338621741	0.24484200780034612	2.451916652511418	1.2288916040032924	0.5146577379437083	1.0835951768884795	0.6236478545974294	0.9418026149322795	0.2238206047619529	0.30572356630029185	0.2803467420207191	1.407876738523874	0.8696870424107337	0.09729931136016919	0.7170645265546003	0.018322198141216786	0.0	0.0	0.0	0.0	0.0	0.5777142338621741	0.0	0.0	1.2288916040032924	0.0	1.0835951768884795	0.0	0.0	0.0	0.0	0.0	0.0	0.8696870424107337	0.0	0.0	0.2015040425448439	0.28866617742978784	0.3140996544571725	0.19573012556819644	
13600000	-10483.872097104768	-9901.416233331014	-582.4558637737532	-9832.548631606016	107.86223531874285	2.4473618529511625	5.406031475307703E-4	0.5104935338009535	5.840828305196796E-4	9.739353542194363E-8	0.5519221990560046	-526.4836055678106	562.6629533320144	1511.8379732061774	532.1225770126372	96.60233412148948	4.4520829338827514	29	10	9	30	3	0	0	0	0	1	1	1	0	0	0	0	1	1	0	0	0	0	0	0	0	0.10991259011525684	3.1817621590304146	2.5386376005948614	0.3337317333595133	3.529974929444871	1.4546132034761596	1.0708200938983392	1.1835091754098748	0.5583624552519163	1.8379455654228314	0.33453315459682137	0.1964739533196047	1.4521670233913628	1.3677523513608332	1.9896141918470702	1.3720195089397076	0.2935346041684384	0.2672096013162649	1.5477451978915413	0.42012775154137355	0.005938819100350087	0.0	0.0	0.0	0.0	3.529974929444871	1.4546132034761596	1.0708200938983392	0.0	0.0	0.0	0.0	0.1964739533196047	1.4521670233913628	0.0	0.0	0.0	0.0	0.0	0.0	0.0	0.1841679706697801	0.2973402101344213	0.3175602908809132	0.20093152831488598	
13800000	-10543.993055181978	-9914.120376083669	-629.87267909831	-9844.013246040899	137.4812663403871	2.4580748662348504	2.6336001522461315E-4	0.5438043991150107	3.3825452035081275E-4	2.687612393991429E-8	0.5519180924010476	-578.9648313406268	777.7249034847634	1723.8904861326057	529.4446132256217	241.47246336694963	4.7432275081039155	11	30	4	33	3	0	0	0	1	1	1	0	0	0	0	0	0	0	1	0	1	0	0	0	0	1.3951035543308459	0.02911979190876413	0.6123908323233951	0.13799364291864943	1.2133089400605608	0.2762289111300352	0.06821138670994487	0.24598308186241796	0.6434903641854721	1.0197222255743739	0.3879839634902783	0.640106564524197	1.4943987410317763	1.8185230008871738	0.9864081332838138	0.44261058050941465	0.4869806579454742	0.8962288871126637	0.7741144025910465	4.290158962921942	0.006897732790775407	0.0	0.0	0.0	0.13799364291864943	1.2133089400605608	0.2762289111300352	0.0	0.0	0.0	0.0	0.0	0.0	0.0	1.8185230008871738	0.0	0.44261058050941465	0.0	0.0	0.0	0.0	0.19185310552340984	0.3005511499860758	0.3146669558312947	0.19292878865922028	
14000000	-10536.179169652098	-9930.514223424852	-605.6649462272451	-9862.470353284596	175.4460143150935	2.4891899758558282	4.223547181607175E-4	0.3592146293351146	4.1058600556737686E-4	2.2554997050540823E-8	0.37835180832241744	-558.7675406586548	699.8758989408614	855.2719195484913	1310.2650132004262	176.5427656035839	104.45808449286403	38	2	5	11	25	0	0	1	0	1	1	0	0	1	0	0	0	0	0	0	0	0	1	0	0	0.8873378772344063	0.25407386968613205	0.4192133736544276	0.12722176666269142	0.7808609086738199	0.2575576470720049	1.8709560946659216	0.6434148726537171	0.2770703644904547	0.08340880542267409	2.402674571531972	0.9636647730845063	0.5135565469975963	0.21483229115569694	2.1499134109360942	0.714473178063315	0.14643364622739102	0.8298486066878055	1.1716378484323418	0.24978505595648007	0.007384136109720301	0.0	0.0	0.4192133736544276	0.0	0.7808609086738199	0.2575576470720049	0.0	0.0	0.2770703644904547	0.0	0.0	0.0	0.0	0.0	0.0	0.0	0.0	0.8298486066878055	0.0	0.0	0.17966551087096413	0.3150208831922603	0.3125804754792127	0.1927331304575634	
14200000	-10496.797086432309	-9909.97005064159	-586.8270357907185	-9843.051177022176	111.168042190435	2.6519877981315565	5.13298821721097E-4	0.47200667972115595	5.492570366395241E-4	6.160681651482852E-8	0.47282403014636293	-529.8987813431552	822.0027045983923	550.075837406259	777.9407806263758	153.6835842019837	5.53184393138232	1	21	23	33	3	1	0	0	0	0	1	1	0	1	0	0	0	1	0	0	1	0	0	0	0	2.5485359576313433	0.9045463796194063	0.11876754523045575	0.6807532473776565	0.4734507915147361	2.497393218722645	1.4447836735994732	2.3644483688110416	2.8677133421208585	0.9012983612307295	0.1311759481369391	1.6687449940786836	1.3891962313959678	0.07844786832505385	1.7759236152815694	0.7427398416895937	0.08377744310445481	0.3485833519881489	1.3918334933774805	2.960890956366968	0.015668724192105216	2.5485359576313433	0.0	0.0	0.0	0.0	2.497393218722645	1.4447836735994732	0.0	2.8677133421208585	0.0	0.0	0.0	1.3891962313959678	0.0	0.0	0.7427398416895937	0.0	0.0	0.0	0.0	0.1875717532850556	0.3006791830505551	0.3034612739075988	0.2082877897567908	
14400000	-10528.52886102965	-9902.922607539482	-625.6062534901686	-9833.617751956519	142.55632386570878	2.5871039047593016	3.9207095923881295E-4	0.4884355793935762	4.221624795172209E-4	3.608658875715822E-8	0.4902979790063441	-567.2324679090107	845.1073970584556	786.6932492023011	240.76640147339106	316.0191035382877	2.7894631545104125	23	22	28	5	3	0	0	1	0	1	1	0	0	0	0	0	1	0	0	0	0	0	1	0	0	0.8797311395231219	2.594991086323646	1.969348050687923	0.35073095049723857	0.7905654152485284	0.25415092684370005	2.41624202112525	2.390315886588327	0.1923922893884258	1.0652241067259607	0.5367199342228729	1.0313148852570855	0.9098867617773884	1.0988218074067961	3.203940157971347	1.6282189309603035	1.2505730791206902	2.647336252353348	0.47202721744816395	1.9319728590798926	0.014191883223619091	0.0	0.0	1.969348050687923	0.0	0.7905654152485284	0.25415092684370005	0.0	0.0	0.0	0.0	0.0	1.0313148852570855	0.0	0.0	0.0	0.0	0.0	2.647336252353348	0.0	0.0	0.2003906574946205	0.29326418861974	0.30499062263600407	0.20135453124963565	
14600000	-10503.841168013783	-9896.77703837019	-607.0641296435942	-9828.30265563645	168.78310239660493	2.4470133633002993	4.487704877740683E-4	0.640628500319146	3.9570346373731983E-4	7.75380237134297E-8	0.6764973873463501	-555.3091586138679	728.1597205394593	397.4980819329558	1649.9158837254524	203.3951581266954	28.504305460531242	14	13	12	38	4	0	0	1	0	0	1	0	0	1	0	0	0	0	0	0	0	0	1	0	0	0.7196943187647566	0.4300519960984026	0.2799772371106626	1.4125940415017928	0.36057741901516843	0.4107139318012742	2.2236574308308605	0.3694286304729957	2.4793358003799635	0.26130463921811176	1.1569817922130141	0.5630894538278209	1.0784759384542544	0.6060258162976547	0.2615472191346841	1.7441870899777265	0.5433265712863173	0.7953740380018335	0.6328333491942942	1.7041180737701767	0.018021284583692433	0.0	0.0	0.2799772371106626	0.0	0.0	0.4107139318012742	0.0	0.0	2.4793358003799635	0.0	0.0	0.0	0.0	0.0	0.0	0.0	0.0	0.7953740380018335	0.0	0.0	0.1930442614852311	0.29357294456083916	0.31007649845626567	0.2033062954976645	
14800000	-10500.921852224965	-9911.245129050061	-589.6767231749044	-9842.331218939396	103.0262603046885	2.769743146704216	4.997155426277751E-4	0.4869236829740113	5.439007246169531E-4	5.976350071098023E-8	0.47201326612131184	-538.484048403934	495.5100412154195	990.8270663664746	224.23009786383605	147.6035649231083	1.082390661612225	31	16	17	14	3	1	0	1	0	1	1	0	0	0	0	1	0	0	0	0	1	0	0	0	0	0.9703685635186379	1.1467862780197402	0.18152257579229902	1.4608578358348356	0.3374604379238083	0.44969770253197355	0.3066023970438311	4.558520230090719	0.545092491430677	0.054340205632231145	0.8606922851483769	0.30743561130067204	1.2674439505959405	0.5903180426785056	0.17856053699080462	1.1269018519220169	0.5623013936308108	4.9870420071632795	0.3549130771925829	0.43376096425275923	0.019570525438119393	0.9703685635186379	0.0	0.18152257579229902	0.0	0.3374604379238083	0.44969770253197355	0.0	0.0	0.0	0.0	0.8606922851483769	0.0	0.0	0.0	0.0	1.1269018519220169	0.0	0.0	0.0	0.0	0.19374459734383	0.30480274755902304	0.31167033777585407	0.1897823173212933	
15000000	-10497.284828454422	-9918.343451914438	-578.941376539984	-9852.311501902828	125.00563042882487	2.639068781470796	5.553102352401594E-4	0.5397415656642749	5.098371352646947E-4	7.729060429912693E-8	0.5281581295089622	-521.822856462585	482.66308591604957	683.6867822387254	137.2222974436562	562.6560178798105	1.0019173018219327	24	19	33	1	4	1	0	0	0	0	1	1	0	1	0	0	0	0	0	0	1	0	0	0	0	0.960963512852221	0.9080169461582797	0.30501717861662364	0.2640626208057792	2.660649346738369	1.299305784048183	0.20109722231622923	0.05483290262822687	2.385411648325963	1.7352284211119842	0.09051224643674043	0.7619488136093229	5.501141275119503	0.27521763431921087	0.4256853726076289	0.20622628191452752	0.6099246914320794	1.6587969964921814	3.2588779255942257	0.6638116570363559	0.013592327613399862	0.960963512852221	0.0	0.0	0.0	0.0	1.299305784048183	0.20109722231622923	0.0	2.385411648325963	0.0	0.0	0.0	0.0	0.0	0.0	0.20622628191452752	0.0	0.0	0.0	0.0	0.18655909967937678	0.3081919721006439	0.3059077384026392	0.19934118981734045	
15200000	-10526.834378633268	-9947.520611763746	-579.3137668695211	-9882.775815970226	120.2693700468821	2.5221753085735004	5.064461949357829E-4	0.42338587819136697	5.568131575344589E-4	5.875805477406683E-8	0.4667892992631625	-531.8126371058634	394.9721927465739	736.0619269732648	1264.1421894223356	138.9350360014339	1.8850949670247648	30	12	6	30	3	0	0	0	0	1	1	0	0	0	1	0	0	0	1	0	0	0	0	0	1	0.6863261633152787	1.998660488522669	0.0682957310662867	2.0460994040496603	0.17643832517953115	0.1923622259279783	1.969874275871367	0.8999156128281718	0.16063902246996054	0.38485578110190616	0.6114973922183692	0.12328174794380838	0.6418521923718905	0.7389091831937025	1.3466296772818875	0.1065933787762693	0.2146454317231005	1.9886868653183016	1.9294704988345148	0.35125496435111025	0.019036849591591794	0.0	0.0	0.0	0.0	0.17643832517953115	0.1923622259279783	0.0	0.0	0.0	0.38485578110190616	0.0	0.0	0.0	0.7389091831937025	0.0	0.0	0.0	0.0	0.0	0.35125496435111025	0.1868451466749334	0.31973492621092287	0.3014135070363727	0.19200642007777136	
15400000	-10493.138500230378	-9899.390079228457	-593.7484210019203	-9830.707288402353	117.36609712530931	2.552666186758147	4.6100398242197003E-4	0.5998735101984135	4.778307839036451E-4	6.350681856951514E-8	0.5596195271912505	-548.5034448835578	524.1732541256969	795.4501664531484	268.46044604120135	212.1900600662365	13.240743612715265	22	19	5	32	3	1	0	0	0	0	1	0	0	0	0	1	1	1	0	0	0	0	0	0	0	0.6734279682487844	0.1009094470405695	0.02074803266656213	0.8160017200457373	1.0518479689627076	0.22882929633231056	0.9626248356434642	2.018955541045851	1.5457586352436194	0.2685559778194924	0.7133685939002009	0.07551668297412056	1.3901345681157364	0.3138339477175868	1.3238246125642665	0.4210883728487523	0.38684543448815656	0.6208436728547678	1.226797856478715	1.0783080095333786	0.02404375190214235	0.6734279682487844	0.0	0.0	0.0	0.0	0.22882929633231056	0.0	0.0	0.0	0.0	0.7133685939002009	0.07551668297412056	1.3901345681157364	0.0	0.0	0.0	0.0	0.0	0.0	0.0	0.18974719954196614	0.293968287416158	0.3183273566103722	0.19795715643150383	
15600000	-10511.16808548633	-9927.211270976475	-583.9568145098555	-9860.934855995003	97.98450430322931	2.7237396282649478	5.165094860920098E-4	0.4609306763292314	5.39121061545091E-4	6.276591694869671E-8	0.49583302115517125	-538.6497662680797	240.20545096187686	719.4728953294438	168.90234422066902	95.4039465313362	0.4197810174378419	5	39	29	5	3	0	0	0	0	1	1	1	0	0	0	0	1	0	0	0	0	0	0	0	0	2.2439248679101365	0.20431763879786408	0.957920435307371	0.7013472382737982	0.20794137871291488	0.13750531430359275	0.023907543895048435	1.1747486247702725	1.432865830061784	0.6957070362882466	0.7002010705599911	0.20020260902034454	1.066778701414237	0.15519111444691905	2.1767416419504215	0.30828134503971016	2.2566505665347685	0.24150170431168333	1.683094422244485	1.3449407671849745	0.004816824440494463	0.0	0.0	0.0	0.0	0.20794137871291488	0.13750531430359275	0.023907543895048435	0.0	0.0	0.0	0.0	0.20020260902034454	0.0	0.0	0.0	0.0	0.0	0.0	0.0	0.0	0.18771247669698948	0.3113443976225042	0.3000527805655124	0.2008903451149941	
15800000	-10468.560869570578	-9902.705140343802	-565.8557292267751	-9837.528654333431	85.06949459187298	2.6474666243989082	6.4741443474969E-4	0.5011658104428567	6.515976885375983E-4	1.0232069452988798E-7	0.5021515328289674	-517.2756412360903	290.6149210790192	323.61307620272976	1123.4608007969503	171.71214777703304	8.278344615272891	10	17	13	37	4	0	0	1	0	1	1	0	0	0	0	0	0	0	0	0	1	0	1	0	0	1.5048275296125115	0.5370424992745793	1.133501531727858	1.1209844464319891	2.1554643740284503	0.6994174833722909	0.6558477461444662	0.6559714232608604	1.0570532146517753	0.6628394225681646	1.7180630431161887	0.8831951547814745	0.11472970771097168	0.44266178176076015	0.5538608034004434	0.389124830986759	0.6322699963506649	1.9720156779284694	0.45404028177556566	0.09825938318415654	0.010668263618180612	0.0	0.0	1.133501531727858	0.0	2.1554643740284503	0.6994174833722909	0.0	0.0	0.0	0.0	0.0	0.0	0.0	0.0	0.0	0.389124830986759	0.0	1.9720156779284694	0.0	0.0	0.1942857197580222	0.30804074496172273	0.2967407940958471	0.20093274118440815	
16000000	-10448.314269687628	-9892.801604136494	-555.5126655511344	-9830.193973988793	94.5994506545578	2.757910137577004	6.178352206884605E-4	0.8377159940946172	6.258324927330299E-4	3.456637811726853E-7	1.0274558440764656	-509.348136270666	410.9980600407099	435.0675238931366	49.93321995421724	133.6383248449264	3.5314809685875033	48	2	17	10	4	0	0	1	0	1	1	0	0	1	0	0	0	0	0	0	0	0	1	0	1	2.5805788372969936	0.5647574724787527	0.3770567271491392	0.40249066507529185	0.6713561876371938	0.27556504033440415	0.23972208626569727	3.1383052336278308	0.27407182325315155	0.08090500056504202	2.1296327314723373	0.1371604489281199	0.0445216913916822	0.48148121336574085	0.4770674212766725	0.004145680046091324	0.19850271752024629	1.2942333934129255	2.7778610151612657	5.677128831503161E-4	0.012438670165923054	0.0	0.0	0.3770567271491392	0.0	0.6713561876371938	0.27556504033440415	0.0	0.0	0.27407182325315155	0.0	0.0	0.0	0.0	0.0	0.0	0.0	0.0	1.2942333934129255	0.0	5.677128831503161E-4	0.18535346250774942	0.3000447908272103	0.31523447016538875	0.19936727649965175	
16200000	-10464.299894485335	-9920.034313191156	-544.2655812941792	-9854.409879595167	73.34764226637039	2.82911302755736	7.413035887765046E-4	0.5183714443748321	7.598728509351983E-4	1.2843111274540914E-7	0.5084022997643536	-499.0345788335992	372.9673297245535	368.725184869077	89.85795416456067	95.99381086661704	0.2505202051661561	32	18	7	21	3	0	0	0	0	1	1	1	0	0	0	0	1	0	0	0	0	0	0	0	0	3.964610696953154	1.145552014764712	0.17550336034005823	0.27269179490444656	1.2305491337357055	1.1643017652969758	0.37568917913795985	0.5625529167384199	0.45687539443415726	1.9160590345762787	0.21681898725863658	0.3975733797078364	0.545779191688496	0.32675989678069534	0.642306571866366	0.9406339643745294	0.989630551500241	0.4807186283387039	2.570121254821333	0.7003019298970073	0.006953652588955211	0.0	0.0	0.0	0.0	1.2305491337357055	1.1643017652969758	0.37568917913795985	0.0	0.0	0.0	0.0	0.3975733797078364	0.0	0.0	0.0	0.0	0.0	0.0	0.0	0.0	0.1966997299248348	0.30521750551843546	0.3068667024877506	0.19121606206897923	
16400000	-10464.748175198245	-9902.245129376706	-562.5030458215381	-9836.352316823288	84.76807293506363	2.639030605736389	5.947411165828673E-4	0.5057379184251989	6.97154443241255E-4	1.3352679965016318E-7	0.5749007032453616	-520.4571409065147	409.3090484210145	491.30021702708683	126.20343061396562	90.43811110066235	5.698217050330456	48	4	17	8	4	0	0	0	0	1	1	0	0	0	0	0	0	0	1	0	0	0	0	0	1	0.1386386058636382	0.004889487527697582	0.17321155175449052	0.09159254292759321	1.6337559809606312	0.6806588620175993	0.46504853663493456	0.19480333986670792	0.7052093595961708	2.1188995762276615	1.0452455600136645	0.2961655797027851	0.19786527038701504	2.9605708109594167	0.665059499898518	0.4664109374951127	1.3265833974548131	0.4621189362811947	0.12860539235748925	1.875008970628374	0.016657366750955433	0.0	0.0	0.0	0.0	1.6337559809606312	0.6806588620175993	0.0	0.0	0.0	0.0	0.0	0.0	0.0	2.9605708109594167	0.0	0.0	0.0	0.0	0.0	1.875008970628374	0.2014620682728965	0.2981287397341481	0.3026199326067272	0.19778925938622838	
16600000	-10453.975235832879	-9895.838055002263	-558.1371808306162	-9831.226344885456	74.5098724462909	2.3910505281885026	7.066332790759943E-4	0.5386478669825376	8.068370573978101E-4	1.843803851948295E-7	0.5623124889424012	-511.12305771341016	349.2422156867039	494.6907359800817	206.16692054648053	95.4968626895728	37.39307624435971	18	28	3	25	7	0	0	0	0	1	1	1	0	0	0	0	1	0	1	0	1	0	0	0	0	0.4436159261617943	0.1294311807927699	0.08438024652501602	0.6910655535840894	0.9312750434187647	0.5307233227016013	0.5510195070995599	0.10422536403405687	2.440014016399172	0.2791369454313816	0.33886687074719235	1.2348944270102553	0.600035793990164	1.957182900233393	1.8363547055181886	0.6421811592641181	0.9550352282547095	0.8939302141415256	0.7685791461041286	2.8168517750013784	0.016588812334122804	0.0	0.0	0.0	0.0	0.9312750434187647	0.5307233227016013	0.5510195070995599	0.0	0.0	0.0	0.0	1.2348944270102553	0.0	1.957182900233393	0.0	0.6421811592641181	0.0	0.0	0.0	0.0	0.1947803610825448	0.30574783964320623	0.3089399157109325	0.19053188356331666	
16800000	-10456.160586959102	-9909.33677408764	-546.8238128714613	-9843.718933072474	119.94076792026422	2.7017795210798794	7.545967165253232E-4	0.6159097068236093	7.320704318614181E-4	2.538305951441743E-7	0.6475974330088374	-494.74319295511646	196.15713928997687	603.9881547363118	38.4720410544977	56.317030897507685	24.928627825091638	25	23	1	29	3	0	0	0	0	0	1	1	0	1	0	0	0	1	1	0	0	0	1	0	0	0.004365867442783311	0.5764229212525278	0.35389414149699805	1.0143661882338149	0.6333338776664664	0.1820868762167182	0.4308233967847655	1.179306996200132	1.1313189392456524	7.205084992182757	0.8156740327048133	1.3461192201499483	1.1219411152745837	1.211184737609394	1.0795890676589182	0.5398416506729427	1.0224099112994363	0.3084620769790215	2.3428811358252553	1.06009850596968	0.05024717038458296	0.0	0.0	0.0	0.0	0.0	0.1820868762167182	0.4308233967847655	0.0	1.1313189392456524	0.0	0.0	0.0	1.1219411152745837	1.211184737609394	0.0	0.0	0.0	0.3084620769790215	0.0	0.0	0.18805750355055922	0.3017989054001225	0.3160223200117586	0.19412127103755988	
17000000	-10480.935107618447	-9901.544400482691	-579.3907071357561	-9836.5438250056	118.39334852083276	2.6015507612206448	6.944658985850415E-4	0.7399432150915634	6.574324354612051E-4	2.1688725389758688E-7	0.7044824355560095	-519.0804944689482	360.73785041999986	1136.9887779284275	427.76022609024386	51.021671349779425	77.76786134298706	29	12	12	19	9	0	0	0	0	1	1	1	0	0	0	0	0	0	1	0	0	0	1	0	0	0.9100802516703508	0.7257138423119498	6.819199916360543	0.1333156958019931	0.9817716290811261	0.33791819668773104	0.354906762145767	0.5254781733272279	2.503360359328609	0.4945103464857267	1.853819302609526	1.093369197336513	0.07855870379284174	1.2193957728382234	2.0895764067384768	6.026639408266848	1.304978062098661	0.5607433093112731	0.16737758903508398	0.20586092257081937	0.00735562894762497	0.0	0.0	0.0	0.0	0.9817716290811261	0.33791819668773104	0.354906762145767	0.0	0.0	0.0	0.0	0.0	0.0	1.2193957728382234	0.0	0.0	0.0	0.5607433093112731	0.0	0.0	0.18633413125673784	0.30904990261407334	0.31210175719012523	0.19251420893906385	
17200000	-10511.412754226685	-9911.523497760181	-599.8892564665043	-9843.134410558358	156.18455924181504	2.668070279472811	4.705372619993453E-4	0.4185554517024056	5.045478638656289E-4	3.492876354826674E-8	0.3922905984888156	-551.0669066593547	804.6768995537462	781.06399834954	382.4684996116391	159.43159977727993	88.31565686921242	46	3	3	5	24	0	0	0	0	1	1	1	0	0	0	0	0	0	0	1	0	0	1	0	0	0.87164691781838	0.9434578430280016	3.8729452414310392	0.16895662918831372	0.9733521363909298	0.44494294292192144	0.29044910405354735	1.1766694254504715	0.008836902674851061	0.09174273457087403	0.3003122041374794	1.0788496272794335	0.22556036816873062	0.7687992393408932	0.854008236114745	0.7387084576872059	1.6151609141403376	3.9537022967197704	0.2706755194013839	0.14696500267101445	0.010025468304667719	0.0	0.0	0.0	0.0	0.9733521363909298	0.44494294292192144	0.29044910405354735	0.0	0.0	0.0	0.0	0.0	0.0	0.0	0.854008236114745	0.0	0.0	3.9537022967197704	0.0	0.0	0.19152198401211964	0.29626882250488357	0.30381479004931183	0.2083944034336853	
17400000	-10495.798747342486	-9913.48821159028	-582.3105357522059	-9845.537496446712	111.59183827826146	2.717123154021461	6.63991292457047E-4	0.5237951625038753	6.652550066076342E-4	1.0678825930787616E-7	0.531976507541438	-525.686810476733	462.6323020022131	662.7355370666481	178.67878036985144	112.93817423030423	75.62827695391644	5	39	5	23	9	0	0	1	0	0	1	0	0	1	1	0	0	0	0	0	0	0	1	0	0	0.28467885067260557	1.4502294278132064	0.7899355708105203	0.19875245915938472	1.002439402419196	2.3060966877059257	0.09429182658742195	3.443143851085536	3.874278234364233	4.528949667717827	1.6317395836731345	1.0640309552585017	0.1931456954025887	0.08669082897107212	2.3272342124670238	0.6677844868315251	0.3726624993447216	1.1671688598967955	2.1833386643320147	0.04517908774337614	0.03585913777812975	0.0	0.0	0.7899355708105203	0.0	0.0	2.3060966877059257	0.0	0.0	3.874278234364233	4.528949667717827	0.0	0.0	0.0	0.0	0.0	0.0	0.0	1.1671688598967955	0.0	0.0	0.20059354869694734	0.2844463146146858	0.32054296448555075	0.1944171722028164	
17600000	-10454.302070333588	-9899.847676738178	-554.4543935954091	-9831.87197106726	118.51998325735781	2.7413223323078415	6.508091905545271E-4	0.5175360345242815	6.594548906652775E-4	1.2266414046478728E-7	0.5332068794023468	-502.5501404177137	599.0721601865545	256.63012523992757	197.93014829390066	824.9740372820893	84.71218083972646	8	7	13	13	40	0	0	0	0	0	1	1	0	1	0	0	0	1	0	0	0	0	1	0	0	0.69713295449077	0.39519586889917263	1.346165766103538	0.1959360454297748	0.34400472358953416	0.28508625784848907	0.32381623547221444	3.335018357368501	2.349828193366546	1.0792852195261984	1.252268420431301	0.5756751600223903	1.413130151334199	1.0605725738234475	0.4958558683132373	0.2249557784965582	1.2198017278112545	0.8746020192971826	1.1004379710979124	0.33354788968377064	0.0419533844357178	0.0	0.0	0.0	0.0	0.0	0.28508625784848907	0.32381623547221444	0.0	2.349828193366546	0.0	0.0	0.0	1.413130151334199	0.0	0.0	0.0	0.0	0.8746020192971826	0.0	0.0	0.18788327724550483	0.3004676367601842	0.315435311867244	0.19621377412706728	
17800000	-10490.128298005138	-9920.591376870083	-569.5369211350558	-9846.96241663444	137.57284874297886	2.326714001041823	6.003377779089631E-4	0.4585160673280447	5.970732928508315E-4	7.088061008299671E-8	0.4397744010948361	-522.4819847718152	429.5831098183801	223.77589984484584	787.1309021140778	161.75115381227513	27.61222047311668	33	5	6	34	3	0	0	0	0	0	1	0	0	1	0	0	0	0	1	0	0	0	0	0	1	0.5640078884971643	1.3217383714297195	0.9898737085341163	0.3389593354655862	1.2277235961000212	0.3528618231757236	0.20220901522707313	0.5124895834523671	1.6358109909920637	1.548793075710974	0.4903739020925096	1.6637309670301204	0.7014715866762428	0.5909692760016805	0.12639532965807432	0.18482859995769652	0.03923173113928235	3.345196546002752	0.8981996233784884	0.2534104641908967	0.04528742268761583	0.0	0.0	0.0	0.0	0.0	0.3528618231757236	0.0	0.0	1.6358109909920637	0.0	0.0	0.0	0.0	0.5909692760016805	0.0	0.0	0.0	0.0	0.0	0.2534104641908967	0.1897112490966003	0.3166833056941932	0.3021051063721588	0.19150033883704803	
18000000	-10522.795834641522	-9917.42672157473	-605.3691130667926	-9848.099514112728	156.44876407481084	2.618114728048818	4.6169071982136935E-4	0.4599519696065777	4.829063441406857E-4	4.866090921511004E-8	0.4648046522299988	-553.3501742571532	548.1016821549695	530.4299477140788	174.33806708601614	161.34092498737763	100.38258283587425	43	1	16	19	2	1	0	1	0	1	1	1	0	0	0	0	0	1	0	0	0	0	0	0	1	3.711751587146734	1.2261550674451351	0.3547868849019243	0.02658376483425558	1.280794897083544	1.551339830177805	1.4894443023927746	1.5762517405008727	0.10488475001163017	1.2701354909487048	0.4476383895970623	0.26700936727775	1.509493436432428	0.5187256571492797	1.07180039452778	0.9950342317636132	0.8282201170094861	1.2395259415248912	1.0670010899660554	0.31416091273262775	0.009809889950523806	3.711751587146734	0.0	0.3547868849019243	0.0	1.280794897083544	1.551339830177805	1.4894443023927746	0.0	0.0	0.0	0.0	0.0	1.509493436432428	0.0	0.0	0.0	0.0	0.0	0.0	0.31416091273262775	0.1998631957762477	0.3001577202670957	0.31877967822755693	0.18119940572909987	
18200000	-10452.552964859584	-9899.156763496965	-553.396201362619	-9834.447189738372	101.84939818056178	2.35351810440499	7.050532471303198E-4	0.6559628596278834	6.805490404601923E-4	2.0815005416364987E-7	0.6814730926104625	-507.14326716091756	202.01081477742966	778.6717714543922	994.1557955340079	155.30245752326948	7.252403492029889	23	12	6	37	3	0	0	0	0	1	1	0	0	0	0	0	0	0	1	0	1	0	1	0	1	0.1446368574620887	2.849281413036259	0.7879346493360889	0.2939586331948637	0.43824298192726463	0.27889331019535396	0.26510705117326616	0.6992777711501136	0.968559423045748	0.388455862186605	1.4627926110990295	0.20170546488908492	0.20367250355400418	1.005837740442826	0.0612363948882651	0.06097940441362669	1.6579035621166744	0.013701316855685933	0.7700823539813159	0.468819835784576	0.01896637642907844	0.0	0.0	0.0	0.0	0.43824298192726463	0.27889331019535396	0.0	0.0	0.0	0.0	0.0	0.0	0.0	1.005837740442826	0.0	0.06097940441362669	0.0	0.013701316855685933	0.0	0.468819835784576	0.17840482310844327	0.30643641393488985	0.3120936407325154	0.20306512222415163	
18400000	-10504.60785056661	-9899.207561824102	-605.4002887425092	-9828.919768578977	185.32448618103373	2.713967075591022	4.3947046570081246E-4	0.6226312438624103	4.334325791735196E-4	7.791222016166334E-8	0.6176386131545496	-549.6974401170476	557.6128679172934	1316.8526472104088	775.3256466992094	157.90688169878064	77.84234179594347	16	3	28	8	26	0	0	0	0	0	1	0	0	0	0	1	0	1	0	0	0	0	1	0	0	2.1807254696879568	2.7087328646299174	1.4186602118735034	6.16658152364673	1.5010015683667361	0.2507806307440561	0.14084916473493841	2.142642048753724	0.008572688968949799	0.5754452889183729	0.8282024752643184	0.901572348090452	0.700016445792298	0.2400632875507706	1.115627742309163	0.3137660989998461	0.7574444721741234	0.0654123988529582	1.5252778375330096	0.049131428340164374	0.02320737955080142	0.0	0.0	0.0	0.0	0.0	0.2507806307440561	0.0	0.0	0.0	0.0	0.8282024752643184	0.0	0.700016445792298	0.0	0.0	0.0	0.0	0.0654123988529582	0.0	0.0	0.19637988940271234	0.3100274179374556	0.3064354003812252	0.18715729227860703	
18600000	-10489.53005979748	-9900.126115926607	-589.4039438708741	-9833.252950104548	130.14538351937085	2.699588448858113	5.37979655161053E-4	0.6193307887995334	4.8501262872121945E-4	1.097733965976459E-7	0.6780735646613107	-539.5956987153704	665.87995025755	1438.0263083087166	121.57276209525821	25.96938917034297	72.6127726989021	43	1	35	1	1	0	0	0	0	0	1	0	0	1	0	1	0	0	1	0	1	0	0	0	0	2.057525364324541	1.4628296804873455	1.0359635030873813	1.3224117916014106	0.8731360203175307	0.24311646078864474	0.3933586719904078	1.7665892571819923	1.1143018592001395	2.0334886855393	0.3341287918859675	0.8060538779126015	0.047783208671438766	0.15515698049127674	1.6400392122762464	0.42201054565284324	1.4188484196800273	1.3160357110541117	0.17660440184890785	0.29557805260616454	0.01788591227028095	0.0	0.0	0.0	0.0	0.0	0.24311646078864474	0.0	0.0	1.1143018592001395	0.0	0.3341287918859675	0.0	0.0	0.15515698049127674	0.0	0.42201054565284324	0.0	0.0	0.0	0.0	0.18817129557516654	0.31010965312259814	0.307622171896175	0.19409687940606052	
18800000	-10460.08348244854	-9895.362491054257	-564.7209913942833	-9827.44425433184	107.31884353375911	2.4616935884606437	6.304315693034337E-4	0.8298418918610581	6.315379307474229E-4	2.581512117101704E-7	0.8194074884142581	-511.0118387235397	320.01891862410383	565.0868879745683	580.1330663217652	89.86386589514593	13.40080755710288	24	6	15	35	1	0	0	0	0	1	1	1	0	1	0	0	0	0	0	0	1	1	0	0	0	0.04200002130977891	0.60690938754798	0.7809806377210777	0.6947986425220076	0.4793791335089092	0.2801246708209372	0.6134122179513517	2.267854704252308	0.8739371162789209	3.7078328992608314	0.4416300650672954	1.5619458368034036	0.08773084511229536	0.24178515824091953	0.037443603442128263	0.41766631785764563	2.5203393048336618	3.574703633278902	1.701235000758321	1.8341169031764935	0.015050873531560779	0.0	0.0	0.0	0.0	0.4793791335089092	0.2801246708209372	0.6134122179513517	0.0	0.8739371162789209	0.0	0.0	0.0	0.0	0.0	0.0	0.41766631785764563	2.5203393048336618	0.0	0.0	0.0	0.1815824463655852	0.3179201342412643	0.3123895893231822	0.18810783006996834	
19000000	-10502.235375946673	-9911.762564177861	-590.4728117688126	-9841.229327584086	102.77742921186001	2.38670076103141	5.229667486474337E-4	0.42832882619900664	5.503158352627441E-4	4.7779159729903876E-8	0.431697679838223	-544.4622958800569	549.9848932857234	144.29994617393913	113.4598847804956	281.27280160588407	86.10549589662982	47	7	5	2	20	0	0	0	0	0	1	0	1	1	0	1	0	0	0	0	0	0	1	0	0	0.9137056105832102	0.47165213720505467	0.34671081675390536	1.3532609411376515	1.059663641418443	0.335262951576858	0.030860129603478073	0.12366630108258642	1.2559160610507973	2.8740200132893605	0.7476662900322433	2.4466587306675063	0.8015861240169213	0.11450216258567776	0.060328802575653866	0.8660692149397924	0.6139519790747122	1.783885587101691	0.04547647067961046	1.441050448253334	0.0411565604529686	0.0	0.0	0.0	0.0	0.0	0.335262951576858	0.0	0.12366630108258642	1.2559160610507973	0.0	0.7476662900322433	0.0	0.0	0.0	0.0	0.0	0.0	1.783885587101691	0.0	0.0	0.2035371787633627	0.3054253104955431	0.29935782496099933	0.19167968578009476	
19200000	-10509.451654457273	-9919.581256994192	-589.8703974630805	-9854.695279385742	120.37457090843144	2.900905722637701	5.252161514498187E-4	0.5554956810786327	5.47653885554747E-4	9.914684795750283E-8	0.6011995965988175	-536.524172356345	496.6527880358509	1152.418738017047	952.4878609239181	138.5844929894648	7.2690178979536535	27	4	14	32	4	1	0	0	0	1	1	1	1	1	0	0	0	0	0	0	0	0	0	0	0	2.593810004189394	0.5603715144436309	2.484663532243354	1.4976220542122305	0.7448801478811978	0.6922430707861205	0.40929554377145205	0.464413018225001	2.1001296576749984	0.028250956896593984	1.1593077252983701	2.207262436683807	0.3520781089175309	0.2709159857418347	1.0630641562525638	0.30313260048197976	1.7853566385003998	0.10600653345379722	0.8175008761365655	0.902090527858164	0.01003516278168216	2.593810004189394	0.0	0.0	0.0	0.7448801478811978	0.6922430707861205	0.40929554377145205	0.464413018225001	2.1001296576749984	0.0	0.0	0.0	0.0	0.0	0.0	0.0	0.0	0.0	0.0	0.0	0.19550769126866444	0.3098941465772318	0.3013867996725123	0.1932113624815914	
19400000	-10510.716825805097	-9914.402014953712	-596.3148108513843	-9850.816315769955	168.4315931990464	2.687835556057219	4.774009971512289E-4	0.4820777159342561	4.757554888698723E-4	8.576508072930017E-8	0.5917727541638569	-546.3957377405525	838.2514397983924	292.88132312641955	628.4813209760425	952.706257713458	100.71146835572634	5	18	7	18	33	0	0	0	0	0	1	0	0	1	0	1	1	0	1	0	0	0	1	0	0	0.09119932443519008	1.0925269023018565	0.17216548729817321	0.08577272336746465	0.5204119560524447	1.0144453957705506	0.833195913948448	1.7232061935289578	1.9586692172033522	1.5295623018862967	0.8269012027885133	0.257636226337741	0.3874913593266962	1.1210819658442621	2.196884523673307	0.45900838694883955	0.4152758391265065	0.13508373349901104	0.5323577371785091	0.15599478570423603	0.022436746057740847	0.0	0.0	0.0	0.0	0.0	1.0144453957705506	0.0	0.0	1.9586692172033522	0.0	0.8269012027885133	0.257636226337741	0.0	1.1210819658442621	0.0	0.0	0.0	0.13508373349901104	0.0	0.0	0.18798786977317078	0.30485418378846024	0.30219636037150543	0.20496158606686352	
19600000	-10505.777845766044	-9910.992044381675	-594.7858013843692	-9841.706766234694	154.37165340529623	2.531916118029071	5.260121291549531E-4	0.6635237640679463	4.997186868189452E-4	1.2559049832518305E-7	0.699171937309645	-551.2557683190944	741.0652337435176	146.0363316336998	229.38199304279073	153.3150325641895	104.3399612704432	50	16	5	7	3	0	0	1	0	0	1	0	0	1	0	0	0	0	1	0	0	0	1	0	0	0.6592013943702592	1.6792193378396993	0.42228473493728286	1.3447252540539787	1.4181078097815871	0.274833993328936	1.0104091208570531	0.7483158012219209	1.1421131119647505	0.051600909592086706	0.14834557387498304	0.056078304285618795	0.07855519719933719	0.8851332695630422	1.8087572111861785	0.9129144754193379	0.5112839557456079	0.7613760469389639	0.13666076425164034	0.3085936412178396	0.024050331405708624	0.0	0.0	0.42228473493728286	0.0	0.0	0.274833993328936	0.0	0.0	1.1421131119647505	0.0	0.0	0.0	0.0	0.8851332695630422	0.0	0.0	0.0	0.7613760469389639	0.0	0.0	0.20254076786559758	0.30568198303744054	0.2919236463130263	0.19985360278393563	
19800000	-10463.04814846665	-9897.891371715521	-565.1567767511293	-9831.293116327837	105.27958450955606	2.496014898852849	5.303420527717164E-4	0.48271053572569833	5.993236922028895E-4	1.0027964474706486E-7	0.5578874944097391	-519.2135782255259	556.8396052598335	655.2948303633509	332.9421575825702	92.80891898471441	0.20161812971009097	1	40	6	31	3	0	0	0	0	0	1	0	0	1	0	1	0	0	1	0	0	0	0	0	1	0.38814197524676114	0.011436413925621785	0.06756582146101425	3.3248873631055824	0.49945740772290315	0.49888512287400466	0.3179555259465785	1.2957467031933247	1.7351399443721875	0.0021073768114646474	0.08928826378322748	0.41151145262122646	1.532241340682884	0.9914885810319977	0.9463436450511117	1.7089115363122542	1.442056207507447	1.0148648465695103	1.0508034509112478	0.4139329216917228	0.032632977027738895	0.0	0.0	0.0	0.0	0.0	0.49888512287400466	0.0	0.0	1.7351399443721875	0.0	0.08928826378322748	0.0	0.0	0.9914885810319977	0.0	0.0	0.0	0.0	0.0	0.4139329216917228	0.19379181547713548	0.3050633027234028	0.3082361283305856	0.19290875346887632	
20000000	-10469.459994573326	-9912.799894607777	-556.6600999655485	-9845.82313989628	91.39274727555416	2.6096192387013097	6.061890181494969E-4	0.5149120107651728	7.005980430638751E-4	1.381113223248837E-7	0.574946679650688	-499.4372304913562	359.76072418035733	448.8548742699044	403.7741046072261	173.90709128065365	0.005688582447036624	14	24	7	33	3	0	0	0	0	1	1	1	0	0	1	0	0	0	0	1	1	0	0	1	0	2.026507947831791	2.2539279151278913	2.153965184389097	1.25132199064676	2.317595527054488	0.7963408189169676	0.4287875808851613	0.7505481669460256	0.2466761909399895	4.7792108370367865	1.7100911077998864	2.437383395819508	0.03405650802920095	0.5378895159646689	0.22073998422773053	0.9935208426276078	0.036016958898040685	2.603638061364537	0.3437173340839229	0.1419904350307175	0.016977411591515938	0.0	0.0	0.0	0.0	2.317595527054488	0.7963408189169676	0.4287875808851613	0.0	0.0	4.7792108370367865	0.0	0.0	0.0	0.0	0.22073998422773053	0.9935208426276078	0.0	0.0	0.3437173340839229	0.0	0.18779669216639544	0.30113093587300716	0.3242509484425383	0.1868214235180593	
20200000	-10494.03798198695	-9923.744313187146	-570.2936687998041	-9851.346557571806	96.86124506542266	2.677390426720824	6.388886389899104E-4	0.43353587427799883	6.889230496888956E-4	7.253129526334407E-8	0.41276524229435035	-522.5253460349056	362.8456231777529	66.83193119844616	92.0681425340291	76.91234681307678	343.85658449765305	43	1	13	23	1	0	0	0	0	0	1	0	0	1	0	1	0	1	1	0	0	0	0	1	0	0.6386901199981537	0.273338674540006	1.8467475822219535	0.06457986499813292	2.043079167268617	0.7341836600980902	0.11700381894561222	0.6818250487453194	0.5095764779485091	0.5732672703286807	1.1156875959761705	0.9919367165495193	1.537022920554343	0.9670177786566153	0.27634197973916236	1.5855951687683463	1.433368859753847	2.3516448856104537	0.3717987713182609	0.02859111704700183	0.04583786141866915	0.0	0.0	0.0	0.0	0.0	0.7341836600980902	0.0	0.0	0.5095764779485091	0.0	1.1156875959761705	0.0	1.537022920554343	0.9670177786566153	0.0	0.0	0.0	0.0	0.3717987713182609	0.0	0.18327220141309403	0.2795111539836913	0.32665459941877883	0.21056204518443597	
20400000	-10468.330260841418	-9910.748277006702	-557.5819838347169	-9843.178387319518	94.03929724985144	2.5589728791935813	7.849477539414291E-4	0.5354439234672455	8.033864500349281E-4	1.5926352431671008E-7	0.5291095375803746	-503.82152053360585	308.0203137069233	362.4368684600655	31.196184830965322	74.73506870729547	10.745397225868924	25	30	9	14	3	1	0	0	0	1	1	1	0	1	0	0	0	0	1	0	1	0	0	0	0	1.6485564178885665	3.3047048964340773	0.32667430515360657	0.8081919224730589	2.6211833536706686	1.7494156815007544	1.9351002917484423	2.932313045807642	1.3907461604044133	0.8956691093901525	1.3638733556111489	0.0712066540300271	1.1177331387420952	0.9802062012908564	0.45769283125746807	0.6790688100884608	0.3098085974243233	0.11797468000635168	0.6951520962658647	1.4380246526285474	0.009965620559709867	1.6485564178885665	0.0	0.0	0.0	2.6211833536706686	1.7494156815007544	1.9351002917484423	0.0	1.3907461604044133	0.0	0.0	0.0	0.0	0.9802062012908564	0.0	0.6790688100884608	0.0	0.0	0.0	0.0	0.17470140966203485	0.3156836063575066	0.32056029312054224	0.18905469085991655	
20600000	-10471.32935308976	-9915.763241830125	-555.5661112596351	-9847.825030356864	134.42373746219909	2.3136127721801416	7.083028493964826E-4	0.4658137958559693	6.942919719078212E-4	1.1524045039986056E-7	0.48375142154022904	-511.4958764427838	309.60421386988594	384.0980489212276	506.7361794218382	80.50792786106084	106.03175017277856	1	26	18	13	23	0	0	0	0	0	1	1	0	1	0	0	0	0	0	0	0	0	1	0	0	0.07983493960516667	1.8190381684881056	0.922603242313571	0.8938555711316415	0.46863849999519286	0.895395883293751	0.3297338879133604	0.4214970858919628	3.143571050344457	0.18543277163209637	0.632488634770446	0.3987424938195489	0.3574138333158721	0.36877472863850397	0.4544402779382568	2.3585154839307823	0.37287626105148736	0.16352433456335608	0.8256234052917328	0.308805641844346	0.02830560968447606	0.0	0.0	0.0	0.0	0.0	0.895395883293751	0.3297338879133604	0.0	3.143571050344457	0.0	0.0	0.0	0.0	0.0	0.0	0.0	0.0	0.16352433456335608	0.0	0.0	0.1923961209495375	0.30881790282425453	0.30840346004827884	0.19038251617792937	
20800000	-10474.093564869112	-9899.381105201152	-574.7124596679603	-9832.176241535983	126.50746712876735	2.7907488377467624	5.406486449773325E-4	0.38075461899365204	5.974899816808129E-4	5.3900838253241955E-8	0.42167683770042186	-527.7624630970332	435.2642123317469	436.06954560757976	528.4949749725571	115.0405982397398	21.66964746765403	13	13	21	32	2	1	0	0	0	1	1	1	0	0	0	0	1	0	0	0	1	0	0	0	0	1.450272131474554	0.7498733814795813	1.3393221144278296	0.1748589690139749	0.584841175666467	0.3090927973554994	0.1752567428170066	0.6729184131745081	0.8264290408277238	0.16209088321216128	1.9962596808043025	0.15125080200898885	0.5929048038782718	1.993219113276137	1.011630362404329	0.5808745882502887	0.5974308209086906	2.9278836315315773	0.7629593036884532	0.47165195252359476	0.015485846566815668	1.450272131474554	0.0	0.0	0.0	0.584841175666467	0.3090927973554994	0.1752567428170066	0.0	0.0	0.0	0.0	0.15125080200898885	0.0	0.0	0.0	0.5808745882502887	0.0	0.0	0.0	0.0	0.18760049530339645	0.30641475732855067	0.30810254403901743	0.19788220332903564	
21000000	-10456.20364788558	-9907.016921573466	-549.1867263121139	-9838.238231977264	77.00063823646005	2.7237809818495493	6.861341434456123E-4	0.5584720579687847	7.394150043554422E-4	1.5229548563420503E-7	0.5884091097905451	-500.9340455254558	278.5928485426188	884.9438415165101	111.66897263749657	98.41137261003553	13.16713666943591	34	8	7	29	3	0	0	0	0	1	1	0	0	0	0	1	0	0	0	0	1	0	0	0	0	0.6404155339988173	2.088245955212067	2.4871635452169536	1.6050715467307035	0.4049423721252859	0.8348043652213638	0.504338330583176	0.0034274223818263885	0.11348360138504687	0.2600650263860644	2.543068127341097	2.3480685480522343	0.36775502049031655	0.7375764522675541	0.18733211735394867	0.0935276760458886	0.2918621315512609	0.027079244089519373	3.1428025750555877	0.8919592811786605	0.01644914600460954	0.0	0.0	0.0	0.0	0.4049423721252859	0.8348043652213638	0.0	0.0	0.0	0.0	2.543068127341097	0.0	0.0	0.0	0.0	0.0935276760458886	0.0	0.0	0.0	0.0	0.203661063663296	0.2940578766355242	0.3178223252882868	0.18445873441289332	
21200000	-10486.20243966299	-9923.121578687125	-563.080860975864	-9853.303535913776	88.54112448293031	2.6659364037199427	7.098595460717094E-4	0.48494640702897834	7.55913339130482E-4	1.257243603356635E-7	0.498947062445722	-513.9520009728474	524.3020865353803	309.3419992346312	92.698840229088	105.46672357516798	11.064914349561018	37	13	1	27	3	0	0	0	0	0	1	1	0	1	0	0	0	1	0	0	0	0	1	0	0	1.7279670912969318	0.6406605365615253	5.135780783098199	0.41541520575780017	0.30545066700801515	0.3137046013722811	0.27252992919755076	0.2893082598901736	0.714957184466955	0.737475374291151	1.6421906205029406	0.378693672255141	1.0904628644940833	1.5125430125570622	0.6600966952145563	0.4204317553687861	1.3645591780297965	1.0634820334986395	1.6777831978577569	2.012416175452578	0.03411623004253001	0.0	0.0	0.0	0.0	0.0	0.3137046013722811	0.27252992919755076	0.0	0.714957184466955	0.0	0.0	0.0	1.0904628644940833	0.0	0.0	0.0	0.0	1.0634820334986395	0.0	0.0	0.18710025979710218	0.31877859831295463	0.3142905451222492	0.17983059676769425	
21400000	-10469.784454924898	-9917.349600812002	-552.4348541128965	-9853.320443605266	133.37189276800896	2.8314297254104526	7.903655036582227E-4	0.6613321210596511	6.831234354120643E-4	1.9157933242030165E-7	0.5937951261554661	-495.2365070015294	390.42638189522984	95.7108588362552	775.7962154560439	530.7400059390421	92.88149576387273	12	16	10	11	32	0	0	0	0	1	1	1	0	0	0	0	1	0	1	0	0	0	1	0	0	3.78313967394558	0.2550822926849769	0.8291459690274781	0.4484766997773857	0.5509219024466963	0.861741130588799	0.19513882408664385	0.22655140877218002	0.8839765060698987	0.6535539623330148	0.7798370654182925	1.0441436866650502	0.38565866789198366	2.451390355657966	0.03966188398578827	0.5803521689702527	1.2007619989703577	1.0775169674684595	0.19707442550647983	3.0281675249023037	0.017751786308339835	0.0	0.0	0.0	0.0	0.5509219024466963	0.861741130588799	0.19513882408664385	0.0	0.0	0.0	0.0	1.0441436866650502	0.0	2.451390355657966	0.0	0.0	0.0	1.0775169674684595	0.0	0.0	0.18907552336092306	0.2981095811476482	0.3089711403737942	0.20384375511763486	
21600000	-10502.283376306266	-9923.345423979918	-578.9379523263478	-9853.480984288664	86.33650223830762	2.7139319384541385	5.97354472148736E-4	0.514569577161552	6.67411356984509E-4	1.1233038427033965E-7	0.5438094388864027	-529.2923066112792	456.68167774408835	421.2603500799383	708.05444282647	144.14510073793122	91.70834493879185	15	17	12	15	22	0	0	0	0	0	1	0	0	1	1	0	0	0	1	0	0	0	0	0	1	2.8608163062249528	0.9037072361717754	3.5593895289454363	1.9212953445726335	0.298474456355549	0.313316935601349	0.006157739590207399	0.17516180885057792	0.7965203790955669	0.2085716567357486	2.49564505567941	0.30931792294709776	0.34213687099857965	1.0816942512242531	0.9682474771667574	0.24173671116068282	1.2983669880329227	1.0388008425318884	0.19534291989162905	0.2935987485067517	0.04614418616954114	0.0	0.0	0.0	0.0	0.0	0.313316935601349	0.0	0.0	0.7965203790955669	0.2085716567357486	0.0	0.0	0.0	1.0816942512242531	0.0	0.0	0.0	0.0	0.0	0.2935987485067517	0.19645211780888266	0.3091489887080847	0.30307910035305824	0.1913197931299746	
21800000	-10490.045825788127	-9900.91756942241	-589.1282563657173	-9832.694415568705	151.07360189025454	2.5546685000059766	5.520661968453786E-4	0.6728944753825483	5.851988520313982E-4	1.8945443030012672E-7	0.7478078007914238	-531.2072910047519	579.93470637443	550.5061665753142	143.92941833171724	75.47718352201358	53.54406859694482	41	9	6	18	7	1	1	1	0	0	1	1	0	1	0	0	1	0	0	0	0	1	0	0	1	2.9651661415287314	0.14490431785829055	0.3505196945386587	0.06327918119858077	0.10528206783910085	2.615436972694451	1.0676365177097182	1.3284577574451384	1.1030566186218682	2.174208402838843	3.0727856815328636	1.5401317116860531	0.08599302065017399	1.3995579957800839	1.112740244022786	0.04692649865197275	1.2460527932372871	2.1535509916383564	0.028087265527447135	0.8441832811079689	0.011482891174443413	2.9651661415287314	0.14490431785829055	0.3505196945386587	0.0	0.0	2.615436972694451	1.0676365177097182	0.0	1.1030566186218682	0.0	0.0	1.5401317116860531	0.0	0.0	0.0	0.0	1.2460527932372871	0.0	0.0	0.8441832811079689	0.18478994086530898	0.3224503970673261	0.29691303783492873	0.19584662423243634	
22000000	-10476.870619791964	-9910.482136945173	-566.3884828467916	-9840.632552944056	138.65979791908924	2.439660687600096	5.461939287578102E-4	0.38682927209322027	5.836395182550854E-4	5.2844656763401074E-8	0.40970872883619475	-519.4056814978252	509.0222670090468	32.20682253259444	58.87971339895676	153.34338802583716	18.279367719416946	49	18	8	3	3	0	0	0	1	1	1	0	0	0	0	0	1	0	1	0	0	0	0	1	0	3.3904180409635454	1.1582526118491823	1.092405796384722	0.28347326649228033	1.0585611195383304	0.5988387818522395	1.19744400420741	0.5706680172223194	0.4327185425989614	0.9995200520412681	2.9859435981190914	1.3325916465573608	0.36163913260381764	2.348744558691471	0.6737410950811491	0.4758732203110518	0.001013275422295191	0.5403626820471894	0.3333425101940657	0.03320214535265381	0.016062670531510274	0.0	0.0	0.0	0.28347326649228033	1.0585611195383304	0.5988387818522395	0.0	0.0	0.0	0.0	0.0	1.3325916465573608	0.0	2.348744558691471	0.0	0.0	0.0	0.0	0.3333425101940657	0.0	0.18699173571893088	0.2929251329628921	0.3194171691679806	0.20066596215019658	
22200000	-10490.182856509342	-9914.827662057734	-575.3551944516067	-9843.372664040275	199.93793393560279	2.6112059675623054	5.962257872689254E-4	0.5187035517813396	5.578006810261237E-4	1.2347517880208072E-7	0.5801056930061922	-526.5741863322986	253.5707750939371	203.17274867913324	703.5734911561383	151.59258079487998	190.30957960483144	3	20	21	28	9	0	1	1	0	1	0	0	0	0	0	0	1	0	1	0	0	0	0	0	1	0.3446530094074128	0.49692734354084156	0.36845249793958434	2.7966838105642293	0.47718605547283643	1.035989837058667	0.3736274723403044	1.8198144310937001	1.7453954475816837	0.056162120637404576	1.5295533740555465	0.338815238088562	0.5439479907210875	1.873269714795687	0.20202075235753983	0.9351647722999387	0.3429008409028149	1.3979362384343004	0.23751976282328716	0.08855646347219027	0.020731045634992347	0.0	0.49692734354084156	0.36845249793958434	0.0	0.47718605547283643	0.0	0.0	0.0	0.0	0.0	0.0	0.338815238088562	0.0	1.873269714795687	0.0	0.0	0.0	0.0	0.0	0.08855646347219027	0.1905980978396238	0.3045234497265326	0.31252238457513465	0.19235606785870907	
22400000	-10470.83308695138	-9908.212007087395	-562.6210798639839	-9842.954773182517	133.5154252798397	2.518707816454133	6.045832084268297E-4	0.5814310226541385	6.519474521075293E-4	1.3589152429989718E-7	0.5889569130467133	-507.7899321695971	281.59222383152616	180.33052157709335	274.591161904333	865.6058993710342	76.61346533507245	18	7	1	19	36	0	0	1	1	1	1	0	0	0	0	0	0	0	0	0	0	0	0	0	0	0.2868448199784684	0.8543847499501461	1.3364668340497032	0.26657965386903487	1.2264123327783047	0.46661050996831804	0.26806232903301	1.737528937795668	0.012579883515204667	1.79843911453937	0.09454960941838099	0.30941302914567603	0.24404363670139076	0.006658221826344029	0.16051815646358367	3.2950652570860774	1.219450762165008	6.231255021039733	1.4960673654777155	2.4279696570271927	0.0056553043225130925	0.0	0.0	1.3364668340497032	0.26657965386903487	1.2264123327783047	0.46661050996831804	0.0	0.0	0.0	0.0	0.0	0.0	0.0	0.0	0.0	0.0	0.0	0.0	0.0	0.0	0.18874821244343104	0.3086215846550828	0.2986018117371635	0.2040283911643229	
22600000	-10499.775023880868	-9922.434542860427	-577.340481020441	-9858.923006315035	115.66862000793756	2.6092045883960897	6.432603337980883E-4	0.443803133272059	6.440555208510276E-4	7.733225172634824E-8	0.43890140302749675	-518.5665529213607	350.9287432940121	1079.6185919379811	1578.2829898098764	307.96260895536307	92.86071214997304	38	5	2	6	30	0	0	0	0	1	1	1	0	0	0	0	0	1	0	0	0	1	1	0	0	1.400374955856891	0.5575253000071722	5.272148205714128	2.712455026528115	4.506956208738108	2.936764851650733	0.9016464158121318	0.22796145369695767	0.8816185958938101	0.2780499868588434	0.043435504879341336	0.1583019588824435	0.4832585757731344	0.32197215247578825	0.5982005750172754	0.20864667907321643	0.07178637506092864	1.0653296855129177	1.0472468841768434	0.38036713289996354	0.006004394988840623	0.0	0.0	0.0	0.0	4.506956208738108	2.936764851650733	0.9016464158121318	0.0	0.0	0.0	0.0	0.0	0.4832585757731344	0.0	0.0	0.0	0.07178637506092864	1.0653296855129177	0.0	0.0	0.17880501794292053	0.32350829564792016	0.3040742321583745	0.19361245425078522	
22800000	-10481.27356395754	-9907.317494189172	-573.9560697683681	-9842.018455810787	142.11824200744448	2.6411073274155434	6.390374246907938E-4	0.446390500098917	6.47693761354693E-4	9.676872334992495E-8	0.4853473428483691	-525.2950496603065	548.4629527653362	741.9398289424131	390.8881928810702	178.60717273987436	62.20511572360989	37	4	6	3	31	0	0	0	0	1	1	0	0	0	0	1	1	0	1	0	1	0	0	0	0	1.0666297317692361	0.6653981407235187	0.9535474294880959	1.0905097211817518	0.7354748797493802	0.8866882756335653	1.0988570671470133	0.19801515900074546	0.13142801746815477	1.899259132410791	1.796485115729714	0.2022858708305267	0.024085559834552118	0.3714002529746842	0.8695790453568628	1.0856745297725254	3.2079977968787277	0.10257675541671413	1.0328785908644764	0.2742737203606598	0.014162166450955957	0.0	0.0	0.0	0.0	0.7354748797493802	0.8866882756335653	0.0	0.0	0.0	0.0	1.796485115729714	0.2022858708305267	0.0	0.3714002529746842	0.0	1.0856745297725254	0.0	0.0	0.0	0.0	0.19584793247417034	0.29819832102646865	0.31875741895307835	0.1871963275462831	
23000000	-10554.063149391404	-9920.467329798756	-633.595819592648	-9850.661228416082	179.81410291054658	2.342885053518765	3.230955939862713E-4	0.4793064413931118	3.5148399815851E-4	3.1119828763322734E-8	0.5121198696522133	-580.9675682795456	738.7581592697112	2681.0269450074607	742.9417220720125	331.31405940748067	106.71434876833221	35	5	5	13	23	0	0	0	0	1	1	0	0	1	0	0	0	0	1	0	0	0	0	0	1	0.13854442209771484	0.9696264839717321	0.20788649554801442	0.23178417748928096	0.37872641989273925	0.4898406753727435	5.100711314192265	0.9965236400010168	0.6035519747981827	0.7782404439969086	0.11490044270364846	0.039527826102671436	0.4212680395739834	1.539017276507673	0.026412529113977956	2.554615496022512	1.4164674164386652	0.8332000511388088	0.0488856978171109	0.6596413620672191	0.012759457469911188	0.0	0.0	0.0	0.0	0.37872641989273925	0.4898406753727435	0.0	0.0	0.6035519747981827	0.0	0.0	0.0	0.0	1.539017276507673	0.0	0.0	0.0	0.0	0.0	0.6596413620672191	0.1913769299234708	0.2896763046727342	0.30161447701992666	0.21733228838386878	
23200000	-10500.801156996768	-9908.90222385737	-591.8989331393975	-9838.606742861835	101.20408835467319	2.367246568876557	4.616514529579118E-4	0.5708059827466816	4.925601920949879E-4	4.847586627424572E-8	0.4976960987420142	-536.4374525977455	586.9550850189895	1811.4558972446223	1603.4484749685876	173.1356456224583	7.546814753839593	38	4	5	30	4	0	0	0	0	1	1	0	0	0	0	1	0	0	0	1	1	1	0	0	0	0.4242870805993682	1.2368553868675678	1.446073118805664	0.5395690352080885	1.397009642124358	1.1188363448056733	0.04575683810475418	0.6139787976772905	0.18823419982794512	0.06663483753870084	2.9882898809936136	0.4873491754798139	1.634305707923473	0.5530114243832145	0.11728737533118382	2.2499036909184227	3.3365322085983076	0.18535235942195258	0.22778487339185907	1.6644168572214828	0.018819820935982567	0.0	0.0	0.0	0.0	1.397009642124358	1.1188363448056733	0.0	0.0	0.0	0.0	2.9882898809936136	0.0	0.0	0.0	0.11728737533118382	2.2499036909184227	3.3365322085983076	0.0	0.0	0.0	0.18945090949819443	0.3152052387026958	0.30692754825910745	0.18841630354000283	
23400000	-10529.73590554376	-9908.589603427472	-621.1463021162864	-9839.233758247728	136.22299000568097	2.5851042604659193	3.9968656553870886E-4	0.5635196189015083	4.1779286162050384E-4	5.01750124544599E-8	0.5824707980010772	-567.5978214060494	814.2852400378727	1336.0740734540777	159.5482595163167	308.90838637166485	51.43037414775525	27	14	23	11	6	0	0	1	1	1	1	0	0	1	0	0	0	0	0	0	0	1	0	0	0	1.106279202624686	0.05449581862269245	2.732854406119326	0.5265177348550876	1.226943665509057	0.5500506033468835	1.5842621778955892	1.7588456620956365	2.30713679283251	1.1262047713616261	0.8257408483108091	0.9707477938354381	0.7474233302183869	0.14204418923079506	0.578437508912666	0.5260536752978826	1.5149077205368615	1.112184483756927	0.40775197617961023	0.3593234269063141	0.009614319648520551	0.0	0.0	2.732854406119326	0.5265177348550876	1.226943665509057	0.5500506033468835	0.0	0.0	2.30713679283251	0.0	0.0	0.0	0.0	0.0	0.0	0.0	1.5149077205368615	0.0	0.0	0.0	0.19457918536403485	0.3048401201804496	0.306832453789961	0.19374824066555507	
23600000	-10494.916335156764	-9898.720115190928	-596.1962199658349	-9832.464861894925	125.405794973319	2.6523934381426586	4.4388199474003673E-4	0.6009123439644778	4.1205609931176736E-4	8.835680636826429E-8	0.6756315766540704	-545.388616963546	497.03899431379307	1209.6225112302343	152.09424370497945	135.6627597464405	1.1726548451580439	21	23	4	30	3	0	1	0	0	1	1	1	0	0	1	0	0	0	0	0	0	0	1	0	0	0.4621885165317187	0.19029745240172907	5.318681134335668E-4	1.2891586351319657	0.8067951230333266	0.8176120372702913	0.4902010340904228	1.0919981512606638	1.101341245922569	1.776615384434213	0.7924239191943138	1.6161520079409637	0.6025510717653496	2.3023392973645724	3.3907197611455633	0.6263995917519579	0.15235443719671948	0.996619569693111	0.5912674273303821	0.5690812770735839	0.00539537738346206	0.0	0.19029745240172907	0.0	0.0	0.8067951230333266	0.8176120372702913	0.4902010340904228	0.0	0.0	1.776615384434213	0.0	0.0	0.0	0.0	0.0	0.0	0.0	0.996619569693111	0.0	0.0	0.1944270515006029	0.29823314257827616	0.2926037239948306	0.21473608192629073	
23800000	-10516.807115170266	-9918.296934977272	-598.5101801929934	-9852.119277066664	134.21915957459726	2.5459255501535942	4.4963310819634713E-4	0.5092749869245086	4.995557715123114E-4	5.968565977284741E-8	0.5354287861644191	-540.9522048220281	378.6134472131329	579.2931637844881	856.1235051950605	113.46131318937918	125.69860242856856	17	14	15	20	15	1	0	0	0	1	1	1	0	1	0	0	0	0	0	0	0	0	1	0	0	0.6404021265017329	2.293805868695201	0.06641402622155083	4.759700062086356	0.9757604933501164	0.41544439491969126	0.24401018543568723	1.17530986323408	1.9576086415526361	2.9696640089738775	2.4832828753975336	1.1818804037078952	0.09578580707372754	1.192648712241034	0.7786599502961448	0.5816108930596626	0.11387916178953834	2.9483113269453503	0.16016806974750789	0.6761786849995607	0.012427797005426202	0.6404021265017329	0.0	0.0	0.0	0.9757604933501164	0.41544439491969126	0.24401018543568723	0.0	1.9576086415526361	0.0	0.0	0.0	0.0	0.0	0.0	0.0	0.0	2.9483113269453503	0.0	0.0	0.19053987547035087	0.29635183945560734	0.3076961793031789	0.2054121057708634	
24000000	-10482.048282230662	-9912.556869378588	-569.4914128520749	-9848.217610319314	109.84800452457611	2.7132154546700056	7.219486786577282E-4	0.5672958958855725	7.931935157849423E-4	2.0851059709611519E-7	0.6139642551838786	-512.7164522832444	421.97682134522506	641.0906288817662	514.5018407619668	500.86401986981787	74.51814963996	21	2	9	15	34	0	0	0	0	1	1	0	0	0	0	0	0	0	1	0	0	1	0	0	1	0.6673120667103576	1.3343336983281693	1.007673881881333	1.5763493400101483	1.9727797757397374	0.8073538018879041	1.6536825579995411	1.1068111093682498	0.07506513293061724	0.11635093384388281	2.3556014632642923	1.9616057635069464	0.17852918116445482	4.389036981165562	0.18214443210255288	3.3131225589172706	0.03258386494863558	0.5866572428664332	0.07901841280879308	1.42819778589418	0.01879159234954948	0.0	0.0	0.0	0.0	1.9727797757397374	0.8073538018879041	0.0	0.0	0.0	0.0	0.0	0.0	0.0	4.389036981165562	0.0	0.0	0.03258386494863558	0.0	0.0	1.42819778589418	0.1909982010329194	0.29740755554872367	0.3105100955410921	0.2010841478772653	
24200000	-10459.010793299702	-9904.091283590495	-554.9195097092075	-9838.688156462435	111.35579295537684	2.717234777386228	7.503276813231821E-4	0.5395709995322026	7.265435182996654E-4	1.4640787073414543E-7	0.5282785381968695	-504.7172703413811	518.5288378668605	236.4778291785318	587.3048751742991	32.52132635836352	68.71691232505337	15	12	25	14	15	0	0	0	0	1	1	0	0	0	0	0	0	0	1	0	0	0	0	0	1	2.2224300413952327	0.3718428100009901	0.6254984236955862	0.006421722442225974	1.2691683157009135	0.8800392348878996	0.7613880799860219	1.0958833575300313	0.8132967435981878	0.24663211443928887	0.3800016915874067	0.0260941751255784	1.3776452801900971	2.2927378855041876	0.31533266240941465	0.9909553599196258	1.0851279580279045	4.5656836329208135	0.653321806146154	0.18828156842388202	0.014514230441103065	0.0	0.0	0.0	0.0	1.2691683157009135	0.8800392348878996	0.0	0.0	0.0	0.0	0.0	0.0	0.0	2.2927378855041876	0.0	0.0	0.0	0.0	0.0	0.18828156842388202	0.19941915420427228	0.2873847557692274	0.31526306005032556	0.1979330299761752	
24400000	-10453.98980032889	-9891.431697125427	-562.5581032034636	-9826.909004872736	151.25302520083383	2.5949456561735795	6.865923380493866E-4	0.47711277656321704	6.508161296989624E-4	1.3072577410909867E-7	0.5347110839349987	-511.50241748054884	304.90336667840336	298.93270150622925	331.7330074510886	596.2600255123579	68.21020910618205	15	8	3	25	30	0	0	0	1	1	1	1	0	0	1	1	0	0	0	0	0	0	0	0	0	0.35755587472686057	0.05896003612482974	3.6742932693697936	0.6055576030262771	4.202087227653545	1.4461640051140157	1.853059789128192	1.0400420066124614	1.2087612203011264	0.3690909610176637	0.11213059941292526	0.15958072863911368	0.8957413633832069	0.5884454112554616	0.10430697855383146	0.08628332681881741	0.2805548822257348	0.5293089796667267	1.1510031762047432	0.9006718833946762	0.0047732014340380905	0.0	0.0	0.0	0.6055576030262771	4.202087227653545	1.4461640051140157	1.853059789128192	0.0	0.0	0.3690909610176637	0.11213059941292526	0.0	0.0	0.0	0.0	0.0	0.0	0.0	0.0	0.0	0.18890115562764032	0.31290178619067577	0.29599269596506056	0.20220436221662377	
24600000	-10479.187292978675	-9917.611710023273	-561.5755829554013	-9847.79552954585	107.27823732805393	2.4835616502747926	6.696609109971829E-4	0.48611073342681155	6.765001928833971E-4	1.3286983739948227E-7	0.5492151701406943	-513.7312293189441	577.2293701546689	394.37184212602386	641.9878638108671	45.1144818711486	57.136898115103264	5	20	24	9	23	1	0	0	1	0	1	1	0	0	0	0	0	1	0	0	0	0	0	0	0	0.9572380041691345	1.3381092151222884	2.573819218178551	0.3792359551575983	1.2163668213861765	0.4372690996222551	0.7167765638155655	0.32794136706542104	0.8468920407965576	0.9167468708027307	0.8046968187917088	0.8051849950011238	1.1027114140358802	1.0078418941904002	0.785370296008714	0.5421833628702797	0.008675343623522578	0.4366989899913076	2.2597408638588106	0.770036627818234	0.013584959028709062	0.9572380041691345	0.0	0.0	0.3792359551575983	0.0	0.4372690996222551	0.7167765638155655	0.0	0.0	0.0	0.0	0.0	1.1027114140358802	0.0	0.0	0.0	0.0	0.0	0.0	0.0	0.2054588929412388	0.3139534549882187	0.2847134180182842	0.19587423405225868	
24800000	-10464.981777676536	-9906.933743110236	-558.0480345662997	-9840.059299383116	124.62648123325383	2.6278733530439777	6.827003482894336E-4	0.5230252930916592	7.29325118430068E-4	1.485824542657951E-7	0.5287768876363299	-506.98341446957176	584.431625523632	407.9026458701892	93.99723353824646	328.0886924349545	73.2828736876497	1	13	6	26	35	0	0	0	0	1	1	1	0	1	0	0	0	1	1	0	0	0	1	0	0	1.0073309100465684	3.3360060000652734	2.3527599298456647	0.2265990637420065	0.5142465639810463	0.3288307888835526	0.7960273697817576	0.45423387607295324	0.7978944704409434	0.010229339909510578	0.21833084153858828	0.3867782685333879	0.6691651360056472	0.9107157242029968	0.30233579844543784	0.13930869960925604	1.2209026770444835	1.9547863802306984	1.3682048863730374	0.5969390582160146	0.020703185913295116	0.0	0.0	0.0	0.0	0.5142465639810463	0.3288307888835526	0.7960273697817576	0.0	0.7978944704409434	0.0	0.0	0.0	0.6691651360056472	0.9107157242029968	0.0	0.0	0.0	1.9547863802306984	0.0	0.0	0.19728158337334148	0.3106140887882366	0.30248659549257384	0.18961773234584858	
25000000	-10465.700155664692	-9908.572185716459	-557.1279699482332	-9840.78189637556	121.69459357039273	2.847854699487381	6.954704688303466E-4	0.4219685727037566	7.025450271873693E-4	1.131228502421163E-7	0.46905338979089667	-509.93044881524804	284.57462424967787	159.27715716676389	421.6760248427605	120.08849036574095	50.99153209199304	10	14	22	31	4	0	0	0	0	1	0	1	0	0	0	0	0	1	0	1	0	0	1	0	0	0.841981174653357	1.1748660695137303	1.354215330041188	0.564525519535151	0.46728761918786355	1.735504049656528	0.3729497616048317	0.09120737024435657	2.3443741600240093	0.12339620290376242	1.95878701543756	0.13698181353202785	0.3435775607993503	1.7165558615657301	1.8221871837117702	2.6148380661941037	0.598089695057047	0.0984409549489832	0.27977489308217257	0.46681683846601507	0.02631965127720164	0.0	0.0	0.0	0.0	0.46728761918786355	0.0	0.3729497616048317	0.0	0.0	0.0	0.0	0.0	0.3435775607993503	0.0	1.8221871837117702	0.0	0.0	0.0984409549489832	0.0	0.0	0.1947836773761262	0.3181351531964327	0.3000345674176509	0.18704660200979073	
25200000	-10456.848715811964	-9895.94034211248	-560.9083736994827	-9825.86117184668	98.54659171982374	2.4862061216002926	7.796026891277642E-4	0.5791527920339038	7.012870561617923E-4	2.0711306747016405E-7	0.6310210502107805	-511.6256488974691	167.60031262232107	675.5317395802283	131.62929666197743	174.95076501636922	106.88919924872107	23	15	16	14	13	0	1	1	0	1	0	0	0	0	0	0	0	0	1	0	1	0	1	0	0	0.9931820145250458	1.512674620647098	0.7350752399656476	0.3272357703299302	1.3932889930479246	0.802090500880462	2.6825463648837524	0.2717134074772625	0.031714964374622845	0.2790043538045613	0.12231246229011361	0.028528011823419706	0.016780140104849902	0.9072874077260938	0.06224911267941763	1.5791156358623362	0.7643427807226008	0.8818654177640576	1.4724176242909777	2.794175916140064	0.015517602712469696	0.0	1.512674620647098	0.7350752399656476	0.0	1.3932889930479246	0.0	0.0	0.0	0.0	0.0	0.0	0.0	0.0	0.9072874077260938	0.0	1.5791156358623362	0.0	0.8818654177640576	0.0	0.0	0.18808544851079229	0.29987407172116615	0.3076047167441306	0.2044357630239115	
25400000	-10449.534123599873	-9909.242526725498	-540.2915968743746	-9840.331501256038	75.96195222499215	2.4787198650792948	7.397924943164066E-4	0.8181465482675139	7.978246993782319E-4	5.96820758369777E-7	0.9321328359302932	-492.34959894247754	192.16891250346194	702.0097211393552	377.80320604847856	74.52378601334186	56.7034537805315	29	10	1	6	35	0	0	0	0	1	1	1	0	0	0	0	0	0	0	0	0	0	1	0	0	3.122290615140828	0.630895715205683	0.11419839054052487	1.0505355603359825	2.1018282610461756	1.1936178834294817	2.1433678793463566	0.23729158905678166	0.7159371193398546	0.07404686088038716	1.322397619255517	0.1750078114662953	0.19668333934149526	0.43807761582778637	0.12425356530957635	1.5941553305205036	0.5507426091226881	0.9049327404428501	0.6247009766357444	0.26230786984496357	0.0077192157094909735	0.0	0.0	0.0	0.0	2.1018282610461756	1.1936178834294817	2.1433678793463566	0.0	0.0	0.0	0.0	0.0	0.0	0.0	0.0	0.0	0.0	0.9049327404428501	0.0	0.0	0.19889373239191194	0.3095669983290852	0.289193847206666	0.20234542207233744	
25600000	-10462.416361954329	-9915.46330442975	-546.9530575245782	-9845.318897211975	75.96728679195171	2.8918414207860703	7.084073563864943E-4	0.5674455670148671	7.767239128538475E-4	1.4476631100221314E-7	0.5339259856527222	-508.9585186344527	369.35002901329096	488.08542554331535	56.56847434323555	69.24203517604313	0.11976788637917869	3	42	28	6	2	0	0	0	0	1	1	1	0	0	0	0	0	1	0	0	0	0	1	0	0	0.592104526595102	0.5783060068189599	0.30286749674417385	0.39615348821831115	0.25251483687039866	0.466796027489513	0.4135985446896969	0.395671558716435	1.9046773016930822	0.2939356904545908	0.5531967085273664	0.1184691983517221	1.8016219801181494	0.281374756618874	0.21873351242065328	0.026519392433888966	0.575588982382813	0.5166769133010014	1.6148107588499736	0.22309199679932235	0.010210032872976907	0.0	0.0	0.0	0.0	0.25251483687039866	0.466796027489513	0.4135985446896969	0.0	0.0	0.0	0.0	0.0	1.8016219801181494	0.0	0.0	0.0	0.0	0.5166769133010014	0.0	0.0	0.18530046641597567	0.3064525091924975	0.30648521793288025	0.20176180645864727	
25800000	-10489.755455498673	-9918.567815092965	-571.1876404057069	-9850.777554634651	104.7737623236524	2.688482562271457	6.700919304385429E-4	0.45154877028671636	6.807176886896643E-4	9.092972828372396E-8	0.4606230272635578	-524.3051474548625	540.594657223047	984.3898000878817	92.928515779778	85.27083389562885	190.54610475197222	45	2	9	20	5	0	0	0	0	1	1	1	0	0	0	0	0	1	0	0	0	1	1	0	0	1.291526644432254	1.225248895744011	1.140687915959938	1.369817572865653	1.3164770472364735	0.5225130170826396	0.5049514064579483	0.8183663675655191	0.6240617645122524	0.4391785389459064	0.82481243312339	0.769471685356006	2.435483422717971	0.2964161939758662	0.05836781042385672	0.3218683733904056	0.40625571309225694	0.0889292618307763	0.16484232334122614	0.7381639897953076	0.007561670850460996	0.0	0.0	0.0	0.0	1.3164770472364735	0.5225130170826396	0.5049514064579483	0.0	0.0	0.0	0.0	0.0	2.435483422717971	0.0	0.0	0.0	0.40625571309225694	0.0889292618307763	0.0	0.0	0.18576237009678875	0.31216174481551995	0.30098867967628884	0.20108720541140315	
26000000	-10470.848434036865	-9910.431333120403	-560.4171009164614	-9843.061539967099	104.01196568535744	2.5101286135666845	7.662985192733457E-4	0.4941913906465352	7.466518690811268E-4	1.877977060040407E-7	0.5683259273873112	-508.0275206679318	257.5646355370841	491.43270342240464	1266.1426630985954	100.02280924358912	60.53548626364646	35	7	3	12	24	0	0	0	0	1	1	1	0	0	0	0	0	0	1	0	1	0	0	0	0	0.16819746180007275	3.853563255605911	0.41214159228235403	0.036212017978957727	1.4072041559354698	1.3845267036603537	0.8041057803135445	1.1321839424877838	0.5995407122143138	0.5115387590209239	0.5567257248576803	1.4217003220460276	0.028167197330943194	1.9679614444000808	0.040046485926690176	2.0306940162097398	1.4494556665869482	1.3579718783163728	0.7609955952085816	0.9813349961143599	0.008755922613508951	0.0	0.0	0.0	0.0	1.4072041559354698	1.3845267036603537	0.8041057803135445	0.0	0.0	0.0	0.0	0.0	0.0	1.9679614444000808	0.0	2.0306940162097398	0.0	0.0	0.0	0.0	0.1850132518391226	0.3148263258771666	0.312453752492072	0.1877066697916395	
26200000	-10484.621137901268	-9921.36141542283	-563.2597224784363	-9852.200060764879	130.8796686130187	2.6824079097798013	6.83917094588424E-4	0.39858433644703933	6.838678447550659E-4	8.127363443169992E-8	0.4153060171926656	-518.3354667876595	584.6624596969011	276.41948068160247	617.3853259465328	87.13619556552567	106.47163000748328	8	15	24	5	29	1	0	0	1	1	1	1	0	0	0	0	0	0	0	0	0	1	0	0	0	0.34332516261387047	1.4388582683934563	1.5299143108678201	0.7252342373532144	2.4971786515573657	0.8264891818044386	1.2158499457468597	0.4523895672325977	0.5268891106624328	0.22917284723235193	0.0847866846752062	0.05803777963502152	0.32383630436141403	0.02345806981489256	0.5854473367437363	0.2088845229415921	1.3965361800866554	1.016676830901124	0.23382587908116326	0.04826917252423218	0.00487504909521537	0.34332516261387047	0.0	0.0	0.7252342373532144	2.4971786515573657	0.8264891818044386	1.2158499457468597	0.0	0.0	0.0	0.0	0.0	0.0	0.0	0.0	0.0	1.3965361800866554	0.0	0.0	0.0	0.19116961307507302	0.31302980824876186	0.29754181288371173	0.19825876579245397	
26400000	-10474.028195269173	-9900.806332678987	-573.2218625901854	-9829.939155100137	113.31261332660893	2.7609425883497387	6.854672091539037E-4	0.6105866788632541	6.536310614175055E-4	1.7135840417771244E-7	0.6360928618406658	-519.193835333674	434.2777325012572	45.20148553650876	84.8778246759349	64.99328163282823	45.547278081540014	51	14	13	2	1	1	0	0	1	1	1	0	0	0	0	0	0	0	1	0	0	1	0	0	0	0.8640179107715339	0.4540067553166045	2.0434650884055516	0.4280793743537753	0.9637763403467635	1.085709673140612	2.3274739115350234	2.885014306499901	1.1598742103220339	0.13525762182741025	0.2836067618207884	0.2015690347324781	1.573761326297798	2.7073988597423986	2.8119715810637085	0.45651868701013665	3.4892875108698416	0.5869852477154418	0.9362180730514947	1.9742814313889956	0.02538730159916686	0.8640179107715339	0.0	0.0	0.4280793743537753	0.9637763403467635	1.085709673140612	0.0	0.0	0.0	0.0	0.0	0.0	0.0	2.7073988597423986	0.0	0.0	3.4892875108698416	0.0	0.0	0.0	0.18086228951670544	0.3138246807005647	0.3072894457224079	0.19802358406032247	
26600000	-10500.250750775185	-9925.204806156704	-575.045944618482	-9860.707361440049	238.47095767522916	2.7162061378438582	5.508742004755448E-4	0.6164102569767875	5.340809303959966E-4	1.4296339755762793E-7	0.6440380335027112	-530.884086794241	298.34152690266853	338.79622395288874	638.0248531896815	88.91159838732237	158.21475859260443	22	6	24	27	2	0	0	0	0	1	1	0	0	0	1	0	0	0	1	1	0	0	0	0	1	0.7187783788968637	1.4255820571348257	0.5393398964473421	0.3233238342397318	0.8875419220718295	0.314955034266131	0.5697384529693487	0.36734325582405475	0.5750451843295112	0.37986571478484144	0.08326746016538761	1.1543883688242829	0.2511201056141075	1.6907909008736057	0.5134713132906209	1.7530337788057977	0.09826493233944314	0.472507565788088	0.12467242371256484	0.43826747318268955	0.012118888688476187	0.0	0.0	0.0	0.0	0.8875419220718295	0.314955034266131	0.0	0.0	0.0	0.37986571478484144	0.0	0.0	0.0	1.6907909008736057	0.5134713132906209	0.0	0.0	0.0	0.0	0.43826747318268955	0.18590116341805263	0.3190799135112813	0.3032763352979209	0.19174258777274572	
26800000	-10479.391454406552	-9918.349939579044	-561.0415148275073	-9849.80117510453	159.64227072594667	2.578154533927245	6.328245667022635E-4	0.5837904920387063	6.006964936097699E-4	1.6190263916713263E-7	0.6196730509397091	-511.45807422339084	330.338622739636	600.2021861619337	1980.8866182470147	119.19625056014685	112.06430509613213	23	11	3	39	5	0	0	0	0	1	1	1	0	0	0	1	0	0	0	0	0	0	1	0	0	0.7241951217494963	1.2635225764186973	0.3346672173063041	0.5208417862572233	1.1829246178559563	0.537575320653701	0.5235647363851483	1.1833993615447111	0.4911683228989186	0.22560470709212407	0.15767601725107255	0.5557198802271803	1.1560158676278338	1.343787287485846	0.1725328307384246	1.9597103825628612	1.2872122438797162	0.9249527906469586	0.2555681309783012	1.0061386920508921	0.010225067756813127	0.0	0.0	0.0	0.0	1.1829246178559563	0.537575320653701	0.5235647363851483	0.0	0.0	0.0	0.15767601725107255	0.0	0.0	0.0	0.0	0.0	0.0	0.9249527906469586	0.0	0.0	0.20384991346383208	0.2964819948406455	0.29842732083983053	0.20124077085569247	
27000000	-10515.852777454702	-9910.56824707539	-605.2845303793107	-9841.621904650981	248.33671912466355	2.5826912175254786	4.3117451285945807E-4	0.41354747107244844	4.148748501580558E-4	3.2130597625229355E-8	0.41576463869687763	-558.9914842367984	675.8745363747662	236.59087527345721	48.21051847281653	82.41096998586035	196.82879488943018	52	2	4	7	16	1	0	1	0	1	1	0	0	0	0	0	0	0	0	0	1	0	1	0	0	0.7039605817408499	1.1200903396811481	1.5729828447308638	0.04138920454582231	0.9142679877096026	0.43997930352363607	1.631715612920284	0.7730773638948022	0.25571419731473155	1.688569275981393	0.35291832717515365	0.052343994623857804	0.19753985893822143	0.8339697461082778	1.3942177246817464	0.8832955572382477	0.6916920763827396	1.0555401764334071	0.7618793071450652	1.940511381780331	0.007347294921257157	0.7039605817408499	0.0	1.5729828447308638	0.0	0.9142679877096026	0.43997930352363607	0.0	0.0	0.0	0.0	0.0	0.0	0.0	0.0	0.0	0.8832955572382477	0.0	1.0555401764334071	0.0	0.0	0.19159079756564593	0.3023001173945979	0.301408461748207	0.2047006232915497	
27200000	-10481.32352196427	-9909.52740232483	-571.7961196394402	-9841.14613475268	212.72233299693127	2.749416309953786	5.489971020948502E-4	0.49896017200329384	5.316777551235082E-4	1.0317059199249181E-7	0.5578393119405997	-524.9086242075834	771.6340585613685	326.5954916902148	828.5328197151867	170.43558521460656	111.86767606441714	3	23	17	6	32	0	0	0	0	0	1	1	0	1	0	0	0	1	0	0	0	0	1	0	0	1.0814806730278492	1.8540530536641873	0.36201548455938154	2.2087756929637	0.271314858215619	0.2581191360944216	0.30942885522186003	1.2783994252794322	2.090363405290184	0.09562405005079373	0.9969251701175412	0.6985451277737591	1.339253414122319	0.002655002137976637	0.6455422499324512	0.041266716026505945	0.947770236253358	0.5693273641482096	0.07072390853433098	0.07531840916275036	0.016682953125264313	0.0	0.0	0.0	0.0	0.0	0.2581191360944216	0.30942885522186003	0.0	2.090363405290184	0.0	0.0	0.0	1.339253414122319	0.0	0.0	0.0	0.0	0.5693273641482096	0.0	0.0	0.18993925091940456	0.3178828442654958	0.29862071492011616	0.19355718989498397	
27400000	-10479.61370217356	-9917.134646768422	-562.4790554051383	-9853.082976427248	94.01133473178488	2.706660931588762	8.060930981949974E-4	0.617258141271792	8.203902954221949E-4	2.5802050089172764E-7	0.6319596024864166	-511.4137789909122	296.82121005809677	325.44508763804436	171.44494794284972	205.29190657666726	91.97110338252462	21	27	12	1	20	0	0	0	0	1	1	1	0	0	0	0	0	0	0	0	1	0	0	0	0	1.1002866705439256	0.117558506040312	0.026037947761361528	0.7032330080540549	1.9260796774521345	0.5577374387099553	0.9123036804088672	1.7021184128772613	0.008059101305113326	0.3478850850935748	0.06800925089308461	0.5235104427297383	2.0215988800962723	0.3889766754078942	1.4860767516448221	2.745923204299931	2.3196384355928172	1.1070329790579863	0.24286213996640132	4.344105420612932	0.00899666116792337	0.0	0.0	0.0	0.0	1.9260796774521345	0.5577374387099553	0.9123036804088672	0.0	0.0	0.0	0.0	0.0	0.0	0.0	0.0	2.745923204299931	0.0	0.0	0.0	0.0	0.19284864914509517	0.3308950652137181	0.28739956793056176	0.1888567177106254	
27600000	-10451.428764278595	-9904.993472846594	-546.4352914320006	-9838.988527567946	151.06266441678187	2.597898562347086	8.341960174948935E-4	0.5148153904558422	7.773740082606143E-4	1.8694083692849615E-7	0.5374229629617231	-505.8327012979637	273.0259768844145	362.37345433299856	106.93891485056463	108.37436504691843	19.36977725655918	1	48	4	25	3	1	0	0	0	1	1	1	0	1	0	0	0	0	0	0	1	0	1	0	0	0.24184641900919615	0.47712821951778006	0.2134890487658607	1.6895781963383047	0.5463934984813478	0.5760904959206053	0.3053645994728207	0.2803767538217488	2.052552604132884	0.27933649065641164	0.1862977357983928	0.504675665673255	0.05460870194869988	0.23402336473068183	0.9192762114093247	0.2611758554085545	0.2996076779153761	0.9079912553755979	1.0881483710621087	0.09969257930298421	0.023454660727434688	0.24184641900919615	0.0	0.0	0.0	0.5463934984813478	0.5760904959206053	0.3053645994728207	0.0	2.052552604132884	0.0	0.0	0.0	0.0	0.0	0.0	0.2611758554085545	0.0	0.9079912553755979	0.0	0.0	0.20102743946395032	0.29984339942078636	0.3074714706156018	0.19165769049966186	
27800000	-10458.227268430608	-9905.047485833493	-553.1797825971158	-9835.582401353551	130.7551008353925	2.7967038266531263	7.714364239680097E-4	0.6100058363359211	7.295357594924629E-4	2.3015120733004495E-7	0.6461557246966343	-504.12675217883105	282.8994270500988	267.38816459812205	513.7854851404732	79.96659878932364	104.42186554397375	19	10	11	29	12	0	0	0	0	1	1	1	0	0	0	0	1	0	0	0	1	0	0	0	0	1.9744258123076355	1.8306991205026297	0.5127118463337687	0.19602778195972273	1.4836650846168176	0.6084409641485898	0.3214085399628126	0.459181611256835	0.047966439865190495	2.618332674981676	2.417049370722897	2.155703174969487	1.1281521922120354	0.5416898225366071	1.0975178346063155	0.3586318993912626	0.3768406767500375	0.598826213986478	0.48059044370415543	0.22328979047527647	0.012302637541304666	0.0	0.0	0.0	0.0	1.4836650846168176	0.6084409641485898	0.3214085399628126	0.0	0.0	0.0	0.0	2.155703174969487	0.0	0.0	0.0	0.3586318993912626	0.0	0.0	0.0	0.0	0.1889150744959263	0.32062316717104905	0.29451750916207375	0.19594424917095113	
28000000	-10448.323362092118	-9907.41062574896	-540.9127363431573	-9841.692052949695	69.66094699608338	2.55981210163661	9.739411624170748E-4	0.5251301108962736	9.81863135115764E-4	2.4409895000354163E-7	0.5283758827894574	-487.07529550278514	137.58745854952602	437.10379184496594	100.84752732586108	461.6999587731869	62.082372669086844	11	6	6	31	27	0	0	0	0	0	1	1	0	1	0	0	0	1	0	0	0	0	1	0	0	0.375149087971216	0.12519534406373378	6.129983975953812	1.1785451920277414	1.3763995521608439	0.36259679417787444	0.48657919956608053	0.1194834852577634	0.39610150067242533	2.3534328345655204	0.5294828294936996	0.01168927188804547	1.2255917727608128	1.4030593619661962	0.06901492058374331	2.0437068587773854	0.18591981565269108	0.3826506477165769	0.8617553911881328	1.4083198892211612	0.02520036226782817	0.0	0.0	0.0	0.0	0.0	0.36259679417787444	0.48657919956608053	0.0	0.39610150067242533	0.0	0.0	0.0	1.2255917727608128	0.0	0.0	0.0	0.0	0.3826506477165769	0.0	0.0	0.2013297159097332	0.2889403184167482	0.3037172130308462	0.2060127526426724	
28200000	-10464.443892072517	-9924.90163320618	-539.5422588663374	-9857.45495125249	94.83260399591762	2.762733749295581	7.363924507687407E-4	0.39329552830197373	8.163612949455425E-4	1.1080734717617853E-7	0.43380224773525056	-490.7708806612287	271.4025045862939	213.01188957174853	918.81255181011	72.81386567101913	47.437530585331956	24	9	10	34	4	0	0	0	0	1	1	1	0	0	0	0	1	1	0	0	0	0	0	0	0	1.0486977415726215	0.20879529751838352	0.11842087497476436	1.2049576293009778	0.5719399945912992	0.6132711312113927	0.31246974985210174	1.1490798693035336	2.1811095283818056	0.05609995947065145	0.6888509613002771	1.6296434915845495	2.1297333332316737	1.0905815422109353	0.1030264314366329	2.378789040130653	1.1428756272662315	0.4555421299411556	1.00748590467221	0.2483877981215876	0.01745246498562569	0.0	0.0	0.0	0.0	0.5719399945912992	0.6132711312113927	0.31246974985210174	0.0	0.0	0.0	0.0	1.6296434915845495	2.1297333332316737	0.0	0.0	0.0	0.0	0.0	0.0	0.0	0.19803323996242705	0.3174171925535404	0.29165634048078387	0.19289322700324882	
28400000	-10424.396891595801	-9891.988834938507	-532.408056657294	-9826.083312439554	103.80971102105048	2.3236946620658814	8.749457779086949E-4	0.8040618153755185	9.160206835308642E-4	5.04962974501762E-7	0.7866796387914845	-471.8467220302588	312.56381177415517	765.2738069039157	82.69365675242724	340.84279810245874	47.08805216011791	6	4	18	23	30	0	0	0	0	1	1	1	0	0	0	0	1	1	1	0	0	0	1	0	1	0.546212668115177	0.7350472899750108	0.6049403420144926	0.1856085085235346	1.5939868237356902	0.931480450950001	0.15603528874836267	2.6707462879070505	1.140511573362633	0.44672129464798277	1.562175550953189	1.3208990066326185	3.0228301691052217	0.13648607773244015	0.2546371651818617	1.8050721270745294	0.7545857638802641	1.5932349697165096	1.5378860280776419	1.5413015212794303	0.021606991759743815	0.0	0.0	0.0	0.0	1.5939868237356902	0.931480450950001	0.15603528874836267	0.0	0.0	0.0	0.0	1.3208990066326185	3.0228301691052217	0.13648607773244015	0.0	0.0	0.0	1.5932349697165096	0.0	1.5413015212794303	0.19653875077084607	0.2985651514579471	0.31563211443623596	0.18926398333497108	
28600000	-10476.564570428132	-9923.780558584225	-552.7840118439073	-9855.704272488347	108.46458283091461	2.8226689255374775	6.538503895131004E-4	0.49991561356981995	7.199248919891326E-4	1.533103567104768E-7	0.5520616684092489	-502.19944103786224	303.44780460167436	373.27680354953793	768.7168364982199	106.95133491420032	5.35891795018807	28	4	12	34	3	0	0	0	0	1	1	0	0	0	0	1	0	0	1	0	0	0	1	0	1	0.8025315241014491	1.5509515403450163	0.89057042416358	0.13124160407640056	0.6122533598537049	0.3327102303276315	0.8789390442046294	1.5985880574831852	0.5289932780541342	1.2540101784968902	5.446374890770217	0.4068861812422544	1.3065588619092634	0.29712424592753744	0.5074886816348759	0.5028229211641201	0.8522370435097043	0.9483698989300251	1.3581971236941786	0.020516312206583	0.026705560864142483	0.0	0.0	0.0	0.0	0.6122533598537049	0.3327102303276315	0.0	0.0	0.0	0.0	5.446374890770217	0.0	0.0	0.29712424592753744	0.0	0.0	0.0	0.9483698989300251	0.0	0.020516312206583	0.1935802118258086	0.313562177295955	0.3069627744244886	0.185894836453748	
28800000	-10484.769266266332	-9911.747444929546	-573.0218213367856	-9845.129162330326	176.9895872971465	2.552053877584634	5.702415742663967E-4	0.4813134194670303	5.878409285975447E-4	6.634875223222758E-8	0.4482485109637089	-527.5724985825817	528.4578043807455	505.0511688986731	123.44145111364702	117.70994284243358	90.34848316604707	6	42	14	6	13	1	0	0	0	1	1	1	1	0	0	0	0	1	0	0	0	0	1	0	0	0.009237110472529866	0.7028052202518587	1.0903467670866605	0.47702890150993077	0.4133917687862534	0.6278841564970203	0.35475049655213137	0.017186467648803477	2.4913787103552525	0.7732462566005172	0.7263613912968182	0.6959406571224729	0.09787836065257499	2.0904705909130956	0.3691686022318731	1.1243158093483097	2.2861667774143224	0.17560749449860005	0.1288611295712948	0.19658592515843848	0.004188678820626362	0.009237110472529866	0.0	0.0	0.0	0.4133917687862534	0.6278841564970203	0.35475049655213137	0.017186467648803477	0.0	0.0	0.0	0.0	0.09787836065257499	0.0	0.0	0.0	0.0	0.17560749449860005	0.0	0.0	0.19144347264952133	0.29828961932031683	0.3114511431081006	0.19881576492206143	
29000000	-10450.319749662709	-9907.033302048729	-543.2864476139807	-9840.404825966265	92.34541137302632	2.4442341072836604	7.805249667555869E-4	0.5680652209164342	8.159892728468435E-4	2.5451435069685107E-7	0.5829639484343181	-496.22039484912005	358.17594722535955	189.4781463390351	393.4918353753116	440.41362591162766	61.72204501927239	10	17	24	3	27	0	0	0	0	1	1	0	0	0	0	1	0	0	0	0	0	0	1	0	0	1.0804226358946172	0.31784334297515077	0.45219277565723104	0.2130400343013609	0.9821224886167056	0.8726039741644205	0.732055617289097	1.0648875309259547	0.8925556911790958	0.24341908568769088	1.1242909293401313	1.19189457019727	1.180814086693176	1.2027190923524589	1.5149581404606738	0.9731259313732914	1.9975249511460362	0.533315182338063	0.2878825454555545	0.10268978419399964	0.008583864026636322	0.0	0.0	0.0	0.0	0.9821224886167056	0.8726039741644205	0.0	0.0	0.0	0.0	1.1242909293401313	0.0	0.0	0.0	0.0	0.0	0.0	0.533315182338063	0.0	0.0	0.19345204921339432	0.3048600850158109	0.30768652618272097	0.19400133958807408	
29200000	-10477.29305538444	-9930.024971271017	-547.2680841134222	-9866.005411646513	129.93473550882916	2.6911357047044593	8.758437031816088E-4	0.5586378338697718	8.202479592777519E-4	2.2789496075597135E-7	0.5674979104384996	-491.27292528791975	427.87137260613946	168.78867513699706	172.59146601796328	630.3554281420753	53.75821838479183	2	23	2	19	35	0	0	0	0	1	1	1	0	0	0	0	0	0	0	1	0	0	1	0	0	0.8682388912077281	0.10073955415941405	0.6948764560932965	2.432866243676592	3.103777876542968	0.8483444482418376	2.173179746194121	0.5900123818735332	2.2196700747723277	0.34791995691216987	0.47946991642083486	0.47900630300391017	0.644621207206509	0.29338655050315576	1.7487837284789391	1.4895511532890837	2.11569351961196	1.8428766330174498	0.029379238124238156	1.6255916104196086	0.009433646673445298	0.0	0.0	0.0	0.0	3.103777876542968	0.8483444482418376	2.173179746194121	0.0	0.0	0.0	0.0	0.0	0.0	0.0	1.7487837284789391	0.0	0.0	1.8428766330174498	0.0	0.0	0.18706345901407115	0.31918794162796604	0.3064015200317487	0.18734707932621433	
29400000	-10467.376554448481	-9902.254887824334	-565.1216666241464	-9837.211148066846	124.31931434891871	2.9258800427854497	6.767329956704152E-4	0.5420269000826174	6.77604439059088E-4	1.2740297525781037E-7	0.5534531625729479	-513.688988142462	392.4845449635906	285.41037693333925	652.8354903327389	737.1081423662725	77.17066053850019	8	7	19	6	41	0	0	0	0	0	1	0	0	1	0	1	0	0	0	0	0	0	1	0	0	1.1643863261716736	0.2637230444003123	2.335990602468477	0.37271919315173535	0.06736218384878791	0.7036126304479556	0.10908915090009999	0.41934739396852866	1.9912891127024728	0.4338370885303162	0.38699548699457115	0.8328332425181976	1.356635714181211	0.1842248842453977	2.6275078883800584	3.364508024207036	0.5092374436936088	0.4763039802490196	0.1431965457226914	1.7508028810605092	0.017128508249113054	0.0	0.0	0.0	0.0	0.0	0.7036126304479556	0.0	0.0	1.9912891127024728	0.0	0.38699548699457115	0.0	0.0	0.0	0.0	0.0	0.0	0.4763039802490196	0.0	0.0	0.19483762993756265	0.29410127346779935	0.3170773279315847	0.19398376866305342	
29600000	-10475.145898375253	-9899.11352375318	-576.0323746220727	-9834.730048930498	97.57689581691184	2.625280508212945	6.448224748805154E-4	0.48849548740480025	6.517980177567827E-4	8.609140248638277E-8	0.46413489632935634	-519.0230583685794	347.26314651714046	809.2797696600894	108.39210178224074	89.76937818125596	44.96519196829147	29	16	31	1	4	0	0	0	0	1	1	0	0	0	1	0	1	0	1	0	0	0	0	0	0	2.244000675520376	0.6464637481043686	1.2442446086856693	2.096619708280733	1.0469091971726645	0.5975417022402009	1.6677811953269803	2.127248428737063	0.5478788426924268	0.38857273048262386	0.10568575200156873	0.8182319270507077	0.34333277859405914	3.6499261544146413	1.2376798293731592	2.646906704002918	2.77413189193975	0.35485838125389935	3.0946094670965385	1.0008362040946255	0.0132255935071646	0.0	0.0	0.0	0.0	1.0469091971726645	0.5975417022402009	0.0	0.0	0.0	0.38857273048262386	0.0	0.8182319270507077	0.0	3.6499261544146413	0.0	0.0	0.0	0.0	0.0	0.0	0.18742300953840588	0.2973205728645205	0.3296805679791073	0.18557584961796658	
29800000	-10464.711402260597	-9903.550802620144	-561.1605996404528	-9829.916945699477	79.14284129931029	2.6802065538822446	6.228303650682828E-4	0.4823687555250313	6.991877998566585E-4	9.532478419634856E-8	0.5004019601673205	-516.8049415912751	512.2862579328091	420.9693913806304	95.97625833765741	126.88525937463363	17.9622857294323	8	45	12	13	3	0	1	1	0	1	0	0	0	0	0	0	1	1	0	0	0	0	0	0	1	0.10172728487736689	0.8253190374969739	0.8016896740244861	0.6950214293486259	0.65987680767981	0.40680573201862213	2.027011371144937	0.37078670579407585	0.490661217577363	1.1241591244793108	2.170705082445723	0.5974154608256546	1.612649420657384	0.48681420938779346	0.14757042175727986	0.405822187187143	1.9995517851355349	0.005211461397466832	0.7058291035455891	0.2482149277932452	0.027837450192414393	0.0	0.8253190374969739	0.8016896740244861	0.0	0.65987680767981	0.0	0.0	0.0	0.0	0.0	0.0	0.5974154608256546	1.612649420657384	0.0	0.0	0.0	0.0	0.0	0.0	0.2482149277932452	0.19109164244764787	0.2979849482556642	0.3156910996532991	0.19523230964338908	
30000000	-10442.357481076779	-9902.048805427188	-540.30867564959	-9834.459544795613	62.75553278883208	2.406032262969874	7.252477106830613E-4	0.6208001777492286	7.975724686613645E-4	1.6697360962790815E-7	0.5589593777029116	-489.8338700583495	344.0382394815735	198.7385666700909	549.75424687462	78.93714520368725	1.4787808910773266	16	15	14	32	4	0	0	0	0	1	1	0	0	0	1	1	0	1	0	0	1	0	0	0	0	0.09893243190512903	0.21788602315808378	0.03425252917688375	0.6371178120354518	0.9218051220824698	0.99689159412171	1.3082444338636325	0.8247231298428649	0.6422056046233042	4.335084616921561	0.7541387838905108	0.012393015596497647	0.1256269575745076	1.5202927588543864	0.757819881684194	0.11425044463069506	1.8135421777332479	1.6114547080904262	3.952491126144421	0.005182521811326266	0.023046347021872117	0.0	0.0	0.0	0.0	0.9218051220824698	0.99689159412171	0.0	0.0	0.0	4.335084616921561	0.7541387838905108	0.0	0.1256269575745076	0.0	0.0	0.11425044463069506	0.0	0.0	0.0	0.0	0.1938789138542371	0.29800572608592923	0.30597726794398267	0.20213809211585135	
30200000	-10437.229859113862	-9913.851536027823	-523.3783230860383	-9844.158414292351	66.27504234418828	2.63594435448711	7.722733621137948E-4	0.6165527079115305	8.948364270642762E-4	2.937228654937738E-7	0.6463172747495538	-481.4114961563231	196.3889609082459	690.0378586393695	73.51116256370692	65.7230653125784	7.533580497854105	24	15	28	11	3	0	0	0	0	1	1	1	0	0	0	0	0	0	0	0	1	1	0	0	0	1.750667988182171	0.8401776845520649	0.4192467117008951	0.8934767293651636	0.7762176482396376	0.18692421178582352	0.04326067384771517	0.5976107006550908	0.2700112479824332	1.5036656325545585	0.3648599690015917	0.8921054620140147	2.332909602726407	0.0883410015782175	0.15335261174787027	0.42797906719421713	1.453166416531775	0.984013822806295	0.0010557030225405353	0.016187079075344737	0.018634973792848276	0.0	0.0	0.0	0.0	0.7762176482396376	0.18692421178582352	0.04326067384771517	0.0	0.0	0.0	0.0	0.0	0.0	0.0	0.0	0.42797906719421713	1.453166416531775	0.0	0.0	0.0	0.18354329182913454	0.30453275978071226	0.3050578863263425	0.20686606206381103	
30400000	-10435.615438545763	-9904.887761182315	-530.7276773634471	-9837.36879587686	60.74559261951737	2.413851020272442	8.544709230391325E-4	0.6229608349701385	0.001001500611214345	3.1904362052572E-7	0.6503384361436264	-478.63970574841045	471.4829067860696	185.88091783320388	362.9648305598935	41.229383091287694	7.741842273443449	6	19	25	27	4	0	0	0	0	0	1	0	0	1	0	1	0	0	0	0	0	0	1	0	0	0.5316183711419966	1.5984304570360859	0.7190919741159317	0.43506310849692237	0.6745531588544385	0.9075928009362697	0.3920092642381222	0.6807133127899745	1.8939016860135705	1.9678800636911837	0.9354106141474235	0.12554099845466848	0.32178740104951326	0.4566673192052021	0.6447603323242023	3.48213989460195	4.291283411682093	0.9703468988305761	3.3478375922168473	0.34146986354388364	0.02630674366214225	0.0	0.0	0.0	0.0	0.0	0.9075928009362697	0.0	0.0	1.8939016860135705	0.0	0.9354106141474235	0.0	0.0	0.0	0.0	0.0	0.0	0.9703468988305761	0.0	0.0	0.1835441101128377	0.31646532185021325	0.303915098486321	0.19607546955062835	
30600000	-10449.220842306053	-9925.359735735943	-523.8611065701103	-9854.020043954784	51.811107433192376	2.617474475564748	9.579932675956524E-4	0.7403639675229488	0.0010434005816348294	5.14414184482702E-7	0.7773510659196871	-480.8351787032068	328.91349011232074	61.44279831359385	53.944662750484966	56.45755109178366	12.879366216545634	44	23	3	1	10	0	0	0	0	1	1	0	0	0	0	0	0	0	1	0	0	0	0	0	1	0.01968196454646738	0.28599234795037165	0.8886191281969328	0.04241323076180498	0.34960129687256425	0.16281458661262532	0.1282187250201091	0.12968334464082787	0.7318894079067128	1.0512317849700712	0.05736181004123049	0.4048105222846608	2.7499309034972947	1.5972030369590786	2.2380807424591462	1.676350786355036	1.3903238618796134	1.901482562372876	1.3763133862297858	1.3862946491125476	0.06927464067794024	0.0	0.0	0.0	0.0	0.34960129687256425	0.16281458661262532	0.0	0.0	0.0	0.0	0.0	0.0	0.0	1.5972030369590786	0.0	0.0	0.0	0.0	0.0	1.3862946491125476	0.19496895129146116	0.2859530877326693	0.3266718124963953	0.1924061484794745	
30800000	-10425.367970531006	-9900.281879926353	-525.0860906046535	-9836.198082213064	48.27743326102277	2.62354137677394	8.87660246033769E-4	0.6822114257957761	0.0010016074316498576	3.329879000713825E-7	0.6864814950944812	-484.7790186630431	374.8818445424958	287.12909722905295	80.26677459819626	6.01216095063308	4.429462775001421	41	4	28	4	4	0	0	1	0	1	1	1	0	0	0	1	0	0	0	0	1	0	0	0	0	0.035874396894507755	0.7987938745216013	0.28608131202519876	0.43649666702960593	1.2960487282752045	1.13871537358431	0.29361247566596016	0.2011194065905675	0.4012918020862327	0.13647311743179824	0.18368503454099117	0.20612552170452722	0.09186654081762786	3.3252487378470987	3.8120012804862085	1.4306208710565826	0.019940506617643693	0.30151446630415657	0.6526973339673605	0.35325263538038393	0.011347084021319637	0.0	0.0	0.28608131202519876	0.0	1.2960487282752045	1.13871537358431	0.29361247566596016	0.0	0.0	0.0	0.18368503454099117	0.0	0.0	0.0	0.0	1.4306208710565826	0.0	0.0	0.0	0.0	0.1951997376377415	0.31331870817748364	0.2953281273417553	0.19615342684301992	
31000000	-10420.309787995204	-9886.477045811132	-533.8327421840718	-9824.921035018931	60.52843334612147	2.62438442208912	8.550299294337556E-4	0.7319900250220726	9.973235568616814E-4	5.421598007349029E-7	0.8252174558039729	-481.5625136717918	162.96927189428672	482.41704980678804	447.2769599669353	129.12022688133385	16.99479654195609	32	10	3	26	10	0	0	0	1	1	1	1	0	0	0	0	0	0	1	0	0	0	1	0	0	1.0308361349268238	0.024983390094449012	0.05882997549946103	0.1447082812565276	0.7355514981876432	0.3718261452513387	0.13628223123133826	0.23557033548762107	0.6239338186394201	2.621451664562028	1.1076450793921413	1.7615364221655196	0.7235519858606887	0.7340378280531846	1.2728010297763397	0.6399502935341194	4.160558183818186	3.4633358686360833	0.19690297744407645	1.148605915726731	0.027427998553357796	0.0	0.0	0.0	0.1447082812565276	0.7355514981876432	0.3718261452513387	0.13628223123133826	0.0	0.0	0.0	0.0	0.0	0.0	0.7340378280531846	0.0	0.0	0.0	3.4633358686360833	0.0	0.0	0.18733216118679877	0.3079704739517547	0.30487119551287584	0.19982616934857098	
31200000	-10461.888491967946	-9925.149644146637	-536.7388478213089	-9852.791663054635	66.86491988778522	2.7114730551308366	8.784791453822497E-4	0.7052969120996391	9.153674828493281E-4	4.3902026388598325E-7	0.8097778648595967	-488.35085114537674	197.12211279689785	410.6517058088557	66.70295152050909	62.50390428602507	34.054440329899386	27	23	21	5	5	0	0	1	0	0	1	0	0	0	0	0	1	0	0	0	0	1	0	0	0	1.4131452326394456	2.314271224753793	0.4701645785060401	3.102894677570735	0.373605849838326	0.3133596137788097	0.926429596706208	0.1822818080641062	0.6271693617710251	0.6232841162442723	0.03211001899808985	1.399850021146575	0.9517048084899421	0.12697272234224033	0.18796019595290292	0.6552117911288121	5.103565657848445	0.4984801453791441	0.2963615925580633	1.9859367779514148	0.15530277706818849	0.0	0.0	0.4701645785060401	0.0	0.0	0.3133596137788097	0.0	0.0	0.0	0.0	0.0	1.399850021146575	0.0	0.0	0.0	0.0	5.103565657848445	0.0	0.0	0.0	0.19417749212866733	0.3129557419198279	0.30136365556058275	0.19150311039092233	
31400000	-10433.882551337612	-9903.747605695811	-530.1349456418003	-9832.039391150487	61.522812938086325	2.7182889395631413	9.683260959224008E-4	0.6625388067426351	0.0010433820842943415	4.894952504748226E-7	0.7274330856669267	-482.6299924903371	199.8083258748558	253.66539083595896	104.90159814208822	105.36598438359796	10.049641263640106	26	20	20	6	9	0	0	0	0	1	1	0	0	0	0	1	0	1	0	0	0	0	1	0	0	2.4617300658581884	2.687187854130921	0.9263571479800493	0.10628561546360007	0.9969482328338205	0.3633161497624723	0.6803674480696279	0.31098054109745643	0.900771714324187	0.4555433167278299	1.549679600845394	1.9860422984604276	0.38072021141628243	1.6560225990509494	0.8205750521801258	0.3129800890344606	0.18286675503622304	0.5378879228138463	1.916254016640995	1.5363264645203996	0.013479491742176252	0.0	0.0	0.0	0.0	0.9969482328338205	0.3633161497624723	0.0	0.0	0.0	0.0	1.549679600845394	0.0	0.38072021141628243	0.0	0.0	0.0	0.0	0.5378879228138463	0.0	0.0	0.18421109792039378	0.3134420221661252	0.30594152857944684	0.19640535133403436	
31600000	-10452.081673592671	-9903.73055199724	-548.3511215954308	-9836.507555241193	59.606488699812964	2.673213407754434	6.725358597334408E-4	0.6530204545003278	8.265065656264186E-4	2.7088402301624655E-7	0.6939463568425808	-505.77861002212006	377.27493824965336	193.73984364534098	90.33048592012314	20.712107044411013	5.057575824724929	51	3	21	2	4	0	0	0	0	1	1	1	1	0	0	0	0	0	0	1	0	0	0	0	0	4.23559351973366	0.38062446900094526	1.898286822299771	0.04547560837399653	1.7813443654116672	0.38548966732026435	0.9464809542879974	0.3460007233214596	0.6774501770631023	0.08235752376720958	0.010732420276094458	0.41804352353280855	3.2555020921875326	0.6646977772030174	1.2396595569995799	0.46704864096165605	0.32954668469480375	0.29160241560180233	1.10777942391528	0.2485380981297319	0.00804504062857173	0.0	0.0	0.0	0.0	1.7813443654116672	0.38548966732026435	0.9464809542879974	0.3460007233214596	0.0	0.0	0.0	0.0	0.0	0.0	1.2396595569995799	0.0	0.0	0.0	0.0	0.0	0.1875870994647854	0.3151902030076735	0.3019788754683525	0.19524382205918883	
31800000	-10455.772811182878	-9903.161122390706	-552.6116887921726	-9837.38778014847	75.78534974052025	2.748652256392395	7.353473309050642E-4	0.588857009156601	7.8185250745658E-4	1.747550138595287E-7	0.611117069791404	-506.6136924099074	325.57629450010614	208.64338132912692	706.4631215550247	139.37528477020354	12.1456261071232	35	3	10	29	4	0	0	1	0	1	1	0	0	0	0	0	1	0	0	0	0	0	0	0	0	1.0038267528014335	1.5029773979882242	0.7275826556769999	1.002583189953287	0.8807350437453472	1.1018186578293052	0.9579015683007217	0.7719384026994855	0.4109697227350789	1.7712089594057834	0.6622468900772079	1.1932118037938555	0.5291157057903407	0.8895577036456864	0.04779159433104403	0.5751202907414831	0.23541228621938684	0.9758631435743518	0.7930870522465586	0.0037832080613967554	0.011789013807888786	0.0	0.0	0.7275826556769999	0.0	0.8807350437453472	1.1018186578293052	0.0	0.0	0.0	0.0	0.0	1.1932118037938555	0.0	0.0	0.0	0.0	0.0	0.0	0.0	0.0	0.19915527292490046	0.2850165592454841	0.3050211650114564	0.21080700281815914	
32000000	-10413.04386050632	-9892.029752795928	-521.0141077103916	-9828.408362563721	57.65142596121206	2.6536809122477183	8.648929508877887E-4	0.5733419355743871	9.258240438100352E-4	2.886999439652165E-7	0.6144164332090508	-470.5110531341613	103.94183116327567	194.02006312114833	618.9414684464115	59.16245587950475	14.480456906034496	26	4	14	35	2	0	0	0	0	1	1	1	0	0	0	1	0	1	0	0	0	0	1	0	0	0.7664200469066204	3.469080461622285	0.20830532869401805	0.77086073718764	0.8499817050630297	1.5240783335297605	0.047586737345472946	1.3309205939496338	0.2955990755658902	0.9574964789567576	2.1449977523046373	0.5757480024927618	1.253231461729789	0.5850701381661952	0.4732451266599357	0.5774784680135798	0.9812317808852317	1.8034472122400094	0.9743306736435403	1.5026089442612351	0.02628216785992232	0.0	0.0	0.0	0.0	0.8499817050630297	1.5240783335297605	0.047586737345472946	0.0	0.0	0.0	2.1449977523046373	0.0	1.253231461729789	0.0	0.0	0.0	0.0	1.8034472122400094	0.0	0.0	0.20624598019769752	0.30931548877804405	0.2848941692848329	0.19954436173942539	
32200000	-10451.283599684843	-9902.966350544197	-548.3172491406453	-9836.142649134108	76.17202147979366	2.612487270464629	7.436292036097085E-4	0.5097772606700056	7.92703227814367E-4	1.3854082568097502E-7	0.5110113377606663	-499.98299684552035	332.0540820490041	17.62852044801459	27.250172422114165	88.84698563261209	61.93793249254444	49	9	9	12	2	0	0	1	0	1	1	0	0	0	0	0	0	0	1	1	0	0	1	0	0	1.0280019178885618	0.7626526374030336	1.1529130325755952	0.8688449303131061	1.6637816980500495	0.6280333194561601	2.322127399349339	1.3666327069561786	1.4239413844022384	0.27435898141433374	0.22611895093436737	2.4290434930226557	1.5737570281339044	0.5521785188660705	1.24251259344758	0.15951449368732054	2.049938940690789	0.7563831567185861	1.1802897474905174	0.4781145581355035	0.01361615655417409	0.0	0.0	1.1529130325755952	0.0	1.6637816980500495	0.6280333194561601	0.0	0.0	0.0	0.0	0.0	0.0	0.0	0.5521785188660705	1.24251259344758	0.0	0.0	0.7563831567185861	0.0	0.0	0.1931233364315552	0.29896048190424207	0.30799262887321716	0.19992355279098542	
32400000	-10439.633184971572	-9912.769595230131	-526.8635897414403	-9847.158299795145	76.68797710479792	2.3392292404275077	7.934194939753324E-4	0.5645217079987442	8.925256966818039E-4	2.627614137625512E-7	0.6091521944443864	-475.8389135927923	381.2037807036014	234.4234235634463	877.1164915692589	63.24944403207779	6.977856170345189	1	31	11	35	3	0	0	0	0	0	1	0	0	1	0	1	0	0	0	0	0	0	1	0	0	1.3839975640018185	1.63567095110428	0.45635310327222073	0.20974099776416982	0.1066234884998136	0.471521310695058	0.7774532549197157	2.297863127497636	1.4434497864174318	3.096118218421858	0.39162852188598785	0.504170259763017	0.10202436059728946	0.20031286546152874	0.12395826920743339	0.6882087636966013	5.901384518979604	0.4534832976575287	0.5477926681798443	0.240570367286409	0.04029031327295325	0.0	0.0	0.0	0.0	0.0	0.471521310695058	0.0	0.0	1.4434497864174318	0.0	0.39162852188598785	0.0	0.0	0.0	0.0	0.0	0.0	0.4534832976575287	0.0	0.0	0.18968105191506085	0.31148754219402053	0.300618034896455	0.19821337099446343	
32600000	-10493.13888408197	-9934.183927031687	-558.954957050285	-9865.176125462634	118.13649629527828	2.4442293364634384	7.099453958293651E-4	0.5743974404891881	6.964714872530062E-4	1.6563716408698314E-7	0.5900806321494622	-510.055853448423	630.5330817716009	354.4154819112098	217.67252381897075	1052.4082749384922	63.14184896525122	3	18	12	14	34	0	0	0	0	0	1	0	0	1	0	1	0	0	0	0	1	0	0	0	0	1.5022653163645003	0.22636688000963243	0.46743274437049603	0.23372548446121544	0.8472559887180762	0.6658902465696828	0.9309591981228899	0.18763661039363588	1.6725449187106605	0.9134707336510304	1.27220451712733	2.1784169635596715	0.2355731443242573	0.4790223406801365	0.19603695115843153	0.2803363647267331	0.7730632375546718	0.018276922630955213	0.1799977965119348	1.4396990850889348	0.019920619082257507	0.0	0.0	0.0	0.0	0.0	0.6658902465696828	0.0	0.0	1.6725449187106605	0.0	1.27220451712733	0.0	0.0	0.0	0.0	0.2803363647267331	0.0	0.0	0.0	0.0	0.1798634954249365	0.31247680865432614	0.3192597673932925	0.1883999285274446	
32800000	-10465.17182616749	-9899.381382149624	-565.7904440178672	-9836.59481798776	138.5983699222129	2.770023884325393	5.57655990869546E-4	0.4619628789745567	6.031243628712528E-4	1.1625056602611118E-7	0.5570096470987002	-521.7467945862429	347.9903838124561	572.5524056501939	35.265693156504256	100.20504304306256	117.00325229614558	2	46	15	2	16	0	0	0	0	1	1	1	0	1	0	0	0	0	0	0	0	0	1	0	0	1.1758251706560676	0.972964663254451	1.5148332823810913	0.10704357568505243	0.23701826386272834	0.29838974648767824	0.1537088798384045	0.30997236067027945	1.4769393401252366	2.9354816006775737	0.4732375455730891	1.843604589252255	0.19146737726665652	0.9690674366011088	0.8140331769249376	0.5423742664329171	0.047131019884621005	0.5201757282242997	0.5788529899923325	0.1319751687357307	0.014355252613534111	0.0	0.0	0.0	0.0	0.23701826386272834	0.29838974648767824	0.1537088798384045	0.0	1.4769393401252366	0.0	0.0	0.0	0.0	0.0	0.0	0.0	0.0	0.5201757282242997	0.0	0.0	0.18231158757775018	0.3184075882682175	0.3025400041999437	0.19674081995408832	
33000000	-10479.334878633774	-9904.363601029156	-574.9712776046186	-9842.07715197709	159.31411508889667	2.4003886403217076	6.10437432329944E-4	0.391082800048898	6.311235956243812E-4	6.672893910066062E-8	0.42797263119349493	-520.736385335053	298.4418985973313	455.3278996665417	565.2367220278867	325.99153216512855	80.31551338391795	1	21	24	1	34	0	0	0	0	1	1	1	0	0	0	0	0	1	0	1	0	0	1	0	0	0.9008552166461988	1.2417702730063964	0.2895197883479003	6.018958292405434	0.8566759499162862	0.7008029201815524	0.7052131538506001	1.6585234713230197	0.11070958151242938	0.4022417404097132	0.09322072997300528	0.040025794871284125	2.3889000780692458	1.6745911217589433	0.014042183325211078	0.129926573579091	4.208428376819315	0.5258832447234935	0.23899236362340248	1.2544050598725243	0.009292917017200903	0.0	0.0	0.0	0.0	0.8566759499162862	0.7008029201815524	0.7052131538506001	0.0	0.0	0.0	0.0	0.0	2.3889000780692458	0.0	0.014042183325211078	0.0	0.0	0.5258832447234935	0.0	0.0	0.19009127393746514	0.31430202268673085	0.3014228574995388	0.1941838458762649	
33200000	-10428.967071822406	-9907.274766779792	-521.6923050426137	-9842.89973887149	64.7171508576939	2.7864129207615096	9.245479775701335E-4	0.5311847352836236	9.361131851670432E-4	2.2035395788338855E-7	0.5282552553931269	-481.11265540979934	376.93704655723064	76.0475072899605	99.16976032071776	0.2344296026000343	0.0010259670254938143	49	13	16	2	1	0	0	0	0	1	1	1	0	0	1	0	1	0	0	0	0	0	0	0	0	0.40115402288956875	2.7642223164344597	1.932561493124207	0.13975074547714544	1.0991256070522246	0.605069264903291	0.3187980652595209	0.7513098745701983	0.4166240882830195	1.4559546279238251	2.5332730845866664	0.9670772177647832	2.3668311199782726	0.4584249732744962	0.9425879581477618	0.7471241074191673	1.1928460065935884	1.088101925049271	1.2537776569327073	0.3354784767159817	0.010729028949022262	0.0	0.0	0.0	0.0	1.0991256070522246	0.605069264903291	0.3187980652595209	0.0	0.0	1.4559546279238251	0.0	0.9670772177647832	0.0	0.0	0.0	0.0	0.0	0.0	0.0	0.0	0.1862861997571526	0.30658271301769663	0.30825495052207713	0.1988761367030732	
33400000	-10446.91294412525	-9906.47848104224	-540.4344630830084	-9842.880443965687	76.96284250372032	2.7952934586296365	7.854074630161609E-4	0.5112316892652006	8.084134877654182E-4	1.540613697177593E-7	0.5191214176534931	-493.53719232604857	260.9010751348534	98.55048432598805	327.3733743092461	579.7364935219595	71.28907532439456	17	6	6	16	36	0	0	0	0	1	1	0	0	1	1	1	0	0	0	0	0	0	1	0	0	0.07276713280071667	2.2552077950101665	2.3895160642600954	1.089759510517489	0.03337098645541525	0.37914337968060224	0.2089952897227076	1.9302067636432685	0.9267884334387813	0.14571120016410063	0.3204773309741151	0.0725980532036202	0.39724575009693214	1.0370448278633977	0.1124792609872987	0.5660588506614144	0.8815536987686737	0.23899875764060546	0.25916301807059405	1.5522245901648177	0.025746486852803237	0.0	0.0	0.0	0.0	0.03337098645541525	0.37914337968060224	0.0	0.0	0.9267884334387813	0.14571120016410063	0.3204773309741151	0.0	0.0	0.0	0.0	0.0	0.0	0.23899875764060546	0.0	0.0	0.1971876840452187	0.29435827966528916	0.3049994379840557	0.20345459830543594	
33600000	-10448.970250398335	-9924.715940576249	-524.2543098220866	-9854.611655192748	68.34526360405305	2.5767904802100086	7.955174755416003E-4	0.4689355698587848	9.197100264064185E-4	1.8818403637153786E-7	0.5220845349009181	-477.8658296559066	167.68058957282645	188.98186166631766	87.87624014999504	491.1130564265019	73.63740971858395	4	7	21	15	34	0	0	0	0	1	1	0	0	0	1	1	1	0	0	0	0	0	0	0	0	0.7216175357472631	2.2194705011467533	0.02086005871563516	0.43640569478131946	1.1271350415337846	0.6957354354860928	0.12397957464140102	0.4796404747097709	0.8159139485942757	1.330655170902089	0.3666125465449732	0.9437396510270861	1.5983430454260186	0.6422115054924584	0.31296763090718976	0.9034401409811282	1.2710518137530995	0.0012298525403596802	0.41724088522721503	1.1846651890200839	0.013762669206054021	0.0	0.0	0.0	0.0	1.1271350415337846	0.6957354354860928	0.0	0.0	0.0	1.330655170902089	0.3666125465449732	0.9437396510270861	0.0	0.0	0.0	0.0	0.0	0.0	0.0	0.0	0.19045550214861479	0.29671910626907444	0.31060192368189976	0.20222346790041051	
33800000	-10459.552653701618	-9909.08043310633	-550.472220595288	-9845.216084531983	108.21194473268048	2.4233233731721575	8.064904481414782E-4	0.5239457921254711	7.808477109457744E-4	1.8346120570347516E-7	0.5657699962653545	-501.87511759922063	302.33999425808463	296.03400495681325	762.7486906738721	679.942974602913	59.645803999159	10	15	3	15	38	0	0	0	0	1	1	1	0	0	0	0	0	0	1	0	0	0	0	0	1	0.1530352611076627	3.6779661765107194	0.011706571656139784	0.4037105875863941	1.2027948744439703	0.64466159673081	0.15711273819638347	0.3523328228366057	1.268689350300579	2.00883723407005	0.11998733727039765	0.03536973614021803	0.8126614555701384	1.0222814596381151	2.150285950090321	0.6191735625588396	0.16287840895011688	0.31091170079393843	0.2841096561804451	0.9383871188685288	0.012722287397609193	0.0	0.0	0.0	0.0	1.2027948744439703	0.64466159673081	0.15711273819638347	0.0	0.0	0.0	0.0	0.0	0.0	1.0222814596381151	0.0	0.0	0.0	0.0	0.0	0.9383871188685288	0.18811766517440232	0.30218545100872146	0.29607226202448095	0.21362462179239475	
34000000	-10449.226503366957	-9901.368144123222	-547.8583592437362	-9836.350014394508	71.13858223575251	2.4068107845918503	7.981058846860752E-4	0.5050097751884468	8.115420597159425E-4	2.1058612264132755E-7	0.5865127860115422	-488.22160072262653	282.86494721565145	127.1657048122108	749.8565566799672	77.2384833984373	10.988477020906195	10	17	16	35	3	0	0	0	0	1	1	1	0	0	0	0	1	0	0	0	0	0	0	0	0	0.736490190528281	1.3883407746643757	3.3918600438466022	1.4518333230098321	0.48927293444369174	0.2098176054059271	0.12172717048128509	1.7389147955316184	1.2986568276424875	1.0407563895207443	1.0091021265602644	0.7462047711735029	1.3676218048856486	7.791801976120912	1.564668070301194	0.6530004536103274	3.0646261300500237	0.20502773841061347	0.6440151198142731	0.039660966742204005	0.012300320420889197	0.0	0.0	0.0	0.0	0.48927293444369174	0.2098176054059271	0.12172717048128509	0.0	0.0	0.0	0.0	0.7462047711735029	0.0	0.0	0.0	0.0	0.0	0.0	0.0	0.0	0.20301280162499788	0.29453767991130586	0.31034896580892357	0.19210055265477216	
34200000	-10460.756932150382	-9912.58190463409	-548.1750275162916	-9841.663141539864	68.43464054274108	2.4612038764091686	7.797880807913364E-4	0.6078795953467085	8.293294226324705E-4	1.8192362618460686E-7	0.5981708025970446	-496.4362146581557	206.00523449771273	477.25206128909065	62.11002143204285	53.530062393857044	13.883012132864875	1	45	22	9	4	0	0	0	0	1	1	1	1	0	0	0	0	1	0	1	0	0	0	0	0	0.48850720371450684	2.4256260094886684	1.7410505586317975	0.5062329527006044	0.8551628796948775	0.21463353054799444	1.1683258782807069	0.05037444348255052	2.6303374281889815	0.7597650061516141	0.8436026620384013	5.740073465483529	0.5371525700786103	1.8597713679840426	2.562622463840448	0.31281514511674857	0.15816645306884172	0.858374517756057	0.609290923089636	0.17243374044696586	0.014035169527402084	0.0	0.0	0.0	0.0	0.8551628796948775	0.21463353054799444	1.1683258782807069	0.05037444348255052	0.0	0.0	0.0	0.0	0.5371525700786103	0.0	2.562622463840448	0.0	0.0	0.0	0.0	0.0	0.20014272195259025	0.29710143618201956	0.3078556883634627	0.19490015350192702	
34400000	-10415.24523518675	-9895.419328437123	-519.8259067496274	-9828.039561034158	61.63746257375103	2.837512078292589	0.0011545251497659828	0.8810122199906582	0.0010555476973696598	1.1385545369689314E-6	0.9772600543141154	-466.84086741731846	178.11265124835185	774.0753895797166	38.84988678344974	54.206199738105006	31.07873636132719	31	13	4	23	10	0	0	0	0	0	1	0	0	1	0	0	1	0	1	0	0	0	1	1	1	0.10275711521174481	1.8310479775400532	1.6122136632645627	1.638932232406042	0.9624973388571647	0.34246214339018116	0.20729493499418228	3.036875034283592	0.9347769226651329	0.3114469550021805	0.5143850172196451	1.160500964439831	0.056583827668060006	0.34238895470374386	0.05155655184050359	0.24989548036418552	0.21471698972085235	2.0891544082931235	3.002674162203884	0.715375200515396	0.21839009827888092	0.0	0.0	0.0	0.0	0.0	0.34246214339018116	0.0	0.0	0.9347769226651329	0.0	0.0	1.160500964439831	0.0	0.34238895470374386	0.0	0.0	0.0	2.0891544082931235	3.002674162203884	0.715375200515396	0.20092542262003263	0.3063758099522895	0.30333148972863344	0.18936727769904388	
34600000	-10431.26506392336	-9912.813168867506	-518.4518950558542	-9848.060966895237	59.52243360514413	2.7118648464971944	9.400919959315212E-4	0.6639984237251884	9.823106153358356E-4	3.7354624097830487E-7	0.6685985645616271	-469.27342451788235	213.123677083142	160.74685860278836	379.4935694854364	68.84532662975418	43.679689072649545	15	19	14	7	26	0	0	0	0	0	0	0	1	1	0	1	0	0	0	0	0	0	0	1	0	0.7470403363030822	0.04287081427643556	0.4645020388586566	0.4689161774024418	0.4186159428487814	0.7394641221362084	0.7863449470219155	0.32599812023264413	1.235049211668444	0.946045415821509	0.3623514090412408	2.2654723223585878	0.6483779427815302	1.5166670506618933	4.703327810340418	0.8177309086655399	0.4608342866762522	1.7599336344359005	2.3414672184139524	0.0928012004144175	0.08139150927273964	0.0	0.0	0.0	0.0	0.0	0.0	0.0	0.32599812023264413	1.235049211668444	0.0	0.3623514090412408	0.0	0.0	0.0	0.0	0.0	0.0	0.0	2.3414672184139524	0.0	0.1815304554220072	0.312800651981455	0.30784113035862637	0.19782776223791082	
34800000	-10463.767843090849	-9921.226684081843	-542.5411590090066	-9850.776559926278	54.61806627635642	2.4955684094368102	9.097771891648551E-4	0.7159573184744523	9.686165359236308E-4	3.7234375884470587E-7	0.681917894982354	-491.64701866097647	275.2982844443123	454.44107416551435	250.5671219709415	72.14588489696573	4.49962811356978	25	23	8	22	3	0	0	0	1	0	1	0	0	1	0	1	0	0	0	0	1	1	0	0	0	0.28048664855855576	0.500559181880823	1.8202792612518333	0.36621802227286543	0.015520810588641597	1.191019530016794	0.5652352657856761	3.7573596558716154	1.1495997831509872	0.006845298015254088	1.3910062991018153	1.9201019535708734	1.2598704238537901	1.4251679243843975	0.5151387812075137	1.2742498504943591	0.7669793960815311	0.2526329737346943	0.6521205393438604	2.569752459753393	0.031215824287807222	0.0	0.0	0.0	0.36621802227286543	0.0	1.191019530016794	0.0	0.0	1.1495997831509872	0.0	1.3910062991018153	0.0	0.0	0.0	0.0	1.2742498504943591	0.7669793960815311	0.0	0.0	0.0	0.19119403343659733	0.33027204946634814	0.2980893826193052	0.1804445344777488	
35000000	-10410.048171583634	-9904.95521631449	-505.0929552691427	-9835.145800838682	51.47892119298241	2.59281731565921	0.001048133247318403	0.6328423271164142	0.0011070300214948729	4.886310347974879E-7	0.6701069425754759	-456.45419313413544	182.7750277527026	398.8994266955609	997.946739259214	83.03007786218551	0.9432125850477702	30	4	1	42	4	0	0	0	0	0	1	1	0	1	0	0	1	0	0	0	0	0	1	0	0	0.32951415734122463	0.7596145206198185	0.045731886319224924	1.0238690820777399	1.2143076182392127	0.6063550885699741	0.3042370109164386	0.07625364656423286	2.9614164259271676	0.9578995792101314	0.6312926933827794	0.6501925584413614	1.818318160487724	0.09604841681012796	2.42915003043884	1.1786295875872295	0.9054823290602005	0.7738653702689657	0.5766133819589347	0.13099642758971736	0.05894026875156142	0.0	0.0	0.0	0.0	0.0	0.6063550885699741	0.3042370109164386	0.0	2.9614164259271676	0.0	0.0	0.6501925584413614	0.0	0.0	0.0	0.0	0.0	0.7738653702689657	0.0	0.0	0.18176390296584216	0.31068662998665525	0.31884705371596844	0.18870241333153345	
35200000	-10444.91016345777	-9922.723737733633	-522.1864257241363	-9853.765818561587	65.85156327449278	2.4620896110264483	9.08480322054989E-4	0.5522743691920988	8.739066356563892E-4	2.599892948859639E-7	0.5879659333225179	-478.1850944023431	185.67416580836482	348.14231185899865	890.0712157435522	69.50319804869912	19.55639189812216	24	6	12	36	3	0	0	0	1	1	1	1	0	0	0	0	0	0	0	0	0	0	0	0	0	2.0824104643203603	1.3316549463995442	0.07072608460912838	0.7546638260656714	1.030851403944972	1.1622884892388778	0.1637147959258658	0.27369050653560373	0.2035353224439219	0.7701255973429498	0.035749762330922946	2.062127263998438	0.5002457915001882	1.6013177369889677	0.32921540605628796	0.5443482826585831	0.4797855947365192	0.49624324044709395	0.05257195572501333	0.4428260149484835	0.006966322309318378	0.0	0.0	0.0	0.7546638260656714	1.030851403944972	1.1622884892388778	0.1637147959258658	0.0	0.0	0.0	0.0	0.0	0.0	0.0	0.0	0.0	0.0	0.0	0.0	0.0	0.1922006468892545	0.3203560479379525	0.2975134857879383	0.18992981938485398	
35400000	-10426.5908912234	-9893.688693599868	-532.9021976235318	-9829.009096132226	65.49365146530609	2.773966810249062	8.728291062366425E-4	0.6610038873239422	8.76754531846487E-4	3.913813847126632E-7	0.7273229526618655	-480.51270543565187	216.09716602310456	224.21204575363606	548.8540124507917	51.45760525056825	1.642964922710259	10	24	11	33	3	0	0	0	0	1	1	0	0	0	0	1	1	0	1	0	0	0	0	1	0	0.872302923442231	2.3703913430920824	1.747430900408443	6.064581678645171	0.2181604217512075	0.26450518649837124	0.640712724114792	0.37356011122808275	0.469791250891942	1.4439441879313597	1.2501115806284109	0.21517679813778623	2.710303939460253	0.796399481434551	0.29114962751357953	0.8254092143254538	0.5904106082100823	0.2386198448386232	0.2631592429059578	1.386964020303546	0.046013479204247316	0.0	0.0	0.0	0.0	0.2181604217512075	0.26450518649837124	0.0	0.0	0.0	0.0	1.2501115806284109	0.21517679813778623	0.0	0.796399481434551	0.0	0.0	0.0	0.0	0.2631592429059578	0.0	0.204309239119796	0.31839113039851463	0.29564254636542453	0.18165708411626416	
35600000	-10466.020766482176	-9910.355768504056	-555.6649979781198	-9846.2739561522	83.08577631774304	2.6917355714780538	7.136844962201653E-4	0.5851414237400406	7.156096491447139E-4	1.8868345497511436E-7	0.6196995363904945	-503.5326787366443	272.4149825406224	389.69418244150853	417.55411886631873	98.05888831316918	0.27601635103306627	28	16	5	29	3	0	0	0	0	1	1	1	0	0	0	0	0	0	0	0	0	0	1	0	0	2.2802078640674055	0.38752819434630714	1.149661752926435	5.302017827533504	0.6855959718779923	0.700679834660268	0.5110475494013401	0.3548631951127489	0.17554699338241278	0.2071644666918885	0.046704953482361034	2.4942450974508517	1.054101812656481	1.6738388871166918	1.3699840087699844	1.8510630472681346	1.136656492702798	1.6276539102964853	0.4826477225332253	0.950820667685895	0.009441897771275312	0.0	0.0	0.0	0.0	0.6855959718779923	0.700679834660268	0.5110475494013401	0.0	0.0	0.0	0.0	0.0	0.0	0.0	0.0	0.0	0.0	1.6276539102964853	0.0	0.0	0.19409129677926382	0.29510038070913536	0.3108110608863583	0.1999972616252418	
35800000	-10497.00228523453	-9898.37173758302	-598.6305476515103	-9832.176735781699	152.42648666454198	2.5505994562265784	4.824094527266446E-4	0.6286580810796332	5.293779181626186E-4	1.0853298683237777E-7	0.5998827152195209	-547.1033567984057	481.64731963829456	482.5827839022589	224.12265140620056	163.50270449795696	37.25740941177731	26	13	30	9	3	0	0	0	0	1	1	1	0	0	0	0	0	0	0	0	1	0	1	0	0	0.4363299238124646	0.8963481346852311	0.646117625628458	1.2944942549995444	1.4333735885848766	0.7358231680613003	0.4576331939170797	0.09055288289753333	1.9967305588852076	0.4064333560136079	0.25174989918413765	0.6785540992811011	2.2346062376812874	1.8957564142166035	0.03648612741235642	0.540131942744267	3.406752576826619	0.2279919089891086	2.0379713226632483	3.1293555951182745	0.004992992309560662	0.0	0.0	0.0	0.0	1.4333735885848766	0.7358231680613003	0.4576331939170797	0.0	0.0	0.0	0.0	0.0	0.0	0.0	0.0	0.540131942744267	0.0	0.2279919089891086	0.0	0.0	0.19920920980652773	0.30339456578703705	0.3085980614301082	0.18879816297632626	
36000000	-10451.068129418143	-9899.841720284325	-551.226409133819	-9832.434897365958	108.84576873556463	2.5345146741500204	8.528988577573252E-4	0.556875097380869	8.129685065366871E-4	2.0889979631523768E-7	0.5549911123219414	-498.1528189064708	338.50922951418346	76.2775246673717	79.77442548534208	230.5077249441178	15.142929885168359	51	9	17	2	2	0	0	0	0	1	1	1	0	1	0	0	1	0	1	0	0	0	0	0	0	0.011783335470496254	5.23886609708069	0.7458979790585935	0.3950073492072178	2.212554188363674	2.087451675426414	0.3161054501296288	2.8696098804241235	0.11833414838057218	0.37275358081624144	0.6727094880283289	1.3055731173565432	0.253554781087132	0.31627594522726715	2.2141273875902585	0.473046569777551	0.5178443780747626	2.6585956725507023	0.35802106118048593	1.112591265237602	0.0053942599569906415	0.0	0.0	0.0	0.0	2.212554188363674	2.087451675426414	0.3161054501296288	0.0	0.11833414838057218	0.0	0.0	1.3055731173565432	0.0	0.31627594522726715	0.0	0.0	0.0	0.0	0.0	0.0	0.19617791257782274	0.3012173155492182	0.3084212857415004	0.1941834861314579	
36200000	-10484.043084428173	-9922.976817859251	-561.066266568922	-9852.43264751941	91.37582614792804	2.6385540267161693	7.72553418657224E-4	0.5713060954308826	7.555528971884138E-4	1.815315453157869E-7	0.5611626133736773	-504.07059193847147	335.6070702894331	912.6966293937104	699.9748852861824	106.28421456287509	8.477672757897961	35	10	2	31	3	0	0	0	0	1	1	0	0	1	0	1	1	0	0	0	0	0	0	0	0	1.3626474787285956	0.11442286847716159	1.687431757896268	2.6869466223859035	1.8474279975645933	1.6037088292334236	1.1294607360073206	0.10916499293839406	0.6707030808102277	1.0021288412283111	0.7755534362674428	0.6930792022857095	0.07878980813994062	0.42731458446099485	1.8914618554364675	3.31660336966969	1.5036740614307176	0.40080674278887596	1.4346899990064121	3.274558271953099	0.009135743430175468	0.0	0.0	0.0	0.0	1.8474279975645933	1.6037088292334236	0.0	0.0	0.6707030808102277	0.0	0.7755534362674428	0.6930792022857095	0.0	0.0	0.0	0.0	0.0	0.0	0.0	0.0	0.18492454512456366	0.30900461549216285	0.32447714005218936	0.18159369933108357	
36400000	-10462.561572090977	-9909.678043140557	-552.8835289504202	-9845.70315628896	113.89187411544177	2.7863577413364666	7.176846786616612E-4	0.5208334468379502	7.202560996842265E-4	1.4131250350666537E-7	0.5322595640560839	-509.7338727508636	276.6431814409132	214.96439758455872	647.218455186526	129.26181703448657	105.51987010340189	10	22	12	1	36	0	0	0	1	1	1	1	0	1	0	0	0	0	0	0	0	0	0	0	0	0.528932412810134	0.9673333155140739	0.08004233616385384	0.36169048472492354	0.11900808068012585	0.7030367291342227	0.3914574352070107	1.4324885839216166	2.0616415602842975	0.12326038195434284	0.024141094379038802	1.3702551103579146	0.5228059228641753	0.2723231778129732	0.11718403471422849	0.15809645101410602	1.4290796861659159	0.10799827157655079	1.4928238926443431	0.7862737138703003	0.014929907896924182	0.0	0.0	0.0	0.36169048472492354	0.11900808068012585	0.7030367291342227	0.3914574352070107	0.0	2.0616415602842975	0.0	0.0	0.0	0.0	0.0	0.0	0.0	0.0	0.0	0.0	0.0	0.19124250480039334	0.3035602549460915	0.31655985238003875	0.18863738787347592	
36600000	-10454.032793459679	-9911.272820153403	-542.7599733062758	-9845.67582574737	101.08331928212898	2.5750964511299257	7.421957355226274E-4	0.500086170782251	8.01457928577192E-4	1.9145539039296423E-7	0.5574723175013337	-484.8473882269037	1495.056894691934	174.67213500858583	224.32335053166435	979.9647947599761	64.36601242636117	6	20	4	11	40	0	0	0	0	1	1	0	0	0	0	0	0	0	1	0	0	0	0	0	1	0.14570179212106774	0.42445797514310324	0.9532575813071037	2.3363215345698953	2.0679947764043893	0.94224143605223	0.7097533060217094	0.7193914716274379	0.5178260858673597	1.3543070750063984	1.0497089888385496	1.8964861735794885	0.345819491047264	5.333079453675733	0.4605659240844529	0.8426917060245719	0.38161471260375973	0.2971757617421248	0.9874801166244583	1.3317332246707503	0.0218327215010246	0.0	0.0	0.0	0.0	2.0679947764043893	0.94224143605223	0.0	0.0	0.0	0.0	0.0	0.0	0.0	5.333079453675733	0.0	0.0	0.0	0.0	0.0	1.3317332246707503	0.20521778630633583	0.3065946758939954	0.29561066965628036	0.19257686814338798	
36800000	-10433.42539239934	-9905.656862805652	-527.7685295936881	-9838.95433916803	112.35300006719872	2.8955520694386294	9.013467073759106E-4	0.7489383217298043	8.324935196220877E-4	5.220626859381633E-7	0.7786267020238429	-478.9623452339706	347.91673688559945	157.7964299292434	474.2704196479578	63.39939115872234	98.34655865416293	3	30	15	25	8	0	0	0	0	1	1	1	0	0	1	0	0	0	0	0	1	1	0	0	0	1.0259470149387622	0.2970824993925898	0.10841144908698258	1.7398531359166343	0.8599893282652404	1.1139668077030762	0.3384149068939916	1.1771394751372906	0.10291056727120208	1.5387419668689253	0.10183213396087668	0.039150709764786594	2.6963297974858422	0.08173613390327547	0.8618711459469782	0.8480576759876316	1.5800271465849838	0.35432940675498314	1.4611851914046674	0.5269006836956729	0.029113773139387414	0.0	0.0	0.0	0.0	0.8599893282652404	1.1139668077030762	0.3384149068939916	0.0	0.0	1.5387419668689253	0.0	0.0	0.0	0.0	0.0	0.8480576759876316	1.5800271465849838	0.0	0.0	0.0	0.18527248711852706	0.28925172461095616	0.3253361780941817	0.2001396101763347	
37000000	-10452.471390675682	-9917.617375084961	-534.8540155907215	-9850.36728695561	127.28315760405128	2.5418484637111276	7.867579752142987E-4	0.49852041184049123	7.937792579638156E-4	1.5898319631496087E-7	0.5006423527826149	-494.3226732275922	142.03068091006693	268.8085682898179	600.9316469540372	77.91113747612445	83.1349246903343	19	5	17	33	7	0	0	0	0	0	1	0	0	1	1	1	0	0	0	0	1	0	0	1	0	0.39147627680568414	0.8204809963811551	1.016156007744527	0.020305367817669975	0.4396044220950416	0.5127725719111829	2.367969640876268	0.028216128448835517	0.788905229910709	0.17088433675173717	0.7238220461126594	1.1912184225822904	0.3357939012118247	0.12187408373999079	0.1592853879787412	0.07113254990471801	0.12925346209888072	0.07964173616388005	0.749942110201853	0.39214892955326114	0.034302904111818563	0.0	0.0	0.0	0.0	0.0	0.5127725719111829	0.0	0.0	0.788905229910709	0.17088433675173717	0.7238220461126594	0.0	0.0	0.0	0.0	0.07113254990471801	0.0	0.0	0.749942110201853	0.0	0.20990719982891398	0.2945512988293994	0.29476527970164257	0.20077622164004372	
37200000	-10442.558027115598	-9907.093069273553	-535.4649578420452	-9842.71299827181	110.61961933532396	2.614890300676075	8.64296342223868E-4	0.4884731479023881	8.281556924652147E-4	1.7428609660204564E-7	0.4882724406646103	-480.18435745949336	200.05728820090036	96.60314239456072	617.8962722768923	530.9497904443754	39.64535864684577	12	16	1	17	35	0	0	0	0	1	1	0	0	1	0	1	0	0	0	0	0	0	1	0	0	1.6554134179440274	2.149738611415477	0.2373940054896721	1.5982353875587008	0.5333267250694064	0.8192288583620599	0.07304494783459957	0.6923482014083302	1.7507949622622008	1.8266489380108546	2.061059560573705	0.14069490199624032	1.5781091935146696	1.8706609494572188	1.0954227586628527	0.5803344043242666	1.3662207530472006	0.608332272216803	1.3194769961395658	0.06167029099355548	0.028519498175152546	0.0	0.0	0.0	0.0	0.5333267250694064	0.8192288583620599	0.0	0.0	1.7507949622622008	0.0	2.061059560573705	0.0	0.0	0.0	0.0	0.0	0.0	0.608332272216803	0.0	0.0	0.17943893685734993	0.3022585895650677	0.31270782014315746	0.2055946534344246	
37400000	-10446.25885057485	-9907.03436883594	-539.2244817389094	-9842.24712797822	86.78878061471434	2.548540829128769	8.597290449705949E-4	0.5768602063474386	9.431674781517599E-4	2.4348829187244935E-7	0.576373840848081	-494.43706712557054	1504.9914567392664	322.44986668458944	79.65135611132428	82.75076683329844	30.180741795990844	1	47	27	1	5	0	0	0	0	0	1	0	0	1	0	1	0	0	0	0	1	0	1	0	0	0.8131214559953431	0.12637863879883654	1.1339631231194904	0.7254601721662836	0.6627882610059432	0.797674815365438	0.7698527484639772	0.14561372068752093	3.113195378546019	1.1213479328462974	1.7178582081318934	0.4819825615750059	0.7056051433436141	0.32488959536700285	0.01649752363224399	0.6102973117654625	1.5003409456541013	0.34486861544089636	0.3625037882308721	0.3879415958994931	0.03588072138329561	0.0	0.0	0.0	0.0	0.0	0.797674815365438	0.0	0.0	3.113195378546019	0.0	1.7178582081318934	0.0	0.0	0.0	0.0	0.6102973117654625	0.0	0.34486861544089636	0.0	0.0	0.19032712329285537	0.3190157338700697	0.29171622378418915	0.19894091905288552	
37600000	-10431.843433218504	-9909.019740714268	-522.8236925042372	-9839.418486847415	64.21723961872851	2.4156997900000468	9.463532713868047E-4	0.5808335247532744	0.001041794627503638	2.3901088227294386E-7	0.5026560874104896	-463.3254850512677	261.802536967958	63.91742885363411	75.24082549050436	527.9815020673392	52.87206737671997	9	8	11	17	36	0	0	0	0	1	1	0	0	0	0	1	1	0	0	0	0	0	1	0	0	2.4194204831130564	1.2828726846065275	1.7730726961811194	0.9399790253518067	1.3034241349431024	0.8844822872685839	1.5068526055643603	1.8375228624182256	0.37680565829907303	0.41696301708230193	3.851691960426769	0.8967011217738234	0.11490305247964776	0.22894784330113815	0.8761925929617362	1.5845628056110033	1.0961737439018564	3.09222694391706	0.47971707626092075	2.029612193451661	0.04163634472353431	0.0	0.0	0.0	0.0	1.3034241349431024	0.8844822872685839	0.0	0.0	0.0	0.0	3.851691960426769	0.8967011217738234	0.0	0.0	0.0	0.0	0.0	3.09222694391706	0.0	0.0	0.18838078572817324	0.32041102548892697	0.2931189261689592	0.19808926261394028	
37800000	-10446.126237318755	-9922.799176834395	-523.3270604843598	-9854.144775711395	90.60089957934754	2.67811684500485	0.0010067361591722397	0.4983251699573019	0.0010189029648104836	3.324987975754754E-7	0.5829870785158742	-478.5312353806071	206.22567420464298	194.1045481666157	36.638934214481644	56.06324509804551	60.149041108105536	36	10	4	28	3	1	0	1	1	1	1	0	0	0	0	0	0	0	0	0	0	0	0	0	0	0.16052256104228185	0.30871946511181386	0.3339453735106569	0.2480797470073779	0.5230949490190533	0.183048191456963	3.056033023343563	1.765556156770142	2.1186133770144755	0.08296249134043564	0.935873632451984	0.8072157628464476	0.3063807514167779	0.3579771165363154	1.057893511114378	3.259479355291203	0.8348230776314262	0.3324866741164455	1.0158680761437289	1.7650570624106787	0.013965814245333502	0.16052256104228185	0.0	0.3339453735106569	0.2480797470073779	0.5230949490190533	0.183048191456963	0.0	0.0	0.0	0.0	0.0	0.0	0.0	0.0	0.0	0.0	0.0	0.0	0.0	0.0	0.20613627650812408	0.3138117123715566	0.28148555421719373	0.19856645690312533	
38000000	-10452.96186239487	-9912.799543926405	-540.1623184684643	-9847.899039108912	99.27455636629347	2.4795452075648567	8.164924802654345E-4	0.4315381019409633	8.493134406535032E-4	1.0736545213399751E-7	0.4007233098151425	-498.2273929180783	246.97115646025293	162.798447134849	386.0865132993608	52.18515184368761	74.89538436992646	19	10	24	12	16	1	0	0	0	1	1	1	0	0	0	0	0	0	0	1	0	0	1	0	0	0.9726605669211171	0.6400196840973148	0.9767574402523523	2.0061036387028666	0.9927335438806579	0.44751512451833464	0.33213230044203707	1.033240539637268	0.2455421409944776	0.19852990397108844	0.1713207427479219	1.212051530815342	0.24633117246576178	0.058139534885275214	0.57576632195514	1.0834367330745833	0.7069628157891695	0.34053264372119557	0.3982152383290395	0.44714463774034285	0.008748373546989483	0.9726605669211171	0.0	0.0	0.0	0.9927335438806579	0.44751512451833464	0.33213230044203707	0.0	0.0	0.0	0.0	0.0	0.0	0.0	0.57576632195514	0.0	0.0	0.34053264372119557	0.0	0.0	0.18646165409644194	0.31933954529635955	0.30002756610231185	0.19417123450488644	
38200000	-10452.760260764222	-9907.151189832663	-545.6090709315586	-9839.1351704668	200.63302029887979	2.4452000059022883	6.968361472208449E-4	0.5286703988913243	6.334890848574251E-4	1.3087472773547524E-7	0.5313987561220982	-494.3258877112724	453.49843407116185	291.45727676982136	1182.1453876208002	1659.5373283072786	72.14811084756408	3	22	3	9	44	0	0	1	1	1	1	0	0	0	0	0	0	0	1	0	0	0	0	0	0	0.49105330067390207	0.306811390171357	0.3668833558136008	0.45096704256818265	0.9456041016543612	0.2251423037831863	2.4340862676381825	0.9322988885861636	0.16857941061294882	0.042746001079676944	0.9157412276479167	1.8023163083128935	0.7145973333474841	0.12525819628089696	1.6021136892655872	0.6897380761453812	0.5626526941868243	1.134056170761867	0.19198197175036574	1.4474145558905196	0.008822827708280275	0.0	0.0	0.3668833558136008	0.45096704256818265	0.9456041016543612	0.2251423037831863	0.0	0.0	0.0	0.0	0.0	0.0	0.0	0.12525819628089696	0.0	0.0	0.0	0.0	0.0	0.0	0.18383235638353984	0.30935720660571686	0.30658724513784624	0.20022319187289692	
38400000	-10465.91789516748	-9906.98609931284	-558.9317958546404	-9838.39370864071	118.1388263357338	2.6314421962190604	7.496915196339402E-4	0.544741871776812	7.187450803893318E-4	2.0785018543556905E-7	0.608599386179769	-506.9572953461234	538.6246593597408	328.33965728986834	514.3139177006645	532.3987455351266	75.12801590636268	11	29	2	1	38	0	0	0	1	1	1	1	0	1	0	0	0	0	0	0	0	0	1	0	0	0.06864227952627132	0.8188065418752908	0.48766033975768314	1.1744092086569273	0.2994774732318286	0.7859567276829006	0.21584877838895436	0.15407734176356358	1.185787107894598	0.2850637458771618	4.202912505154997	0.7433757642472968	0.8159595012578763	0.4108116109094911	0.3237076777335263	5.453204569214401	0.36658109363868524	1.0673424165039733	0.11146354438275584	0.24850952989535358	0.012493189526289184	0.0	0.0	0.0	1.1744092086569273	0.2994774732318286	0.7859567276829006	0.21584877838895436	0.0	1.185787107894598	0.0	0.0	0.0	0.0	0.0	0.0	0.0	0.0	1.0673424165039733	0.0	0.0	0.18990034340278367	0.29701630661006406	0.308457429526755	0.20462592046039718	
38600000	-10468.617058325948	-9925.547371292063	-543.0696870338852	-9858.470321770934	111.32978217477677	2.5232239370753105	7.594726525220604E-4	0.5481180547480875	7.123737801473705E-4	1.3733443845399492E-7	0.530937209252227	-486.58444435717826	1731.0099319642406	120.02635221039085	238.86894962186392	833.2220533226875	46.7589918082166	4	15	7	20	35	0	0	0	0	1	1	1	0	0	0	0	0	0	0	0	1	1	1	0	0	1.1308681302461414	2.114546955238177	1.1795792946241666	0.11163798174070283	0.35009985513149783	0.7802985862583447	0.37668533648499797	0.34303886946921625	5.709712160548103	0.45456630451378754	0.10806719330843025	0.17123070822636807	0.04774043576406536	1.397016720991824	0.6126904658096215	0.561496599025323	1.329092687803017	0.47119607002037145	2.631626690871025	0.5917095663118974	0.012144351903973774	0.0	0.0	0.0	0.0	0.35009985513149783	0.7802985862583447	0.37668533648499797	0.0	0.0	0.0	0.0	0.0	0.0	0.0	0.0	0.561496599025323	1.329092687803017	0.47119607002037145	0.0	0.0	0.19530075582835238	0.3222781040825598	0.30191255748715534	0.18050858260193256	
38800000	-10431.998178769907	-9874.093556430409	-557.9046223394982	-9809.662538963707	74.5661706030589	2.4693273381191845	7.52329292166968E-4	0.6416983405120014	7.817763282616558E-4	2.3161381588487975E-7	0.6822098517210353	-501.9061292702021	293.44875644237044	680.286395637978	75.20163178101689	135.2042412271492	6.94851527849223	28	20	27	3	3	0	0	0	0	0	1	0	0	1	0	1	0	0	0	0	0	0	1	0	0	0.02702842348504712	1.5094616176742837	3.1443588262095505	0.04517305614477383	0.4606392122292937	0.5762256172114598	1.520424804380332	2.3704767619929448	1.3620960042951447	2.534457352207735	0.5379561796604141	0.7016687417085575	2.8437766429793134	3.311904050982565	0.9549692474597007	0.2111247087222483	1.5057930782841735	0.41892907208107016	2.474483473652511	0.7253979729439821	0.02477356405986283	0.0	0.0	0.0	0.0	0.0	0.5762256172114598	0.0	0.0	1.3620960042951447	0.0	0.5379561796604141	0.0	0.0	0.0	0.0	0.0	0.0	0.41892907208107016	0.0	0.0	0.1915320849751326	0.2988384089220994	0.30056142632808736	0.20906807977468062	
39000000	-10453.562954955225	-9906.73968946424	-546.8232654909839	-9838.934062941364	69.09055389309017	2.531620861156344	8.181785453714387E-4	0.785038458038189	8.451541308359437E-4	4.892443532144963E-7	0.8778544420321764	-492.3320277345898	356.9649907750405	909.6501843443287	201.67597602566963	71.51103116903253	3.573388060796195	29	15	7	26	4	0	0	0	0	0	1	0	0	1	1	1	0	0	0	0	1	0	0	0	0	0.33153866036098806	0.560366948984589	1.6422772382172461	0.9258940634191007	5.149170835079377	1.4225644768882866	0.6063729456096432	1.438419024808426	1.8556616350112323	0.34584069585434335	0.9390796010445535	1.5616187936686685	0.24008351611261916	0.687208696750094	3.114169329488728	1.3686083471434067	0.19654832375766	0.026791851555612874	1.2304572714629707	1.1194598529941973	0.02598111002632021	0.0	0.0	0.0	0.0	0.0	1.4225644768882866	0.0	0.0	1.8556616350112323	0.34584069585434335	0.9390796010445535	0.0	0.0	0.0	0.0	1.3686083471434067	0.0	0.0	0.0	0.0	0.18407198736359603	0.2989748109897481	0.30850457617930344	0.20844862546735235	
39200000	-10495.818432110307	-9915.679852958407	-580.1385791518998	-9847.6863313148	94.47425102046874	2.437115525807109	5.308489618389467E-4	0.7015334312173404	5.883003174545977E-4	1.4526208294412984E-7	0.7046217980657848	-530.6342723739856	482.9974722673966	252.690525221104	598.3629329491156	103.831528807828	17.8812139461206	15	1	33	30	2	0	0	0	0	1	1	0	0	0	0	1	0	0	1	0	1	0	0	0	0	0.13988211257069053	1.0920016386128262	0.1322379627637372	0.12945924245933751	0.8559179647673983	0.8673620776883422	0.24616292308739018	3.5546715707755703	0.5561307006476236	0.5230932593046301	1.9265407407725517	0.9226886545317985	0.14931720748415744	1.576981049647845	0.6693137856955156	0.05950755405153681	1.519829257700029	2.6651428352478295	0.44303551683940756	1.8369759466915487	0.014935607458817333	0.0	0.0	0.0	0.0	0.8559179647673983	0.8673620776883422	0.0	0.0	0.0	0.0	1.9265407407725517	0.0	0.0	1.576981049647845	0.0	0.05950755405153681	0.0	0.0	0.0	0.0	0.18585598439345494	0.31510465838134366	0.31278257187963476	0.18625678534556658	
39400000	-10484.531375337505	-9921.064876427243	-563.4664989102613	-9855.829332596479	77.50586044355306	2.450290260157832	5.712926944815215E-4	0.5775666874664804	6.082695198752285E-4	1.1625568500914305E-7	0.5989388191274732	-516.5844848394186	466.11113840644293	308.98857295296216	881.7065596055534	116.2732964020675	0.22289855629848723	25	3	26	24	3	0	0	0	0	1	1	1	0	1	0	0	1	0	0	0	1	0	0	0	0	0.029914009235603948	0.508624619162693	0.4256857222220964	7.563151699089773E-5	0.7771146443668014	0.7340132732079424	0.3794139149170829	0.15461097965972936	0.7680993233206914	0.5648980665523798	0.722522861602212	0.5729478867449505	0.03726228762073412	1.9985300513891953	3.958045404012096	1.028904511967657	0.5309445919785885	0.803204607078656	1.4434939507704592	0.06650201523063869	0.0066285836613793545	0.0	0.0	0.0	0.0	0.7771146443668014	0.7340132732079424	0.3794139149170829	0.0	0.7680993233206914	0.0	0.0	0.5729478867449505	0.0	0.0	0.0	1.028904511967657	0.0	0.0	0.0	0.0	0.18950218993531165	0.3046394922719905	0.32757096705444594	0.1782873507382518	
39600000	-10475.90693073688	-9911.210839456195	-564.6960912806861	-9841.435561468035	74.33803592838123	3.0112625314104613	5.422290802671912E-4	0.6742692635554871	6.35662378542934E-4	1.5813103750544285E-7	0.6994173641526699	-509.9720293509451	592.1228057540061	1677.704179137465	1486.3634109947538	64.42430444268122	8.052728530645902	37	3	5	33	3	0	0	0	0	0	0	1	0	0	0	0	0	1	0	1	0	0	1	0	0	0.5634316251671092	0.02354474445381173	0.32540356300574497	0.2881342183718449	0.25870696222307893	0.06284736333446579	0.41641884617491143	0.5687010626839012	0.06219226439532538	0.3499286178620185	1.6413662184774451	0.8588900260750294	2.2745320685976904	4.263352187214396	1.1241207851873687	5.1616342709110015	0.43680934504122954	1.7116103899940358	0.9464398360735086	0.5635701396871468	0.04781150122547333	0.0	0.0	0.0	0.0	0.0	0.0	0.41641884617491143	0.0	0.0	0.0	0.0	0.0	2.2745320685976904	0.0	1.1241207851873687	0.0	0.0	1.7116103899940358	0.0	0.0	0.19288390289912427	0.3185700380110263	0.2952677344128441	0.1932783246770052	
39800000	-10496.939630118948	-9896.313035726987	-600.6265943919603	-9829.454700891778	107.15730798325525	2.892453382615902	5.07048261016132E-4	0.48746860536637066	5.63513603197349E-4	6.747461115320346E-8	0.4849803042737768	-539.6996686898513	259.5761679353495	225.24033719964967	723.838573166397	472.22345228872257	89.68022900411155	17	3	26	4	31	0	1	0	0	1	1	1	0	0	1	0	0	0	0	0	0	0	1	0	0	0.6374923578361327	0.011852420411014713	1.9667619433578325	2.461442165072039	0.9916716975173664	1.2717162278052077	0.2524108926040152	0.48455027518120536	3.6416494137140485	1.808443459804163	0.15395085385498572	3.077227138729816	2.108645738527454	1.9381340116999606	1.4420424148704638	0.6057263927614064	2.876078210815518	2.1556849075874545	0.7187462796957721	0.17052699526902565	0.015580943111181316	0.0	0.011852420411014713	0.0	0.0	0.9916716975173664	1.2717162278052077	0.2524108926040152	0.0	0.0	1.808443459804163	0.0	0.0	0.0	0.0	0.0	0.0	0.0	2.1556849075874545	0.0	0.0	0.1870461025375164	0.30440194248895713	0.31429360802004486	0.19425834695348126	
40000000	-10503.346992453718	-9909.227866503912	-594.1191259498064	-9842.533196443244	141.40420909593269	2.673422723026859	3.994869759929579E-4	0.5687983812431492	4.3098508431417825E-4	6.581757724046387E-8	0.6259983192797263	-548.0534905259608	383.6254103771055	573.341835292162	1918.5807070320025	200.25781299464833	11.548752191442617	24	7	12	35	3	0	1	0	0	1	1	1	0	1	0	0	1	0	0	0	0	0	0	0	0	0.30700448935780106	1.0073732724182116	0.7674812442383708	4.3924469574882865E-4	0.9539334852078862	0.9439106448627698	0.4982686899006697	0.054893042761151103	1.5767255592152105	0.9386138516471736	0.2440817153880395	0.32505531414154765	0.5047730948296059	0.31075307717826134	0.1380805683714834	0.16790926222835012	1.4666890810104114	0.09954369051665796	0.27107597700249103	1.210791476319732	0.003995088145577566	0.0	1.0073732724182116	0.0	0.0	0.9539334852078862	0.9439106448627698	0.4982686899006697	0.0	1.5767255592152105	0.0	0.0	0.32505531414154765	0.0	0.0	0.0	0.0	0.0	0.0	0.0	0.0	0.18459049468526792	0.30274574460585835	0.3186531031165462	0.19401065759232725	
40200000	-10517.45860194306	-9920.017632632502	-597.440969310559	-9850.94016763529	113.90295126789462	2.6176581898778455	4.635702321513816E-4	0.4440902399670316	4.681049273088379E-4	4.431145294437859E-8	0.47579365527980055	-545.4517815696845	660.5361738219634	802.9581634517748	1456.6499340527228	155.8242162801968	0.411960159540852	10	26	10	32	3	0	0	0	1	1	1	1	0	0	0	0	0	1	0	0	0	0	0	1	0	2.3949326683980856	0.3839445649322063	1.228700673755023	0.43122289618433596	0.2410928934099749	0.10647554532913037	0.13936683075918985	0.015088402495408323	0.09985489003076242	1.5549461626018983	0.6001788532828874	0.6396738948800248	0.5217094748240708	2.0389722827951404	0.5873790525962694	5.351784962955352	0.6852227946498786	0.27967580510816026	1.0250545113058815	0.8440739352162484	0.013383618451265997	0.0	0.0	0.0	0.43122289618433596	0.2410928934099749	0.10647554532913037	0.13936683075918985	0.0	0.0	0.0	0.0	0.0	0.5217094748240708	0.0	0.0	0.0	0.0	0.0	1.0250545113058815	0.0	0.18732676071793788	0.3146698981159213	0.30959576630652	0.18840757485962048	
40400000	-10486.907371691717	-9922.417873349246	-564.4894983424708	-9856.880241281082	90.2280466436558	2.49422100655313	6.673696901671837E-4	0.39318124201535715	6.608370206952354E-4	6.884275075076405E-8	0.4189199029004752	-519.4923106545297	336.0833405668892	540.7579657353435	112.78437087320778	112.95967493250036	6.8821212366358075	25	23	12	18	3	0	0	1	0	1	1	0	0	0	0	0	0	0	0	0	0	0	1	0	0	2.0164935256688166	2.276881681102385	0.19255909771373325	0.6431531771871367	0.19083630894405132	0.0843840009549654	0.22994207081297793	0.7348882533359075	3.274994882162527	0.16689182540571723	2.473299601631816	0.35051502364291076	2.0804966572391335	0.5235802845345221	0.41821670456877635	0.2509362694281792	1.4861497139203863	0.20755227803804682	0.39238090366009715	0.4561753829692282	0.013588119083687457	0.0	0.0	0.19255909771373325	0.0	0.19083630894405132	0.0843840009549654	0.0	0.0	0.0	0.0	0.0	0.0	0.0	0.0	0.0	0.0	0.0	0.20755227803804682	0.0	0.0	0.19081602889324562	0.293826435182927	0.32110352772714545	0.19425400819668162	
40600000	-10471.36011078705	-9910.32256045578	-561.0375503312721	-9843.496214384984	83.4026835745304	2.70650351021246	6.963306292494161E-4	0.6240922767056724	7.308251623995858E-4	1.947184393747217E-7	0.6320550273360972	-508.3753932488884	384.3029410302983	947.8323073185325	409.4784839059929	94.36301305420544	7.0428001114159935	27	7	13	32	2	1	0	0	0	1	1	1	0	0	0	0	1	0	0	0	0	0	0	0	0	0.02246961375113278	0.5217174929264143	0.01565970144363068	0.21726001361268654	1.2035809955044707	0.7037309522273718	0.8085239448283525	0.48434589548694634	0.7138816638989832	1.6836575222232422	0.4235724416364694	1.0608311076818204	2.5931684995368123	7.090624249591164	0.8894022554579164	0.6342720195732064	0.45323628361192786	1.739362979731878	0.6439394342968673	0.6268000248664309	0.006493948970843185	0.02246961375113278	0.0	0.0	0.0	1.2035809955044707	0.7037309522273718	0.8085239448283525	0.0	0.0	0.0	0.0	1.0608311076818204	0.0	0.0	0.0	0.0	0.0	0.0	0.0	0.0	0.18596377149659557	0.30752542764584223	0.30862955188795754	0.1978812489696042	
40800000	-10476.601774634311	-9913.649083599621	-562.9526910346898	-9846.512330432275	128.7625344091414	2.768640323918312	6.544565664300785E-4	0.5852521629893688	6.234137645126163E-4	1.573215814638006E-7	0.6032817930418861	-510.3916808961565	271.0907005717234	1363.4375722302295	1058.1380249008287	80.25169302686174	16.257138414723084	28	3	14	34	2	0	0	0	0	1	1	1	0	0	0	0	0	0	0	0	0	0	1	0	1	1.9221144603580804	0.22586565051214216	0.5123012803044469	0.15129909507142703	1.0022435971871333	0.5144429257872111	0.37781932476926283	0.2708285698091516	0.6687983149679102	0.7949456829307703	0.32005843305865955	1.5000215104558872	0.5007691230960261	2.1730992301184937	1.3784558769217943	1.8291207177844326	1.1838292638195294	1.8080543901503976	2.015971845006362	0.14477840822391694	0.010431789640068218	0.0	0.0	0.0	0.0	1.0022435971871333	0.5144429257872111	0.37781932476926283	0.0	0.0	0.0	0.0	0.0	0.0	0.0	0.0	0.0	0.0	1.8080543901503976	0.0	0.14477840822391694	0.1858168690317378	0.3202485464288789	0.3031470111976834	0.19078757334169955	
41000000	-10475.562126988332	-9912.638389078234	-562.9237379100983	-9845.396315635275	163.21598515326113	2.754869714941831	6.032892128604422E-4	0.5620535640114445	5.86447981739705E-4	1.3580810332719575E-7	0.6124546835769947	-510.1670337462129	302.5351121532534	1451.6644746030684	82.47098094247733	222.70082137734127	160.30610216277793	30	14	31	3	3	0	0	1	0	1	1	0	0	0	1	0	0	1	0	0	1	0	0	0	0	1.813486268050061	0.03695622692870398	0.8247252085748689	1.796814927049781	0.6525529487941242	0.3569697437059155	1.4788638233624152	1.0130730489298518	2.018512796635009	0.5524680758009538	2.90301647416648	0.4546883476859409	1.1003297369410372	0.6783325483669912	0.3835315669593463	0.6112860244829659	0.3711856826327287	0.2557571170753556	0.1844135587139962	0.18230561395612235	0.01501371780160601	0.0	0.0	0.8247252085748689	0.0	0.6525529487941242	0.3569697437059155	0.0	0.0	0.0	0.5524680758009538	0.0	0.0	1.1003297369410372	0.0	0.0	0.6112860244829659	0.0	0.0	0.0	0.0	0.20072155076960055	0.31278248102883693	0.29970845410054897	0.1867875141010131	
41200000	-10492.851398892637	-9901.744848070755	-591.1065508218811	-9835.204755514265	103.02377762642767	2.4437951854308606	6.323786754801224E-4	0.662567325044582	6.054065355301499E-4	1.4967673378666815E-7	0.6577643208977495	-528.1102372221648	203.22808626175762	660.8427194543222	689.3600987007696	190.6634986352148	61.22371437831176	30	1	14	32	4	0	1	0	0	1	1	1	0	0	1	1	1	0	0	1	1	0	1	0	0	0.4580526575878278	0.08648870900712761	0.3235500430357483	0.4342788271709421	0.8882003344917104	1.5520095901014104	0.6443653924144587	1.4524678819963588	0.790909152860893	2.1028885925357708	3.2513696984141194	1.0261323488131313	0.06489695698445955	1.293822965992522	3.762404102324632	2.1477760788445113	1.1931536180277569	0.3090279914724171	0.7263722159484928	0.7615818260461552	0.02057355330921686	0.0	0.08648870900712761	0.0	0.0	0.8882003344917104	1.5520095901014104	0.6443653924144587	0.0	0.0	2.1028885925357708	3.2513696984141194	1.0261323488131313	0.0	0.0	3.762404102324632	2.1477760788445113	0.0	0.3090279914724171	0.0	0.0	0.1948133581849782	0.30079588301103827	0.3084069169858002	0.1959838418181829	
41400000	-10456.32128860278	-9902.919801937238	-553.4014866655419	-9836.704446224938	93.4792558796551	2.6056744446432427	7.97643690554592E-4	0.7072980973953341	7.368093414791364E-4	2.2411340031166187E-7	0.6369871317584282	-500.0893176404258	345.67218763986057	770.015794602646	133.40527389121831	159.52595239904218	1.2533274753576469	39	3	5	31	3	0	0	0	0	1	1	1	0	0	1	1	1	0	0	0	0	0	0	0	0	1.7184905112802993	0.010786256324958544	3.4554289446608384	0.5003930470431003	1.209167398773582	1.268218453373297	0.8570393020760537	0.3550451989763564	0.2179211310872035	0.13617270815183016	0.4469614408616595	3.119951815880896	0.5696854424729402	0.33695564895422536	0.9395150185809066	0.3666103795691684	2.579561178225705	1.4206523829611744	1.4655029194062115	1.2611653492020283	0.0067988250827772795	0.0	0.0	0.0	0.0	1.209167398773582	1.268218453373297	0.8570393020760537	0.0	0.0	0.13617270815183016	0.4469614408616595	3.119951815880896	0.0	0.0	0.0	0.0	0.0	0.0	0.0	0.0	0.19429301131278068	0.3023489947143362	0.30121307542951525	0.20214491854336747	
41600000	-10498.046286110655	-9917.387037269582	-580.6592488410736	-9846.057738135154	151.45146955017668	2.643786513199961	6.097351750989472E-4	0.5128959142077305	5.949386044090611E-4	7.448606679697002E-8	0.45779711302690035	-530.4729929391776	513.320834697256	621.1185758027801	177.27978353430996	107.43973305645578	83.72979983084521	41	3	9	24	4	0	0	1	1	1	1	0	0	0	1	0	0	0	0	0	0	0	0	1	1	0.7171327664220758	2.7781563974301595	1.577905933216104	0.8479862944474181	0.5439936366148961	0.6883758246612627	0.4844057390755332	0.49462157512458305	0.36794512310180627	2.2893571979589975	0.27019467782866763	0.5869382752737762	0.07895495997105169	2.40724182822616	0.2896930363678309	0.5505415516169223	0.3454759684307157	1.22586020757486	2.2143621779394556	0.2056736645474895	0.033489461556903286	0.0	0.0	1.577905933216104	0.8479862944474181	0.5439936366148961	0.6883758246612627	0.0	0.0	0.0	2.2893571979589975	0.0	0.0	0.0	0.0	0.0	0.0	0.0	0.0	2.2143621779394556	0.2056736645474895	0.18386274469331948	0.3167184352243774	0.3127826815678162	0.18663613851448654	
41800000	-10471.209467750683	-9906.042371924776	-565.1670958259082	-9837.599478247337	90.48818035725935	2.7168873499148165	6.777614108825686E-4	0.5222835613861927	7.082561761185919E-4	1.085712675622369E-7	0.48383166673490113	-511.72816607557934	548.785985234374	183.69848158573612	792.7789285407717	101.00225336969653	3.692547328359017	24	1	22	31	3	0	0	0	0	1	1	1	1	0	0	0	0	1	1	0	0	0	1	0	0	0.026121188507152823	0.08749220550815852	0.24124416963656523	0.4999041016270972	0.8622966442688627	0.7939132503266347	0.09728489652031848	0.21387922096835518	0.5757022170690478	0.4920511780162086	1.4293266011821513	1.4117915026128995	0.48833547087090834	3.6237026237029597	1.3168651538832303	0.5146642208175661	0.7731248400019816	2.361561135123758	2.249152628960215	1.6834773315648452	0.02299395393326781	0.0	0.0	0.0	0.0	0.8622966442688627	0.7939132503266347	0.09728489652031848	0.21387922096835518	0.0	0.0	0.0	0.0	0.48833547087090834	3.6237026237029597	0.0	0.0	0.0	2.361561135123758	0.0	0.0	0.19556280580752022	0.30867460480884873	0.30102130193598536	0.19474128744764552	
42000000	-10481.21459231043	-9922.664077350597	-558.5505149598347	-9853.191333801878	120.17426609375956	2.5791189082996957	5.711356525233996E-4	0.540928897543037	5.777375292902812E-4	1.1160217531246145E-7	0.59154680924729	-512.7748879461255	1028.224254915416	271.7470636768924	753.5377510598186	40.243113996857396	73.84584042474943	9	17	18	10	27	0	0	0	0	0	1	0	0	1	0	0	0	0	1	0	0	0	0	0	1	1.1270029229408252	0.41742012401222733	0.4558295862964203	1.2312812138768057	0.041893542814965365	0.24130229307251147	0.05940669146682037	0.5346322666664759	1.0467905058409874	2.3048716776625002	1.0172962382562714	0.44542434167739053	0.2176368667700371	0.4261051116556762	0.3076788577693269	0.4148702222540038	2.530470182209756	0.09372761659895923	1.1254122364100045	0.3290166643672372	0.03003229775222817	0.0	0.0	0.0	0.0	0.0	0.24130229307251147	0.0	0.0	1.0467905058409874	0.0	0.0	0.0	0.0	0.4261051116556762	0.0	0.0	0.0	0.0	0.0	0.3290166643672372	0.1847733268277137	0.3097121988693262	0.3015795915593759	0.20393488274358407	
42200000	-10452.340524044313	-9895.737404273728	-556.6031197705861	-9831.548379858372	123.7724873635154	2.6793744003409175	6.434458817880312E-4	0.5582083981765078	6.772683948222288E-4	1.6749810832203788E-7	0.621058277351893	-511.2785037884545	276.85994096374094	514.0675630621824	494.1821062539157	85.70187743074696	67.36261608762706	20	13	13	1	34	0	0	0	0	1	1	1	0	0	0	0	0	1	0	0	0	0	1	0	0	0.35996184374641266	0.8182099474602651	1.0657888736667354	1.636919010631753	1.0731548409537217	0.6008574356010857	0.9653607176491071	0.7935339497457288	1.3775821376014066	0.3203561932450017	1.3506449180051319	0.15712664906374188	0.8994241840618579	0.4463550173961689	0.15395819235836905	2.2909168617143574	0.752567620036001	0.4389150896480481	0.03659158280215517	0.6087194338996923	0.005974414915852012	0.0	0.0	0.0	0.0	1.0731548409537217	0.6008574356010857	0.9653607176491071	0.0	0.0	0.0	0.0	0.0	0.8994241840618579	0.0	0.0	0.0	0.0	0.4389150896480481	0.0	0.0	0.19631766199457396	0.3064644305937699	0.3045692025932041	0.19264870481845198	
42400000	-10476.333939341244	-9910.82724333522	-565.5066960060253	-9836.524344340884	99.8456684225651	2.524205497856029	6.516272650163819E-4	0.6001634920120711	6.76415649243763E-4	1.9841380124555555E-7	0.6854507429279191	-511.9600647617427	428.3693355920289	147.4095137561945	403.7512445243386	713.4650362336517	67.8421910940881	17	6	3	23	32	0	0	0	0	0	1	0	0	1	0	0	1	0	0	0	0	0	1	1	1	0.5230544014451933	0.1275330228725521	0.8288021261943914	0.47805307403501973	0.2335780067911199	0.32965286652261083	2.159189112758115	1.6669157104898555	1.3020194746049092	2.197498887119207	2.8089292607484575	1.1902147098710394	1.2151694820101027	0.1999100773876161	0.24379286323629432	0.7965007157268067	0.5757849096381537	2.1155515384172543	0.17027380247269908	1.2880653967607343	0.05338184484438166	0.0	0.0	0.0	0.0	0.0	0.32965286652261083	0.0	0.0	1.3020194746049092	0.0	0.0	1.1902147098710394	0.0	0.0	0.0	0.0	0.0	2.1155515384172543	0.17027380247269908	1.2880653967607343	0.19159539836655148	0.30446462329165813	0.3039857500624303	0.19995422827936007	
42600000	-10437.871895582812	-9894.460472391227	-543.4114231915846	-9826.208971122329	180.03924954311682	2.516808987370118	8.149556958160038E-4	0.512088277737581	6.893325410651102E-4	1.5763018155850455E-7	0.5160593553242161	-493.96795845906576	300.0977669356812	143.6586342211829	487.9930192199329	72.18494457836908	134.90899906905918	10	23	11	32	5	0	0	1	0	1	1	0	0	0	1	0	0	0	0	0	0	0	1	0	0	0.2577958073055357	0.40409050157462545	0.8571393402351446	0.4301730840963582	0.7992675674313382	0.3660438179555671	1.2210388803457506	0.828381563505714	0.6057046970279935	1.2201740036779594	2.1257922865106433	2.2840573907935493	0.12788379191877752	1.3257921220291524	3.02259571047528	0.2423086401058447	1.051024210517598	0.6411987001184225	0.6865149946349963	0.730821107210713	0.020344983460217896	0.0	0.0	0.8571393402351446	0.0	0.7992675674313382	0.3660438179555671	0.0	0.0	0.0	1.2201740036779594	0.0	0.0	0.0	0.0	0.0	0.0	0.0	0.6411987001184225	0.0	0.0	0.19476057911818162	0.3085054458547052	0.3009919923133674	0.19574198271374582	
42800000	-10490.318629875586	-9923.553269185244	-566.7653606903422	-9853.239327838826	110.60506177433933	2.554908135945911	8.737314652400931E-4	0.6097947973764779	7.426850940404868E-4	2.4723504587039656E-7	0.6120937838472716	-517.0331746937969	350.17256700458427	119.02564294831114	99.03579320517373	196.626029099654	69.01071344118141	35	6	10	2	28	1	0	0	0	1	1	1	1	1	0	0	0	1	0	0	0	0	0	0	0	1.9626622033868346	0.8112828344926256	0.47895350394942066	0.8230162690459563	0.33412541882049973	1.2786181609339504	0.4709176594608949	0.1631744378640928	2.2272032169168243	0.021611883898653567	1.9631256780713686	0.18056990329142458	0.9630993898303506	0.18922029768453885	0.9232654868322824	1.9110807841291964	0.4731286253797963	0.19451629213042743	3.65398920052784	0.2885779827050214	0.03653450127526574	1.9626622033868346	0.0	0.0	0.0	0.33412541882049973	1.2786181609339504	0.4709176594608949	0.1631744378640928	2.2272032169168243	0.0	0.0	0.0	0.9630993898303506	0.0	0.0	0.0	0.0	0.0	0.0	0.0	0.17652289725075732	0.30483913959830183	0.3153144363189283	0.2033235268320126	
43000000	-10472.70959152129	-9903.654028290684	-569.0555632306055	-9833.341520311129	108.40481342584957	2.5399079132523075	6.416296627172974E-4	0.5861943275094108	5.830584696184236E-4	1.1185821615571447E-7	0.5714540359810378	-522.4790741611919	739.8340454052377	170.68632262453588	25.799968916554462	92.06228205759236	38.05885452336533	42	11	10	17	1	0	0	0	0	1	1	0	0	0	0	1	0	0	0	0	0	0	1	0	0	0.6753575403341016	0.9769739205194483	2.020845837337817	1.0445695435659699	0.4949914906555642	0.835316134748683	2.166233800299722	0.7751404839812088	0.47768219234538095	0.34355741697600556	2.675316487969745	0.1029852375309042	1.261439004122998	0.781715493691104	0.768858635678178	0.8840234625637745	0.37275286272036173	0.47521121236443997	1.9463167988118162	0.07158327426303035	0.01224922634555556	0.0	0.0	0.0	0.0	0.4949914906555642	0.835316134748683	0.0	0.0	0.0	0.0	2.675316487969745	0.0	0.0	0.0	0.0	0.0	0.0	0.47521121236443997	0.0	0.0	0.19126030588941514	0.29872144859708427	0.30938522346708475	0.20063302204641595	
43200000	-10478.040240878072	-9906.694316410862	-571.3459244672113	-9833.168131859933	94.77726610210684	2.731339650381427	6.621332454236948E-4	0.5458724781872523	6.7581119575348E-4	1.286353996390608E-7	0.5587685097833607	-521.0782421784045	462.80706812473863	1050.1972490706062	148.2921556426172	69.60869540729165	1.2702182877886343	38	8	5	28	2	0	0	0	0	0	1	0	0	0	0	1	0	1	0	0	1	1	0	0	0	0.30270751137661167	0.9699335774335831	0.777504317694935	0.7527636292565765	2.435699731660749	0.26657356652854386	1.0260836203105665	1.7758250665208608	0.9174559903229192	0.9180452669847409	1.1784685006127564	0.9145495491555116	2.625752176391989	3.4990917102017045	0.6386478396661586	1.0897692998914466	0.442189497721477	0.2057374551651812	0.06590932506299016	0.742722236548477	0.08325721973060986	0.0	0.0	0.0	0.0	0.0	0.26657356652854386	0.0	0.0	0.0	0.0	1.1784685006127564	0.0	2.625752176391989	0.0	0.0	1.0897692998914466	0.442189497721477	0.0	0.0	0.0	0.19273470936537512	0.3006372788412853	0.3081414298848833	0.1984865819084564	
43400000	-10467.644486982565	-9904.796242726194	-562.8482442563702	-9837.742262827127	77.06651960167756	2.5325198615110804	6.90754941034631E-4	0.6113429252529702	7.869272760995327E-4	2.3132486145672343E-7	0.6707648726696256	-515.4157154653353	358.7617865960687	220.55860263130265	75.07683282674118	48.20605459332847	15.160813614634849	47	7	2	22	3	0	0	0	0	1	1	1	0	0	0	0	1	1	0	0	0	1	0	0	0	0.5695745869699506	3.2647357752061716	0.43651742255851317	0.20656756586605465	0.5279958771061672	0.6196353507099907	0.2338806566073593	0.12743837161271837	1.5842001936000363	3.029651386614618	0.7539796209736953	0.7833935957032276	1.578887779353064	1.4079730560346146	0.5732555671789759	0.34276822025308995	3.0535998427841955	1.0620318896132042	0.7442732425208054	0.7026541857580225	0.020218091320655492	0.0	0.0	0.0	0.0	0.5279958771061672	0.6196353507099907	0.2338806566073593	0.0	0.0	0.0	0.0	0.7833935957032276	1.578887779353064	0.0	0.0	0.0	3.0535998427841955	0.0	0.0	0.0	0.18651463411276392	0.32059913157742453	0.31456688783111636	0.17831934647869513	
43600000	-10451.616333247026	-9907.40720929066	-544.2091239563653	-9842.966480688108	88.0162396855076	2.2952369955145233	7.016285152902616E-4	0.5832119706131735	7.722581779148035E-4	2.3034568803190225E-7	0.6328531858213217	-502.29682641703965	296.185759949707	223.82289874746465	485.8382859996394	74.7543950058559	2.754705452491038	20	13	15	30	3	0	0	0	0	0	1	0	0	1	0	1	0	0	0	0	0	0	1	0	0	0.36507729882282974	1.2224701864556071	0.7580285569543587	0.2866474889404388	1.4286397679925515	0.5302737097713013	0.2604671859577743	1.6238534541625773	1.8516722426614878	0.7751811077224893	0.6494197443095978	0.11798398795420556	0.43509709843231437	0.17311595401233595	0.3253424166173808	1.204192692125696	0.22439902476605328	0.3797739160636472	1.6555341709856544	0.2467791820382413	0.033288499691119904	0.0	0.0	0.0	0.0	0.0	0.5302737097713013	0.0	0.0	1.8516722426614878	0.0	0.6494197443095978	0.0	0.0	0.0	0.0	0.0	0.0	0.3797739160636472	0.0	0.0	0.18780831795453828	0.31102984951770435	0.29769680961887635	0.20346502290888085	
43800000	-10494.834425909177	-9901.321710077213	-593.5127158319651	-9834.171593881627	113.47210996363712	2.6680264386458994	6.160252990915923E-4	0.43259118388179624	5.778714900593337E-4	5.5983505566163695E-8	0.4057470891251581	-537.7486742858066	785.3275967079303	268.7749097240169	630.373739013201	589.3148721174776	134.47261951975563	5	16	9	19	32	1	0	0	0	0	1	0	0	0	0	1	0	1	0	0	1	0	1	0	0	0.28780823372515585	0.6581861489727651	0.07549470648304316	3.310353227489169	0.16757202576006122	0.3772073893650066	2.9884810022613197	0.9272343885097937	0.5497602997935852	2.551476503307574	1.1068566335734227	0.2825638394093224	1.1971499849376024	0.5049344070054663	4.52112643919691	0.44077570366066987	0.1258151243079682	0.5942897360451377	0.33027274199787493	1.3099036837579536	0.04887762923819391	0.28780823372515585	0.0	0.0	0.0	0.0	0.3772073893650066	0.0	0.0	0.0	0.0	1.1068566335734227	0.0	1.1971499849376024	0.0	0.0	0.44077570366066987	0.0	0.5942897360451377	0.0	0.0	0.19049167205659137	0.3108851356919594	0.30644850538353646	0.19217468686791256	
44000000	-10492.576334159832	-9901.480971323426	-591.0953628364061	-9837.385743096305	222.3124947319354	2.4192279195146082	4.323607603133962E-4	0.7646198243127297	4.974406351783651E-4	1.240032222922444E-7	0.7425143192493523	-540.0572782700256	1241.0753868891397	202.6838185047971	896.2177942378719	230.56135928870668	35.696466574812234	3	16	26	27	9	0	0	0	0	1	1	0	0	0	0	0	1	1	1	0	0	0	0	0	1	0.17498488287183092	1.7485850726440892	0.3661831576237104	0.6507895478968954	0.4165443535083844	0.35133272309553654	1.6858372061633333	1.5181321162313377	0.1164398090088858	1.1245203332710416	1.1354603526299238	0.25879976184355324	0.2797425661518247	0.8616864836032906	0.29542212981644667	3.4568675144004724	0.13918733895979815	0.7295551129369314	0.1814511358799331	0.05847138629411784	0.01066648650992928	0.0	0.0	0.0	0.0	0.4165443535083844	0.35133272309553654	0.0	0.0	0.0	0.0	0.0	0.25879976184355324	0.2797425661518247	0.8616864836032906	0.0	0.0	0.0	0.0	0.0	0.05847138629411784	0.19575954110340044	0.3084069671124608	0.2938969204887105	0.20193657129542808	
44200000	-10485.87028842973	-9900.186105622464	-585.6841828072656	-9830.72449842899	105.67556881637965	2.834124270741808	6.449152375507222E-4	0.7001066844803876	6.446604066499901E-4	1.9601593643036598E-7	0.7103707799221757	-532.0628555118208	916.0554954305007	652.271141135813	918.1220549476368	575.229765919473	119.45576365317388	5	16	19	4	37	0	0	1	0	1	1	0	0	1	0	0	0	0	0	0	0	0	1	0	0	0.8948229047629576	0.6724283419856191	0.6490948972404993	0.7913384344335744	0.6507563680350305	1.1215135316605576	0.4121554661017014	0.8722532622043736	1.7131867685762014	0.4175217444730872	1.5109974377728863	0.8801824053671593	2.4732181586168007	0.16568615690958394	0.7165393965322977	0.47952175120325075	1.494187224646682	1.0585264626590858	0.10393200106612409	2.4938997022068543	0.011480913547625904	0.0	0.0	0.6490948972404993	0.0	0.6507563680350305	1.1215135316605576	0.0	0.0	1.7131867685762014	0.0	0.0	0.0	0.0	0.0	0.0	0.0	0.0	1.0585264626590858	0.0	0.0	0.20068848503274284	0.30518302627039484	0.30303106057527285	0.19109742812158922	
44400000	-10479.633392958094	-9924.215250281713	-555.4181426763802	-9857.857452040706	98.55423473874625	2.5591071919060755	6.559139668869437E-4	0.4128822351722947	6.252944434744381E-4	6.214566812984126E-8	0.39949435609614325	-504.07160372371686	337.23256416848056	869.460265074155	188.89813090652171	0.7753591856510766	0.03072152151051644	30	9	39	1	2	1	0	0	0	1	1	1	0	0	1	0	0	0	1	0	0	1	0	0	0	5.09491149697417	2.295293210745795	0.3240870143045352	0.13452154029073407	1.2261604899920968	0.9306538805463545	1.0412607467709765	0.32780854737313586	0.020113069396156653	0.7195375642352744	1.0596524730520918	2.870289111654504	0.28019882134889745	2.282370207064738	0.8437478115466553	0.7338992236798219	2.0206024932376625	0.9315525087229607	1.1100210260426897	1.613016447396156	0.012998755647669197	5.09491149697417	0.0	0.0	0.0	1.2261604899920968	0.9306538805463545	1.0412607467709765	0.0	0.0	0.7195375642352744	0.0	0.0	0.0	2.282370207064738	0.0	0.0	2.0206024932376625	0.0	0.0	0.0	0.18987679626203754	0.337581195440058	0.2990829382063927	0.1734590700915114	
44600000	-10451.610442326428	-9901.375466061445	-550.2349762649824	-9834.326037758296	104.14187031710664	2.734595131126194	6.805252592117931E-4	0.5541191207389089	6.925798715250738E-4	1.2827690933118744E-7	0.5179005144392517	-508.6353069114089	263.00465811280867	688.6270165232904	121.6676486845795	0.3890041951084151	0.5151374242762492	13	27	38	1	2	1	0	0	0	1	1	1	0	0	0	1	0	0	0	0	0	0	1	0	0	1.252760999099937	1.3538994879883588	0.5993068171524139	0.2691614929850512	1.1750878861686451	0.3843313496096641	0.1303751445374196	0.9024964592192829	0.3893863817052124	0.4443629148030427	0.17199284798044742	0.2704361107158231	0.6919003038913473	0.7070521237793544	0.8448288259742044	1.4517448291654933	4.359700653290064	0.921503604672418	1.0883268268068766	0.12186000864014356	0.012158671292189631	1.252760999099937	0.0	0.0	0.0	1.1750878861686451	0.3843313496096641	0.1303751445374196	0.0	0.0	0.0	0.17199284798044742	0.0	0.0	0.0	0.0	0.0	0.0	0.921503604672418	0.0	0.0	0.20500473664651214	0.29647839964503714	0.31005249639422927	0.1884643673142211	
44800000	-10486.648977490306	-9911.57998591127	-575.0689915790363	-9844.849974886913	114.14788333865476	2.456492571273673	6.121023387237245E-4	0.7005791382781581	6.03686072169736E-4	1.392920553766812E-7	0.6516137719165145	-523.7417653103635	543.7468206443906	437.5840359711812	53.88031934787966	93.11084059371917	128.39329341766165	2	49	1	23	6	0	0	0	0	1	1	1	0	0	0	0	0	0	0	0	0	0	1	0	0	0.7299541886498137	0.19242569832107093	2.3494431785625234	0.4162096635934234	1.0224128970660182	0.47566160031282745	0.7282687894186106	1.20072417879717	1.6439384202542728	3.789674301271672	0.759626143037863	1.6003848505655842	0.24444038125493528	1.7395443139507336	0.6182455755245987	0.9046547515431853	0.3799277758185736	1.1296426538160866	1.0834980624730408	1.858942158610634	0.009694033862374997	0.0	0.0	0.0	0.0	1.0224128970660182	0.47566160031282745	0.7282687894186106	0.0	0.0	0.0	0.0	0.0	0.0	0.0	0.0	0.0	0.0	1.1296426538160866	0.0	0.0	0.18235807850153518	0.31366847008453635	0.3084929541120716	0.1954804973018564	
45000000	-10471.282702182312	-9916.3865912471	-554.896110935213	-9849.421749593585	86.15335146729524	2.136131620401449	7.2772744484199E-4	0.6311412885568356	7.396377967206094E-4	1.9294908029473196E-7	0.6184436555413219	-499.2874174481327	353.417803836626	91.71601603832808	153.10088888158194	147.7679186063899	0.08888832715129778	45	8	19	6	3	0	1	0	0	1	1	1	0	0	0	0	0	1	0	0	0	0	1	0	0	1.039757068132521	2.3295367230766657	0.13265337015054146	7.441386363077973	2.381746384025296	0.17661855345315658	1.1302899148776138	0.49268016646916674	0.2257257159605342	1.229649805727806	0.198758229647812	0.8081713012006133	1.135779518155164	1.2889315730903175	1.3594084972421558	1.0929805173819542	0.3437063641922555	3.1100320655956417	1.0989506734606123	0.8591047883684098	0.012163227410488848	0.0	2.3295367230766657	0.0	0.0	2.381746384025296	0.17661855345315658	1.1302899148776138	0.0	0.0	0.0	0.0	0.0	1.135779518155164	0.0	0.0	0.0	0.0	3.1100320655956417	0.0	0.0	0.1947019551622395	0.3210447657816397	0.2811414684525601	0.20311181060356037	
45200000	-10476.207793504178	-9931.554747952936	-544.6530455512412	-9863.426085857378	102.43296521022394	2.5022632858993963	7.443525710189833E-4	0.5504191726896683	6.967450328276187E-4	1.6567399961252783E-7	0.5732147370586164	-495.5435646676492	262.3065865287045	450.00535269413814	838.2571188947633	84.64936217644576	10.381765284114577	24	6	11	37	3	1	0	0	0	0	1	0	0	0	1	1	0	1	0	0	0	0	0	1	0	0.4816650011941581	0.1239936276812637	0.6110177827055028	1.9336881646190314	0.7585299077713179	0.7599381868441354	0.38523993575884197	1.4400917911141247	0.3069408376738704	0.6553039942548331	1.8501247441839561	2.224554336999316	1.0517221777665138	0.017604154047328176	2.4269941831648887	1.015996056830187	0.281517088327551	0.12965463021652582	0.016025305920309936	1.927876339114915	0.03575163372348803	0.4816650011941581	0.0	0.0	0.0	0.0	0.7599381868441354	0.0	0.0	0.0	0.6553039942548331	1.8501247441839561	0.0	1.0517221777665138	0.0	0.0	0.0	0.0	0.0	0.016025305920309936	0.0	0.17199784689955042	0.31125279065225414	0.3044096973261083	0.21233966512208682	
45400000	-10456.803053529746	-9902.10216415034	-554.7008893794068	-9835.309785568432	91.91126845553286	2.7346600698606083	7.605436001300497E-4	0.7189863988936042	7.141507136475578E-4	1.9525148269506913E-7	0.6545072952925497	-501.86057886486316	283.32179045306765	134.68930063659496	476.63000639894886	513.4571984625494	81.14126591148863	13	16	4	8	40	0	0	0	1	1	1	1	0	0	1	0	0	0	0	0	0	0	1	0	0	0.3639651223855281	0.6840604531991998	0.03133326018507063	0.5576096846996818	0.7506284128918764	0.6734744015984199	0.4579264765190451	1.5394073094425722	2.4260709955566555	0.15452041199365388	0.5389521517301011	1.8591115442949666	2.4671001112895454	2.2470339477177257	0.8083668684540274	0.05539550863844218	0.4412194355674076	2.324395098151161	0.9865495600659	0.4566655378675716	0.01461801115640461	0.0	0.0	0.0	0.5576096846996818	0.7506284128918764	0.6734744015984199	0.4579264765190451	0.0	0.0	0.15452041199365388	0.0	0.0	0.0	0.0	0.0	0.0	0.0	2.324395098151161	0.0	0.0	0.19276609816742146	0.3036859998495203	0.3083342271616229	0.19521367482143503	
45600000	-10479.826453374977	-9908.680617204656	-571.1458361703208	-9842.180112209917	116.68736309286116	2.615199531023822	6.620034814527521E-4	0.56487019835979	6.757716224364479E-4	1.5627336049071945E-7	0.5839428965095192	-515.3426542704058	715.4733508776451	505.6879813096781	1489.5449967355555	208.02622139117332	60.45015613072935	8	29	5	13	26	0	0	1	0	1	1	0	0	1	0	0	0	1	1	0	1	0	1	0	0	2.4909079544056416	1.0064672188891088	1.0149885203161657	0.7225807649573811	1.219851194463215	0.5776157595934995	0.1091567081485458	1.0642110148551067	0.9199842921028334	0.2485106530408565	0.65145290809976	0.27768206438716364	0.986965338847705	0.5484045656096391	0.4154030813749228	0.8289605854737359	2.0124675336853293	0.05085371989128272	1.6230400306494475	1.3525937387774394	0.014786919507177131	0.0	0.0	1.0149885203161657	0.0	1.219851194463215	0.5776157595934995	0.0	0.0	0.9199842921028334	0.0	0.0	0.0	0.986965338847705	0.5484045656096391	0.0	0.8289605854737359	0.0	0.05085371989128272	0.0	0.0	0.18174876112392951	0.3186643985968084	0.30180249418129834	0.19778434609796353	
45800000	-10465.82981446957	-9896.11055062232	-569.7192638472491	-9830.030483847551	123.40535930325473	2.4242874289686336	5.985952437147619E-4	0.5531499928215522	6.255408305609074E-4	1.0848991251085011E-7	0.5453231218196009	-515.5794634395676	396.5701927713425	759.570376606324	67.71237492034201	104.35829273512545	29.55799576083861	31	13	21	13	3	0	0	0	0	1	1	0	0	0	1	1	0	0	0	0	0	0	1	0	0	1.1163542331590588	1.4770443196752019	1.2590615520959638	1.3076287949021135	0.576342014227098	0.40479601359966694	2.410302330095454	0.5574127660331895	1.3627664642949555	1.674444662458427	0.3840674333270944	5.280824622251318	0.42362965293764465	0.6141963047148161	3.535146808025087	1.501664519317843	0.2976850579060516	0.5332507070673614	0.4510441577936605	0.6072135421507777	0.023030846572045165	0.0	0.0	0.0	0.0	0.576342014227098	0.40479601359966694	0.0	0.0	0.0	1.674444662458427	0.3840674333270944	0.0	0.0	0.0	0.0	0.0	0.0	0.5332507070673614	0.0	0.0	0.18552918468322585	0.304914766579333	0.3101775333317667	0.1993785154056743	
46000000	-10482.420563979396	-9911.01907026933	-571.4014937100651	-9842.94933103916	103.31604360695064	2.472266078002438	6.049569662535597E-4	0.590058578192396	6.22267493199161E-4	9.714694846701262E-8	0.5455164246634664	-520.8078672064877	445.2726149803233	376.399990617976	559.1883695801813	84.69985000228192	11.957741682120323	26	11	6	35	3	1	0	0	0	1	1	1	0	0	0	0	0	0	0	1	0	0	1	0	0	0.1469178831484395	0.6285639089874792	1.4439012568070946	0.8502997436721372	1.306605500372932	0.47190442096845486	0.7219859136439638	0.13259909662340857	3.4821270356638556	2.1634039043492668	2.9026505469009294	0.24004053342604015	1.6362740506879718	0.581220667846555	0.744717547306371	0.29844317997271685	1.245660289111525	1.139446618553271	0.2454900487815925	0.4155613200918616	0.011331132605314145	0.1469178831484395	0.0	0.0	0.0	1.306605500372932	0.47190442096845486	0.7219859136439638	0.0	0.0	0.0	0.0	0.0	0.0	0.0	0.744717547306371	0.0	0.0	1.139446618553271	0.0	0.0	0.1887050452529206	0.30522479871720787	0.30750718502386354	0.19856297100600775	
46200000	-10485.887876637364	-9910.513640060619	-575.3742365767444	-9841.163669652182	77.85518979654071	2.5032921887314648	5.872966831291175E-4	0.6185429752481858	6.2940142981882E-4	1.1441936296207157E-7	0.5884242501313841	-523.8414691447874	526.8745707213627	592.427603673097	29.684875820733534	82.7181194365389	12.465388829425958	35	13	1	29	3	0	0	0	0	1	1	1	1	0	1	0	0	0	0	0	0	0	0	0	1	1.2031770829702981	4.578438390658477	0.3339568338895412	0.2066071339475533	1.2655529200432067	1.394744484851987	0.9923521228224057	0.435034640211424	0.063229125463553	0.400313527474387	2.9839061621424436	0.07248193563167493	2.4776399080802434	0.7281571732259906	1.7582297521778618	0.12322034582353696	0.2716644374678453	2.9571384829285763	0.09061963556941262	0.010535183393562877	0.005040370933933468	0.0	0.0	0.0	0.0	1.2655529200432067	1.394744484851987	0.9923521228224057	0.435034640211424	0.0	0.400313527474387	0.0	0.0	0.0	0.0	0.0	0.0	0.0	0.0	0.0	0.010535183393562877	0.18852161240054235	0.3012765224691928	0.312130109577704	0.19807175555256054	
46400000	-10463.247948459282	-9905.245890084641	-558.0020583746401	-9836.306677862578	86.53569275290288	2.49142183669799	6.383660119195857E-4	0.43617976429504657	6.319499245959492E-4	5.948405475760812E-8	0.4125374410707094	-508.5713361594469	299.5140054570219	1360.4035488655604	171.80650204208658	83.23631366852128	0.20589748384874743	32	16	9	21	3	0	0	0	1	1	1	0	0	0	0	1	0	0	1	0	0	0	0	0	0	0.7373911894714485	0.059919770988630425	1.805686752054833	0.6341093620422652	1.3286685994340486	0.2757751912516595	3.7960534047826653	0.8032330654243035	1.3889737617388827	1.0629663091311503	0.653990293340161	0.6086500152955641	0.03176007888095156	2.671808684909551	0.10802804983965614	1.2059832625938731	0.26175437210910457	0.6261280632109362	0.8558806254198802	0.41531640085244836	0.018391991660225124	0.0	0.0	0.0	0.6341093620422652	1.3286685994340486	0.2757751912516595	0.0	0.0	0.0	0.0	0.653990293340161	0.0	0.0	2.671808684909551	0.0	0.0	0.0	0.0	0.0	0.0	0.19426810508454392	0.2918677895164444	0.3044166587655768	0.20944744663343462	
46600000	-10444.841887936802	-9905.772653820573	-539.0692341162288	-9839.97721913404	72.5776972868522	3.101656225307002	7.728587404813234E-4	0.4261429314943058	8.599703144986596E-4	1.5131227456959785E-7	0.4858502832626275	-498.335180904407	208.76036034966617	373.9805462836185	43.807943608920795	88.91874212731469	13.391315986531986	31	21	10	16	3	0	1	0	0	1	1	1	1	0	0	0	0	0	0	0	0	1	0	0	0	2.05185464226998	0.0732807906648009	0.03525504761471911	0.9900694065346061	2.041399364499218	1.4127282470971836	0.5207981748158987	0.40965597106443463	0.538260229484137	0.22028812131479344	0.6344140790108977	0.7576813911989466	0.4679608597742042	0.04296032089314697	1.0456640276668634	0.726307772302239	1.2061353517361222	0.11722959300999548	0.0924882753064897	0.0757651402305092	0.005772647383777175	0.0	0.0732807906648009	0.0	0.0	2.041399364499218	1.4127282470971836	0.5207981748158987	0.40965597106443463	0.0	0.0	0.0	0.0	0.0	0.0	0.0	0.0	1.2061353517361222	0.0	0.0	0.0	0.18213463614164999	0.2992103749085935	0.32465884798835676	0.19399614096139947	
46800000	-10490.215497627814	-9914.987037300682	-575.2284603271331	-9844.071348482828	78.14928806832783	2.6570543615280022	5.784652827113831E-4	0.6383082806791396	6.571662457071802E-4	9.904618665538428E-8	0.571408621884739	-524.1238248255055	542.3064092277447	155.48684464840863	93.2486853423139	151.44089677786224	1.8117418330615027	46	5	20	7	3	0	0	0	0	0	1	0	0	1	0	0	1	0	1	0	0	0	0	0	1	0.8267902901795814	4.8178263263118035	0.5101942680397448	0.07435000362833406	2.7555906745114234	0.7487563134330918	1.0438479862966716	1.7254850346929127	1.7009730837695065	0.7707615804769619	1.7061581251924927	0.13988365296990063	0.7178167721297447	0.8182803784732285	0.5766843782986066	2.805186156540233	0.8115361484203069	0.3253646301044831	0.389332203356777	0.6851169537671844	0.0441397304323585	0.0	0.0	0.0	0.0	0.0	0.7487563134330918	0.0	0.0	1.7009730837695065	0.0	0.0	0.13988365296990063	0.0	0.8182803784732285	0.0	0.0	0.0	0.0	0.0	0.6851169537671844	0.18669295040677172	0.31277053613100525	0.30434129099396323	0.19619522246825935	
47000000	-10457.520460519525	-9903.016728939112	-554.503731580413	-9834.82728384555	70.5895270590981	2.4235616097430244	7.641642509192279E-4	0.47865326911583167	8.349911542104738E-4	1.5772239711439098E-7	0.5206351571715522	-503.63531148355423	438.7332307379477	371.49174045507976	31.33914875514007	83.04270120707957	86.8918125446435	46	1	8	23	3	0	0	1	0	1	1	0	0	1	0	0	0	0	0	0	0	0	1	0	0	0.07034407860150449	0.7968662233316393	1.2526143012416069	0.24407652373489336	1.1908484389761123	0.3215860052741884	1.0617520697869212	0.6330688804777058	0.17725064678216967	0.22376430017232288	3.638504335196985	2.3854067593174046	0.05965924183364275	0.25686114825751677	0.5689133192707049	1.9886491950828356	0.9807377722325304	3.4207054129284664	2.1575349942705038	1.685859182734086	0.01168405657629296	0.0	0.0	1.2526143012416069	0.0	1.1908484389761123	0.3215860052741884	0.0	0.0	0.17725064678216967	0.0	0.0	0.0	0.0	0.0	0.0	0.0	0.0	3.4207054129284664	0.0	0.0	0.20011338043430021	0.29677905972923085	0.3065500438616343	0.19655751597483404	
47200000	-10464.871023792248	-9923.105111861625	-541.7659119306219	-9857.129228142543	150.1175333077807	2.5414845527673022	6.928298974445104E-4	0.45831273588317833	6.98094011955314E-4	1.1712730423783914E-7	0.48865823524705465	-496.85427550796146	182.4691803739005	250.10401140514534	698.4236788947445	54.44149427802303	66.83511377783024	6	22	19	24	10	0	0	0	0	0	1	1	0	1	0	0	0	1	1	0	1	0	0	0	1	1.2345694894828363	0.5518566051977495	0.5976647705649345	0.006237245423193851	0.038980628125215216	0.3389365419808086	0.335509579138195	0.8224917639858386	0.6839514173037519	0.5587192915317999	1.1869038091814055	0.0018416879585989386	0.7171206351977124	0.8969590152395346	1.4953209868359467	0.015867139927330815	2.8324223947262532	0.5584718812919671	0.3992627102899623	0.1740353358758784	0.03242028285531448	0.0	0.0	0.0	0.0	0.0	0.3389365419808086	0.335509579138195	0.0	0.6839514173037519	0.0	0.0	0.0	0.7171206351977124	0.8969590152395346	0.0	0.015867139927330815	0.0	0.0	0.0	0.1740353358758784	0.20861912196303978	0.294276906665334	0.300017510528633	0.1970864608429927	
47400000	-10444.611190812744	-9910.14974882179	-534.4614419909547	-9840.770012415831	144.48797826808467	2.6716739110327814	7.550247419530599E-4	0.6160558955414803	6.83272611318845E-4	1.5593730220774048E-7	0.540424131006139	-484.50967959625274	682.9304984650303	50.27582244918877	185.47899762905166	665.3042337325737	66.29141402732583	16	12	1	16	36	0	1	1	0	1	0	0	0	0	0	0	0	0	0	0	0	0	1	0	0	0.7995578773669533	0.9325127042462542	0.639355402732838	0.4929765028107601	0.8050377261144516	0.4837252849724976	0.13118233351779002	0.4444061924841817	0.32836552364408395	1.4417533279005574	0.5114833662140184	0.2717156922981293	0.552113514370776	2.55472308206848	0.7087754491856612	0.8428359668179657	3.69407733950083	0.561714258372661	0.1491689770712332	0.10145374272520014	0.01843886201786431	0.0	0.9325127042462542	0.639355402732838	0.0	0.8050377261144516	0.0	0.0	0.0	0.0	0.0	0.0	0.0	0.0	0.0	0.0	0.0	0.0	0.561714258372661	0.0	0.0	0.18460929914267374	0.3047028397798098	0.30540500922767666	0.20528285184983924	
47600000	-10431.17549386531	-9892.184890640252	-538.9906032250574	-9826.481528174176	166.07438976705626	2.575593168781744	8.430764296183072E-4	0.6307389368426999	7.448734500336714E-4	2.551813525900883E-7	0.628485556132606	-480.9751841457047	429.71299988269317	102.70948129071704	120.06074341196387	952.9285680530661	64.5757360061127	9	14	5	15	38	0	0	0	0	0	1	1	0	1	0	0	0	1	1	0	1	0	0	1	0	0.46565270207164844	0.391433415317759	0.231464794912134	0.4325658263898208	0.5859159850527406	2.0177266195271564	0.40928822399478065	0.6874200792874768	6.304301217070634	0.12658248668091038	1.289703977056299	1.7797135144197112	0.2614434704432519	0.3556273346302573	1.9849658268493346	0.420794573098752	1.2254167659272766	0.30766850073410623	0.0649572993988188	0.34666278236090337	0.01626206444067824	0.0	0.0	0.0	0.0	0.0	2.0177266195271564	0.40928822399478065	0.0	6.304301217070634	0.0	0.0	0.0	0.2614434704432519	0.3556273346302573	0.0	0.420794573098752	0.0	0.0	0.0649572993988188	0.0	0.19149332627855478	0.30027612591442304	0.30556810577587	0.20266244203115152	
47800000	-10474.020956467875	-9915.248655148338	-558.7723013195381	-9845.761555694768	82.25345299874725	2.7220311680441007	5.97833323085216E-4	0.5486627140985543	6.78869662401484E-4	1.1406325787495024E-7	0.5572773239923628	-510.50066461639545	206.2323806245671	300.69326739201915	674.2441515458238	89.53742399409603	2.6816427062066532	3	36	12	27	3	0	0	1	0	1	1	0	0	1	0	0	0	1	0	0	1	0	0	0	0	0.5036268130809478	0.45006917284907977	1.2788911351318832	0.60752084592746	1.6234084151835293	1.0795468838944307	0.8681178662438381	0.7140112728502626	1.1448610639391053	4.113966622120155	0.9915734879949151	0.27805058823211853	0.29136380015078606	0.8507201843152924	1.2394899161441235	0.5242191591898395	0.756732707909085	0.2512914615007077	0.42877168256874637	0.8251505743626514	0.008735950225764398	0.0	0.0	1.2788911351318832	0.0	1.6234084151835293	1.0795468838944307	0.0	0.0	1.1448610639391053	0.0	0.0	0.0	0.29136380015078606	0.0	0.0	0.5242191591898395	0.0	0.0	0.0	0.0	0.1918546876871122	0.3023025477850475	0.32564504149249734	0.18019772303534234	
48000000	-10493.70356956055	-9924.653544708159	-569.0500248523915	-9857.129010292312	88.52305727608656	2.615150013045592	5.994798982340682E-4	0.5872759085249075	6.760883419018147E-4	1.6287793019873775E-7	0.6534008331627783	-518.5865815225906	322.52745839162037	593.2167173013905	103.01515217266582	74.01426041111796	1.4360971650928822	1	49	2	27	2	0	1	0	0	1	1	1	0	0	1	0	0	0	0	0	0	0	1	0	0	0.15409318409405592	0.16244182158658602	1.563130525005465	1.054513095273208	1.595563669341292	0.8110023665214555	0.8094569646820103	0.8709376906992946	1.4076361326820381	1.0196250168664802	1.2913964959509516	0.9617460304624168	2.222822704160112	0.3747643220575818	0.013940273181871559	1.2301184607930284	0.1256361750863726	3.339962532382361	3.3919514733788447	0.11757307537384604	0.015426550421683194	0.0	0.16244182158658602	0.0	0.0	1.595563669341292	0.8110023665214555	0.8094569646820103	0.0	0.0	1.0196250168664802	0.0	0.0	0.0	0.0	0.0	0.0	0.0	3.339962532382361	0.0	0.0	0.19339987453116453	0.28937140032825703	0.31484952860542986	0.20237919653514802	
48200000	-10477.962117545614	-9915.845706449816	-562.1164110957975	-9849.371323955922	116.9565252390945	2.645921393742252	6.42403683396267E-4	0.565270384294736	6.403053938773487E-4	1.532178037748919E-7	0.6312649315234063	-517.6381597573285	402.210412666741	384.2397019412275	717.73493839393	86.83231184383706	52.32762611055184	19	9	14	14	25	0	0	0	0	1	1	1	0	0	0	0	1	0	0	1	0	0	0	0	0	2.190241998183732	0.6817563834266147	0.18026641906505753	0.6165910696566488	1.119880446386381	0.471772847548481	0.3007876768703967	0.3226579618790385	1.121434404415767	0.7257709910029136	0.308784277317658	1.014112154896101	0.5441730697166711	0.21842664202529555	0.3084730707034437	0.0442000378660482	2.1211306451370606	0.6419114529753867	1.7266194887757766	0.019654819262427896	0.006714228820826656	0.0	0.0	0.0	0.0	1.119880446386381	0.471772847548481	0.3007876768703967	0.0	0.0	0.0	0.0	1.014112154896101	0.0	0.0	0.3084730707034437	0.0	0.0	0.0	0.0	0.0	0.1807078641064965	0.2975434506043154	0.30843969214505357	0.21330899314413382	
48400000	-10487.594237946847	-9910.516506200873	-577.0777317459738	-9843.259752087808	161.23936929815792	2.4199939339329593	6.829466241379883E-4	0.45161180030663595	6.522614846983506E-4	8.04753786350267E-8	0.4421797570945269	-526.6974008026535	598.9967660509685	425.13878983660067	788.3138391948079	93.51118240321422	131.27596844489113	6	35	7	18	15	1	0	0	0	0	1	0	0	1	0	1	0	0	0	0	1	0	0	0	0	1.2164960525421538	0.0829808710857184	0.31633404638112517	0.4743887634865665	1.7628039016902337	1.2769225208468118	0.8661174982407965	1.1814075174951253	2.1285323258586386	0.9298250840810173	1.6701137484060475	0.07033377038461293	2.241831539639419	1.3208748338150322	0.3852511429696508	0.993974931200989	0.445025611940147	0.48638730097483746	1.1000887256431733	0.39824444179321905	0.031418715427824366	1.2164960525421538	0.0	0.0	0.0	0.0	1.2769225208468118	0.0	0.0	2.1285323258586386	0.0	1.6701137484060475	0.0	0.0	0.0	0.0	0.993974931200989	0.0	0.0	0.0	0.0	0.1947050333541518	0.3072360163007977	0.30604733808179296	0.1920116122632567	
48600000	-10490.150262680661	-9913.845135923546	-576.3051267571157	-9846.050552578747	186.3813314785368	2.6653336732367174	6.370417765308233E-4	0.43683050245305566	5.778404848921296E-4	7.701061506925068E-8	0.4383102636101579	-518.8120883482094	439.0745057086148	282.3938256743247	842.7128730027376	76.11517520914275	143.4390000925204	15	27	5	20	14	0	1	0	0	1	1	1	0	0	0	0	1	0	0	0	0	0	0	0	0	0.9589254871735136	1.6727596167176666	0.636291890747507	0.1439420842226775	1.3728007504574042	0.7513475671245804	0.6893361333948806	1.70631602157496	4.081753627202068	0.42964826085283214	0.3296348574366204	0.569762103592144	0.8526281861805978	5.321786371757989	1.2194513037630181	1.1612994138520292	0.05592231067733738	1.636243944397592	0.9941809980159985	1.6190388738060908	0.004381470059020654	0.0	1.6727596167176666	0.0	0.0	1.3728007504574042	0.7513475671245804	0.6893361333948806	0.0	0.0	0.0	0.0	0.569762103592144	0.0	0.0	0.0	0.0	0.0	0.0	0.0	0.0	0.19284135334793612	0.29441214299433693	0.31313966132484555	0.1996068423328805	
48800000	-10496.561948468632	-9926.81527587893	-569.7466725897029	-9860.156559677105	110.09047718984228	2.9049300592094807	5.362659308528486E-4	0.39460281251037416	5.635186857244385E-4	5.5434929444725094E-8	0.4255414868739246	-521.2518352660193	483.0589887548662	284.8647183952561	984.4833657402836	148.89903767324566	1.0340560474647176	16	9	18	35	3	0	0	0	0	0	1	1	0	1	0	0	0	0	0	0	1	0	1	0	0	0.6358623674417763	1.0915721004817893	0.05164007983084289	0.07747618903407767	0.19710794138058724	0.3614162579172866	0.15462903280485282	1.3620645310192494	1.3433116283955633	0.13834434518331445	0.9814790216910695	3.683885911900097	1.095105442039149	1.103962739049191	0.19444801537452724	0.12247853881113313	1.4658415402241025	0.3231919499240374	1.149178129332178	2.261919446828453	0.02072227712767186	0.0	0.0	0.0	0.0	0.0	0.3614162579172866	0.15462903280485282	0.0	1.3433116283955633	0.0	0.0	0.0	0.0	0.0	0.0	0.12247853881113313	0.0	0.3231919499240374	0.0	0.0	0.20178886023546766	0.300552202847856	0.29869753823707307	0.19896139867960244	
49000000	-10494.850648895577	-9915.861232709634	-578.9894161859424	-9848.242046740617	102.63246385691869	2.547207194131823	6.577305526001045E-4	0.4585778839142112	6.573213399604186E-4	1.0957367947045212E-7	0.4924079362409901	-527.1544831766638	399.547631110615	532.3322623881593	739.3342176873188	75.01480678800274	165.52244632939158	5	5	26	2	43	0	0	1	0	1	1	0	0	0	0	0	1	0	0	0	0	0	0	0	0	2.8519730209689063	0.8568328865868801	0.37648678000185215	3.0086225970842673	0.5247751887015948	0.26940923563139	1.450242274479401	1.644175552047282	0.43218094623719944	1.0080020026197398	6.298489141121148E-4	0.43580556852458185	0.17471287834866525	0.23801447759022654	1.3917611882859	3.9046161544716784	0.5960174219478079	0.4930038263517712	1.0361214866293902	0.4084568213161692	0.008596618454577458	0.0	0.0	0.37648678000185215	0.0	0.5247751887015948	0.26940923563139	0.0	0.0	0.0	0.0	0.0	0.43580556852458185	0.0	0.0	0.0	0.0	0.0	0.0	0.0	0.0	0.18748720461981214	0.3194717740323693	0.3052503545277979	0.18779066682001974	
49200000	-10431.609870356058	-9896.652314397861	-534.9575559581968	-9836.593728302287	63.25450172406301	2.5110183415628886	9.118780452018972E-4	0.6812932767897413	8.754171121356122E-4	3.661562375294343E-7	0.6985770539212653	-486.1429191159455	317.2660067266939	125.46026527191809	354.08486590335366	81.31335440304184	3.2735960845621017	8	18	17	35	3	0	0	0	0	1	1	1	0	0	0	0	0	1	0	0	0	0	1	0	0	0.6157043798695129	2.3230552337600034	0.5364206849639381	1.115759107943531	0.5273569940417978	0.4122643413719814	0.33981290134347547	1.3718745816737088	0.2169393904166731	0.02928100348071023	2.134668164197824	0.1989004042654787	2.5119456377390588	1.8748392260597064	0.5020351549357802	0.15415571880017806	0.7430509302426638	1.790303030818311	0.9364751931541517	2.0415599931069366	0.01944608185132784	0.0	0.0	0.0	0.0	0.5273569940417978	0.4122643413719814	0.33981290134347547	0.0	0.0	0.0	0.0	0.0	2.5119456377390588	0.0	0.0	0.0	0.0	1.790303030818311	0.0	0.0	0.197203973512998	0.3065837003793905	0.29730800208884917	0.19890432401876154	
49400000	-10450.268776908086	-9911.283911630107	-538.9848652779787	-9842.459903510233	69.43040249140032	2.635412608758803	7.700633559377543E-4	0.5300625580649945	8.58516938335075E-4	2.5821699483540503E-7	0.6435983131434566	-489.6952200532643	407.3233094984472	170.03038861384215	385.66252156591247	79.58097821220844	4.644823797747395	8	18	22	30	3	1	0	0	0	0	1	0	0	1	0	1	0	0	0	0	0	1	0	0	0	0.24466633765868512	0.3707017218113059	1.0629749462463955	0.15970224871470762	0.7351379026154188	1.3244142057972175	0.6378444312437177	0.2522160072702268	3.8452671935583966	0.37434344396717517	0.5203464612188377	0.600045125918355	1.1873358125640396	0.8403541574530308	3.1088355024242134	1.3609939100761075	0.1692978069627829	1.1011254993366226	2.995425313862088	0.49459176370070856	0.024629188078526574	0.24466633765868512	0.0	0.0	0.0	0.0	1.3244142057972175	0.0	0.0	3.8452671935583966	0.0	0.5203464612188377	0.0	0.0	0.0	0.0	0.0	0.1692978069627829	0.0	0.0	0.0	0.1925908384092678	0.31568089074876565	0.29055193877050894	0.20117633207145674	
49600000	-10450.884825610918	-9908.877395198147	-542.0074304127706	-9847.362407950826	73.57103653668938	2.876763852696703	8.635442495282608E-4	0.6916036673552504	8.938660450752318E-4	3.348165844207567E-7	0.6850821864602763	-492.36477206303493	179.13800369658495	199.69825315904922	559.1281681479824	127.69418820890664	49.92575600537314	6	17	27	6	25	0	0	0	0	1	1	0	0	1	0	1	0	0	0	0	0	0	1	0	0	0.057870469659294814	0.24737790453755518	0.5478458895819674	1.1428153631693565	0.7650639128300594	0.9092393187122577	0.24372856535154774	0.32857268735238365	0.766332047892502	1.4936311572555696	1.295339851206896	2.6039252633189465	0.34952806505730305	0.9370154425138975	0.5599204207467732	3.0327253322177175	1.1898316785618854	0.8259610307150144	0.16064257433675896	2.45039675900742	0.013919184984359751	0.0	0.0	0.0	0.0	0.7650639128300594	0.9092393187122577	0.0	0.0	0.766332047892502	0.0	1.295339851206896	0.0	0.0	0.0	0.0	0.0	0.0	0.8259610307150144	0.0	0.0	0.21434240724848952	0.2901494705272421	0.3103992896221168	0.18510883260215072	
49800000	-10427.926721435824	-9890.699431152509	-537.2272902833162	-9826.711880968172	68.55329860159652	2.747545708075281	8.996474447120069E-4	0.6267974715571392	9.257759615795535E-4	5.184346538016597E-7	0.7520561124464644	-489.762672361798	198.5717496465925	656.4873515369314	344.5448608902824	126.16416305739142	6.095059970705536	30	2	16	31	2	0	0	0	0	0	1	0	0	1	0	1	0	0	0	0	0	0	1	0	0	0.5495457640630083	0.6367115611556393	0.027709082132829903	0.19710602297733873	0.357792026920977	0.7254932874116529	2.5009773062101814	0.17464456395923944	1.7065050632953795	1.2758115522882982	1.471496450232479	0.7713053014373332	0.7884236411843929	0.40448281619959475	0.9908211090792152	1.2365715143911118	0.4484603556062937	2.0650532708998055	0.45562476428649445	0.8318259176633985	0.0383402936055333	0.0	0.0	0.0	0.0	0.0	0.7254932874116529	0.0	0.0	1.7065050632953795	0.0	1.471496450232479	0.0	0.0	0.0	0.0	0.0	0.0	2.0650532708998055	0.0	0.0	0.18862193527975674	0.2997379813105868	0.3211862513450367	0.190453832064619	
50000000	-10462.020707868738	-9923.745483435863	-538.2752244328746	-9850.767239890985	74.28462608335927	2.686969883826948	7.408226449125479E-4	0.5240023527890622	8.190375326678009E-4	1.4959503430941412E-7	0.48753377764603667	-480.55427783461386	202.34457229674052	621.7868047583157	27.330465021517576	109.22773617170692	1.5228025348969754	28	18	13	19	3	0	0	0	0	0	1	0	0	0	0	0	1	1	0	1	0	0	1	0	1	0.41435066637938567	1.4976775940281575	0.01547078919055054	0.17696236795307105	2.7361236318922604	0.14817917853289925	2.4500730499700216	1.0748557734927655	0.7473084342361873	1.2506002897312278	5.096811979398745	0.5140972881808484	1.2542949241725987	2.70379636926551	0.05733409649498162	0.6575190784665759	0.6477468235729723	0.77402222553958	0.2842941634298962	4.384846857232209	0.22992216854409409	0.0	0.0	0.0	0.0	0.0	0.14817917853289925	0.0	0.0	0.0	0.0	0.0	0.5140972881808484	1.2542949241725987	0.0	0.05733409649498162	0.0	0.0	0.77402222553958	0.0	4.384846857232209	0.1835417995733848	0.3149270948784799	0.31437525198832583	0.18715585355980874	
50200000	-10496.947310834932	-9913.470105181528	-583.4772056534044	-9846.643887337563	103.52374254644744	2.5092911198836636	5.702623579332131E-4	0.5178540104997718	6.05839725071191E-4	1.0388656628629097E-7	0.5760765956049166	-524.6699172381876	460.27911716741187	930.761740392032	134.6957919152096	21.069207978075507	7.341459007750041	34	13	30	2	2	0	0	1	1	1	1	0	0	1	1	0	0	0	0	0	0	0	0	0	0	5.32529309056598	0.9419194934399502	0.6754561068344133	0.29579560850852327	1.2548033176085511	0.5686228821236248	3.8871553349440164	0.646486559597863	2.9284838683620626	1.544143382418074	2.51215864495069	5.201962327041182	0.5846751748480357	1.7139770809062413	1.2222924664940513	0.7490429820188425	0.30524387417777876	0.24481659026669067	0.4004981438162214	0.0948959449344927	0.012672203321639137	0.0	0.0	0.6754561068344133	0.29579560850852327	1.2548033176085511	0.5686228821236248	0.0	0.0	2.9284838683620626	1.544143382418074	0.0	0.0	0.0	0.0	0.0	0.0	0.0	0.0	0.0	0.0	0.1930847122445367	0.30604947873629945	0.3084296328976134	0.19243617612154992	
50400000	-10470.602177688334	-9914.095675567884	-556.50650212045	-9848.771160959954	81.28817419928208	2.459330118899951	7.581919883827856E-4	0.5795122314559601	7.41180198698972E-4	1.315425137753974E-7	0.5216353695351842	-514.2645510924017	264.6889069220162	387.2975267921309	103.23917806559379	108.7699890936312	7.88012801195455	23	26	14	14	4	0	0	0	0	1	1	0	0	0	0	0	0	0	1	0	0	0	0	0	1	0.08747101307822905	1.5170598426039432	0.28180570088577667	0.030221464522017096	0.28956214713249173	0.21474163515092062	0.14251477506342658	0.03902856029070937	1.5478216594369343	0.12761077809434135	0.1640588164910224	0.8550282207415912	0.4387670744265121	1.4194850627496889	3.5226613495446264	0.42056994798845887	2.0280488445527287	0.540459502495454	0.8937387052136375	1.2033277424159794	0.03135874437593942	0.0	0.0	0.0	0.0	0.28956214713249173	0.21474163515092062	0.0	0.0	0.0	0.0	0.0	0.0	0.0	1.4194850627496889	0.0	0.0	0.0	0.0	0.0	1.2033277424159794	0.18176164698445593	0.3197723663659204	0.30935942943317074	0.18910655721645248	
50600000	-10454.316204451836	-9922.455032819213	-531.8611716326227	-9853.86155514188	78.6676669912496	2.724056690053817	8.06471705717902E-4	0.37563199543691383	8.607866342239237E-4	1.1105420784109073E-7	0.4121040972974107	-482.06861327110784	515.0460458849749	164.6913589523047	991.1349847296023	58.4955175584729	21.82675356099474	10	19	10	40	2	0	0	0	0	1	1	1	0	0	1	0	0	0	0	0	0	0	0	1	0	0.9997407645769575	0.09308639969771633	1.9739440411048506	0.11356981737384284	0.6782216374464469	1.0053945596639478	0.6628271148089303	1.6671201097398962	1.9175387499109422	2.717930141907267	0.4554242415669058	0.3585208136324495	1.1521643302150297	0.4969456790183857	0.6959420426653367	0.027468512431176012	1.3024326288445733	0.026596157602037762	0.2745259136986059	0.8103883706545219	0.021087031010355257	0.0	0.0	0.0	0.0	0.6782216374464469	1.0053945596639478	0.6628271148089303	0.0	0.0	2.717930141907267	0.0	0.0	0.0	0.0	0.0	0.0	0.0	0.0	0.2745259136986059	0.0	0.18137846912863534	0.30888011228584145	0.3199444066147722	0.1897970119707506	
50800000	-10446.904355057119	-9893.987229595892	-552.9171254612272	-9829.216485513305	110.70327985451242	2.5339359364146112	7.623485013916268E-4	0.5787996615589693	7.572226365055761E-4	1.583596724072149E-7	0.5349277661913094	-503.2763789569797	192.34011283676304	271.18469207838785	543.3519480225299	126.2490737276934	85.05503347575879	4	24	10	15	28	1	0	0	0	0	1	1	0	1	0	0	0	0	0	1	0	0	1	0	0	0.3738901047713478	0.07124346161868071	0.365603463169524	0.3532411903273843	0.20355962505418068	0.5702296523966874	0.22755118858605597	2.104980660794161	4.540107210602756	1.540823581848134	0.043582166280129224	0.4787114517558898	0.6943508671992458	1.5936809630516005	0.6204257551080832	2.433778045556403	0.41609613938369694	0.3807676052824944	1.7897315576541641	0.6125805829342804	0.03725346532222911	0.3738901047713478	0.0	0.0	0.0	0.0	0.5702296523966874	0.22755118858605597	0.0	4.540107210602756	0.0	0.0	0.0	0.0	0.0	0.6204257551080832	0.0	0.0	0.3807676052824944	0.0	0.0	0.18741240665781672	0.29045550507420803	0.3194375899851051	0.2026944982828698	
51000000	-10485.654677602812	-9924.180337610527	-561.4743399922846	-9855.726607784223	91.33594233952297	2.562024501263348	8.708035470593867E-4	0.5925799668778058	8.190763958594233E-4	2.644165276982027E-7	0.6315039481452838	-510.51003132067746	358.785776068396	201.15568734211277	343.7248454304564	130.52672009976845	17.925545586204777	19	6	21	32	3	0	0	1	0	1	1	0	0	0	0	0	0	0	0	0	0	0	1	0	0	0.6232358351523247	0.4315766002251384	1.3642977071481368	0.012368642248599097	1.4180809849780756	0.48058373474440563	0.9845508441821613	0.6464782030583008	0.4242698926665408	1.3754997738737835	0.6935394267683914	0.20850338248452308	2.761684177180899	0.7918044787765157	1.6444983008050755	1.8624412572418785	4.726405331381154	1.0026947444347416	1.0324451391041625	0.35019559022946023	0.01562553187021301	0.0	0.0	1.3642977071481368	0.0	1.4180809849780756	0.48058373474440563	0.0	0.0	0.0	0.0	0.0	0.0	0.0	0.0	0.0	0.0	0.0	1.0026947444347416	0.0	0.0	0.18989040287981604	0.31662119039128694	0.2960693861102063	0.19741902061869043	
51200000	-10462.122829138509	-9910.714330965757	-551.4084981727524	-9841.632288989105	123.98604583294382	2.4727685176631633	6.939879224406556E-4	0.5855093998916413	6.297740533797933E-4	1.2796504243457757E-7	0.5584751282591022	-511.091934924287	523.9903917729661	1082.9539363368085	53.46446346877464	65.76515769012315	10.101447706041018	39	3	11	25	3	1	0	0	0	0	1	0	0	1	0	1	0	0	0	0	0	0	0	1	0	0.3577937521858027	0.06393862364105958	0.5399030412874685	0.3662530368216379	0.1420167511890624	0.32808913102094867	1.492135718168566	0.3273367010002742	0.8800088234769929	0.1791672191085598	0.3018469411315904	0.0029214367897045165	1.8090896988301772	0.5422585828034462	1.2675326829431677	0.9811949267152481	1.6750798275950067	0.06233400389700393	0.37299893986679283	0.049738209486283	0.019971370553208138	0.3577937521858027	0.0	0.0	0.0	0.0	0.32808913102094867	0.0	0.0	0.8800088234769929	0.0	0.3018469411315904	0.0	0.0	0.0	0.0	0.0	0.0	0.0	0.37299893986679283	0.0	0.18858768986632396	0.3165101833742678	0.30951333622272065	0.18538879053668728	
51400000	-10463.666186106493	-9889.742053985558	-573.9241321209361	-9822.895141717481	109.64607676209539	2.454225800776933	7.103738340264217E-4	0.5204366272190247	7.250415905069299E-4	1.423794736546958E-7	0.549460546586769	-519.1501445821963	321.1161245688284	645.0323393738528	147.9701044713675	74.02818041625153	22.278075384252766	46	3	13	16	3	0	0	0	0	0	1	1	0	1	0	0	0	1	0	0	1	0	1	0	0	0.27094149805246137	0.11375080156058606	0.9898316937191537	0.07733897537899281	0.40690567655305204	0.9976723998787909	0.27211046724496785	7.965226022608276	2.798458889021424	1.7266126258805152	0.07344526170466091	1.3520666942968484	2.1727969115721923	1.8588444746553043	0.20346198455845196	0.38162371399551803	1.9535125541308078	1.7353663824007697	0.08735209787447705	0.7096193828923355	0.026103732630591042	0.0	0.0	0.0	0.0	0.0	0.9976723998787909	0.27211046724496785	0.0	2.798458889021424	0.0	0.0	0.0	2.1727969115721923	0.0	0.0	0.38162371399551803	0.0	1.7353663824007697	0.0	0.0	0.18927245947576227	0.29744310047780254	0.3099557436184471	0.2033286964279877	
51600000	-10470.896143907887	-9901.326075184688	-569.570068723199	-9839.108328091152	152.0944845499562	2.578341519421623	5.95729714922893E-4	0.5104019660005866	5.983349696771734E-4	8.160842558422437E-8	0.48938676443104556	-522.5339155845686	322.84490514155027	632.7776849693166	1173.6186666525196	106.0216274740313	80.3514048830964	26	20	1	29	5	0	0	0	0	0	1	0	0	1	0	1	0	0	0	0	0	0	1	0	0	0.7625979445041224	0.13360069317474818	0.9408106197152324	0.8175150545263605	0.10119950339757756	0.5024721255771876	0.22932326615245102	0.9938926764036833	1.5863947834889003	1.3614665238408712	0.4374796361603761	1.9956806624143153	0.30325132713719755	0.8067269063190218	0.22314572021061402	1.0578345618253335	1.131683966919583	0.14858744407346341	0.4175830700509826	2.0731573704919195	0.02383050166223367	0.0	0.0	0.0	0.0	0.0	0.5024721255771876	0.0	0.0	1.5863947834889003	0.0	0.4374796361603761	0.0	0.0	0.0	0.0	0.0	0.0	0.14858744407346341	0.0	0.0	0.19385405653396606	0.3021925231428224	0.31530650017925815	0.188646920143953	
51800000	-10486.376635942715	-9903.317261078511	-583.059374864204	-9837.674633778644	121.9411999502992	2.589987881911667	6.310062534249517E-4	0.6054183226541943	6.183369596433113E-4	1.6285483483149076E-7	0.6671910534871948	-527.2427725216679	350.7337089358471	954.4697559165888	631.7681330823202	366.20716106833027	87.27225948071488	25	6	9	4	37	0	0	0	0	1	1	0	0	0	0	0	1	0	1	0	0	1	0	0	1	0.9443340372550012	0.43824425991066823	0.009472266751720089	2.105691937946428	0.5261043590693476	0.5517677545271501	0.2283470106633758	0.36572099726221746	4.736129199188	0.31808786672802686	2.4275558595507367	0.27427275302079573	1.628565243960743	2.322150681755997	0.2545849301167694	2.8769817495186096	0.043960631142067524	0.12545026317659172	0.5590258157526296	1.5143699104955761	0.018358496303018605	0.0	0.0	0.0	0.0	0.5261043590693476	0.5517677545271501	0.0	0.0	0.0	0.0	0.0	0.27427275302079573	0.0	2.322150681755997	0.0	0.0	0.043960631142067524	0.0	0.0	1.5143699104955761	0.19578717109050509	0.3186640192024872	0.2937440205706766	0.19180478913633073	
52000000	-10531.60892734668	-9914.017714927331	-617.5912124193488	-9843.184042934361	285.332083198957	2.662912843941807	4.266453856722087E-4	0.4353296706207835	4.069853058426845E-4	4.2770837111785874E-8	0.4796104485126906	-566.4294327927892	500.1626406500039	785.0477380556938	198.14607483226453	122.54840605286118	29.608084629696442	18	29	6	24	4	1	1	0	0	0	1	1	0	0	0	0	1	0	0	0	0	1	0	0	0	2.727079812827928	0.9589585643415994	1.1822914742648845	1.0512722583332863	4.315382361831707	0.18735176783529495	0.8985738346426613	0.9615019205134238	0.6773577819011275	1.9911368208663645	1.142640419135491	0.1358931399459295	2.817026163430687	0.11058575414215721	0.7299636739182688	0.2710565387423925	0.35410843600751446	0.2266491056412394	0.1551339358930718	0.7305567837865303	0.005718965468528917	2.727079812827928	0.9589585643415994	0.0	0.0	0.0	0.18735176783529495	0.8985738346426613	0.0	0.0	0.0	0.0	0.1358931399459295	0.0	0.0	0.0	0.0	0.35410843600751446	0.0	0.0	0.0	0.1947390161612615	0.30076759817463444	0.3075011396656047	0.19699224599849907	
52200000	-10529.410172430222	-9928.467433823804	-600.942738606418	-9861.415184831587	175.2408307211152	2.420651319802555	4.80666779780841E-4	0.37924691621082773	4.716239262642494E-4	4.01985191871497E-8	0.4231536006460019	-555.2258650500687	748.9588445212067	165.97781988015512	177.7330204713789	101.31075228601064	43.82204323663859	50	11	5	14	1	0	1	1	0	1	1	0	0	0	0	0	0	0	0	0	1	0	0	0	0	1.5886786239958646	0.3663654590551313	1.2042970774859707	0.33170420409801105	1.6143199447614036	0.2824465576621961	0.23497648531963408	0.5172127784498173	0.04793299837953615	1.7264083628187354	0.4653419081005866	0.066272376213372	0.3522598619687798	3.19631198021302	1.5048664564239764	1.0125866756496087	0.6911409491829451	1.9829902375694146	0.8661744583212992	0.9281985582503715	0.0067404528041198186	0.0	0.3663654590551313	1.2042970774859707	0.0	1.6143199447614036	0.2824465576621961	0.0	0.0	0.0	0.0	0.0	0.0	0.0	0.0	0.0	1.0125866756496087	0.0	0.0	0.0	0.0	0.18616741291107242	0.2899772060399452	0.3300677345716913	0.19378764647729077	
52400000	-10484.781651569387	-9902.834852683933	-581.9467988854543	-9838.975049301303	114.52517422590996	2.476612570340564	5.698104872374324E-4	0.47164534243852285	5.711999408648254E-4	9.007785929829366E-8	0.5524214653804355	-533.5206167804623	372.95784835078945	891.4947019987148	180.78054667612057	111.16645999776381	24.906497948311074	23	15	27	12	4	1	0	1	0	1	1	0	0	0	0	1	0	0	1	0	1	0	0	0	0	0.008148233181737857	0.02383484432327147	0.24110623549524013	5.611910484222918	0.3790140975049124	0.3616190252696522	0.5063246843668711	1.1594379038974831	1.0651377567795073	0.07167216944444553	1.2698380861846865	0.11068580993967242	1.1634024829174265	1.074417751160646	0.13704502064186963	0.2849281125067634	0.730224858828911	2.2198799051475797	0.6699857290054171	0.08624706573167902	0.012194324695066708	0.008148233181737857	0.0	0.24110623549524013	0.0	0.3790140975049124	0.3616190252696522	0.0	0.0	0.0	0.0	1.2698380861846865	0.0	0.0	1.074417751160646	0.0	0.2849281125067634	0.0	0.0	0.0	0.0	0.1899446855099662	0.3267290525516462	0.29366190463686304	0.18966435730152426	
52600000	-10477.629224198845	-9893.15271973247	-584.4765044663737	-9823.666532745308	110.58365602014501	2.7260606721750267	5.018318287081511E-4	0.5655489857233278	5.166321743264138E-4	8.291385117318469E-8	0.5816279231051984	-534.9466901585312	320.65610678281536	704.5389143448763	246.0526398442251	138.81175415354252	4.382054170061245	22	19	6	31	3	0	0	1	0	1	1	0	0	1	1	0	0	0	0	0	1	0	0	0	0	3.039397574124458	0.25108240958737543	1.4220104417823967	1.0241868233162448	0.5197638699529171	0.1379779630824422	1.3519149959654715	0.08757827269825658	0.030153315955688816	0.5035304131105246	1.9336556486227325	0.6595515821368974	1.1418968143085884	1.1267767224325647	0.5471343431794647	0.6288685174374645	0.1334739709902427	0.6242709581182488	2.483362393911102	2.0489092141364456	0.010973255911275733	0.0	0.0	1.4220104417823967	0.0	0.5197638699529171	0.1379779630824422	0.0	0.0	0.030153315955688816	0.5035304131105246	0.0	0.0	0.0	0.0	0.0	0.6288685174374645	0.0	0.0	0.0	0.0	0.1903884318606517	0.30416217522343775	0.3184870861828271	0.18696230673308326	
52800000	-10474.505353854143	-9893.405509369879	-581.0998444842644	-9824.74199423459	107.36718465097864	2.5987827743385545	6.027003510085504E-4	0.471580651225039	6.387872965026983E-4	1.1766340144737003E-7	0.5539462016536207	-530.3603771837979	337.40430544982956	529.8214573010824	366.34831712712713	85.67697435637872	29.554556236157566	9	31	15	23	3	0	0	1	1	1	1	1	0	0	0	0	0	0	0	0	1	0	0	0	1	0.952678795761355	0.21689153173479375	0.3353094781390794	0.24957148503826135	3.436595559638452	1.207789868070817	1.258303448276806	0.22415028493374642	0.3488005943097311	0.3873148617967308	1.2592492210261859	0.2675679451733358	0.039811055540623884	0.1799466466965635	0.08660250738509252	4.094335326862984	1.4514730765456438	1.0342180184668233	1.4433057204432602	1.782017471247942	0.01089872979616561	0.0	0.0	0.3353094781390794	0.24957148503826135	3.436595559638452	1.207789868070817	1.258303448276806	0.0	0.0	0.0	0.0	0.0	0.0	0.0	0.0	4.094335326862984	0.0	0.0	0.0	1.782017471247942	0.1776512960476773	0.3076083803339966	0.3226666843821967	0.19207363923612925	
53000000	-10514.439259158946	-9916.644020017628	-597.7952391413173	-9838.388495016772	222.47226357978704	2.5232676753800334	4.8208386594852264E-4	0.5363908612893327	4.691018848859528E-4	5.499031645851815E-8	0.4842251102056491	-541.1188940480445	608.5861666292909	972.0823892564065	288.3987618496097	161.57613914883564	116.83080741079684	32	11	2	9	27	1	0	1	0	1	1	0	0	1	0	1	0	0	0	0	0	0	1	0	0	0.26883515755077475	1.843233869452097	1.1676606394543025	1.2473985339616624	0.3369026261844152	0.525742586566834	0.014687171554418553	1.3543310907643413	0.9830659765641108	10.20180367613922	1.5734800155694257	0.22490213574248022	1.464752344642231	0.6820413521599143	0.23542307689540462	0.6401619671167801	0.014491308538437294	0.5546746748443399	0.0802963024459012	0.18416051305876566	0.02722161035580652	0.26883515755077475	0.0	1.1676606394543025	0.0	0.3369026261844152	0.525742586566834	0.0	0.0	0.9830659765641108	0.0	1.5734800155694257	0.0	0.0	0.0	0.0	0.0	0.0	0.5546746748443399	0.0	0.0	0.18665257117726905	0.30512639083402215	0.3153861253550483	0.1928349126336604	
53200000	-10495.379811299506	-9910.351569429065	-585.0282418704406	-9844.36362982278	218.91628377149408	2.5948361279534145	5.286408766787896E-4	0.4235183515874181	4.891076845451016E-4	5.2527041345743246E-8	0.4379071571641768	-535.7012681682999	757.2570675345835	250.34489678207095	733.4790395342249	159.43682494454117	165.64887336783744	5	22	14	26	14	0	0	1	0	1	1	0	0	0	0	0	0	0	1	0	1	0	0	0	0	0.8269425653889352	0.659402653348252	0.5262289940068946	0.04780978479113431	0.3711423707000611	0.25942391963761974	1.8159945386855105	0.13629577483979785	1.0015220017185347	0.6858072506036426	0.3484735587490941	2.377208837282911	1.0293358676647992	1.4600081441638286	1.459599527611671	0.09496607258129941	0.7311778607088577	0.7557670577743368	0.035816380825719404	3.1690792225550366	0.012473984934508305	0.0	0.0	0.5262289940068946	0.0	0.3711423707000611	0.25942391963761974	0.0	0.0	0.0	0.0	0.0	0.0	0.0	1.4600081441638286	0.0	0.09496607258129941	0.0	0.0	0.0	0.0	0.19323385100099294	0.30698572209486663	0.2991040653167668	0.20067636158737343	
53400000	-10493.310443481838	-9911.968065670442	-581.3423778113956	-9843.828765083583	203.6129927812811	2.7100674757485317	5.43113796140033E-4	0.4757014165805559	4.97430941670793E-4	5.833020314895983E-8	0.4750256104883191	-533.0244119162585	367.0264434070223	558.3666240165852	1969.0929414554082	155.550737860187	91.46064114900695	31	7	5	24	14	0	0	0	0	0	1	0	0	1	0	1	1	0	0	0	0	0	0	0	1	0.04102464456401662	0.28504641085320936	0.5065658669965076	0.4037814170033734	0.35097453333764694	0.4667070370070882	0.5786544893918408	2.4619515373534595	1.4178604472736853	0.2506360518757378	0.700873258456155	0.1630178066344803	4.359767314921744	0.17410352449054628	0.5900465256981557	0.38164932436390786	0.4930158078392345	0.7823733405314562	0.41269344804285946	0.18855377421709943	0.02238762780671487	0.0	0.0	0.0	0.0	0.0	0.4667070370070882	0.0	0.0	1.4178604472736853	0.0	0.700873258456155	0.1630178066344803	0.0	0.0	0.0	0.0	0.0	0.0	0.0	0.18855377421709943	0.1918416195618299	0.30945963773270396	0.30808723854934217	0.19061150415612368	
53600000	-10497.328434099594	-9899.414473370762	-597.9139607288332	-9834.492270073586	188.80932997454477	2.5824872948567013	5.058684313063291E-4	0.4671243094717429	4.803049746976788E-4	5.5129541324720914E-8	0.4893755447501251	-540.274484180052	292.0228769850809	714.6609491372202	123.27797150898351	78.31044852082744	49.184683370513596	28	15	30	5	3	1	0	1	0	1	1	1	0	1	0	0	1	0	0	0	0	0	0	0	0	0.8856631405220736	0.5203290583643688	1.1517724333766723	1.425651142586474	1.0123952584059854	0.9001432405220877	0.2716262513722371	0.251026082147217	2.559453877478819	0.40325164374798844	1.6593873353505064	1.5521059989524686	0.985856955603097	1.6187957141151474	3.67069311336745	0.012017629364013085	5.325416853020446	0.3315215371201711	0.5387716239530627	2.3575643945250326	0.008895392328453608	0.8856631405220736	0.0	1.1517724333766723	0.0	1.0123952584059854	0.9001432405220877	0.2716262513722371	0.0	2.559453877478819	0.0	0.0	1.5521059989524686	0.0	0.0	0.0	0.0	0.0	0.0	0.0	0.0	0.19165599135841874	0.30448100336899486	0.2958544638508495	0.20800854142173653	
53800000	-10513.770320228115	-9917.50398803891	-596.2663321892048	-9846.144764069692	233.4400662928247	2.387590216114404	4.7285097961211167E-4	0.40172464954703735	4.461158504083283E-4	4.354355333868151E-8	0.44020602807521203	-545.9945697666624	462.2544593553984	919.5114514826611	85.00899627685959	167.6372112170643	153.71888806507636	38	6	3	2	32	0	0	0	1	1	0	1	0	0	1	0	0	0	1	1	0	0	0	0	0	0.8641497090565058	0.1778338321095029	0.34584009819213213	0.4878010298414235	0.7927129026114735	0.529937501774481	1.8260598842545002	0.05011886474120156	0.06721275453212479	1.7999494941589669	1.313899303357217	0.4232950133447641	2.3007755093500304	1.9972546669346014	3.1061344435252654	1.5669630980666602	0.14984324637457577	0.6583770251832234	0.22269791696757685	0.5215085010129116	0.020917854741973697	0.0	0.0	0.0	0.4878010298414235	0.7927129026114735	0.0	1.8260598842545002	0.0	0.0	1.7999494941589669	0.0	0.0	0.0	1.9972546669346014	3.1061344435252654	0.0	0.0	0.0	0.0	0.0	0.18450641066456824	0.3056921159463993	0.30692608734283955	0.20287538604619254	
54000000	-10504.922841759877	-9913.78400136423	-591.138840395647	-9836.72877357664	145.22786718477857	2.58315752330832	4.401923928155008E-4	0.5745375199772864	5.029404619799969E-4	7.472380844395921E-8	0.5683628980608219	-532.460064959784	329.7515503626642	718.618245553701	450.13273758859725	31.31150961625578	155.31080247468597	24	21	14	9	13	0	0	0	0	0	1	1	0	1	0	0	0	0	1	0	0	1	0	0	1	0.46171290938802767	2.30591524346125	0.8127587631346989	5.07853523622781	0.6762346979709514	0.13146485969091326	0.3433334983746891	0.8779922505446784	2.6632073949245365	0.070278128900818	0.4131852517132783	0.3814324751026914	0.8294096621522534	0.8103102523342774	0.056573274796707304	1.8416023581274783	0.00793547707454011	1.693423729381606	5.2611932552729685	0.24858184796904595	0.039444291075339845	0.0	0.0	0.0	0.0	0.0	0.13146485969091326	0.3433334983746891	0.0	2.6632073949245365	0.0	0.0	0.0	0.0	0.8103102523342774	0.0	0.0	0.00793547707454011	0.0	0.0	0.24858184796904595	0.1920773244169433	0.2975457421374388	0.3068521900806867	0.20352474336493076	
54200000	-10488.966567840165	-9910.45326662045	-578.5133012197152	-9842.933101644332	111.13441923564515	2.501990362262661	6.165120642998401E-4	0.6514870984441334	6.279422672138162E-4	1.7397166014417936E-7	0.6493915468638415	-521.452642544049	365.7556825266497	833.9957883667768	149.8465980264571	122.88831167524954	1.4620615732331461	20	24	11	24	2	1	0	0	0	1	1	1	0	0	0	0	1	0	0	0	1	0	0	0	0	0.6657840322888521	0.11504688703055233	0.9719954614082003	0.11035667940100306	0.9250367826866498	1.038898021284957	0.6594435085409067	1.040632947564902	1.791286988899714	3.0154964270711164	0.9833209050651546	1.0023466284430362	1.5952471187326538	0.7519902035454276	2.206037777813733	0.07100866205822685	1.3800958483344306	1.450379052791599	0.9607628323602141	6.166221118254832	0.01001279251558842	0.6657840322888521	0.0	0.0	0.0	0.9250367826866498	1.038898021284957	0.6594435085409067	0.0	0.0	0.0	0.0	1.0023466284430362	0.0	0.0	0.0	0.07100866205822685	0.0	0.0	0.0	0.0	0.17590272787876862	0.3180870870958152	0.30079796294549177	0.20521222207992396	
54400000	-10453.827046209304	-9899.174325578168	-554.6527206311365	-9831.879569029292	96.17147982582699	2.599305293215795	7.295806519858601E-4	0.5340431942375158	6.86414995051709E-4	1.2098770927743656E-7	0.5266697489563172	-508.62299383437784	562.8898024982377	383.7769099916408	74.28876906116544	121.96959758576804	1.279787867111525	5	40	10	23	3	1	0	0	0	1	1	1	0	0	0	0	1	0	0	0	0	0	0	0	0	1.7327763619060037	0.4124439614403478	1.7637637128083365	0.9082140167335533	2.3575977221315103	1.1172765320810811	0.6138890620145313	0.682392648814602	0.07135200188452054	0.1618534344151163	0.1609946681321132	2.7932825379417534	0.09318169049156173	1.5484859559391202	0.8230293797335705	0.8618654059392796	0.061585225996462815	0.7494540109546325	0.9065394383873749	0.6098373040095714	0.006968935836168501	1.7327763619060037	0.0	0.0	0.0	2.3575977221315103	1.1172765320810811	0.6138890620145313	0.0	0.0	0.0	0.0	2.7932825379417534	0.0	0.0	0.0	0.0	0.0	0.0	0.0	0.0	0.20059826074799775	0.30359390085812055	0.30431447512853743	0.19149336326534375	
54600000	-10501.150784269064	-9917.340195273999	-583.8105889950651	-9849.094335404292	171.95645121792347	2.47809321755708	5.578976840624663E-4	0.5116715973119953	5.295978592189638E-4	9.345730045614342E-8	0.540831673880236	-538.5573591098837	401.39638458406745	578.469441171095	398.104875547882	104.55703404200078	131.52973233650212	14	31	3	14	19	0	0	0	0	1	1	1	0	0	0	0	1	0	1	0	0	0	0	0	0	0.8614540978645123	0.09285882910622566	0.023196760337144334	0.032973765116549376	0.9316881613621039	0.9249462079272588	0.13448392242211385	0.5984168164256197	0.4563532617410299	0.7371336478720139	1.5780625243509587	1.3669902578142352	0.8849593436907757	2.914182650439535	0.13757233402638844	0.15983329211644012	2.238396391952959	0.16926569648576564	0.8627071806600098	0.6351019556346023	0.012520756562170403	0.0	0.0	0.0	0.0	0.9316881613621039	0.9249462079272588	0.13448392242211385	0.0	0.0	0.0	0.0	1.3669902578142352	0.0	2.914182650439535	0.0	0.0	0.0	0.0	0.0	0.0	0.1920981494910736	0.29897722998018483	0.3039508834744636	0.20497373705427746	
54800000	-10498.081760309455	-9920.174282675443	-577.9074776340118	-9851.4238621365	187.18922998538923	2.7981182842731793	4.969147306417432E-4	0.47760395472906525	4.809443383773449E-4	6.51165104736765E-8	0.5108394035463629	-527.6076475947779	348.4652270914918	607.4449398583868	1033.4701658572085	60.639510276700406	186.4622097951373	10	18	16	22	15	0	0	1	0	1	1	0	0	0	0	0	0	0	1	0	0	1	0	0	0	0.7441133926300829	2.9960680375671664	0.5440003644987051	0.10240741471305474	0.3299616222144513	0.37108449269207083	0.10961401591272364	0.36247606425888246	0.039102004298464055	0.17288262572667845	0.14640216115346405	0.15257467745763892	1.381726170677316	3.041656319965859	0.030157136309125233	0.7052307557618602	0.6359058505278546	3.654673427008331	1.2010642499540203	1.0229661761645426	0.016205310508133335	0.0	0.0	0.5440003644987051	0.0	0.3299616222144513	0.37108449269207083	0.0	0.0	0.0	0.0	0.0	0.0	0.0	3.041656319965859	0.0	0.0	0.6359058505278546	0.0	0.0	0.0	0.1878994324334047	0.3073981398991237	0.30813719508999304	0.19656523257747818	
55000000	-10494.43662860033	-9903.26558759868	-591.1710410016486	-9833.26230966537	199.93290605816475	2.611239518516618	5.028809907917658E-4	0.4947641730193359	4.905818254307352E-4	6.215636967116223E-8	0.4962280679793549	-540.3098558489179	738.3718896230184	602.9843244316812	578.5888619829864	73.85923039232625	111.12630638335757	6	18	25	27	5	0	0	0	1	1	1	0	0	0	1	1	0	0	0	1	0	0	0	0	0	1.0142072874657884	0.04622546623380991	0.10971316761869605	0.37412785013406213	1.4025106534991116	0.9281019407768528	0.5912181507899003	0.1965021115187986	1.4563427503999014	0.5167221056278302	1.723941542392783	0.6400378327964406	1.7123751202699888	1.9868540881102599	0.4647641327642192	0.29021118929725254	3.2975242302842047	0.19137398291371507	0.750452390663929	1.6229563296295602	0.007523966595374908	0.0	0.0	0.0	0.37412785013406213	1.4025106534991116	0.9281019407768528	0.0	0.0	0.0	0.5167221056278302	1.723941542392783	0.0	0.0	0.0	0.4647641327642192	0.0	0.0	0.0	0.0	0.0	0.19826708645266886	0.3008174116954483	0.29942427225845886	0.20149122959342367	
55200000	-10457.654214772007	-9898.265404485302	-559.3888102867031	-9831.429911215258	121.9444634545426	2.347731543002301	7.124682590792254E-4	0.7336817742771491	6.096519584746523E-4	3.643654000682871E-7	0.8559296146264129	-506.2261845334583	191.4647756616647	801.2836773981903	143.08252080397497	146.30227811567096	32.173053581416816	29	15	15	18	4	0	0	0	0	1	1	1	0	0	0	0	0	0	0	0	0	0	1	1	0	0.2766930781688302	0.2575410596576117	2.9785033631069777	2.0702623475644892	2.3919029789870643	2.067796795936162	0.4260400626819885	0.46854231709601407	0.011736516140376435	0.14835126844424276	0.7061652774461182	3.627081933961926	0.15506863535802565	0.019791151376399137	0.6135501472092615	1.5320280119392402	1.245658636592358	1.6639436851768101	0.48791999767657307	1.3867712900056546	0.00842654775651004	0.0	0.0	0.0	0.0	2.3919029789870643	2.067796795936162	0.4260400626819885	0.0	0.0	0.0	0.0	0.0	0.0	0.0	0.0	0.0	0.0	1.6639436851768101	0.48791999767657307	0.0	0.18808836023722028	0.32385673801427245	0.2887971843207399	0.19925771742776704	
55400000	-10493.459839983405	-9920.444202207154	-573.0156377762505	-9849.030013523732	104.17456290595322	2.5820237998534594	6.55107053955761E-4	0.46665682246457957	6.829019158841014E-4	9.5254486588204E-8	0.4827293200648461	-517.4984817349011	272.4195124222014	1034.9128106933156	255.88427675387422	267.57123041022123	106.43605559828404	29	11	5	3	33	0	0	1	0	1	1	0	0	0	0	1	1	0	0	0	0	1	0	0	0	0.945892153799333	0.11238440202023532	1.1977190256841381	4.545251728510225	0.9739822648986918	1.4272942194477254	0.17423798502223475	1.9987135020410352	0.5499147919628594	0.004678361237175739	2.0751703114745546	2.057722800445813	0.15966750336254387	0.15405930929819278	0.011328864510516675	2.6388186409728847	1.1692067762941254	2.3587503178443923	0.06615468835632966	0.11532129546924065	0.023205988953114015	0.0	0.0	1.1977190256841381	0.0	0.9739822648986918	1.4272942194477254	0.0	0.0	0.0	0.0	2.0751703114745546	2.057722800445813	0.0	0.0	0.0	0.0	1.1692067762941254	0.0	0.0	0.0	0.1773788595604693	0.3016174632638609	0.3125687063214082	0.20843497085426121	
55600000	-10488.175939840608	-9921.747966022078	-566.427973818531	-9848.318323306343	86.44233678370662	2.712311825117931	6.684385651646008E-4	0.5429977811084573	7.432644245904944E-4	1.2073076130487215E-7	0.5149205821872883	-514.4179973674928	485.7997399841623	360.6995707900939	356.76118978209644	113.66263168359336	8.41900908273789	16	18	16	29	2	0	0	0	0	0	1	0	0	1	0	1	0	0	0	0	0	0	1	0	0	0.1107636297073811	0.3639701542752219	0.239159195981864	5.360013400964014	0.2792522633132428	0.23964203218895777	0.9036199839151141	0.7458363508391512	1.9170837464176431	1.004127298323942	0.7399598839098148	0.45333942443230857	0.5660697007363894	0.1134298719896319	1.976853806673307	0.8161066733276829	0.07699548434036997	0.13159202924380958	7.436345161733627	0.5972920021750117	0.04656027313868926	0.0	0.0	0.0	0.0	0.0	0.23964203218895777	0.0	0.0	1.9170837464176431	0.0	0.7399598839098148	0.0	0.0	0.0	0.0	0.0	0.0	0.13159202924380958	0.0	0.0	0.1870577848009482	0.3086942001025201	0.3056784554989617	0.19856955959756958	
55800000	-10475.463634870775	-9902.000110825116	-573.4635240456594	-9833.322546393387	100.73647944719906	2.768945674793148	6.392659269730871E-4	0.6390719451957475	6.698235611621652E-4	1.5805104984657535E-7	0.5991087833699547	-513.0081543517583	802.829359057715	302.6998128250779	350.8253251003491	79.13300889245627	3.5552790944607855	11	26	12	29	3	0	0	1	0	1	1	0	0	0	1	0	0	0	0	1	1	0	0	0	0	2.9116887257954094	2.763109146835415	2.3084738094949846	0.6307040599552255	1.8553871807337012	0.8009930352546345	0.5541661255629518	0.07805465703368947	2.3378118419175205	2.6532664681218416	1.8201111230116225	0.7211129209318373	0.7816136689241261	3.4569817618834637	1.636331962472447	1.0179293551314788	1.5915605383609082	1.2202258642219854	1.043370515126865	0.513381258048475	0.02293375562011543	0.0	0.0	2.3084738094949846	0.0	1.8553871807337012	0.8009930352546345	0.0	0.0	0.0	2.6532664681218416	0.0	0.0	0.0	0.0	1.636331962472447	1.0179293551314788	0.0	0.0	0.0	0.0	0.19674737680663745	0.29615555759802176	0.3075014617102075	0.19959560388513287	
56000000	-10478.613621079781	-9913.741646856579	-564.8719742232033	-9844.721860983507	97.82646214076118	2.6330169967082298	7.048978643425767E-4	0.6041158705073877	6.965772713652728E-4	1.7946718027051487E-7	0.6327550430157295	-509.7086260314619	180.46232462771604	437.2144865609936	1004.0199947596965	130.67407659444447	13.848664802399018	1	34	8	35	3	1	0	0	0	1	1	0	0	0	1	1	0	0	0	0	0	0	0	1	0	0.3700762580411853	3.954473268413632	0.19088044457854703	0.7889397637497972	0.8103216750622549	0.7297336481877239	0.44643000234451696	4.293950504401245	1.1301845913551425	2.8260324068552136	0.3311823238838113	0.10352586784230809	0.09951851872956274	2.1350015864464638	1.5805096360302546	0.20013582704176716	0.21539165279032849	1.1301701180964896	1.523648416555465	0.4808224573104688	0.022207442533143967	0.3700762580411853	0.0	0.0	0.0	0.8103216750622549	0.7297336481877239	0.0	0.0	0.0	2.8260324068552136	0.3311823238838113	0.0	0.0	0.0	0.0	0.0	0.0	0.0	1.523648416555465	0.0	0.1920685134872215	0.30557204273724037	0.3022304935446627	0.20012895023087485	
56200000	-10472.334509592281	-9904.375673118095	-567.9588364741862	-9840.328331311333	141.50543267383583	2.6895319071351302	6.30473665218283E-4	0.49087990074044796	6.558306678241702E-4	1.0274350053889946E-7	0.49647375912451436	-521.8029689963902	302.5630251442644	636.6089060106672	107.7019501233919	14.114146144781346	17.884500265306016	28	21	29	2	1	0	0	0	0	1	1	1	0	0	0	1	0	0	0	0	0	0	1	0	0	0.6985662035093549	0.6550498414654886	1.1029756348244677	1.6891325465572329	1.6774742050410927	1.1491785278244167	0.3166190478733838	0.40948269104657187	3.1601402241886927	1.1302052577802542	1.4176213194299094	0.15776207416020502	1.0719557828229742	1.3729903958321683	0.12158775049704444	0.5435983431214173	0.938870976713734	2.114288267399227	0.4787962403990432	0.07052824113486399	0.0074841114807891514	0.0	0.0	0.0	0.0	1.6774742050410927	1.1491785278244167	0.3166190478733838	0.0	0.0	0.0	1.4176213194299094	0.0	0.0	0.0	0.0	0.0	0.0	2.114288267399227	0.0	0.0	0.188569027099945	0.3122547546290169	0.29697705223946724	0.20219916603157023	
56400000	-10515.227017230713	-9922.659887899712	-592.5671293310013	-9856.268644551381	118.48442476987641	2.4344784465922626	4.874147046422783E-4	0.4602862825291462	5.223598072514629E-4	5.6988015020004935E-8	0.4854150546957076	-540.7392879572884	796.7223251776803	642.5563614093847	242.90373151781628	302.42518355733085	0.16525846497974905	4	42	29	3	3	0	0	0	0	1	1	1	0	0	0	0	0	0	0	0	0	0	1	0	0	0.7233911026101872	2.957467412473507	0.28564583980776004	2.2692677773699916	1.0009213921360829	1.4520047785847447	0.6663637905954397	0.826098560591007	0.5911844155011587	0.9201677736634901	0.10852049018499474	1.7897637570884195	2.6214653761569893	0.3899128534532887	0.8701183775858228	0.33922211169718386	0.329804015323596	1.7039601053595517	1.3730150711390403	0.9130493930434931	0.005767840528407804	0.0	0.0	0.0	0.0	1.0009213921360829	1.4520047785847447	0.6663637905954397	0.0	0.0	0.0	0.0	0.0	0.0	0.0	0.0	0.0	0.0	1.7039601053595517	0.0	0.0	0.2061019797462065	0.2868694749467338	0.3079660618520129	0.1990624834550461	
56600000	-10495.43204075352	-9908.06002422327	-587.3720165302487	-9836.078509690762	123.58546149652172	2.6616468467882504	5.406293896254701E-4	0.6200551687046663	5.445060272949893E-4	8.742723798588327E-8	0.5446418092066053	-536.3875332431685	463.3860825150223	579.0778001698088	226.5637751645425	173.17763517203858	16.25863098859696	35	2	1	40	3	0	0	0	0	0	0	0	1	1	1	0	0	0	0	0	0	0	0	1	1	3.3964438080377835	0.6707576860078563	0.991367480667594	2.0022071765039153	0.12910854647790287	1.8825985753360492	0.7258888684937124	0.21792897504307815	0.8855407720962357	0.9424460171090224	1.9343645405834085	2.1199003625632518	0.5111347532967002	0.10069425698425966	1.1494563871055918	0.32418867410231694	0.24445124696839488	0.07822972372654613	3.2485908232625347	0.3637591158283258	0.06795589975855282	0.0	0.0	0.0	0.0	0.0	0.0	0.0	0.21792897504307815	0.8855407720962357	0.9424460171090224	0.0	0.0	0.0	0.0	0.0	0.0	0.0	0.0	3.2485908232625347	0.3637591158283258	0.19278293876898236	0.29100572488619575	0.3216411074667125	0.19457022887810874	
56800000	-10484.570967035117	-9905.289310686054	-579.2816563490627	-9835.595380082055	106.8085348694194	2.3996456081350677	5.628062538500884E-4	0.4284840595591692	5.852291081688344E-4	8.618882020932777E-8	0.5129539885363952	-530.7738239103907	576.4434711949339	533.8861735086825	386.03010733772385	114.86643287727212	9.102809877661501	18	20	16	24	3	0	0	0	1	1	1	1	0	0	0	0	0	0	0	0	0	0	1	0	0	5.786958615240788	0.9685618419424018	0.8424147099083477	0.726285596067126	0.7553332774278103	1.0407311028264936	0.5881856512726085	0.5954173861135427	0.08108845104774078	1.0542043639194703	0.5688982020439981	0.26860712127614583	0.32725262539268835	1.5310178992722248	2.3852532596262908	0.2599466697270204	0.9296585625948007	0.5748204228635166	0.2965390410058302	0.659893695544828	0.006230998770998436	0.0	0.0	0.0	0.726285596067126	0.7553332774278103	1.0407311028264936	0.5881856512726085	0.0	0.0	0.0	0.0	0.0	0.0	0.0	0.0	0.0	0.0	0.5748204228635166	0.0	0.0	0.18855988236366958	0.3149736363220009	0.2995282934976317	0.1969381878166969	
57000000	-10502.826270395264	-9928.656008902663	-574.1702614926013	-9861.632686285635	121.68914875238227	2.630922949370411	5.830781177208822E-4	0.5274648714148162	5.592026427907464E-4	9.794914244854954E-8	0.5539384117573011	-527.1376965956653	318.0573283421964	1039.8322746974434	439.7485658508038	115.68124941466469	1.541618744681585	18	21	9	30	3	0	0	0	1	0	1	0	0	1	0	1	0	0	1	0	0	0	0	0	0	0.08042141641092919	0.4500794863648112	0.47347757375994676	0.20749179500771006	0.2150043240062768	0.6923757246580448	1.5851741812341649	1.233396383217291	1.907877376279526	0.08716257527178725	0.5790199150912894	0.1987489699525221	1.3756205682252034	1.564628599842339	0.5044911038312981	0.015479610650741674	1.7445066882592122	0.5225653347985089	3.0418758895113474	0.23086429381457685	0.03134129021035098	0.0	0.0	0.0	0.20749179500771006	0.0	0.6923757246580448	0.0	0.0	1.907877376279526	0.0	0.5790199150912894	0.0	0.0	1.564628599842339	0.0	0.0	0.0	0.0	0.0	0.0	0.1866019211271046	0.29436642229155896	0.31517886927442135	0.20385278730691425	
57200000	-10491.330576943166	-9906.711750973578	-584.618825969589	-9840.569924809557	106.9257801480147	2.4264815573351566	5.300681047952734E-4	0.5833055204341733	5.364380432499792E-4	9.860557923379089E-8	0.6032549455080506	-526.0237816467701	664.8945502673014	182.09813347712668	745.0466916471856	171.01784674486916	3.142431824297515	11	18	17	32	3	0	0	0	1	1	1	1	0	0	0	0	1	0	0	0	1	0	0	0	0	0.13535128122342685	3.9046925622398394	0.9329387345375056	0.32253046271722563	1.1938678883263794	0.34743057005242056	0.7653193632911113	2.5104891974672685	2.2588530867555425	0.45720263347769885	3.608449015977684	0.4491993914093368	0.21236624936411477	1.0288690449066042	0.7696638035432957	1.2529488641781399	0.1432853156104022	2.4053302882648184	1.601853718287186	1.5980966825056613	0.006526974588260204	0.0	0.0	0.0	0.32253046271722563	1.1938678883263794	0.34743057005242056	0.7653193632911113	0.0	0.0	0.0	0.0	0.4491993914093368	0.0	0.0	0.0	1.2529488641781399	0.0	0.0	0.0	0.0	0.1753811096879732	0.2919101562738141	0.3238126842139407	0.20889604982427107	
57400000	-10493.725666257735	-9912.55752893829	-581.1681373194451	-9843.546514214882	259.6487059370864	2.6207587820951765	5.305281490675692E-4	0.6181796614677029	5.419348337305911E-4	1.519456670571166E-7	0.6952375014680068	-532.358874165391	450.70242318797585	83.6352344911708	357.0514014735287	53.525343288578334	119.0288044026006	48	6	6	4	17	0	0	1	1	0	1	0	0	1	0	1	0	1	0	0	0	0	0	0	0	0.08028967991713769	0.2997480761738463	0.10573112903242582	0.20209880119718568	0.9210671439599621	1.56885916063473	0.4455003745785775	0.08941003103273984	3.486760902082953	0.6823872909749833	4.087062908708483	0.013794578187480259	2.2454670323853274	0.01626622971499181	0.05124214430189051	0.4963518092653916	0.2982791567487953	1.1965060088222785	0.028910685560125042	0.8284434521887309	0.021182843191620452	0.0	0.0	0.10573112903242582	0.20209880119718568	0.0	1.56885916063473	0.0	0.0	3.486760902082953	0.0	4.087062908708483	0.0	2.2454670323853274	0.0	0.0	0.0	0.0	0.0	0.0	0.0	0.19330679943591952	0.30788306012528843	0.3057865346396512	0.1930236057991399	
57600000	-10518.78253267211	-9924.120048750605	-594.6624839215057	-9858.453929063633	176.4025957951277	2.4521428654597495	5.448771610788441E-4	0.5139787200109996	5.087594696339886E-4	6.963646503805541E-8	0.5058285023992257	-534.1575831729051	517.3550823002355	755.8287238226789	737.0036635052184	129.38898631220988	106.92852877443703	26	8	11	10	26	1	0	0	0	0	1	0	0	1	0	1	0	0	0	0	1	0	0	0	0	0.7498048124147616	0.5671149619904917	0.6627413728869299	1.8720563167150985	1.5308268693866158	1.2008509906909501	0.7170364359145277	2.5136609989098813	2.6273388352798857	0.10795354828604932	1.382049664284345	1.296106620605167	2.605404948011963	4.090646907305613	0.523222626162333	0.6184172203513946	2.6173338175562226	0.8898485501179041	0.3774851021678855	2.6578388292593544	0.023780731027117363	0.7498048124147616	0.0	0.0	0.0	0.0	1.2008509906909501	0.0	0.0	2.6273388352798857	0.0	1.382049664284345	0.0	0.0	0.0	0.0	0.6184172203513946	0.0	0.0	0.0	0.0	0.1830953864029076	0.3222678893495301	0.30370569469870207	0.19093102954885935	
57800000	-10477.61446706283	-9912.06803137935	-565.5464356834796	-9844.990385603327	116.46417705672896	2.5798934531916227	6.493705954886566E-4	0.45502455642552353	6.735508290490133E-4	1.0391114953222114E-7	0.4878776531109118	-513.9228720036566	312.6454401456943	347.165523735957	719.6543009641861	94.4666673102551	55.01108264908002	5	27	17	29	3	1	0	0	0	0	1	0	0	1	0	1	1	0	0	0	0	0	0	1	0	0.5244368733015372	0.22016497279525307	2.287018113420825	0.22601866295388004	0.33819121923515216	0.5359970549358857	0.5991928864850485	3.431652407258435	1.8165236543505556	0.6053206845890158	0.501138286515488	0.007839985404874737	0.08935149040745798	3.1281661639387033	0.10923619915410467	4.16616647815306	0.28498437246205033	0.6084908166375907	0.2697280015614416	1.5672248652655647	0.020798159808715917	0.5244368733015372	0.0	0.0	0.0	0.0	0.5359970549358857	0.0	0.0	1.8165236543505556	0.0	0.501138286515488	0.007839985404874737	0.0	0.0	0.0	0.0	0.0	0.0	0.2697280015614416	0.0	0.18869199627503672	0.30032488895901843	0.31089423947368156	0.20008887529226244	
58000000	-10486.800296865396	-9928.78823662256	-558.0120602428369	-9859.783611510547	104.66097309252115	2.5936711413498226	6.113897199341894E-4	0.40794061086919253	6.300367525257421E-4	8.471470624309375E-8	0.45045712458206405	-503.6317762261075	517.9280018430912	65.9361823287155	52.57971525909708	213.60356402976078	1.158732867374384	46	3	21	8	3	0	0	1	0	1	1	0	0	0	1	0	0	0	0	0	0	0	1	0	0	0.08934876879554426	0.23805279699789147	1.0787983476831864	0.014787059957702237	2.054696743960224	0.41510816544566953	0.6669197076813168	2.449278211018625	1.0839484751623971	1.986761985306364	0.06395766876745061	2.841758570832913	0.13676772353370062	1.405485065804917	3.846262015915662	0.3604098424473543	3.1299666025402613	1.6158894200474594	2.1693099722866562	1.0969064622177789	0.010307096411719745	0.0	0.0	1.0787983476831864	0.0	2.054696743960224	0.41510816544566953	0.0	0.0	0.0	1.986761985306364	0.0	0.0	0.0	0.0	0.0	0.0	0.0	1.6158894200474594	0.0	0.0	0.19113025778815004	0.32200444212661844	0.29583404271375047	0.19103125737148016	
58200000	-10456.174027988092	-9919.627302543078	-536.5467254450139	-9851.561095820374	78.24697455010713	2.559274800843196	6.527449233720916E-4	0.538855960686398	7.153303329380835E-4	1.690734102774889E-7	0.6185728353401557	-485.98821655697066	238.35827170150554	912.0180836557836	97.28885707640262	114.40591428649903	0.12391100890695128	27	16	29	6	3	0	0	1	0	1	1	0	0	0	0	0	0	0	0	0	0	0	1	0	0	0.1885449439608088	1.5254079996922931	0.820384938306137	0.19750420487941153	1.8657551208832992	0.8837058652653068	0.6554430264924014	0.7229760436650297	0.09577234749983134	0.3835253817422387	3.064278134526441	0.2823014561623844	1.6380309657403658	1.4071150803789547	1.8121458148970802	0.17627850765655403	1.5432631105349783	2.2837585492858152	0.5885245669154774	1.4316824239733466	0.009299070221670855	0.0	0.0	0.820384938306137	0.0	1.8657551208832992	0.8837058652653068	0.0	0.0	0.0	0.0	0.0	0.0	0.0	0.0	0.0	0.0	0.0	2.2837585492858152	0.0	0.0	0.1927848544717975	0.30987550579424833	0.2936051699611712	0.20373446977278215	
58400000	-10444.835755062275	-9915.495273311788	-529.3404817504867	-9846.244697211434	74.81082581518132	2.6996782913248	6.574006359271109E-4	0.4706860105668468	7.552327643522311E-4	1.2357917852469242E-7	0.5074853460502765	-484.5989053227974	272.8119681849377	360.2827769323589	18.040810949831258	91.39379762594612	0.9104250144329086	38	12	16	12	3	1	0	0	0	1	1	0	0	0	0	1	0	0	0	0	1	0	1	0	0	0.24279156012013653	0.6407665530907309	0.3633127366427171	1.3252952066786536	1.1913414730425615	0.8626791607178845	0.0061567667863338445	0.8654425594537755	0.020385302417864355	0.4250406084994717	3.355203675539115	0.5308782431256891	1.3541207913861246	0.09329475655170837	0.47911253881998106	2.1206578501898887	0.4125847096180662	0.6422849287275233	0.2739437207511285	0.5081290739832143	0.028953528147962416	0.24279156012013653	0.0	0.0	0.0	1.1913414730425615	0.8626791607178845	0.0	0.0	0.0	0.0	3.355203675539115	0.0	0.0	0.0	0.0	2.1206578501898887	0.0	0.6422849287275233	0.0	0.0	0.1759216774654914	0.30838856508239787	0.31592699361297827	0.19976276383913155	
58600000	-10499.446924936234	-9920.535125537108	-578.9117993991263	-9853.945624342321	104.33555938981853	2.4557829589594355	5.293146587298274E-4	0.47075812323163324	5.562454512055672E-4	6.270755187091568E-8	0.4829312776909027	-530.5759825145421	371.5845628616852	652.3494859079577	118.2453520535676	153.10338071454845	9.97552448247168	31	16	10	21	3	0	0	0	0	1	1	0	0	0	0	0	1	0	1	0	0	0	0	0	1	0.6706025399768586	0.7519690205216668	0.3478396873633606	0.5578032597505511	0.9244715472241811	1.3139454744165815	0.11800381378814677	1.2155085104533303	0.7904501565725292	0.17212212597761362	0.664722803031582	0.13811359740053694	0.05361526259106184	3.881166827757566	1.6848703673356535	2.2956452890208197	1.3011257129835758	0.05856171026793305	1.679965266816373	1.6094625516986627	0.014419815900488745	0.0	0.0	0.0	0.0	0.9244715472241811	1.3139454744165815	0.0	0.0	0.0	0.0	0.0	0.13811359740053694	0.0	3.881166827757566	0.0	0.0	0.0	0.0	0.0	1.6094625516986627	0.206653309586777	0.28266004888942725	0.31011576582950223	0.20057087569429258	
58800000	-10509.111977753078	-9930.568929940635	-578.543047812444	-9863.243163956342	101.57814444853882	2.681660597744924	6.525819383087101E-4	0.4603020262845041	7.185886003214011E-4	9.384139067858696E-8	0.4657469098708458	-518.4611464950193	857.4110396153816	439.56727216667065	59.55402894492828	117.2923804972696	106.30074266141966	13	29	3	16	20	0	0	0	0	1	1	1	0	1	0	0	1	1	0	0	0	0	0	0	0	1.5747552762969366	0.05922196259162568	0.631203189817851	0.8904216232751119	1.6462474150604456	2.447069198485717	1.2672327826683423	3.2648775881957754	1.8086319793873535	0.26315528761745927	0.06077374469762129	3.983052387464382	0.16454280329054333	3.442837581957024	0.4106612377526012	0.615042657892886	0.153056369842499	4.721542562379116	2.1568190691128115	0.5564899581509561	0.009295230081112698	0.0	0.0	0.0	0.0	1.6462474150604456	2.447069198485717	1.2672327826683423	0.0	1.8086319793873535	0.0	0.0	3.983052387464382	0.16454280329054333	0.0	0.0	0.0	0.0	0.0	0.0	0.0	0.18821684734637872	0.31138127683727407	0.30593907173514173	0.1944628040812045	
59000000	-10459.983245880858	-9916.578635352858	-543.4046105280003	-9849.780576799318	86.12111691390622	2.6952315275017407	8.452041845583916E-4	0.5213476125547506	8.691830065444703E-4	1.6228595973498805E-7	0.48480588358312776	-501.94507864744475	305.0198907330895	261.9253415716333	72.10812984459861	88.99441600721245	22.149999531284916	46	8	11	12	4	0	0	0	0	1	1	1	0	0	0	0	0	0	0	0	1	0	1	0	0	0.6159876895184351	2.871854916012331	0.1311607610574177	0.436201811733358	0.8283518194612396	0.5530504283286105	0.4609850895068496	0.56286236707187	0.4532336293881436	0.21086395525096271	0.42355556341631206	0.4848807076826578	0.5239174116798889	0.1647440717785118	0.40417605184455224	0.3489030657639004	1.72677953149226	0.8831732321108702	1.545040085513661	1.7841626682222809	0.010341129286255545	0.0	0.0	0.0	0.0	0.8283518194612396	0.5530504283286105	0.4609850895068496	0.0	0.0	0.0	0.0	0.0	0.0	0.0	0.0	0.3489030657639004	0.0	0.8831732321108702	0.0	0.0	0.19800462399686364	0.3038847592641352	0.30369174312256086	0.19441887361643928	
59200000	-10439.336315391369	-9917.170216149954	-522.1660992414153	-9854.33170815165	52.704208781660725	2.5812376773021275	0.0010687514751770274	0.7723274827691624	0.0010582502234986403	5.525120143048516E-7	0.7350726476615296	-467.7042668803271	280.15572651310936	271.61671348816583	63.76392380330599	36.953414446324544	0.06512119155263933	14	36	27	1	3	0	0	0	0	0	1	1	0	1	1	0	1	0	0	0	0	0	0	0	0	1.390477856844684	3.3367696037303975	1.7850810336024372	0.722623433861182	1.1269950525172558	1.4058293159752933	0.21772772416659097	0.08603981936002465	5.234889378908474	1.2350859131317204	1.2524197112624902	0.16021258222409254	1.4808196106004454	0.5913472466277006	0.39795614039523625	0.8647165099443115	3.45533296420251	2.6596516504337395	1.4092498211972295	0.07100483296255145	0.03350136120824585	0.0	0.0	0.0	0.0	0.0	1.4058293159752933	0.21772772416659097	0.0	5.234889378908474	1.2350859131317204	0.0	0.16021258222409254	0.0	0.0	0.0	0.0	0.0	0.0	0.0	0.0	0.1890283841225845	0.3127995100882556	0.2964301391756057	0.2017419666135533	
59400000	-10406.973661186854	-9894.166162840875	-512.807498345979	-9830.635453014651	59.943933375807156	2.291216965412213	9.993604950984272E-4	0.6262860686001941	9.0190350600596E-4	2.754132775241234E-7	0.6159097885022501	-467.86535369540456	225.99689518294068	487.5583092126077	164.25123300555043	80.21746354739841	0.017899208866447355	25	16	7	30	3	0	0	0	0	1	1	0	0	1	0	0	0	0	1	0	1	0	0	0	0	0.11915246752499561	0.07329552970957537	0.8095695567391832	0.4759491053579229	2.3981626426152087	1.6900710935007353	0.8348640305238667	1.6739005492295178	0.2422874466718869	1.240741706729581	0.6730470514352038	0.4610463604843116	0.9111077897064043	3.0519164943426804	0.706893267312531	0.3233865831006434	0.09440614047688571	0.2080681637060075	0.2732377259833208	0.8568068394288818	0.012864692652096821	0.0	0.0	0.0	0.0	2.3981626426152087	1.6900710935007353	0.0	0.0	0.2422874466718869	0.0	0.0	0.0	0.0	3.0519164943426804	0.0	0.3233865831006434	0.0	0.0	0.0	0.0	0.18866065656506503	0.2920284318627244	0.31535897894125436	0.2039519326309553	
59600000	-10422.788458504578	-9901.32475590214	-521.4637026024379	-9837.973732164732	60.472466136664515	2.6067085059164055	9.028646901635441E-4	0.642383888432098	9.236371000673046E-4	3.7361790459267494E-7	0.6918904570126004	-476.39421881560327	329.7527789094907	979.1055674197343	343.1019202859443	49.95250146504997	0.17244634238463122	39	1	9	29	3	0	0	1	0	1	1	1	0	0	0	0	1	0	0	0	0	0	1	0	0	0.49329851927138674	0.8989479291850739	0.220854097810174	1.8169499227795096	0.9781735671879072	0.8245986284735383	0.18071921545195477	1.1213549202695579	0.3375553134888436	0.28968488146157495	0.09037459179904403	0.6984714650507712	0.5412606839245934	0.8375744046690419	0.317123229924652	0.49698257329280926	1.3913220410719427	0.45279496384032664	0.9389389833156644	1.1815580988834067	0.008088763667133987	0.0	0.0	0.220854097810174	0.0	0.9781735671879072	0.8245986284735383	0.18071921545195477	0.0	0.0	0.0	0.0	0.6984714650507712	0.0	0.0	0.0	0.0	0.0	0.45279496384032664	0.0	0.0	0.19507819541003799	0.31824961388255446	0.2901930513117005	0.19647913939570621	
59800000	-10491.485233281772	-9926.040081587265	-565.4451516945071	-9856.871498425513	81.90889652622184	2.6533816343032948	6.702928200193537E-4	0.44063645977270677	6.942206197800026E-4	9.202905578509142E-8	0.4656295814586233	-517.0020990260169	279.7900912449356	497.24004683113327	715.940779713649	70.62944968684455	2.3315485145439374	13	29	13	23	3	0	0	0	1	0	1	0	0	1	0	0	0	0	1	0	0	0	0	0	1	0.3724369168370774	1.8146348752349322	0.7720068049794204	0.19340037686097278	0.7833415216251745	0.4222859375753721	0.24377863403501113	2.0649515226872537	2.1477999741931644	0.11031741838038699	0.4219111623462688	0.6116496434967194	4.225680844211071	2.031611461616496	0.4753963052526325	1.396384395157052	0.009699521665214364	0.8398875546158342	0.024843317364255275	0.8978780032619504	0.04359958483085285	0.0	0.0	0.0	0.19340037686097278	0.0	0.4222859375753721	0.0	0.0	2.1477999741931644	0.0	0.0	0.0	0.0	2.031611461616496	0.0	0.0	0.0	0.0	0.0	0.8978780032619504	0.19520734298072162	0.2993769122231476	0.3013715563212429	0.20404418847488703	
60000000	-10472.773934198092	-9915.438442423287	-557.3354917748052	-9846.950240038637	65.96990297047869	2.5342505313734303	7.551767038408129E-4	0.5533447263600687	8.541865809009672E-4	2.448339870164272E-7	0.6070288487442657	-503.19848046000385	1090.858807591374	347.4436951631102	46.10220551978428	75.76964007629978	14.781795020756391	6	47	6	18	4	1	1	0	0	1	0	1	0	0	0	0	1	0	1	0	0	0	0	0	0	0.8055338523214175	1.8019533385028321	0.15449785663492144	0.671159728875757	1.264865127296611	0.8145236813257897	0.5083287750282945	0.09454860502977767	0.8753523925519306	2.8854930519849917	0.27004608687040804	0.7142406917382751	1.4661558825979895	2.291301895583664	0.006316493449506373	0.4793000323735785	8.085420455546549	0.8862817971841505	0.6570538028564289	0.5873825303196937	0.023371521339906467	0.8055338523214175	1.8019533385028321	0.0	0.0	1.264865127296611	0.0	0.5083287750282945	0.0	0.0	0.0	0.0	0.7142406917382751	0.0	2.291301895583664	0.0	0.0	0.0	0.0	0.0	0.0	0.187435022920951	0.3163340408395158	0.3070973286037709	0.18913360763576156	
60200000	-10440.606615444169	-9903.668707369616	-536.9379080745535	-9836.007013705437	79.99055396115858	2.6727286942788826	7.729095926414025E-4	0.5127475983440395	7.89429180696142E-4	1.3119110179214073E-7	0.47760271377904295	-484.80948988976525	334.0404304282673	234.41587186846934	628.0839035496294	90.16092962049831	0.19716115129627573	3	27	16	32	3	0	0	1	0	1	1	0	0	0	0	1	0	0	1	0	0	1	1	0	0	1.258375026304106	0.3875261280988943	0.08458630695520915	1.0541737146900572	0.2810605447790947	0.4429835912087665	0.20752785727488215	0.22196223521719566	0.20629212719144185	0.2548356622860676	1.3138713064532968	2.5072583349283257	3.906392403540665	0.3821442901091672	3.244416678018389	0.6466868087520944	0.32640537084110555	1.0864127917350312	1.8394987163424859	0.975718979241639	0.021384569533766613	0.0	0.0	0.08458630695520915	0.0	0.2810605447790947	0.4429835912087665	0.0	0.0	0.0	0.0	1.3138713064532968	0.0	0.0	0.3821442901091672	0.0	0.0	0.32640537084110555	1.0864127917350312	0.0	0.0	0.19162625695140634	0.32766599198517404	0.29193922755100965	0.18876852351240922	
60400000	-10417.663302216759	-9907.499828106193	-510.16347411056563	-9842.728104906597	71.80479625744911	2.494859010711307	9.243094481856267E-4	0.6597813098048574	9.239971562207643E-4	3.2171823142527787E-7	0.6275934157113819	-459.60750919809453	230.028262685276	64.01916072202094	500.520084904647	88.96148738944987	0.34370572066782773	14	18	12	34	3	0	0	0	0	1	1	1	0	0	0	0	0	0	0	0	0	0	1	0	0	2.0351028293129896	0.30549270476417895	0.36203240936180175	0.15061467863482914	0.8828538160446036	0.1396145346232489	0.5736028465792636	0.4714396244744103	3.149330771018422	0.3672015354757308	3.2168839765208075	0.8836712062065637	0.03700411874201131	0.4104937431436902	0.3876855991263274	1.6210601097730923	1.12819456088309	1.8389158015658815	0.3895508360240532	0.270678853250708	0.01163367395557483	0.0	0.0	0.0	0.0	0.8828538160446036	0.1396145346232489	0.5736028465792636	0.0	0.0	0.0	0.0	0.0	0.0	0.0	0.0	0.0	0.0	1.8389158015658815	0.0	0.0	0.20615746160168455	0.2901818058881069	0.30561247374852113	0.19804825876168666	
60600000	-10461.318121044596	-9918.11184929335	-543.2062717512475	-9852.496982910634	102.8424852531731	2.5263928268746167	8.840086123137349E-4	0.6309002612237719	8.322805867428276E-4	3.353103088506516E-7	0.6686094964817036	-485.216277307397	510.1699117759729	84.77802655245922	192.5918669074947	554.7492585504513	78.06170365260608	10	19	1	15	36	0	0	0	0	1	1	1	0	0	1	0	1	0	1	0	0	0	0	0	0	2.9715552269456835	0.3897187901767419	3.178951978190756	0.35689781382921243	2.511950775663357	1.0503298736020041	0.5370003969973776	2.0343391136110074	0.5286181806545508	0.9581358081038819	0.1879090770963699	0.7908024538087909	0.855815300313075	0.5448369366774053	3.175451421945132	0.18294718766210152	0.9356150618592893	1.7782086983957592	0.7740195383583538	1.1624640503854227	0.009478424162697641	0.0	0.0	0.0	0.0	2.511950775663357	1.0503298736020041	0.5370003969973776	0.0	0.0	0.9581358081038819	0.0	0.7908024538087909	0.0	0.5448369366774053	0.0	0.0	0.0	0.0	0.0	0.0	0.18493068823567613	0.3061331790961279	0.3092345593709701	0.1997015732972251	
60800000	-10484.19417750047	-9909.850045890224	-574.3441316102466	-9844.982105568699	120.89542502799335	2.6340198669104296	7.499950649178256E-4	0.5180702168861526	7.219517227497317E-4	1.8500037861141456E-7	0.5816688776435444	-517.2937744298067	354.11263118209126	353.08258342997755	72.9886045640987	22.465093905335856	79.26041218400285	36	13	22	1	9	0	0	0	0	1	1	1	0	0	0	0	0	0	0	0	0	0	1	0	0	0.2679026052676076	0.8165998761524312	1.283878653678611	1.531577210052044	3.010845301462108	1.0634179174711111	1.358439246224928	1.1651497840942413	0.33846171258228996	1.8950962396914433	5.554222509357578	0.9658444653874843	0.0895482846115844	1.5152621792818073	1.1559426704934537	2.5222113269091144	2.5396479328867225	1.593978325477134	0.2108158037186998	1.1386183723734427	0.004918886115404098	0.0	0.0	0.0	0.0	3.010845301462108	1.0634179174711111	1.358439246224928	0.0	0.0	0.0	0.0	0.0	0.0	0.0	0.0	0.0	0.0	1.593978325477134	0.0	0.0	0.20215428982677325	0.29084018696889147	0.31128077511719926	0.1957247480871353	
61000000	-10473.797162825244	-9911.56667166622	-562.2304911590239	-9847.907770481519	137.78687445445283	2.4190297172213473	6.572785821624693E-4	0.44538902164835725	6.961335317990395E-4	9.632214384768079E-8	0.455594624324536	-511.145686292148	269.0575869314726	180.39681519845476	1028.9178086870004	262.6376160372094	101.96937723811818	11	15	22	1	32	1	0	0	0	1	1	1	0	0	0	1	0	1	0	0	1	0	0	0	0	1.2678976094729506	1.172551678767931	0.6597947787182349	0.7413584960193658	0.2942315688508901	0.5115448745484513	0.25025220466853415	1.9600729166402238	0.7701436521626901	0.5030360136830979	1.1183133796332887	0.11383134131648252	1.799457996891125	0.3735627282872571	0.6273917364003011	0.2764424286546577	0.4707633929532414	0.42606623753520634	2.4871193682770265	0.01897563524039573	0.024035225485198312	1.2678976094729506	0.0	0.0	0.0	0.2942315688508901	0.5115448745484513	0.25025220466853415	0.0	0.0	0.0	1.1183133796332887	0.0	1.799457996891125	0.0	0.0	0.2764424286546577	0.0	0.0	0.0	0.0	0.19339527870460968	0.30188608908146597	0.3108010255482524	0.1939176066656711	
61200000	-10495.148239150094	-9914.899775317373	-580.2484638327204	-9848.504681384205	145.52898887156098	2.6618342441605445	5.3396090171073E-4	0.46134756358606244	5.595397088626184E-4	6.029156759781825E-8	0.4546714943246939	-529.2264413082943	490.8666420576716	461.2260876586895	725.9954875521635	83.27821575619609	84.72351950353794	2	26	16	16	21	1	0	0	0	1	1	0	0	0	0	0	0	0	1	0	0	0	0	0	1	0.500915017124789	0.6466786092186315	0.3954448717949792	0.07208329820729044	0.8706064880403088	0.82860581257535	0.5369599784211695	0.22375086241420486	1.4041723436492346	0.5153633175463637	2.40190907010612	2.335161198719961	1.804260191674188	3.696546748567509	0.6622116173411251	0.2816056751310301	1.5756751486134646	0.22812249825826847	0.9150797885570799	1.2068124854266318	0.01523834036519156	0.500915017124789	0.0	0.0	0.0	0.8706064880403088	0.82860581257535	0.0	0.0	0.0	0.0	0.0	0.0	0.0	3.696546748567509	0.0	0.0	0.0	0.0	0.0	1.2068124854266318	0.17968560021526028	0.3206076474910426	0.3088563291858392	0.19085042310785716	
61400000	-10482.726051491281	-9915.688928927344	-567.0371225639379	-9848.58448163276	145.97216937913686	2.537320011916364	6.787565862044021E-4	0.5237001049305182	6.39511959365516E-4	8.104954990446477E-8	0.45759187305492854	-520.0237980466666	385.505545865639	152.14213395520736	617.0128828374116	883.2989456483373	111.44362539769706	15	9	1	20	36	1	0	1	0	0	1	0	0	1	0	0	1	0	1	0	0	0	0	0	0	0.091668511437632	0.36272497688230104	0.3408350681209053	0.669337574521636	0.2801468193336282	0.6403423945720096	0.10649210002904486	0.10437351762577685	1.2402129685388967	0.34895597843619214	0.06064643179124647	0.05817435331717947	0.48711040262758293	1.7665774609007145	0.05938198944239846	0.02475964063688789	2.4155316267564655	0.33445217050857123	0.12543715294102745	3.091409023551686	0.03904911237528836	0.091668511437632	0.0	0.3408350681209053	0.0	0.0	0.6403423945720096	0.0	0.0	1.2402129685388967	0.0	0.0	0.05817435331717947	0.0	1.7665774609007145	0.0	0.0	0.0	0.0	0.0	0.0	0.1886007904609994	0.32028486895857916	0.29619755924451124	0.19491678133590942	
61600000	-10493.857208161027	-9898.362981275726	-595.4942268853018	-9834.090135003038	201.8106473722692	2.4933735853008145	4.157180586512639E-4	0.5532105262305778	4.3632080314964827E-4	7.007568591753033E-8	0.5948291340962618	-539.3870212260467	755.8033351393063	467.1851673881128	878.8595751288965	81.06385507555312	93.25503287502093	13	8	19	31	10	0	1	0	0	1	1	1	0	0	0	1	0	0	0	0	0	0	1	0	0	1.2278692003215046	0.12755650213566747	2.4855153768483063	2.330977026620796	0.5642579097272435	0.3042462842419689	0.3258402185470367	1.625865786194159	4.442443832191924	0.8527262599410022	0.3942912570402522	0.6038154482250669	2.0095881428152054	0.8934755970833028	1.687035117975361	1.1169711597274672	1.3155746479186066	0.7783221049206992	0.505711847456177	0.17035862208412006	0.005587133402028751	0.0	0.12755650213566747	0.0	0.0	0.5642579097272435	0.3042462842419689	0.3258402185470367	0.0	0.0	0.0	0.3942912570402522	0.0	0.0	0.0	0.0	0.0	0.0	0.7783221049206992	0.0	0.0	0.185582770347236	0.3007315598972285	0.31130947732137654	0.20237619243415805	
61800000	-10509.929190740386	-9923.09065742844	-586.8385333119451	-9853.100800951634	177.11633859269912	2.551691182631884	5.82668715336219E-4	0.556893642801581	5.624125716191048E-4	6.838667350746615E-8	0.47971421292593197	-539.2629331388586	587.4814100717475	1003.3786946875127	233.58447395349566	132.1397135776239	84.17753502360033	40	1	5	28	7	1	0	1	0	0	1	0	0	1	0	0	0	0	1	0	1	0	0	0	0	0.44462319089216934	0.8876585795963274	0.115251341041709	0.5809648972804735	1.1387322273409006	0.8773462692796882	0.558354988333488	2.2466895733576293	1.002547144787366	0.4720570726987917	0.6036869570364535	0.6128918603335208	0.5461930705497496	0.12030050813686509	0.9197457083815839	0.07993039908949673	1.9206075237262614	0.509120935603522	2.3329677509537725	0.3012541254251832	0.015333965440763434	0.44462319089216934	0.0	0.115251341041709	0.0	0.0	0.8773462692796882	0.0	0.0	1.002547144787366	0.0	0.0	0.0	0.0	0.12030050813686509	0.0	0.07993039908949673	0.0	0.0	0.0	0.0	0.18659853779007687	0.30522049911308663	0.32123925784144214	0.18694170525539333	
62000000	-10511.559505771633	-9908.465572062034	-603.093933709599	-9838.309444713897	208.9577997010268	2.8874773323359695	4.886488322295169E-4	0.6822428565513877	4.576482453136928E-4	1.25102623662739E-7	0.7491785398779744	-549.600354045435	695.7149360641523	1008.5181461953532	685.6722615073651	204.24823333260966	128.1069232675292	33	11	5	1	31	0	0	1	1	0	1	0	0	1	0	0	0	0	1	0	0	0	0	0	0	0.6444978129881286	0.3859656289562414	0.9783211371037929	0.05849668040536352	0.48356836925635127	0.9988307958161051	4.794454472594585	1.2100484761585515	1.1746654470231506	0.011267107980641376	0.21120951512187477	0.7678712344983938	0.4624357230553557	4.4990872819348455	0.569873858867064	0.3896509995518286	2.10812127959948	0.513849828478304	0.20344485679134539	0.563453597152697	0.026762473338244244	0.0	0.0	0.9783211371037929	0.05849668040536352	0.0	0.9988307958161051	0.0	0.0	1.1746654470231506	0.0	0.0	0.0	0.0	4.4990872819348455	0.0	0.0	0.0	0.0	0.0	0.0	0.19513871092389015	0.3037742509038499	0.31524276481823305	0.18584427335402576	
62200000	-10480.978167800584	-9915.37725411237	-565.6009136882127	-9851.674584823864	115.5223528177722	2.440569304292651	6.267623363012784E-4	0.5668047381343105	6.054054704868586E-4	1.3268630521780036E-7	0.5896034224894566	-511.358811191843	397.4304960791877	1298.286393615557	1637.1480797842628	122.44847170604561	4.547106554398959	29	3	8	37	4	0	0	0	1	1	1	1	0	0	0	0	0	0	0	0	1	0	1	0	0	0.12144584476980755	0.835607800823454	0.04726729181173904	0.024435172411712527	0.978867586561361	0.7041120959859735	0.16021596944332725	0.8434522030841302	0.951302056970256	2.6086041942795832	1.6986294053757667	0.9132953533949816	3.019586505872509	1.0117055811222433	0.6848512260775542	0.1463061156071524	2.378236501131698	1.206486214407768	1.4088586907346565	0.2863375743539123	0.008669621326296747	0.0	0.0	0.0	0.024435172411712527	0.978867586561361	0.7041120959859735	0.16021596944332725	0.0	0.0	0.0	0.0	0.0	0.0	0.0	0.0	0.1463061156071524	0.0	1.206486214407768	0.0	0.0	0.18635370106014137	0.32676986213408665	0.291339845298302	0.19553659150746877	
62400000	-10529.129236290137	-9898.271540433372	-630.8576958567653	-9832.047480286968	170.5095787253148	2.5309056608515563	3.373260447797749E-4	0.5672034102167774	3.662812719827484E-4	4.146306479620454E-8	0.5529618690439655	-573.3823621397459	1075.904509790016	1453.3334927259723	1213.9369567693318	248.5616768977679	12.912404874561934	20	8	17	33	3	1	0	0	0	1	1	0	1	0	0	0	0	0	1	0	0	0	0	0	1	0.4677078350052327	1.0364402302377205	1.5476599524823034	2.2269801705041377	0.7549814655810643	0.2668637791409394	0.31068414345238415	0.11919539006671205	1.081561771437203	0.7940677637106898	1.4895433949709758	1.0147918994368264	0.47425674145974434	1.5648066032169035	0.5880944099181802	1.8353078881467715	1.0171301338729375	0.3543369665190649	5.4478531905391625	0.512945048244029	0.010355145316953106	0.4677078350052327	0.0	0.0	0.0	0.7549814655810643	0.2668637791409394	0.0	0.11919539006671205	0.0	0.0	0.0	0.0	0.0	1.5648066032169035	0.0	0.0	0.0	0.0	0.0	0.512945048244029	0.19407299879156636	0.32263408629656126	0.29483707978344714	0.18845583512842412	
62600000	-10545.93294939357	-9908.102488296752	-637.8304610968167	-9840.79650238525	173.65090613261626	2.6958956911038476	3.240872467227412E-4	0.5221565130014855	3.2544359647062096E-4	2.63815259242312E-8	0.5112552062189467	-574.5947149893273	474.3313483733674	1355.7071966214794	299.25873620582513	285.59471999836387	2.7146487893202926	16	33	15	14	3	1	0	0	1	0	1	0	0	1	0	1	0	1	0	0	0	1	1	0	0	0.31533555452489404	1.2964415944086565	0.3122458175802819	0.13099247869403735	0.14841389913564612	0.5857866675868715	0.01876915349704197	2.194530769627231	0.8633948202379561	1.9892736161625448	1.5836962919123436	0.4048031014316899	0.6431483174049869	4.883451377371816	0.5498105898428984	3.2123225057590346	3.461105797406741	2.067664162274079	0.9318168420609086	1.2387927137047527	0.03633067101052473	0.31533555452489404	0.0	0.0	0.13099247869403735	0.0	0.5857866675868715	0.0	0.0	0.8633948202379561	0.0	1.5836962919123436	0.0	0.6431483174049869	0.0	0.0	0.0	3.461105797406741	2.067664162274079	0.0	0.0	0.1910394007341635	0.2947820493688832	0.319078655240516	0.19509989465643626	
62800000	-10539.201466893634	-9905.604676089071	-633.5967908045617	-9835.85821665317	169.20575804130425	2.1657958710940433	3.3381725986473697E-4	0.4801513711289358	3.32944370374844E-4	2.3977959185078368E-8	0.47676392549674135	-583.8554973894069	1077.3251306753452	785.5296012682186	291.50310623778375	180.272330750546	1.3055415233422922	8	50	15	5	3	0	0	0	0	1	1	1	0	0	0	0	0	0	1	1	1	0	0	0	0	0.05830520694565197	0.18564691114416246	1.2503300138655873	0.6853923954505354	1.1899282390781882	0.5874240129451506	0.6308598746001184	3.2000199454405545	1.491747817846172	2.3358014370184215	0.5248523092761197	0.7785119592707891	1.3385736766953227	0.29303121046931835	0.3517903203005659	1.603460492939712	0.5073034077917024	0.5904915255987392	0.8320933419402993	0.24948092912274789	0.00609261757145894	0.0	0.0	0.0	0.0	1.1899282390781882	0.5874240129451506	0.6308598746001184	0.0	0.0	0.0	0.0	0.0	0.0	0.29303121046931835	0.3517903203005659	1.603460492939712	0.0	0.0	0.0	0.0	0.19070924949796364	0.2945640258957183	0.31286256614072966	0.20186415846558742	
63000000	-10504.472852430585	-9908.48179067246	-595.9910617581237	-9840.426967846906	139.80961940458215	2.6490983305154754	4.591894471213488E-4	0.4675120642534663	4.5836364117375606E-4	4.4826185680652274E-8	0.47858150762340024	-539.740651641391	498.3773342296726	1919.0608098487628	144.71700873084	632.0991044969448	4.685881879519307	30	10	36	2	3	1	1	1	0	1	1	0	1	1	0	0	0	0	1	0	0	0	0	0	0	0.09790414542308193	0.14729524176567854	2.3411636628875234	0.06308723942132338	2.4143652220938545	1.2175138781530945	0.5641955038854477	0.09773670258511541	0.6590744764628789	1.0246389500827624	0.13873225769914466	0.6734237913466575	0.40470397033476135	1.823347310397337	1.0305250683656548	0.09269981588482458	1.0842290850870648	0.3910128429635077	0.0917134037332836	1.2016217594170915	0.008964039927575827	0.09790414542308193	0.14729524176567854	2.3411636628875234	0.0	2.4143652220938545	1.2175138781530945	0.0	0.09773670258511541	0.6590744764628789	0.0	0.0	0.0	0.0	1.823347310397337	0.0	0.0	0.0	0.0	0.0	0.0	0.18254634697612354	0.30854984378827355	0.30205649413790225	0.20684731509769957	
63200000	-10491.489922949266	-9915.684790459078	-575.8051324901871	-9846.775050152126	112.44672177719364	2.654340065328593	4.875065386735963E-4	0.4549191713360348	5.514401171675618E-4	5.698069239297533E-8	0.4805141857443069	-536.226655028104	366.3701760917273	562.2845030341001	105.07246531832641	117.54351010120553	14.960475147848808	24	22	1	31	3	0	0	0	0	0	1	0	1	0	0	0	1	0	0	0	0	1	0	0	1	0.12190305242914032	1.1295441235125854	0.7247211730047886	0.885550157809818	0.14593141838983126	0.19243008960077562	0.3490128055203012	0.2239651558854171	0.4689705169225385	0.08299840808779144	1.0590439334324038	0.07127459864725141	0.5688164937946986	0.3359485261680271	1.0190653944401258	0.2486958812676181	2.2996757695031453	1.3157965408553867	0.14317565610238422	0.9729546558041761	0.03095369887545196	0.0	0.0	0.0	0.0	0.0	0.19243008960077562	0.0	0.2239651558854171	0.0	0.0	0.0	0.07127459864725141	0.0	0.0	0.0	0.0	2.2996757695031453	0.0	0.0	0.9729546558041761	0.1992339480369679	0.30337214073297303	0.30242445873465323	0.19496945249540484	
63400000	-10471.946724177467	-9901.967373202691	-569.9793509747753	-9834.803470505025	84.4452921088393	2.5508263060516705	5.658208687087539E-4	0.5287698664945156	6.935171255635053E-4	1.1142006240177379E-7	0.5409802573367871	-512.3970414229465	527.618625575761	444.2400468181195	759.9754897028075	149.68587665730527	3.9125978407618565	15	13	13	37	3	0	0	0	0	0	1	0	0	1	0	1	0	0	1	0	1	0	0	0	0	2.4726887176239116	0.8873033738362371	0.13345031581714242	1.1280400347671684	1.454428494891968	0.32633057562546064	0.16252767321367234	1.3259526294826298	1.1911694973929725	5.795857634396808	0.5303592605598128	1.4670942640294302	3.385397214329104	0.8093189157759303	0.7325219740720345	0.13224455830024998	0.970531093207063	1.0188534375785256	0.7370623551056988	2.8800418019723386	0.028339315366655342	0.0	0.0	0.0	0.0	0.0	0.32633057562546064	0.0	0.0	1.1911694973929725	0.0	0.5303592605598128	0.0	0.0	0.8093189157759303	0.0	0.13224455830024998	0.0	0.0	0.0	0.0	0.21018392217414014	0.3102633598230342	0.2979006562769369	0.1816520617258876	
63600000	-10466.301209892901	-9910.602347968135	-555.6988619247652	-9846.251551233345	87.22284304938549	2.7531825652618056	6.608494573373777E-4	0.5382102590108806	7.101167980990222E-4	1.8132839326316765E-7	0.6228638709449369	-499.9277670293779	971.7857879860047	145.83576714417055	737.5179874269959	107.90224531891636	29.87185042657906	5	23	15	35	3	0	0	0	1	1	1	1	0	0	0	0	1	0	0	0	0	0	1	0	0	1.7056747645007682	1.3530220444773404	0.6284873653325677	0.20602465705506304	1.5988180622811234	0.8247745157289973	0.8161064399055937	1.164800866134452	1.1175810288811237	1.898922918068153	0.8679693874310729	0.30124758395305373	0.1989745716830298	0.7688502968014097	0.03142320606311117	0.5933061392986568	2.1050415438660304	2.7212863645917915	2.700489213109596	0.1952708985547221	0.011335121144860658	0.0	0.0	0.0	0.20602465705506304	1.5988180622811234	0.8247745157289973	0.8161064399055937	0.0	0.0	0.0	0.0	0.30124758395305373	0.0	0.0	0.0	0.0	0.0	2.7212863645917915	0.0	0.0	0.18862799604728386	0.3120484978771941	0.2990679151686455	0.2002555909068754	
63800000	-10439.719403504369	-9905.14615685604	-534.5732466483279	-9838.036955418182	70.31619487408709	2.5194577359956516	9.006063357727419E-4	0.5785521318255621	8.254341749126354E-4	2.8417450786826237E-7	0.6224063935339303	-482.3406543381228	244.33185657557075	871.018727955399	315.3643402406553	60.47661058207023	7.094230297567025	29	7	9	33	3	0	1	1	0	0	1	0	0	1	0	0	0	0	0	0	0	0	1	0	0	0.8549694770256984	0.3304882267124153	0.053391323910154234	0.6251070600503187	0.31379355256145713	0.2960218276404741	0.1289222264547203	0.5547763596074093	1.9411545606503642	1.1939354878496264	0.8543381452459381	1.0582916995018392	4.841600469984052	0.9850685537544637	1.6492696250980556	1.7881675527412004	0.9869478598701361	0.2930081963867751	1.0846491602760688	2.560038010699409	0.042851634385040395	0.0	0.3304882267124153	0.053391323910154234	0.0	0.0	0.2960218276404741	0.0	0.0	1.9411545606503642	0.0	0.0	0.0	0.0	0.0	0.0	0.0	0.0	0.2930081963867751	0.0	0.0	0.18635413475946785	0.31238325366467695	0.3028339054906266	0.19842870608522753	
64000000	-10485.838511697906	-9918.226088080666	-567.6124236172394	-9851.434387066663	80.33409782200305	2.3727214880568277	8.273133163505477E-4	0.7133472178223266	7.105392546610746E-4	2.474658234650297E-7	0.6875077671608391	-509.40183207019254	275.6113610060051	395.11300637457634	770.6127054456609	98.96805454401141	16.32519283248698	28	7	12	32	2	0	1	1	0	1	1	1	0	1	0	0	0	0	0	0	1	0	0	0	0	2.0711448436170894	0.4574218893948947	0.23598717135862413	1.0263567832384224	2.326730731867573	0.9621058105612149	0.6668920457221216	1.718161975386189	1.6519385552001857	1.8421278089791562	0.025263055845760288	3.4185761162229884	0.8106007047991864	2.214161746831199	0.9002846447615542	1.381105026485241	0.21292743476671228	0.5858149406753803	0.39744783534101397	2.5204586694046562	0.0062452822456621065	0.0	0.4574218893948947	0.23598717135862413	0.0	2.326730731867573	0.9621058105612149	0.6668920457221216	0.0	1.6519385552001857	0.0	0.0	0.0	0.0	0.0	0.0	1.381105026485241	0.0	0.0	0.0	0.0	0.1995480564689267	0.30253356910218965	0.30342695738225034	0.19449141704663223	
64200000	-10482.772103843015	-9909.045757498128	-573.7263463448865	-9843.23468932986	104.45578404467845	2.8517485973207397	7.025026672142673E-4	0.4123100646913132	7.060392564974926E-4	1.3975811957484196E-7	0.5174008252153893	-513.2038791195325	405.6031357310557	718.2444219988391	290.21915467456154	125.15099120114856	61.94990945020302	42	2	2	6	29	0	1	0	0	1	1	1	0	1	0	0	0	0	0	0	0	0	1	0	1	0.9736114018236857	0.36001527547269807	0.1079190028339862	1.5057970309883297	2.096088417614372	1.0194850188255085	0.4338044634925117	0.527046725479986	0.6325271992621869	1.177525472480907	1.7042036010404211	1.0724187003774817	0.6214187837840327	1.805712431853414	4.068934478186571	1.8072317918650778	0.733893198509814	4.680639853255942	1.853294782864684	1.691368294036716	0.01005032493653159	0.0	0.36001527547269807	0.0	0.0	2.096088417614372	1.0194850188255085	0.4338044634925117	0.0	0.6325271992621869	0.0	0.0	0.0	0.0	0.0	0.0	0.0	0.0	4.680639853255942	0.0	1.691368294036716	0.19100167358602418	0.3106939326194205	0.3052951312188243	0.1930092625757299	
64400000	-10452.44563228943	-9909.277783021189	-543.1678492682407	-9845.199629958941	114.10890766002242	2.6276206319391386	7.803144607793357E-4	0.40870681775598017	7.506857051321929E-4	8.958087218362958E-8	0.39688286063587724	-491.8178168757251	336.74429254521726	82.23016853124963	115.06703742653795	535.9218060836109	65.0371954695905	12	2	17	15	35	0	0	1	0	1	1	0	0	0	1	0	1	0	1	0	0	0	0	0	1	3.8315168381719364	0.18452590141433392	0.8308054016281383	0.5141590059220905	0.7953835431428462	0.36715900298875104	0.10354578099765524	0.10775074401220666	2.7543155558155488	0.5107622632950762	0.2952421329996935	0.495351329256805	0.24371923822920488	1.043367516604003	1.8583772711119284	1.7816716418062875	1.0767629804450434	0.10285458250128958	0.5602796537363586	0.8164456949644345	0.021502856048510297	0.0	0.0	0.8308054016281383	0.0	0.7953835431428462	0.36715900298875104	0.0	0.0	0.0	0.5107622632950762	0.0	0.495351329256805	0.0	1.043367516604003	0.0	0.0	0.0	0.0	0.0	0.8164456949644345	0.18344266720640376	0.31350715481504204	0.31064723537901834	0.19240294259953483	
64600000	-10486.91857151065	-9898.890116840048	-588.0284546706025	-9834.408526552377	227.4051410583461	2.61529714330714	6.231120823001822E-4	0.5450458964251435	5.241079015985631E-4	1.1630843803804532E-7	0.5911374623538682	-537.0057958799453	677.7211757169931	437.50496313754593	357.5596177422533	98.58470147958853	126.89063960800046	8	43	4	19	7	1	0	0	0	0	1	0	0	1	0	1	0	0	0	1	0	0	0	1	0	0.5508162198224268	0.3291465051534388	1.7079915676652089	0.7172708904543469	0.7258086060234528	0.29359858411138534	0.42250206565458626	1.597058583742502	1.5219315182411595	0.08736645181249442	0.38167604582137143	3.415195105977311	0.23058539497693287	0.507359875112553	0.6509687870144113	2.1301633417507024	0.7962594948051752	2.462209035198051	0.08207006380464842	1.5668688326548896	0.030645756725325626	0.5508162198224268	0.0	0.0	0.0	0.0	0.29359858411138534	0.0	0.0	1.5219315182411595	0.0	0.38167604582137143	0.0	0.0	0.0	0.6509687870144113	0.0	0.0	0.0	0.08207006380464842	0.0	0.174961497148486	0.3125666394332752	0.3199485647822734	0.19252329863596446	
64800000	-10486.128212771417	-9924.288077082694	-561.840135688723	-9858.18636784203	98.97504921137744	2.4498320730640812	7.364769656904041E-4	0.5684044825123242	7.026714294020132E-4	1.5666231204820477E-7	0.5527947520196732	-504.50481210680243	224.13252275703263	140.92819775173527	715.4434521138813	113.03800262129657	10.82284266636842	16	12	18	32	3	0	0	0	0	1	1	0	0	1	0	1	0	0	1	0	0	0	1	0	0	0.5064961156042765	3.4913014336216204	0.38205475641018555	0.19670309708415437	0.4557267001946524	0.702327340915137	1.2878255531778424	0.4342828159162859	1.3370175959546662	5.364293332825207	3.3243639811421146	0.33006694325181896	1.450426955395634	0.5267125597464801	0.23345856219135075	1.8294422640348011	0.709171483552444	0.4476316914426944	1.1532434335686816	1.6423916005536598	0.02093374809537809	0.0	0.0	0.0	0.0	0.4557267001946524	0.702327340915137	0.0	0.0	1.3370175959546662	0.0	3.3243639811421146	0.0	0.0	0.5267125597464801	0.0	0.0	0.0	0.4476316914426944	0.0	0.0	0.19784774873911848	0.29880534374134815	0.30816034704842077	0.19518656047111163	
65000000	-10479.681129524963	-9912.690744316997	-566.9903852079656	-9849.716045821317	98.28893724019974	2.445160681354592	9.513529543093847E-4	0.6432217854141673	8.499745803146779E-4	2.941752777295587E-7	0.6224060281080541	-507.6296374604195	484.850272130906	646.2360516326132	328.0975595406525	254.23714506861748	97.81498292385182	16	4	24	3	34	0	0	0	1	1	1	1	0	0	0	0	0	0	0	0	0	0	0	0	0	3.007356721823546	1.331050515268304	1.10538761819	1.2612402152427764	1.299202572752052	1.4160268766858146	0.3531314875792789	1.7911897892097015	0.2124323991788927	0.6425214599834654	2.5708470508963557	2.003959275853769	0.05014545999718723	4.198651649757034	0.9257343228943122	1.1133413109091226	1.974713360561699	0.25834608633876976	2.0198257690695773	0.7363069769360148	0.005371035165587729	0.0	0.0	0.0	1.2612402152427764	1.299202572752052	1.4160268766858146	0.3531314875792789	0.0	0.0	0.0	0.0	0.0	0.0	0.0	0.0	0.0	0.0	0.0	0.0	0.0	0.1928283001880245	0.3001413826677536	0.2954945032063642	0.21153581393785684	
65200000	-10435.681128131328	-9911.86034475344	-523.8207833778864	-9846.18817063342	81.20190167383379	2.7277814065304367	0.0010718784214355911	0.6594864505888242	0.0010197627142086783	5.88716404191086E-7	0.7233814714693056	-473.30639144707953	281.95443989993373	236.08283436948395	749.3540532527715	51.373880000124124	16.09133181447869	1	30	10	39	1	0	0	0	1	0	1	0	0	1	0	1	0	0	0	0	0	0	1	0	0	1.7498792587672092	0.028740390982367494	0.7072471568338187	0.10336821784879822	0.8250442954315338	0.7929842930169511	0.6349926116185528	0.7373688644851214	2.6633760034148453	1.2441674184856004	0.9612615266526692	2.4744305116095533	1.1160516217382082	1.0182223422406955	0.28889360508481066	0.05458252551233305	0.5080151466054752	1.347325985237491	2.654605714665928	0.043858848640136394	0.04612999370573822	0.0	0.0	0.0	0.10336821784879822	0.0	0.7929842930169511	0.0	0.0	2.6633760034148453	0.0	0.9612615266526692	0.0	0.0	0.0	0.0	0.0	0.0	1.347325985237491	0.0	0.0	0.18073911489660913	0.3233249544295685	0.29619018127115293	0.1997457494026685	
65400000	-10445.284760125676	-9898.126322274014	-547.1584378516611	-9836.908273145376	105.13075246639514	2.7169313930493817	7.594934240003203E-4	0.49604174951527347	8.478416242776534E-4	1.6039555275167778E-7	0.492996753611793	-498.27238438765846	274.80038373105145	469.3506600917984	327.04194563650236	59.7452953074038	34.66177752918794	23	21	9	19	9	1	0	0	0	1	1	1	0	0	0	0	1	0	0	0	0	0	1	0	0	0.8048338033380165	3.859881894371021	1.481245346932721	4.669500705601821	0.9943720522001993	0.5176216230333492	0.27852014302817374	0.1533694654885594	0.18584415218598943	2.9342937864725678	0.22569757514841288	0.4093995446150965	1.4843645927482718	0.1250934926988258	0.444976038827037	0.3696133642481119	0.08104290362573255	0.6245880048147029	0.025608785667146645	0.38948376404803525	0.010992942591081292	0.8048338033380165	0.0	0.0	0.0	0.9943720522001993	0.5176216230333492	0.27852014302817374	0.0	0.0	0.0	0.0	0.4093995446150965	0.0	0.0	0.0	0.0	0.0	0.6245880048147029	0.0	0.0	0.18707003062906027	0.31526521539278063	0.3034015527348782	0.19426320124327995	
65600000	-10481.25058670644	-9923.399539397615	-557.8510473088245	-9849.407781935297	111.03189159209715	2.5115042832027923	8.079630586190752E-4	0.5502554691826776	7.975178331773266E-4	2.0979274413456323E-7	0.5732266487505945	-500.14918486849064	229.20019226617387	234.53519917626565	620.4039721053542	1057.3663959344876	101.7607764723884	29	4	1	9	38	0	1	1	0	1	0	0	0	0	0	0	0	0	0	0	0	0	1	0	0	2.9160561811027694	1.7829676984387401	0.19990725761648478	0.15395637979534982	1.5343970283330857	0.6067753596920569	2.5086401159597633	0.7721903429687539	4.0207474094766456	2.7197305355717125	0.2090245755600042	0.28358797331496116	0.2552130229076121	1.1885441939249881	2.911399883281173	0.2100122480842558	0.3637823641182463	1.6626211271984577	0.5875886140339877	0.40113376851261306	0.02134342653177553	0.0	1.7829676984387401	0.19990725761648478	0.0	1.5343970283330857	0.0	0.0	0.0	0.0	0.0	0.0	0.0	0.0	0.0	0.0	0.0	0.0	1.6626211271984577	0.0	0.0	0.1909497976691497	0.2944214074581007	0.32266321968569733	0.19196557518705115	
65800000	-10451.060376744606	-9921.725371489892	-529.3350052547131	-9854.93047223944	93.7599809821559	3.021503726943473	9.624323987221648E-4	0.5403512124143671	9.316433477795389E-4	3.385108763501004E-7	0.593029559366812	-484.4603150551907	242.40611169145305	152.2302862591874	308.56233456017526	31.68622463148085	49.85629864956727	19	11	14	11	26	0	0	0	1	1	1	1	0	0	0	0	0	0	0	1	0	0	0	0	0	0.6144416895705024	0.0261054611392026	0.8142727102634013	0.6123865653399496	2.843658014972029	2.8418321104126423	0.6674365104443739	1.0380265322682587	0.17967766377732658	0.2903212536140552	0.2504697033056773	1.32760053157356	1.158263069245565	0.15039756642123214	0.9631541287700782	1.4870133292054148	0.516553801809949	1.2306404181555606	0.012461585159686327	0.14351834749745634	0.0049679584981841655	0.0	0.0	0.0	0.6123865653399496	2.843658014972029	2.8418321104126423	0.6674365104443739	0.0	0.0	0.0	0.0	0.0	0.0	0.0	0.9631541287700782	0.0	0.0	0.0	0.0	0.0	0.20611900179881468	0.2978388343199874	0.29951108280081223	0.19653108108038447	
66000000	-10474.430774660528	-9901.609988147422	-572.8207865131055	-9833.506579598556	96.89515411892677	2.713077868282129	7.182820891206732E-4	0.4585674166749797	7.341651939217783E-4	1.2652059038075737E-7	0.5069362867432522	-518.2617041607759	261.82668879343305	414.0918960525689	254.69129466402097	467.9184892188699	85.18038813765465	2	2	15	29	33	0	0	0	1	1	1	0	1	0	1	1	0	0	0	0	0	0	1	0	0	0.13799598355160633	0.9037548797106923	3.15224399926028	0.5810227483124274	0.5500355435006057	0.5812123971778397	3.327606069377042	0.11588271143379418	1.919884724925677	0.5935679881878062	1.1475739338816824	0.5839433511927185	2.979508497166361	0.26414701401009827	0.030525409748212835	0.7872230987172488	0.941386062047749	1.4008474724682711	0.6495450669688544	1.2171718074476137	0.019682744266634893	0.0	0.0	0.0	0.5810227483124274	0.5500355435006057	0.5812123971778397	0.0	0.11588271143379418	0.0	0.5935679881878062	1.1475739338816824	0.0	0.0	0.0	0.0	0.0	0.0	1.4008474724682711	0.0	0.0	0.20047820762974128	0.31761098664847587	0.2962063964214488	0.18570440930033275	
66200000	-10476.166911519133	-9924.826306787148	-551.3406047319834	-9860.476085000455	125.9731063721731	2.6795937151864893	7.468936672226223E-4	0.4573228872589296	7.248659428180812E-4	8.286892065924816E-8	0.39901016684645835	-507.0377204672739	263.4265293811513	416.96923886347486	56.91993307312235	81.69668701016548	56.35037559574263	8	37	6	27	3	1	0	0	0	1	1	1	0	0	0	0	1	0	0	0	0	0	1	0	0	0.18337897661086547	0.6361110997090264	0.8460187955272355	0.35325422362011394	4.449427972780906	1.2354373340641869	1.0897659525953527	0.021728623034842662	1.2995138930605135	0.36149626291626286	0.7668382698484099	0.2532161275441602	0.16311955246348966	0.8761838681542305	0.1613945342767522	0.25637793659801006	0.39707438188432026	1.083205607916061	0.551099977003107	1.6445481542323355	0.00506927788198124	0.18337897661086547	0.0	0.0	0.0	4.449427972780906	1.2354373340641869	1.0897659525953527	0.0	0.0	0.0	0.0	0.2532161275441602	0.0	0.0	0.0	0.0	0.0	1.083205607916061	0.0	0.0	0.20153344806346862	0.30426602741039127	0.29293445943672247	0.20126606508941636	
66400000	-10439.044382957396	-9908.833073995165	-530.2113089622302	-9840.713233467653	119.21243480219216	2.6742233273582388	9.312189601868814E-4	0.41588653353830307	8.917470909481496E-4	1.9089691919110166E-7	0.47438159129312657	-482.61579478547475	318.2209516709742	177.25299446729576	533.5310895087244	114.48107457891987	14.095534406606625	6	26	10	37	2	0	0	1	0	1	1	0	0	0	0	0	0	0	1	0	1	0	0	0	1	0.7921075178941582	0.7121027956893384	0.9090928434090829	1.8454006232565145	1.7164788373232807	0.4357844383197295	1.2428914546505418	0.07184526291071583	0.22830795221704128	0.5987695192470661	0.11116528736116708	3.209434263651847	0.003941917268204552	0.1987270229844302	1.6314142511347336	0.24895097788737702	0.08054338318803281	0.7960398655340296	1.5070408079920286	1.049095621139832	0.009887647416600554	0.0	0.0	0.9090928434090829	0.0	1.7164788373232807	0.4357844383197295	0.0	0.0	0.0	0.0	0.0	0.0	0.0	0.1987270229844302	0.0	0.24895097788737702	0.0	0.0	0.0	1.049095621139832	0.18488628510384592	0.3250018655871538	0.3011002497862725	0.18901159952272645	
66600000	-10473.320538772914	-9915.257195216594	-558.0633435563192	-9848.802357542958	126.13003314504124	2.5855736671124743	6.810374665925822E-4	0.40524285638684593	6.873215834400088E-4	7.800863173211751E-8	0.40333000841765143	-505.7652043853114	320.6808363646175	409.26602250113	465.3388649416783	806.4256932048795	76.20331890050515	14	12	13	4	38	0	0	1	0	1	1	0	0	0	0	0	0	0	0	0	1	0	1	0	0	0.4386638049320483	2.8859546350499063	1.1209146547406832	0.2772462281898681	0.8907271638674323	0.3668270645633057	0.1288716966183977	0.8540663658504158	0.8914353055868453	0.17965186526861587	1.809614868576538	1.0995942874996196	0.9021578422739248	1.9254063048667758	1.0415496698980395	0.1649359906713478	4.379241474928017	1.2234198334609314	0.1465765378562974	0.17748194527124347	0.011871852270956289	0.0	0.0	1.1209146547406832	0.0	0.8907271638674323	0.3668270645633057	0.0	0.0	0.0	0.0	0.0	0.0	0.0	0.0	0.0	0.1649359906713478	0.0	1.2234198334609314	0.0	0.0	0.19598958606536107	0.30872224571920487	0.3020612843370827	0.19322688387835008	
66800000	-10484.65290298202	-9898.34061111484	-586.3122918671794	-9832.866935742239	131.12259881497943	2.7071550612922235	6.730479482544944E-4	0.5995511203763945	5.91972164992147E-4	1.2860865881844004E-7	0.5968696199996442	-528.7040848944022	383.06326714437415	598.166910406798	805.9822643162966	52.58518242127898	53.74431565464553	12	15	20	4	30	0	0	0	0	1	1	1	0	0	0	0	0	1	0	0	1	0	1	0	0	1.3386688346430802	4.741274238386481	2.4378782272129507	0.5290682118657355	2.0262637828439263	1.0490165186447167	0.5803297394189365	0.21339816721223814	0.8914024499028259	0.2597821422318233	0.06699296668402632	3.5056100851153627	1.794893502998914	0.6288451079398821	2.4079387770669505	0.23801448607599412	1.2324190453878294	0.9907602248074864	0.9235986641419668	0.2785266738612902	0.00598968102461903	0.0	0.0	0.0	0.0	2.0262637828439263	1.0490165186447167	0.5803297394189365	0.0	0.0	0.0	0.0	0.0	1.794893502998914	0.0	0.0	0.23801448607599412	0.0	0.9907602248074864	0.0	0.0	0.1897152549648062	0.3126639862795516	0.30533158926744336	0.19228916948819752	
67000000	-10461.763917658593	-9917.1136999549	-544.6502177036921	-9850.966181732158	99.7310858397076	2.4215784756467476	7.786625610373915E-4	0.8524468873363144	6.740138151113222E-4	2.8986874895046075E-7	0.769118681266406	-495.9019177348858	191.6132081583327	1029.6213691306089	56.1232742898004	32.31631076842886	72.81405653116711	26	19	29	1	6	0	0	0	0	1	1	0	0	0	1	1	0	0	1	0	0	0	0	1	0	0.12654938458069054	0.025251676322986284	1.920740068838147	2.6923909781829827	0.23525860281177324	0.13316170439985264	1.2095496549153089	0.3300968253928976	0.29709801637950534	0.43535661526135166	0.2158781890758398	0.13777034672299215	2.0429276327885026	0.25700523882670206	1.850011697052435	0.637380943630249	0.07531383721965426	1.8514260760584467	0.13613103758611117	1.4060893316338432	0.01763281020714702	0.0	0.0	0.0	0.0	0.23525860281177324	0.13316170439985264	0.0	0.0	0.0	0.43535661526135166	0.2158781890758398	0.0	0.0	0.25700523882670206	0.0	0.0	0.0	0.0	0.13613103758611117	0.0	0.1791990610424137	0.3154498011621692	0.3117370587293501	0.19361407906606565	
67200000	-10498.524208491666	-9907.54797297785	-590.9762355138148	-9841.882853670219	182.79499190067656	2.62382970279341	5.68222576047084E-4	0.5053700647881618	5.626924726984208E-4	8.414433409382146E-8	0.5216008012705973	-541.8977056431976	680.6300950764036	763.8876905108227	623.7688423234737	144.02004274885584	80.31980936988285	8	10	27	26	10	0	0	0	0	1	1	1	0	0	0	0	0	0	0	0	1	0	1	0	0	0.8285292991522387	0.24447174109186107	0.06225427320149171	0.954448544683084	0.6430575950091018	0.3694484046561037	0.2584453984508792	0.10223837280540525	0.462825074178593	0.5304135102108143	0.035517129228944275	1.6268715217060237	0.8001577142031032	0.5875867050565279	0.40880621460493916	0.9990214322266201	1.084168366607397	2.620541229844795	3.7139106264459874	2.0044900924118343	0.012859662154728217	0.0	0.0	0.0	0.0	0.6430575950091018	0.3694484046561037	0.2584453984508792	0.0	0.0	0.0	0.0	0.0	0.0	0.0	0.0	0.9990214322266201	0.0	2.620541229844795	0.0	0.0	0.19742474442724886	0.2920645515593798	0.31677911728852876	0.19373158672484134	
67400000	-10498.484784311959	-9926.188961452995	-572.2958228589639	-9855.276051344643	212.78784659531425	2.751270563870586	5.695751907504128E-4	0.48817514020005787	5.476837401756279E-4	6.875618857534856E-8	0.4776906191849112	-525.007728094815	379.2929459883821	302.12972772479145	501.4757651122828	723.3897608242919	80.4388152461173	13	9	1	27	31	0	0	1	1	1	1	0	0	0	0	0	0	0	1	0	0	0	0	1	0	0.19246959962863847	0.6468451164204596	0.24262357679035243	0.2466105353180725	0.2196464133475712	0.5842705709816587	0.1755933246919573	0.16902715875851448	2.772527122767526	0.003593496655009748	0.08272304915552932	0.11352915694470742	0.9180415669486199	1.0628571947169314	1.8143213006946879	1.645236649490487	0.7616885502745334	2.358122415655698	0.26183876816254104	0.6427319279214461	0.015947875439107466	0.0	0.0	0.24262357679035243	0.2466105353180725	0.2196464133475712	0.5842705709816587	0.0	0.0	0.0	0.0	0.0	0.0	0.0	1.0628571947169314	0.0	0.0	0.0	0.0	0.26183876816254104	0.0	0.18306557217887023	0.3174967547815686	0.3097620383122329	0.18967563472732712	
67600000	-10443.260404996912	-9884.875186268848	-558.3852187280646	-9821.923670865943	130.0030638481629	2.5434288485380034	6.606652200492804E-4	0.5547447352760803	6.574844215110459E-4	1.5395067341676737E-7	0.5721055561483753	-508.62052276695727	512.1311225985405	340.4463817715999	765.0025129464548	580.4211839581883	78.69506700619844	22	11	9	4	35	0	0	0	0	1	1	1	0	0	0	0	0	1	0	0	0	0	1	0	0	1.5753995984039666	0.3881916584204484	1.4836155406775993	0.9852620068831852	1.6567525382646737	1.6217920956946015	0.8606404808374868	0.43847669170180764	0.9726120441081313	1.6166766913544979	0.9940082778641631	0.05410403744479857	0.3704562802799998	1.0273268598201724	0.15017968781220156	0.04603668496192858	1.3772843160104544	1.1131666236052091	0.2619707159145956	0.4219270868658294	0.006550712481360438	0.0	0.0	0.0	0.0	1.6567525382646737	1.6217920956946015	0.8606404808374868	0.0	0.0	0.0	0.0	0.0	0.3704562802799998	0.0	0.0	0.0	0.0	1.1131666236052091	0.0	0.0	0.19799844401509453	0.2971791797421469	0.30532992904695805	0.1994924471957994	
67800000	-10478.790314016034	-9918.077052335055	-560.7132616809803	-9850.618837736625	70.24538881698716	2.5426972543593247	6.92684214362217E-4	0.6855889280579011	7.154367619949454E-4	2.2800841561523636E-7	0.6617058120048495	-508.0947347756331	132.81519798277898	194.54512862729177	539.7525288986969	117.86182721709312	1.0318577380657505	18	9	23	28	3	1	0	0	0	0	1	1	0	0	0	0	0	1	0	0	0	0	0	0	1	1.15362770636188	2.2747163558970804	0.7167878683171518	0.6832809342453663	1.2695226566520403	0.47452981247751586	0.7462019271410303	0.5583798050019425	0.9353098345603403	1.6998045294159678	0.8980649709534935	2.389175194547556	1.8601568062831897	0.6760120080058333	0.8400727752046556	0.731456669550261	3.9007172553057305	0.6032170011381249	0.9377824657129171	0.9352654235260908	0.021165475387106412	1.15362770636188	0.0	0.0	0.0	0.0	0.47452981247751586	0.7462019271410303	0.0	0.0	0.0	0.0	0.0	1.8601568062831897	0.0	0.0	0.0	0.0	0.0	0.0	0.9352654235260908	0.18689665858638155	0.30340426247255564	0.30935573682276285	0.20034334211829874	
68000000	-10464.148658803286	-9913.571782940839	-550.5768758624474	-9850.409444798195	90.06014781454994	2.5563651447039764	6.561997723350022E-4	0.5689244374752538	7.178637629029351E-4	1.5847666912226954E-7	0.5983025818996205	-506.08950016583157	354.0063067262131	561.8450692016283	17.439606723389815	59.815657845132634	14.340700006243898	37	14	4	23	3	0	0	0	0	1	1	1	0	0	0	0	0	0	0	0	1	1	0	0	0	0.5156036579122716	1.056028218687376	0.02635405864966583	1.26672987968053	1.321605807491348	1.0735091252580118	0.5576627580986212	1.7740222356493942	1.4300319472526464	0.007673519765161284	2.1655528580398427	1.2540701616917052	0.33685646274856945	0.45954145955628745	0.016625177780470426	0.4625730211027107	0.9491630284305862	0.2687467327398298	1.8769906903128322	0.08532414517936276	0.00607069262100047	0.0	0.0	0.0	0.0	1.321605807491348	1.0735091252580118	0.5576627580986212	0.0	0.0	0.0	0.0	0.0	0.0	0.0	0.0	0.4625730211027107	0.9491630284305862	0.0	0.0	0.0	0.20207006039502265	0.30409901683589124	0.29533849777572624	0.1984924249933586	
68200000	-10432.51162816384	-9898.073212355717	-534.4384158081223	-9834.112042798744	74.6357257807216	2.7339352283197456	7.32482001447767E-4	0.5676577409791861	7.642755503547447E-4	2.1314859268010449E-7	0.62692872043765	-491.1336482315903	228.03406046634072	883.1965515628333	94.03266478805752	5.150941601342912	3.5379796256631613	28	15	35	2	1	0	0	1	0	1	1	1	0	0	0	0	0	0	0	1	0	0	1	0	0	0.6462997609508377	0.8916654624531924	0.18647676583781636	1.0456917381266242	0.9731630524310286	0.6557222789070027	0.2548590448792256	1.9825152492216487	1.3719415619763118	1.3345308999364895	1.2889016939864184	0.3688851807319741	0.659062162916241	0.06185800469382807	0.35284864147975514	0.024663097873972993	1.6540135014672952	2.0865957649370706	0.1189403219299403	0.21551915617013995	0.013568592290562422	0.0	0.0	0.18647676583781636	0.0	0.9731630524310286	0.6557222789070027	0.2548590448792256	0.0	0.0	0.0	0.0	0.0	0.0	0.0	0.35284864147975514	0.0	0.0	2.0865957649370706	0.0	0.0	0.1974022263223432	0.31048902263088124	0.30609267659664896	0.18601607445012533	
68400000	-10478.68454796879	-9914.341532871606	-564.3430150971849	-9845.385098591176	195.18278895793586	2.461467078594096	6.47117324676951E-4	0.5344373921608238	6.506908602384429E-4	1.266981722622781E-7	0.5438925284216105	-517.3365415573129	444.42899035270983	269.26282779989486	536.6300921849834	84.01002832402602	78.1050008526082	7	23	19	4	28	0	0	0	0	1	1	0	0	1	0	0	0	0	1	0	0	0	0	0	1	0.34719473513558663	0.18173613678535813	1.2278962853329176	1.6584209904774045	1.4638498711302477	0.626191631632714	0.6394970266600298	0.24597861142456978	1.2240115951652362	0.7996056059059616	3.3693800515176227	0.7365164359350557	1.0286019293925408	1.8571407467401282	0.018675747979132983	1.1943039789254766	0.24693779379624556	0.7649658071481105	0.0031694970521726745	0.07391996918337167	0.013210957217649841	0.0	0.0	0.0	0.0	1.4638498711302477	0.626191631632714	0.0	0.0	1.2240115951652362	0.0	0.0	0.0	0.0	1.8571407467401282	0.0	0.0	0.0	0.0	0.0	0.07391996918337167	0.19155387189050901	0.30566325160669827	0.30905558028512425	0.19372729621766713	
68600000	-10491.805965023328	-9899.319576120532	-592.4863889027957	-9832.44265851462	127.22787069469749	2.6127622443155203	5.326650537816925E-4	0.5772079102708562	5.098362564231582E-4	8.536327144889386E-8	0.5740544651598045	-546.330094421476	481.5903597451746	451.42138121077284	763.5610808367957	147.73802342657225	60.80794543529158	13	3	26	37	2	1	0	0	0	1	1	1	1	0	0	0	0	0	0	0	0	0	0	0	0	0.9687089485554858	0.4081125119840598	0.7340331496567353	0.08158087199492152	1.3433084411383502	0.9789515447789497	0.865694339830602	0.1188198470325876	0.5583634112556392	0.7996609946950601	0.0208033436679537	3.328044022163968	0.3681626592953963	1.2513770837579594	0.24668900038518624	0.16771051376162058	0.5707910243840106	9.618917448413693E-4	2.493375826969419	0.40239975133208955	0.004851364396299917	0.9687089485554858	0.0	0.0	0.0	1.3433084411383502	0.9789515447789497	0.865694339830602	0.1188198470325876	0.0	0.0	0.0	0.0	0.0	0.0	0.0	0.0	0.0	0.0	0.0	0.0	0.19308390554355795	0.3010478515012307	0.3064112453587278	0.19945699759648222	
68800000	-10467.248302442926	-9910.900954968325	-556.347347474601	-9842.876354885611	77.84478983413695	2.625138906250713	6.21931777822412E-4	0.6131055503685996	6.613398936295237E-4	1.4165508359809835E-7	0.6166334469323939	-504.2396173099024	307.8578822588536	245.5027918497383	865.4675689190681	104.75078650760149	1.0499387166498289	26	3	14	35	3	0	1	0	0	1	0	1	0	0	1	0	1	0	0	1	0	0	0	0	0	0.18438000193873974	0.3569398821509231	0.6155429674407783	0.559304289551822	0.8054576949379172	0.19503103830755875	0.530487124309761	0.015024144454348467	2.975983963767997	1.1129325739889038	1.0406304002489455	1.7957598997446773	0.4524664800275899	0.9752036567970686	1.9454927532930653	1.3596892667444276	1.8999164509307311	1.4774969511331437	0.21714938239234474	2.306203609703867	0.02090592679848257	0.0	0.3569398821509231	0.0	0.0	0.8054576949379172	0.0	0.530487124309761	0.0	0.0	1.1129325739889038	0.0	1.7957598997446773	0.0	0.0	1.9454927532930653	0.0	0.0	0.0	0.0	0.0	0.2040438526260246	0.29125788033441974	0.30139540280135174	0.2033028642382026	
69000000	-10472.048185962221	-9907.321964636212	-564.7262213260084	-9844.258362878529	82.11654287449265	2.416374731035298	6.006720985333084E-4	0.4930031499463086	6.774698843045107E-4	9.164749338634302E-8	0.4807426166822071	-520.8704299627805	338.37286861103337	631.3344534727822	143.9935440439393	23.05866635862868	4.555781983413584	32	15	30	2	2	0	0	0	0	1	1	0	0	0	0	1	0	0	0	0	1	0	1	0	0	2.036796793375154	0.568155654411776	0.4629459200304654	2.181900369703696	0.49525699749429497	0.3963528064519365	2.214173537767315	1.063821525580142	0.7916128942464791	0.2703719521349629	1.0904095260408286	0.39936280731912244	0.6375175742197833	0.41614010532398177	0.22072287888749673	0.21522286847398422	1.2563346319917428	0.7606541779457225	0.24719352853464097	2.619104105497113	0.014669410832000651	0.0	0.0	0.0	0.0	0.49525699749429497	0.3963528064519365	0.0	0.0	0.0	0.0	1.0904095260408286	0.0	0.0	0.0	0.0	0.21522286847398422	0.0	0.7606541779457225	0.0	0.0	0.1815771707393212	0.29858533827142136	0.32161761688763313	0.1982198741016231	
69200000	-10491.887888103043	-9911.495013575679	-580.3928745273636	-9842.534739917772	93.81483069789513	2.342851688566459	4.972095918123043E-4	0.489212055678852	5.960098092044963E-4	7.146882894599702E-8	0.5168627442687748	-529.8185390299725	383.0324161415755	581.157705482581	60.10655583754898	160.2756433053757	7.240627576963199	1	49	17	10	4	1	1	0	0	0	1	1	0	0	0	0	1	1	0	0	0	0	0	1	0	2.459617905454166	0.3721949650918008	0.8017208434845582	0.5963023932009609	0.7773002657081299	0.4102038180268039	1.5148943177502612	0.18401824084853607	0.4133944237776193	0.12228501670057942	1.162238291049778	0.6690303912361601	3.6825152496442852	0.5882561000076741	0.9758287086879016	2.210579168769011	0.12182873826822199	1.9870501471748365	0.1715400804896872	0.3715753769039327	0.01978873745985343	2.459617905454166	0.3721949650918008	0.0	0.0	0.0	0.4102038180268039	1.5148943177502612	0.0	0.0	0.0	0.0	0.6690303912361601	3.6825152496442852	0.0	0.0	0.0	0.0	0.0	0.1715400804896872	0.0	0.19494917472274398	0.30470724232733193	0.2917140566164882	0.20862952633343465	
69400000	-10456.962642155144	-9907.864760069217	-549.0978820859277	-9842.215602988763	79.61113065014531	2.651270308672916	6.910946532110494E-4	0.5155300187969672	7.962212622506595E-4	1.5779542435746457E-7	0.5508524535547413	-500.6950270839282	235.66764796377606	309.1519978254174	635.1639311632788	60.33098177237477	77.71932160222417	13	8	23	9	28	1	0	0	0	0	1	1	0	0	0	0	0	1	0	0	0	0	1	0	0	0.20068385884938061	0.06391711373655634	0.005517138080687272	0.3852118317542552	0.9693482660659787	0.29817005377718886	0.5838634269729948	1.4006720956772032	1.6634505955407264	1.0551833837359526	1.0217807148330966	1.191715696543562	2.1181741371846936	0.22733898925653342	2.2580878048521473	0.6292565758807677	2.687185984937826	0.452838099607601	0.7941856492859757	1.211174329880872	0.025104089210459066	0.20068385884938061	0.0	0.0	0.0	0.0	0.29817005377718886	0.5838634269729948	0.0	0.0	0.0	0.0	0.0	2.1181741371846936	0.0	0.0	0.0	0.0	0.452838099607601	0.0	0.0	0.19915153094360702	0.2945709813397347	0.3062003878928066	0.20007709982385047	
69600000	-10448.778210947212	-9900.29339349484	-548.4848174523714	-9830.825493244378	81.80446624352767	2.587030857219071	7.230765969077204E-4	0.6266548759805733	7.480977002737883E-4	2.953436239551258E-7	0.7254683447466879	-494.6173001187149	248.11137592323112	57.34850284789588	479.46375134386125	149.0452825516276	2.1990885369739397	12	10	20	36	3	0	0	0	0	1	1	0	0	0	0	1	0	0	0	0	0	1	1	0	0	0.41506215389804313	0.44063720119904926	1.2680120500536947	0.17617090002271477	0.6407681549883811	0.9016817778445902	0.22313881776563294	3.045321152794713	4.390562150386325	1.1582559570663569	0.6752506183925362	0.06952808829294072	1.7737171962926992	0.255921193179103	0.37833032791789023	0.4412995697697827	0.5254287811613502	1.3919561421453357	1.9330564685022353	0.9417373373787447	0.018076481588913153	0.0	0.0	0.0	0.0	0.6407681549883811	0.9016817778445902	0.0	0.0	0.0	0.0	0.6752506183925362	0.0	0.0	0.0	0.0	0.0	0.5254287811613502	1.3919561421453357	0.0	0.0	0.19163062892034374	0.3056957638837029	0.31512642962976556	0.18754717756618658	
69800000	-10460.352293320964	-9912.99316081577	-547.3591325051939	-9844.5464477659	72.11610560087978	2.411729896112474	7.427476810640461E-4	0.5014421569633398	7.50459631239749E-4	1.6419603909402127E-7	0.5303977081430892	-501.27434747818836	394.9796657259477	430.0806851249044	88.37788531156404	86.99214281598547	0.9782801829572457	22	23	26	7	3	0	0	0	0	0	1	0	1	0	0	1	0	0	0	0	0	1	0	0	1	0.3131601330251064	0.40772061453133635	0.4964221441896384	1.6752541678843764	1.4585041511208454	0.17149117163566907	1.6477053898420797	0.4925592924386175	0.8462119189661219	0.19711905865838583	0.31340892137426896	0.2827381831304275	0.7588008591389531	0.19052959822916468	1.7714330170279684	0.5658565338340459	1.9954954330797	2.6645601368512652	2.3256627565024206	1.0337601027918741	0.031857097029594945	0.0	0.0	0.0	0.0	0.0	0.17149117163566907	0.0	0.4925592924386175	0.0	0.0	0.31340892137426896	0.0	0.0	0.0	0.0	0.0	1.9954954330797	0.0	0.0	1.0337601027918741	0.19137016365309215	0.2953163701649758	0.31248974259912465	0.20082372358280604	
70000000	-10461.758985521288	-9908.683143657654	-553.0758418636334	-9839.736165252683	74.13798919182483	2.5357277709630806	6.751856890058736E-4	0.46107254323817615	7.152870519798051E-4	1.0407054011787703E-7	0.4821438995395636	-511.4679650589631	466.9174714819722	92.92375808916603	75.86652944681707	126.20060570385984	2.8893147402343926	47	12	2	16	4	0	0	0	0	1	1	0	1	0	0	1	0	0	0	0	0	0	0	0	0	1.7612290466084535	1.2055358234204807	0.6632552628662354	1.326876448501775	1.032998827763691	0.6900441138735294	1.204866138288122	0.12297551290035115	0.22599145705142606	1.73924389548818	0.7434344687676834	0.7247573358986086	0.09169022541093216	0.2778046878171207	0.30081515246835805	0.2865438101850992	0.34529077420475507	0.39769635187164043	0.09009109047060179	3.1205620432195422	0.006067756112590371	0.0	0.0	0.0	0.0	1.032998827763691	0.6900441138735294	0.0	0.12297551290035115	0.0	0.0	0.7434344687676834	0.0	0.0	0.0	0.0	0.0	0.0	0.0	0.0	0.0	0.1879850175470718	0.31750232611708945	0.29997095023229964	0.19454170610353774	
70200000	-10455.768948450816	-9910.20157853449	-545.5673699163249	-9843.004182030663	102.63015894169062	2.6305083416738513	6.33169172536995E-4	0.5673809265999441	6.871147373014094E-4	1.72701533768064E-7	0.6066527172669874	-498.973897634088	282.0259025690262	829.679757049317	74.27465656440147	42.752336553513615	15.652935947422854	29	13	35	1	3	0	1	0	0	0	1	0	0	1	0	1	1	0	0	0	1	0	0	0	0	0.5714987044247415	0.5125974496703142	0.7615101129455614	0.11837250782459292	0.03184430534819011	0.9452404808986201	1.7878288925321915	3.680997349682321	1.9657796582759774	0.16735672375526686	1.3595639339000303	0.014309224015978643	0.3596608625707625	0.07468677796347023	3.1196794775147225	0.5029492313909892	1.144724371262145	0.2659137589279358	0.18997538954057988	0.6521969199930079	0.02219734124498602	0.0	0.5125974496703142	0.0	0.0	0.0	0.9452404808986201	0.0	0.0	1.9657796582759774	0.0	1.3595639339000303	0.014309224015978643	0.0	0.0	0.0	0.5029492313909892	0.0	0.0	0.0	0.0	0.1982123104805399	0.2977404114181592	0.3046172464638322	0.19943003163746742	
70400000	-10441.39757939703	-9910.944228427245	-530.4533509697841	-9838.130653264192	74.16902560940478	2.8525811258874176	7.824240166336399E-4	0.6760631781753909	8.255233266436927E-4	2.999418438085767E-7	0.6903976269656452	-478.6164153780677	242.87957013503535	856.2515604996725	73.77051851942817	142.32812772984855	2.8590631716408152	35	7	23	13	3	0	0	0	0	0	1	1	0	0	0	1	1	1	0	0	1	1	0	0	0	0.08143654067354235	1.9331074001388424	0.3616420037727296	0.2694900842428906	0.9589539052903284	0.14147372171379272	0.24037617747149842	1.0961134232246266	0.9686181059669416	0.2597177856403249	0.5754717229983716	0.12968858881493392	1.4955632494331426	0.5072393456094857	1.209783335848451	0.7733553609599729	0.8404256386786151	4.703737994136993	0.7255574312080835	1.3642307041946222	0.06864342843124138	0.0	0.0	0.0	0.0	0.0	0.14147372171379272	0.24037617747149842	0.0	0.0	0.0	0.5754717229983716	0.12968858881493392	1.4955632494331426	0.0	0.0	0.7733553609599729	0.8404256386786151	0.0	0.0	0.0	0.18352282313167026	0.31067757897494697	0.3123399776152646	0.19345962027811692	
70600000	-10446.178228289264	-9909.595959930999	-536.5822683582654	-9836.197183646453	77.6716065157486	2.863659193199597	7.806902163951652E-4	0.4796747417930118	8.248605207852369E-4	1.495689774589438E-7	0.4891777376112206	-493.4542680156932	231.64377178495866	480.0421149228126	96.98751116884726	16.065011374996914	15.532443709989481	29	14	34	3	1	0	0	0	1	0	1	1	0	1	0	0	0	0	0	0	0	0	1	0	0	0.5548090628770593	0.6633259946147898	0.15326159593354433	0.16032952018690286	0.3732454085483723	0.08562897146824483	0.05085739124180886	1.7907484506373699	0.29761509678787057	2.0908943610304136	1.6429647098916969	0.38145723184378705	1.0650990786280117	1.0358583881320107	1.1267223735184777	0.8080302815263306	0.3046872367648581	4.630684058270155	0.1565187191624973	0.46759988651010087	0.08892268341484412	0.0	0.0	0.0	0.16032952018690286	0.0	0.08562897146824483	0.05085739124180886	0.0	0.29761509678787057	0.0	0.0	0.0	0.0	0.0	0.0	0.0	0.0	4.630684058270155	0.0	0.0	0.19574071353735756	0.30114253632815874	0.31160222442597457	0.1915145257085077	
70800000	-10447.21786754448	-9889.154401602469	-558.0634659420095	-9823.963492249868	78.89353063937216	2.7898353840867	6.607557667580524E-4	0.5981633411626291	6.827477189596638E-4	1.6576300844016986E-7	0.6226921373608932	-505.5305016611609	373.15396508597007	742.2779154576846	901.7325453836626	119.59510763599658	0.7363938598589516	26	9	7	36	3	0	0	1	0	1	1	0	0	0	0	1	0	0	0	0	0	0	1	0	0	0.06848751166999012	0.4265848786590539	1.5656741136343895	1.7082218872343076	0.6356139358982563	0.7755315239968847	0.5270603942876468	0.25476681544189494	2.378104114153571	1.3634192799016258	1.0348013685028594	1.4262311880417593	0.918606076533058	2.1535064655353073	0.4153179532856658	2.74551981647381	0.4773549434216563	1.898774705825646	0.1162597118148779	0.7768781135052683	0.01636520749921278	0.0	0.0	1.5656741136343895	0.0	0.6356139358982563	0.7755315239968847	0.0	0.0	0.0	0.0	1.0348013685028594	0.0	0.0	0.0	0.0	0.0	0.0	1.898774705825646	0.0	0.0	0.1814159172646278	0.3138791079005302	0.3143285369854903	0.1903764378493503	
71000000	-10462.520905321308	-9894.496960181095	-568.0239451402124	-9824.883733180388	82.67967356279011	2.3994794507804262	6.618999571510991E-4	0.5149615284157625	6.923501705120869E-4	1.2089855153044826E-7	0.5215294278950857	-516.6043427479211	425.17243937472006	943.6173568109236	256.99881363724177	97.66373609517555	6.11661463137383	26	20	6	27	2	0	0	1	0	1	1	0	0	0	0	0	0	1	0	0	0	0	1	0	0	1.4198565099604665	0.04198451518628489	1.2300714384820306	1.9856225429901444	1.7375355972956192	0.7604577458998149	0.9844498211024448	0.8958406769071124	1.5050369225088676	2.9066342727546273	0.6437501323101736	1.973000847172798	0.4115814546351597	1.1536640694315017	0.4549124232013842	0.4095790605824833	0.5657911607421673	1.5244437583393389	1.2010664696160047	0.5419963680957418	0.017973020600318003	0.0	0.0	1.2300714384820306	0.0	1.7375355972956192	0.7604577458998149	0.0	0.0	0.0	0.0	0.0	0.0	0.4115814546351597	0.0	0.0	0.0	0.0	1.5244437583393389	0.0	0.0	0.18602611058567672	0.31263288722632465	0.29694993877475284	0.2043910634132442	
71200000	-10468.648181755088	-9920.69577083838	-547.9524109167083	-9854.097603631397	95.55532906615956	2.5953273227232394	7.839518696820014E-4	0.6272991284720247	7.51072690179395E-4	2.7781439066342295E-7	0.7052982976968156	-496.1262821528711	161.4796041236875	409.42504271539	114.78334611637338	584.9739729174323	59.140663556347754	2	4	18	22	35	1	1	0	0	1	1	1	0	1	0	0	0	0	0	0	1	0	0	0	0	1.4673080984553997	0.4092265129162581	0.6878822772038029	1.9762453225201817	0.5971417111599125	0.3365750499248489	0.23132860680953712	0.645322057051734	1.2839570029953278	0.13270383551446108	0.6293134471047429	0.5600821595324543	0.47883773307058664	0.3781527079953992	0.5638252959504443	2.059924153499272	0.011277438680367874	1.2999885609318795	1.2486627236619838	1.1701259872884642	0.024935928622584255	1.4673080984553997	0.4092265129162581	0.0	0.0	0.5971417111599125	0.3365750499248489	0.23132860680953712	0.0	1.2839570029953278	0.0	0.0	0.0	0.0	0.0	0.0	2.059924153499272	0.0	0.0	0.0	0.0	0.19330645453967896	0.3014466175650844	0.3109021733889541	0.1943447545062809	
71400000	-10472.621087782416	-9918.753597268678	-553.867490513738	-9849.607987082914	85.98709745170743	2.449874741345676	6.886506209609553E-4	0.5596764920261753	6.994863072604062E-4	1.4027777385570392E-7	0.5889264660133973	-505.68308407790477	132.95389199689896	426.3481482951394	171.8109935295819	544.034763192188	98.60848917312615	2	6	19	19	35	1	0	0	0	1	1	1	0	0	0	0	0	0	0	0	0	0	1	0	0	1.073555425439412	0.2435064765102883	0.34239377085019074	1.3092965059436128	0.5144341657670376	0.7270114169627511	0.12726909372340076	0.7490687656718379	0.08029778900781964	0.7807457255696865	2.4043966371127645	0.35666438105254894	2.2433839152878696	2.404159370903404	1.8024825108972102	0.32858472281673384	0.3118669058488939	0.5716310481528935	0.2854093383698037	0.00824078216924981	0.011900475178554902	1.073555425439412	0.0	0.0	0.0	0.5144341657670376	0.7270114169627511	0.12726909372340076	0.0	0.0	0.0	0.0	0.0	0.0	0.0	0.0	0.0	0.0	0.5716310481528935	0.0	0.0	0.19296133668487533	0.3047535851251414	0.3072251511550298	0.19505992703495184	
71600000	-10485.080642522844	-9919.050622705523	-566.0300198173215	-9853.096461491434	130.68643898533801	2.532071657502872	6.572196649508038E-4	0.48374256334727356	6.203227460415571E-4	7.884021120109525E-8	0.4487664650233161	-511.40166627496023	190.4300971812979	1269.1896651077204	80.81048400128736	125.90164775502825	172.54526732451984	31	14	21	13	2	0	0	0	0	0	1	0	0	1	0	1	0	0	0	0	0	0	1	0	0	1.9429423801426706	0.25996732208729534	1.1402241073747799	2.418047078655869	0.34141696078623046	1.4187906917165263	2.164151863595096	0.056498507516559174	1.9468974267555732	1.4219658558697228	1.2972182982571836	0.6064266543738397	1.5143359261350662	0.1281593300204737	0.16789583938372057	0.44769827114913735	0.18644253089259413	0.519508003704199	1.1959636703794534	2.306284322090011	0.02059407150430521	0.0	0.0	0.0	0.0	0.0	1.4187906917165263	0.0	0.0	1.9468974267555732	0.0	1.2972182982571836	0.0	0.0	0.0	0.0	0.0	0.0	0.519508003704199	0.0	0.0	0.1883551570299324	0.3115371050549965	0.30091067282379075	0.19919706509127869	
71800000	-10484.242676147645	-9912.597914725844	-571.6447614218018	-9841.69745653887	159.1477268298768	2.731344119681022	5.381464784057434E-4	0.4924684034286772	5.527613407226146E-4	5.979963602427015E-8	0.46407725552046997	-522.9821961091777	356.82458712149884	365.1341929638903	638.1254407302238	54.7641633397343	141.1632231818677	23	13	8	16	21	0	0	0	1	1	1	1	0	0	0	1	1	0	1	0	0	0	0	0	0	0.4918371491897275	3.1176040566181853	1.2207685383526188	0.3974708228741944	0.4421487184274923	0.19013261289075348	0.09198984972503571	1.604614428827934	0.11507010837124215	1.5990209754365743	0.9877631126898145	0.1209550789459442	0.4822177649950632	0.7791111921689755	1.7674020079729649	0.02969289450473383	0.1577609268461641	1.6761429693237337	0.33380605782633027	0.09573306445425898	0.0203233613913779	0.0	0.0	0.0	0.3974708228741944	0.4421487184274923	0.19013261289075348	0.09198984972503571	0.0	0.0	0.0	0.9877631126898145	0.1209550789459442	0.0	0.7791111921689755	0.0	0.0	0.0	0.0	0.0	0.0	0.18345011477681394	0.3099605177153463	0.3056198803235013	0.20096948718433677	
72000000	-10458.309921223119	-9892.28908452397	-566.0208366991482	-9824.60836074368	178.59260689839775	2.5723632891856743	6.074182182997813E-4	0.4012745616563062	6.322198040710972E-4	7.347714431845073E-8	0.41731304783792184	-516.9334661362388	194.92005965359212	831.0684658864088	604.8618867292355	132.2385828509798	152.35006628040475	30	13	3	25	10	1	0	0	0	1	1	1	0	0	0	0	1	0	0	0	0	0	0	1	0	0.395929222368522	0.016822728249431266	0.4531912182925812	0.5793051456134213	0.7777831744984097	0.6830020499127165	0.26436924441729825	3.026404943871904	2.978794328509001	1.0006203775781046	0.05640713695848441	1.2109730949832611	0.4223300430463091	0.11303912562455568	0.9485997335157494	0.740275650154787	0.8981502519974041	0.9755298571230335	0.7036637692976675	0.27801181876342973	0.006845097044684247	0.395929222368522	0.0	0.0	0.0	0.7777831744984097	0.6830020499127165	0.26436924441729825	0.0	0.0	0.0	0.0	1.2109730949832611	0.0	0.0	0.0	0.0	0.0	0.0	0.7036637692976675	0.0	0.1874125539285861	0.3161654241557832	0.3054508277195018	0.19097119419612713	
72200000	-10499.012691665404	-9917.856239667739	-581.1564519976661	-9852.054722041905	147.11641207600798	2.6166674730561845	5.327394336388165E-4	0.35343527294507693	5.501758386250008E-4	3.908406205153006E-8	0.3692238284724305	-533.735925986202	861.0478243921235	583.0985139155671	542.0468843057176	77.67406600682516	79.54794764659457	13	32	3	13	20	1	0	0	0	1	1	1	0	0	0	0	0	0	0	1	0	0	1	0	0	0.41334691806660045	2.153419973659216	0.9769996887865063	0.007036789849919814	1.7811766167998717	0.7224045739367729	0.852721361195721	0.9748403779668006	0.5968918691823866	2.114451811652744	0.06904227355747129	0.6606369169137774	0.6379239386277462	0.03458929568067384	0.7096031463777053	0.1838541531682153	1.1274245943037189	0.4860058061018374	2.1912479951597956	0.05469666353628243	0.005849745204324296	0.41334691806660045	0.0	0.0	0.0	1.7811766167998717	0.7224045739367729	0.852721361195721	0.0	0.0	0.0	0.0	0.0	0.0	0.0	0.7096031463777053	0.0	0.0	0.4860058061018374	0.0	0.0	0.19568943894360327	0.3057609006101611	0.3167349992092765	0.18181466123695741	
72400000	-10451.380339419304	-9903.611502453876	-547.7688369654286	-9838.568663333925	124.3783680945739	2.664995701208291	7.629401429167988E-4	0.5638634505214848	7.559051823153075E-4	2.2407166080115217E-7	0.618716635697593	-495.28697968351094	256.0223213880583	240.57194922070582	677.8274159398209	59.508509767790024	64.35692047575112	25	2	19	12	23	0	0	0	0	1	1	1	0	0	0	0	1	0	0	1	0	0	0	0	0	0.8059600465553017	0.12822162261895476	0.3343153091201101	0.4464699807382319	1.7298515174433655	1.0143365603497179	1.3734334330609146	0.4176087560075633	3.069885601679615	3.818934795649923	1.4268172624387414	1.457038371804237	0.6897464227325004	1.8221218370178378	1.0011165402220394	0.4162920669863398	0.3866682888058435	2.2159770075159897	0.041755790530001884	0.22200497672172984	0.007126077088158611	0.0	0.0	0.0	0.0	1.7298515174433655	1.0143365603497179	1.3734334330609146	0.0	0.0	0.0	0.0	1.457038371804237	0.0	0.0	1.0011165402220394	0.0	0.0	0.0	0.0	0.0	0.1853856222236774	0.29888790253862296	0.320504061546705	0.1952224136909929	
72600000	-10515.67037682575	-9918.05375548764	-597.6166213381117	-9850.263787804646	110.63374067273537	2.6841314278742145	4.597145573187997E-4	0.5466026084663363	5.453430431195842E-4	9.858007646282384E-8	0.6125930545556473	-541.3272963773646	688.6008802661904	743.0298950417061	382.90984324094285	102.0734018467916	15.138607359016955	31	14	4	29	3	0	1	0	0	1	1	1	0	0	1	0	1	0	0	0	0	0	1	0	0	1.6569196523548142	0.6458187325375947	1.1668068404661693	2.0775337052218488	2.1787591723794506	1.3222622770048045	1.4249614970251456	3.9503258938365677	1.1582049045635587	1.1900959499840835	0.6142230099647895	0.3371817958006981	0.6631136653585044	0.3352929463391799	1.4080957158795184	0.9982070428574494	0.11764869008396821	2.053624454541386	1.103719184414896	0.10070911469339328	0.008944616715124537	0.0	0.6458187325375947	0.0	0.0	2.1787591723794506	1.3222622770048045	1.4249614970251456	0.0	0.0	1.1900959499840835	0.0	0.3371817958006981	0.0	0.0	0.0	0.0	0.0	2.053624454541386	0.0	0.0	0.19075508304530017	0.2909671793925778	0.32923504661085595	0.1890426909512644	
72800000	-10473.544460244522	-9907.366742751225	-566.1777174932969	-9838.715600739122	92.53124529040501	2.7442000717460995	5.274226301713483E-4	0.47179687737675374	5.83152626702199E-4	7.656355741027734E-8	0.5200413052208224	-521.5554276326122	539.0384310172482	573.3850612001012	77.29265715780596	101.56318991237391	0.13498456853982077	46	4	17	11	3	0	0	1	0	1	1	0	0	0	0	0	0	0	0	0	1	1	1	0	1	0.16297654194916467	0.2765140743692512	1.664959830365633	1.1883524149580562	0.6258867425535497	0.30031142728324794	0.4854848041858652	0.5162177698001009	1.8851689619984902	0.6879123979631647	0.2783931198435188	0.6116840482751947	0.2565263525362614	1.122348942882866	1.1136787615595696	0.26297599226794627	1.3793122759219014	1.6374131831980288	0.2873203805026734	0.14253155647875967	0.01368048180467721	0.0	0.0	1.664959830365633	0.0	0.6258867425535497	0.30031142728324794	0.0	0.0	0.0	0.0	0.0	0.0	0.0	0.0	0.0	0.26297599226794627	1.3793122759219014	1.6374131831980288	0.0	0.14253155647875967	0.19659360782796767	0.2961645763101947	0.31123929037094433	0.19600252549089167	
73000000	-10531.604300269568	-9923.422468146178	-608.1818321233891	-9852.885056171757	130.08379950047083	2.457783189025841	4.257333455583634E-4	0.43699572112608603	4.31029504381531E-4	2.9705572291037653E-8	0.42888661200828493	-557.696818322147	920.603225398709	809.457974601283	127.60439908931131	205.86122506397487	2.691672586809239	20	31	23	4	3	0	0	0	0	1	1	1	0	0	1	0	1	1	0	0	0	0	0	0	0	0.2450751820797311	0.5096181636754398	1.190041205098008	0.22802579593677044	1.4681727054022935	0.5228805863892174	0.9418811213755807	0.1535339825484119	1.4852840269077623	0.5593761313604241	2.358506272486227	0.5977018687516148	3.1355030157131742	0.8262379435389827	0.06942829079190733	1.8139330011820791	0.3173940183973327	1.6246168032381891	1.1671260237498111	0.4912860159201015	0.007478434159504862	0.0	0.0	0.0	0.0	1.4681727054022935	0.5228805863892174	0.9418811213755807	0.0	0.0	0.5593761313604241	0.0	0.5977018687516148	3.1355030157131742	0.0	0.0	0.0	0.0	0.0	0.0	0.0	0.1957185531823362	0.30964118258436363	0.30691472848881296	0.18772553574448556	
73200000	-10500.344653408009	-9911.83369358921	-588.5109598187993	-9842.479157346967	104.62852383067857	2.423334351162371	4.950795570252575E-4	0.4599402034230133	5.525282191007308E-4	5.960644087493872E-8	0.4745416768658588	-539.3777042958566	587.2816915380089	585.4065750368806	589.5549979581335	77.19229949897976	2.654370138893798	4	14	34	27	2	0	0	1	0	1	1	0	0	1	0	1	0	0	0	0	1	0	0	0	0	0.6401714693011582	0.5317399661179	0.17247479082772377	0.8310650028244563	0.8225923534285143	0.8168542589244626	0.42019455956576124	0.4453810487384948	0.4356982654387167	1.9877803665492964	3.902784139381598	0.11235777151320778	1.4003418311606841	0.5851959673705517	1.3315322542114758	0.2537987267556127	2.140994420523456	0.8566959931093193	1.2730417634207227	0.48695273055069593	0.012640846857954755	0.0	0.0	0.17247479082772377	0.0	0.8225923534285143	0.8168542589244626	0.0	0.0	0.4356982654387167	0.0	3.902784139381598	0.0	0.0	0.0	0.0	0.2537987267556127	0.0	0.0	0.0	0.0	0.19078830730995508	0.30110533668561335	0.30405229380344395	0.20405406220098582	
73400000	-10467.708717955878	-9901.003063290245	-566.7056546656338	-9833.213526025338	111.86017120794777	2.657443709505296	6.01881631071885E-4	0.44802906948547144	6.439490281035974E-4	1.0259507382088954E-7	0.5037800858077587	-517.1949188860046	386.82779878582943	666.8512959807184	101.09242027262599	131.1744947248365	2.152624795157025	28	22	18	10	3	1	0	0	0	1	1	0	0	0	0	0	1	0	1	0	0	1	0	0	1	0.7577231379179352	0.6340274699404241	1.4929444768627986	2.1297999827163756	0.7194209932730427	1.305740680780826	1.190511603521371	0.44890801584523465	1.4076535734940696	1.5639162539226317	0.10830750685775936	1.0197382932041525	0.48685587954460713	2.666625809738395	0.38751111282569173	1.4034012330148222	0.08004669731935331	0.04693180499054872	0.05433922828795906	1.1899836285720344	0.017862677212955064	0.7577231379179352	0.0	0.0	0.0	0.7194209932730427	1.305740680780826	0.0	0.0	0.0	0.0	0.0	1.0197382932041525	0.0	2.666625809738395	0.0	0.0	0.08004669731935331	0.0	0.0	1.1899836285720344	0.1970897792017347	0.3052622294523098	0.30677801170157476	0.19086997964437888	
73600000	-10498.3487704749	-9910.80521012224	-587.5435603526605	-9845.30329834582	181.2791255696394	2.262201195896014	5.038685328610351E-4	0.5428146282494053	4.889076086182337E-4	6.976547792961826E-8	0.5218572202025323	-544.6054999785852	435.7955419995615	196.05978363473656	579.5649952896093	114.43699780254761	37.033545209279524	18	9	22	28	4	0	0	1	0	1	1	0	0	0	0	0	0	0	1	0	0	1	0	0	0	0.024927485035795543	0.17884894521952263	0.18389859053040947	0.278067319482618	0.3934703407060819	0.2050977567339005	0.508392486467923	0.1277701645820072	1.5378014611350441	0.7751518493600846	0.3484438473006956	1.0071550592947953	2.18785047111388	1.3241793849099133	0.5532844488923314	0.6908614665070861	0.824435373769558	0.4377605781128059	0.6218513329743199	1.423529306327719	0.011530619687648874	0.0	0.0	0.18389859053040947	0.0	0.3934703407060819	0.2050977567339005	0.0	0.0	0.0	0.0	0.0	0.0	0.0	1.3241793849099133	0.0	0.0	0.824435373769558	0.0	0.0	0.0	0.18553318361013615	0.30458923742391586	0.29677308634867416	0.21310449261727205	
73800000	-10497.226384539834	-9915.170155312295	-582.056229227539	-9847.367210385146	262.7591779764692	2.5151996722632566	6.229602996789771E-4	0.8045930052325445	4.710361620637395E-4	2.076685576507204E-7	0.8048740481491924	-538.7547940630731	370.0956067867624	621.402810105069	977.4047606326628	120.14459009483464	101.05064274939129	12	24	14	3	28	0	1	0	0	1	0	0	0	0	0	0	1	0	1	0	0	0	0	0	1	0.021316849862331233	1.8811254919494207	0.5527103824173594	0.31186705033593703	1.1385652464876768	0.1208327948989255	0.4062146505120496	0.40940444687241156	0.4540124944711944	0.007610409964615419	0.17100372852766688	1.1217613742663466	0.3721315011142956	1.0648633906819076	1.1586016415294222	0.01815717502969469	0.5484444859152899	0.18377389850487885	0.47786548020209013	0.755747548594763	0.014478157021452774	0.0	1.8811254919494207	0.0	0.0	1.1385652464876768	0.0	0.0	0.0	0.0	0.0	0.0	1.1217613742663466	0.0	1.0648633906819076	0.0	0.0	0.0	0.0	0.0	0.755747548594763	0.18942719771145441	0.30313368970408255	0.3018171871915091	0.20562192539295213
[truncated: 1,950,343 more chars]
