# Supplementary material for: Dissemination of Mycobacterium abscessus via global transmission networks
Source: Nat Microbiol. 2021 Sep 20;6(10):1279–88. doi: 10.1038/s41564-021-00963-3 (PMC8478660; doi:10.1038/s41564-021-00963-3)
Supplement: Source Data Fig. 2 — Phylogeographic trees and migration distributions for Fig. 2. [file 41564_2021_963_MOESM4_ESM.zip › figure2/DCC1_phylogeography.log]

#
#model:
#
#<?xml version="1.0" encoding="UTF-8" standalone="no"?><input id="posterior" spec="beast.core.util.CompoundDistribution">
#    <distribution id="prior" spec="beast.core.util.CompoundDistribution">
#        <distribution id="BayesianSkyline.t:dcc1" spec="beast.evolution.tree.coalescent.BayesianSkyline">
#            <parameter dimension="5" id="bPopSizes.t:dcc1" lower="0.0" name="popSizes" upper="380000.0">380.0</parameter>
#            <groupSizes dimension="5" id="bGroupSizes.t:dcc1" spec="beast.core.parameter.IntegerParameter">1</groupSizes>
#            <treeIntervals id="BSPTreeIntervals.t:dcc1" spec="beast.evolution.tree.coalescent.TreeIntervals">
#                <tree id="Tree.t:dcc1">
#                    <trait id="dateTrait.t:dcc1" spec="beast.evolution.tree.TraitSet" traitname="date">
#                10465.1#62_NorthAmerica_USA_2009.726027=2009.726027,
#10702.1#18_NorthAmerica_USA_2005.627397=2005.627397,
#10250.1#81_Europe_UK_2011.013699=2011.013699,
#ERR3198406_Europe_UK_2007.460274=2007.460274,
#ERR3198368_Europe_Spain_2013.347945=2013.347945,
#10208.3#68_Europe_UK_2012.836066=2012.836066,
#SRR7800556_NorthAmerica_USA_2016.191257=2016.191257,
#10702.1#42_NorthAmerica_USA_2007.180822=2007.180822,
#SRR7800618_NorthAmerica_USA_2016.221311=2016.221311,
#10625.5#25_Europe_UK_2012.407104=2012.407104,
#10665.4#78_Europe_UK_2007.871233=2007.871233,
#ERR3198380_Europe_Spain_2012.021858=2012.021858,
#NQRY01_Asia_China_2014.6=2014.6,
#NQRF01_Asia_China_2013.832877=2013.832877,
#SRR6871405_Oceania_Australia_2015.5=2015.5,
#ERR3198409_Europe_UK_2009.128767=2009.128767,
#SRR7800626_NorthAmerica_USA_2016.259563=2016.259563,
#10702.1#53_NorthAmerica_USA_2008.005464=2008.005464,
#NQRZ01_Asia_China_2012.666667=2012.666667,
#12163.2#20_Europe_UK_2012.308743=2012.308743,
#10208.3#79_Europe_UK_2012.81694=2012.81694,
#10702.1#55_NorthAmerica_USA_2008.497268=2008.497268,
#10208.3#44_Europe_UK_2012.830601=2012.830601,
#SRR7800603_NorthAmerica_USA_2016.297814=2016.297814,
#SRR7800415_NorthAmerica_USA_2014.090411=2014.090411,
#SRR7800439_NorthAmerica_USA_2016.046448=2016.046448,
#SRR7800621_NorthAmerica_USA_2016.04918=2016.04918,
#11861.7#42_Oceania_Australia_2002.5=2002.5,
#11861.7#66_Oceania_Australia_2002.5=2002.5,
#10250.1#13_Europe_UK_2008.508197=2008.508197,
#11893.6#11_Oceania_Australia_2013.5=2013.5,
#10625.5#18_Europe_UK_2011.427397=2011.427397,
#SRR7800516_NorthAmerica_USA_2016.057377=2016.057377,
#ERR3198421_Europe_UK_2012.374317=2012.374317,
#SRR7800628_NorthAmerica_USA_2015.605479=2015.605479,
#11861.7#10_Oceania_Australia_2003.5=2003.5,
#10702.1#83_NorthAmerica_USA_2011.452055=2011.452055,
#10702.1#26_NorthAmerica_USA_2006.010959=2006.010959,
#10465.1#49_NorthAmerica_USA_2005.331507=2005.331507,
#10660.1#19_NorthAmerica_USA_2012.740437=2012.740437,
#ERR3198374_Europe_Spain_2009.709589=2009.709589,
#12163.1#30_Europe_UK_2010.131507=2010.131507,
#12045.8#34_Europe_UK_2013.671233=2013.671233,
#SRR7800701_NorthAmerica_USA_2016.295082=2016.295082,
#10702.1#34_NorthAmerica_USA_2006.589041=2006.589041,
#12082.5#87_Europe_UK_2013.676712=2013.676712,
#ERR3198363_Europe_Spain_2013.994521=2013.994521,
#11893.6#50_Oceania_Australia_2007.5=2007.5,
#ERR3198403_Europe_UK_2007.449315=2007.449315,
#10625.4#54_Europe_UK_2011.20274=2011.20274,
#SRR7800715_NorthAmerica_USA_2015.654795=2015.654795,
#12045.8#35_Europe_UK_2013.517808=2013.517808,
#NQRX01_Asia_China_2015.323288=2015.323288,
#NQRR01_Asia_China_2013.936986=2013.936986,
#11861.7#47_Europe_Holland_2009.915068=2009.915068,
#SRR7800624_NorthAmerica_USA_2016.180328=2016.180328,
#SRR7800405_NorthAmerica_USA_2016.907104=2016.907104,
#NQRT01_Asia_China_2015.035616=2015.035616,
#SRR7800429_NorthAmerica_USA_2016.297814=2016.297814,
#NQSB01_Asia_China_2012.598361=2012.598361,
#NQQZ01_Asia_China_2012.953552=2012.953552,
#10702.1#23_NorthAmerica_USA_2005.838356=2005.838356,
#10702.1#31_NorthAmerica_USA_2006.106849=2006.106849,
#SRR7800697_NorthAmerica_USA_2016.39071=2016.39071,
#SRR7800675_NorthAmerica_USA_2016.453552=2016.453552,
#ERR3198370_Europe_Spain_2008.830601=2008.830601,
#10660.1#4_Europe_UK_2013.027397=2013.027397,
#10465.1#66_NorthAmerica_USA_2010.591781=2010.591781,
#NQRN01_Asia_China_2013.772603=2013.772603,
#SRR6871407_Oceania_Australia_2017.043836=2017.043836,
#11861.7#13_Oceania_Australia_2010.5=2010.5,
#10208.3#36_Europe_UK_2011.849315=2011.849315,
#NQRP01_Asia_China_2013.956164=2013.956164,
#11861.7#45_Oceania_Australia_2005.5=2005.5,
#11861.8#32_Europe_UK_2008.478142=2008.478142,
#ERR3198373_Europe_Spain_2015.309589=2015.309589,
#SRR7800476_NorthAmerica_USA_2015.994521=2015.994521,
#10625.5#34_Europe_UK_2012.357923=2012.357923,
#12082.5#71_Oceania_Australia_2008.5=2008.5,
#NQRG01_Asia_China_2013.860274=2013.860274,
#10702.1#24_NorthAmerica_USA_2005.879452=2005.879452,
#SRR7800708_NorthAmerica_USA_2015.945205=2015.945205,
#10465.1#58_NorthAmerica_USA_2008.674863=2008.674863,
#NQSA01_Asia_China_2012.677596=2012.677596,
#10208.3#83_Europe_UK_2013.027397=2013.027397,
#NQRB01_Asia_China_2014.169863=2014.169863,
#12045.8#47_Europe_UK_2013.783562=2013.783562,
#SRR7800519_NorthAmerica_USA_2016.371585=2016.371585,
#ERR3198366_Europe_Spain_2014.690411=2014.690411,
#12163.1#93_Europe_UK_2012.043716=2012.043716,
#SRR7800409_NorthAmerica_USA_2016.915301=2016.915301,
#11893.6#23_Oceania_Australia_2011.5=2011.5,
#10208.3#77_Europe_UK_2012.874317=2012.874317,
#10660.1#27_NorthAmerica_USA_2005.838356=2005.838356,
#12082.5#86_Europe_UK_2012.775956=2012.775956,
#ERR3198364_Europe_Spain_2013.350685=2013.350685,
#ERR3198382_Europe_Spain_2013.534247=2013.534247,
#11893.6#18_Oceania_Australia_2008.5=2008.5,
#10465.1#61_NorthAmerica_USA_2009.536986=2009.536986,
#11893.6#65_Europe_UK_2008.095628=2008.095628,
#10465.1#74_NorthAmerica_USA_2012.814208=2012.814208,
#SRR7800666_NorthAmerica_USA_2016.20765=2016.20765,
#10660.1#6_NorthAmerica_USA_2005.372603=2005.372603,
#SRR7800676_NorthAmerica_USA_2016.038251=2016.038251,
#SRR7800406_NorthAmerica_USA_2016.95082=2016.95082,
#NQRK01_Asia_China_2012.590164=2012.590164,
#12082.5#80_Europe_UK_2013.19726=2013.19726,
#SRR7800703_NorthAmerica_USA_2016.437158=2016.437158,
#10660.1#22_Europe_UK_2012.319672=2012.319672,
#10665.2#93_NorthAmerica_USA_2011.158904=2011.158904,
#10702.1#60_NorthAmerica_USA_2008.789617=2008.789617,
#ERR3198365_Europe_Spain_2014.580822=2014.580822,
#10465.1#50_NorthAmerica_USA_2005.723288=2005.723288,
#10250.1#35_Europe_UK_2009.490411=2009.490411,
#SRR7800514_NorthAmerica_USA_2016.128415=2016.128415,
#SRR7800644_NorthAmerica_USA_2014.808219=2014.808219,
#10465.1#71_NorthAmerica_USA_2011.630137=2011.630137,
#SRR7800596_NorthAmerica_USA_2016.385246=2016.385246,
#10465.1#57_NorthAmerica_USA_2008.352459=2008.352459,
#SRR7800602_NorthAmerica_USA_2016.084699=2016.084699,
#10465.1#55_NorthAmerica_USA_2006.942466=2006.942466,
#NQRC01_Asia_China_2014.068493=2014.068493,
#NQRS01_Asia_China_2012.587432=2012.587432,
#SRR7800655_NorthAmerica_USA_2016.31694=2016.31694,
#ERR3198381_Europe_Spain_2009.342466=2009.342466,
#10625.5#57_Europe_UK_2012.415301=2012.415301,
#ERR3198439_Europe_UK_2015.969863=2015.969863,
#10208.3#31_Europe_UK_2011.841096=2011.841096,
#12163.2#53_Europe_UK_2012.814208=2012.814208,
#10702.1#28_NorthAmerica_USA_2005.912329=2005.912329,
#7396.6#52_Europe_UK_2007.835616=2007.835616,
#11861.7#79_Oceania_Australia_2010.5=2010.5,
#SRR7800619_NorthAmerica_USA_2015.991781=2015.991781,
#10702.1#95_NorthAmerica_USA_2012.693989=2012.693989,
#12163.2#83_Europe_UK_2008.781421=2008.781421,
#10665.4#36_Europe_UK_2006.084932=2006.084932,
#SRR7800668_NorthAmerica_USA_2015.613699=2015.613699,
#SRR7800551_NorthAmerica_USA_2015.950685=2015.950685,
#10208.3#39_Europe_UK_2011.852055=2011.852055,
#SRR7800593_NorthAmerica_USA_2016.319672=2016.319672,
#NQRU01_Asia_China_2015.068493=2015.068493,
#11893.6#70_Europe_UK_2008.748634=2008.748634,
#11861.7#83_Oceania_Australia_2008.5=2008.5,
#11861.7#76_Oceania_Australia_2012.5=2012.5,
#ERR3198384_Europe_Spain_2014.120548=2014.120548,
#NQRH01_Asia_China_2013.632877=2013.632877,
#SRR7800699_NorthAmerica_USA_2016.964481=2016.964481,
#SRR7800659_NorthAmerica_USA_2015.150685=2015.150685,
#SRR7800679_NorthAmerica_USA_2016.18306=2016.18306,
#ERR3198499_Europe_UK_2014.432877=2014.432877,
#SRR7800706_NorthAmerica_USA_2016.161202=2016.161202,
#10702.1#49_NorthAmerica_USA_2007.772603=2007.772603,
#NQRQ01_Asia_China_2013.958904=2013.958904,
#SRR7800700_NorthAmerica_USA_2016.47541=2016.47541,
#10625.4#64_Europe_UK_2011.339726=2011.339726,
#10660.1#52_NorthAmerica_USA_2012.128415=2012.128415,
#SRR7800479_NorthAmerica_USA_2016.39071=2016.39071,
#SRR7800526_NorthAmerica_USA_2016.071038=2016.071038,
#SRR7800480_NorthAmerica_USA_2016.23224=2016.23224,
#ERR3198437_Europe_UK_2014.027397=2014.027397,
#10702.1#54_NorthAmerica_USA_2008.043716=2008.043716,
#SRR7800672_NorthAmerica_USA_2016.489071=2016.489071,
#SRR6871393_Oceania_Australia_2014.043836=2014.043836,
#10702.1#41_NorthAmerica_USA_2007.117808=2007.117808,
#10702.1#64_NorthAmerica_USA_2009.40274=2009.40274,
#ERR3198415_Europe_UK_2009.50137=2009.50137,
#SRR7800665_NorthAmerica_USA_2016.142077=2016.142077,
#7396.7#29_Europe_UK_2007.778082=2007.778082,
#NQSC01_Asia_China_2014.619178=2014.619178,
#11861.7#37_Oceania_Australia_2000.5=2000.5,
#11893.6#3_Oceania_Australia_2012.5=2012.5,
#NQQY01_Asia_China_2012.97541=2012.97541                
#                                    <taxa id="TaxonSet.dcc1" spec="beast.evolution.alignment.TaxonSet">
#                        </taxa>
#                    </trait>
#                    <taxonset idref="TaxonSet.dcc1"/>
#                </tree>
#            </treeIntervals>
#        </distribution>
#        <distribution id="MarkovChainedPopSizes.t:dcc1" jeffreys="true" parameter="@bPopSizes.t:dcc1" spec="beast.math.distributions.MarkovChainDistribution"/>
#        <prior id="KappaPrior.s:dcc1" name="distribution">
#            <parameter id="kappa.s:dcc1" lower="0.0" name="x">2.0</parameter>
#            <LogNormal id="LogNormalDistributionModel.0" name="distr">
#                <parameter estimate="false" id="RealParameter.1" name="M">1.0</parameter>
#                <parameter estimate="false" id="RealParameter.2" name="S">1.25</parameter>
#            </LogNormal>
#        </prior>
#        <prior id="nonZeroRatePrior.s:location" name="distribution">
#            <x id="nonZeroRates.s:location" spec="beast.core.util.Sum">
#                <arg dimension="12" id="rateIndicator.s:location" spec="beast.core.parameter.BooleanParameter">true</arg>
#            </x>
#            <distr id="Poisson.0" offset="3.0" spec="beast.math.distributions.Poisson">
#                <parameter estimate="false" id="RealParameter.12" name="lambda">0.693</parameter>
#            </distr>
#        </prior>
#        <prior id="relativeGeoRatesPrior.s:location" name="distribution">
#            <parameter dimension="12" id="relativeGeoRates.s:location" name="x">1.0</parameter>
#            <Gamma id="Gamma.2" name="distr">
#                <parameter estimate="false" id="RealParameter.10" name="alpha">1.0</parameter>
#                <parameter estimate="false" id="RealParameter.11" name="beta">1.0</parameter>
#            </Gamma>
#        </prior>
#        <prior id="geoclockPrior.c:location" name="distribution">
#            <parameter id="traitClockRate.c:location" name="x">1.0</parameter>
#            <Exponential id="Exponential.1" name="distr">
#                <parameter estimate="false" id="RealParameter.13" name="mean">1.0</parameter>
#            </Exponential>
#        </prior>
#        <prior id="MeanRatePrior.c:dcc1" name="distribution">
#            <parameter id="ucldMean.c:dcc1" name="x">1.6E-4</parameter>
#            <LogNormal id="LogNormalDistributionModel.1" meanInRealSpace="true" name="distr">
#                <parameter estimate="false" id="RealParameter.6" name="M">1.6E-4</parameter>
#                <parameter estimate="false" id="RealParameter.7" lower="0.0" name="S" upper="5.0">0.5</parameter>
#            </LogNormal>
#        </prior>
#        <prior id="ucldStdevPrior.c:dcc1" name="distribution">
#            <parameter id="ucldStdev.c:dcc1" lower="0.0" name="x">0.1</parameter>
#            <Gamma id="Gamma.0" name="distr">
#                <parameter estimate="false" id="RealParameter.4" name="alpha">0.5396</parameter>
#                <parameter estimate="false" id="RealParameter.5" name="beta">0.3819</parameter>
#            </Gamma>
#        </prior>
#    </distribution>
#    <distribution id="likelihood" spec="beast.core.util.CompoundDistribution" useThreads="true">
#        <distribution data="@dcc1" id="treeLikelihood.dcc1" spec="beast.evolution.likelihood.ThreadedTreeLikelihood" tree="@Tree.t:dcc1">
#            <siteModel id="SiteModel.s:dcc1" spec="beast.evolution.sitemodel.SiteModel">
#                <parameter estimate="false" id="mutationRate.s:dcc1" name="mutationRate">1.0</parameter>
#                <parameter estimate="false" id="gammaShape.s:dcc1" name="shape">1.0</parameter>
#                <parameter estimate="false" id="proportionInvariant.s:dcc1" lower="0.0" name="proportionInvariant" upper="1.0">0.0</parameter>
#                <substModel id="hky.s:dcc1" kappa="@kappa.s:dcc1" spec="beast.evolution.substitutionmodel.HKY">
#                    <frequencies id="estimatedFreqs.s:dcc1" spec="beast.evolution.substitutionmodel.Frequencies">
#                        <parameter dimension="4" id="freqParameter.s:dcc1" lower="0.0" name="frequencies" upper="1.0">0.25</parameter>
#                    </frequencies>
#                </substModel>
#            </siteModel>
#            <branchRateModel clock.rate="@ucldMean.c:dcc1" id="RelaxedClock.c:dcc1" spec="beast.evolution.branchratemodel.UCRelaxedClockModel" tree="@Tree.t:dcc1">
#                <LogNormal S="@ucldStdev.c:dcc1" id="LogNormalDistributionModel.c:dcc1" meanInRealSpace="true" name="distr">
#                    <parameter estimate="false" id="RealParameter.3" lower="0.0" name="M" upper="1.0">1.0</parameter>
#                </LogNormal>
#                <rateCategories dimension="342" id="rateCategories.c:dcc1" spec="beast.core.parameter.IntegerParameter">1</rateCategories>
#            </branchRateModel>
#        </distribution>
#        <distribution id="traitedtreeLikelihood.location" spec="beast.evolution.likelihood.AncestralStateTreeLikelihood" tag="location" tree="@Tree.t:dcc1">
#            <data id="location" spec="beast.evolution.alignment.AlignmentFromTrait">
#                <traitSet id="traitSet.location" spec="beast.evolution.tree.TraitSet" taxa="@TaxonSet.dcc1" traitname="discrete">10465.1#62_NorthAmerica_USA_2009.726027=NorthAmerica,
#10702.1#18_NorthAmerica_USA_2005.627397=NorthAmerica,
#10250.1#81_Europe_UK_2011.013699=Europe,
#ERR3198406_Europe_UK_2007.460274=Europe,
#ERR3198368_Europe_Spain_2013.347945=Europe,
#10208.3#68_Europe_UK_2012.836066=Europe,
#SRR7800556_NorthAmerica_USA_2016.191257=NorthAmerica,
#10702.1#42_NorthAmerica_USA_2007.180822=NorthAmerica,
#SRR7800618_NorthAmerica_USA_2016.221311=NorthAmerica,
#10625.5#25_Europe_UK_2012.407104=Europe,
#10665.4#78_Europe_UK_2007.871233=Europe,
#ERR3198380_Europe_Spain_2012.021858=Europe,
#NQRY01_Asia_China_2014.6=Asia,
#NQRF01_Asia_China_2013.832877=Asia,
#SRR6871405_Oceania_Australia_2015.5=Oceania,
#ERR3198409_Europe_UK_2009.128767=Europe,
#SRR7800626_NorthAmerica_USA_2016.259563=NorthAmerica,
#10702.1#53_NorthAmerica_USA_2008.005464=NorthAmerica,
#NQRZ01_Asia_China_2012.666667=Asia,
#12163.2#20_Europe_UK_2012.308743=Europe,
#10208.3#79_Europe_UK_2012.81694=Europe,
#10702.1#55_NorthAmerica_USA_2008.497268=NorthAmerica,
#10208.3#44_Europe_UK_2012.830601=Europe,
#SRR7800603_NorthAmerica_USA_2016.297814=NorthAmerica,
#SRR7800415_NorthAmerica_USA_2014.090411=NorthAmerica,
#SRR7800439_NorthAmerica_USA_2016.046448=NorthAmerica,
#SRR7800621_NorthAmerica_USA_2016.04918=NorthAmerica,
#11861.7#42_Oceania_Australia_2002.5=Oceania,
#11861.7#66_Oceania_Australia_2002.5=Oceania,
#10250.1#13_Europe_UK_2008.508197=Europe,
#11893.6#11_Oceania_Australia_2013.5=Oceania,
#10625.5#18_Europe_UK_2011.427397=Europe,
#SRR7800516_NorthAmerica_USA_2016.057377=NorthAmerica,
#ERR3198421_Europe_UK_2012.374317=Europe,
#SRR7800628_NorthAmerica_USA_2015.605479=NorthAmerica,
#11861.7#10_Oceania_Australia_2003.5=Oceania,
#10702.1#83_NorthAmerica_USA_2011.452055=NorthAmerica,
#10702.1#26_NorthAmerica_USA_2006.010959=NorthAmerica,
#10465.1#49_NorthAmerica_USA_2005.331507=NorthAmerica,
#10660.1#19_NorthAmerica_USA_2012.740437=NorthAmerica,
#ERR3198374_Europe_Spain_2009.709589=Europe,
#12163.1#30_Europe_UK_2010.131507=Europe,
#12045.8#34_Europe_UK_2013.671233=Europe,
#SRR7800701_NorthAmerica_USA_2016.295082=NorthAmerica,
#10702.1#34_NorthAmerica_USA_2006.589041=NorthAmerica,
#12082.5#87_Europe_UK_2013.676712=Europe,
#ERR3198363_Europe_Spain_2013.994521=Europe,
#11893.6#50_Oceania_Australia_2007.5=Oceania,
#ERR3198403_Europe_UK_2007.449315=Europe,
#10625.4#54_Europe_UK_2011.20274=Europe,
#SRR7800715_NorthAmerica_USA_2015.654795=NorthAmerica,
#12045.8#35_Europe_UK_2013.517808=Europe,
#NQRX01_Asia_China_2015.323288=Asia,
#NQRR01_Asia_China_2013.936986=Asia,
#11861.7#47_Europe_Holland_2009.915068=Europe,
#SRR7800624_NorthAmerica_USA_2016.180328=NorthAmerica,
#SRR7800405_NorthAmerica_USA_2016.907104=NorthAmerica,
#NQRT01_Asia_China_2015.035616=Asia,
#SRR7800429_NorthAmerica_USA_2016.297814=NorthAmerica,
#NQSB01_Asia_China_2012.598361=Asia,
#NQQZ01_Asia_China_2012.953552=Asia,
#10702.1#23_NorthAmerica_USA_2005.838356=NorthAmerica,
#10702.1#31_NorthAmerica_USA_2006.106849=NorthAmerica,
#SRR7800697_NorthAmerica_USA_2016.39071=NorthAmerica,
#SRR7800675_NorthAmerica_USA_2016.453552=NorthAmerica,
#ERR3198370_Europe_Spain_2008.830601=Europe,
#10660.1#4_Europe_UK_2013.027397=Europe,
#10465.1#66_NorthAmerica_USA_2010.591781=NorthAmerica,
#NQRN01_Asia_China_2013.772603=Asia,
#SRR6871407_Oceania_Australia_2017.043836=Oceania,
#11861.7#13_Oceania_Australia_2010.5=Oceania,
#10208.3#36_Europe_UK_2011.849315=Europe,
#NQRP01_Asia_China_2013.956164=Asia,
#11861.7#45_Oceania_Australia_2005.5=Oceania,
#11861.8#32_Europe_UK_2008.478142=Europe,
#ERR3198373_Europe_Spain_2015.309589=Europe,
#SRR7800476_NorthAmerica_USA_2015.994521=NorthAmerica,
#10625.5#34_Europe_UK_2012.357923=Europe,
#12082.5#71_Oceania_Australia_2008.5=Oceania,
#NQRG01_Asia_China_2013.860274=Asia,
#10702.1#24_NorthAmerica_USA_2005.879452=NorthAmerica,
#SRR7800708_NorthAmerica_USA_2015.945205=NorthAmerica,
#10465.1#58_NorthAmerica_USA_2008.674863=NorthAmerica,
#NQSA01_Asia_China_2012.677596=Asia,
#10208.3#83_Europe_UK_2013.027397=Europe,
#NQRB01_Asia_China_2014.169863=Asia,
#12045.8#47_Europe_UK_2013.783562=Europe,
#SRR7800519_NorthAmerica_USA_2016.371585=NorthAmerica,
#ERR3198366_Europe_Spain_2014.690411=Europe,
#12163.1#93_Europe_UK_2012.043716=Europe,
#SRR7800409_NorthAmerica_USA_2016.915301=NorthAmerica,
#11893.6#23_Oceania_Australia_2011.5=Oceania,
#10208.3#77_Europe_UK_2012.874317=Europe,
#10660.1#27_NorthAmerica_USA_2005.838356=NorthAmerica,
#12082.5#86_Europe_UK_2012.775956=Europe,
#ERR3198364_Europe_Spain_2013.350685=Europe,
#ERR3198382_Europe_Spain_2013.534247=Europe,
#11893.6#18_Oceania_Australia_2008.5=Oceania,
#10465.1#61_NorthAmerica_USA_2009.536986=NorthAmerica,
#11893.6#65_Europe_UK_2008.095628=Europe,
#10465.1#74_NorthAmerica_USA_2012.814208=NorthAmerica,
#SRR7800666_NorthAmerica_USA_2016.20765=NorthAmerica,
#10660.1#6_NorthAmerica_USA_2005.372603=NorthAmerica,
#SRR7800676_NorthAmerica_USA_2016.038251=NorthAmerica,
#SRR7800406_NorthAmerica_USA_2016.95082=NorthAmerica,
#NQRK01_Asia_China_2012.590164=Asia,
#12082.5#80_Europe_UK_2013.19726=Europe,
#SRR7800703_NorthAmerica_USA_2016.437158=NorthAmerica,
#10660.1#22_Europe_UK_2012.319672=Europe,
#10665.2#93_NorthAmerica_USA_2011.158904=NorthAmerica,
#10702.1#60_NorthAmerica_USA_2008.789617=NorthAmerica,
#ERR3198365_Europe_Spain_2014.580822=Europe,
#10465.1#50_NorthAmerica_USA_2005.723288=NorthAmerica,
#10250.1#35_Europe_UK_2009.490411=Europe,
#SRR7800514_NorthAmerica_USA_2016.128415=NorthAmerica,
#SRR7800644_NorthAmerica_USA_2014.808219=NorthAmerica,
#10465.1#71_NorthAmerica_USA_2011.630137=NorthAmerica,
#SRR7800596_NorthAmerica_USA_2016.385246=NorthAmerica,
#10465.1#57_NorthAmerica_USA_2008.352459=NorthAmerica,
#SRR7800602_NorthAmerica_USA_2016.084699=NorthAmerica,
#10465.1#55_NorthAmerica_USA_2006.942466=NorthAmerica,
#NQRC01_Asia_China_2014.068493=Asia,
#NQRS01_Asia_China_2012.587432=Asia,
#SRR7800655_NorthAmerica_USA_2016.31694=NorthAmerica,
#ERR3198381_Europe_Spain_2009.342466=Europe,
#10625.5#57_Europe_UK_2012.415301=Europe,
#ERR3198439_Europe_UK_2015.969863=Europe,
#10208.3#31_Europe_UK_2011.841096=Europe,
#12163.2#53_Europe_UK_2012.814208=Europe,
#10702.1#28_NorthAmerica_USA_2005.912329=NorthAmerica,
#7396.6#52_Europe_UK_2007.835616=Europe,
#11861.7#79_Oceania_Australia_2010.5=Oceania,
#SRR7800619_NorthAmerica_USA_2015.991781=NorthAmerica,
#10702.1#95_NorthAmerica_USA_2012.693989=NorthAmerica,
#12163.2#83_Europe_UK_2008.781421=Europe,
#10665.4#36_Europe_UK_2006.084932=Europe,
#SRR7800668_NorthAmerica_USA_2015.613699=NorthAmerica,
#SRR7800551_NorthAmerica_USA_2015.950685=NorthAmerica,
#10208.3#39_Europe_UK_2011.852055=Europe,
#SRR7800593_NorthAmerica_USA_2016.319672=NorthAmerica,
#NQRU01_Asia_China_2015.068493=Asia,
#11893.6#70_Europe_UK_2008.748634=Europe,
#11861.7#83_Oceania_Australia_2008.5=Oceania,
#11861.7#76_Oceania_Australia_2012.5=Oceania,
#ERR3198384_Europe_Spain_2014.120548=Europe,
#NQRH01_Asia_China_2013.632877=Asia,
#SRR7800699_NorthAmerica_USA_2016.964481=NorthAmerica,
#SRR7800659_NorthAmerica_USA_2015.150685=NorthAmerica,
#SRR7800679_NorthAmerica_USA_2016.18306=NorthAmerica,
#ERR3198499_Europe_UK_2014.432877=Europe,
#SRR7800706_NorthAmerica_USA_2016.161202=NorthAmerica,
#10702.1#49_NorthAmerica_USA_2007.772603=NorthAmerica,
#NQRQ01_Asia_China_2013.958904=Asia,
#SRR7800700_NorthAmerica_USA_2016.47541=NorthAmerica,
#10625.4#64_Europe_UK_2011.339726=Europe,
#10660.1#52_NorthAmerica_USA_2012.128415=NorthAmerica,
#SRR7800479_NorthAmerica_USA_2016.39071=NorthAmerica,
#SRR7800526_NorthAmerica_USA_2016.071038=NorthAmerica,
#SRR7800480_NorthAmerica_USA_2016.23224=NorthAmerica,
#ERR3198437_Europe_UK_2014.027397=Europe,
#10702.1#54_NorthAmerica_USA_2008.043716=NorthAmerica,
#SRR7800672_NorthAmerica_USA_2016.489071=NorthAmerica,
#SRR6871393_Oceania_Australia_2014.043836=Oceania,
#10702.1#41_NorthAmerica_USA_2007.117808=NorthAmerica,
#10702.1#64_NorthAmerica_USA_2009.40274=NorthAmerica,
#ERR3198415_Europe_UK_2009.50137=Europe,
#SRR7800665_NorthAmerica_USA_2016.142077=NorthAmerica,
#7396.7#29_Europe_UK_2007.778082=Europe,
#NQSC01_Asia_China_2014.619178=Asia,
#11861.7#37_Oceania_Australia_2000.5=Oceania,
#11893.6#3_Oceania_Australia_2012.5=Oceania,
#NQQY01_Asia_China_2012.97541=Asia</traitSet>
#                <userDataType codeMap="Asia=0,Europe=1,NorthAmerica=2,Oceania=3,? = 0 1 2 3 " codelength="-1" id="traitDataType.location" spec="beast.evolution.datatype.UserDataType" states="4"/>
#            </data>
#            <siteModel gammaCategoryCount="1" id="geoSiteModel.s:location" spec="beast.evolution.sitemodel.SiteModel">
#                <parameter estimate="false" id="mutationRate.s:location" name="mutationRate">1.0</parameter>
#                <parameter estimate="false" id="gammaShape.s:location" name="shape">1.0</parameter>
#                <parameter estimate="false" id="proportionInvariant.s:location" lower="0.0" name="proportionInvariant" upper="1.0">0.0</parameter>
#                <substModel id="svs.s:location" rateIndicator="@rateIndicator.s:location" rates="@relativeGeoRates.s:location" spec="beast.evolution.substitutionmodel.SVSGeneralSubstitutionModel" symmetric="false">
#                    <frequencies id="traitfreqs.s:location" spec="beast.evolution.substitutionmodel.Frequencies">
#                        <parameter dimension="4" id="traitfrequencies.s:location" name="frequencies">0.25</parameter>
#                    </frequencies>
#                </substModel>
#            </siteModel>
#            <branchRateModel clock.rate="@traitClockRate.c:location" id="StrictClockModel.c:location" spec="beast.evolution.branchratemodel.StrictClockModel"/>
#        </distribution>
#    </distribution>
#</input>
#
Sample	posterior	likelihood	prior	treeLikelihood	TreeHeight	kappa.dcc1	ucldMean.dcc1	ucldStdev.dcc1	rate.dcc1.mean	rate.dcc1.variance	rate.dcc1.coefficientOfVariation	BayesianSkyline	bPopSizes.1	bPopSizes.2	bPopSizes.3	bPopSizes.4	bPopSizes.5	bGroupSizes.1	bGroupSizes.2	bGroupSizes.3	bGroupSizes.4	bGroupSizes.5	rateIndicator.location1	rateIndicator.location2	rateIndicator.location3	rateIndicator.location4	rateIndicator.location5	rateIndicator.location6	rateIndicator.location7	rateIndicator.location8	rateIndicator.location9	rateIndicator.location10	rateIndicator.location11	rateIndicator.location12	relativeGeoRates.location1	relativeGeoRates.location2	relativeGeoRates.location3	relativeGeoRates.location4	relativeGeoRates.location5	relativeGeoRates.location6	relativeGeoRates.location7	relativeGeoRates.location8	relativeGeoRates.location9	relativeGeoRates.location10	relativeGeoRates.location11	relativeGeoRates.location12	traitClockRate.location	geoSubstModelLogger.location.relGeoRate_Asia_Europe	geoSubstModelLogger.location.relGeoRate_Asia_NorthAmerica	geoSubstModelLogger.location.relGeoRate_Asia_Oceania	geoSubstModelLogger.location.relGeoRate_Europe_Asia	geoSubstModelLogger.location.relGeoRate_Europe_NorthAmerica	geoSubstModelLogger.location.relGeoRate_Europe_Oceania	geoSubstModelLogger.location.relGeoRate_NorthAmerica_Asia	geoSubstModelLogger.location.relGeoRate_NorthAmerica_Europe	geoSubstModelLogger.location.relGeoRate_NorthAmerica_Oceania	geoSubstModelLogger.location.relGeoRate_Oceania_Asia	geoSubstModelLogger.location.relGeoRate_Oceania_Europe	geoSubstModelLogger.location.relGeoRate_Oceania_NorthAmerica	freqParameter.dcc11	freqParameter.dcc12	freqParameter.dcc13	freqParameter.dcc14	
0	-31582.499316391644	-30358.344963732517	-1224.154352659126	-30207.78192989186	60.98060751344469	4.294119139633806	2.5325260650275186E-4	0.3644008781623606	2.685853466300319E-4	1.000393774201227E-8	0.38243699013847177	-1184.676000857198	3006.9402844288916	808.662336719006	353.32089134913326	3.938125391757074	4.560781192963353	51	79	4	35	2	0	0	0	1	1	0	0	1	0	0	1	0	2.475004218501428	0.07597323645166887	1.453395463182644	0.33285371233170163	1.2765155833321995	1.8330686397773213	0.13274450440595764	0.1023192544176558	0.1428665582567922	2.091988122070238	0.8568546828442927	0.03614394415938052	0.021157455074759458	0.0	0.0	0.0	0.33285371233170163	1.2765155833321995	0.0	0.0	0.1023192544176558	0.0	0.0	0.8568546828442927	0.0	0.20274630629218532	0.29284177900364833	0.3069205438440745	0.1974913708600906	
200000	-31557.012158835645	-30361.015849938372	-1195.9963088972734	-30211.637135874094	50.30789668545004	4.118802792551125	3.352147040637035E-4	0.3713931313702163	3.319428628816991E-4	1.790554282035391E-8	0.40017361681310926	-1160.7357892812106	1770.2667431062248	801.9502634940806	10.60313611991067	9.903961959788809	3.5923684784799503	51	81	1	29	9	0	0	0	1	1	0	0	1	0	0	1	0	0.9072084424312767	1.9684726439097424	0.3405354311781215	0.1220397721360446	1.0604652721927141	2.5164280109251798	0.004309718203801767	0.03809063141143317	0.4336821674118927	1.1485428559347564	0.43441790502444605	0.31026411917417285	0.026045014893297223	0.0	0.0	0.0	0.1220397721360446	1.0604652721927141	0.0	0.0	0.03809063141143317	0.0	0.0	0.43441790502444605	0.0	0.20252287819503245	0.3016165137329423	0.3030304936338025	0.19283011443822148	
400000	-31565.692271609274	-30354.40068779643	-1211.2915838128442	-30206.29944471657	56.978126444979736	4.031410645771901	3.229254852044271E-4	0.40500264185565543	3.219733495951831E-4	1.9678120904630745E-8	0.4260541244878755	-1172.640862828942	1453.178532302225	1242.1489906495904	639.906216742043	8.32981945439436	17.069424986761025	67	40	25	38	1	0	0	0	1	1	0	0	1	0	0	1	0	1.3828304987591207	0.8270547109591401	1.1454392259029298	0.2733218898391706	1.1270542415455025	0.33851737344853183	0.18861649200366062	0.5427921096930944	0.2562710475513156	0.026136001430322724	0.8129031159713707	0.18019476245613716	0.023395006429205674	0.0	0.0	0.0	0.2733218898391706	1.1270542415455025	0.0	0.0	0.5427921096930944	0.0	0.0	0.8129031159713707	0.0	0.19823363557138016	0.29771941184078504	0.303730283643665	0.20031666894416852	
600000	-31529.45277328695	-30351.263311844858	-1178.189461442094	-30202.57206430496	50.281462395588456	4.04998520288348	3.5318419376844393E-4	0.48195402602926607	3.534156958553126E-4	3.2888430963171396E-8	0.5019748405524729	-1124.3715186282125	1383.524497146188	553.7878277456497	347.63696980372026	1481.8011975245065	5.154285106615151	78	24	21	8	40	0	0	0	1	1	0	0	1	0	0	1	0	0.3079040061376425	0.3781336052080169	3.2444017462352153	0.2246525226511334	1.4437695116736644	2.188987168623186	1.9647955614407357	0.23162658884389745	1.687876887560529	2.5672785036627657	1.0079541884756087	0.80385658252885	0.024377757100601895	0.0	0.0	0.0	0.2246525226511334	1.4437695116736644	0.0	0.0	0.23162658884389745	0.0	0.0	1.0079541884756087	0.0	0.1962084502856081	0.30201318343998035	0.301316769984061	0.20046159629034938	
800000	-31531.844323297468	-30333.283318598336	-1198.5610046991305	-30183.442182094383	50.12287026287575	4.136222891279537	3.445082135636085E-4	0.3831938467293194	3.3174199568969875E-4	1.8582805868048267E-8	0.39438430068525676	-1154.6762810318844	1419.4119598348414	514.9980600094563	1942.5836480918285	15.078618447013117	7.548430451985382	78	46	5	7	35	0	0	0	1	1	0	0	1	0	0	1	0	1.7438085433856794	1.7964202200362975	0.12097622402478138	0.3140660824082757	1.594289911067508	0.028947934744871683	0.005906943559230799	0.5841465274254429	1.6551451493362883	0.46446918461405984	1.3209332593608571	0.477750523467391	0.027268481709894623	0.0	0.0	0.0	0.3140660824082757	1.594289911067508	0.0	0.0	0.5841465274254429	0.0	0.0	1.3209332593608571	0.0	0.2013776417893095	0.30597639990125375	0.2975018552541301	0.19514410305530563	
1000000	-31541.030640484547	-30350.225290940885	-1190.8053495436632	-30202.496909942314	50.79542969175849	3.973521966849074	3.2955516534153857E-4	0.4091739266842404	3.306714508514082E-4	1.9876249260637552E-8	0.41642971177226185	-1147.7724545649473	1862.4904330553547	612.4879140600895	110.25422427991099	4.446365552959781	6.600707698656372	64	68	2	9	28	0	0	0	1	1	0	0	0	0	0	1	0	0.2490861358258468	2.536433639276929	0.14697798566803907	0.22425255321406204	0.8448481430925868	3.6467734115192805	1.733114005983622	1.980797165418281	2.346404558645035	0.2556238894851022	0.6555329599399106	1.1454114728121645	0.017657613183799985	0.0	0.0	0.0	0.22425255321406204	0.8448481430925868	0.0	0.0	0.0	0.0	0.0	0.6555329599399106	0.0	0.19273996176564945	0.2918900880619456	0.31737805465509605	0.1979918955173077	
1200000	-31547.207616288673	-30368.790272261456	-1178.4173440272157	-30215.262662682886	45.84772159159278	4.156513234309476	3.8540172442271887E-4	0.3975278852647161	3.7556308077940745E-4	3.1965360569151756E-8	0.45641101552482144	-1139.8682501323544	1538.1843715731122	652.0540527278937	23.643773514740918	24.416336718852378	4.59411962468108	68	63	6	6	28	1	0	0	0	1	0	1	0	0	1	1	0	0.8459006993340626	0.8885217928795063	0.37243703589447064	0.5132462034610035	1.1480652451560185	0.24657396464687814	0.14817120624846516	2.038095747456686	2.4643611611784393	0.30365135711285746	0.5688131064387743	0.051859831668639174	0.04297285001065589	0.8459006993340626	0.0	0.0	0.0	1.1480652451560185	0.0	0.14817120624846516	0.0	0.0	0.30365135711285746	0.5688131064387743	0.0	0.19157994126022287	0.3061528552998805	0.30852414541872714	0.19374305802116829	
1400000	-31508.88935702932	-30323.31254473866	-1185.57681229066	-30178.096372368665	49.422643101235316	4.145599708564825	3.7136832616256176E-4	0.4580997818176092	3.5735344443930554E-4	2.838496016555571E-8	0.4601802581961252	-1143.5869980014256	1422.7272522118185	811.3456590400866	549.6749407115627	10.833240540746283	6.847762774704055	65	27	39	5	35	0	0	0	1	1	0	0	0	0	0	1	0	0.04455491619702165	0.2074366789216625	2.208604144538524	0.5789036997047808	1.5570460956866818	0.30724119398220895	0.350120192857283	1.1548041512897593	0.21559081545281672	1.2511716534066262	1.8595839925782531	2.0887202366163615	0.02429102280147235	0.0	0.0	0.0	0.5789036997047808	1.5570460956866818	0.0	0.0	0.0	0.0	0.0	1.8595839925782531	0.0	0.1888166511962506	0.3045071964957346	0.3050380325452756	0.20163811976273793	
1600000	-31541.77609441053	-30352.351178654695	-1189.424915755832	-30210.936675656983	44.572273195855296	4.230457725017748	3.708827149376933E-4	0.4895636001537991	3.5768875482505277E-4	3.3958342779990086E-8	0.497549310997175	-1149.0025688110438	1562.613563745936	973.4461181758562	615.3129891029907	60.3856489117219	4.643377953852942	70	6	55	5	35	0	0	0	1	1	0	1	1	0	0	1	0	0.25749321657156504	2.4766134211219764	0.15907559705266966	0.24528062765198316	0.9207143936548101	0.31510051872903627	0.02449638315027773	0.10643658971179877	0.29495786056386775	0.9319339931560312	0.6545442666999587	0.581389986856174	0.02232649430595297	0.0	0.0	0.0	0.24528062765198316	0.9207143936548101	0.0	0.02449638315027773	0.10643658971179877	0.0	0.0	0.6545442666999587	0.0	0.2005813136639307	0.3047433489321766	0.30768279242603996	0.18699254497785156	
1800000	-31528.67897225092	-30328.735889872718	-1199.9430823782034	-30185.34765788875	54.15434948933075	4.107094277917663	3.087501961137207E-4	0.4125771159267325	3.129887637493127E-4	1.7481085752557566E-8	0.4264091904279489	-1153.9012085566799	2487.926616399351	1574.456634903028	306.6076462354302	586.8228698445213	4.426450193533646	22	52	19	41	37	1	0	0	1	1	0	0	1	0	0	1	0	0.1783899119021683	0.13757574650145743	0.4928706962446463	0.5718705661570618	2.500056801361376	0.480286118733007	0.7344567476063689	0.008582829919594696	1.9732670397856737	0.07913038841556572	1.7259402504954255	0.5419270748346131	0.020606198326152507	0.1783899119021683	0.0	0.0	0.5718705661570618	2.500056801361376	0.0	0.0	0.008582829919594696	0.0	0.0	1.7259402504954255	0.0	0.19594906529905942	0.3065583862708772	0.297699664944566	0.1997928834854961	
2000000	-31538.90291960141	-30321.27153002458	-1217.6313895768299	-30175.025309289183	53.59322424353714	4.103999571764517	3.090857901044975E-4	0.393486618587907	3.005916715096427E-4	1.49387361176993E-8	0.4023662581694823	-1182.309141213312	1790.9110628505189	619.4239724892772	591.743183459589	10.26712366586418	4.1180931670898975	79	7	47	15	23	0	0	0	1	1	0	0	1	0	0	1	0	0.5667955061307259	0.11845392192804488	0.12760048429474724	0.14308897427083495	0.628256139077823	1.0695469179739157	0.14118467782814906	0.028179933809502154	1.5610503770226551	0.277966585177908	0.29434589937774436	0.888028182766538	0.01698563871630144	0.0	0.0	0.0	0.14308897427083495	0.628256139077823	0.0	0.0	0.028179933809502154	0.0	0.0	0.29434589937774436	0.0	0.196533006739502	0.3104583396533822	0.29889483341725304	0.19411382018986154	
2200000	-31540.745562882425	-30331.93220455354	-1208.8133583288827	-30181.43401833315	52.1345505422381	4.174583754995937	3.025013168916741E-4	0.4768248756056451	2.8971734183929075E-4	2.4681874937542942E-8	0.53352724131627	-1162.9281495777245	901.4732681691252	1673.0815119851784	550.4181147389019	941.6966292716037	3.803671893747136	12	72	48	2	37	0	0	0	1	1	0	0	1	0	0	1	0	2.101509581680167	1.2090564767419156	0.6745177645847485	0.19857705706123974	0.9069405175396682	0.19792060534110578	0.6921408500138929	0.4255459366808743	1.741521990714096	1.055695839044807	0.6547717203556971	0.04755965982098282	0.031179253238281256	0.0	0.0	0.0	0.19857705706123974	0.9069405175396682	0.0	0.0	0.4255459366808743	0.0	0.0	0.6547717203556971	0.0	0.19016453601160857	0.2965537321626028	0.30460814564160865	0.2086735861841788	
2400000	-31602.571402310496	-30345.04126381835	-1257.5301384921456	-30200.835113658693	62.87706684527807	3.90163719137691	2.3900893481773554E-4	0.39942603111047287	2.3191032603675556E-4	9.226135804057878E-9	0.41119370807171307	-1211.8243708056868	5248.438096244152	3361.1936447685534	1798.371245916453	871.8533859088132	4.140259099489811	5	42	33	55	36	0	0	0	1	1	0	0	0	0	0	1	0	0.4562073069413227	1.1134820234215979	0.0787888248767625	0.14163251210039937	0.7238107422110748	0.7233268809181546	0.4687974214144026	0.4614342464975821	0.5048055284813255	1.4429754497022222	0.65344770344998	1.456467889635036	0.01753977292887617	0.0	0.0	0.0	0.14163251210039937	0.7238107422110748	0.0	0.0	0.0	0.0	0.0	0.65344770344998	0.0	0.18764957003422483	0.2944715788641339	0.317017554677811	0.20086129642382927	
2600000	-31614.565281169682	-30352.107856472812	-1262.4574246968682	-30203.54310316545	67.03646829841499	3.9409795564303716	2.579358214774286E-4	0.41090826275484	2.4732149709351354E-4	1.2307550893054097E-8	0.4276632578489315	-1217.3676062801837	2014.4531554857097	2151.3775454469155	2984.3431936330885	718.70328235081	11.35443952917883	17	47	14	55	38	0	0	0	1	1	0	0	0	0	0	1	0	0.276695156601046	0.7254180721586937	0.029814247494451794	0.33211494523919394	1.9880470291635814	0.1628273932431914	1.488100932951726	0.30813445666512534	1.2484364443408054	0.06410280949037175	1.4810921090053355	0.19875221152671646	0.02072351413447941	0.0	0.0	0.0	0.33211494523919394	1.9880470291635814	0.0	0.0	0.0	0.0	0.0	1.4810921090053355	0.0	0.19673956419654048	0.30189765167969274	0.3062799200141669	0.19508286410959885	
2800000	-31542.135505902916	-30322.446014825488	-1219.6894910774295	-30176.405304251228	54.86118669292313	4.047441409100424	2.829513624770022E-4	0.43531351703809484	2.762683175108179E-4	1.5571880524572894E-8	0.4427748660991068	-1171.0267301312515	2011.5040368822288	1580.5367981162083	518.3054441242394	828.4059630104763	6.287073639053491	9	84	36	2	40	0	0	0	1	1	0	0	0	0	0	1	0	1.0430507391487993	0.9174844427511387	0.2186621775368508	0.24946195214535616	1.0811001022876638	2.4211640701727286	1.6792925174171975	1.5172719200920646	1.448029534364569	1.0486799730160983	1.2907180967316876	0.4217576086769315	0.016043406333590523	0.0	0.0	0.0	0.24946195214535616	1.0811001022876638	0.0	0.0	0.0	0.0	0.0	1.2907180967316876	0.0	0.19655558252263755	0.2961993281454986	0.3142284263065317	0.19301666302533113	
3000000	-31576.81520985884	-30340.751655865937	-1236.0635539929015	-30190.679935251326	66.50767087687176	4.232046089457213	2.6637223149326343E-4	0.43312502108031514	2.5022519261431504E-4	1.3543375667387645E-8	0.4439897638300832	-1191.8222201147435	4623.543116399248	1711.394565925763	660.9922340987877	799.4282986235812	5.1423989001430055	3	83	12	36	37	0	0	0	1	1	0	0	1	0	0	1	0	0.567062017796691	0.9795552112158631	1.1295672499128646	0.16425607793541544	1.0921641631508212	0.0486425617190093	1.231449587224519	0.04159426008221881	0.02121898693564722	1.1943505304012694	0.7905355782675845	0.2533623947813852	0.018872246093924645	0.0	0.0	0.0	0.16425607793541544	1.0921641631508212	0.0	0.0	0.04159426008221881	0.0	0.0	0.7905355782675845	0.0	0.19723648401783608	0.2953979231808546	0.30828042513304726	0.199085167668261	
3200000	-31593.737600785502	-30323.564079021296	-1270.173521764205	-30171.091393333405	71.70710894272945	4.157342756706575	2.306759413970404E-4	0.428266590532866	2.3167546021828555E-4	9.766111572652182E-9	0.42419506376036265	-1219.4564197678756	6570.163016741624	2139.959558846849	4113.450570781404	606.793077623616	6.705513133583392	13	61	9	51	37	0	0	0	1	1	0	0	1	0	0	1	0	0.03719137371885584	0.4505423601318034	0.9335533091071142	0.40335889253225166	2.5691958646151813	1.4671092306370492	1.286254608448032	0.5285375448531962	1.4264521116454876	1.2060549809263024	0.8264951479483166	0.4523911319586101	0.016670163543217768	0.0	0.0	0.0	0.40335889253225166	2.5691958646151813	0.0	0.0	0.5285375448531962	0.0	0.0	0.8264951479483166	0.0	0.1992511631883343	0.30382754643801874	0.3087116446722589	0.18820964570138707	
3400000	-31613.449839273384	-30351.185736418163	-1262.264102855221	-30201.127852071026	73.26098145799111	4.002650263665942	2.2419559077988975E-4	0.3808787543306256	2.2862482845206194E-4	8.736732078030675E-9	0.40983702866691885	-1211.700579379518	2731.0325843459277	1167.9369686357416	964.5531918515478	1004.52710011108	5.569471279015292	49	42	40	4	36	0	0	0	1	1	0	0	0	0	0	1	0	2.006133346860196	0.3236698703034663	0.7625197846324657	0.2179258694790264	2.0234933905848353	1.970914376314572	1.5362724708662243	2.4065979325659943	0.011329481928726204	2.774510688847989	1.3671814833846292	0.12240500054835965	0.0161757255303572	0.0	0.0	0.0	0.2179258694790264	2.0234933905848353	0.0	0.0	0.0	0.0	0.0	1.3671814833846292	0.0	0.20806610902462644	0.2955522929664851	0.3082215583916754	0.188160039617212	
3600000	-31571.47040075908	-30335.815305751716	-1235.655095007364	-30190.62929523754	57.74284356247211	3.95677878859623	2.833913457189979E-4	0.5055864135378102	2.7673252623193776E-4	1.9709397966072333E-8	0.49954834453348207	-1193.0876761648237	2635.1353699776287	706.7736843982775	182.48991329248182	18.72965750020716	4.81247130348023	61	72	5	4	29	0	0	0	1	1	0	0	0	0	0	1	0	0.23686460929948278	0.49430620782731816	0.26544471657104246	0.3670909704709919	2.8509231436585813	1.6589956907468058	0.27156880597001637	3.3418902536180854	0.0019958885130675584	1.4152628424912712	2.1221752437068635	0.9147389240202366	0.017136911084063847	0.0	0.0	0.0	0.3670909704709919	2.8509231436585813	0.0	0.0	0.0	0.0	0.0	2.1221752437068635	0.0	0.2007990671088805	0.2961938369872674	0.3037528843463746	0.1992542115574764	
3800000	-31527.938949575906	-30352.843973889554	-1175.0949756863533	-30201.132398406327	52.87228019533679	3.888389168860899	2.985126940550268E-4	0.516680010236011	2.917510705581658E-4	1.8749604898965055E-8	0.46842908672885475	-1140.7738570967697	2144.924080096385	493.38258855805867	27.941771580105364	2.059157360615526	4.666397362135266	63	71	6	28	3	0	0	0	1	1	0	0	0	0	0	1	0	1.105109485198706	0.5942520730450402	1.1262999750257952	0.15759244784484117	0.48663111598301256	1.010987646086061	1.4891441534018868	0.41124438808994285	0.46079931494306237	0.8450008253128254	0.5676733959644299	0.32948086102051943	0.023058445052719555	0.0	0.0	0.0	0.15759244784484117	0.48663111598301256	0.0	0.0	0.0	0.0	0.0	0.5676733959644299	0.0	0.18625818009330677	0.3123086321643196	0.3048838171826209	0.19654937055975166	
4000000	-31556.195850446617	-30347.00733214333	-1209.1885183032875	-30197.41562990367	53.30095684397882	4.298477524603751	2.631041177956942E-4	0.4221487577413519	2.67113090539957E-4	1.0996399255116768E-8	0.3941443539435978	-1175.4722216335435	2669.5264051388676	777.2347417903939	15.697270538026313	1.5420521360366295	2.0422314583925765	48	85	14	19	5	0	0	0	1	1	0	0	0	0	0	1	0	0.35837785814859374	1.1533650164598692	0.40195632623610267	0.10139545308800553	0.47070817020009464	0.024867464693720333	0.582181026962842	0.39537062730638534	0.6227389220146038	3.4666411963324912	0.3340135632370731	1.6241390056034648	0.01962355720556104	0.0	0.0	0.0	0.10139545308800553	0.47070817020009464	0.0	0.0	0.0	0.0	0.0	0.3340135632370731	0.0	0.1959296097366106	0.2973328403553076	0.30782248299999454	0.1989150669080863	
4200000	-31602.701133793373	-30348.282527419637	-1254.418606373736	-30198.534677997526	76.08989223566235	4.22530514281827	2.669715471727214E-4	0.45981560055227017	2.5822109508913355E-4	1.7376340010704288E-8	0.48747710548733975	-1215.1741651932477	1981.1306948704769	842.965677562107	223.44682718827738	7.5791800918254495	10.796964611843423	56	75	5	24	11	0	1	0	1	1	1	0	1	0	0	0	0	0.26941296750150906	0.14313837963465864	0.716357776656128	0.3114405447423469	1.2002094326119543	0.4271295583989232	1.8432078348385261	0.8587287104344486	0.02318896259375376	0.6055524995528457	1.4929061460264368	1.4367741478072904	0.013867793987452538	0.0	0.14313837963465864	0.0	0.3114405447423469	1.2002094326119543	0.4271295583989232	0.0	0.8587287104344486	0.0	0.0	0.0	0.0	0.20169684220866557	0.29701480082822507	0.30976385182974725	0.1915245051333611	
4400000	-31622.62221598011	-30343.477148250135	-1279.1450677299745	-30195.091329733517	70.4116697826619	3.903355314399889	2.2333981717931851E-4	0.4415279994170823	2.18047674375447E-4	1.1519358236270555E-8	0.4977251879376608	-1240.6479320724857	2553.014897338272	785.0267598031952	20.071994051067197	9.662265510292338	10.113892843835792	53	81	30	3	4	1	0	0	1	1	0	0	0	0	0	1	0	0.5670216290962107	0.3293634443198459	0.41382171050395616	0.33772649632759055	1.7264830178594515	1.2906483146019556	1.4990480150150183	1.1842403084046607	1.5464462141338997	0.5326674697415452	1.2467087477003642	1.7129753038838915	0.021825765143183917	0.5670216290962107	0.0	0.0	0.33772649632759055	1.7264830178594515	0.0	0.0	0.0	0.0	0.0	1.2467087477003642	0.0	0.19381637798055706	0.2968855276504312	0.3086820625813376	0.20061603178767312	
4600000	-31582.319039351725	-30354.256290049565	-1228.0627493021593	-30205.79058364566	59.75821109857427	3.951727805475747	2.795640463159136E-4	0.48391683910839517	2.7441324967433035E-4	1.8916240744448687E-8	0.4913184384085373	-1184.6833926839656	1528.1021154563791	726.5516900372781	10.293386309566742	8.006737918652233	6.246736128022631	70	62	3	8	28	0	0	0	1	1	0	0	0	0	0	1	0	0.008161263733546512	0.005233635581845387	1.9861369935504405	0.5699537548389126	3.274946838201337	1.5070960390899177	2.9505293125089644	2.220416552565338	0.4804663589979003	2.501858299077285	2.349119886360547	0.6543308842087819	0.017254543650053748	0.0	0.0	0.0	0.5699537548389126	3.274946838201337	0.0	0.0	0.0	0.0	0.0	2.349119886360547	0.0	0.20140328200424318	0.2967249086862514	0.30925169438313727	0.19262011492636713	
4800000	-31631.501158146497	-30358.407787299053	-1273.093370847444	-30213.891901263367	66.26280315604568	3.838581941754037	2.3705339105043735E-4	0.33129654167939654	2.3378107071020545E-4	8.562480082815328E-9	0.3888336482418493	-1218.907004923103	2892.7053784268724	2081.278163353011	584.4864163701386	884.4653915738236	7.9622290600463295	64	4	10	58	35	0	0	0	1	1	1	0	1	0	0	1	0	1.6482099365418486	0.04045725757129855	1.3929837389557564	1.7411114974677047	6.051041470413157	0.04881789761599927	0.47897166794155804	1.0968165445813556	0.3671817537047722	0.4882260966361462	3.900516683681529	0.2599934482669231	0.015019744702273288	0.0	0.0	0.0	1.7411114974677047	6.051041470413157	0.04881789761599927	0.0	1.0968165445813556	0.0	0.0	3.900516683681529	0.0	0.1992036464406502	0.2945079983634317	0.30222617691203923	0.20406217828387782	
5000000	-31598.493865594926	-30363.09653616369	-1235.397329431233	-30214.33576127797	68.45125265412032	4.4009444085292	2.792201409970671E-4	0.44861041179057776	2.699240196963197E-4	1.5300040580637503E-8	0.4556276997725542	-1192.6897574027164	1736.6148302853826	861.1921986565995	732.0031729113146	28.69488130919415	6.291516205755605	54	41	35	9	32	0	0	1	1	1	0	0	0	0	0	1	0	0.3317021698435012	2.111218009822139	0.1201151425399397	0.23784641512499236	1.102759478016953	0.6650606526831679	1.1018741541438386	1.1161445581580787	0.6651637931014868	0.957678280343684	0.7382635173015323	2.794246663007416	0.016452872348644457	0.0	0.0	0.1201151425399397	0.23784641512499236	1.102759478016953	0.0	0.0	0.0	0.0	0.0	0.7382635173015323	0.0	0.20677026403447613	0.29468039844258453	0.30485440047827933	0.1936949370446589	
5200000	-31627.37285751798	-30362.05934095827	-1265.3135165597112	-30213.579743805964	66.00408777015161	4.087170033089976	2.5112317854362386E-4	0.4033329395676549	2.5339989852280853E-4	1.1322913743361316E-8	0.41791822989384403	-1217.8094804719688	4779.904514359306	2084.9548732911994	800.2658275003301	19.886668118620186	16.826586718623588	5	56	70	23	17	0	0	0	1	1	0	0	1	0	0	1	0	0.4887444357888138	0.028113078537305745	1.826629896514289	0.4678226305952866	2.214670474584064	0.07949249202206751	3.0234142886021025	0.3254640655485369	0.7610803511653993	1.2329349508298462	2.1194525346703412	2.080534314812185	0.023724701916292966	0.0	0.0	0.0	0.4678226305952866	2.214670474584064	0.0	0.0	0.3254640655485369	0.0	0.0	2.1194525346703412	0.0	0.2004654135845879	0.3016523364153347	0.29923257844720674	0.19864967155286956	
5400000	-31567.43286244885	-30346.163577461244	-1221.2692849876087	-30198.73564981326	62.90006306722848	4.118281545308771	2.6263632585751015E-4	0.4185536593342696	2.591332593579087E-4	1.3703944145853545E-8	0.43367939964593727	-1180.7231873673084	2805.356415682903	1902.2010802653956	724.215793849445	2.054878066089823	6.038899682311232	4	63	65	3	36	0	0	0	1	1	0	0	1	0	0	1	1	1.2091157265937396	0.5736533612268333	0.3508969436036418	0.4972793155602974	1.979137577635838	0.5755476698766211	0.12910382834086617	0.9236490032587066	0.04079975732561334	0.40113197758215574	0.9371227314436159	0.014207817636820011	0.0218089477227312	0.0	0.0	0.0	0.4972793155602974	1.979137577635838	0.0	0.0	0.9236490032587066	0.0	0.0	0.9371227314436159	0.014207817636820011	0.1893952164323129	0.30389863950793555	0.30477733069136986	0.20192881336838042	
5600000	-31557.464877027414	-30348.390469147573	-1209.0744078798427	-30201.000822374295	55.84885263034862	4.2064219383602035	3.300002126801835E-4	0.41911875877155175	3.1007306803842343E-4	1.7268985980190007E-8	0.4109169676717665	-1162.5733328590418	2733.7102087783273	1721.2190680320634	638.1806747861488	5.507121081351466	3.4490046192517703	9	50	75	20	17	0	0	0	1	1	0	0	1	0	0	1	0	0.23531879232657316	2.6800386820935236	1.7668053643974793	0.5486090376988182	3.2772519820640142	1.3342021929783277	0.5797593098991315	0.4187059159198935	1.37391550864255	0.3016788986347209	2.803177198476419	0.05318906677186712	0.024717215661331053	0.0	0.0	0.0	0.5486090376988182	3.2772519820640142	0.0	0.0	0.4187059159198935	0.0	0.0	2.803177198476419	0.0	0.2000293459846872	0.3004669229965145	0.3050247634633919	0.19447896755540517	
5800000	-31544.410863783763	-30333.62209252503	-1210.7887712587312	-30187.429011223106	58.88550696117453	3.856581043167981	2.816914830575524E-4	0.4208705617257547	2.8349505718695963E-4	1.5128129668300545E-8	0.4361017156700867	-1168.6549141957853	2630.580281612789	1427.6514297164867	701.3032019755533	3.248458781422589	4.037853409522616	40	32	62	25	12	0	0	0	1	1	0	0	0	0	0	1	0	0.6134082228898857	3.939524173262471	1.5821101715943775	0.14684846793921344	0.6865893715549523	0.4826668948845777	0.27290811303954	0.5164043578806126	0.5587457276253929	1.3107277731766827	0.370984259834203	1.696696538707318	0.01826840799062844	0.0	0.0	0.0	0.14684846793921344	0.6865893715549523	0.0	0.0	0.0	0.0	0.0	0.370984259834203	0.0	0.20053365122525182	0.29840035109064905	0.30091533216075467	0.20015066552334326	
6000000	-31601.49965078442	-30355.272154920396	-1246.2274958640246	-30208.641997520965	65.81008242425014	4.247171173331494	2.7413146773227635E-4	0.4048129595964556	2.6829684598506456E-4	1.166955234603761E-8	0.4000858032154919	-1203.0172434913402	2299.2618000211332	1032.139292470934	886.439650521143	5.3566498205307305	6.9537138276363715	35	49	50	12	25	0	0	0	1	1	0	0	0	0	0	1	0	0.37184464293823055	0.27231299697532796	1.3237684928122662	0.4258781972990028	2.248884445241571	1.1344891266787194	0.3568658757478948	0.9461737144942238	2.378774732155327	0.1352014097231616	2.4310406309388353	0.8001379999817423	0.01554656150754488	0.0	0.0	0.0	0.4258781972990028	2.248884445241571	0.0	0.0	0.0	0.0	0.0	2.4310406309388353	0.0	0.19649037424280166	0.2998167230079631	0.30047175559352235	0.20322114715571166	
6200000	-31597.658295345285	-30339.362628796403	-1258.2956665488805	-30189.81732368167	66.86795014482394	4.233003992897882	2.471286853246188E-4	0.3485541893413987	2.488424071656962E-4	8.879523020032845E-9	0.3825909342463072	-1211.0827439085108	2786.978273161896	1436.5258020124877	787.3020748995726	24.065214180268	6.376007811794605	35	43	54	3	36	0	0	0	1	1	0	0	0	0	0	1	0	2.464850418724033	0.5498775552107288	0.048219768198712466	0.5158651309054888	2.6079986458188804	2.3661215616216285	0.422533136134858	4.387620635863096	1.0093283250371041	0.20386145641202955	1.7593009425762625	0.22085100123592713	0.01878573745479792	0.0	0.0	0.0	0.5158651309054888	2.6079986458188804	0.0	0.0	0.0	0.0	0.0	1.7593009425762625	0.0	0.19092947418474382	0.3051525895381506	0.30840173001923843	0.1955162062578659	
6400000	-31549.72346421122	-30336.166229871742	-1213.5572343394786	-30192.864551029685	55.47480945203599	4.011910115673279	3.2622662496553466E-4	0.39054756780982586	3.192141990507157E-4	2.0474486769029456E-8	0.4335909643127778	-1173.0028824081098	1733.1920456082748	779.6774435453158	366.97601168852816	257.7320918210228	5.489653505188497	39	91	2	6	33	0	0	0	1	1	0	0	1	0	0	1	0	1.4195613951156987	0.2711140577442814	1.311668481384681	0.1645896639195895	0.8063974767840361	1.0713930540345245	0.8087689155586453	0.14928925621893716	0.22118685682834918	0.7990404530762539	0.5454816697485593	0.47960246498758496	0.021933209429824255	0.0	0.0	0.0	0.1645896639195895	0.8063974767840361	0.0	0.0	0.14928925621893716	0.0	0.0	0.5454816697485593	0.0	0.1953158271274994	0.29451813427045415	0.3117692430652874	0.1983967955367578	
6600000	-31562.83578937215	-30324.23135697059	-1238.6044324015595	-30174.515771743627	66.53705969384913	4.01087899143882	2.617878075118082E-4	0.4362130524983442	2.563552793369981E-4	1.3683593581343164E-8	0.45257585157199326	-1200.8770862422666	2634.865741755813	1217.9157818106228	648.1186057179474	5.46166731591315	7.285214141324016	54	35	45	34	3	0	0	1	1	1	0	0	1	0	0	1	0	1.624189449588339	0.3191885088680023	0.04778537030489797	0.16606357438247407	0.8445034767659515	0.18498909475458786	0.2945409472837204	0.08316307276372664	0.18553227916455167	0.48851180991702514	0.6009689375662448	1.324453399900147	0.01850983043928914	0.0	0.0	0.04778537030489797	0.16606357438247407	0.8445034767659515	0.0	0.0	0.08316307276372664	0.0	0.0	0.6009689375662448	0.0	0.20559774009132012	0.2956091753768935	0.3011621938635436	0.19763089066824163	
6800000	-31600.410481983618	-30329.037111669953	-1271.3733703136631	-30183.32493235999	64.52195465483145	4.1292729781690065	2.5234421954742304E-4	0.4089333798683957	2.4838277180239186E-4	1.1206821230458064E-8	0.4177005718682672	-1223.9699216826473	3452.3319848295628	2780.0817764752455	713.780938229611	24.06046456385681	4.01967877362149	65	8	63	10	25	0	1	0	1	1	0	0	0	0	0	1	0	0.08283808932679534	0.47416634826479875	0.18895728115885088	0.4842932134066904	3.0848361910134896	2.2543564977576014	0.709032894641409	0.40217277464238743	0.14428074546596067	1.0875914389582317	2.0421668922471876	4.263645435780922	0.01816467022024807	0.0	0.47416634826479875	0.0	0.4842932134066904	3.0848361910134896	0.0	0.0	0.0	0.0	0.0	2.0421668922471876	0.0	0.19943889361292763	0.28993865239900324	0.3062865162533196	0.20433593773474842	
7000000	-31646.70215254301	-30372.457886237695	-1274.2442663053143	-30225.556541077247	70.56734155135182	4.270043589854979	2.0974453044977708E-4	0.4312797785729388	2.1733476793631286E-4	9.31725563879561E-9	0.4457772349411558	-1237.0175011367699	2484.0630637874383	2788.045826725897	779.8204259798423	12.814393903814464	9.34645781541328	65	10	57	29	10	0	0	0	1	1	0	0	0	0	0	1	0	0.7852079699784741	0.48449367842380786	0.7153013744636123	0.2061783107843103	0.7467457647835212	0.5470379891296974	0.4670736101932402	0.3114302578226294	0.3932583350729847	0.5505376205194327	0.7170854155256156	0.22253970556536587	0.011634737113992153	0.0	0.0	0.0	0.2061783107843103	0.7467457647835212	0.0	0.0	0.0	0.0	0.0	0.7170854155256156	0.0	0.19545796386422962	0.30551958968171705	0.2943683121252518	0.20465413432880042	
7200000	-31654.860312830526	-30351.273184420763	-1303.5871284097616	-30197.8112495943	85.5225225153645	4.273937831251682	1.9930498770143426E-4	0.4378658943252267	2.0460522327705208E-4	9.359807263613895E-9	0.47166646259560246	-1255.5629500109235	3913.8932636732106	2834.2448325982346	1102.664701844025	1238.7112608271104	19.040460778426656	2	50	67	11	41	0	1	0	1	1	1	0	1	0	0	0	0	2.8959118262794195	0.4599800475684105	0.08528527310666552	0.21180770644231936	0.2880976127086126	0.18289052316657234	0.026665254760505346	0.4664714506406126	0.6128199104007604	1.0646289524321655	0.476515509335748	2.8969158974487454	0.015144133868862666	0.0	0.4599800475684105	0.0	0.21180770644231936	0.2880976127086126	0.18289052316657234	0.0	0.4664714506406126	0.0	0.0	0.0	0.0	0.19438765639368402	0.30493191224705923	0.30637252568734424	0.1943079056719114	
7400000	-31651.274021062945	-30368.838474947257	-1282.435546115688	-30214.411784234617	83.8132730117011	4.032771265158711	2.0851984847494937E-4	0.4600867264420682	2.0372880060283674E-4	9.176717139342708E-9	0.4704406074278959	-1232.8882171261898	3283.898314939598	1082.395107077453	1167.0988741135968	31.285565905982686	9.510415618618795	51	63	15	2	40	1	0	0	0	1	1	1	1	0	0	1	1	1.3673149429962754	0.31592235684399494	0.4664117279523744	1.5972995868064266	2.117649929306425	0.15719044513918431	0.7776073529608787	1.5735069053731194	1.7479143485037003	0.08400195110666131	0.7172121730867528	2.379986805949839	0.01593709615564638	1.3673149429962754	0.0	0.0	0.0	2.117649929306425	0.15719044513918431	0.7776073529608787	1.5735069053731194	0.0	0.0	0.7172121730867528	2.379986805949839	0.20344156935118515	0.2968201408380473	0.30261908605918286	0.1971192037515836	
7600000	-31673.687206065762	-30342.074860869714	-1331.6123451960502	-30191.55398659832	103.25156590653509	3.955101797048008	1.7977591822973456E-4	0.4587498804577729	1.782635831298603E-4	7.436554362361729E-9	0.4856520401540384	-1288.3002610305684	3774.8394840993974	648.715741955346	1017.6004471547761	51.92102890812682	14.736579495786293	73	2	56	4	36	0	0	0	1	1	0	0	0	0	0	1	1	0.7343552696264954	0.5391812652766432	1.148571670281891	0.18520366664813978	1.276050448989592	2.9275738323521807	1.4721195142013497	0.06430454364164219	0.5893066420646978	1.0881358756871349	1.1097806006394875	0.10458975542590905	0.013574095459035906	0.0	0.0	0.0	0.18520366664813978	1.276050448989592	0.0	0.0	0.0	0.0	0.0	1.1097806006394875	0.10458975542590905	0.1925238867664717	0.31213947563807604	0.3019936400862111	0.19334299750924006	
7800000	-31653.59018821238	-30329.461820945075	-1324.128367267305	-30182.13013592002	85.88091501237692	4.067258409374339	1.6799184810871288E-4	0.48193238164934293	1.63378610015866E-4	6.4180576678473284E-9	0.4937032482414023	-1278.1822420638239	5026.601888314088	1815.9301297303055	72.2323214563225	3.9998333926953498	10.703124441512365	40	89	14	8	20	0	0	0	1	1	0	0	1	0	0	1	0	0.5264689334400166	0.5457323183925903	0.7450598132226572	1.040308869530245	3.5463671374606394	0.26172520972833013	2.98709857650238	0.28338591386032913	0.06815043433279087	0.9905404106734831	2.329521424402847	3.10685956984258	0.011036934308781278	0.0	0.0	0.0	1.040308869530245	3.5463671374606394	0.0	0.0	0.28338591386032913	0.0	0.0	2.329521424402847	0.0	0.19783187814341327	0.29834617084929543	0.3116415242413701	0.19218042676592018	
8000000	-31679.414993458417	-30356.26386801564	-1323.1511254427737	-30198.708540543394	92.7712812296579	3.987337463767584	1.6178534294681977E-4	0.44319107286120435	1.651332979118119E-4	4.8584010589457234E-9	0.4238500739134519	-1281.0377930729403	4392.553720606473	1680.679895854628	84.32089315699251	11.885681579251491	12.976628701851086	42	89	8	24	8	0	0	0	1	1	0	0	1	0	0	1	0	0.7812956066325822	1.0708174627937324	2.3357790128357627	0.13231796444183014	2.190307296747599	0.6612031916628432	0.9553713143914538	0.5191049526152658	0.3771027800682691	2.6627435212904746	0.8647453976691918	0.8448829454114014	0.009643273207198108	0.0	0.0	0.0	0.13231796444183014	2.190307296747599	0.0	0.0	0.5191049526152658	0.0	0.0	0.8647453976691918	0.0	0.20358007900137012	0.2954240633763512	0.30148102429785	0.19951483332442765	
8200000	-31596.427187701363	-30354.650233424338	-1241.776954277024	-30205.574774017827	59.77367562439788	4.0997990940431555	2.6433325749880494E-4	0.47553059289472094	2.6488806854652E-4	1.54053770591519E-8	0.4661935968425543	-1196.7041269925455	2896.0482884315616	454.86431144119706	903.0040904063893	32.499125848997956	7.806988842069142	46	16	69	15	25	0	0	0	1	1	0	0	0	0	1	1	0	0.43431382390560475	0.34283775634518426	0.7179776970664495	0.1580061537800595	1.6984204693798206	2.7370305691922296	1.5268949204769156	1.6987309518296816	1.6675745273634148	0.022441371533626454	1.6062087424400622	0.35403526193690826	0.018252069689836732	0.0	0.0	0.0	0.1580061537800595	1.6984204693798206	0.0	0.0	0.0	0.0	0.022441371533626454	1.6062087424400622	0.0	0.2066778746529263	0.2860989622454891	0.310208761465244	0.19701440163633957	
8400000	-31535.609779887654	-30335.738150533514	-1199.8716293541413	-30186.20125860467	52.78942969008104	3.9966547686542815	2.8969528979453686E-4	0.41351653338160377	2.9072556119467496E-4	1.3923183263286616E-8	0.41245148175511176	-1159.4648009985995	5072.017154255262	2180.1947515093375	641.3557398307523	8.340573448468849	2.7606541450295046	4	45	80	25	17	0	0	0	1	1	0	0	0	0	0	1	0	0.15051969623964412	0.08641870526191255	0.8035929410574157	0.06694520847004012	0.4430769885559353	2.4566292302736414	0.3779630300086576	1.7913570559779597	1.404025939976654	0.7225905081502971	0.3448282049070016	0.3030811766611838	0.017656855772142824	0.0	0.0	0.0	0.06694520847004012	0.4430769885559353	0.0	0.0	0.0	0.0	0.0	0.3448282049070016	0.0	0.19448436575602893	0.29300408744855605	0.3070544099431361	0.20545713685227787	
8600000	-31588.56138195028	-30317.143587922532	-1271.417794027747	-30171.598910462708	77.20064154305017	4.035992961248761	2.2434963838273019E-4	0.45517169503239996	2.248689244916472E-4	1.3421594657022646E-8	0.5093880374079091	-1224.3220934865724	2381.4907938957836	395.70173689063085	759.8424951073113	1396.7733574650842	10.7528387048948	64	28	35	5	39	0	0	0	1	1	0	0	0	0	1	1	0	0.5609109431230616	0.8641831042567922	0.4137769531135305	0.5169370265041753	2.1370494455754403	0.5314669234403347	0.08910281454241256	2.122712308032204	1.807237859999872	0.06967787164543986	1.338249553093147	0.5839307614449429	0.01375085151695183	0.0	0.0	0.0	0.5169370265041753	2.1370494455754403	0.0	0.0	0.0	0.0	0.06967787164543986	1.338249553093147	0.0	0.20106084420630085	0.2989127951260992	0.30129995132816145	0.19872640933943744	
8800000	-31542.704219441257	-30305.280168924943	-1237.4240505163127	-30155.140664593175	66.06803133018835	3.94495110608912	2.546676089983649E-4	0.42380227610891497	2.4942224156277967E-4	1.2126961551884799E-8	0.43214740242298977	-1192.3832370520431	2439.369873925411	1611.7944143633922	594.4371436311478	715.9938931396882	4.549979671793192	29	60	9	37	36	0	0	0	1	1	0	0	1	0	0	1	0	0.6494418444512565	1.4260897096339618	0.4277727990339639	0.12029366661894061	0.5038858846990999	0.25992017267516715	1.3594213700776143	0.05060157263107166	3.5693980240670613	0.8485369433973089	0.4589814170185151	0.20183152319078262	0.02093217515578794	0.0	0.0	0.0	0.12029366661894061	0.5038858846990999	0.0	0.0	0.05060157263107166	0.0	0.0	0.4589814170185151	0.0	0.1965815307685458	0.2995520716358531	0.3073870507507411	0.19647934684485893	
9000000	-31560.34177459587	-30316.61568573136	-1243.7260888645083	-30173.865873512408	61.43617622482473	4.225324102040833	2.555864140671765E-4	0.4483033248287246	2.5572898016131305E-4	1.2310540886708911E-8	0.44035584216685636	-1196.5940299181057	1885.2064170082388	2040.686443228279	606.190616170971	1114.6736756739122	6.910071132268353	73	14	32	13	39	0	0	0	1	1	0	0	0	0	0	1	0	0.9912111731284602	1.1389848614944607	3.287599092880252	0.19644736117918354	1.0182208595003868	0.24131344301845853	0.09440334986853147	0.9261307214622342	0.9635163594492169	0.20871398494829999	0.8235675189445949	1.0942432256866743	0.015128891992978934	0.0	0.0	0.0	0.19644736117918354	1.0182208595003868	0.0	0.0	0.0	0.0	0.0	0.8235675189445949	0.0	0.19151054695504446	0.30107958090202996	0.30681327188776053	0.20059660025516388	
9200000	-31567.432617472183	-30326.522188210613	-1240.9104292615687	-30177.991706028562	57.99885952913449	3.9724083250388174	2.954986197653524E-4	0.43280147455525875	2.817594920943356E-4	2.0705884739637613E-8	0.4787383277977233	-1185.5399241809118	2294.738037119202	3567.7592501315958	1556.9927734639361	637.787652298815	7.222729545646235	14	19	54	46	38	0	0	0	1	1	0	0	0	0	0	1	0	2.629960864112707	0.08358553743149781	1.1806200395942594	0.5971677383756905	4.563945320097646	1.698180608667726	0.7377073014297391	1.3917940400132585	0.8677626556154495	0.05283913974929447	3.387291690614049	1.1047860779304204	0.020991333384542066	0.0	0.0	0.0	0.5971677383756905	4.563945320097646	0.0	0.0	0.0	0.0	0.0	3.387291690614049	0.0	0.18871505185550677	0.31122610721799004	0.3059593332288637	0.19409950769763828	
9400000	-31563.650033876525	-30360.687405351753	-1202.9626285247723	-30214.897575813135	50.302788114658036	4.201842174812719	3.1614746915742956E-4	0.4228784713435475	3.129963386034416E-4	1.944652886492739E-8	0.4380581002987068	-1159.8003735694567	1491.1014598554334	1279.5060030733441	845.8814008390324	432.00965799555144	2.6971729672761304	66	3	26	40	36	0	0	0	1	1	0	0	0	0	0	1	0	0.08602575317588694	1.4501785825243474	0.024455562996828654	0.06115525336152721	0.3805059810143363	0.6710913771496727	0.11711308556668526	0.5602678493006865	1.7908652106294012	1.9862156135249622	0.3353591841888358	1.5780379590338114	0.020103814352498216	0.0	0.0	0.0	0.06115525336152721	0.3805059810143363	0.0	0.0	0.0	0.0	0.0	0.3353591841888358	0.0	0.1993621677234263	0.2944820324799443	0.3081772238045631	0.19797857599206498	
9600000	-31517.505410273603	-30317.294719688503	-1200.2106905850978	-30171.342490399078	48.86926113429292	4.395133975304468	3.1976702427403286E-4	0.5097494263696171	3.1001468035283164E-4	2.8264681138167173E-8	0.5295474580987259	-1157.44325340666	1703.8548917170403	2622.9838438849356	633.9726194270738	54.35670826650777	3.4899842203942164	12	33	87	6	33	0	0	0	1	1	0	0	1	0	0	1	0	0.30128624011674954	0.09345927797514722	1.363053872030459	0.47823649837965293	2.0257885400209847	0.2950524600759598	0.6711435372007319	0.4038097879900806	0.7659174556944033	0.6071853288502649	1.6333072162197468	0.7046379728118528	0.01869292876241277	0.0	0.0	0.0	0.47823649837965293	2.0257885400209847	0.0	0.0	0.4038097879900806	0.0	0.0	1.6333072162197468	0.0	0.19598596759878636	0.29775862065057707	0.31331307988330726	0.19294233186732787	
9800000	-31591.778845772707	-30360.027401236035	-1231.7514445366735	-30212.263052209266	58.62753312810851	3.8608440526200845	2.87848865612142E-4	0.4023537367597011	2.8883329373147E-4	1.2063568487570855E-8	0.3778437301151385	-1186.6161224438058	2495.612511367015	1678.9748643460769	734.5239436893016	59.181359303482175	3.9077853735193657	47	15	71	9	29	0	0	0	1	1	0	0	1	0	0	1	0	2.226971278820406	2.265426510942189	0.5127042055930185	0.35187844043084215	0.9666367067728969	0.3753028839070403	3.416381688180882	0.3370682074316595	0.11581706281510497	0.8330040293602167	0.86068447728288	0.5511347870268973	0.022370990250026975	0.0	0.0	0.0	0.35187844043084215	0.9666367067728969	0.0	0.0	0.3370682074316595	0.0	0.0	0.86068447728288	0.0	0.2047770961289908	0.29626089914773235	0.303957437105064	0.19500456761821133	
10000000	-31569.142534655493	-30338.39054249288	-1230.751992162611	-30189.859036967075	59.165736616023764	4.098167019391481	3.0689199001718016E-4	0.39994557685859367	2.9240171067135685E-4	1.466198357394168E-8	0.4107268365542287	-1184.3131948548594	2081.7349163774434	1483.7424916543957	1003.9412753136935	685.4874224412698	5.376020602144686	14	29	25	70	33	0	0	0	1	1	0	0	1	0	0	1	0	0.4369456085713711	0.7261652437888811	1.2399963428637608	0.497352798591473	2.0593880858736906	1.1106231679821486	1.2508386171204207	0.19388862100042684	0.5650308056641767	0.1844547487907045	1.6325355507814645	0.7989429427155423	0.02393320184486784	0.0	0.0	0.0	0.497352798591473	2.0593880858736906	0.0	0.0	0.19388862100042684	0.0	0.0	1.6325355507814645	0.0	0.20551668768063716	0.29702635688025164	0.3043425186427264	0.19311443679638327	
10200000	-31529.515102751768	-30329.899682040694	-1199.6154207110737	-30184.117428896243	49.88938805318543	4.120951864892645	3.45131450590294E-4	0.49912293074152975	3.2917784392307107E-4	2.577743453958852E-8	0.4826991721993564	-1153.8703214533675	1535.7791945115482	1481.3823952157443	1426.563142109529	643.9308497292486	3.917532536873883	52	2	6	75	36	0	0	0	1	1	0	0	0	0	0	1	0	0.46494739143369906	0.9269225504206912	0.0048541435971886	0.07913699232497888	0.4590090044634763	0.6022066167975763	0.9033074599895857	3.839085206701211	0.8270537075812653	0.6441273864712901	0.3992771362970079	0.3545485066349995	0.026379148805029146	0.0	0.0	0.0	0.07913699232497888	0.4590090044634763	0.0	0.0	0.0	0.0	0.0	0.3992771362970079	0.0	0.19436802849300322	0.2978732846631058	0.3109164466738609	0.1968422401700284	
10400000	-31575.986982092396	-30362.807285652976	-1213.1796964394182	-30212.53193212522	51.763084656835574	3.899346596165591	3.1649182913121623E-4	0.4285890211626546	3.109476918879219E-4	2.1145353039657863E-8	0.45055416277845844	-1155.3305718745596	1473.7714501188923	377.05833521987984	1177.8046461455035	286.2005927497759	3.331046459832109	53	29	48	7	34	0	0	0	1	1	0	0	1	0	0	1	0	0.3644926172196161	0.7696676828490123	2.2850576727334873	1.959755044822148	5.807690117978953	0.5306763524401537	2.6322781816083025	2.7596996083027503	1.487024844994907	0.02582470737375362	3.6602626033586527	0.8661475244514512	0.028915490625151145	0.0	0.0	0.0	1.959755044822148	5.807690117978953	0.0	0.0	2.7596996083027503	0.0	0.0	3.6602626033586527	0.0	0.201038544027091	0.29240387710099147	0.31192774207087526	0.19462983680104062	
10600000	-31573.219583241204	-30356.229710267573	-1216.9898729736315	-30208.2490079464	57.154123162808254	4.2465806840993165	3.019754388494369E-4	0.48745832660159516	2.9163326602244145E-4	2.0626411370299257E-8	0.47902957979649397	-1176.46507187138	2123.2366447214827	903.7164546268884	1014.2695280082308	44.000120818092995	4.23345502975921	54	55	21	9	32	0	1	0	1	1	0	0	0	0	0	1	0	1.0865281812586858	0.16105308891461032	0.1705799343433864	0.20959311953089416	1.3492208746770196	1.0175809241842524	0.06251079668009853	0.8768883573111387	0.9804171388171378	0.4236391254170106	1.5064137368078085	0.2237526612758121	0.022602495084540878	0.0	0.16105308891461032	0.0	0.20959311953089416	1.3492208746770196	0.0	0.0	0.0	0.0	0.0	1.5064137368078085	0.0	0.19852844002506184	0.30363947569435734	0.3013144419122076	0.19651764236837152	
10800000	-31601.250026628502	-30358.506162469705	-1242.7438641587964	-30210.13600742857	56.15789169705402	4.006006504682741	2.868556305739703E-4	0.3736792449644385	2.8962370589224746E-4	1.1163789832621693E-8	0.3709039571099633	-1192.5315862445814	1633.7392437351396	731.652192585367	492.790046241821	653.907079220999	8.077569096326977	61	22	14	39	35	0	0	0	1	1	0	0	1	0	0	1	0	1.04537185819437	0.01693722743194979	0.07321765952180057	0.7163785784848519	2.1088744265555524	0.31160973997284525	4.111840600603997	0.6437238560545272	4.041477345724808	1.6566443382104314	1.6787716939178174	0.03319605138738621	0.021988294617370327	0.0	0.0	0.0	0.7163785784848519	2.1088744265555524	0.0	0.0	0.6437238560545272	0.0	0.0	1.6787716939178174	0.0	0.20042376367360723	0.30016586582081256	0.3007798071697033	0.19863056333587506	
11000000	-31534.06893099817	-30330.224505520167	-1203.8444254780036	-30180.140097621646	52.042443516409584	3.997811379347654	3.1815739208859473E-4	0.4250113897715175	3.027436828495108E-4	1.7123093345064335E-8	0.41616420223539125	-1156.5237976997628	1634.141212716736	2065.3655255536755	585.801251966539	28.480094599180596	2.8398632333870104	4	57	73	3	34	0	0	0	1	1	0	0	1	0	0	1	0	0.2244215842704996	0.2840829228668527	0.25137162160565035	0.23991869343159833	1.2185612106284291	3.57808999549	2.5805680431434435	0.671587066155898	1.8715203569460703	1.1933615235634594	0.876492680887674	2.6297080687248062	0.026360590062554753	0.0	0.0	0.0	0.23991869343159833	1.2185612106284291	0.0	0.0	0.671587066155898	0.0	0.0	0.876492680887674	0.0	0.19871651230981596	0.29813423016451274	0.3112756844121048	0.19187357311356457	
11200000	-31578.02643486669	-30330.885191313995	-1247.1412435526947	-30180.507093237018	62.633277266609824	3.7445639402872266	2.4306062284102818E-4	0.4172516178342811	2.5209764180388435E-4	1.1388003947889471E-8	0.4350874353995978	-1200.6581080999163	2527.4852733727294	1395.4242332244348	380.644017138174	510.43793230712873	6.674795312401989	41	52	19	24	35	0	0	0	1	1	0	0	0	1	0	1	0	0.19274358861761212	0.6435447521182559	0.08705211338259222	0.6779640852553989	3.027074778763772	0.04839289310585245	0.583236546914555	0.2072267974747211	0.5352716125214416	2.6639906005015708	3.7406021517831656	0.07045228186335191	0.021018250910786098	0.0	0.0	0.0	0.6779640852553989	3.027074778763772	0.0	0.0	0.0	0.5352716125214416	0.0	3.7406021517831656	0.0	0.20208115345359845	0.2975365124568096	0.3020722846198629	0.1983100494697271	
11400000	-31566.90273883918	-30326.73638456493	-1240.16635427425	-30177.920276789704	57.7508259079941	4.405644194907279	2.636080710244962E-4	0.41554927140400255	2.6051627745971137E-4	1.639057344309221E-8	0.4865778421552596	-1190.8808302985087	2911.257179792665	261.83488454703866	900.9274133718236	395.5863744563313	4.5262299173357725	40	18	80	1	32	0	1	1	1	1	0	0	1	0	0	1	1	0.05361848573675304	1.2795067312005683	0.003070980316278849	0.3455851760346084	1.6669562630770254	0.5099527550191184	0.5767162311147256	1.629240810244806	0.5331243198388104	0.26419890137362534	2.420458376282456	0.23647980714560388	0.016669818988362978	0.0	1.2795067312005683	0.003070980316278849	0.3455851760346084	1.6669562630770254	0.0	0.0	1.629240810244806	0.0	0.0	2.420458376282456	0.23647980714560388	0.1922760656846329	0.30293752455762246	0.30572147257884547	0.19906493717889742	
11600000	-31642.32029372479	-30336.846172651396	-1305.4741210733962	-30191.031888526824	88.65513085967135	4.110941500840098	2.1400989003524063E-4	0.42842207890045053	2.1423432999220443E-4	9.634861949468733E-9	0.44864304656987986	-1259.3784337491024	2767.805025880789	511.94957498298925	1169.2876349597166	399.7765049715419	16.570641345520517	68	20	38	11	34	0	0	0	1	1	0	0	1	0	0	1	0	0.17108508770931488	0.5226428725127732	0.7806575192270688	0.31949159494064766	2.9481964883739726	1.6652465340593883	0.8308155459466519	0.3304865267237595	1.2401696315739086	1.1777415281160541	1.4801845390744883	0.11614295439917525	0.01278670724559894	0.0	0.0	0.0	0.31949159494064766	2.9481964883739726	0.0	0.0	0.3304865267237595	0.0	0.0	1.4801845390744883	0.0	0.20323989375005386	0.2985754368260499	0.3086392899220666	0.18954537950182787	
11800000	-31677.256902785855	-30344.778133523243	-1332.478769262614	-30198.245247201587	98.53871106264326	4.0627821537574285	2.1216844534309833E-4	0.44547744040196713	1.9893255453451284E-4	8.381249257636098E-9	0.44751526324291585	-1280.034791236018	2603.2591135534162	3684.92758395458	1114.683691638688	1226.5163852206035	18.014883524198666	51	1	11	71	37	0	0	0	1	1	0	0	1	0	0	1	0	0.1541420619272829	0.24554366583271073	0.7094946154498718	0.11746144921556285	0.9489522861882825	2.986688174135325	1.9445576112579215	0.12875424775579056	5.143436553023115	0.7516204631491201	0.6975070416306143	1.171893168197962	0.013862954216767098	0.0	0.0	0.0	0.11746144921556285	0.9489522861882825	0.0	0.0	0.12875424775579056	0.0	0.0	0.6975070416306143	0.0	0.20155773126416118	0.2906767229842796	0.31387980069930593	0.19388574505225148	
12000000	-31626.402822937354	-30327.1449792483	-1299.2578436890556	-30178.848721723214	92.60371377704388	4.301662808528062	1.903491301799579E-4	0.414051288575362	1.818966473487399E-4	6.750148455911151E-9	0.4452975811846111	-1247.7083943752639	4223.885830400127	2682.4399090736265	2610.1236758028285	941.1742022246165	7.621295256541662	14	14	38	68	37	0	0	0	1	1	0	0	1	0	0	1	0	0.07542348389466608	0.5644885893906346	0.5479242506981723	0.5132465109723855	3.7258098416369827	1.2484028830997385	0.19210001285245026	0.9252422272734925	0.5761126329271092	1.3649797640249928	1.9050137175598876	2.388620376248907	0.016595970214867792	0.0	0.0	0.0	0.5132465109723855	3.7258098416369827	0.0	0.0	0.9252422272734925	0.0	0.0	1.9050137175598876	0.0	0.19935639954008452	0.30119663393386265	0.30441245817904894	0.19503450834700214	
12200000	-31651.966927891193	-30333.43867177083	-1318.528256120363	-30178.948944065407	84.77578447436788	4.110685352150176	1.8463725367032346E-4	0.4398749459334706	1.866109027605561E-4	5.789558031634984E-9	0.398724906668017	-1273.883090314363	5949.796981595785	2105.653028132446	2426.9685811859667	1137.4251891940676	10.462243704964992	9	74	10	43	35	1	0	0	1	1	0	0	0	1	0	1	0	0.42662597423038007	1.0161144309424766	0.013817827090065179	0.1698272791242523	0.5750199152920993	0.38875442469275884	0.34667439102932457	0.4309266445652635	0.08419080793423546	0.8874927024571009	0.6451100727721624	0.5378474266488528	0.017720143813083875	0.42662597423038007	0.0	0.0	0.1698272791242523	0.5750199152920993	0.0	0.0	0.0	0.08419080793423546	0.0	0.6451100727721624	0.0	0.19515158090139828	0.30029575530954056	0.30862748505096266	0.1959251787380966	
12400000	-31630.809415552423	-30345.043087075654	-1285.7663284767705	-30196.303238966033	84.12338202883404	4.288779183236823	1.8619681490954096E-4	0.36456070349514574	1.8971797977917877E-4	5.392731396853894E-9	0.3882826793867241	-1244.4943580514064	3076.6743831274334	1109.5453941340763	638.3984176670276	4.022367085732122	5.399538982297621	68	64	4	18	17	0	0	0	1	1	0	0	0	0	0	1	0	1.1520478485860317	1.5432323983320149	1.4406493467385462	0.27482093619002124	1.958474857449018	0.7426992439683624	0.5619805146291956	0.8366385417681741	0.6689703751451408	0.2338053381523619	1.1913416773860799	1.825030452438849	0.015170447396175847	0.0	0.0	0.0	0.27482093619002124	1.958474857449018	0.0	0.0	0.0	0.0	0.0	1.1913416773860799	0.0	0.19439097498125044	0.3014018096095086	0.30809595934025985	0.19611125606897917	
12600000	-31668.308351630254	-30366.867254271758	-1301.441097358496	-30213.29712185601	87.81917776539669	4.217846416412403	1.9652958596890702E-4	0.3370389771879357	1.9255323667434482E-4	4.711090419154882E-9	0.3562610353899142	-1258.966709966486	3011.954426630763	683.5960025491188	1154.8716721644494	19.22145697917056	11.64421298825454	73	43	19	6	30	0	0	1	1	1	1	0	0	0	0	1	0	2.2915511382045888	0.5270016109239042	0.4914970228176773	0.21995863865734672	1.4066294390031202	0.04236819989938799	0.7561689121598391	1.306432562997659	0.3751935743543944	0.6505120712342345	1.102833668193019	1.159166648443595	0.017219234888448835	0.0	0.0	0.4914970228176773	0.21995863865734672	1.4066294390031202	0.04236819989938799	0.0	0.0	0.0	0.0	1.102833668193019	0.0	0.1954437411226292	0.2998972925627653	0.3196394861217992	0.1850194801928044	
12800000	-31565.189077590694	-30328.485718008873	-1236.703359581823	-30181.6000850613	75.31402089245891	4.223070247000728	2.1166743180915602E-4	0.5003249499895404	2.0530434618297854E-4	1.2765384734430586E-8	0.5247656103261048	-1187.0502468649167	3764.357376891608	3704.4396708933914	165.12695384602188	876.0162562036386	5.600220031219402	54	11	22	45	39	0	0	0	1	1	0	0	0	0	0	1	0	0.7279392048563729	0.4635559732413085	0.4091970482863265	0.13427943017387783	0.9690659921646608	1.699621546591359	0.013633258800497929	1.6525315891070733	0.9761922307068602	0.7897574525723028	0.5776795954724782	1.9187174459004515	0.01371913265190114	0.0	0.0	0.0	0.13427943017387783	0.9690659921646608	0.0	0.0	0.0	0.0	0.0	0.5776795954724782	0.0	0.19273320061569432	0.2950648977732554	0.31246078521777426	0.1997411163932741	
13000000	-31583.705391101557	-30327.12339312166	-1256.5819979798976	-30181.490614069586	74.08771995886886	3.87427029060199	2.160991940494361E-4	0.4426301915913923	2.1511586616305262E-4	1.0282170556079268E-8	0.4617595395310927	-1208.2039362956423	3502.6444393177135	4294.324778941295	451.20921189422825	631.2114538060501	4.934434606245708	52	17	34	29	39	0	0	0	1	1	0	0	1	0	0	1	0	0.28943417716891173	0.1459213212278927	0.7639801487916749	0.3542430290628837	1.454060117835342	1.4571610820469976	0.031731627726532194	0.8501507367710446	1.6760850358309034	0.3420935563130028	1.4173402036169855	3.0863738039389395	0.017215944354962192	0.0	0.0	0.0	0.3542430290628837	1.454060117835342	0.0	0.0	0.8501507367710446	0.0	0.0	1.4173402036169855	0.0	0.20144460016830665	0.30742782950985115	0.2919221639052101	0.19920540641663015	
13200000	-31610.671963636243	-30346.068810626668	-1264.6031530095743	-30199.558214042507	71.58889930943768	3.9597382954839024	2.1607538036616387E-4	0.44754342836321614	2.0969733232476055E-4	8.039113924467834E-9	0.4232788190294573	-1213.6684470118635	3061.7222139769947	2577.802173823712	863.0981833814214	1386.807995852704	3.775750303326838	42	27	60	5	37	0	1	0	1	1	0	0	1	0	0	1	0	0.29467579119142634	0.2755093081074344	0.6428813939199677	0.7173021225613039	3.258663516229872	0.5737710722211654	0.017462275774593396	0.3406330585159921	1.1439639858941182	0.3590697696820455	3.460370203211889	1.5352907439312231	0.01369898974513496	0.0	0.2755093081074344	0.0	0.7173021225613039	3.258663516229872	0.0	0.0	0.3406330585159921	0.0	0.0	3.460370203211889	0.0	0.20127398290767587	0.2951843938209764	0.299979650602961	0.20356197266838474	
13400000	-31550.28382918386	-30333.819079145982	-1216.464750037879	-30188.621229052223	63.57878071480094	3.991586919390556	2.4410253072623745E-4	0.44046348672714464	2.4089524513075478E-4	1.2896253994709649E-8	0.46591141761402277	-1168.899335898699	3023.93161187715	645.0166299026738	976.3067697630548	3.260299409521997	3.422432597550112	51	13	68	5	34	0	0	0	1	1	0	0	0	0	0	1	0	0.2743889818518928	2.1310799782329384	0.4935678808927268	0.2031646084820217	1.2556458927603424	1.3678875697197261	5.055836017687402	1.5085434107950852	0.91282048217523	3.0538612184533434	0.9571891843895632	0.46489039598727183	0.014604334847806032	0.0	0.0	0.0	0.2031646084820217	1.2556458927603424	0.0	0.0	0.0	0.0	0.0	0.9571891843895632	0.0	0.1965829780084648	0.2981548893909272	0.30831395771937153	0.19694817488123445	
13600000	-31565.813965776168	-30345.637318795783	-1220.1766469803858	-30192.269877825063	70.02895820544116	4.101671489378229	2.4821536614033987E-4	0.42069435689565776	2.461913777390237E-4	1.1506557084874772E-8	0.4396586015056437	-1173.7576946968034	2396.9882447407635	2070.078982001006	906.9641671788612	3.8259197892555754	7.315334979119701	5	49	77	34	6	0	0	0	1	1	1	0	0	0	0	1	0	0.3934953569421131	1.2957300705663999	0.07070843389379357	0.6494263629413909	2.943352315795169	0.4771589872333791	4.399318561024722	1.1298144965059849	0.9844046671298403	0.34769799074330876	2.2039426375545923	0.028038519615588068	0.01642132974986611	0.0	0.0	0.0	0.6494263629413909	2.943352315795169	0.4771589872333791	0.0	0.0	0.0	0.0	2.2039426375545923	0.0	0.1949897388871958	0.30631906002659365	0.29911638187269374	0.19957481921351494	
13800000	-31580.335707737282	-30334.40269397234	-1245.9330137649397	-30187.438078363477	62.088448168324135	4.088282882997913	2.694172981219576E-4	0.41916786959145746	2.696371982791652E-4	1.2700769839101137E-8	0.41974391956993995	-1205.1138595399661	2584.545706781299	1288.9324932690745	873.4286791226301	7.749489080196195	7.256087986577314	41	1	91	36	2	1	0	0	1	1	0	0	1	0	0	1	0	0.13058505270941936	2.3267743243957857	0.00792353005118518	0.20235943424560537	0.6339733661836886	1.099198945303227	0.7869587678947092	0.22112148239987967	1.2375296387204864	1.1515420502570983	0.5901382409370097	0.3507502774854553	0.021838322202468636	0.13058505270941936	0.0	0.0	0.20235943424560537	0.6339733661836886	0.0	0.0	0.22112148239987967	0.0	0.0	0.5901382409370097	0.0	0.20401204038426154	0.29910111156574154	0.3043382290884943	0.19254861896150066	
14000000	-31566.863856844502	-30328.793351899803	-1238.0705049446995	-30176.593450769	66.75778330559729	4.2509886133246155	2.5495858393872583E-4	0.4567615809853517	2.4476923314564975E-4	1.318867824254751E-8	0.4681938640297047	-1192.15995176921	3469.214590656678	1741.74134430653	786.2166874112398	26.920141834031952	4.136983521601771	5	72	56	4	34	1	1	0	1	1	0	0	1	0	0	1	0	0.41539461703764474	0.9116775679223246	0.09010952379927799	0.7935473485865642	2.219028373056369	1.3817571105243065	0.12148790019941434	0.3276314129617772	0.8812356768000775	0.06994892010012141	1.8996557393236262	2.2013133029078253	0.028203097521832383	0.41539461703764474	0.9116775679223246	0.0	0.7935473485865642	2.219028373056369	0.0	0.0	0.3276314129617772	0.0	0.0	1.8996557393236262	0.0	0.1989463631250884	0.29130937008746743	0.30526836063030804	0.20447590615713404	
14200000	-31550.01150153719	-30332.438881050097	-1217.5726204870903	-30179.7858199795	57.36822370703842	4.297449642764329	2.920279376225527E-4	0.38445501102911134	2.9394277100495736E-4	1.3975581113158894E-8	0.40553457220024763	-1168.7702375158533	1403.4340269060935	1774.5329653631486	1098.873639781914	453.7056992691757	4.459641271894862	9	58	27	39	38	0	0	0	1	1	1	0	1	0	0	0	0	1.0959424001464089	0.23524286191108273	0.08995313172116005	1.1686557143615146	3.979938559402317	1.4229036365663628	0.1800568344510474	1.7726601887054145	0.008081801854363743	1.4526445910360526	0.5840936238952017	1.9809819995490772	0.01502654439021686	0.0	0.0	0.0	1.1686557143615146	3.979938559402317	1.4229036365663628	0.0	1.7726601887054145	0.0	0.0	0.0	0.0	0.19281403962779242	0.305266776664621	0.30396260683941884	0.19795657686816565	
14400000	-31562.652880480233	-30343.611385409567	-1219.041495070666	-30193.224754697505	53.51613495424697	4.026791889744964	3.0993761167100365E-4	0.4030308728974463	3.1563551292941876E-4	1.7005378138584487E-8	0.4188925758076371	-1171.0127376569144	1604.1045946332274	1812.4372018562406	611.5191214705791	807.0824947916211	4.426877978745253	15	43	51	26	36	0	1	0	1	1	0	0	1	0	0	1	1	0.7844496215208516	0.5927405578139882	1.0486546313894396	0.3131909370868786	3.06333178742308	0.07570656921233915	0.9519740310448274	0.26892251595191186	0.8409557686714109	0.05390891616943501	1.6684096509683441	0.012794280513898817	0.020604866909546802	0.0	0.5927405578139882	0.0	0.3131909370868786	3.06333178742308	0.0	0.0	0.26892251595191186	0.0	0.0	1.6684096509683441	0.012794280513898817	0.1981600082373622	0.2935171425897978	0.31065085654777463	0.19767199262506333	
14600000	-31547.555942237697	-30329.550719447056	-1218.0052227906403	-30182.4623799433	46.748893055147754	4.123179773065811	3.3458852912589043E-4	0.4089878141185032	3.2281002153810814E-4	2.0524018980279937E-8	0.4427386160197059	-1170.557121879808	1561.140097684936	1038.5167386954656	396.28271859913065	798.625527873247	6.159786978132836	37	69	24	6	35	0	0	0	1	1	0	0	0	1	0	1	0	0.12002121497435782	0.07722906383864797	1.1125981110750058	0.4009646848015298	3.5472673812537967	0.9529046530949211	1.4369840505899492	0.062299454444815106	0.05736738117439634	1.1972740490774536	2.8512808776933185	0.195920777688687	0.02530328128434152	0.0	0.0	0.0	0.4009646848015298	3.5472673812537967	0.0	0.0	0.0	0.05736738117439634	0.0	2.8512808776933185	0.0	0.20104570258348584	0.28860018179509767	0.3066805687282707	0.2036735468931437	
14800000	-31549.076425419138	-30356.161083226332	-1192.9153421928058	-30210.60754808893	51.93610796650335	4.138996542593273	3.215640527388658E-4	0.40621559955920694	3.1846022237262396E-4	1.596245415341978E-8	0.399113530513462	-1146.9254435785583	2744.926052928769	1427.2548375925383	259.5977643866801	688.523471028558	3.3590140308038103	14	79	28	14	36	0	0	0	1	1	0	0	1	0	0	1	0	0.013413424336923711	0.7937127403689213	0.1763976043256619	0.16695837846771303	1.122382574892436	1.3661104730904254	2.2223508759479094	0.2955060724582072	0.3693035908804983	1.2310138331665734	0.6931679995595892	1.1208118004665037	0.022715189929141778	0.0	0.0	0.0	0.16695837846771303	1.122382574892436	0.0	0.0	0.2955060724582072	0.0	0.0	0.6931679995595892	0.0	0.19705312015959806	0.3098184974748961	0.29954696058110936	0.19358142178439416	
15000000	-31556.548279938706	-30339.771651537172	-1216.776628401535	-30193.234914346343	63.25003125319826	4.141295119374733	3.0602299104861316E-4	0.5030432236976131	2.9475815059951696E-4	2.4091225690003428E-8	0.5157503555512974	-1164.6782394775278	1889.789741911173	912.1180183414898	359.2133770497089	821.4391916435119	4.424122976488902	42	62	12	19	36	0	0	0	1	1	0	0	1	0	0	1	0	2.9110472637023586	0.44692213175270934	0.9173309925534294	0.1317816435491802	0.40723903133855827	1.84094088213616	1.7808408280168158	0.032705193949125334	1.7139739047300206	5.583686393510965	0.5119009451071255	0.14119390206305646	0.02118606406604928	0.0	0.0	0.0	0.1317816435491802	0.40723903133855827	0.0	0.0	0.032705193949125334	0.0	0.0	0.5119009451071255	0.0	0.20415447349836832	0.3041955979655977	0.2991503886007173	0.19249953993531443	
15200000	-31552.25409258841	-30348.346649631763	-1203.9074429566454	-30202.961608981703	51.40020500707094	3.955453218889425	3.369006283569705E-4	0.4137302921615244	3.185600323007762E-4	1.912156584431024E-8	0.42539465559820816	-1157.511418994033	1817.5052655146824	372.59343236506646	497.2318117157912	532.3342351676399	3.481776411291614	67	4	11	53	36	0	0	0	1	1	1	0	0	0	1	1	0	1.7416521179755138	0.10028282685943986	0.366498986755403	0.2708607104990043	1.6683228809416735	0.04239218807869744	2.3252659489484655	1.696961670544182	0.0023276496140678007	0.12995974517895226	1.2586302231739552	1.6557682167143448	0.022943056524231377	0.0	0.0	0.0	0.2708607104990043	1.6683228809416735	0.04239218807869744	0.0	0.0	0.0	0.12995974517895226	1.2586302231739552	0.0	0.19710865881509207	0.30662750877997025	0.2942519728421377	0.20201185956279766	
15400000	-31598.14871010622	-30356.08595371377	-1242.0627563924493	-30207.119290802377	61.239644048884706	4.294204112029746	2.81887842584196E-4	0.3935807848302976	2.909434471597876E-4	1.2083787261339111E-8	0.38689752172780584	-1188.1123521616598	2269.0769364486982	1732.8662509146818	636.6468852963918	812.4155096409357	4.968222911541713	24	56	52	4	35	0	0	0	1	1	0	0	1	0	0	1	0	0.5774824759648312	1.689401217778764	2.7760285201534636	0.797470086539827	2.0236625486985678	1.5934740245333152	2.0585583397358937	0.1369547050153672	0.6671763553815667	2.0728230824947977	1.541248300174268	2.202333596749297	0.018654334898396494	0.0	0.0	0.0	0.797470086539827	2.0236625486985678	0.0	0.0	0.1369547050153672	0.0	0.0	1.541248300174268	0.0	0.1964364410237336	0.29885720476015165	0.2941638799574801	0.21054247425863232	
15600000	-31569.01093022006	-30355.52407680544	-1213.4868534146228	-30208.20543876279	62.89927052413696	4.515733361434523	2.676592915216931E-4	0.42310903177309733	2.663514176384651E-4	1.4267548938142933E-8	0.43666737111728765	-1168.3024405789413	2509.278351879275	1052.2924614881902	790.643458358699	499.4613731758403	4.282676667589829	44	39	23	27	38	0	0	0	1	1	0	0	1	0	0	1	0	0.5240115713971771	0.8446302648296274	1.1416124139631423	0.4166429621446628	1.4465364906284393	0.03398266888977881	0.131868937584398	0.19327303121587616	2.0578781291821016	1.229865088610304	1.3187797073015874	1.213470069805541	0.019616148536823905	0.0	0.0	0.0	0.4166429621446628	1.4465364906284393	0.0	0.0	0.19327303121587616	0.0	0.0	1.3187797073015874	0.0	0.1964567296741145	0.30342165810772653	0.2966861271650207	0.20343548505313602	
15800000	-31573.829569096713	-30332.01706429287	-1241.8125048038414	-30180.755345952155	57.69680651058352	4.117638570188066	2.594169223200164E-4	0.36169984352762347	2.67075179637293E-4	1.0796877152018922E-8	0.39217200528058904	-1194.523665841091	2326.640527396038	4001.236343396199	1163.742148516482	547.4858307857933	3.8648004551752053	20	18	75	22	36	0	0	0	1	1	0	0	0	0	0	1	0	0.5912941200768	0.6822781836894516	0.18986317049844795	0.3285820554562295	1.465551942279892	0.4325791976616468	1.925376539959972	1.1916956999505675	0.6470017676568143	0.41808124122869245	1.0822407400686427	2.194729073057312	0.015969772353060227	0.0	0.0	0.0	0.3285820554562295	1.465551942279892	0.0	0.0	0.0	0.0	0.0	1.0822407400686427	0.0	0.19082320754181914	0.29211336558090195	0.3145076276552174	0.2025557992220592	
16000000	-31577.5096408039	-30334.57982129453	-1242.9298195093681	-30185.885432744704	54.44055560601383	3.9225146051230952	3.0165297358133807E-4	0.36010050685544465	3.0288842065779616E-4	1.1826333829702851E-8	0.3618973027406597	-1189.3855583620007	1610.87536154954	2773.04335984802	912.8572495911084	387.72633082260114	12.652977086322462	24	11	90	9	37	0	0	0	1	1	0	0	1	0	0	1	0	2.734005989633362	1.4606675768027997	0.7667529632219037	0.812991161491448	4.33278279649611	1.8450823801745921	0.6079516605906767	0.46366661508805407	0.48336955018170513	2.1865823668266167	2.484823485040038	0.022360415706494587	0.02637604457950566	0.0	0.0	0.0	0.812991161491448	4.33278279649611	0.0	0.0	0.46366661508805407	0.0	0.0	2.484823485040038	0.0	0.20223804871320486	0.293976041762216	0.3051012276295734	0.1986846818950036	
16200000	-31562.879480302516	-30350.61133747137	-1212.2681428311448	-30198.893112672256	55.045134938546994	4.180189658710314	2.6615295726703324E-4	0.37156978331301344	2.843279216456905E-4	1.0893228518974569E-8	0.3813349080226145	-1169.4966115561813	2772.395486410882	1120.8870623697896	703.6328199320945	4.310138288868601	8.755025298111198	31	42	60	32	6	0	0	0	1	1	0	0	1	0	0	1	0	0.771314534640429	2.4202980862770116	1.53337834393105	0.18353065970801072	1.590091199684625	1.9971872468968885	0.24709906792673428	0.5786669721417733	0.4673950152347301	0.926335011497856	1.0510257456846708	0.03669291438664308	0.019565099639239546	0.0	0.0	0.0	0.18353065970801072	1.590091199684625	0.0	0.0	0.5786669721417733	0.0	0.0	1.0510257456846708	0.0	0.2036024297618557	0.2985464933855529	0.3010846762270917	0.19676640062549766	
16400000	-31607.215061936447	-30359.8381714493	-1247.3768904871472	-30213.40198031234	58.79993091250544	4.038935849437491	2.9789812741901674E-4	0.39486501104100097	2.930619033692439E-4	1.423448718671476E-8	0.40988865770866995	-1195.4953201135347	1750.765370743976	1419.415099401646	239.67717888294212	867.3623987409981	10.878938534940266	73	2	13	46	37	1	0	0	1	1	0	0	0	0	0	1	0	1.0021187017371336	0.057228879535451575	3.2393767131617226	0.5120647263647762	1.9692919960798831	2.688312604736958	1.4006740627107224	0.2552396921259537	0.5176307185655552	0.010171465872698559	1.5656083355583592	2.1335521141741434	0.026126169067232665	1.0021187017371336	0.0	0.0	0.5120647263647762	1.9692919960798831	0.0	0.0	0.0	0.0	0.0	1.5656083355583592	0.0	0.1858471794711603	0.30480855395947315	0.3148875937858417	0.19445667278352277	
16600000	-31601.576530243685	-30354.436948286	-1247.1395819576867	-30206.411857254552	61.52161156914584	3.8412165803805984	2.6586048580910814E-4	0.48508509237915415	2.5976446065240885E-4	1.4807148768911177E-8	0.4699065279631557	-1201.4019091638831	3631.1921159156377	2428.250190529409	637.2418820388152	6.771514139955282	13.898271643883788	6	58	70	34	3	0	0	0	1	1	0	0	1	0	0	1	0	1.1036441734995683	1.7663679403844443	0.3275899146203178	0.5201486700671423	2.262268135921916	0.5025442730375794	0.137803864089366	0.2901839454471312	2.005596888338365	2.582085196322257	1.3651674313653896	0.001183123810402931	0.023424243904460473	0.0	0.0	0.0	0.5201486700671423	2.262268135921916	0.0	0.0	0.2901839454471312	0.0	0.0	1.3651674313653896	0.0	0.20473324272033397	0.3029099736691018	0.2921776344958603	0.20017914911470186	
16800000	-31559.155689625764	-30317.559269339392	-1241.5964202863718	-30171.33858699451	66.2176449941592	3.954665798017572	2.7582036708934994E-4	0.40236378930165995	2.652840708768004E-4	1.1463438809520401E-8	0.3976528654594361	-1197.441445550686	2019.0249881438742	1932.1941730746348	803.154638033607	7.379693052799673	8.617331473094326	17	57	60	15	22	1	0	0	1	1	0	0	0	0	0	1	0	0.085934067881092	1.027008466629789	0.3131483763245319	0.6091391600614111	1.8691301808519987	2.6208181637843553	0.9382202436486866	0.011724676617119682	1.7315226771541086	0.44940113197549175	1.347204729675783	1.9494223188382707	0.016602101738178637	0.085934067881092	0.0	0.0	0.6091391600614111	1.8691301808519987	0.0	0.0	0.0	0.0	0.0	1.347204729675783	0.0	0.2037780371443705	0.2933056696396432	0.30696700031887536	0.19594929289710894	
17000000	-31603.044432485356	-30339.302208838228	-1263.742223647128	-30191.308041307046	65.62813851687064	4.094105656936264	2.584182145712551E-4	0.3776160697848797	2.619107113240977E-4	1.1234442455441486E-8	0.4062858400200528	-1223.638209729687	2943.660297447713	1555.9321001737223	739.2555137886602	37.44696855248845	7.7074364434063805	17	64	55	8	27	0	0	0	1	1	0	0	1	0	0	1	0	2.0452706600888657	0.882239091155663	0.4995207948039986	0.22209919076375303	1.3986685862691632	0.006610186229756163	0.0167014567435284	0.39894345730103836	0.7875504478644479	0.36357487156154933	0.9491627098250854	0.8188273787110846	0.021650582406831893	0.0	0.0	0.0	0.22209919076375303	1.3986685862691632	0.0	0.0	0.39894345730103836	0.0	0.0	0.9491627098250854	0.0	0.2061889920386149	0.2881779935015621	0.3011725428922527	0.20446047156756833	
17200000	-31583.086585892423	-30333.540235723005	-1249.5463501694164	-30188.93933284489	56.825134733919626	4.155797208436584	2.7900535887076967E-4	0.4293245659689745	2.8234166052139157E-4	1.560608436151879E-8	0.4355292100876292	-1206.7558457013886	1927.4870798203328	1795.114035513584	888.1714565094286	41.3746480919608	8.158264441804803	28	33	74	7	29	0	0	0	1	1	0	0	0	0	0	1	0	0.16302903861093365	0.89315607057223	1.2414454792582974	0.28412566341495576	1.7608203025744846	0.8115206783518529	1.4569395469234179	0.9452765117553106	0.29585755043234424	1.7977124370589572	1.2973046904093943	0.022122275689839214	0.01850145773856646	0.0	0.0	0.0	0.28412566341495576	1.7608203025744846	0.0	0.0	0.0	0.0	0.0	1.2973046904093943	0.0	0.19940862808232523	0.2978250386298015	0.30777710015990856	0.19498923312796287	
17400000	-31567.052238548666	-30328.30340961135	-1238.7488289373125	-30176.74170646021	68.09784366633623	4.0934733588192485	2.7342079713494304E-4	0.43875511534791	2.65440307635271E-4	1.8907761829527936E-8	0.5034328198302591	-1190.374980377587	1286.885320436056	2166.1438206539524	875.226341815352	7.2004812984874755	6.08027934998847	1	55	79	24	12	1	0	0	1	1	0	1	0	0	0	1	0	0.8703031248641261	1.991653052756801	0.44307587137871346	0.48233079346316704	3.071200964258525	0.21685429230479725	0.3026176230441458	2.2767624259316372	1.3207527559599181	2.4173119101960694	2.2482058545848265	0.6521081927249655	0.02352841139197501	0.8703031248641261	0.0	0.0	0.48233079346316704	3.071200964258525	0.0	0.3026176230441458	0.0	0.0	0.0	2.2482058545848265	0.0	0.20012355281430516	0.28976524215198163	0.313002659481524	0.1971085455521874	
17600000	-31564.085873333588	-30326.352840078467	-1237.7330332551223	-30176.044131471645	59.44833377075538	4.062319824192059	3.002839236103276E-4	0.5037664520828128	2.8921597573046697E-4	2.1951143563926053E-8	0.5090766622526639	-1190.9987412265004	2781.4327208887007	2225.7409407650707	709.2518692606363	18.504601117240803	7.347317017613172	9	44	80	11	27	0	0	0	1	1	0	1	1	0	0	1	0	3.9234262436934846	0.9502137562235881	1.689929642269409	0.09585901850394828	1.1678407666219022	1.581832436464817	0.039780933184178975	0.7171378995037785	1.4516870630950727	0.708441193330247	0.5467450312903993	0.29252470759503985	0.024206850113703635	0.0	0.0	0.0	0.09585901850394828	1.1678407666219022	0.0	0.039780933184178975	0.7171378995037785	0.0	0.0	0.5467450312903993	0.0	0.19075585785033197	0.2991847278275074	0.3093664519483464	0.2006929623738125	
17800000	-31592.534019400733	-30317.336545247887	-1275.197474152846	-30171.627855964824	70.42777324652788	4.050524098199452	2.357251180225913E-4	0.5213317085209614	2.230859875178458E-4	1.207941029568613E-8	0.4785733944789346	-1232.7508146652094	3015.5564586452147	2725.6549784686977	1135.8861547099953	27.565357191326466	6.553768892080079	28	35	70	8	30	0	0	0	1	1	0	0	1	0	0	1	1	0.21502236701801689	1.934476565073644	0.5110569317501553	0.1659607560043776	1.272200753787096	1.1269459096817405	1.013874336383063	0.217171932069948	0.5303436803694229	0.19226864879135308	1.1691962903117405	0.060421925838788325	0.016040018576355366	0.0	0.0	0.0	0.1659607560043776	1.272200753787096	0.0	0.0	0.217171932069948	0.0	0.0	1.1691962903117405	0.060421925838788325	0.2090785370565819	0.29884831498536185	0.2958125060287892	0.19626064192926526	
18000000	-31628.945074773477	-30366.396820310656	-1262.5482544628217	-30218.566746120632	74.45207652447775	4.0038129490518575	2.6358032031680744E-4	0.4524285690163746	2.459663965328657E-4	1.2591371833039433E-8	0.44165055688249294	-1216.8244901833848	1033.042564537266	2971.0547094135586	1012.4840961622624	86.05035878885673	7.022288298319276	4	54	68	12	33	0	0	0	1	1	0	0	0	0	0	1	0	0.06162647238242846	2.0959829735210445	0.9389425852063812	0.10386643021178622	0.5242445575802804	1.419727323688292	1.989536106996378	0.6929252727182718	1.295496418897539	1.4065533902132923	0.34814821013271385	1.366390982807113	0.012038643423091026	0.0	0.0	0.0	0.10386643021178622	0.5242445575802804	0.0	0.0	0.0	0.0	0.0	0.34814821013271385	0.0	0.20484479273008377	0.3000032267939211	0.31123404361848195	0.18391793685751145	
18200000	-31555.010659195024	-30320.417462932743	-1234.5931962622835	-30172.017287458755	55.028989020175196	4.070112096179212	2.9141103340192965E-4	0.4142060713527354	2.852045696038545E-4	1.3962876954030866E-8	0.41445932961816867	-1192.1103564462815	2941.561239737147	3270.3260685261544	920.7925146640614	13.565047853432377	6.773379875594471	44	6	80	30	11	0	0	0	1	1	0	0	1	0	0	1	0	2.1621649072025697	0.18942150150104825	0.24207018453894252	0.27595585085282276	2.428909790373348	0.4756125207483405	0.2784069698820047	0.13253964959295952	0.2790636653431712	0.31170917544911114	1.2333207113409816	1.5953757537971438	0.021826137273506303	0.0	0.0	0.0	0.27595585085282276	2.428909790373348	0.0	0.0	0.13253964959295952	0.0	0.0	1.2333207113409816	0.0	0.19399685790443058	0.308544954068675	0.2982453949642376	0.19921279306265505	
18400000	-31554.66452213069	-30327.66181976528	-1227.0027023654116	-30175.168960919505	57.96818252151767	4.252748896466412	2.9343232737415875E-4	0.42683887987209973	2.8437851993558467E-4	1.3815435231509404E-8	0.40668292976556053	-1179.6156161365507	2505.8776323055868	707.6934394874351	1166.7252014081587	215.19334448453782	5.53712575400067	47	58	24	4	38	0	0	0	1	1	0	0	0	0	0	1	0	0.19816976416986604	0.1514769250048408	2.441858901190371	0.3900747088026431	2.600878484153036	0.822408221523388	1.4258663838069703	0.8251800355972424	0.9478019919475086	1.2403429303829299	1.5661330915785632	0.7515623094967854	0.022431769850461046	0.0	0.0	0.0	0.3900747088026431	2.600878484153036	0.0	0.0	0.0	0.0	0.0	1.5661330915785632	0.0	0.19765262307154352	0.30723421838148823	0.29201580721142206	0.20309735133554446	
18600000	-31535.629537204593	-30332.266153817178	-1203.3633833874142	-30183.060383887416	50.345636803666295	3.971948330899282	3.0969733804361204E-4	0.48398273873091335	3.081627344935432E-4	3.067863232525766E-8	0.5584647678483515	-1162.566668961586	1681.465506580356	1584.6124536229077	629.6953803726055	7.138707552148551	5.149459218152933	26	57	49	20	19	0	0	0	1	1	0	0	1	0	0	1	0	1.1906138295326238	0.8118635065349965	0.11185135128846142	0.16579689797251443	0.8418484031305965	2.5561192046684456	0.5030374131234923	0.35731968090800187	1.2685654025336894	0.5804110555387839	0.7635185984529842	0.9920521671256144	0.028723941659981107	0.0	0.0	0.0	0.16579689797251443	0.8418484031305965	0.0	0.0	0.35731968090800187	0.0	0.0	0.7635185984529842	0.0	0.2030664389141372	0.2985946046647122	0.2994696118439532	0.19886934457719563	
18800000	-31526.42615102582	-30360.46741243474	-1165.958738591079	-30213.19919147595	50.054894381064805	4.091351244477126	3.0949137755195867E-4	0.4365672259303818	3.0455478104463463E-4	2.0313219104831526E-8	0.4573231445245232	-1125.0194606811401	1767.117391560327	911.3315158586258	498.80026987014804	1.047974444609697	1.9822592089310034	65	65	3	17	21	0	0	0	1	1	0	0	0	0	0	1	0	0.48885626053029363	0.9719266732155293	0.905791506935842	0.33595760127026875	1.3396241041728123	3.223380569031798	0.2597425888333577	0.20367319525265298	1.8339491296211343	1.8962958593371737	0.7906190223805021	0.2714600013271576	0.018348041657317425	0.0	0.0	0.0	0.33595760127026875	1.3396241041728123	0.0	0.0	0.0	0.0	0.0	0.7906190223805021	0.0	0.20059860134353255	0.2908940042210603	0.315497975818218	0.19300941861718743	
19000000	-31540.459628659213	-30340.31580289767	-1200.1438257615448	-30190.350652854802	60.703057698064704	4.208141745500872	2.766692307581743E-4	0.40676008132783764	2.814106629180694E-4	1.3246163543691719E-8	0.4068995372174546	-1161.5154527314353	2228.0429080495437	1048.0211509680046	117.75021954283636	2.6915739157818193	4.898624044697233	41	88	7	26	9	0	0	0	1	1	0	0	0	0	0	1	0	0.3772728495514274	1.400656998869298	0.1691063072665301	0.2242057393180328	0.8987301570240495	3.179996039304037	0.09596233018326165	0.05542072164387323	1.2845604731705325	0.08517929652188397	1.0429748328284152	2.3343417285041244	0.022197052745579256	0.0	0.0	0.0	0.2242057393180328	0.8987301570240495	0.0	0.0	0.0	0.0	0.0	1.0429748328284152	0.0	0.1995548265284242	0.2959985397707912	0.3017839278355894	0.20266270586519325	
19200000	-31571.102216883573	-30349.06307839773	-1222.0391384858444	-30196.488733786857	61.43547488894928	4.216425208686295	2.7866679656957745E-4	0.4324592242912172	2.7585807932193083E-4	1.6274862370836663E-8	0.45561579228137467	-1180.1189597567998	1810.52272947337	912.2736351031843	5.397463720398497	3.469192720168639	3.398457331391359	48	87	4	24	8	1	0	0	1	1	0	0	0	1	0	1	0	1.3958801952136097	0.3857121135688464	0.07361244616545873	1.6678483682836662	4.731877222906629	0.9709465977821528	0.08448661652681089	0.5981934212715878	0.833957071146396	1.1368283827647192	4.633482098854143	0.05282560055344477	0.021497740585296035	1.3958801952136097	0.0	0.0	1.6678483682836662	4.731877222906629	0.0	0.0	0.0	0.833957071146396	0.0	4.633482098854143	0.0	0.18854005040874255	0.3005835564384072	0.31899005203548103	0.1918863411173673	
19400000	-31612.16435228516	-30357.7005091278	-1254.4638431573594	-30206.51127593232	67.07249458434532	4.230000233769211	2.4117651262625775E-4	0.38484599191934943	2.527444747664056E-4	1.0193063750686102E-8	0.40728068297551506	-1212.633791760925	3306.055940301957	915.8824765423027	627.5538355709201	120.5750471096317	6.095566883065589	48	78	6	7	32	0	0	0	1	1	0	0	0	0	0	1	0	0.3482365591585545	4.758493637294971	0.733264877438735	0.08411208154448754	0.7442136526967136	0.007323218937470133	0.0408105178162501	1.791586377853838	0.9792773866702216	0.04988905290923438	0.37866081923867784	0.07667364740082258	0.015737974122542166	0.0	0.0	0.0	0.08411208154448754	0.7442136526967136	0.0	0.0	0.0	0.0	0.0	0.37866081923867784	0.0	0.186787319857879	0.30099450690847074	0.31217879421404676	0.20003937901960162	
19600000	-31571.41616862632	-30316.693034769447	-1254.7231338568745	-30171.29226041071	66.33451263981293	4.325004131667115	2.6173605745490096E-4	0.43147900352957935	2.5433074397727615E-4	1.406712394991268E-8	0.4511840152120328	-1216.9704234325661	2667.8792658811412	684.5685018944553	64.03677020749211	21.12973931434406	7.056200442865902	61	72	4	10	24	0	0	0	1	1	0	0	1	0	0	1	0	0.48045783090612953	0.5784537097221029	0.04981143832282776	0.510291922560556	3.3433964772350215	0.08068208624521649	0.6592250526851083	1.2907736456566723	0.2839475172884746	0.5779137637286345	2.0005900763243285	0.14787119497090567	0.02186956061169466	0.0	0.0	0.0	0.510291922560556	3.3433964772350215	0.0	0.0	1.2907736456566723	0.0	0.0	2.0005900763243285	0.0	0.1979093450783739	0.30119679567105584	0.30290463666303685	0.19798922258753163	
19800000	-31561.130725317056	-30331.616861830422	-1229.513863486634	-30184.452596802956	62.43598671387044	4.152665781966041	2.634295554502516E-4	0.3778473790348488	2.548370275936455E-4	1.3479087777599591E-8	0.44758752161799104	-1184.9124497359728	2386.484896271887	815.1997296280573	277.0864843719372	14.183052759540624	6.242012533746391	56	74	2	1	38	0	0	0	1	1	0	0	0	0	0	1	0	0.008983133323135347	1.121705446145334	1.2065680591892556	0.6295567520450817	3.4668001007126077	0.6972486487332579	1.9491464398362388	1.33624588716936	2.9996084452531764	0.2554884755402383	2.465187185073651	0.14341463125821954	0.015377330355937316	0.0	0.0	0.0	0.6295567520450817	3.4668001007126077	0.0	0.0	0.0	0.0	0.0	2.465187185073651	0.0	0.19241658191023822	0.30085137308939003	0.306856611840283	0.19987543316008688	
20000000	-31576.599540967465	-30358.065094803842	-1218.5344461636244	-30211.14301622397	50.768103168923176	4.186792263346283	3.0410427074681627E-4	0.35027721913090015	2.9844657061491996E-4	1.408834181271256E-8	0.38762895901230765	-1171.3452741016054	1760.3954697782985	1727.17505362165	712.2356134293967	773.7544343628681	4.657987844259783	47	16	32	39	37	0	0	0	1	1	0	0	0	0	0	1	0	0.1835632409575265	0.35623640676631346	0.8382370283929153	0.1745142553802036	1.3297477262220627	0.29905519925762486	0.038650746247500804	4.194970718434699	2.5285976297479165	1.076085442826857	0.7198345975907571	0.2802333120435648	0.018387014571884616	0.0	0.0	0.0	0.1745142553802036	1.3297477262220627	0.0	0.0	0.0	0.0	0.0	0.7198345975907571	0.0	0.19955372483361017	0.2952244236170159	0.3098101872649557	0.1954116642844164	
20200000	-31607.029964860034	-30349.765225414532	-1257.2647394455	-30205.02522520781	66.08519378891583	4.279999597415246	2.539096949560706E-4	0.3933828216070744	2.5087124388512597E-4	1.0144554825735506E-8	0.40150226164846115	-1210.7967472171458	2762.5883774935633	2621.3735144596576	911.3633488938422	10.402368065936551	8.10370505340465	28	20	84	9	30	0	0	0	1	1	0	0	0	0	0	1	0	1.118519689582539	2.7334593958559656	0.15977658841040837	0.7434682276306462	2.680793589299676	0.3291186828987536	0.4524125027095054	1.2143255171723701	0.6354075102618835	0.6711336651874453	2.8546395156522815	1.322232991951316	0.01909780255169213	0.0	0.0	0.0	0.7434682276306462	2.680793589299676	0.0	0.0	0.0	0.0	0.0	2.8546395156522815	0.0	0.20448417151133216	0.28664907974185927	0.3067036030471336	0.20216314569967309	
20400000	-31576.50416943973	-30323.920527907074	-1252.5836415326544	-30172.451611538487	62.21822064261152	4.053522983256621	2.954524418398046E-4	0.47493846907103426	2.779843562523876E-4	1.7237647631438355E-8	0.4684514505882654	-1204.0740351160678	2297.005330558472	1102.09414295906	1872.73138098487	693.2580627284847	6.819843442760008	52	10	1	75	33	0	0	0	1	1	0	0	1	0	1	1	0	0.3558610780664303	1.4304279011371779	0.7254152414157995	0.43628937010558916	1.1543219931680182	2.3385979227574354	0.3510266883058897	0.7357148956163823	0.3831840797694394	0.1281326484754179	1.4479417055826784	1.0959420920990066	0.02629690436023581	0.0	0.0	0.0	0.43628937010558916	1.1543219931680182	0.0	0.0	0.7357148956163823	0.0	0.1281326484754179	1.4479417055826784	0.0	0.19393261619998226	0.2997064322145664	0.3036518882831462	0.20270906330230326	
20600000	-31564.41831822739	-30368.171811698776	-1196.2465065286133	-30219.163288676093	50.13528065331124	4.33515230010286	2.8556282575091437E-4	0.44089845604108324	2.915300062596485E-4	2.0135702724798255E-8	0.4770691763387387	-1149.880446060591	1680.547291723899	1574.6043324212649	537.6332347413353	1.259649827765458	2.1260949314720383	65	11	60	6	29	0	1	0	1	1	0	0	1	0	0	1	0	1.5509628680920418	0.002676130293462645	0.2538367652406323	0.22930797503571915	1.6054055652035146	3.7968610511118253	1.7030480437361737	0.24103673809339493	2.8059387179162547	0.6602823786888534	1.5007353698154482	1.682672036281434	0.019906323701102055	0.0	0.002676130293462645	0.0	0.22930797503571915	1.6054055652035146	0.0	0.0	0.24103673809339493	0.0	0.0	1.5007353698154482	0.0	0.20326897091536683	0.29820012223216313	0.310733276652483	0.18779763019998508	
20800000	-31539.709806403924	-30326.253792334828	-1213.4560140690937	-30178.54024943872	52.506580433395115	3.8580812593568963	3.1800095677172666E-4	0.4233876224774442	3.001395144559258E-4	1.5640768400013278E-8	0.40361464029327165	-1164.6555735205668	1075.5700365638586	1717.2416271471243	701.1701391328701	2.655834571213743	2.6809275146031473	47	29	62	19	14	1	0	0	1	1	0	0	1	0	1	1	0	2.4591156186483007	2.223707294960026	0.26251828272317146	0.4447502419603132	3.5600196455855695	0.8938278101850652	1.9569245935414865	1.079929706918866	1.533906402955206	0.2505448239107216	1.5119843821545302	0.3386999278830464	0.028286057487780424	2.4591156186483007	0.0	0.0	0.4447502419603132	3.5600196455855695	0.0	0.0	1.079929706918866	0.0	0.2505448239107216	1.5119843821545302	0.0	0.1935723140464505	0.3027159429372081	0.311625470616652	0.19208627239968726	
21000000	-31623.119489977213	-30347.63639780927	-1275.483092167941	-30202.35205845417	70.76657858522115	4.03799355342512	2.780058109124023E-4	0.5422962132362499	2.6686638547895E-4	2.4844651417529426E-8	0.5769158911671303	-1234.5659662496057	1557.1308911736626	974.0519321093944	516.0488136759947	8.190283379133199	5.049175693982583	87	42	11	24	7	0	0	0	1	1	0	0	1	0	0	1	0	0.4160526790338447	3.0662260200537514	0.11103676933716075	0.17930845788312402	1.0909140812758304	0.3840302089122572	0.17391217719698676	0.13690865883609946	2.0143597903433186	2.3594137238501056	1.00415493136653	0.5211664685235816	0.01945761743661983	0.0	0.0	0.0	0.17930845788312402	1.0909140812758304	0.0	0.0	0.13690865883609946	0.0	0.0	1.00415493136653	0.0	0.18746442387884613	0.3009255879261228	0.30317564172767514	0.20843434646735387	
21200000	-31591.112681034272	-30363.229061101556	-1227.8836199327145	-30213.91659016737	64.08687476349758	3.838442082321717	2.684903617122512E-4	0.4297237924765471	2.6370262050018204E-4	1.3862158007957376E-8	0.43635130473582295	-1180.8698844131925	1900.1266190842814	799.7014313538381	1111.7982699611832	2.311227187848023	3.974163222543474	60	70	6	10	25	0	0	0	1	1	0	0	1	0	0	1	0	0.5414491646410698	5.732597262001723	1.3921138948740357	0.2307138085187675	1.7385874597761746	0.35739322293430087	1.6417400459451004	0.24484881288791766	1.0410261406545838	2.2765227255573706	1.4675268064592386	0.03191740907159956	0.020168008596521066	0.0	0.0	0.0	0.2307138085187675	1.7385874597761746	0.0	0.0	0.24484881288791766	0.0	0.0	1.4675268064592386	0.0	0.20058977494186184	0.2927587971861117	0.30048973721739286	0.2061616906546315	
21400000	-31644.764902328134	-30335.46795770796	-1309.2969446201769	-30187.173546886308	76.09849576791115	4.261179745359155	2.1939758946771674E-4	0.5065158685733556	2.175615486458081E-4	1.1475500183900341E-8	0.4902124481022662	-1263.4664692691335	3142.445286705205	2009.249546844635	1304.2434858389956	354.5344590411918	10.190675060517844	36	56	34	15	30	0	0	0	1	1	1	0	1	0	0	0	0	0.06392234828525536	0.21996913915448285	0.3954272131997152	0.3190666396611396	0.5864991171881049	0.35971168786054414	0.3855018952691345	0.6526046234027691	0.25706455471620804	2.3855763497776543	3.2847911548015403	1.6701484777921705	0.008211796671606276	0.0	0.0	0.0	0.3190666396611396	0.5864991171881049	0.35971168786054414	0.0	0.6526046234027691	0.0	0.0	0.0	0.0	0.19762783852956603	0.2958927220048066	0.3088268701910554	0.19765256927456992	
21600000	-31688.174274840345	-30357.29173723688	-1330.8825376034654	-30209.92795932434	88.12018966853607	4.068867767843779	1.739590542432089E-4	0.3488962766010647	1.711018035526992E-4	3.520240076634441E-9	0.34424356745475	-1286.1516653284689	3380.3742039100753	3463.895406963717	1366.6126271258079	106.31786534446661	9.894930307678136	25	47	62	2	35	0	0	0	1	1	0	0	1	0	0	1	0	0.9065942038895898	0.008163042488377629	0.9478006670368735	0.44650528229499664	1.8343744957735473	0.24093226828291503	0.17732712426141603	0.20038426614483915	0.4218364946655214	2.894475373980258	0.7996970536100011	2.245284478629143	0.008147497025640354	0.0	0.0	0.0	0.44650528229499664	1.8343744957735473	0.0	0.0	0.20038426614483915	0.0	0.0	0.7996970536100011	0.0	0.20745311878329195	0.2963539275956719	0.30326105620044425	0.19293189742059	
21800000	-31646.525630978485	-30357.90638122147	-1288.6192497570144	-30206.834961061	81.42216372812273	4.059397923558231	1.984887528418241E-4	0.4243820904257901	2.1187156127117865E-4	8.185796099057563E-9	0.43232659008135105	-1245.8902847307882	4124.576330323795	1249.9533487491412	995.8155749207567	13.676781104697936	8.210624422771069	32	38	61	16	24	0	1	0	1	1	0	0	0	0	0	1	0	2.813977217799185	0.5584505244945056	0.8138427386903927	0.22444685227596622	1.0342287242859232	0.6469179754044337	1.5576509502456422	0.1330533154453301	0.8505476784551314	0.541732952068039	0.9356540659904462	1.3025902994355372	0.019713274643169888	0.0	0.5584505244945056	0.0	0.22444685227596622	1.0342287242859232	0.0	0.0	0.0	0.0	0.0	0.9356540659904462	0.0	0.1897462220008073	0.3031145729777349	0.30975657026853576	0.1973826347529202	
22000000	-31631.992422999723	-30340.265864611054	-1291.7265583886692	-30190.201427523705	80.38149329323149	4.061675995322163	2.060892057135756E-4	0.43852871342585237	2.0689927870344658E-4	6.5757473491642326E-9	0.395072143713175	-1252.030573505342	3372.597517558031	1295.281484252834	113.62719588770173	14.88074721601876	12.28105006624188	34	97	8	1	31	0	0	0	1	1	0	0	1	0	0	1	0	0.648391810776231	0.6331590781954635	0.04698641084373992	0.6122659354640573	1.7416728249776103	0.5823395621745028	0.4830899340793174	0.3783827480472727	1.9061192610381117	2.4170700738358155	1.5216140185481557	0.008391939291084616	0.014874059958353284	0.0	0.0	0.0	0.6122659354640573	1.7416728249776103	0.0	0.0	0.3783827480472727	0.0	0.0	1.5216140185481557	0.0	0.19860154949000253	0.30305369377738933	0.30077383416748477	0.19757092256512152	
22200000	-31668.684196966395	-30341.174208755463	-1327.5099882109307	-30188.5618320058	85.52125124161162	4.0977938672834675	2.0148506404423527E-4	0.47060054281230485	1.9064015675696378E-4	8.028626223163423E-9	0.45561274585126676	-1282.6406305715482	5105.792157619884	1190.7312604750725	753.9987715660816	88.9545677926516	5.247724793587312	39	84	11	14	23	0	0	0	1	1	1	0	1	0	0	1	0	0.5294615321726817	0.7566033588319142	1.0975631917280526	0.3317924238896775	1.514526215283832	0.22481653710498029	1.0431965240310257	0.24872676359667698	0.296397541807846	0.5678439492053835	1.8415670155831607	2.5234571628122624	0.018910771243280368	0.0	0.0	0.0	0.3317924238896775	1.514526215283832	0.22481653710498029	0.0	0.24872676359667698	0.0	0.0	1.8415670155831607	0.0	0.20079530354541333	0.3014382178792061	0.3047024972770817	0.19306398129829702	
22400000	-31608.105089133955	-30330.22186781832	-1277.883221315635	-30184.509498532705	86.12237021556662	4.072017387304882	2.060545314990442E-4	0.42605844931283976	2.0497186437343692E-4	9.268294367252448E-9	0.4583104092959004	-1236.256052424116	3253.1759858602036	1111.9285410612144	969.2459031846383	29.08212800600191	9.125041675061789	52	35	45	3	36	0	0	0	1	1	0	0	1	0	0	1	0	0.11935357698466212	0.36897365172481117	0.41044088828601716	0.5494543673414483	1.4199933997684226	1.0784427719482916	0.6672852207213239	0.6912033949539783	0.8540137429546275	2.5726478792638	1.1101757774928216	0.3913963152217012	0.017196813574492795	0.0	0.0	0.0	0.5494543673414483	1.4199933997684226	0.0	0.0	0.6912033949539783	0.0	0.0	1.1101757774928216	0.0	0.2011181022968494	0.2960052863416556	0.30466049925898386	0.19821611210250942	
22600000	-31586.610115418625	-30345.94385892632	-1240.6662564923072	-30201.110416329862	59.57292218417219	4.127170837921632	2.729233888885435E-4	0.42276766123894116	2.650823505583803E-4	1.2956831039083358E-8	0.43315130119702366	-1199.4658568634673	2124.178931104355	1836.2246386304205	886.1924086274194	244.062005915836	7.428787309388961	38	15	77	7	34	0	1	0	1	1	0	0	0	0	0	1	0	0.3006008606428433	0.1343611118649996	0.1881569627907692	0.14883313604633647	0.514242221589136	0.14126774588741473	1.3413044784530666	1.5330781214644464	0.9337688394521759	1.0094287410286062	0.5059793610891997	0.40325544018270193	0.018301276938104162	0.0	0.1343611118649996	0.0	0.14883313604633647	0.514242221589136	0.0	0.0	0.0	0.0	0.0	0.5059793610891997	0.0	0.20517312399086926	0.2982802067638243	0.29691736882174746	0.19962930042355737	
22800000	-31590.52406102573	-30344.753651896794	-1245.7704091289393	-30201.322663684496	54.70305116552144	4.097402540906408	3.032526739535987E-4	0.43349279055078815	3.073851290433598E-4	1.6959027016506676E-8	0.42274079706957723	-1195.2692583088053	2398.5585115377053	1350.4966629022585	825.5295169730855	20.490171736379253	9.010910557685468	30	44	60	8	29	0	0	0	1	1	0	0	1	0	0	1	0	2.2177620754665464	0.5904972331139683	1.5803599879339059	0.6800019127545969	4.506176698511532	0.3180402395608799	0.00891772326205137	0.7395580548579397	0.8707295614313192	1.4427243829772158	4.397813629805385	1.2915459642629392	0.020029546558645653	0.0	0.0	0.0	0.6800019127545969	4.506176698511532	0.0	0.0	0.7395580548579397	0.0	0.0	4.397813629805385	0.0	0.1939633914989666	0.3105790789113397	0.30797829646771174	0.18747923312198048	
23000000	-31562.09814517642	-30339.680843559116	-1222.417301617305	-30194.21252760105	59.28300653681551	3.9860645913204173	3.1210045290502625E-4	0.4381731554025567	2.9616836747557376E-4	1.9807298615627185E-8	0.45923448361334	-1179.116402621969	1919.0404891456633	335.95253193340676	1001.5910227504975	6.578777756830486	7.4595460363922514	68	13	53	25	12	0	0	0	1	1	0	0	0	0	0	1	0	0.8864306048561185	2.4093576029056325	0.027996422341066366	0.33293202112697756	1.9320003886731505	0.1980292427695381	0.0572827145160047	1.4444326859392866	1.754585596105274	1.0380146386527884	1.315586670431767	0.43607750234435133	0.019073862683929195	0.0	0.0	0.0	0.33293202112697756	1.9320003886731505	0.0	0.0	0.0	0.0	0.0	1.315586670431767	0.0	0.2037755726838314	0.29889656766312134	0.3097077844606906	0.18762007519235516	
23200000	-31576.87927512348	-30343.90933947613	-1232.9699356473504	-30197.94237042857	61.69124715350073	4.301558378738491	2.662061398409095E-4	0.37997246769713755	2.6341957933216387E-4	1.2617046657846967E-8	0.4189109176943335	-1188.1430134997759	2450.727831429676	1243.0640998474817	155.799054153179	695.7814447200481	6.12307948662568	25	77	11	23	35	0	0	0	1	1	0	0	1	0	0	1	0	0.7959884921246254	1.020463663056387	0.06777023799856305	0.24138240660951032	1.2537227765507042	0.707151890508855	0.02461283339663371	0.37577902158949644	0.44173623263365536	1.8827329078029584	1.3375184886444456	0.17044769254102377	0.017902780635994223	0.0	0.0	0.0	0.24138240660951032	1.2537227765507042	0.0	0.0	0.37577902158949644	0.0	0.0	1.3375184886444456	0.0	0.18613725605166753	0.3099784944740068	0.30160301607489	0.20228123339943407	
23400000	-31530.18055692635	-30352.48046807972	-1177.7000888466284	-30198.918188766	48.20244136438961	4.037252183629878	3.3710334825740604E-4	0.43851420195462715	3.1822815489404056E-4	2.2993820574704125E-8	0.47017843734547043	-1134.2425809837468	1341.9976719158171	1438.9067681812753	563.6675912895925	10.387274178985765	3.667521716320769	30	46	57	1	37	0	0	0	1	1	1	1	1	0	1	0	0	1.489257518660715	0.3460427246503569	0.9688131788771284	0.7893162074184277	2.325255214047201	2.0476123319219237	0.27720328442040504	1.0719196205615265	0.8572479644839699	0.305088823049818	0.04699352023032586	0.06734329268321859	0.013969995859042204	0.0	0.0	0.0	0.7893162074184277	2.325255214047201	2.0476123319219237	0.27720328442040504	1.0719196205615265	0.0	0.305088823049818	0.0	0.0	0.20396944620137106	0.3036588106578466	0.2974903445774889	0.19488139856329176	
23600000	-31525.765726117712	-30334.88664424382	-1190.8790818738935	-30187.82364859814	52.16668868952928	4.0251195848897945	2.9758459767427036E-4	0.3917819429017811	2.998972454828684E-4	1.5727781880635035E-8	0.41816268154553254	-1149.0392760721957	3934.9614688180104	1497.7739896674227	638.3838533440409	2.218772494267736	3.5486309938629876	13	54	66	16	22	0	0	0	1	1	0	0	1	0	0	1	0	0.630199916275261	1.4173597668649447	1.4316696752791855	0.12029831651263642	0.7155849462491322	0.22855891112249757	0.13289692991682645	0.07443723110464347	0.3578639549354974	4.465653736233116	0.5179125806316212	0.7553362126619092	0.02477251650617659	0.0	0.0	0.0	0.12029831651263642	0.7155849462491322	0.0	0.0	0.07443723110464347	0.0	0.0	0.5179125806316212	0.0	0.19811711642467833	0.30305086535533177	0.3117355985769384	0.18709641964304985	
23800000	-31561.10747856612	-30344.753806885612	-1216.3536716805081	-30195.40402572716	54.006509313261574	4.208902471636121	2.923855760070984E-4	0.38942782820036353	2.910723321420281E-4	1.620423016846642E-8	0.43799833511308883	-1166.4692739809352	2754.666964631427	2465.091431479039	849.3941371660059	869.4114064309238	4.616335950260219	30	13	90	2	36	0	0	0	1	1	0	0	0	0	0	1	0	1.237397674183604	0.5166991404932101	1.4930041358268198	0.1804082709098299	2.0295913639331284	0.06183250850740485	0.025577662612001607	2.7306105834204923	0.016481390897605957	2.8689907721260894	0.8614702328453786	1.3659734112904853	0.017712748087880044	0.0	0.0	0.0	0.1804082709098299	2.0295913639331284	0.0	0.0	0.0	0.0	0.0	0.8614702328453786	0.0	0.19315578585084048	0.2906268386240518	0.31423109498091933	0.20198628054418666	
24000000	-31584.196250899437	-30350.303784275304	-1233.8924666241337	-30201.302035621815	55.941267057435525	4.080980645345504	2.740303524080557E-4	0.3594139079004161	2.773905329711791E-4	1.1070881714452796E-8	0.3730006275471865	-1186.8574794009664	2583.5726925292247	2620.540849974898	944.3363448483608	96.40643853361202	5.924762614966614	4	35	89	8	35	0	0	0	1	1	0	0	1	0	0	1	0	0.35125678132757526	2.024432494877708	0.1211033595361479	0.16771096043148354	1.066487714036464	2.8259520648585297	0.12575007135775365	0.16848989079751903	1.5028124040710338	1.1160003632470292	0.7081129617570364	3.277681147337937	0.024225646831386997	0.0	0.0	0.0	0.16771096043148354	1.066487714036464	0.0	0.0	0.16848989079751903	0.0	0.0	0.7081129617570364	0.0	0.19814370770756762	0.3088093968616439	0.2938488706400414	0.19919802479074536	
24200000	-31594.677621219842	-30355.999498052344	-1238.6781231674988	-30208.34656127191	62.974879185145575	4.1808681218488575	2.9152452103415303E-4	0.3707932675056851	2.980719936767497E-4	1.2888465675187454E-8	0.3941983522420795	-1194.0731359244517	2072.2031361477398	1403.4919650804907	459.56309991406187	8.293681441278551	10.256505803942417	28	59	48	18	18	0	0	0	1	1	0	1	0	0	0	1	0	0.8693406580446074	0.530917920453719	1.0255974713968528	0.7808771293841296	3.622510237789311	0.11124532146407275	0.07371649030247086	0.21713689258844707	0.5679413153248339	2.324548230773205	3.809043964199027	0.3019035006422355	0.02434002241459002	0.0	0.0	0.0	0.7808771293841296	3.622510237789311	0.0	0.07371649030247086	0.0	0.0	0.0	3.809043964199027	0.0	0.2005665243763595	0.31035619649201807	0.2921573510463374	0.1969199280852833	
24400000	-31565.03542845788	-30322.53931067396	-1242.4961177839161	-30176.402211127795	54.84504672617048	4.1526767104895725	3.0029128086938586E-4	0.391950048580225	3.061731492497595E-4	1.6304459427088133E-8	0.42452429784019446	-1203.2626181668516	1985.7465851716074	856.2059820405534	582.2196490523978	11.100169191031599	10.274717335796582	67	24	45	14	21	0	0	0	1	1	0	0	0	0	0	1	0	0.3751344443396243	1.1175450090964072	0.07424395497277772	0.3977169937088074	1.3692315959668275	1.5119144716416506	0.07466457753891703	2.0538840819854287	0.15388782840064733	0.9183285081480945	0.9682546431510655	0.2843320314373935	0.02056252756481267	0.0	0.0	0.0	0.3977169937088074	1.3692315959668275	0.0	0.0	0.0	0.0	0.0	0.9682546431510655	0.0	0.1970117448240495	0.2988627853072032	0.29670157762562255	0.2074238922431229	
24600000	-31587.723777818454	-30341.28631142248	-1246.437466395975	-30194.22150280365	64.16227607911107	4.202141315554578	2.80313473872603E-4	0.3705966161432613	2.8463497886029124E-4	1.1298681863405924E-8	0.3748807022055047	-1211.7464020595432	2055.760971027119	626.0836447440586	32.77664906635701	8.547491736131144	7.698970181404446	63	71	13	8	16	0	0	0	1	1	0	0	0	0	0	1	0	0.9728535546336948	0.34656471625722507	0.6264471627749634	0.2947534055284383	2.2520947467267107	0.5124364322732952	0.041940068411463534	0.39757056708791716	0.22952402704531055	0.6102261536554108	2.2954122822030407	0.431690416065915	0.01916367648386177	0.0	0.0	0.0	0.2947534055284383	2.2520947467267107	0.0	0.0	0.0	0.0	0.0	2.2954122822030407	0.0	0.19389808222068805	0.3029317992928494	0.29899744545958035	0.2041726730268803	
24800000	-31555.3432963742	-30344.13754833108	-1211.205748043122	-30189.858580097538	53.63369663766491	4.118087038116508	3.0960476854571226E-4	0.35841914031958094	3.145087101743173E-4	1.4336676676240603E-8	0.3846507227704523	-1171.1978571649563	2136.357498033075	513.2910652757795	19.454868354559906	1.9700027322734153	6.6459473560727735	48	85	20	10	8	1	1	0	1	1	1	0	1	0	1	0	0	0.8547698021705905	1.4410567242233916	0.8090791145488833	0.3729034913780434	1.1452775060519182	0.6687862394193257	1.2811336630448726	0.5619765005515107	0.12082418452645452	1.3978290441678467	0.5447025077848661	0.03410370719270167	0.02768589365580026	0.8547698021705905	1.4410567242233916	0.0	0.3729034913780434	1.1452775060519182	0.6687862394193257	0.0	0.5619765005515107	0.0	1.3978290441678467	0.0	0.0	0.19248693174931295	0.2933318277760802	0.31414903798267485	0.20003220249193016	
25000000	-31581.994080935852	-30367.33488619162	-1214.659194744232	-30217.370896388482	48.418948772191676	4.240565467887402	3.2233097744697217E-4	0.4190448161459389	3.2049716929631426E-4	2.0881326911008355E-8	0.4523402851021509	-1177.625859754136	2000.0044520012725	536.278564283444	25.485614996956187	6.818018471368307	5.6424885844948784	55	82	3	27	4	0	0	0	1	1	0	0	0	0	0	1	0	0.8953904466144311	0.041540129292290166	0.11805000453319602	0.1521019210917344	0.8512257112413611	0.7681081256695191	0.4249523579675448	0.4711962511197064	0.21741013393944436	3.6303711442660695	0.6047826157248891	3.215639535096416	0.020427469683297166	0.0	0.0	0.0	0.1521019210917344	0.8512257112413611	0.0	0.0	0.0	0.0	0.0	0.6047826157248891	0.0	0.19412695466053073	0.30579830690935106	0.3136458970016244	0.18642884142849195	
25200000	-31519.112541273225	-30326.733718661173	-1192.3788226120523	-30177.721311122896	48.887137623716235	4.11496697333022	3.7087991460625316E-4	0.4160295517694119	3.6033983578723293E-4	3.1118922198722615E-8	0.4668325299253914	-1144.5461444131756	1854.4159751919776	465.97356837589103	1791.8772287228137	10.540886370418558	9.00432420359905	56	67	5	25	18	0	0	0	1	1	0	0	1	0	0	1	0	0.6504727248275614	1.297918268241881	1.484232365155221	0.7026691708884569	1.3504574619352343	0.11688838066615034	1.205022092756423	1.021707497178836	0.5094708869472702	1.3720170965937482	2.075798672491285	1.491754581603189	0.02909568852187801	0.0	0.0	0.0	0.7026691708884569	1.3504574619352343	0.0	0.0	1.021707497178836	0.0	0.0	2.075798672491285	0.0	0.19872699310497502	0.303842948706285	0.3032178868763054	0.19421217131243274	
25400000	-31544.485842776303	-30314.50189061574	-1229.9839521605638	-30169.141499325153	52.3071870250301	3.9480345029723476	3.44401809567642E-4	0.39740247083161706	3.412804046704523E-4	2.2608370311005724E-8	0.4337524329389059	-1178.8551792511123	2118.593212350242	635.154551186656	148.22524173277827	28.14361369627278	4.305146418578594	45	82	6	18	20	0	0	0	1	1	0	0	0	0	0	1	0	0.7003974811915545	7.299924277235523	2.8972913673688017	0.36831707263194374	2.4351945642239867	3.052983016158329	0.10801682077744945	0.5472760509952783	0.8143611973765037	0.7116562495493095	2.0370485322634533	1.458062493440663	0.025676263313858874	0.0	0.0	0.0	0.36831707263194374	2.4351945642239867	0.0	0.0	0.0	0.0	0.0	2.0370485322634533	0.0	0.19541793357326423	0.2954108909873153	0.30838481200512036	0.2007863634342982	
25600000	-31559.60541722273	-30341.329721237802	-1218.2756959849278	-30193.58800342037	52.09520342961357	4.336846774625314	3.1387659003356144E-4	0.4154295283046725	3.204108163482742E-4	1.964964303495409E-8	0.4371937718379094	-1178.388829802159	1503.0321588978645	672.0200692384444	130.3023289174134	5.885617424685942	4.697379857468047	75	60	3	8	25	0	0	0	1	1	0	0	0	1	0	1	0	0.23122721399614105	2.7226095513965713	0.8089433677444549	0.3095686060114475	1.3160423905681817	3.338623590084547	0.18250315036090178	0.649690310938405	0.054244126786382525	0.509950314986814	1.8527350858874945	0.7843706064619116	0.022360932617696023	0.0	0.0	0.0	0.3095686060114475	1.3160423905681817	0.0	0.0	0.0	0.054244126786382525	0.0	1.8527350858874945	0.0	0.1980135106531501	0.2963645120630013	0.30560596659373	0.20001601069011665	
25800000	-31572.47219601849	-30345.445701582696	-1227.0264944357943	-30195.25050507859	58.23021489276989	4.325383331911423	2.9363669686180866E-4	0.3836737719033771	2.9466583946428845E-4	1.6321634290726567E-8	0.4281602518387406	-1189.5626843007756	2320.651533400741	574.3954922167508	64.58302735008816	5.820114641612959	2.790215987326465	56	77	5	29	4	1	1	0	1	1	0	0	0	0	0	1	0	0.5059149027672497	0.32832487088663437	0.7811813174087127	0.35093188388609853	2.764455693788526	0.05528030699912669	1.062511059906828	1.1708028912205954	0.23946253483184074	0.15669027145734082	1.0962524091881793	1.7131820737600476	0.025056522127354038	0.5059149027672497	0.32832487088663437	0.0	0.35093188388609853	2.764455693788526	0.0	0.0	0.0	0.0	0.0	1.0962524091881793	0.0	0.19634266973194767	0.30513635085280144	0.3029576968103602	0.19556328260488878	
26000000	-31561.403759836794	-30324.66457102581	-1236.7391888109837	-30178.71459287479	58.49288888843833	4.172555606284381	2.6219473900567473E-4	0.47862898269285614	2.6304053863320285E-4	1.983642388746726E-8	0.5250701088061362	-1193.3278958359256	2183.797628553527	589.4932683711722	1148.0845405777932	30.623151368491605	5.299975289767521	81	39	10	16	25	1	0	0	1	1	0	0	1	0	0	1	0	0.7357084152417798	0.9715450550563205	0.18602877475273613	0.5240663284017889	1.7323810697565278	0.695083581595901	0.01787743068460973	0.27235699246856215	1.4748901258471143	1.3123011010959504	1.5514768270099488	0.8881884485723087	0.020221788448841416	0.7357084152417798	0.0	0.0	0.5240663284017889	1.7323810697565278	0.0	0.0	0.27235699246856215	0.0	0.0	1.5514768270099488	0.0	0.19283560599933813	0.30680626390630505	0.3103166487097452	0.1900414813846097	
26200000	-31578.085304458218	-30341.115339895776	-1236.9699645624405	-30197.23795965922	60.05768968476344	4.106083364873014	2.7715080322648103E-4	0.5094481445849726	2.6513725188344767E-4	2.1402700582778146E-8	0.532257810958314	-1192.3389933237236	1618.1096848836314	936.0323505948222	733.2392221172571	14.127873231733233	4.340441705165604	74	36	24	11	26	0	1	0	1	1	0	0	1	0	0	1	0	0.611873793360088	0.35652608101345185	1.3779146751829994	0.4238223529471761	2.024793524470896	1.1960585117856724	1.142394661733698	0.23581813429944443	0.8438661180510705	1.1729801409301917	1.274727802634821	2.717803338387064	0.023372114799673764	0.0	0.35652608101345185	0.0	0.4238223529471761	2.024793524470896	0.0	0.0	0.23581813429944443	0.0	0.0	1.274727802634821	0.0	0.20450836341091896	0.30040945802723285	0.29637907779063083	0.19870310077121547	
26400000	-31581.738381382263	-30325.98073624723	-1255.7576451350335	-30184.52279631604	59.40133867769895	4.033644016361589	2.567610360605016E-4	0.5230138414697304	2.4725964130396745E-4	1.6884097145168022E-8	0.5242312576072677	-1213.4024918951282	2455.2270046900367	1446.4895740214818	538.3195794816075	497.2442057532492	5.805470046628802	63	20	41	15	32	0	0	0	1	1	0	0	0	0	0	1	0	0.48078445168472816	0.03020123514190863	1.4496419855906653	0.15973783176622494	0.9052835412718019	1.1009381453479854	0.5419890622425765	0.7778208738350287	0.14977777754652383	0.7682253103293216	0.9127948517882777	0.7770143711763424	0.014731381562997761	0.0	0.0	0.0	0.15973783176622494	0.9052835412718019	0.0	0.0	0.0	0.0	0.0	0.9127948517882777	0.0	0.19071938237683078	0.29553072336201747	0.3161094019619437	0.19764049229920613	
26600000	-31647.42181520643	-30328.441968012783	-1318.9798471936483	-30185.761321749327	77.19589907540443	4.111443075735147	1.9995827547868056E-4	0.43450435761047357	2.051690483143832E-4	8.280920782090293E-9	0.44070878904315935	-1273.7179007765947	2798.733043612736	2701.7497296986226	1368.6459802176455	1055.696845418838	18.1309989147879	48	6	13	68	36	0	0	0	1	1	0	0	1	0	0	1	0	0.5500052103674713	0.01948405853829204	1.9906374638153967	0.1568504203824685	1.0907939766753456	0.3107212987681241	0.16543742742578227	0.0639277595360216	0.15663974451444138	1.2878191806713957	0.8671802080928124	2.0126699321059025	0.016553292951945422	0.0	0.0	0.0	0.1568504203824685	1.0907939766753456	0.0	0.0	0.0639277595360216	0.0	0.0	0.8671802080928124	0.0	0.1987954572190119	0.3025955540207187	0.29937734955086825	0.19923163920939937	
26800000	-31566.214463992746	-30333.68505236919	-1232.5294116235555	-30185.64620698553	56.88700405726862	4.118087052888146	2.7188248889829374E-4	0.41711160334435143	2.6860161869379366E-4	1.3585812928061644E-8	0.4325460850877344	-1186.549787729543	2711.494042159539	1389.9121966192738	716.3612311200983	988.9493131839732	5.2896938489019245	37	43	38	15	38	0	0	0	1	1	0	0	0	0	0	1	0	1.1846550863455085	1.833789508263171	1.5646536270371545	0.05663642331101773	0.7555602654307446	0.606093684533598	1.7213403545193546	1.0645113667471844	0.037310732420782616	0.463368189435731	0.7076356172396195	0.18561304773741116	0.017830576085659067	0.0	0.0	0.0	0.05663642331101773	0.7555602654307446	0.0	0.0	0.0	0.0	0.0	0.7076356172396195	0.0	0.20381428341318353	0.30072130716367873	0.30159680354444024	0.19386760587869575	
27000000	-31575.614320670946	-30333.698036467482	-1241.9162842034657	-30185.70858434727	57.48422957845252	4.01183042657183	2.8187731360396917E-4	0.5035167630767149	2.6772411031456374E-4	1.9806447177698402E-8	0.5062061100807453	-1192.7036266495575	1818.4684288201881	2642.0521275781543	713.5561801620839	12.51386737144497	4.780510274995479	53	12	70	18	18	0	0	0	1	1	0	0	1	0	0	1	0	0.1492810203208014	0.9039446033670608	0.7954015446838801	0.5678472247183524	3.511982795251441	1.0945476396490477	0.4495344903177553	0.46802872385112254	3.516108937693221	4.168891595272499	1.6212902639105875	0.2044074875815251	0.0224217653420439	0.0	0.0	0.0	0.5678472247183524	3.511982795251441	0.0	0.0	0.46802872385112254	0.0	0.0	1.6212902639105875	0.0	0.20398666630718504	0.29388076071962854	0.30994791081062567	0.19218466216255908	
27200000	-31552.930192002605	-30358.957853559703	-1193.9723384429014	-30208.551833618065	49.05310178162374	4.048665379658725	3.1151586272819065E-4	0.4419969328520963	3.0631397026489323E-4	1.95195913648452E-8	0.45002464235160494	-1150.5906628042649	1895.6423654516318	2811.5245966271086	718.3622386609746	8.466215944194017	4.310334322259968	20	15	97	15	24	0	0	0	1	1	0	0	0	0	0	1	0	2.4154123905056255	0.6623135331461795	0.8858434175625747	0.1110485727155431	0.7376365911788829	0.5312070310014364	0.907580461658637	2.221268695110775	0.7584704584478374	0.5140382139475379	0.7511253022709037	1.4026987921726946	0.02571052469194588	0.0	0.0	0.0	0.1110485727155431	0.7376365911788829	0.0	0.0	0.0	0.0	0.0	0.7511253022709037	0.0	0.20005475975004097	0.29800497725114033	0.3040106658159212	0.19792959718289588	
27400000	-31508.87590000504	-30310.78567505692	-1198.0902249481242	-30160.936115376982	50.29733091734553	4.010481889718007	3.3530092731291105E-4	0.4948972784056147	3.388400478608881E-4	3.491141470465059E-8	0.5451685747238021	-1150.12333123982	1879.819405959578	758.1738547700771	500.1747351575799	51.477577147567324	4.320863756809912	27	60	46	2	36	0	0	1	1	1	0	0	1	0	0	1	0	0.0409006242025948	1.7946317547052792	0.5455586910532083	0.6262830046449342	4.8928251314817715	0.24284518536299382	0.0863945400876664	0.2462617618127655	2.238852979174211	0.07051153546049022	4.164735212602832	0.5080954867501563	0.023051125111110318	0.0	0.0	0.5455586910532083	0.6262830046449342	4.8928251314817715	0.0	0.0	0.2462617618127655	0.0	0.0	4.164735212602832	0.0	0.2006212175698093	0.3016678292102601	0.3005966736672443	0.19711427955268462	
27600000	-31539.732546619536	-30355.013577889717	-1184.7189687298192	-30203.82546650378	52.70520868092082	4.215682171348	2.9941618686531976E-4	0.3980366079599326	3.0767928931505444E-4	1.470741065871913E-8	0.40824214422501587	-1142.1604649869953	3251.117958619718	2458.224354867649	680.556686227984	1.8325555008619359	4.7751080051117025	12	46	77	25	11	1	0	0	1	1	0	0	0	0	0	1	0	0.6561828099580643	0.19854066549800778	2.633634987904078	0.23060456157247533	1.8815431059046432	0.2213397126033013	0.15601803340074566	1.1026292089064207	0.387999249985389	0.1328845206904059	1.9128049335624546	0.7275893456689199	0.02467420196050206	0.6561828099580643	0.0	0.0	0.23060456157247533	1.8815431059046432	0.0	0.0	0.0	0.0	0.0	1.9128049335624546	0.0	0.19620093158363713	0.2963859422525164	0.3107757723862765	0.19663735377756827	
27800000	-31530.952116157747	-30333.813710326347	-1197.1384058313986	-30188.606047381385	52.51963586154473	4.253575956158822	3.274133289754174E-4	0.4559442453865281	3.255679715269235E-4	2.1836459532197033E-8	0.4613670021823196	-1148.8058066730168	2087.9331760476707	2170.909457926144	606.9472599534403	1325.2973917147076	6.409044239484141	32	13	74	14	38	0	0	0	1	1	0	0	1	0	0	1	0	0.5005735916487878	0.7616817471640887	0.7973362845082813	0.2826526174853973	1.2390728982383166	0.3863190718539215	0.3098099022263275	0.10847879796882041	0.14474213128416566	1.7657167923392578	1.3025683880234564	2.4936895483548236	0.022510048443666993	0.0	0.0	0.0	0.2826526174853973	1.2390728982383166	0.0	0.0	0.10847879796882041	0.0	0.0	1.3025683880234564	0.0	0.19278076471748623	0.3003537490864256	0.3022785375298808	0.2045869486662058	
28000000	-31559.443343492152	-30361.03280896634	-1198.4105345258115	-30212.232606451744	49.38544870827297	4.2272853005705375	3.1909149310031223E-4	0.42212799148472974	3.2710479083071406E-4	2.1731995486342817E-8	0.4485226971248725	-1149.8655107953853	2232.5616148969307	1108.613697055182	993.7110291831538	758.7620064470483	2.967584708154176	39	32	6	57	37	0	0	0	1	1	0	0	0	0	0	1	0	0.9973484415439295	1.9801590117283778	0.40670986523282787	0.12663845798297613	0.8684696064081124	0.8185927569531571	0.49930751055269257	4.28489049809409	0.18538658274289735	1.027273314442097	0.9796448495139128	0.6949045160107711	0.018095117164991906	0.0	0.0	0.0	0.12663845798297613	0.8684696064081124	0.0	0.0	0.0	0.0	0.0	0.9796448495139128	0.0	0.2049254230935394	0.30441658155086715	0.29670498958783353	0.1939530057677585	
28200000	-31524.262494849656	-30350.494070793997	-1173.7684240556594	-30194.636560046816	51.808785435773466	4.073500063958586	3.3440188996623104E-4	0.44946310555957975	3.29500347349613E-4	2.3281212025600502E-8	0.46178633616842907	-1121.6383400248637	1901.6454768765068	1446.4543749621903	195.81745324092918	754.8369661043438	3.578669189409179	33	46	31	24	37	0	0	1	0	1	0	1	1	0	0	1	0	1.236785351973074	2.7367564101486312	1.8467493078420523E-4	2.4239441980028102	1.8185305354743324	0.9135614187781398	0.5028455561776941	0.22447177543332775	1.2952478747429852	0.0693929424957164	1.12882628348092	1.495246840040196	0.03176744813351045	0.0	0.0	1.8467493078420523E-4	0.0	1.8185305354743324	0.0	0.5028455561776941	0.22447177543332775	0.0	0.0	1.12882628348092	0.0	0.19826676822687864	0.2940563922728482	0.30258910130911365	0.20508773819115816	
28400000	-31544.017656740383	-30324.643431991124	-1219.3742247492587	-30174.94923208662	58.5487080340275	4.099481903855446	2.6095499875106507E-4	0.44182786267644136	2.6014792636617996E-4	1.569042709937571E-8	0.477317683949099	-1170.8970061766042	2581.695760104555	351.42329633420576	656.1041420300986	888.4964583341617	4.273355412542069	49	1	36	48	37	0	0	0	1	1	0	0	1	0	0	1	0	1.2426086621496495	1.3544263689316176	0.1354440273383772	0.29268836006206794	1.9210180762209101	0.584324016955089	0.07727261412301956	0.27572623365272914	4.193518040359699	0.5043057267242892	1.9218957669942822	0.5806153842879719	0.025526560505726353	0.0	0.0	0.0	0.29268836006206794	1.9210180762209101	0.0	0.0	0.27572623365272914	0.0	0.0	1.9218957669942822	0.0	0.19863633384666604	0.3007183832196676	0.3002841644769672	0.20036111845669793	
28600000	-31627.677223299044	-30365.322869837513	-1262.3543534615312	-30215.894594816873	72.90754696655625	3.920544846764476	2.380955858205928E-4	0.3531444719544298	2.382273714328555E-4	7.1759557419911455E-9	0.35299089326143557	-1213.9192842757764	2900.0241029159333	156.73197106296112	291.38670293946313	874.2951228738525	14.514379596294086	54	22	6	52	37	0	0	0	1	1	0	0	0	0	0	1	0	1.8968325366666783	0.5670328167870257	0.6518475362133472	0.07673741810341024	0.912180388142204	0.5240865692423309	3.382708670857371	0.2745641452296787	3.9265030609994938	0.6432559186862818	0.576663548142325	0.5140339282407882	0.013241764059853809	0.0	0.0	0.0	0.07673741810341024	0.912180388142204	0.0	0.0	0.0	0.0	0.0	0.576663548142325	0.0	0.19630491529784433	0.3062846368300873	0.3023409115938019	0.19506953627826532	
28800000	-31642.561161497648	-30361.092053306576	-1281.46910819107	-30212.121787846823	69.64629419414422	4.153169449061493	2.3435285011751624E-4	0.4230511057452815	2.4183909717204617E-4	1.1059129265253464E-8	0.4414037714016375	-1230.734120082318	3611.684292344496	1777.65483439618	1087.9567708994018	764.0019400543594	9.101992890655579	21	22	42	50	36	0	0	0	1	1	0	0	0	0	0	1	0	1.0271863205354421	0.36325338788444445	1.0482220102952757	0.353074183361679	1.32132617696304	3.0897005137662505	1.1668514230481433	2.3494268761269543	0.6307387588789465	0.818688310224179	1.907396980696617	0.9404818645582658	0.015203342405940167	0.0	0.0	0.0	0.353074183361679	1.32132617696304	0.0	0.0	0.0	0.0	0.0	1.907396980696617	0.0	0.20468677298772917	0.3059228278349004	0.290151049395555	0.19923934978181432	
29000000	-31596.077635811565	-30353.9615429788	-1242.1160928327665	-30204.370541997065	63.8028775112101	4.090038608367571	2.489885672140833E-4	0.41590177193726824	2.4409396923706194E-4	1.228245981816613E-8	0.45118142086342744	-1194.0866137684072	2516.270889751205	1340.0135995545666	388.9612249149389	1115.9973288548324	4.248387900388736	61	24	37	13	36	0	0	0	1	1	0	0	0	0	0	1	0	1.7239675341142648	0.7988516665403066	0.8288305345709615	0.13141421998522174	0.8887397338351561	0.14842965241922612	3.051897770816128	0.7849417262188298	0.3999902431175741	0.3767594625907803	0.5200083153906351	2.291000093841657	0.014113111555512998	0.0	0.0	0.0	0.13141421998522174	0.8887397338351561	0.0	0.0	0.0	0.0	0.0	0.5200083153906351	0.0	0.19737662852627755	0.3163612982863741	0.29929873778735827	0.18696333539998883	
29200000	-31601.25070421181	-30324.606216750715	-1276.644487461094	-30179.006703874093	65.15482282671448	4.355210296284255	2.3784215381380486E-4	0.42969962180513144	2.396405157923247E-4	1.2729907853641947E-8	0.4730624729584813	-1232.4096122005192	3231.554014546826	2129.898857154928	444.51038361278137	33.82150541574891	6.742837934594512	22	76	41	4	28	0	0	0	1	1	0	0	1	0	0	1	0	3.921944004652783	0.22730088092629377	0.08856696406594224	0.3030842610335237	1.3275002864045689	1.2656526452210854	0.1568248271174636	0.190885300093447	0.6349632061308014	1.6107751999431605	1.1941132981374631	1.8218106230662072	0.019739863603585508	0.0	0.0	0.0	0.3030842610335237	1.3275002864045689	0.0	0.0	0.190885300093447	0.0	0.0	1.1941132981374631	0.0	0.197092117757491	0.3035762508987663	0.3105052618743875	0.188826369469354	
29400000	-31632.21042627565	-30337.73018586395	-1294.4802404116983	-30192.52384977723	79.06311140866939	4.235380697718774	2.0155337937305477E-4	0.38737085482110456	2.004301203485101E-4	6.739482162935704E-9	0.4131480310355619	-1252.033908943713	2383.878840798323	608.9574380786999	67.93186438666959	8.090470193645443	9.363544055637803	77	56	11	15	12	0	0	0	1	1	0	0	1	0	0	1	0	3.0281501467334224	0.018984640638031833	0.02742085569765333	0.5023358553745321	2.7543471419257313	2.977356743260066	1.0397622700901081	0.2602815889833635	3.667000651669932	0.25337479368733473	1.2482075911984551	0.5049107814714797	0.012392213117819871	0.0	0.0	0.0	0.5023358553745321	2.7543471419257313	0.0	0.0	0.2602815889833635	0.0	0.0	1.2482075911984551	0.0	0.19632487029051526	0.30150511505453376	0.3092684156931171	0.1929015989618328	
29600000	-31628.896206379446	-30346.088724266465	-1282.8074821129808	-30196.746825352027	69.27942781918698	4.2440873706485585	2.3387307907042187E-4	0.3905447643931484	2.307107720562963E-4	9.637932383689494E-9	0.42278107971440987	-1239.6877177087963	3479.4328980039945	2092.7602072353716	750.3401557572803	19.826118041604982	11.436449151296722	10	66	60	4	31	0	0	0	1	1	0	0	1	1	0	1	0	0.33195555261131054	0.32275774373005134	1.2126552354100955	0.7702467393672904	1.5365399265055726	0.6222078250474361	2.1317663169547143	0.7332906420046597	0.06838776365571327	0.29977805303978416	2.179244837603798	0.053156828914604166	0.017798903491413585	0.0	0.0	0.0	0.7702467393672904	1.5365399265055726	0.0	0.0	0.7332906420046597	0.06838776365571327	0.0	2.179244837603798	0.0	0.1895239161655474	0.3023761479510378	0.3108868948867429	0.19721304099667072	
29800000	-31647.54757895092	-30335.297504045575	-1312.250074905345	-30190.82136208801	80.04942675854247	4.184498289760989	2.2080058903725205E-4	0.4082365329335697	2.1447432993197714E-4	7.817741660638375E-9	0.4154634186831056	-1264.075010135239	3568.0492440402477	2158.088513242653	981.3593387284692	67.86461062441539	6.64402565627792	24	56	53	13	25	0	0	0	1	1	0	0	0	0	0	1	0	1.0172992949626252	1.0926180668128356	1.2157429017263819	0.31917580848432736	1.451047133850035	0.989006125563819	1.6014076758672806	1.2393505322994327	2.295730195204079	0.1590989283166318	1.2885370727010803	2.956526935218554	0.011201590569664008	0.0	0.0	0.0	0.31917580848432736	1.451047133850035	0.0	0.0	0.0	0.0	0.0	1.2885370727010803	0.0	0.1994890643448751	0.2977510532986843	0.30836201781973166	0.19439786453670793	
30000000	-31620.190892460185	-30314.811020973866	-1305.3798714863196	-30168.73741747854	82.36086316303299	4.152246513908507	1.749046825017213E-4	0.5004253399134849	1.8383845024903957E-4	8.53469185100804E-9	0.5013158240003622	-1264.3347027581713	3081.751109484693	1099.0587549774266	453.8162764998114	52.66300184373666	6.32957164606155	69	61	4	6	31	0	0	0	1	1	0	0	1	0	0	1	0	0.46735315353587986	0.05014023570291287	1.0078400644015757	0.10912199119392894	0.8024088383720568	1.062283018091753	0.15956633814239563	0.18449904051388488	1.311912554568797	0.8664086911505784	0.7663657573277494	3.7656475031804213	0.01593444235980013	0.0	0.0	0.0	0.10912199119392894	0.8024088383720568	0.0	0.0	0.18449904051388488	0.0	0.0	0.7663657573277494	0.0	0.20122265810587445	0.30284037218267157	0.3029944689116944	0.19294250079975855	
30200000	-31666.417682249263	-30330.478296783294	-1335.9393854659681	-30178.967250752004	108.08800673150326	4.177095849165443	1.7435218575511768E-4	0.43441420359239524	1.677579075131305E-4	6.116322026480264E-9	0.4478897950255381	-1295.1386568312687	3677.502078933626	1670.4497958832123	422.2005931037387	47.344785032447646	11.727037888100016	68	60	5	16	22	0	0	0	1	1	0	0	1	0	0	1	0	0.34968423142706173	0.080693040213692	0.39966742300992636	0.28866233615830006	1.1753701196096422	0.10679161707666282	3.4936088357860853	0.16670925217174645	1.7193359882557435	0.6901700411987495	1.0416844411941044	0.385229527487017	0.009196061492051806	0.0	0.0	0.0	0.28866233615830006	1.1753701196096422	0.0	0.0	0.16670925217174645	0.0	0.0	1.0416844411941044	0.0	0.19609712549395095	0.29244676043481554	0.3171382183583466	0.19431789571288594	
30400000	-31635.034568223346	-30328.519854787948	-1306.5147134353956	-30179.881780361917	83.08184301085313	4.11089898760773	1.774033605213589E-4	0.4459432000805812	1.8356201471453833E-4	6.3362772240451125E-9	0.43421080848194255	-1258.0217613912046	5003.458711063516	3205.487036928834	2339.4976159900857	928.0652139847873	8.733685246376174	33	1	54	46	37	0	0	0	1	1	0	0	0	0	0	1	0	0.22693942413567045	0.3794509272630065	0.3000330261853017	0.5542850544833107	2.558343287634624	0.4642354954255785	1.0859723448154404	0.4807095416252646	0.14923480181618584	0.08419844025384883	2.387326574410808	2.561474365854072	0.013793990335922216	0.0	0.0	0.0	0.5542850544833107	2.558343287634624	0.0	0.0	0.0	0.0	0.0	2.387326574410808	0.0	0.1916630654112798	0.2932156088815706	0.3106820893991182	0.2044392363080305	
30600000	-31629.519388829944	-30325.147599412663	-1304.3717894172821	-30178.481946470052	79.92340726013651	4.206115219860767	1.8618677571755505E-4	0.4793076527442547	1.8258181406822341E-4	8.156101683961785E-9	0.4971976791036928	-1254.0975904500478	4993.6207644490405	5342.184679348829	1446.21627973394	1041.7345666523063	6.7311879283102805	4	38	52	42	35	0	0	0	1	1	0	1	0	0	0	1	0	0.009226024033705921	0.5213037348021102	1.9331823979230482	0.3217148893552178	2.833879406285183	0.3153729943325041	0.14922605155128432	0.9789416451166991	0.8063602254703314	0.837857576142057	2.437772925302695	0.824243841381408	0.012526410475006338	0.0	0.0	0.0	0.3217148893552178	2.833879406285183	0.0	0.14922605155128432	0.0	0.0	0.0	2.437772925302695	0.0	0.1913647546170388	0.3080830997336688	0.3054657021494702	0.19508644349982132	
30800000	-31612.29549684356	-30333.635883020856	-1278.6596138227042	-30188.428606951325	74.96108297883204	3.848186881339711	2.2989784798855178E-4	0.47745470729665435	2.1752401220413267E-4	1.0689841422625343E-8	0.46615752934414156	-1225.404293874363	3285.1902271748454	2719.817020108436	2584.8659003482917	1048.692568009267	5.128130347462715	6	36	6	86	37	0	1	0	1	1	0	0	1	0	0	1	0	0.06633330112863349	0.0829991238772968	2.2347438653819505	0.5549356042956544	3.5827002007663986	0.5087962675371693	0.8099029297478708	0.6879627323539267	2.249879104071146	1.3605280132650424	1.9887135945097196	0.149885573639242	0.013813824692535136	0.0	0.0829991238772968	0.0	0.5549356042956544	3.5827002007663986	0.0	0.0	0.6879627323539267	0.0	0.0	1.9887135945097196	0.0	0.19924051434149528	0.30152201929920663	0.3039346088536088	0.19530285750568846	
31000000	-31692.165797921425	-30354.476914556955	-1337.6888833644684	-30205.20609369156	91.37683677742453	4.131707870194506	1.72749467954991E-4	0.4059093815363723	1.7348176414102654E-4	6.086379089224556E-9	0.43358011855202044	-1288.1569432877518	3049.6353825048827	468.67008163338335	1270.9318649775919	1178.4871436655897	11.953542820322529	51	3	45	39	33	0	0	0	1	1	0	0	0	0	0	1	0	2.1630369063569987	0.21359255314560624	2.712822126634034	0.19854500402237094	0.8267071081999164	0.2151814874321215	0.28299047435281666	1.4562758342000983	1.296619843037124	1.3536114439433675	0.7292323047155483	2.271951177946866	0.013567416402378189	0.0	0.0	0.0	0.19854500402237094	0.8267071081999164	0.0	0.0	0.0	0.0	0.0	0.7292323047155483	0.0	0.19968771828642792	0.29250354640720927	0.3081225045558232	0.19968623075053873	
31200000	-31695.122270014894	-30357.178829168122	-1337.943440846773	-30206.680731408607	98.56642999012098	4.159465280770317	1.5458347868480349E-4	0.3827429728042442	1.591487406819157E-4	3.949692137479738E-9	0.38822049271210374	-1290.6206684486428	5617.323229441904	3950.864072624876	531.6096199318233	1280.9127361077158	7.380963483764084	34	25	5	73	34	0	0	1	1	1	0	0	0	0	0	1	0	0.7559966134131336	0.08745683287995377	0.07951202508192648	0.21291378169507594	0.8949713006579291	0.7605078164492325	0.12798812083682656	0.4202890456891019	1.3643309328468352	2.7472131868681537	0.7922955678841961	1.143062027152559	0.011477905862679045	0.0	0.0	0.07951202508192648	0.21291378169507594	0.8949713006579291	0.0	0.0	0.0	0.0	0.0	0.7922955678841961	0.0	0.19662149340840868	0.30291098295253127	0.30195714452220934	0.19851037911684985	
31400000	-31599.035667764172	-30325.259168985882	-1273.7764987782919	-30173.081573724	81.47064862848023	4.214669228367665	2.0737301164038867E-4	0.3910165306083037	2.008476717758588E-4	7.014422465565084E-9	0.4121091732580993	-1229.7965159799298	3331.536505701132	2673.6926317623424	898.602159955986	1141.6748599565651	5.589399930092013	34	23	18	60	36	0	0	0	1	1	1	0	1	0	0	0	0	0.2175172097853807	0.26058265394501123	1.6621387134895655	0.13909142241956762	0.5714556459481471	0.3091583397850802	0.35752225279703503	0.27034639691423756	0.19640197078774496	0.39517065171349974	0.8903088599267737	2.018459001847516	0.010494474031178336	0.0	0.0	0.0	0.13909142241956762	0.5714556459481471	0.3091583397850802	0.0	0.27034639691423756	0.0	0.0	0.0	0.0	0.19816563387682262	0.30253764405977424	0.2981517103626157	0.2011450117007866	
31600000	-31562.72853434273	-30322.04550333289	-1240.6830310098367	-30175.982976203875	72.76823874351064	4.033313016720122	2.145888791515553E-4	0.39656236624615093	2.1594857343354515E-4	7.0911239226755975E-9	0.3850469575461448	-1193.2156123750597	3785.8891163400394	833.1797399396564	2105.2359945323046	526.4490671055429	3.563739773788589	47	71	11	2	40	0	0	0	1	1	0	0	0	0	0	1	0	0.0030739163557555855	0.9306556305776152	0.1595976053026288	0.29308841466745394	2.1584072815721362	0.19314117530055572	1.7677126790397746	0.42335652718753797	0.8194399062597695	0.41121757126303043	1.686397379976721	2.4817214962610397	0.013966259799811734	0.0	0.0	0.0	0.29308841466745394	2.1584072815721362	0.0	0.0	0.0	0.0	0.0	1.686397379976721	0.0	0.19931469845152386	0.2997070855402231	0.30592881023392166	0.19504940577433044	
31800000	-31623.34088950102	-30369.91416298324	-1253.4267265177807	-30219.968240514245	88.89979275399175	4.066015623736249	2.1314419764194954E-4	0.35897280459728054	2.0905328718601857E-4	5.938715423991654E-9	0.36795422320703075	-1209.2285943795239	3659.3924453071018	1141.124354498393	826.2303350399648	1485.3258089425146	4.549532649490335	47	56	24	6	38	0	0	0	1	1	0	0	0	0	0	1	0	0.24891218693313327	0.07239806497733205	1.040691686092711	0.4466145623789	1.3074199946377572	1.0130312351973003	0.18572933633412567	0.7288418977334146	0.030135090342336756	1.2702595278306759	0.864206946269936	0.8200994862500206	0.014785319807276312	0.0	0.0	0.0	0.4466145623789	1.3074199946377572	0.0	0.0	0.0	0.0	0.0	0.864206946269936	0.0	0.1945753421860251	0.291894225180284	0.3148103798455466	0.1987200527881433	
32000000	-31673.895513821386	-30333.845622906923	-1340.0498909144612	-30187.63537725087	107.39084467363091	4.263912663631006	1.6499667991165114E-4	0.3789279955060648	1.5891436531539522E-4	4.5704457182277614E-9	0.4111193571653215	-1292.5562146534594	4037.964079824982	3967.6243366235176	1830.5386198987842	1140.9138593565528	9.029795069310232	7	60	5	64	35	0	0	0	1	1	0	0	1	0	0	1	0	0.2696906297348359	1.1761698168088208	0.06596503033396162	0.35273191086828454	1.9187201671331342	0.31193806603830326	1.686137730621366	0.4225186897347452	2.8503621259542387	0.06560551696680617	1.024129263846001	0.009590805395125765	0.014210307283925711	0.0	0.0	0.0	0.35273191086828454	1.9187201671331342	0.0	0.0	0.4225186897347452	0.0	0.0	1.024129263846001	0.0	0.1974713830745204	0.2952609705089393	0.3024028461496189	0.20486480026692053	
32200000	-31669.499719178184	-30347.04592241677	-1322.4537967614108	-30201.35639333167	95.74322486540916	4.207295942799696	1.6055705251189864E-4	0.39441471807162204	1.6462765509789803E-4	4.440743522871933E-9	0.4015238711098995	-1271.7485146545423	3712.363433812297	1170.643969020532	1196.5577896362915	1202.7689230205783	12.35551465527859	53	31	19	30	38	0	0	0	1	1	0	0	1	0	0	1	0	0.2927354799528721	0.7010492750329834	1.9503868532648172	0.45047108090160193	2.240851820845158	1.495666840625802	2.0326355307528767	0.5226380553298312	0.5449790712632128	0.4291483608666428	2.0963794533099263	2.0963021474662873	0.010396548194398891	0.0	0.0	0.0	0.45047108090160193	2.240851820845158	0.0	0.0	0.5226380553298312	0.0	0.0	2.0963794533099263	0.0	0.20148223566175236	0.29640195401351827	0.30705154457493655	0.19506426574979197	
32400000	-31641.050017279576	-30366.381924722526	-1274.6680925570518	-30216.64633223772	80.88739763292376	4.083669973481484	2.2231645622003662E-4	0.4457636904659114	2.125357522772984E-4	9.243237338256883E-9	0.43911380791771787	-1222.0749148534337	2550.804361286378	7904.199095467882	1006.9653055923951	995.1829522170549	7.632448901191405	33	5	9	86	38	0	0	0	1	1	0	0	1	0	1	1	0	1.9518482237812704	1.394133887334047	0.8697871888498458	0.2782055292450956	1.6620837245572375	2.296029615766013	0.07297865871083627	0.17850423255060385	0.7924891216800539	0.14412989177489577	1.4223205875342322	1.0874994513539924	0.0176913902252755	0.0	0.0	0.0	0.2782055292450956	1.6620837245572375	0.0	0.0	0.17850423255060385	0.0	0.14412989177489577	1.4223205875342322	0.0	0.19932959643829287	0.29877595459651374	0.3103203566488761	0.19157409231631647	
32600000	-31662.921675954905	-30344.476419633585	-1318.4452563213185	-30192.371424333232	87.52858682313942	4.313464723763019	1.9188840711272296E-4	0.4099725859289538	1.9214432979608074E-4	6.6355154103723E-9	0.4244257318158552	-1272.4437390546946	5141.606339801694	2461.1251241963464	1704.1846094854302	1045.684923319214	14.707627167488392	6	29	51	48	37	0	0	0	1	1	0	0	0	0	0	1	0	0.5927148454934742	0.42598602958292414	1.0856788651248632	0.12599112142618238	1.2745313314804845	1.0771182298028403	0.3479581805351365	0.1839320140427786	1.2288510016206662	0.533603080681474	0.8665768306496531	1.2894826510293163	0.016129307302848915	0.0	0.0	0.0	0.12599112142618238	1.2745313314804845	0.0	0.0	0.0	0.0	0.0	0.8665768306496531	0.0	0.19792476706988432	0.28957313522874434	0.3119819794883692	0.20052011821300114	
32800000	-31625.868372499695	-30337.481820241926	-1288.3865522577705	-30191.67443805633	96.5942351189625	4.0140451882803205	1.9021132796726343E-4	0.3689602913091238	1.9309362299321052E-4	5.562767074444063E-9	0.38201800800943586	-1241.8133785503512	3449.50409365389	2967.2722212125345	1174.1785606539343	1072.1846419028034	6.988810705271191	7	52	9	66	37	0	0	0	1	1	0	0	0	0	0	1	0	0.036200447007465865	0.5667989136664895	0.4071155998832105	0.7832163333674738	3.5711442216969895	0.5914838975944016	0.35549469230399305	1.113528361359671	0.035902351098594895	0.8750030780075753	2.062785836081633	0.05764762402290603	0.012690016243685228	0.0	0.0	0.0	0.7832163333674738	3.5711442216969895	0.0	0.0	0.0	0.0	0.0	2.062785836081633	0.0	0.20020958857892107	0.3040381784381793	0.3020792732787143	0.1936729597041842	
33000000	-31589.22966259298	-30322.43492558518	-1266.7947370077998	-30173.59011026396	78.44765504582813	3.970075713958835	2.1289561066500711E-4	0.42056708245138846	2.1558188355327135E-4	1.0102072464616165E-8	0.4712395797965984	-1220.2490771379323	2953.8779961478463	2007.3601102033444	1493.8780469280525	989.6990520858169	6.722855339242593	55	25	13	40	38	0	0	0	1	1	0	0	0	0	0	1	0	0.5912569128483403	0.4859380698099273	0.06714907170180055	0.1012281260033406	0.7603451615760651	0.924172345073068	0.4042707395465595	0.24038815805103467	0.3822475724269732	2.87692276073825	0.8471411577119021	2.9150157489894872	0.014199685378448837	0.0	0.0	0.0	0.1012281260033406	0.7603451615760651	0.0	0.0	0.0	0.0	0.0	0.8471411577119021	0.0	0.20001346210342966	0.30119311288091755	0.30062899610560934	0.1981644289100423	
33200000	-31637.167803226817	-30333.22316098932	-1303.9446422374963	-30188.430802518145	81.39844347368692	3.9320356525775644	2.167370877746335E-4	0.3449275487007722	2.1859103674692112E-4	6.327038968314731E-9	0.3710038841560288	-1257.0371221832856	2982.141447842435	511.6228065223887	894.7877734039699	34.80433881514558	14.24381625519832	76	5	51	13	26	0	0	0	1	1	0	1	1	0	0	1	0	1.6231304682307692	2.0815929182818502	0.21494270140558358	0.5700709092571173	2.615182423697705	2.1118785785537773	0.058160653320887296	0.20153150421895932	2.2350356316872872	0.8832041425978876	1.3468622308361213	0.7746582138994843	0.015244248299847208	0.0	0.0	0.0	0.5700709092571173	2.615182423697705	0.0	0.058160653320887296	0.20153150421895932	0.0	0.0	1.3468622308361213	0.0	0.20085793268056176	0.296508116188485	0.3069387733769215	0.19569517775403067	
33400000	-31653.174847373994	-30363.92298435971	-1289.2518630142831	-30213.239925563226	68.6860160611858	4.106553157726861	2.1314407003843934E-4	0.4140228634176613	2.1795036687379817E-4	1.0059951203448944E-8	0.45877196387281527	-1241.0472304463387	5018.854449050657	1996.2696442776996	973.86940937655	83.14676288425572	6.789151519364942	8	59	65	12	27	0	0	0	1	1	0	0	0	0	0	1	0	4.096154859369493	0.347167146570488	0.901917356508445	0.2555991968500197	1.7930760533217154	1.0027398065189086	2.551054273575005	0.45796920746422565	0.3177016120934495	1.3159751065096406	1.5027090303076776	0.5792009708548252	0.017353812218494073	0.0	0.0	0.0	0.2555991968500197	1.7930760533217154	0.0	0.0	0.0	0.0	0.0	1.5027090303076776	0.0	0.1986839029989478	0.29830560606759104	0.30799082935685906	0.195019661576601	
33600000	-31642.13949685805	-30338.05317747338	-1304.0863193846697	-30184.312820707364	83.645511194013	4.0738278010860975	2.006932837837551E-4	0.35246210564264885	2.027952339366292E-4	6.107445127140973E-9	0.38514473389847287	-1256.4516884977265	2469.351604515402	2455.8289753118715	988.3201115479078	31.007738538792058	8.279598185741934	32	37	66	2	34	1	0	0	1	1	0	0	0	0	0	1	0	0.8660927360664155	1.5389621725180225	1.0781815955292597	0.49163405946765054	0.8703770433091695	0.09357091061172408	0.8982665201059763	0.9314057777872059	1.2835286119066973	3.5790529809756473	0.8942705309833223	3.5942568781941557	0.02000892315429874	0.8660927360664155	0.0	0.0	0.49163405946765054	0.8703770433091695	0.0	0.0	0.0	0.0	0.0	0.8942705309833223	0.0	0.2025459150143701	0.3011763777561735	0.3047495525757143	0.191528154653741	
33800000	-31620.03412487712	-30351.020932225143	-1269.0131926519744	-30200.705718300906	75.17219149123598	3.9588118854618437	2.3599705178193518E-4	0.3695094232158659	2.233386461598105E-4	7.706315078542117E-9	0.38215195806611396	-1227.9183098337364	2146.583074440193	1329.1271561849333	774.9747730510189	287.25471179521946	6.258711686829939	59	44	31	2	35	0	0	0	1	1	1	0	1	0	0	1	0	0.7834029074710968	0.12582969626735083	0.21369500794224916	0.2884261929432526	1.8863137266309338	0.1619993592704099	0.4414909002837322	0.34719949195782157	1.7940052204588814	0.04107457909445612	0.8719870354910001	0.1064640133812745	0.016845129947571345	0.0	0.0	0.0	0.2884261929432526	1.8863137266309338	0.1619993592704099	0.0	0.34719949195782157	0.0	0.0	0.8719870354910001	0.0	0.19462892350202476	0.29572852482024675	0.3100969432989876	0.19954560837873986	
34000000	-31639.021494220204	-30360.16068018544	-1278.8608140347656	-30214.76895255615	70.36523443777426	3.834921152273691	2.4231294623603238E-4	0.421838546080278	2.3775809954360892E-4	1.115874957629446E-8	0.4371765748331552	-1235.8206032434864	2487.146480141886	1767.6860948512517	925.6850723555693	23.659563263253716	12.1968371136951	38	32	65	8	28	0	0	0	1	1	0	1	0	0	0	1	0	1.7995221660660807	1.3377153724864457	0.6369032677559369	0.5963518124332398	2.6568680941682308	1.0570573938491392	0.011343901007119048	0.12904047037910268	0.364234901145544	0.16990538924816712	2.126846095148113	0.49938995554054183	0.016270476709137074	0.0	0.0	0.0	0.5963518124332398	2.6568680941682308	0.0	0.011343901007119048	0.0	0.0	0.0	2.126846095148113	0.0	0.19709811918779457	0.28640591996260556	0.31535527882918346	0.2011406820204155	
34200000	-31629.121138538427	-30324.270373584437	-1304.8507649539881	-30179.86143297581	83.42181761533486	3.9756130126238447	2.1318221681365808E-4	0.4242730698067333	2.1099922775586402E-4	1.0034075961110678E-8	0.4634714204670554	-1262.799171762928	1954.8439983370288	1509.4774364916914	784.6411189574295	13.986548677534637	7.90527312043628	65	33	40	20	13	0	1	0	1	1	0	0	1	0	0	1	0	0.7513057088455667	0.029635130949217128	0.4933894871836602	0.42573206188484863	2.2042193341920346	1.3320650979247253	1.5590341328757262	0.5074611744517874	0.8295415820763584	1.0256801039433876	1.4722568404045278	0.2559352664077401	0.016254675827088498	0.0	0.029635130949217128	0.0	0.42573206188484863	2.2042193341920346	0.0	0.0	0.5074611744517874	0.0	0.0	1.4722568404045278	0.0	0.20555818149164642	0.28481672184664936	0.3119868790795	0.19763821758220332	
34400000	-31651.513942695186	-30351.787195579684	-1299.726747115502	-30197.286212825107	76.54465141732328	3.9528218582906076	2.0414792238562763E-4	0.39226333630175314	1.9868684468047956E-4	5.9763615821908654E-9	0.3892386991295854	-1255.5999362503353	3172.9382639722216	981.8456188822206	105.08403245389725	10.683109141692402	10.441677575209694	70	61	3	5	32	1	0	0	1	1	1	0	1	0	0	0	0	0.7660513992470915	0.9336725725594325	2.3970612233496396	0.5397546261387195	2.715081759366483	0.8241524284608109	1.1874256756003552	1.9875342950288388	3.3894647194208853	0.030493229986864302	0.4206761402346514	0.13264018329735267	0.01246744399578264	0.7660513992470915	0.0	0.0	0.5397546261387195	2.715081759366483	0.8241524284608109	0.0	1.9875342950288388	0.0	0.0	0.0	0.0	0.2044957786335544	0.2887381688290562	0.30736813621548553	0.19939791632190315	
34600000	-31671.184712190865	-30353.64225418964	-1317.5424580012245	-30208.254391683615	104.67482936206459	4.423421742659591	1.6892500105293847E-4	0.4502368634676819	1.6244138783445987E-4	6.0197196008309685E-9	0.46029572068873026	-1275.948117948117	3451.888656298336	1237.8587976905028	1420.7043350088154	11.918576697063612	6.28180889870432	64	11	60	9	27	0	0	0	1	1	0	0	1	0	0	1	0	5.477592766155976	0.07758324514982183	0.24131262064241563	0.06372311130583679	1.1464403051755683	0.35392068164465	0.938483625885961	0.12755819196766038	0.3906291337776527	0.1488648641612727	0.8013065448533081	0.4605013032363632	0.01410846642555418	0.0	0.0	0.0	0.06372311130583679	1.1464403051755683	0.0	0.0	0.12755819196766038	0.0	0.0	0.8013065448533081	0.0	0.19905659936491304	0.3052069648656608	0.3002543297991809	0.19548210597024457	
34800000	-31605.444534730068	-30321.02645768386	-1284.4180770462074	-30173.077806937774	83.2407897876312	4.276128284126846	2.0754412188456024E-4	0.4201474455025129	2.0546032685114118E-4	7.80315010133636E-9	0.4264550786653687	-1232.9043533549398	3422.0775825077085	1702.4645483360757	1682.9115555788323	1097.7489912313795	4.398171287240023	32	26	22	56	35	0	0	0	1	1	0	0	1	0	0	1	0	0.36743995175572536	0.3773021406030488	0.2955025310090131	0.15636258881427395	1.2097413100943206	0.06367078717411814	8.315560712513923	0.16930770584590482	2.0728567982909074	0.31889011082470503	1.0786552996545968	0.3444265405604979	0.013878594901035199	0.0	0.0	0.0	0.15636258881427395	1.2097413100943206	0.0	0.0	0.16930770584590482	0.0	0.0	1.0786552996545968	0.0	0.19293276597237255	0.2980631689074049	0.31408738172129996	0.19491668339892193	
35000000	-31653.620465480708	-30327.50862576634	-1326.1118397143678	-30176.69906880228	93.96781114334307	4.125590729067033	1.8531182495655133E-4	0.46052811145494366	1.7635581921941504E-4	8.197793622154445E-9	0.4926882072582686	-1275.4278081279292	3602.111093192619	2867.543893837061	4272.275594453065	1105.8599002535361	8.470273993940632	13	28	23	69	38	0	1	0	1	1	0	0	1	0	1	1	1	0.06644998230310381	0.06035411246094164	0.22503077453456732	0.2274915330959353	2.3818095712239304	1.424485840707222	0.12754879615365336	0.9095159483095205	0.468787544348825	0.009452979649679826	1.8305592912001474	0.11704640547052877	0.014117368012133518	0.0	0.06035411246094164	0.0	0.2274915330959353	2.3818095712239304	0.0	0.0	0.9095159483095205	0.0	0.009452979649679826	1.8305592912001474	0.11704640547052877	0.19592414625236365	0.3029427712055066	0.30716937950653067	0.1939637030355984	
35200000	-31658.947595243208	-30362.614175203114	-1296.3334200400925	-30214.881055837384	80.70551637890445	4.000088521999854	2.0055071164977448E-4	0.4317307720823325	1.9134220379882284E-4	7.483251878926642E-9	0.4371399711288193	-1249.2199350027067	3779.2460554262157	4959.217032163354	2731.3537789252387	824.2261990949823	6.583674123144717	11	16	51	58	35	0	0	0	1	1	0	0	0	0	0	1	0	1.724702806770893	1.033281695197782	1.8082173926227443	0.2564074834987389	1.1223318904965747	0.022561796860133775	0.33664148072855443	0.25469376966898755	0.4498147262785149	1.4145408192935247	0.8180632887746231	0.12675542088648353	0.012752714701867375	0.0	0.0	0.0	0.2564074834987389	1.1223318904965747	0.0	0.0	0.0	0.0	0.0	0.8180632887746231	0.0	0.1972948420923031	0.2952373089159917	0.3119707497538944	0.1954970992378103	
35400000	-31603.856299758885	-30324.389554004243	-1279.4667457546423	-30180.81777802128	75.85413851323273	4.112334291206501	2.1238229898901565E-4	0.4806947331968529	2.1707158479038777E-4	1.0247682340644267E-8	0.47120355471800884	-1231.6003779107114	2777.201116767073	1898.0049603298796	2023.0005221450795	745.2190889499822	7.310841777185718	36	21	33	43	38	0	0	0	1	1	0	0	0	0	0	1	0	0.42298982810706504	1.332240330474863	0.980172278965063	0.21284795078688237	2.113379615634082	1.0821725563138578	1.865529682073261	0.3427020816073485	0.5905559533161394	1.023908491949362	1.5675543433099888	0.2540096760876074	0.011669841137534349	0.0	0.0	0.0	0.21284795078688237	2.113379615634082	0.0	0.0	0.0	0.0	0.0	1.5675543433099888	0.0	0.19554906357330532	0.29959444120128187	0.3030030689647262	0.2018534262606861	
35600000	-31629.11831744585	-30347.01791275197	-1282.1004046938785	-30201.353217432177	73.84944806140447	4.038904751471875	2.281883490524871E-4	0.4112709501961693	2.2187995100605412E-4	7.4490254055282185E-9	0.38680140655872697	-1235.2660850470486	3184.3771753955543	4327.4207905088415	1815.966385602211	771.0683694438565	7.448180269187621	27	2	63	45	34	0	0	0	1	1	0	0	1	0	0	1	0	0.300010829669056	1.6033273863543553	2.080900946079011	0.49995698078266826	1.2840127790752494	0.2615813747568454	0.15956133090005253	0.4776291755838008	1.1043865009564862	0.25541432948284554	0.92312383345045	0.40036641995489236	0.018345961281234967	0.0	0.0	0.0	0.49995698078266826	1.2840127790752494	0.0	0.0	0.4776291755838008	0.0	0.0	0.92312383345045	0.0	0.1904135915672796	0.2990048542237181	0.3203429297084221	0.19023862450057946	
35800000	-31622.37985820531	-30360.81410110502	-1261.5657571002869	-30216.384182472753	72.91016391523097	4.210586433515152	2.285023666312785E-4	0.4367495069012452	2.2893822459352456E-4	1.0637280050009174E-8	0.44721272374834364	-1213.2847716990111	3650.67924968967	1740.5813460135826	1448.9246702827982	854.227460855161	6.4926632396622	26	31	42	33	39	0	1	0	1	1	0	0	1	0	0	1	0	0.20003236175773426	0.24342957775641053	2.1839608940091044	0.36147708618770924	1.3073846230120334	1.7456456856264353	0.07090808321604149	0.3778750715791513	1.2607758552261563	0.08957613305259605	0.8331609876643811	1.9790752881122087	0.01826356484630892	0.0	0.24342957775641053	0.0	0.36147708618770924	1.3073846230120334	0.0	0.0	0.3778750715791513	0.0	0.0	0.8331609876643811	0.0	0.1980559564620019	0.3109628376866987	0.29829357947070667	0.19268762638059203	
36000000	-31559.555872734847	-30336.845667738104	-1222.710204996743	-30190.9390847618	56.412497353955736	4.271305085302402	2.868215762686037E-4	0.433876426050156	2.7778775143074086E-4	1.3242882388042089E-8	0.4075935063360134	-1172.7827698390743	1705.524007983093	577.208335129268	1066.6170994974818	773.6078895799584	6.195841422023352	50	10	43	30	38	0	0	0	1	1	0	0	1	0	0	1	0	2.211816571501997	1.6453390028159827	1.0169275133384417	0.6713817705182483	2.650778745388791	0.11495841078309417	1.0582610058180986	0.15382939282638441	1.446884192709012	0.33079002805618046	2.487831199934884	0.8108532412297614	0.02012890131391278	0.0	0.0	0.0	0.6713817705182483	2.650778745388791	0.0	0.0	0.15382939282638441	0.0	0.0	2.487831199934884	0.0	0.19880546575115338	0.29825419170985873	0.31075336617865823	0.19218697636032894	
36200000	-31553.868261703006	-30337.068604180342	-1216.7996575226662	-30189.991893753962	50.598296529707	4.217382351162385	3.014436592416831E-4	0.45124745176831915	2.927701641988847E-4	1.7765782814821676E-8	0.44648433504251045	-1169.1103788822156	1989.2876460691357	1000.2863721123209	1425.7291664787012	698.7793468943117	4.957087014772399	20	5	64	44	38	0	1	0	1	1	0	0	0	1	0	1	0	1.0355514690248677	0.07042519192746816	0.5969723039818123	0.245524655617404	1.6859416251711636	0.09105976061039474	1.7825353658560208	1.3535401548134098	0.05422200106432194	1.0507205747447095	1.494529896051066	1.0453181204006454	0.020703264999014086	0.0	0.07042519192746816	0.0	0.245524655617404	1.6859416251711636	0.0	0.0	0.0	0.05422200106432194	0.0	1.494529896051066	0.0	0.19489270591848734	0.3007329454251163	0.3089856943317375	0.19538865432465816	
36400000	-31548.988195005113	-30320.541720798097	-1228.4464742070172	-30176.734955017124	58.72918643488375	4.129583808300027	3.013926481266808E-4	0.4304831817187101	3.0696127765801026E-4	1.9524914417405945E-8	0.45557645550642234	-1183.7876695502289	1800.9374674506969	1284.8641081130281	828.3854382104448	444.8884038496238	9.694973640406133	31	48	42	13	37	0	0	0	1	1	0	0	1	0	0	1	0	0.399216700803341	0.8680164213731936	0.13225477284012802	0.32484553153880524	1.5802572242670174	0.24144405310139289	1.0576643686112988	0.37565094161299756	1.0738716745755352	0.5390670010982193	0.9679414107100722	2.5319454745365157	0.019220209994070134	0.0	0.0	0.0	0.32484553153880524	1.5802572242670174	0.0	0.0	0.37565094161299756	0.0	0.0	0.9679414107100722	0.0	0.20836054139338492	0.2946965154285628	0.30532747313654957	0.19161547004150192	
36600000	-31570.327101554532	-30352.174382136836	-1218.152719417697	-30205.371057809498	60.15046590128459	4.252815762669178	2.77819978849623E-4	0.4386234609459445	2.814044425851037E-4	1.3813211275279298E-8	0.42025133626257966	-1176.0037236746018	2007.1664625323526	965.6579619226646	718.6016944971582	418.4602611976623	4.1474112281692195	51	48	33	2	37	0	0	0	1	1	0	0	1	0	0	1	0	0.25892641843630293	0.2014299586912938	1.7296290928929658	0.2214795165973281	1.4586931378374706	1.065073157045262	0.020891501580797833	0.3318872754952591	0.3052656247637183	0.039290097812449805	0.9444759041418397	1.6209831241808683	0.02294576179064896	0.0	0.0	0.0	0.2214795165973281	1.4586931378374706	0.0	0.0	0.3318872754952591	0.0	0.0	0.9444759041418397	0.0	0.193624584937727	0.29763509047994574	0.3107204983777603	0.1980198262045661	
36800000	-31578.324924079254	-30319.286877997074	-1259.038046082181	-30173.93598876923	62.363359637135936	4.0279866540144456	2.619566810722696E-4	0.42867142756177423	2.542995542014332E-4	1.4210708782468698E-8	0.4609477906546822	-1216.258538612989	3339.233210352354	1438.126366386526	601.499494547014	67.70226474190267	5.576201669298341	31	52	51	8	29	0	0	0	1	1	0	0	0	0	0	1	0	0.09688865029433769	0.5976763573125559	0.2092622226354722	0.18435645702697548	0.8701617697279974	1.2140649090362523	3.072396836431789	0.1370727509454743	2.001367409592827	0.5528820116385972	0.6987149340838031	1.240025022759233	0.0166163519763673	0.0	0.0	0.0	0.18435645702697548	0.8701617697279974	0.0	0.0	0.0	0.0	0.0	0.6987149340838031	0.0	0.1966744460098457	0.2941182437065712	0.3047114846773955	0.20449582560618673	
37000000	-31570.917313761878	-30331.496218459146	-1239.421095302734	-30181.46536459118	56.07411197065267	4.034568661223918	2.827042272272572E-4	0.47629537840432645	2.748985014641071E-4	1.7084690747509826E-8	0.46489449709732195	-1191.7669299392255	4223.060638265855	1765.3358314437264	503.0467731433854	88.30138718072651	5.907156334576497	8	77	49	5	32	0	0	0	1	1	0	0	0	0	0	1	0	1.8453581245756168	0.06460665885750651	0.35114861862482544	0.21251699346995237	0.5083925845395315	0.9042060523326726	0.5636385946917604	2.669939037438645	0.09348636395497575	5.2720662682075945	0.5098341698301787	1.6406620325718093	0.015678759678406942	0.0	0.0	0.0	0.21251699346995237	0.5083925845395315	0.0	0.0	0.0	0.0	0.0	0.5098341698301787	0.0	0.19938761833790777	0.2993563403800966	0.3023640740983941	0.19889196718360053	
37200000	-31568.1375455809	-30324.362018900334	-1243.7755266805636	-30175.51678831842	70.18319581307473	4.017540253627124	2.1197564734758392E-4	0.41225093305324306	2.2185835827455042E-4	9.496834639136417E-9	0.44320397705181613	-1203.0041378402527	3002.8554491475197	321.7389132857999	779.2170674837982	4.452791480067535	6.46473015592112	80	8	44	12	27	0	0	0	1	1	0	0	1	0	0	1	0	0.48205065598803404	3.3769675040659517	1.1297905890852664	0.42285959552685376	1.0859933170069116	0.6492272360571612	0.15164907410078268	0.11121059309793732	0.3273697257355767	0.39452744565449893	1.4115259413995451	0.897228313783549	0.015576829877926192	0.0	0.0	0.0	0.42285959552685376	1.0859933170069116	0.0	0.0	0.11121059309793732	0.0	0.0	1.4115259413995451	0.0	0.19943168480773177	0.2954752095746063	0.2998999798470688	0.2051931257705922	
37400000	-31600.358124126786	-30318.143723373338	-1282.2144007534473	-30171.054968739547	76.4611236513703	4.092225655098084	1.9929514752101948E-4	0.4866327636636144	2.0547093632492108E-4	1.0427275165225216E-8	0.4932808984268727	-1231.9759242077423	3878.4559774400327	1932.6544809844743	427.87044621581515	1052.4864899502284	7.056686401471338	44	50	28	11	38	0	0	0	1	1	0	0	0	0	0	1	0	0.49608697309395317	0.6982635128092891	0.7982145439730248	0.4956471433707624	2.4189842749679515	0.8677498445145695	2.493812340104117	0.8154337162944977	0.8608495069110969	0.19126454799138057	1.6790783161056504	1.9510178199472603	0.013237221762878828	0.0	0.0	0.0	0.4956471433707624	2.4189842749679515	0.0	0.0	0.0	0.0	0.0	1.6790783161056504	0.0	0.20528140339261589	0.2994662901409379	0.3008650761106487	0.19438723035579655	
37600000	-31578.32853890142	-30366.723504845068	-1211.605034056353	-30212.17256819304	55.51014967301026	4.460289108091337	2.660207908654883E-4	0.3995964631667482	2.729801014312183E-4	1.2377262409814408E-8	0.41462345169788667	-1158.2083640761568	2814.938895217335	1861.488488795077	1418.0235702379416	791.9485557736666	2.1486467803292864	26	28	19	60	38	0	0	0	1	1	0	0	0	0	0	1	0	2.405987188075759	0.1700515407613575	1.9520466862201158	0.05893541005308586	0.40392048419318943	0.8846109053448421	5.08587074978229	3.0186867674286115	0.7222546926676414	1.7982007911487399	0.6142714378616613	0.12184263450909158	0.02176332380693004	0.0	0.0	0.0	0.05893541005308586	0.40392048419318943	0.0	0.0	0.0	0.0	0.0	0.6142714378616613	0.0	0.19892503615749987	0.29728003443409223	0.31009527348308014	0.1936996559253268	
37800000	-31621.127524153726	-30337.600780666595	-1283.5267434871305	-30192.128242556497	74.58369845868306	4.304629655442604	2.0778493673811042E-4	0.4513587033276451	2.103731666141649E-4	9.876854092745283E-9	0.47245270831444297	-1231.7691769825897	2848.4692970561073	3571.122667611447	4355.986009021549	1012.0740482591232	10.244932288747435	26	22	2	81	40	0	1	0	1	1	0	0	0	0	0	1	0	0.3296667815783502	0.06356397739183531	0.6159826956913432	0.1443128501761853	0.5592806720830996	0.45828751686509206	0.09841623702377408	2.205908089708011	2.4366189802645426	4.749381484952602	0.49924223453525	0.9103762545478628	0.01287851257968306	0.0	0.06356397739183531	0.0	0.1443128501761853	0.5592806720830996	0.0	0.0	0.0	0.0	0.0	0.49924223453525	0.0	0.19787976336808072	0.30064841206266085	0.30643072947971806	0.1950410950895395	
38000000	-31680.9970828684	-30373.46815589335	-1307.5289269750504	-30229.347886958647	98.57254381568625	4.342981652938101	1.9195405968372895E-4	0.39717482362684237	1.8956601757665615E-4	5.756749835284961E-9	0.40302156867781685	-1257.135882425151	2554.6497054634724	725.8625156596476	510.9020095617027	1200.3098407129244	14.841850553709813	67	11	29	24	40	0	0	0	1	1	0	0	0	0	0	1	0	1.926123305415264	2.1066563843252095	0.27438441085053267	0.08867908503235114	0.764913656183172	1.7544522714067727	0.7148694441356247	0.6045988798113171	4.881736954463443	1.0221026250719794	0.7302786195627022	0.7314440570351387	0.014037534387827852	0.0	0.0	0.0	0.08867908503235114	0.764913656183172	0.0	0.0	0.0	0.0	0.0	0.7302786195627022	0.0	0.1896216217007779	0.3006614375520093	0.3134553282021312	0.19626161254508062	
38200000	-31631.194806110107	-30322.766009149906	-1308.4287969602	-30171.47700165956	85.07879762128553	3.8718316949095666	1.7708430700506372E-4	0.4493718554026828	1.7512989315629366E-4	7.070450737221929E-9	0.4810313232280564	-1260.8268462407011	3382.61059889655	894.7991985881538	1121.7845019050642	19.586023266219208	7.76604490228378	68	32	32	1	38	0	0	0	1	1	1	1	1	0	1	0	0	0.359050177525227	0.34079859138485463	1.748426693047023	0.7463028489986613	2.6165876259121807	2.0038779934855206	0.3284743451187666	2.2337987757348516	2.6686704801320382	0.03328358416465641	0.1086772134034853	0.8301051634109987	0.007281515575216485	0.0	0.0	0.0	0.7463028489986613	2.6165876259121807	2.0038779934855206	0.3284743451187666	2.2337987757348516	0.0	0.03328358416465641	0.0	0.0	0.1977315611331194	0.29854839528545957	0.30762518854759907	0.1960948550338211	
38400000	-31604.699471087974	-30335.962147028837	-1268.7373240591387	-30191.70679361754	66.03407274390847	4.337616270164125	2.1223153506513828E-4	0.427305297530212	2.2340041831415847E-4	9.445402721837928E-9	0.4315116471817338	-1229.9577788728657	2196.2162537381155	1076.1343363513315	457.8770038053106	12.701230502987494	3.26900056167163	89	43	2	15	22	1	0	0	1	1	0	0	0	0	0	1	0	0.6555145701977596	0.6846685182754402	0.6548297464234362	0.32603758452062404	1.8277668083384428	0.21098204944073415	0.3135350351906911	0.025695686091222	1.7325035273193996	1.7201391538657635	1.4156408353619407	0.4100870060307558	0.017710115578897446	0.6555145701977596	0.0	0.0	0.32603758452062404	1.8277668083384428	0.0	0.0	0.0	0.0	0.0	1.4156408353619407	0.0	0.18942273725792916	0.3057415180979369	0.3056321075664416	0.19920363707769154	
38600000	-31642.77581858235	-30338.911921598756	-1303.863896983596	-30188.539624572248	83.73466051349386	4.1742379281322775	2.013643787916226E-4	0.42635346574674254	2.0173036214315467E-4	8.37301090583375E-9	0.4526213588073799	-1260.769255945621	2955.8542681902372	1279.8624540516946	214.38076970676457	20.28294477096041	15.559009409624442	57	71	5	12	26	1	0	0	1	1	0	0	0	0	0	1	0	0.7536098862685862	0.016257837145096002	2.6286600223760264	0.26406993060508027	1.1354657942759236	2.4519284102332266	2.183387179817229	1.400489300601276	0.4060158347768274	1.0418432967468134	1.074138390717033	0.3873860782528503	0.014263924292765032	0.7536098862685862	0.0	0.0	0.26406993060508027	1.1354657942759236	0.0	0.0	0.0	0.0	0.0	1.074138390717033	0.0	0.1866434115908874	0.2943960063398397	0.310793532948421	0.20816704912085113	
38800000	-31626.686168765656	-30340.64518647682	-1286.0409822888348	-30196.217204344466	79.77471907738924	4.1111076249004395	1.9896055153299818E-4	0.3901776863955851	2.0353018974416723E-4	6.309059222459819E-9	0.3890554910241983	-1248.0899133846433	3365.386635714715	862.7769138863025	36.376293885799996	20.126845599279807	9.873832568889453	59	74	2	14	22	0	0	0	1	1	0	0	0	0	0	1	0	2.201824594992449	0.8974768984325807	0.31426873494777685	0.22330830588532288	1.1367035267336192	0.3952062717073749	2.9758792740657927	0.21955966830278895	0.13312671470153625	0.936477008494259	0.9781067042750636	0.7746302033058323	0.013972644950351899	0.0	0.0	0.0	0.22330830588532288	1.1367035267336192	0.0	0.0	0.0	0.0	0.0	0.9781067042750636	0.0	0.2059721637340881	0.29351402548064465	0.30706806649653695	0.19344574428872965	
39000000	-31606.991752055186	-30325.572912963326	-1281.4188390918594	-30179.917134683008	77.22256757058553	4.062707966435535	2.0581965889716953E-4	0.41026514683190585	2.1518707335467814E-4	9.639089379668658E-9	0.4564745693407393	-1237.944866387454	3827.823675377095	1689.8808418310957	994.5616084499411	23.0010435999833	8.471143377397876	28	62	41	13	27	0	0	0	1	1	1	0	1	0	0	1	0	0.8145907872578155	0.3511686549256497	0.39402035877326863	0.3923276654013321	2.5596110281993143	0.06022295580015601	0.7240202878230916	0.8908403018452773	1.0334814769271476	1.1424385727254647	1.6426643510691217	0.6786113620781944	0.01872460542717252	0.0	0.0	0.0	0.3923276654013321	2.5596110281993143	0.06022295580015601	0.0	0.8908403018452773	0.0	0.0	1.6426643510691217	0.0	0.19646157323406588	0.30166270970900066	0.3095873051474789	0.19228841190945403	
39200000	-31653.545001917868	-30355.02835104929	-1298.516650868575	-30212.377353445376	78.98100303829492	4.01758331198119	1.9857687085043273E-4	0.4329669344569803	1.9958523693881225E-4	7.006750249877227E-9	0.42410617012347934	-1252.4109000424353	2871.4131153701474	2100.2292773799118	775.9251292799553	28.02230170436257	6.789608086553241	63	10	60	17	21	0	1	0	1	1	0	0	0	0	0	1	0	0.9243919093720739	0.018158170611554007	5.263156543497807	0.36961441594785027	1.6130197221085005	0.26098810413028267	0.16479401842449137	0.6296569607284642	1.6553019170769185	0.04996936542086093	1.2370382576513574	2.6635629616748857	0.01226843557643349	0.0	0.018158170611554007	0.0	0.36961441594785027	1.6130197221085005	0.0	0.0	0.0	0.0	0.0	1.2370382576513574	0.0	0.1976413258950352	0.3007680218440218	0.3054799712684212	0.1961106809925212	
39400000	-31665.244978493145	-30329.22282263994	-1336.0221558532073	-30183.068347845146	87.20781540772673	4.196366643470591	1.86412343092978E-4	0.42987250165803	1.7469300483961866E-4	6.151263058498419E-9	0.43925016094532904	-1283.9560231794906	3363.9236618693008	1659.633752483002	960.7664838021642	97.01712480484723	10.743793117240703	63	35	31	13	29	0	0	0	1	1	0	0	1	0	0	1	0	0.44937696321043974	0.04123157899516974	0.05055225014080965	0.6930232988304029	3.3989477325456114	0.6679842108437248	3.822241191692089	0.3968717634250969	0.5692932546527871	0.3680370707329457	2.378453530274704	6.629912684844895	0.012777005106110734	0.0	0.0	0.0	0.6930232988304029	3.3989477325456114	0.0	0.0	0.3968717634250969	0.0	0.0	2.378453530274704	0.0	0.20209297103552987	0.29743132168791514	0.3086740396051419	0.19180166767141252	
39600000	-31695.58768331545	-30345.963738520994	-1349.6239447944556	-30194.008375982572	100.5181572166228	4.0528924298739595	1.543192656567868E-4	0.4063995194496166	1.5325969331456458E-4	4.647954680703346E-9	0.43282774026781196	-1300.7868140867695	3221.7988134052166	446.0812190079971	1217.4127938897218	366.287599496817	10.749322714587775	92	27	11	9	32	0	0	0	1	1	0	0	0	0	0	1	0	1.9108948400272538	1.7217704366744742	0.9373937223928394	0.6337056659724409	2.346787525458788	0.06974168692220879	1.703658632985705	1.8345167405282272	0.7399538964761068	0.7908951024730523	2.177563182151669	0.12134356909120174	0.008150027771583402	0.0	0.0	0.0	0.6337056659724409	2.346787525458788	0.0	0.0	0.0	0.0	0.0	2.177563182151669	0.0	0.1995583075359952	0.2884052471985489	0.3142276637075761	0.1978087815578793	
39800000	-31673.621103656867	-30335.973685759203	-1337.6474178976625	-30186.40924737545	90.46733925795522	4.128615253791529	1.7285882508054622E-4	0.4573051655163689	1.7269194949527E-4	7.327036619108205E-9	0.4881046185617264	-1298.447026155498	3080.0969612259605	773.3223137146006	110.68833672529745	82.83101550055645	9.230143782777724	84	50	8	2	27	0	0	0	1	1	0	0	1	0	0	1	0	2.750755325276957	0.4234425277319115	0.14940285380251397	0.2607380269264146	1.9632833997725356	0.6445670304886447	0.24359187121628398	0.0837589899361709	0.8843005458217736	0.3376681537528244	1.8156074568600487	0.39831519089898193	0.014967312039176596	0.0	0.0	0.0	0.2607380269264146	1.9632833997725356	0.0	0.0	0.0837589899361709	0.0	0.0	1.8156074568600487	0.0	0.1975622850592691	0.3133434764652565	0.3043823904654544	0.1847118480100195	
40000000	-31619.78834466662	-30332.463960600853	-1287.3243840657665	-30189.128251528728	77.75769261770644	4.22675480582479	1.9548692274470194E-4	0.4852100984986642	1.9387243263369532E-4	9.276928618766043E-9	0.47936291630064726	-1242.245231367259	3150.221702574564	937.4722696698792	773.9975994476457	533.6949564908042	7.371730371578478	74	52	3	5	37	0	0	0	1	1	0	0	0	0	0	1	0	1.3791011313579147	0.07264028737396545	0.14342916325764046	0.27353113533063844	2.259478438599521	2.1364342200594177	1.1869067696026843	0.0961574837358517	1.0643675369875938	0.37542515484218	2.033048450000766	0.18107939809576548	0.013184858750108422	0.0	0.0	0.0	0.27353113533063844	2.259478438599521	0.0	0.0	0.0	0.0	0.0	2.033048450000766	0.0	0.2010864465955828	0.29815148398658	0.30895969196814793	0.1918023774496888	
40200000	-31673.753937492467	-30353.086925136085	-1320.6670123563815	-30207.158262801007	108.64979476948079	4.411076306086439	1.4282578098147363E-4	0.48272058904653375	1.3863053501522095E-4	4.9171917704944E-9	0.49604513918630555	-1272.4266918834653	6424.840691823468	5388.769009637775	1036.9190739648586	5.0692289336842835	13.829630023656819	27	48	59	29	8	0	0	0	1	1	0	0	0	0	0	1	0	1.1396596978768339	0.4816353998564628	1.882561810193279	0.9197299603213134	4.989836728180455	0.3584255163481217	0.8280057264742894	1.0222471729502867	0.03445607131996899	0.11671580415389286	2.281240558206375	0.044204172532366796	0.008328582381340419	0.0	0.0	0.0	0.9197299603213134	4.989836728180455	0.0	0.0	0.0	0.0	0.0	2.281240558206375	0.0	0.1940618360734753	0.30383874230678243	0.30119531256703513	0.2009041090527066	
40400000	-31670.18035035163	-30343.220859182344	-1326.9594911692886	-30195.930962737217	96.22914009271989	4.063098827322078	1.5453020026637567E-4	0.4721311724449455	1.6008209635025587E-4	5.529748008137756E-9	0.4757751669411772	-1279.4414451180837	5038.787093748093	2009.506374170794	1037.8855432172654	9.666033324995722	10.13000606766278	37	62	36	27	9	0	0	0	1	1	0	0	1	0	0	1	0	1.625124121221597	0.5731729283991759	0.650212411843578	0.3044139805354867	2.9320797124209053	0.7924955263699991	2.297263719846514	0.7450207249265787	0.948501119448422	2.3479901929548954	1.9376032182661616	0.5167398345250422	0.013737330276049496	0.0	0.0	0.0	0.3044139805354867	2.9320797124209053	0.0	0.0	0.7450207249265787	0.0	0.0	1.9376032182661616	0.0	0.20573042739628322	0.2981922209168721	0.30617657355352546	0.18990077813331857	
40600000	-31646.353425969373	-30318.42073937448	-1327.9326865948924	-30166.297725172873	97.60527698053544	4.062183575755895	1.794451090489209E-4	0.4672085653019636	1.7386458271286334E-4	6.350216879047921E-9	0.44289037299483325	-1285.0621011852502	2914.0462291571307	2163.6533316306286	1076.8907697964119	64.36258615640892	11.551468566695108	67	32	33	6	33	0	0	1	1	1	0	0	1	0	0	1	0	0.34989831613582645	0.3392920377181251	0.1415938205420485	0.5938865630961171	3.171804430648123	0.09716572917258379	0.1252604844639498	0.6706865566790363	1.6732099281996133	0.05286136593401855	1.6830184599082374	0.41788697633970967	0.012032381511749003	0.0	0.0	0.1415938205420485	0.5938865630961171	3.171804430648123	0.0	0.0	0.6706865566790363	0.0	0.0	1.6830184599082374	0.0	0.19692104369556054	0.2973143891601109	0.30791642073764053	0.19784814640668738	
40800000	-31659.37578383855	-30344.052991630517	-1315.3227922080332	-30197.904003247117	83.47149971435947	3.9693766307909644	1.9745745006948654E-4	0.43299393279549175	1.994846016443474E-4	1.0530396344426884E-8	0.49595277790944625	-1269.4217186879673	2952.9597839412027	1435.8165210030652	75.95752383570088	20.518062130435705	8.13007187768726	54	78	12	4	23	0	0	0	1	1	0	0	1	0	0	1	0	1.4513036772412355	0.12508388655110358	0.3742681417425682	0.7633947134049663	6.997870857450547	1.2365924301411075	2.1038966318182557	0.3091688183592624	0.18445432741707724	0.47665041480512377	3.1262500521573	0.6578833807284293	0.012338190302823395	0.0	0.0	0.0	0.7633947134049663	6.997870857450547	0.0	0.0	0.3091688183592624	0.0	0.0	3.1262500521573	0.0	0.20412805055803457	0.294656174264446	0.3008528442836767	0.200362930893842	
41000000	-31637.643070084985	-30339.315892963685	-1298.327177121302	-30189.930213482665	70.76913700146066	3.926377835662312	2.1574508443256537E-4	0.48485555202509406	2.1119174006265773E-4	1.255257433493903E-8	0.5053484572751833	-1254.6333243468084	2898.028039162245	1108.746002554909	37.82588725870656	28.94595785294012	8.508663062700688	42	91	4	18	16	0	0	0	1	1	0	0	1	0	0	1	0	0.11624924148498426	0.4490623508921755	0.39908312463846385	0.44529168552338044	4.994816769774677	0.522990985454483	0.9879352443716819	1.0399088397131169	0.11411565589309246	0.4770723388270259	3.9540083092341827	2.0744130162290255	0.018235752263174775	0.0	0.0	0.0	0.44529168552338044	4.994816769774677	0.0	0.0	1.0399088397131169	0.0	0.0	3.9540083092341827	0.0	0.19572844033229939	0.29478348614671285	0.31138614872988085	0.19810192479110617	
41200000	-31602.69201899158	-30328.814869760452	-1273.8771492311275	-30183.100115002882	71.46117632508502	4.093662642949788	2.429253442401759E-4	0.4494387315233833	2.3073938968620603E-4	1.1338735292879962E-8	0.4524899199551806	-1215.905208839634	2781.71680580535	2061.390095449533	468.60842065241917	1448.1882353854348	8.13506673486	43	43	30	18	37	0	0	0	1	1	1	0	0	0	0	1	0	3.079308894008822	0.019729295709342624	1.5681683810127236	0.6536157774913444	3.3682347152876893	0.010550505739915197	4.584671631660549	2.302151550229627	0.0645779630846017	1.86187151338885	2.4865190952407916	0.027104535726452456	0.016168863052033706	0.0	0.0	0.0	0.6536157774913444	3.3682347152876893	0.010550505739915197	0.0	0.0	0.0	0.0	2.4865190952407916	0.0	0.19809603785059632	0.29223558817188416	0.30998209882878014	0.1996862751487386	
41400000	-31642.01024469238	-30358.826570679797	-1283.1836740125839	-30214.077760141638	69.01035362313607	4.177450029443622	2.3190873556338585E-4	0.41793326929111024	2.1946354498945426E-4	8.467811178712389E-9	0.4102930476804795	-1238.2005822130052	2818.6211087456045	1662.7811155327665	673.923592272313	946.7592611441282	8.613001450731977	62	29	6	36	38	0	0	0	1	1	0	0	1	0	0	1	0	1.0979733395114086	0.10902311667992196	0.06449107799473382	0.1997468532517899	1.6634659381197459	0.12288754064392121	1.318370766359291	0.06194071206073045	0.11336752757872204	3.0157544000290706	0.9287331648906276	0.4843154861938063	0.012267154448840606	0.0	0.0	0.0	0.1997468532517899	1.6634659381197459	0.0	0.0	0.06194071206073045	0.0	0.0	0.9287331648906276	0.0	0.19773382989146326	0.30279155156794096	0.297852866442236	0.20162175209835909	
41600000	-31620.407773747243	-30317.20404823973	-1303.2037255075122	-30172.014509773624	92.5221630008881	4.181323007285574	1.7367339759241093E-4	0.42593360069885666	1.6842668048697444E-4	6.126085224720195E-9	0.45548346014125596	-1251.0663317643368	10268.454069246314	2991.2140283138583	4068.5491297936605	688.0047432849549	5.405384883989993	1	74	5	52	39	0	0	1	1	1	0	0	1	0	0	1	0	0.24548410212639954	1.5917627539043369	0.13083434274800881	0.3165548021110806	1.831044176104484	0.40700937438974627	0.9712894488580527	0.36254213295757814	0.822620348903783	0.9039166727936591	1.1133771885561672	3.1710823466836278	0.013446529816909825	0.0	0.0	0.13083434274800881	0.3165548021110806	1.831044176104484	0.0	0.0	0.36254213295757814	0.0	0.0	1.1133771885561672	0.0	0.19998203949564905	0.3004016145514754	0.3073649466253702	0.19225139932750476	
41800000	-31678.88084652585	-30323.432845303196	-1355.4480012226575	-30177.395481112377	125.87961269973775	4.4017598355743495	1.37463776070612E-4	0.502283349301348	1.3753108392869546E-4	4.319337607721743E-9	0.48295369108907027	-1307.6289239128555	5688.541051678149	4557.699586843592	2317.8562557861983	912.7847313303528	10.21787679549301	16	59	13	47	36	0	1	1	1	1	0	0	0	0	0	1	0	0.1956819777190704	0.2685424149531685	0.057447190251006364	0.2853906599173138	1.252882491654304	0.3745057138664158	3.304790335258099	0.4106524307526779	0.6375263213962717	0.2760590690502253	0.8672773058146703	0.7525187327362896	0.00894710783528628	0.0	0.2685424149531685	0.057447190251006364	0.2853906599173138	1.252882491654304	0.0	0.0	0.0	0.0	0.0	0.8672773058146703	0.0	0.20331180840750868	0.30534934651704176	0.3013457907753853	0.18999305430006372	
42000000	-31657.473489830405	-30335.685540686733	-1321.7879491436727	-30191.219071082374	94.50839457824273	4.098710380650466	1.7409430595220066E-4	0.41145518971646494	1.7261990040126138E-4	5.867097471209016E-9	0.43483083279537377	-1274.12381858763	4357.281035234207	3120.2338246605104	2571.7679085911104	1161.292393524722	9.223159270965171	25	15	40	54	37	0	0	0	1	1	0	0	1	0	0	1	0	0.07893304260843001	2.1605342372778282	0.12371796008302155	0.42276729084628545	2.1043369040309448	0.1196189939813313	1.239010071356376	0.2813557473990681	1.6391188150477274	0.11696922035439622	1.4910781094830332	0.19054842587402054	0.010349039853950862	0.0	0.0	0.0	0.42276729084628545	2.1043369040309448	0.0	0.0	0.2813557473990681	0.0	0.0	1.4910781094830332	0.0	0.20150006654172883	0.29668671105968847	0.301481966611452	0.20033125578713007	
42200000	-31664.522946245525	-30338.81164359721	-1325.7113026483144	-30195.916731187095	94.58548047975096	4.029563749777832	1.573832433938042E-4	0.44925130196454466	1.6280981000883925E-4	6.244025251447908E-9	0.4852089286492988	-1271.6208510725912	5896.993118395335	2442.216670008412	870.6199193184416	1224.1505717842097	11.298133469452832	31	56	30	14	40	0	0	0	1	1	0	0	0	0	0	1	0	1.4163259173135092	1.6013189356946005	0.09659039527083962	0.4778787870097015	1.7434776196741861	1.948511789120831	4.021668344110544	1.657844819240888	0.6511855065919374	1.3759223374138752	1.480311650546997	0.8213002056179829	0.010220063166724124	0.0	0.0	0.0	0.4778787870097015	1.7434776196741861	0.0	0.0	0.0	0.0	0.0	1.480311650546997	0.0	0.19932775233220534	0.2970713904001057	0.30505426600899976	0.19854659125868848	
42400000	-31678.32877975838	-30342.00003880821	-1336.3287409501697	-30195.918073527217	92.57959977232734	3.8739085074590744	1.6647508493814188E-4	0.4337907118066487	1.6356810940781305E-4	4.918677414274921E-9	0.4372220716497506	-1289.9215212458578	3640.203327553917	4507.30487001544	4026.1560644753486	779.8682616855236	14.62490272988325	21	26	29	59	36	0	0	0	1	1	0	0	1	0	0	1	0	0.18342570851434786	0.4374955771140558	1.0376569916229836	0.16849709396729362	0.6799906594958092	0.310598955114007	0.9062577793525823	0.16419870900033753	0.13970120970607267	2.4979990175821243	0.5872030323989303	1.2593245058063935	0.012385605507023107	0.0	0.0	0.0	0.16849709396729362	0.6799906594958092	0.0	0.0	0.16419870900033753	0.0	0.0	0.5872030323989303	0.0	0.20180280401640727	0.299189987494611	0.3035772525389843	0.19542995594999674	
42600000	-31604.795163024126	-30337.9739562543	-1266.8212067698273	-30194.82026973464	71.17658182806215	4.108306744007611	2.2192453050521538E-4	0.4329900574082602	2.3317606806303015E-4	1.106449199134224E-8	0.4496638734269643	-1220.2238828960542	2542.1424421095358	8258.86753647959	1861.165435443871	766.5525471943143	6.416199014923102	28	7	56	43	37	0	0	0	1	1	0	0	0	0	0	1	0	0.9854563011217118	0.8477112240090281	0.2884320232314106	0.14752266238251496	0.9605688799816738	0.5668525569440639	0.7830136575404818	0.6663081981985913	0.26057772396646844	1.2768565864611756	0.49935147742038616	0.2815310310949468	0.015836808411987816	0.0	0.0	0.0	0.14752266238251496	0.9605688799816738	0.0	0.0	0.0	0.0	0.0	0.49935147742038616	0.0	0.19608754789147723	0.2895727235325446	0.3161408691627406	0.19819885941323695	
42800000	-31638.761030832375	-30324.593461050663	-1314.1675697817118	-30175.739400109454	86.25854718476032	3.9868488193785088	1.8595888398983474E-4	0.4403337793769439	1.8333410057544923E-4	6.8831976106019E-9	0.4458207472778943	-1263.4386982145966	3854.6284138993956	1460.2754911984832	2559.614673916875	626.3994142481689	10.626216218216337	35	22	32	47	35	1	1	0	1	1	0	0	1	0	0	1	0	0.3883194806929024	0.7947623897385466	0.33207638626348696	0.5145682442514871	2.363088022717262	0.8600079422911577	0.06795843162428533	0.7082924691301303	2.3316117061294825	1.1395637661177005	1.8538770306006447	0.181914087084555	0.0127582405429171	0.3883194806929024	0.7947623897385466	0.0	0.5145682442514871	2.363088022717262	0.0	0.0	0.7082924691301303	0.0	0.0	1.8538770306006447	0.0	0.20250900802373192	0.2866783335742397	0.30340101635227124	0.20741164204975657	
43000000	-31699.793384283697	-30331.188741405243	-1368.6046428784534	-30185.414842603703	108.21414908253041	4.282094137707316	1.3457979155692064E-4	0.4549622497740583	1.375981030256005E-4	4.649738686519828E-9	0.4914537893658674	-1314.1946857567868	8536.424136872402	4224.76918181399	3126.384456187928	1016.1441453553575	11.366390505855705	13	24	48	49	37	0	0	0	1	1	0	0	0	0	0	1	0	1.7893595890933724	2.783443595459218	1.2979655848349958	0.5671617083798466	1.9877681664162388	0.006895957397087617	0.060465807253560655	0.9239734745672007	1.263967998277251	0.6541209112986726	1.6122917054334296	2.978040133269939	0.008767483134814198	0.0	0.0	0.0	0.5671617083798466	1.9877681664162388	0.0	0.0	0.0	0.0	0.0	1.6122917054334296	0.0	0.19442046215597628	0.29972540985223595	0.3059502128903128	0.1999039151014744	
43200000	-31697.54521141235	-30347.986110494723	-1349.5591009176292	-30203.1724278054	102.4392277439599	4.036764315346475	1.530616431125626E-4	0.4189753995204995	1.4766841201113186E-4	4.62627002428497E-9	0.4451495247077546	-1300.3706137153645	6428.759343317386	1982.442562041669	2004.3757742769492	1002.1724148112216	10.385845607291945	35	5	64	31	36	0	1	0	1	1	0	0	0	0	0	1	0	1.1020201906662705	0.16681487632987552	1.931089767173212	0.4684799284329496	2.071771267474502	0.8232585194043585	0.4089164734492195	0.506417335122674	0.23987898604743735	1.8180376524927209	1.7035709884129355	0.6901795601081716	0.009205545796700078	0.0	0.16681487632987552	0.0	0.4684799284329496	2.071771267474502	0.0	0.0	0.0	0.0	0.0	1.7035709884129355	0.0	0.20441749248383206	0.3013465950426487	0.29751095845214515	0.19672495402137338	
43400000	-31679.370476840304	-30325.04831595057	-1354.3221608897343	-30180.050223348582	117.970767072722	3.9145316810237127	1.5466002661233445E-4	0.3555630576888843	1.4985596462951757E-4	2.9133721332321652E-9	0.35998227146397743	-1303.8948967314325	3914.3939329657555	2383.71704021448	1159.8250981255578	22.52540421730405	16.4423871230197	57	31	46	7	30	0	0	0	1	1	0	0	1	0	0	1	0	2.345456667018084	3.572669759240321	2.047047271020758	0.3583591884897041	2.0169350821053182	2.7417742815724457	0.6707849246402904	0.5246050680095509	0.26099470256801965	1.7340537671063707	1.5671820247202588	0.7263615108287467	0.013217293061390929	0.0	0.0	0.0	0.3583591884897041	2.0169350821053182	0.0	0.0	0.5246050680095509	0.0	0.0	1.5671820247202588	0.0	0.19650509167898753	0.30194962408013704	0.3089462100357892	0.19259907420508549	
43600000	-31648.43720463574	-30325.040466276096	-1323.3967383596425	-30178.250982656507	91.34696691229053	4.220770391089804	1.7223623166709188E-4	0.43747304163511336	1.7452660457820173E-4	6.179147929516987E-9	0.45799998380125573	-1274.8735234023982	16235.117867615492	4704.349401213496	1270.9372722252797	613.0006980325812	9.415495295950898	7	45	75	9	35	0	1	0	1	1	0	0	1	0	0	1	0	1.1937378319852514	0.1855341646196147	1.0778800741263304	0.3099564389093808	1.1390976706275489	1.2329739690288588	0.8514683178256455	0.07141333242456215	0.693171639401627	0.7883829296580561	0.5916535325938602	0.7606859921119207	0.012125371556212884	0.0	0.1855341646196147	0.0	0.3099564389093808	1.1390976706275489	0.0	0.0	0.07141333242456215	0.0	0.0	0.5916535325938602	0.0	0.18906717999408454	0.2992513728187873	0.3110687122791374	0.20061273490799017	
43800000	-31642.210725752884	-30314.02535666283	-1328.185369090054	-30162.752775893365	107.54703257506397	4.339143988301829	1.665306353125758E-4	0.45145580271143726	1.6209620327748252E-4	6.8712984216109165E-9	0.5067140513959872	-1278.4255963237456	3888.8676460974702	3760.4895264186507	1143.3568423490256	18.6628881801583	12.382582559050595	62	6	65	11	27	0	0	0	1	1	0	0	1	0	0	1	0	0.42477916064204707	1.1103714601399421	2.5395824622985543	0.1461152320200937	1.289546923897943	3.081751723072252	0.6493777197169232	0.1017222178643978	2.2438595219481163	3.8223503079512566	1.448543014580456	0.09385627483970012	0.01049057587185388	0.0	0.0	0.0	0.1461152320200937	1.289546923897943	0.0	0.0	0.1017222178643978	0.0	0.0	1.448543014580456	0.0	0.20308004216982456	0.29373385439132615	0.3054428749944741	0.19774322844437456	
44000000	-31591.376750642023	-30320.714043625314	-1270.66270701671	-30177.712209300375	76.0035925161304	4.059210785811465	2.1561577341170233E-4	0.5066737960900758	2.1349230667501752E-4	1.2062605289260243E-8	0.5111114232488718	-1226.5962336011107	2884.981618401173	789.4269762544426	979.7919549174969	7.241800065838036	11.305644466658944	72	26	34	30	9	0	0	0	1	1	0	0	0	0	0	1	0	0.3921209395874241	0.09678574093320072	0.6861968316150184	0.22694107156717486	1.9524241556577877	0.8051013408456987	0.6070907421463241	2.800762716004111	0.34025989608500307	2.0364128877736984	1.8599816908121116	1.2684046162366698	0.015288085528863139	0.0	0.0	0.0	0.22694107156717486	1.9524241556577877	0.0	0.0	0.0	0.0	0.0	1.8599816908121116	0.0	0.18879970359727322	0.30516136958221324	0.3060159032332693	0.2000230235872436	
44200000	-31638.413124952818	-30335.48132511116	-1302.9317998416595	-30189.497957039974	77.53205774115376	4.008708624699685	1.9084732614662518E-4	0.48041498880978617	1.86465429913114E-4	7.295760866570668E-9	0.4598388203006402	-1253.5328803628013	7273.53236863168	3126.3308925129822	886.8540798330871	27.05766728608992	8.548578509268618	5	71	56	2	37	0	0	0	1	1	0	0	1	0	1	1	0	4.081312555105374	0.08047332703754484	1.4780591322612198	0.2637895044331663	1.4763261999965105	3.5796290062027865	0.8694041486812746	0.4797356039585013	0.583815014524533	0.02135949120049442	1.1548482469772399	0.8961098012136982	0.015758665678185478	0.0	0.0	0.0	0.2637895044331663	1.4763261999965105	0.0	0.0	0.4797356039585013	0.0	0.02135949120049442	1.1548482469772399	0.0	0.20818569107130858	0.3028654372301106	0.2954336449225661	0.19351522677601418	
44400000	-31611.367760378605	-30343.692757728542	-1267.675002650065	-30200.67073069803	75.25358527789469	4.011620459019051	2.3528738684211974E-4	0.3954551731811575	2.360204262616101E-4	9.615778977638308E-9	0.4078781301351064	-1221.665632398391	2354.5006675340805	1470.7272732169863	714.3379035797908	9.418055876332971	10.431065256182572	65	11	58	27	10	0	0	0	1	1	0	0	0	0	0	1	0	2.157117982678542	0.7174651752576402	1.1345193498324566	0.41175734679453485	2.4187958528463605	3.804894924338547	0.25002053939335966	0.5843431497776193	0.058726232375291426	1.551885988603674	2.110378416237896	0.6753653828363309	0.014740099312087125	0.0	0.0	0.0	0.41175734679453485	2.4187958528463605	0.0	0.0	0.0	0.0	0.0	2.110378416237896	0.0	0.1883665706996672	0.3055596256489548	0.3127564645998967	0.19331733905148063	
44600000	-31560.809848115237	-30334.845218829665	-1225.9646292855716	-30187.197508397272	60.18362398682598	4.2122097063988635	2.6223365855513394E-4	0.3808104260317514	2.5795243162211423E-4	9.968690907662459E-9	0.3840343784118752	-1186.9342518103135	2678.097907094017	913.0555398907583	54.659950839420276	6.680315032068975	3.456027483264405	58	75	5	1	32	1	0	0	1	1	0	0	0	0	0	1	0	0.6059069017285801	0.21833699208960666	0.5916501376553012	0.2902892011904347	1.3450178936074866	0.8936939146300893	1.4274245458795365	0.6524323912689305	0.8156045748354697	2.9609938976067296	1.4480198783169391	1.2361364299397415	0.022969977826395396	0.6059069017285801	0.0	0.0	0.2902892011904347	1.3450178936074866	0.0	0.0	0.0	0.0	0.0	1.4480198783169391	0.0	0.1967861733572567	0.3055762922780788	0.30585314198570357	0.19178439237896036	
44800000	-31582.209042516504	-30352.82032717397	-1229.3887153425346	-30205.975447401273	59.41010094824993	4.2639731134518915	2.6544334301898683E-4	0.44163661660528525	2.5944295087562653E-4	1.4744562920291788E-8	0.4590524296397137	-1195.1387820403904	2609.158646860797	850.6353192704769	111.33166713197183	11.859248127882159	2.8991817411829977	65	69	8	1	28	0	0	0	1	1	0	0	1	1	0	1	0	0.19571662816252156	2.3146779526467904	0.30247444727462386	0.09505316649567012	0.7977559528322533	0.00554810467016914	0.34526251006665454	0.14878440321705294	0.05040648500025602	0.6094067228780496	0.42800541088799404	0.1367111797934371	0.022706825552364113	0.0	0.0	0.0	0.09505316649567012	0.7977559528322533	0.0	0.0	0.14878440321705294	0.05040648500025602	0.0	0.42800541088799404	0.0	0.19557261208224583	0.29839266726121494	0.3096333578667666	0.19640136278977216	
45000000	-31635.420850807986	-30365.08610932725	-1270.3347414807358	-30217.809919631396	65.68111494803794	3.9861060182258816	2.6435410189612127E-4	0.4348205602181274	2.5275077196053135E-4	1.2806025962508056E-8	0.44170636194476753	-1228.4969907906896	2395.7535203152775	786.4971499961492	571.0853037224194	49.481877431009735	12.14980100384824	81	45	7	6	32	0	0	0	1	1	0	1	0	0	0	1	0	0.30101707076517414	1.79707926641262	0.004290373222308319	0.19867096810474139	1.8482671339232646	1.0170097084944212	0.034278587704115446	1.779625416023116	0.24331489012155433	0.5553705999256995	2.176373818835154	0.8614926322662474	0.015060033174389618	0.0	0.0	0.0	0.19867096810474139	1.8482671339232646	0.0	0.034278587704115446	0.0	0.0	0.0	2.176373818835154	0.0	0.19224982367802063	0.30573940161486896	0.30848285507127293	0.193527919635837	
45200000	-31599.88207510358	-30325.243353834372	-1274.6387212692075	-30181.83360947318	71.22075201548117	3.86569086214951	2.6128096595957775E-4	0.45931710226941425	2.595421714818938E-4	1.4774431424418404E-8	0.46982027055254644	-1236.9730852639693	2250.3235381555255	1244.7821100384879	936.5211484678586	64.67174172513526	9.760912585134701	46	45	41	16	23	0	0	0	1	1	0	0	1	0	0	1	0	1.6320624894319435	0.1344193924352768	0.2676311646016052	0.15049979736294453	0.5742421287340135	0.2888419200181734	0.2831774309274354	0.17862685903554035	0.5270649864540612	0.9984644145153959	0.35186742943480137	0.0043152479246199695	0.022641394428160797	0.0	0.0	0.0	0.15049979736294453	0.5742421287340135	0.0	0.0	0.17862685903554035	0.0	0.0	0.35186742943480137	0.0	0.1962001925471492	0.3003937616872372	0.3107366796830038	0.19266936608260926	
45400000	-31604.4485892953	-30327.107241665242	-1277.3413476300577	-30180.96662776498	69.9805745265151	4.265496084347465	2.403394646969669E-4	0.4368731909658289	2.442983655302463E-4	1.2734115891323486E-8	0.4585383681378519	-1230.833361571574	2428.0058608689565	1019.301336642632	1180.0569782238733	136.385411061377	8.61471080513993	64	42	24	8	33	1	1	0	1	1	0	0	0	0	0	1	0	0.207873345590438	0.33708918569847146	0.9544743663704127	0.12559911527869522	2.034363484661399	0.7219934952804474	0.13674406359606184	2.592436672842582	2.6916582587682893	0.2562086856245009	1.8435500590881668	0.3509695918323144	0.016534674837391253	0.207873345590438	0.33708918569847146	0.0	0.12559911527869522	2.034363484661399	0.0	0.0	0.0	0.0	0.0	1.8435500590881668	0.0	0.19899059829245136	0.2953789479646622	0.3010641534255414	0.20456630031734438	
45600000	-31600.309537448928	-30335.06117849445	-1265.2483589544786	-30177.6887599224	63.482867732109035	4.084146340007113	2.555060405795951E-4	0.4142472333873423	2.5688421725217765E-4	1.1273226212308833E-8	0.41436461754573706	-1221.664741368432	1941.5851391950016	794.4846795925943	755.6382144125095	12.3543169147354	9.891901245629903	73	9	51	18	20	0	0	1	1	1	0	0	1	1	1	0	0	4.829234567707809	0.12471213669715887	0.9881005482615719	0.479092033544904	0.43886082052626696	1.5835596845479039	0.28820552642884667	0.363728291708398	0.040127086645324495	1.1057018946695334	6.406401179675078E-4	0.6755795811508312	0.02494626935896643	0.0	0.0	0.9881005482615719	0.479092033544904	0.43886082052626696	0.0	0.0	0.363728291708398	0.040127086645324495	1.1057018946695334	0.0	0.0	0.1986583332241135	0.2959915756514367	0.3058938248921451	0.19945626623230403	
45800000	-31594.4823862132	-30335.75632833313	-1258.7260578800701	-30188.8921188888	63.8864711147549	4.157976058003594	2.71366297553288E-4	0.3459778507488879	2.6868100434287637E-4	8.786476271765996E-9	0.3464880616088615	-1213.6958190885728	2417.9713314490664	1552.9672974079986	752.5419800196678	15.812805708206527	6.856900176176677	54	19	61	17	20	0	0	0	1	1	0	0	1	0	0	1	0	4.288045521521491	0.9142164819428573	1.340592509742971	0.1607715747241364	0.7783612112952264	0.3642075001780355	1.059095012452835	0.26758081783370613	1.0880085877682455	2.6199964486738416	0.37052829664270004	0.913842605307044	0.021777761393214867	0.0	0.0	0.0	0.1607715747241364	0.7783612112952264	0.0	0.0	0.26758081783370613	0.0	0.0	0.37052829664270004	0.0	0.1959880703163775	0.29920434611905466	0.3022750695511476	0.2025325140134196	
46000000	-31631.718085145683	-30346.942262663564	-1284.7758224821202	-30205.291742235288	79.83189795247931	4.211068200074643	2.3178817418392629E-4	0.42757520918743896	2.247851911096429E-4	1.007617499977668E-8	0.4353545834692181	-1235.9986688777428	2638.5871054175304	1223.9858129905492	415.13835731517304	9.57656032962897	5.795488649293399	58	74	4	26	9	0	0	0	1	1	0	0	0	0	0	1	0	0.079979652722741	2.2939227353976297	3.750153571955806	0.5394346276915092	1.9467081127831138	0.14417727151935583	2.4637280880046437	4.755988869986106	0.8863427259844636	0.23516047322831668	1.2537632651047255	1.4378897070779986	0.01593567093521626	0.0	0.0	0.0	0.5394346276915092	1.9467081127831138	0.0	0.0	0.0	0.0	0.0	1.2537632651047255	0.0	0.20182706744623488	0.29708712992641023	0.2989056089161488	0.20218019371120546	
46200000	-31626.267787097833	-30336.734783094842	-1289.5330040029912	-30185.834490919056	86.99947205025634	4.0010483974130855	2.0657462502625518E-4	0.4136874239249349	1.9378541945800658E-4	8.712363031077037E-9	0.45924959649726954	-1251.196721892297	3261.96706347393	1108.689079220339	18.966109742622844	11.593017773492807	12.99354821910375	48	83	1	15	24	1	0	0	1	1	0	0	0	1	0	1	0	1.6201222850075994	0.4771465658150028	0.4985568754744899	0.4494922271905397	1.557844614528537	0.5191163206969241	0.5325392413110306	2.1968735612463304	0.15228957642632895	0.3470791134718402	1.4517143502041585	0.4575503482002213	0.02044789066755205	1.6201222850075994	0.0	0.0	0.4494922271905397	1.557844614528537	0.0	0.0	0.0	0.15228957642632895	0.0	1.4517143502041585	0.0	0.20409137944466604	0.3001139305375854	0.30128483379814597	0.1945098562196021	
46400000	-31622.56874694554	-30347.072314402387	-1275.496432543153	-30192.31452942288	79.47893546361568	4.043208720691277	2.3067089972533052E-4	0.3854996539125805	2.266138405008393E-4	8.562223002002329E-9	0.3982314417725886	-1229.6921064863673	2529.3627555978665	1086.0202516572258	64.81778487542164	11.935015993497919	3.8395306907866185	69	62	5	18	17	0	1	0	1	1	1	0	1	0	0	0	0	1.2406221080564106	0.15940327674190938	0.4777990125125803	2.3915716853786346	2.707354413565491	1.7965012858915796	0.00792037901548037	3.17977217974379	2.2142912018746412	1.7084610006943686	0.3691110667698983	1.6416435981988546	0.010510155727538724	0.0	0.15940327674190938	0.0	2.3915716853786346	2.707354413565491	1.7965012858915796	0.0	3.17977217974379	0.0	0.0	0.0	0.0	0.19720420303058014	0.30622279312107326	0.3034126073674738	0.1931603964808724	
46600000	-31615.199036684906	-30367.46461939366	-1247.7344172912444	-30213.28106552969	71.51963618889175	4.2072632857766115	2.50513735847905E-4	0.3628900792666151	2.533452963398423E-4	8.48271280710847E-9	0.3734761398788509	-1202.0052635871339	3184.902255658981	942.4795130217445	61.483690522796834	5.325979527647816	7.480732448241344	32	98	3	13	25	0	0	1	1	1	0	0	1	0	0	1	0	0.5608742151526577	1.968352712649484	0.2923934530397828	0.10695933157205362	0.9793615514177463	0.4927870888426716	4.182316610530417	0.1241893526710855	2.4781938975702484	3.5158215148243332	0.888838704106899	1.6791781226467983	0.02208021903142724	0.0	0.0	0.2923934530397828	0.10695933157205362	0.9793615514177463	0.0	0.0	0.1241893526710855	0.0	0.0	0.888838704106899	0.0	0.19968795895451885	0.29593289347301766	0.2986730039491021	0.2057061436233609	
46800000	-31568.6866832018	-30352.171914219685	-1216.5147689821117	-30205.551054644835	57.659209717886675	4.045613015245782	3.1950378061407485E-4	0.47743778230912837	2.923950776340902E-4	2.4261769315931843E-8	0.4956799333143074	-1176.1021154767702	2768.215165934868	1015.9191387185348	58.85577362664596	64.63174659348711	5.964743382416072	36	90	8	4	33	0	0	0	1	1	0	0	0	0	0	1	0	0.262994509205478	1.2575417725110443	0.8826442123299275	0.9137172740942703	2.641771700581021	0.42611411454520304	0.08702318456043937	0.12108154154324911	0.10493487354333526	0.809653768557285	2.5682760297050895	0.0038235864030638418	0.015767593740133687	0.0	0.0	0.0	0.9137172740942703	2.641771700581021	0.0	0.0	0.0	0.0	0.0	2.5682760297050895	0.0	0.204956471999092	0.2952955852588149	0.30637952010182795	0.19336842264026463	
47000000	-31557.612345675338	-30332.883423478514	-1224.728922196824	-30177.82669720008	61.96070209362	3.9310590569845982	2.627741105518822E-4	0.4483924210572749	2.531109821531853E-4	1.538182215626579E-8	0.47569879223374384	-1182.9910271095557	3051.665779174243	985.5609783157838	13.051336267227942	5.743552383133261	7.739361755850002	31	99	3	24	14	0	0	1	1	1	0	0	0	1	0	1	0	0.7466169965595203	3.2088739342574324	0.021973136556055036	0.20401629384781444	0.6689174373803374	1.1803072065773823	2.978008005084274	0.7409128988680227	0.10078595192913059	2.30214769875755	0.728204599517127	1.2443608789120986	0.02092013688424758	0.0	0.0	0.021973136556055036	0.20401629384781444	0.6689174373803374	0.0	0.0	0.0	0.10078595192913059	0.0	0.728204599517127	0.0	0.19357996787613888	0.3099991700377516	0.3053449794060636	0.19107588268004527	
47200000	-31608.247890586656	-30350.80969467148	-1257.4381959151751	-30204.307690697024	67.85633493529774	4.1143766331439275	2.4583819850283755E-4	0.3881735279610043	2.357311079106518E-4	1.0043480502481876E-8	0.41273614544390314	-1214.7588083973385	2924.642222789457	876.703513315439	32.88136954967572	22.07438348117155	4.760437829536157	58	72	1	20	20	0	0	0	1	1	0	0	1	0	0	1	0	0.5267296239909364	2.078802658311583	0.24637969961111278	0.4985218254778009	2.7805337210835237	0.15421484424859244	4.088885329382359	0.8165067667149083	0.9216227050738454	0.11073616872384874	2.29753589949606	0.8257207043950147	0.022779557712719112	0.0	0.0	0.0	0.4985218254778009	2.7805337210835237	0.0	0.0	0.8165067667149083	0.0	0.0	2.29753589949606	0.0	0.19828239621499288	0.3026539742512441	0.2996885805968546	0.19937504893690777	
47400000	-31616.340191496813	-30341.202340764594	-1275.137850732218	-30196.30189112352	67.49508811207507	3.909854050660815	2.2917893228938818E-4	0.46441274720743775	2.2918060803422914E-4	1.110681544401526E-8	0.45057209812277765	-1238.6539402257126	2389.0796685474534	1067.7621085654962	632.051604765349	33.27327396581275	7.777020250542056	68	60	2	31	10	0	0	0	1	1	0	0	1	0	0	1	0	0.15624568700646232	0.6091261310384458	1.0069075787979815	0.2670924672767439	1.1023195914744714	0.16658573295859125	0.2942839670951508	0.22360161140539137	0.7621953316230887	0.4345434706850222	0.8588542714041248	0.010984664206448166	0.018186423334336677	0.0	0.0	0.0	0.2670924672767439	1.1023195914744714	0.0	0.0	0.22360161140539137	0.0	0.0	0.8588542714041248	0.0	0.19836368627013282	0.2967147981434955	0.31183745463665646	0.19308406094971464	
47600000	-31613.954647158884	-30350.79085671293	-1263.1637904459535	-30198.195381565765	64.69629767620665	4.162134815870492	2.547609046900155E-4	0.43664167586751496	2.5151526357918567E-4	1.2557971879405196E-8	0.427013694111545	-1211.776890638842	2563.4356428532496	1842.3252588032226	1762.2970338836562	735.3299704624238	9.446720054102293	6	49	11	69	36	1	0	0	1	1	0	0	0	0	0	1	0	1.7824421921103235	0.6746383720161121	1.2676441938931955	0.44794518838533204	1.2227474345709475	0.9440029164612389	2.2064349382313764	0.10278931559349976	0.3676977368613428	3.020392165841975	1.47604999911634	1.3816922134643368	0.02157027125285725	1.7824421921103235	0.0	0.0	0.44794518838533204	1.2227474345709475	0.0	0.0	0.0	0.0	0.0	1.47604999911634	0.0	0.19798451714069792	0.2917773189381084	0.3063122668993445	0.20392589702184868	
47800000	-31655.584377788604	-30331.210597589517	-1324.3737801990865	-30184.25774656872	90.91799028478454	4.299316077089235	1.840792660008843E-4	0.4265293177525814	1.8074120385804112E-4	6.427648386583442E-9	0.4460219108613092	-1276.5923015412377	4857.173441643104	3120.629274300098	1169.2368987654618	213.03205400525079	8.306031598220562	4	65	62	6	34	0	0	0	1	1	0	0	1	0	0	1	0	0.10057673654058041	0.08333793568532712	1.9958671213242634	0.5317716193024883	1.789091377472506	0.7956929753983617	0.5550463489999747	0.2674395137274471	4.019437559934283	0.6412491804188474	1.594792418895263	0.5123138722750331	0.011466767137012978	0.0	0.0	0.0	0.5317716193024883	1.789091377472506	0.0	0.0	0.2674395137274471	0.0	0.0	1.594792418895263	0.0	0.1962614143835769	0.29294715193586474	0.3071491197945195	0.20364231388603832	
48000000	-31606.471353229535	-30336.621863404976	-1269.8494898245594	-30186.9814240105	73.01834408711407	4.135275849653731	2.1603882069912167E-4	0.40738673763870564	2.1481651067292436E-4	9.772257253660373E-9	0.45503278568551725	-1218.6430301694545	2279.8760564827508	573.9805940049296	1258.718578716598	390.9788338869089	6.214095143243606	87	24	18	4	38	0	0	0	1	1	0	0	1	0	0	1	0	2.8241073583940732	4.015959467773684	2.8455555243561834	0.2436039096331696	0.8864970546476796	0.6109996597350456	0.5487790386566834	0.19549556524055214	0.6395641214354375	2.1375199910697655	0.753667875557167	1.3387480883625367	0.014516963436148904	0.0	0.0	0.0	0.2436039096331696	0.8864970546476796	0.0	0.0	0.19549556524055214	0.0	0.0	0.753667875557167	0.0	0.1912155193282589	0.2938618952494409	0.31133872602327856	0.2035838593990211	
48200000	-31676.151442718543	-30345.06530806872	-1331.0861346498225	-30196.51189902614	99.1215120368616	4.266389282005449	1.8102243537603723E-4	0.45336890408017544	1.6445832469883943E-4	6.460511178105717E-9	0.46921851321081437	-1285.8912415141026	3481.2294699569334	2271.146893647923	762.0012193624478	1369.2231853000358	10.357161536635106	80	5	22	26	38	1	0	0	1	1	0	0	0	0	0	1	0	0.06905499613665504	0.5784215616160558	0.4489210068758204	0.180118893778834	1.387953573657069	0.08664017018656457	1.1806414378229	0.10975773777399139	0.7013103856688155	1.361845427296904	1.2772276148415458	0.8627054230817831	0.009883055259980202	0.06905499613665504	0.0	0.0	0.180118893778834	1.387953573657069	0.0	0.0	0.0	0.0	0.0	1.2772276148415458	0.0	0.19461820524652465	0.30579486931443567	0.29681250997745084	0.20277441546158836	
48400000	-31632.82649824887	-30321.850492333386	-1310.9760059154821	-30176.73865428819	91.01188253090514	4.0590876090743455	1.760364001629868E-4	0.34969206443763867	1.7806736134131588E-4	4.238128440158309E-9	0.3660762168464059	-1268.061538668559	3141.798213534532	864.4983452088703	796.249103337762	3.3763782270187206	7.642898571018935	72	36	31	12	20	0	0	0	1	1	0	0	1	0	0	1	0	0.29157502394672885	0.47871968833804485	0.9849588919802031	0.32726360774712693	1.522594332365525	0.1922956895440616	6.125313711010694	0.18735845826336073	0.3900404931775297	0.2690652177218556	1.0154483576636095	1.1483537884160817	0.010165261897068914	0.0	0.0	0.0	0.32726360774712693	1.522594332365525	0.0	0.0	0.18735845826336073	0.0	0.0	1.0154483576636095	0.0	0.19447637134678117	0.3010034880196754	0.30588277647804224	0.1986373641555008	
48600000	-31697.811787523675	-30358.19575473815	-1339.6160327855234	-30209.277538625938	92.09679823556105	4.366652267014792	1.520630863571163E-4	0.4379530606221492	1.5433822475075553E-4	4.95018336386806E-9	0.45247022111153096	-1288.5513065314983	3530.3953485527263	1056.3584850988345	725.5638103360707	937.3996933094746	6.618576967681059	74	28	8	28	33	0	0	0	1	1	0	0	0	0	0	1	0	3.4673055280956215	0.09801798751286396	1.0709865660784579	0.38113615295181813	3.2369798173829945	0.7734354943816881	0.006337938543006807	0.0030253463299010886	1.0732169168695858	1.2332188021259258	1.6757115875670177	3.447165892819664	0.010039757899355028	0.0	0.0	0.0	0.38113615295181813	3.2369798173829945	0.0	0.0	0.0	0.0	0.0	1.6757115875670177	0.0	0.20719213185429558	0.3006530604698248	0.29571469341412404	0.19644011426175523	
48800000	-31658.967876977873	-30335.47828736237	-1323.4895896155042	-30190.285488219473	85.03548904194885	4.1620477411364	1.7577604158789471E-4	0.4392548686077771	1.7505285230156695E-4	7.046917331224267E-9	0.4754774724283553	-1269.8293329305611	3214.361630586215	2030.2733653126757	1310.7685378277909	336.5064017512938	4.35407451495018	36	38	58	6	33	0	0	0	1	1	0	0	0	1	0	1	0	1.688292505051725	2.7855678509047337	0.4522747730148012	0.3136249498351104	2.3058286462782847	2.1448091744016	1.134694190160713	4.745467485732656	0.1026684032517216	0.23065267338713147	2.020035740831259	1.302714570417692	0.011389517619629468	0.0	0.0	0.0	0.3136249498351104	2.3058286462782847	0.0	0.0	0.0	0.1026684032517216	0.0	2.020035740831259	0.0	0.2020417759583123	0.2952418219806558	0.30753136047095236	0.1951850415900793	
49000000	-31604.0291249883	-30331.285412709287	-1272.7437122790159	-30180.40166527031	73.85138437201248	4.108440477327543	2.0775922947109484E-4	0.4535151003966436	2.0504979589398554E-4	1.0097472663673513E-8	0.4811977899677393	-1224.414703571327	11139.945764512968	3131.6782403032794	3079.327972606581	628.2032324386211	4.243714636444137	1	21	48	63	38	0	0	0	1	1	0	0	0	0	0	1	0	0.010006505830386654	0.8310970575021648	1.3898227211008787	0.3851433113960406	1.4549210548311995	0.2773289964720802	0.8304301864060374	0.79483033325481	1.2008277359073452	0.7203945534035983	1.0463072689548203	0.584460590751504	0.01697130926213142	0.0	0.0	0.0	0.3851433113960406	1.4549210548311995	0.0	0.0	0.0	0.0	0.0	1.0463072689548203	0.0	0.2026196519492498	0.3067019701743915	0.30265849975589365	0.18801987812046483	
49200000	-31595.393382041333	-30325.934300746507	-1269.4590812948254	-30177.730542468697	74.62336194087615	4.332506316102608	2.097789870347358E-4	0.48702196649138035	2.0693732945198382E-4	1.0793487180542077E-8	0.49806706765061043	-1219.8201412896146	3921.0950289231455	1457.7615059879722	741.0873259756897	1279.1503750598013	5.206191809186974	43	31	31	28	38	0	0	0	1	1	0	1	0	0	0	1	0	5.552184714566471	1.1776604947171805	0.1199307932487033	0.2429358595597578	1.370659826645402	0.1881228621860229	0.01783496451773148	0.19960605850347218	0.9722017494897968	1.2435619339894368	1.301086901008629	0.30066256816283965	0.017058233192162178	0.0	0.0	0.0	0.2429358595597578	1.370659826645402	0.0	0.01783496451773148	0.0	0.0	0.0	1.301086901008629	0.0	0.20214840729657318	0.29924344092156085	0.3119100385352172	0.1866981132466485	
49400000	-31652.73173264044	-30363.035605764213	-1289.696126876227	-30205.63320914943	68.89002519290258	4.11211895009941	2.3041997645509047E-4	0.4371387317587293	2.1486471945978195E-4	1.1070968837096508E-8	0.4753026396696241	-1241.5871011225536	3362.8911784879383	1443.3930806503442	1043.6529337740203	780.2815447130886	7.919193114047329	37	53	39	8	34	1	0	0	1	1	1	0	1	0	1	0	0	0.443754533493421	0.052237555564387445	0.8111526906110136	0.5798799384001757	1.8449780882653155	1.6925804181689268	0.10983203281050118	2.7035790456477704	0.08452336250254706	0.8129900610941295	0.06005073100320651	0.5923217274463037	0.01688548025035901	0.443754533493421	0.0	0.0	0.5798799384001757	1.8449780882653155	1.6925804181689268	0.0	2.7035790456477704	0.0	0.8129900610941295	0.0	0.0	0.1983186242199204	0.293046812498605	0.3097455948142337	0.1988889684672407	
49600000	-31645.9546818206	-30361.480878435388	-1284.4738033852109	-30214.680088010362	86.72644956880491	4.248419228777248	2.3655106063413833E-4	0.40983872841390007	2.3202164045684476E-4	8.871723261641236E-9	0.4053930932608389	-1238.1332169166224	3798.848134202738	680.1076680515166	108.57277864919564	27.08444527757586	16.664169110830606	50	81	1	13	26	0	0	0	1	1	0	1	0	0	0	1	0	0.2237304071259555	2.022567081500526	0.2356543550977441	0.9525398955099235	5.01387288654675	0.8650552721563257	0.025531188909736127	2.581636004327505	0.7419023121017013	0.7233089342501714	3.8303100540643817	0.1501188752649134	0.014942712440873612	0.0	0.0	0.0	0.9525398955099235	5.01387288654675	0.0	0.025531188909736127	0.0	0.0	0.0	3.8303100540643817	0.0	0.1916910807350247	0.2972509880184723	0.30653903126766424	0.20451889997883851	
49800000	-31626.168232422908	-30341.85356863694	-1284.314663785968	-30192.166217561018	74.5534566837419	3.7103692553984806	2.0294709409979258E-4	0.484767177245585	2.0906399879784575E-4	9.164794710227889E-9	0.46395030677909377	-1243.0352694224127	3682.8880850101436	1019.9143906332984	57.932996863007666	4.582024534567225	8.219600599923446	45	91	6	3	26	0	0	0	1	1	0	0	1	0	0	1	1	0.11649434858321298	1.3407025783789341	0.945003194853398	0.31021867390688507	2.6352209080623106	0.9485974641370851	1.5744947873895607	0.5980823720246792	0.9040752806860127	0.39109869228933775	2.769445810330301	0.0851060428963204	0.01723573160164511	0.0	0.0	0.0	0.31021867390688507	2.6352209080623106	0.0	0.0	0.5980823720246792	0.0	0.0	2.769445810330301	0.0851060428963204	0.19102892122409731	0.3054292878180172	0.314059735889187	0.18948205506869814	
50000000	-31644.790526486537	-30368.61008746689	-1276.180439019647	-30213.277079391217	79.77774426738267	4.125842182134217	2.080812816324878E-4	0.4023907318832425	2.066074414234666E-4	7.728305496172355E-9	0.4286167564506727	-1236.008001718215	3661.8841916360934	722.7301880163553	983.3533268305748	138.1700504599412	8.512863521344483	43	54	39	1	34	0	0	0	1	1	0	0	0	0	0	1	0	0.5232305797569846	2.445330953456394	0.23798209323674302	0.19904266629462836	1.032837499574779	0.9595163226465843	0.07631577755989036	0.5822913360737614	0.5048544291793305	0.11766440685686369	0.8136766642798658	0.11728410620410068	0.017937606925988968	0.0	0.0	0.0	0.19904266629462836	1.032837499574779	0.0	0.0	0.0	0.0	0.0	0.8136766642798658	0.0	0.2054049249009337	0.29640722679799264	0.29991485681440494	0.19827299148666827	
50200000	-31601.292325509017	-30331.338182030384	-1269.9541434786343	-30183.90102930926	72.82464497892751	4.262423652367433	2.3882585191385073E-4	0.42883505853097575	2.371137507992679E-4	1.1452737937535584E-8	0.4468704451149361	-1230.4473459703047	2776.413258380827	1181.6493724420104	616.7972331567132	13.008445160763792	3.0171741027773433	44	59	35	14	19	0	0	0	1	1	0	0	1	0	1	1	0	0.05149975316387549	0.872057294592914	0.029808076873072933	0.3696927589638045	2.537604567737079	0.7535612305722125	0.7336453295322962	0.34880350293439444	0.3742592178086339	0.3368564027122301	1.4512398005863496	0.5846801493881182	0.013142488982214047	0.0	0.0	0.0	0.3696927589638045	2.537604567737079	0.0	0.0	0.34880350293439444	0.0	0.3368564027122301	1.4512398005863496	0.0	0.18388374031921204	0.29538125209188393	0.32712432048799656	0.1936106871009071	
50400000	-31592.73558515279	-30321.794958669092	-1270.9406264836991	-30168.169717794586	61.78695772166093	4.123085417146832	2.4377134592309133E-4	0.4190587692659643	2.495775837284381E-4	1.2468338035013374E-8	0.4498657066125685	-1225.6021640907259	1830.7371974923478	684.1992115893866	47.13829353048014	5.218824592454623	4.481307696276349	57	82	6	21	5	0	0	0	1	1	0	0	0	0	0	1	0	0.9148411938559049	3.022637630512398	2.166192355837929	0.18391439198660572	1.3664493758546	0.23290596963029975	1.5808087880572539	0.4091460836482075	1.2856392954899452	5.076895335367089	1.4221467859716013	2.7027174704355446	0.017737140102847826	0.0	0.0	0.0	0.18391439198660572	1.3664493758546	0.0	0.0	0.0	0.0	0.0	1.4221467859716013	0.0	0.1937220015213717	0.30051526516079513	0.3073320890957662	0.19843064422206663	
50600000	-31615.685562630177	-30328.166673535925	-1287.5188890942534	-30186.42573636258	81.12361432824278	3.861528877102683	2.1234785542894412E-4	0.4086449357813661	2.012412292408791E-4	8.00560059536167E-9	0.4336901483998666	-1253.4286446065896	1930.790538074209	995.1133958445379	13.83124497946886	12.969027097254372	7.882799729624828	92	43	6	8	22	0	0	0	1	1	0	0	0	0	0	1	0	0.9526346814813731	1.5657780006774933	1.7567267686124375	0.25139990799031625	1.1752739238151517	0.33295470867506805	0.44489349591945637	0.12146809010228138	0.6383996826857449	0.05993195014892246	1.071142407848633	0.4428688629518432	0.014265949416068778	0.0	0.0	0.0	0.25139990799031625	1.1752739238151517	0.0	0.0	0.0	0.0	0.0	1.071142407848633	0.0	0.18988472831805922	0.30670299193058265	0.3089981015740861	0.19441417817727166	
50800000	-31644.639280417665	-30364.571632203766	-1280.067648213897	-30220.064522566794	78.79362395003045	4.111531180240121	1.8739120509928784E-4	0.4153147624125083	1.8676031020526415E-4	6.096348910762366E-9	0.4174612872168901	-1234.829223903978	2891.206742497783	591.0732818822862	783.5803830403963	55.73373146017872	2.6868600815674335	74	31	31	3	32	0	0	0	1	1	0	0	0	0	0	1	0	1.7831408117807412	1.7720339599456265	0.5487397295336692	0.3217644114132298	1.474409323644192	1.6698840933048251	1.3461772046306257	0.15258832020453142	2.670819562344596	0.4787799715375342	1.3418200844374146	1.2416029187382325	0.012754608150969468	0.0	0.0	0.0	0.3217644114132298	1.474409323644192	0.0	0.0	0.0	0.0	0.0	1.3418200844374146	0.0	0.19360840565050816	0.2902352769667659	0.31143886260101417	0.20471745478171155	
51000000	-31611.421351405064	-30349.539460385666	-1261.8818910193972	-30203.342081015926	77.36855764851933	4.084456418934602	1.8294050983615686E-4	0.434153812723194	1.8745742596173908E-4	7.331864022669629E-9	0.4551771873028688	-1216.8869001111684	4539.355544889339	2567.7795155997756	830.47343346253	2.4814487072330516	2.59629764490293	8	64	65	16	18	0	0	0	1	1	0	0	1	0	0	1	0	0.14129821527013675	0.6844196149946269	0.27780703686351776	0.3096878048283588	4.23914295105187	0.5765515734783347	0.17060437037451667	0.8010270166026012	0.5453745168487546	1.9403962622310962	3.1008381622356715	1.7830482088266084	0.016487866189008545	0.0	0.0	0.0	0.3096878048283588	4.23914295105187	0.0	0.0	0.8010270166026012	0.0	0.0	3.1008381622356715	0.0	0.19763536217270283	0.2993742905561255	0.30509467886526165	0.19789566840590977	
51200000	-31675.682667861223	-30362.646792009404	-1313.0358758518203	-30209.93560264111	88.44122559094158	4.0145991631269915	1.887972858341223E-4	0.4536501423784468	1.8429018773505476E-4	7.119941164635001E-9	0.4641029452328137	-1263.3909983799	3303.6538693630378	1092.2741847102993	531.2346751015309	1263.419949087061	13.27079915119663	61	26	1	46	37	0	0	0	1	1	0	1	0	0	0	1	0	0.04923878857912083	0.9967519100970978	2.8537055777639417	0.11230368136628828	1.4981464845652488	0.026215900248148696	0.49878796991669005	0.9136517103838108	0.44372820423893833	1.0249179533679598	2.032124829588197	3.095870394113031	0.012312153420652304	0.0	0.0	0.0	0.11230368136628828	1.4981464845652488	0.0	0.49878796991669005	0.0	0.0	0.0	2.032124829588197	0.0	0.19125936027978727	0.2998975424362869	0.3050232120446076	0.20381988523931782	
51400000	-31671.19599311715	-30375.670987896985	-1295.5250052201682	-30226.829962803145	86.92914069723969	4.303076522239441	1.9736415620512032E-4	0.3803771429859861	1.9423138092777238E-4	5.7521643306651986E-9	0.3829390460758081	-1250.9003026776008	4370.373911962354	1920.5131177110761	712.7584117544836	784.6847136922107	13.545984774750323	49	18	6	59	39	0	0	0	1	1	0	0	0	1	0	1	0	1.4859084864560719	1.5136626278532408	1.2352456239959175	0.05536961630293507	0.5350873687898088	0.27077695498576787	0.326398068219859	0.7739908421839852	0.03146551333247987	1.3800362284374104	0.5248545121224015	0.8104384042433865	0.014585042785076094	0.0	0.0	0.0	0.05536961630293507	0.5350873687898088	0.0	0.0	0.0	0.03146551333247987	0.0	0.5248545121224015	0.0	0.20344777821056909	0.28581926142796343	0.31724702346126277	0.19348593690020424	
51600000	-31627.865875861546	-30351.799005197026	-1276.0668706645201	-30200.930428288528	75.4828099284979	4.094873839906744	2.3733108488566457E-4	0.4550667920774923	2.2469787653128592E-4	1.1423397131274385E-8	0.4736407049978694	-1227.1455146474273	3462.0046743343346	2170.8927757338233	3217.765101786592	1027.0964610095593	11.456766101031858	33	17	16	67	38	0	0	1	1	1	0	0	0	0	0	1	0	1.3005500039780842	0.20842184203509934	0.05401729805383924	0.8297961253053159	2.523037299869812	0.042296210193598895	0.6930051201383579	0.11603373018867613	0.23718197185951118	1.2715207448205428	1.953326865089975	1.3529778616139627	0.0141969780098644	0.0	0.0	0.05401729805383924	0.8297961253053159	2.523037299869812	0.0	0.0	0.0	0.0	0.0	1.953326865089975	0.0	0.1947175980424505	0.3008225616522855	0.3053459477199067	0.1991138925853569	
51800000	-31588.60672273082	-30331.464793462736	-1257.141929268085	-30187.85874212126	63.83616139910121	4.2702181522179234	2.6115909001115403E-4	0.3812246719672952	2.5053492821995187E-4	1.0967963047804424E-8	0.4014702243723595	-1210.0272027478975	2719.502053436018	734.4447910789319	601.7940381111314	5.603877729646767	11.286376670952926	59	47	28	13	24	0	0	0	1	1	0	0	0	0	0	1	0	1.4141423876796104	1.3429511672145402	1.7488933042655181	0.829271358127639	4.598580808077849	0.34531672730491264	1.4075865968234822	0.4735914742799759	0.35959407381660546	0.5613954870274409	2.882945358198717	0.8666732833808192	0.01517912151263447	0.0	0.0	0.0	0.829271358127639	4.598580808077849	0.0	0.0	0.0	0.0	0.0	2.882945358198717	0.0	0.19639536153237144	0.30662796100037987	0.30385219907415656	0.19312447839309171	
52000000	-31585.127868700365	-30346.673763611703	-1238.4541050886637	-30202.38231632828	70.58426537916063	4.015378250190454	2.1400445137223482E-4	0.3938726843880614	2.1953483369062935E-4	7.063886638324849E-9	0.3860944817832114	-1191.4834140951345	2798.806024723513	743.2695206689785	1075.3370980139593	3.7127641028150338	13.99139173145109	65	50	18	36	2	0	0	0	1	1	0	0	0	0	0	1	0	1.6766373226379834	0.8509080810589302	0.3486996025283204	0.1322598555886999	0.8002132059681877	0.03270500699943158	0.9929658967524695	3.2357924225194896	1.9791033999561691	3.8751732050267473	0.6843231852157955	0.10871566423801564	0.014536696490251116	0.0	0.0	0.0	0.1322598555886999	0.8002132059681877	0.0	0.0	0.0	0.0	0.0	0.6843231852157955	0.0	0.19591958494883202	0.3056916028352866	0.30085758644168836	0.19753122577419255	
52200000	-31635.956215695944	-30342.186446068143	-1293.769769627801	-30194.731637447967	80.29552914928597	4.093817908152683	1.863923328354788E-4	0.4342136689902399	1.7906012922275737E-4	6.3706541092576435E-9	0.4291961616949351	-1244.4608135540614	6976.38098991438	4475.981786358084	1001.3968488809154	4.97790686092934	9.49309438221764	4	47	82	2	36	0	0	0	1	1	0	0	0	0	0	1	0	0.03409080996999133	0.48039025706982813	0.226240324770148	0.581599222840628	2.393877248354435	0.38667676388570515	2.248528959147441	0.13872927130324975	0.4895509019498695	6.605386488261691	2.367924848022865	0.12343187539390242	0.011614511489021546	0.0	0.0	0.0	0.581599222840628	2.393877248354435	0.0	0.0	0.0	0.0	0.0	2.367924848022865	0.0	0.20174336509012739	0.304326883787035	0.30351178709270094	0.1904179640301362	
52400000	-31606.189321094083	-30338.94912697285	-1267.240194121232	-30191.39730372322	69.06356422647382	4.147008448465443	2.266576991590937E-4	0.4265550612274424	2.27307334999566E-4	9.070363653300003E-9	0.41593389517709667	-1224.8513008037407	2946.12345387861	3035.339746545379	905.8800690785184	18.799589610064107	5.386981397827528	49	9	77	9	27	0	1	0	1	1	0	0	0	0	0	1	0	0.08911518156251315	0.6124995733642391	0.10088808363534969	0.5687403882575404	2.9149608371359914	1.6179943440962996	1.6845610091093868	0.04950333440298765	0.2332305811739563	0.1114224708792564	1.785782944265671	0.5631714182466342	0.017153621762261442	0.0	0.6124995733642391	0.0	0.5687403882575404	2.9149608371359914	0.0	0.0	0.0	0.0	0.0	1.785782944265671	0.0	0.2009027902156566	0.2945506576154292	0.31038767713039644	0.1941588750385172	
52600000	-31611.11792225985	-30329.46474249795	-1281.6531797619023	-30183.371821715446	72.29108637244342	4.242501823119839	2.4298784619228945E-4	0.39865393514621456	2.3713749285238212E-4	1.0284185979443006E-8	0.42206927090786817	-1236.1623914545821	11821.0990612543	2826.6932154176393	858.1617035870926	543.0018111972838	11.822559950752545	7	38	84	5	37	0	0	0	1	1	0	1	1	0	0	1	0	0.5830727086132723	0.7677918838809856	1.0066661298208452	0.3157886478329465	1.2248658622092643	0.8651432949665165	0.029355580961942643	0.30017589940859785	0.5948520693503652	0.16807261556765016	0.7725430699217245	0.030844101017606824	0.0180911715148269	0.0	0.0	0.0	0.3157886478329465	1.2248658622092643	0.0	0.029355580961942643	0.30017589940859785	0.0	0.0	0.7725430699217245	0.0	0.19880596629173758	0.2959139002425449	0.305829866321973	0.1994502671437441	
52800000	-31622.284488053545	-30355.574528075427	-1266.709959978117	-30209.268521512833	72.51506129434203	4.334909237650121	2.1141123153569662E-4	0.45078154624790007	2.079107557719934E-4	8.915317744833156E-9	0.4347450318193506	-1213.221660351546	3255.0930667367097	1658.6306130058124	3314.9555233037004	642.6868994957856	5.7172419432832635	38	18	13	64	38	0	0	0	1	1	0	0	0	0	0	1	0	0.9345266633188171	0.11842612947822523	0.804980103825501	0.5325421925904169	3.7784656185227083	1.8138118055643553	0.33572643667175206	0.7687406932424709	0.9330599183238429	0.9670781486631375	2.9546789504092827	2.4055687437606963	0.014373968226183205	0.0	0.0	0.0	0.5325421925904169	3.7784656185227083	0.0	0.0	0.0	0.0	0.0	2.9546789504092827	0.0	0.19840774760995658	0.29536937789243695	0.3054896767468501	0.20073319775075585	
53000000	-31603.280767983935	-30336.7363040999	-1266.5444638840333	-30189.50877000251	77.64983911598443	3.923859781904085	2.189011016734399E-4	0.4282226428938738	2.2275323289694165E-4	9.11302572949165E-9	0.4271630310221048	-1220.4448025352528	2737.992507787959	1992.5932142789104	1236.9239847583156	950.5059758572608	8.910605500375173	35	30	5	63	38	0	0	0	1	1	0	0	1	0	0	1	0	0.9757509815533646	1.3238983029143567	0.5173608838045344	0.26998180478160216	0.9595710718862629	0.3961068044118739	1.0775146975352128	0.06812848974187984	0.04245901519943024	3.1274910359062784	0.7486735609849269	0.5415914227752846	0.0151730597486093	0.0	0.0	0.0	0.26998180478160216	0.9595710718862629	0.0	0.0	0.06812848974187984	0.0	0.0	0.7486735609849269	0.0	0.19999782400406127	0.29837957474566645	0.3082296491139138	0.19339295213635793	
53200000	-31656.503436911324	-30342.2719792622	-1314.231457649121	-30190.285358121837	78.5671859243866	4.068067488861004	2.0341740788134942E-4	0.4382083290806742	1.97930635417553E-4	7.803066481486034E-9	0.4346944903634348	-1261.8680982953292	3350.5050789658353	3155.6531655949534	1443.3231268569352	1239.2283934460766	10.039894490029734	16	23	68	27	37	0	0	0	1	1	1	0	1	0	0	0	0	1.2944421191889321	1.031726191198723	0.28769375745148756	0.39878941336797696	0.7265544490282763	0.48494877993160956	0.6255733688977742	0.7469651948319037	1.6794548525182893	8.840908642971513E-4	5.445635377882708	2.282922501808574	0.008633008209272262	0.0	0.0	0.0	0.39878941336797696	0.7265544490282763	0.48494877993160956	0.0	0.7469651948319037	0.0	0.0	0.0	0.0	0.20213688729671925	0.2945379605634389	0.29868058558036886	0.20464456655947233	
53400000	-31614.473740326746	-30340.37415908984	-1274.0995812369083	-30195.734578189662	71.37731232314272	3.732006814683915	2.2666415143957224E-4	0.43115709260650753	2.2969092683522346E-4	1.0708376541335906E-8	0.45058372200860175	-1222.2063963537812	2442.137769269832	1582.9530698498072	1473.7353989014744	825.159160393597	8.631744996189846	32	12	31	58	38	0	0	0	1	1	0	0	1	0	0	1	0	0.8795646428267989	6.223578158338762	0.48176800013624893	0.3957838388197148	1.4795251323987844	1.0910425999060394	0.4375465839726918	0.2681163149258724	1.473522464247268	1.940541117813441	0.9533877056855415	0.5706098071065004	0.015986737142069777	0.0	0.0	0.0	0.3957838388197148	1.4795251323987844	0.0	0.0	0.2681163149258724	0.0	0.0	0.9533877056855415	0.0	0.2066956883907732	0.29158649454651386	0.3087852177779375	0.1929325992847746	
53600000	-31607.528153818723	-30354.521057277405	-1253.0070965413186	-30204.49101432617	66.666584588481	3.997870853734653	2.670277814645502E-4	0.43389034268370863	2.59902709448978E-4	1.3467742925138768E-8	0.43228400290771785	-1205.0826736302909	3406.207673160367	2342.3240097286634	2283.591468937202	595.2001073097524	9.35857369806757	8	45	19	62	37	0	0	1	1	1	0	0	0	0	0	1	0	0.14105592953874563	0.40700898038242567	0.007818288073966086	0.0854598574895756	0.6175408716824079	0.7542976842844552	0.13335016086594315	3.552136977537783	1.9184114352989012	1.1388093629293616	0.674481994275166	1.2109542818279446	0.02069902613830981	0.0	0.0	0.007818288073966086	0.0854598574895756	0.6175408716824079	0.0	0.0	0.0	0.0	0.0	0.674481994275166	0.0	0.19301510250390091	0.2922657474759981	0.30906857352643785	0.20565057649366233	
53800000	-31600.526653910423	-30335.19499004137	-1265.3316638690508	-30183.008396716807	78.77222179391424	4.353914122909952	2.2783512292761548E-4	0.49892079081928614	2.2049957895012138E-4	1.394452901948153E-8	0.5049225758157567	-1216.4997363123093	4274.2754563253775	1892.2681486178785	2378.657407532615	805.9645431452972	5.026647813311266	5	1	59	68	38	0	0	0	1	1	0	0	1	0	0	1	0	1.4594883302113482	1.9611023676833386	0.3023293166393218	0.4693155298981323	1.7699804141770985	0.9891541727181308	1.7650723288250119	0.20606632409603462	0.06740316332803657	0.9706285344029948	0.7971795972218497	0.2788612353081083	0.012105899230620045	0.0	0.0	0.0	0.4693155298981323	1.7699804141770985	0.0	0.0	0.20606632409603462	0.0	0.0	0.7971795972218497	0.0	0.20341294615491334	0.3004722033343994	0.29723633848276604	0.1988785120279204	
54000000	-31660.52140975219	-30353.02218033369	-1307.4992294185006	-30202.75135797497	81.86502141387622	4.24204050877981	2.065158575072518E-4	0.3396653290537606	2.0251638063723223E-4	5.864083369776849E-9	0.3711456934329157	-1257.3924484574588	2381.3369096944307	1176.7269175077836	728.7866986248372	718.2652510379222	7.9460105794197	58	11	5	60	37	0	0	0	1	1	0	0	0	0	0	1	0	2.557491543946299	3.063288793825182	1.0567405758786168	0.26192857818399734	1.3071176934344266	0.41301816100669103	0.3192554489476204	3.7553144226547905	0.5716046658589838	0.26377068589475383	0.9832035149258301	1.8960656635206825	0.013885902787648213	0.0	0.0	0.0	0.26192857818399734	1.3071176934344266	0.0	0.0	0.0	0.0	0.0	0.9832035149258301	0.0	0.1935899189457286	0.30217771871997057	0.30410430716995657	0.20012805516434337	
54200000	-31613.111169587395	-30327.103170645983	-1286.0079989414116	-30180.918743720635	75.59547796700936	4.175745147450389	2.3282492349809377E-4	0.44513587262294346	2.2948912717684825E-4	1.1333979536727808E-8	0.4668953626910613	-1243.585868535434	3328.2073950005133	2287.3229340591747	1057.8415260649565	23.77350400042938	5.6610078957976135	5	56	72	19	19	1	0	0	1	1	0	0	1	0	0	1	0	0.2180190412146267	0.5503714735284791	0.03443959872991013	0.17643820403113789	2.2823562513087894	0.5428633551024812	0.3276399828608376	0.42240263339799095	1.0737177546622545	0.8972866995681843	1.3295867821414955	1.1679417501134568	0.018080909376959674	0.2180190412146267	0.0	0.0	0.17643820403113789	2.2823562513087894	0.0	0.0	0.42240263339799095	0.0	0.0	1.3295867821414955	0.0	0.19627889692643696	0.3029839152189147	0.30624255265661104	0.1944946351980363	
54400000	-31627.091836096402	-30330.382588020573	-1296.7092480758283	-30185.379682183895	83.76066936980155	4.2816412150710335	2.0387368068713259E-4	0.40634692434855496	2.1450452879309012E-4	8.714139357533877E-9	0.43865143028130776	-1253.1862343208404	3416.155487391995	1752.7289665563358	679.2171618788767	13.665951450279271	1.3071714035310276	28	75	29	38	1	0	0	0	1	1	0	0	1	0	0	1	0	1.0147488257392405	0.5176382963393166	0.33097691927759476	0.286365005860505	2.1576783826507238	0.3433188975848738	3.136318852727826	0.38385119215482966	0.1751502420660178	0.4493341746913878	1.1152264814466515	3.356387169671157	0.014200331783398221	0.0	0.0	0.0	0.286365005860505	2.1576783826507238	0.0	0.0	0.38385119215482966	0.0	0.0	1.1152264814466515	0.0	0.1961297762545076	0.2878933866438597	0.31333085988983644	0.20264597721179517	
54600000	-31583.55809945443	-30308.336560967644	-1275.2215384867854	-30168.014508176046	70.57756745078473	3.9094444576660172	2.299867709590171E-4	0.5299610786937619	2.2500861958077507E-4	1.4940534088482102E-8	0.5389612409080623	-1223.160785772741	2556.014580166622	1578.233473986624	1182.2720089938075	5.706060786842642	10.020598963829242	35	37	62	16	21	0	0	0	1	1	0	0	0	0	0	1	0	0.9588272011097091	1.757599426430454	1.3589728305019866	0.246762307373393	1.3332766393919535	6.0126638365786045	2.766981890223522	0.9629858067591937	0.6782095692723601	2.2831198542696365	1.4776434766031417	0.5682682924259042	0.015429574203946483	0.0	0.0	0.0	0.246762307373393	1.3332766393919535	0.0	0.0	0.0	0.0	0.0	1.4776434766031417	0.0	0.19971703477018685	0.2948582451741097	0.30249036320962513	0.2029343568460773	
54800000	-31594.401682958945	-30339.82620024041	-1254.5754827185347	-30191.722115914938	70.80789996262868	4.0231376526205205	2.1455836327852226E-4	0.3924518163559483	2.104501722830408E-4	6.15255760824692E-9	0.37460561098254724	-1216.281684203719	2269.9756297298695	554.940236082475	928.8473469788553	15.933787877270591	5.1146574085103	88	35	10	10	28	0	0	0	1	1	0	0	0	0	0	1	0	0.10194239044863015	0.0402275013682954	0.6090530487727079	0.26776141681114485	1.3079676713426447	0.9854264375180859	2.175568675381814	0.44629009641056216	0.16849597684271414	1.5453514151968002	0.9409910123863069	0.07887721308965134	0.011931390329818834	0.0	0.0	0.0	0.26776141681114485	1.3079676713426447	0.0	0.0	0.0	0.0	0.0	0.9409910123863069	0.0	0.19989564244146288	0.3000677882947786	0.30871550485030447	0.19132106441345298	
55000000	-31647.772796681773	-30366.346633694044	-1281.4261629877287	-30216.25713980393	67.31779625802861	4.059196466723743	2.2029350920865244E-4	0.4228137125441502	2.3064738728774428E-4	9.710657178392646E-9	0.43402575742043664	-1235.126687758294	2618.6590632975362	1848.3418902894841	682.3123555420325	13.775625491693841	15.806252725556702	40	40	54	27	10	0	0	0	1	1	0	0	0	0	0	1	0	1.4837903192990876	0.24056821893261335	1.271810866413951	0.2040387859928272	0.8762350632108072	3.591220017489545	1.4745610362222852	1.8171905098280647	0.7021601393626606	1.9284336306091818	1.0890226021449485	0.7761055100336886	0.012351878445362096	0.0	0.0	0.0	0.2040387859928272	0.8762350632108072	0.0	0.0	0.0	0.0	0.0	1.0890226021449485	0.0	0.20252678389498413	0.299208187471366	0.30383804490811245	0.1944269837255363	
55200000	-31602.593447088613	-30327.106592911827	-1275.486854176788	-30179.53019914763	74.7742272644238	3.9599393060950736	2.129395566959441E-4	0.3619716232495284	2.0279274263615608E-4	6.517143380017923E-9	0.3816452004173415	-1233.3477446926079	3593.3985723837072	2916.218356993858	764.7357345419849	6.89194188281193	7.846136976974462	24	55	55	11	26	0	0	0	1	1	0	0	0	0	0	1	0	2.1500524652544373	1.0042014873330634	0.625553509630324	0.16205364845782735	1.1674757723196203	0.9227149262142958	2.030491683304491	0.23154426771236095	1.531622925619694	0.03849901382301062	0.9747542083153404	0.3169735398443969	0.015964266873303642	0.0	0.0	0.0	0.16205364845782735	1.1674757723196203	0.0	0.0	0.0	0.0	0.0	0.9747542083153404	0.0	0.1986371941532234	0.29174348985070947	0.31375900627851483	0.19586030971755125	
55400000	-31617.13215755436	-30346.001494202388	-1271.1306633519691	-30196.980994720827	68.01226419752243	4.055704174949394	2.3762460220348627E-4	0.4069292435181041	2.3207868437678174E-4	9.369854147569984E-9	0.4117983479113066	-1218.6700003860612	3966.553762758507	2163.7331384818253	1484.3723041258063	555.0307907835348	4.218530350856537	25	26	54	31	35	0	1	0	1	1	0	0	1	0	0	1	1	0.4764684194526644	1.2332787409551769	0.42701674564831543	1.1950386691526549	2.087487897004199	1.342669903293888	0.3466475229488172	1.204625836377747	0.6148876518338753	0.8137601709618906	3.6291210503870537	0.35340672588745964	0.018843467101777645	0.0	1.2332787409551769	0.0	1.1950386691526549	2.087487897004199	0.0	0.0	1.204625836377747	0.0	0.0	3.6291210503870537	0.35340672588745964	0.19347846413045872	0.2888375345139701	0.31505669362243854	0.20262730773313162	
55600000	-31578.730298045346	-30343.83429617846	-1234.8960018668863	-30198.338154744717	57.061395283114486	4.02381793204948	2.634362895361649E-4	0.3966137593857256	2.626771132205857E-4	1.2047390113224044E-8	0.4141372906979813	-1183.124582459599	1379.9064515164619	1764.078707837359	676.4522184109154	322.59441366016404	2.2055964689105547	50	32	52	3	34	0	0	0	1	1	0	0	1	0	0	1	0	1.1320658160633679	0.08695249866930582	0.03183696733816751	0.3792372644539953	4.080452527977621	1.4458401211978082	2.846118542565402	0.329273914620742	1.1847476840170874	0.09585263652515852	2.5218220186117843	4.247313060770838	0.01927018010376221	0.0	0.0	0.0	0.3792372644539953	4.080452527977621	0.0	0.0	0.329273914620742	0.0	0.0	2.5218220186117843	0.0	0.2029718417962786	0.2976790306852646	0.30812009305420585	0.1912290344642499	
55800000	-31584.621352049908	-30358.284299941148	-1226.3370521087588	-30208.977068050775	54.62644788550823	4.344520806225413	2.8823338319406333E-4	0.43287353070178236	2.9264334136604923E-4	1.5458994295672253E-8	0.42434387192819945	-1175.8418408002822	1489.524242658129	1221.3546656101514	975.7093207805071	5.189499870685863	3.757114452756017	26	64	43	28	10	0	0	1	1	1	0	0	1	0	0	1	0	0.4516252360307979	1.0693361366681962	2.9182184135238702	1.118579931846118	3.9970510071915912	0.051802321972159435	0.1145390540370478	0.3834884979211834	0.4489378414752987	2.420769556778586	3.3530466209838328	2.923934374939225	0.025477303002972445	0.0	0.0	2.9182184135238702	1.118579931846118	3.9970510071915912	0.0	0.0	0.3834884979211834	0.0	0.0	3.3530466209838328	0.0	0.20384600671471031	0.2965872371309628	0.3018372642499583	0.1977294919043675	
56000000	-31594.11126072532	-30342.387134379846	-1251.7241263454746	-30194.524234649194	63.929101392696715	3.9850542360882986	2.7418099534900873E-4	0.40426604351372625	2.7300651754020395E-4	1.4470243490986497E-8	0.43312925650909984	-1207.5871900751347	2558.605905394682	1878.8686031258692	818.6956749698636	7.631620487918706	9.915718682655946	3	46	85	4	33	1	0	0	1	1	0	0	0	0	1	1	0	0.885060621925641	1.4298809048436332	0.898521582058168	0.14624448853181288	1.4490829829086447	2.5401874195416876	0.4112865375406156	0.7592635394818986	1.4887880273042011	0.2364952344560059	0.9207974018552901	0.27757277673975145	0.02580835774857769	0.885060621925641	0.0	0.0	0.14624448853181288	1.4490829829086447	0.0	0.0	0.0	0.0	0.2364952344560059	0.9207974018552901	0.0	0.2040570477896519	0.29007243123234167	0.3128322051143221	0.1930383158636834	
56200000	-31623.487007544674	-30380.23062254065	-1243.2563850040224	-30231.563448159093	61.55564772030375	4.243846126006907	2.607138946869887E-4	0.3469141900964451	2.610421411142719E-4	8.672325632222041E-9	0.3542420718164271	-1191.0715064511246	2396.0090784510535	4079.338328383398	881.712837997001	140.6582954364039	7.649048773450381	33	16	80	4	38	0	0	0	1	1	0	0	0	0	0	1	0	3.6110199252571586	1.576150893913809	4.631314273921139	0.6589500199676798	3.148693766288822	1.5774879124025039	0.1016765565627217	0.09352396152397965	0.12930060464585366	0.08354882501072469	2.003592265512437	0.34376436439349317	0.018458996113095823	0.0	0.0	0.0	0.6589500199676798	3.148693766288822	0.0	0.0	0.0	0.0	0.0	2.003592265512437	0.0	0.1976503270056631	0.29831837351931517	0.3031612555359059	0.2008700439391148	
56400000	-31601.921683960314	-30353.18501607162	-1248.7366678886933	-30207.72620671394	69.15766639689087	4.1669817851090505	2.6484433378257127E-4	0.38386317910858847	2.62327853885618E-4	1.1872953948587421E-8	0.4226496020911983	-1198.8635521119984	3018.870419911233	912.6439310194982	856.5724925698881	867.261474319755	6.774775430459726	58	52	21	1	39	0	0	0	1	1	0	0	1	0	0	1	0	1.8881262861076873	1.2758644803413535	1.0351176011062404	0.513318285288089	3.0717622424611846	0.5014765965952644	1.0757346586929193	0.898609509318861	0.7247277440420721	1.0370319088320017	2.057972031179892	0.1404568633547038	0.020609378963684376	0.0	0.0	0.0	0.513318285288089	3.0717622424611846	0.0	0.0	0.898609509318861	0.0	0.0	2.057972031179892	0.0	0.20382150836105808	0.2942913732652043	0.30401623583519444	0.19787088253854215	
56600000	-31546.246471352973	-30339.833696882815	-1206.4127744701573	-30193.397540385424	52.757703450839074	4.091066281340893	3.2376232697706343E-4	0.41743926518708574	3.2737049911132384E-4	2.099155070468481E-8	0.42750465308624425	-1159.6556659907906	1430.6563267826507	1077.149594745607	527.2229609179706	1204.677897528368	7.789478919257644	55	29	36	11	40	0	0	0	1	1	0	0	1	0	0	1	0	0.03845284259630603	0.1254220995076733	1.4961605147032524	0.48815156080605876	2.099956998592231	0.23368537968716335	2.0393760813201776	0.21832923550258285	0.7473686827178119	0.5146800672764263	2.0182919941650654	0.4031681681937153	0.023459053411244817	0.0	0.0	0.0	0.48815156080605876	2.099956998592231	0.0	0.0	0.21832923550258285	0.0	0.0	2.0182919941650654	0.0	0.198412375030937	0.2916891181054472	0.31999456770969054	0.1899039391539242	
56800000	-31571.61180742	-30365.62305034864	-1205.9887570713563	-30220.91218485363	56.25106658444567	4.090828981194204	2.916236428487477E-4	0.44040018339395026	2.910970920356834E-4	1.73096502401275E-8	0.4483489099392304	-1167.387375609029	2014.4095716407044	414.8853449542672	828.9086556688459	15.819373918264075	5.2681879548454775	67	48	16	6	34	0	0	0	1	1	0	0	1	0	0	1	0	0.13300169895544667	1.7174286109921324	0.2728397248984233	0.20976972747366573	0.7997240242918705	0.7582337016286613	0.5407951532547862	0.0974850050381123	1.0305003463180946	0.258442952753407	0.5662330676943325	1.3593417824499554	0.019714316277914194	0.0	0.0	0.0	0.20976972747366573	0.7997240242918705	0.0	0.0	0.0974850050381123	0.0	0.0	0.5662330676943325	0.0	0.2014929216007522	0.29505061977733255	0.3059266687143772	0.19752978990753703	
57000000	-31563.839855502556	-30330.950224076838	-1232.8896314257195	-30181.84175806981	66.80715041738952	4.29976730348427	2.3305453778709807E-4	0.41076136768662336	2.5506690365791914E-4	1.1240594227982396E-8	0.42767250504081783	-1188.6419956057414	2302.902446029689	364.23754778702767	847.0532029543793	3.5261179619371044	12.464867909353645	62	17	53	8	31	0	1	0	1	1	0	0	1	0	0	1	0	1.5867938839963966	0.09392687325120956	0.16403682047038806	0.334839130389729	1.8825038704128043	2.4630268725793805	0.3775434045384864	0.8560859851863812	0.9909142760777918	0.09556148738375753	0.7907489635074532	1.3823566701766765	0.026672998605943535	0.0	0.09392687325120956	0.0	0.334839130389729	1.8825038704128043	0.0	0.0	0.8560859851863812	0.0	0.0	0.7907489635074532	0.0	0.1935227976419982	0.28231900538977484	0.31894270482678644	0.20521549214143955	
57200000	-31583.845359750332	-30337.217443584632	-1246.6279161657003	-30188.452004194052	63.20701619085298	3.944012302033248	2.5137791247638753E-4	0.42331818211292005	2.4923367396006155E-4	1.4691569734310711E-8	0.4668808457608854	-1199.8776568138976	2384.037521973314	1730.0866713309965	817.6569618504916	6.3792484416243775	11.441005893013376	23	57	53	32	6	0	0	0	1	1	0	0	0	0	0	1	0	1.6948260080300477	3.5933544513024933	0.14736305514047263	0.20667145809445087	1.3382695911618707	1.7977420526922971	0.30662985955226796	1.3353118617100943	0.3053772186710829	2.370171656451885	1.0519711123103022	1.4683470977344912	0.020337849953665967	0.0	0.0	0.0	0.20667145809445087	1.3382695911618707	0.0	0.0	0.0	0.0	0.0	1.0519711123103022	0.0	0.19919824241528875	0.30221858868360163	0.303951578978764	0.19463158992234464	
57400000	-31587.541720293324	-30335.867174732437	-1251.6745455608873	-30186.779639281413	62.371197289732095	3.912036865397954	2.6339402053372226E-4	0.44287148569717383	2.644499096488165E-4	1.8212784924317586E-8	0.5036035819882565	-1200.9059585331336	2293.340322697718	778.4307051196957	370.0123436368103	12.956063846261866	5.018012299058196	49	84	1	13	24	0	0	0	1	1	0	0	0	0	0	1	0	1.4308408547897946	0.1887964119032865	1.9054180847256228	0.30935329610744766	1.2091244723551562	5.628611536719139	0.3254061482433746	0.15900423065206654	1.834386535271299	3.895842849145235	0.8401958958853664	4.412837141723111	0.017274634026639542	0.0	0.0	0.0	0.30935329610744766	1.2091244723551562	0.0	0.0	0.0	0.0	0.0	0.8401958958853664	0.0	0.2018465346032938	0.29379520982609836	0.30556144769204757	0.1987968078785593	
57600000	-31604.613715689717	-30317.300820637607	-1287.312895052109	-30169.270012646022	68.32797440996758	4.087962732542865	2.2232203011561357E-4	0.4569147050677608	2.324553484308098E-4	1.2761372390964323E-8	0.4838603795511653	-1245.8577083143825	2812.2735361029463	810.2063299262472	46.04344396518285	18.785508216080448	14.909006211720456	57	78	6	10	20	0	0	0	1	1	0	0	1	0	0	1	0	0.9865603296578259	1.8774147430536334	0.977948010812488	0.707271713821939	1.4323381286363552	1.042579620688239	0.4523502545478801	0.3118867253033339	2.520189016664314	0.729687248203825	1.2811509846975992	1.52304509671377	0.018343137305905036	0.0	0.0	0.0	0.707271713821939	1.4323381286363552	0.0	0.0	0.3118867253033339	0.0	0.0	1.2811509846975992	0.0	0.19577056157115255	0.3026635520993832	0.30784797431386063	0.19371791201560268	
57800000	-31582.172119522547	-30345.33793206865	-1236.8341874538971	-30192.5538091581	60.90558196161675	4.076761849593904	2.5223397319141405E-4	0.44319512476775913	2.531743191169179E-4	1.1811766146383569E-8	0.42791955401086346	-1194.3607615706103	2076.117386684536	1039.5567566744216	738.3312953248923	12.381004474443264	4.52793598193468	52	39	41	5	34	0	1	0	1	1	0	0	0	0	0	1	0	3.052643687550322	0.6983815038156141	0.5867572029606353	0.38484282210582366	1.0804941567660227	0.6853434441079578	0.09671400398160324	0.1484630825092137	1.4802338476546568	0.46861898372575395	1.1520277952781497	2.635849111758925	0.027707679345100142	0.0	0.6983815038156141	0.0	0.38484282210582366	1.0804941567660227	0.0	0.0	0.0	0.0	0.0	1.1520277952781497	0.0	0.20453933789287804	0.2914099510085178	0.29476273457264773	0.20928797652595557	
58000000	-31554.43937977503	-30356.833774341638	-1197.605605433394	-30206.71826161334	55.014899717876425	4.030620213239163	2.917014470979289E-4	0.3968940068704185	2.9125438828741813E-4	1.4198608471913674E-8	0.4049420383991145	-1164.5938901721743	2571.176979830629	642.5092114108744	3.3040318458995186	2.6623566218290344	2.3291996592019566	56	78	3	32	2	0	0	0	1	1	0	0	0	0	0	1	0	0.8932157872991311	1.2433292170746602	0.010894568671114102	0.29397445896249064	1.1864268360080208	0.2769205780642915	0.613318834352491	0.2633833678504512	0.6480448068478195	0.154485904608929	1.1333195192567997	2.981395408482787	0.023100741164203423	0.0	0.0	0.0	0.29397445896249064	1.1864268360080208	0.0	0.0	0.0	0.0	0.0	1.1333195192567997	0.0	0.19549316035888492	0.3031009847164324	0.3062423383518323	0.19516351657284955	
58200000	-31561.081112481985	-30344.14409319294	-1216.937019289046	-30192.17028165486	54.6057756663607	4.121657882631145	3.0855720299799867E-4	0.4268329106560965	2.9931844823936015E-4	1.9179977259314875E-8	0.45012940345703784	-1175.6218485028483	1804.902065271124	585.2293354585836	55.19033751944556	5.20694527356409	4.9724313306442545	63	71	2	27	8	0	0	0	1	1	0	0	1	0	0	1	0	0.1012501106200297	0.32606964824926776	0.4145920199469622	0.47035552383403206	2.5853734561828405	0.36313613792212407	1.9616024750130878	0.2362749551258581	1.5899301043504692	2.010670527736057	1.9490579089720228	3.0411746500690673	0.02602117049376686	0.0	0.0	0.0	0.47035552383403206	2.5853734561828405	0.0	0.0	0.2362749551258581	0.0	0.0	1.9490579089720228	0.0	0.19831796291055706	0.30610157005145144	0.30423006183894585	0.19135040519904478	
58400000	-31591.81417348991	-30351.420393715565	-1240.393779774347	-30200.213076368786	62.361538178574946	4.163770743677404	2.658503446557369E-4	0.40395802403454656	2.6568713763568753E-4	1.1567659242374134E-8	0.3995047629667251	-1203.4652355604096	1757.9419818147833	813.1382912741399	43.31570967389828	9.447282729162817	4.829485159640116	75	57	4	27	8	1	0	0	1	1	0	0	0	0	0	1	0	0.33786359595719684	0.17356417345926287	0.1866456571684348	0.39082458959481514	3.177231165816522	0.7882617813622939	0.9986239889178911	0.10275167873084794	0.09023923372997232	1.3219140981275717	2.1961273334564604	1.1432767671426989	0.0174219030213621	0.33786359595719684	0.0	0.0	0.39082458959481514	3.177231165816522	0.0	0.0	0.0	0.0	0.0	2.1961273334564604	0.0	0.19548254683904356	0.2996735626792212	0.29920026162094937	0.205643628860785	
58600000	-31582.623772047995	-30344.604023573414	-1238.019748474581	-30199.551849131207	56.281271248671864	4.0834659441655194	2.945607430215464E-4	0.4503391466643139	2.890575866560959E-4	1.840952024019978E-8	0.45495357836808187	-1198.2478683715308	1959.5631454581464	2295.8262686107473	562.4742052489989	21.374412962470256	4.813095129668107	12	57	65	9	28	0	0	0	1	1	0	0	0	0	0	1	0	0.5055493829910327	0.23932625802839647	1.274406711808509	0.1552921172404957	0.5640693281331516	2.5831070073727105	1.6398672224167112	0.08141177133428112	0.10275830178838855	0.9114258631684319	0.45062910319527383	0.0074502124840669275	0.019492695187795193	0.0	0.0	0.0	0.1552921172404957	0.5640693281331516	0.0	0.0	0.0	0.0	0.0	0.45062910319527383	0.0	0.19755232286890306	0.30597258255683624	0.3002555235980423	0.19621957097621742	
58800000	-31642.7642018012	-30358.64591918843	-1284.118282612771	-30212.44141606521	74.51973135986131	4.250375741753404	2.236356843533713E-4	0.44937372825123895	2.380099427697427E-4	1.3615855395288347E-8	0.4919703939154273	-1247.2121526078095	1785.5637920016625	1114.3351763501569	690.3359931821027	27.92398230013645	14.73007501638035	62	41	31	11	26	0	0	0	1	1	0	0	1	0	0	1	0	0.8171214648233328	0.350533803954772	0.35677520936322443	0.1427154574711037	0.6163437344166909	0.694138751933283	0.1135938866861062	0.3715564573033249	1.449271523078299	0.24547463397850877	0.5413615657924742	0.774447188029905	0.02032749161304042	0.0	0.0	0.0	0.1427154574711037	0.6163437344166909	0.0	0.0	0.3715564573033249	0.0	0.0	0.5413615657924742	0.0	0.18670134395438648	0.29849705805842386	0.3144358463245641	0.2003657516626246	
59000000	-31596.09914334403	-30337.204523821263	-1258.8946195227657	-30189.104041049253	61.99598133428894	4.116922616807454	2.5598964779013304E-4	0.4185722264649246	2.459104257700739E-4	1.3083530667218238E-8	0.44669882716118	-1218.9510948090617	3148.2005684726464	640.7859796368055	695.4907193211033	14.542083289580681	6.76498713114814	58	52	26	7	28	0	0	0	1	1	1	0	0	0	0	1	0	0.07517855816602889	1.7064919520436599	0.31311528662366767	0.2759902170220118	1.598719507308814	0.014733768621000067	1.0130603059619223	0.0264112754674264	0.31332615310038014	1.4971910663930168	1.086136789248476	1.4279972413651112	0.01722681732028115	0.0	0.0	0.0	0.2759902170220118	1.598719507308814	0.014733768621000067	0.0	0.0	0.0	0.0	1.086136789248476	0.0	0.19260731597925773	0.30207439671637526	0.3108137742988951	0.19450451300547084	
59200000	-31563.587289346586	-30320.487591708694	-1243.0996976378908	-30171.31636342647	64.59781726947092	4.276904020776691	2.514085977494408E-4	0.40429363132403	2.446627597987874E-4	1.3250474443579116E-8	0.4556162781243375	-1195.3579171336175	2138.8684107067306	1392.4331084716744	808.3353734668112	197.02982928400837	2.7704344331287643	79	4	51	1	36	0	0	0	1	1	0	0	0	0	0	1	0	0.1759563313045383	2.5571353395056247	0.5944024276546214	0.4744284136766943	1.2314120422729073	2.728852560249142	0.20246038512713715	3.2638062576408746	0.15717471334487892	0.012604148932599393	1.8353704021612218	1.8694340375094354	0.01856067526704145	0.0	0.0	0.0	0.4744284136766943	1.2314120422729073	0.0	0.0	0.0	0.0	0.0	1.8353704021612218	0.0	0.1954521868943935	0.3007773925836741	0.3112889993227534	0.19248142119917783	
59400000	-31622.92431752495	-30349.32456593673	-1273.5997515882173	-30202.54772571314	68.28382558732217	4.131024846492306	2.459076445221814E-4	0.4054376715043776	2.4324565771009635E-4	1.1429073798198701E-8	0.43544048372358074	-1223.8127302335658	3104.0078122323434	1754.886393617078	565.2726990608862	14.144938745441069	6.519945224556566	21	68	45	14	23	0	0	0	1	1	0	0	1	0	0	1	0	0.18581893810182795	3.5684350957123274	0.34708029707430554	0.3332533889373908	2.60695549251924	5.285352327879458	1.079477732026594	0.5876031775554782	1.5324873955063367	1.283127871056601	2.1055115398989686	0.10972618686172736	0.018956451400885803	0.0	0.0	0.0	0.3332533889373908	2.60695549251924	0.0	0.0	0.5876031775554782	0.0	0.0	2.1055115398989686	0.0	0.19817113239662829	0.29094488799017576	0.31247712831708546	0.19840685129610924	
59600000	-31574.132663949968	-30320.283645872016	-1253.849018077952	-30177.476567297825	68.45406450840281	4.3346066966658	2.536670675945983E-4	0.40265641538355595	2.579717553007452E-4	1.4395950197163935E-8	0.4611384537362756	-1212.2904078766164	2366.431235777806	1849.1156290914603	778.9432745946284	7.095958726431829	5.121941096770931	29	51	54	36	1	0	0	0	1	1	0	0	1	0	0	1	0	1.5144987451038958	1.2340219443191345	0.42416795002117497	0.1255785798004832	0.8278701766314163	0.16614169110678456	3.6394334911672135	0.1860494662254297	0.5214841244943145	0.7754337591520845	0.7035450032384627	0.8252692118741145	0.0180537902263568	0.0	0.0	0.0	0.1255785798004832	0.8278701766314163	0.0	0.0	0.1860494662254297	0.0	0.0	0.7035450032384627	0.0	0.19955060072734582	0.28267362369200455	0.3246868015355039	0.1930889740451445	
59800000	-31584.4976781739	-30341.664826801887	-1242.8328513720119	-30192.76782899884	54.09953028706698	4.192802267789326	3.1845205126043784E-4	0.42412724483634257	3.050650188739421E-4	1.619262849729409E-8	0.41094891789809734	-1191.624924891685	2240.3278689479453	1791.2858957655537	740.2743727335883	14.810734521070366	7.131610215355611	27	46	58	22	18	0	0	0	1	1	0	0	1	0	0	1	0	0.8347927246862094	2.268443608539497	2.3077024928978798	0.48230283543054087	3.9259992193030695	0.27312226405100565	1.1780718917453317	0.4393245438698427	1.8772175988780848	0.39953992504796765	2.9598744471628953	2.418259306741119	0.02059707666276202	0.0	0.0	0.0	0.48230283543054087	3.9259992193030695	0.0	0.0	0.4393245438698427	0.0	0.0	2.9598744471628953	0.0	0.1928299146543751	0.30437578782937885	0.30472770737925514	0.19806659013698963	
60000000	-31575.261626982723	-30360.85093413882	-1214.4106928439028	-30216.402861139006	44.90162743444477	4.057711824418622	3.4063071893378894E-4	0.4833884643024626	3.3756407857321634E-4	2.5889665653016578E-8	0.4735898663929369	-1165.2153227938884	3595.5762648920036	1252.3369662974733	627.7079732283498	683.7179306293297	7.785333267053025	13	68	42	8	40	0	1	0	1	1	0	0	1	0	0	1	0	0.7566372949488914	0.2644832445524807	0.07428373796087903	1.0343740385488736	2.394246159595423	0.4187009347757579	0.0915939917743117	0.8644975413277336	1.5800557144341323	0.03369677763447318	2.048778564517255	1.765262181643292	0.025607304599376202	0.0	0.2644832445524807	0.0	1.0343740385488736	2.394246159595423	0.0	0.0	0.8644975413277336	0.0	0.0	2.048778564517255	0.0	0.19669965812420132	0.2876032458218534	0.3166310977859528	0.19906599826799104	
60200000	-31520.985554164068	-30329.842077222405	-1191.1434769416612	-30179.824276288324	48.333364770595566	4.116222380362693	3.424271521915245E-4	0.38738366747397807	3.5588136350027714E-4	2.0835814574641275E-8	0.4055379642846854	-1137.1438039624352	1975.300083341333	921.1818041649004	330.01431407425383	906.5439526529706	9.277821046275818	41	39	36	13	42	0	0	0	1	1	0	0	1	0	0	1	0	0.016530775987647548	2.3893739645579903	0.6081117860548673	0.2840805548801338	2.505059795807711	0.12226314792287007	2.4554333547628198	0.800397275161357	3.2488254913080152	1.0150915777139486	2.1708149669620282	2.1166952404104205	0.029388028426894794	0.0	0.0	0.0	0.2840805548801338	2.505059795807711	0.0	0.0	0.800397275161357	0.0	0.0	2.1708149669620282	0.0	0.20150921304800956	0.30270525010865434	0.3034100287151739	0.19237550812816076	
60400000	-31471.334205177263	-30308.197596507	-1163.1366086702617	-30158.17694523936	43.90039314173958	3.8996546378891064	3.8387889701416855E-4	0.4426970384263283	3.9069624849391013E-4	3.2462532718414E-8	0.4665805091266426	-1113.8917154679846	1213.3683314782497	1134.2637690199438	225.6914129464699	437.07995714339563	6.2354296352217204	41	54	17	17	42	0	0	0	1	1	0	0	1	0	0	1	1	1.6144923313060993	0.16549047201318062	1.0449285107925508	0.18179698962518326	2.2803574661116426	2.2667015197976736	0.29756025145929504	0.0386002519728993	3.451322217802709	0.037952922879784586	2.0448136197938425	0.18925181177383404	0.02322195005007968	0.0	0.0	0.0	0.18179698962518326	2.2803574661116426	0.0	0.0	0.0386002519728993	0.0	0.0	2.0448136197938425	0.18925181177383404	0.20464495408538613	0.29256334042803195	0.30727765567965304	0.19551404980692746	
60600000	-31515.87590337318	-30340.04386150077	-1175.8320418724113	-30193.193745387583	48.476508030138774	4.17638090319274	3.768321150233443E-4	0.4348252082648707	3.7561805782946066E-4	2.8727129067561523E-8	0.454697671367111	-1119.3205510273233	2100.960991177181	705.1131292382179	2879.533352989182	663.8377469589009	5.004546528617908	17	13	10	92	39	0	0	0	1	1	0	0	1	0	0	1	0	0.7237005197764018	1.2689268981854371	0.897380601320555	0.7130215036011501	2.654253742832548	1.8651582457961258	3.191291888603841	0.3011430750257438	0.37664410266834086	1.2698663997691917	2.185089373055189	1.3672605916078737	0.024612502484482733	0.0	0.0	0.0	0.7130215036011501	2.654253742832548	0.0	0.0	0.3011430750257438	0.0	0.0	2.185089373055189	0.0	0.20058340264745386	0.30044494138189975	0.3014968935359024	0.19747476243474246	
60800000	-31512.379313646208	-30332.632181981764	-1179.7471316644446	-30186.91055276789	38.621522866056075	3.985245797338884	4.110702010951236E-4	0.44428120769130436	3.9329741760603767E-4	3.3502087752708916E-8	0.4614409037314623	-1132.8358825538398	1514.7502182175922	422.42353322340693	526.0883026163644	322.03198846807754	6.598567993652296	64	17	46	8	36	0	0	0	1	1	0	0	1	0	0	1	0	3.8526132870420797	0.6660903608820999	0.28626243851594	0.11246379952373335	0.4868207929199685	0.6380025313891239	4.76852543010846	0.08389795616318925	0.8799583798908764	0.06310601578802998	0.4817104839842825	0.559777780610862	0.030202100536270027	0.0	0.0	0.0	0.11246379952373335	0.4868207929199685	0.0	0.0	0.08389795616318925	0.0	0.0	0.4817104839842825	0.0	0.20482331882499363	0.29723250975777477	0.30541606487814954	0.19252810653908056	
61000000	-31515.563103259865	-30348.145940082268	-1167.4171631775973	-30204.665929105708	46.51692673070436	4.062094253377056	3.712200059052563E-4	0.4362264354243774	3.6315767011691223E-4	3.093350492209976E-8	0.47057501098108073	-1123.9837719722905	1627.378806118811	4582.521130999874	646.2921283026374	518.7443547291803	3.9780266940220366	58	1	20	54	38	0	0	0	1	1	0	0	0	0	0	1	0	1.3152657498796898	0.15436870033261121	0.3085715976893922	0.10580483148238375	0.6799502891228215	0.5650214721515544	0.015043453778329214	0.495307615511298	0.23195100821880255	0.6015122742620095	0.5762878270238567	0.4283646354516944	0.023171780969576058	0.0	0.0	0.0	0.10580483148238375	0.6799502891228215	0.0	0.0	0.0	0.0	0.0	0.5762878270238567	0.0	0.20853336112797155	0.2934475119957463	0.29818045385466874	0.19983867302161185	
61200000	-31510.965702060414	-30329.372526393734	-1181.5931756666791	-30177.61621811466	45.618619539529746	3.9853994818482255	3.3624978193549926E-4	0.47125399301209975	3.6714512171107685E-4	3.331306254069604E-8	0.5037461996221363	-1130.73652565298	3065.971465737955	681.066846605665	1126.1978858031537	703.0977511506943	3.6133721026955903	4	6	86	40	35	0	0	1	1	1	0	0	0	1	0	1	0	1.5300714890340714	0.8919447742681544	0.2664673051834632	0.5913924370350209	2.739763484142097	1.4095922449618683	0.04313906587729961	1.0336807436174662	0.4695504422234089	0.2785536410140535	2.372830191445335	1.239729669519139	0.03124253546626093	0.0	0.0	0.2664673051834632	0.5913924370350209	2.739763484142097	0.0	0.0	0.0	0.4695504422234089	0.0	2.372830191445335	0.0	0.20124747370560303	0.29185249125417745	0.31130466459385475	0.19559537044636338	
61400000	-31542.029906095682	-30342.610981071874	-1199.4189250238073	-30195.570255862483	48.21299451917776	4.117912039828037	3.4340504443444334E-4	0.43364569704262257	3.499556765173431E-4	3.002647813931213E-8	0.484438222618027	-1152.542648919486	1345.9742252876554	1002.4884549268361	1744.5609122691608	430.2717007002634	6.161660263265272	48	37	6	46	34	0	0	0	1	1	0	0	1	0	1	1	0	0.13159930377029583	0.8798273280487915	1.4067857224990372	0.28337773009520434	1.5976374830030546	0.8973522533043962	2.462758539708189	0.5792184606502249	0.384266477411725	0.09333327075271054	1.1628437104266005	0.0829132779788611	0.02886437865295276	0.0	0.0	0.0	0.28337773009520434	1.5976374830030546	0.0	0.0	0.5792184606502249	0.0	0.09333327075271054	1.1628437104266005	0.0	0.19801227119925294	0.29561459595706857	0.3099804426935252	0.19639269015015196	
61600000	-31530.20613524287	-30353.883935103993	-1176.3222001388756	-30202.61583367719	46.32624570231308	4.283399497582725	3.6714217298503324E-4	0.3743607717277038	3.656602857706169E-4	2.077931950326804E-8	0.39599182493395	-1128.114894943565	1774.119914907062	997.4756380436513	855.061388587901	598.5317836488429	2.777726048902697	57	36	8	34	36	0	0	0	1	1	0	0	1	0	0	1	1	0.2668949931553543	0.6453657784552714	0.06025957019525684	0.6697757303551641	1.8123963303463397	3.0330883625599285	0.4789408182873182	0.828313365745217	1.0373588966697005	0.030106572553514614	2.3596608493847673	0.3887090792301677	0.027668344178827145	0.0	0.0	0.0	0.6697757303551641	1.8123963303463397	0.0	0.0	0.828313365745217	0.0	0.0	2.3596608493847673	0.3887090792301677	0.19647209545427857	0.29911538966778695	0.3064570763459466	0.1979554385319867	
61800000	-31500.15188868582	-30336.046935247196	-1164.104953438625	-30186.102365704293	45.92093573636995	3.8526680729259386	3.5662013665345226E-4	0.4463872627504574	3.5745538102044047E-4	2.5883423078044832E-8	0.4574780155319609	-1119.6349748078783	1289.9798354585473	1682.8209130152995	470.9039009687957	655.3962735947924	2.266628031880416	8	44	20	63	36	0	0	0	1	1	0	0	1	0	0	1	0	1.6682256125901507	1.4868396296666277	0.45297085427294553	0.23912513422711965	1.024424627156185	0.11765432293274626	1.1778408435877235	0.04107384255012559	0.2811390105283986	0.027612396109621743	1.1379963611841968	1.0405433664056762	0.03238701034364856	0.0	0.0	0.0	0.23912513422711965	1.024424627156185	0.0	0.0	0.04107384255012559	0.0	0.0	1.1379963611841968	0.0	0.1995677133873949	0.29236403507073366	0.31021182202088216	0.19785642952098795	
62000000	-31513.95206477906	-30317.82577296919	-1196.1262918098691	-30172.92512974358	53.27043765264476	3.9527184245180282	3.340114142660426E-4	0.49229948255689204	3.3103778234435196E-4	2.7407164699886153E-8	0.4977004493853641	-1147.078756977509	2063.2793289510246	755.4173216741937	300.8850630826007	597.8474448256791	4.212065760501556	37	61	2	33	38	1	0	0	1	1	0	0	1	0	0	1	0	0.7743907804646127	0.84851252019235	0.9437205775575693	0.29321388441410984	1.4733113665470765	2.3596830617945925	0.5548114845024585	0.21071193735079355	0.25767511813400223	0.8544038134680267	1.2036299628723732	3.1662359904024244	0.030611158573792922	0.7743907804646127	0.0	0.0	0.29321388441410984	1.4733113665470765	0.0	0.0	0.21071193735079355	0.0	0.0	1.2036299628723732	0.0	0.19476954219815165	0.293311308142459	0.30918561348054524	0.20273353617884263	
62200000	-31570.496360869358	-30373.52561502165	-1196.9707458477103	-30223.943791263726	46.19827305714977	4.459552602909509	3.667263551617047E-4	0.41214339569083874	3.670987552331026E-4	2.7664839639569315E-8	0.45598421803925604	-1146.228042821902	1830.1045536704066	1377.6283246156731	1088.2455088970064	476.00142606712564	5.4299230812282495	2	20	57	58	34	1	0	0	1	1	0	0	1	0	0	1	0	1.527473121140963	0.6203363597939607	0.3738453752204792	0.37244845618401945	3.068929629372272	0.37254870028205317	1.5609981576853096	0.49681482363814716	1.7240641777301076	0.3953303680133836	2.904692735407431	0.2714980896391681	0.030127996726354155	1.527473121140963	0.0	0.0	0.37244845618401945	3.068929629372272	0.0	0.0	0.49681482363814716	0.0	0.0	2.904692735407431	0.0	0.19016758608608783	0.29889232798946513	0.31308196706125174	0.197858118863194	
62400000	-31579.083775799772	-30338.5845960741	-1240.4991797256732	-30184.03227475027	57.99250112105378	4.077946502412955	3.179978777246914E-4	0.44563462150921684	3.0700323789252813E-4	1.9830734982695923E-8	0.46179068770326775	-1190.2263416319574	2480.326701190518	1125.259926368044	533.8422816372957	627.2731298858712	12.08840919431191	25	56	46	8	36	1	0	0	1	1	0	0	0	0	0	1	0	1.2417134589121983	2.487506448476432	0.6498476518170868	0.2488310210578063	1.488973757034606	0.09465206408458847	0.6993718665759159	0.08560798750400286	1.0585202618548741	1.0018230547491034	1.2199256420666167	4.53106612329038	0.0387759705743451	1.2417134589121983	0.0	0.0	0.2488310210578063	1.488973757034606	0.0	0.0	0.0	0.0	0.0	1.2199256420666167	0.0	0.19875445072543632	0.30515078921923044	0.2968716904696839	0.19922306958564798	
62600000	-31575.015752908497	-30362.200121228856	-1212.8156316796394	-30209.175788659944	51.96814263696556	4.300990981676565	3.109881055184922E-4	0.35137873371950074	3.087529286301345E-4	1.1800512084882317E-8	0.3533367381254545	-1158.559330161494	2186.9015604826564	702.9882845414064	1456.5544202749536	677.5517904223964	5.457515589261874	53	4	8	67	39	0	0	0	1	1	0	0	1	0	0	1	0	1.034314859074403	6.939205511607661	0.6227482169218438	0.15427345838871045	2.072065066076158	1.4267767419722288	1.7740274047888736	0.29337316508549316	0.2796145603822202	1.4206956439225056	1.9050607120526695	0.17147550189083377	0.015516959094652293	0.0	0.0	0.0	0.15427345838871045	2.072065066076158	0.0	0.0	0.29337316508549316	0.0	0.0	1.9050607120526695	0.0	0.20307027040672876	0.2961370055117068	0.302866274759788	0.197926449321775	
62800000	-31551.928333900396	-30360.102027013334	-1191.8263068870633	-30213.970362880485	46.67899941460339	3.964682287688171	3.321301540321976E-4	0.4147359446027178	3.284613905934801E-4	1.9177155493550637E-8	0.41661563967890985	-1142.6938428365822	2226.0604734727804	605.6138899842845	602.9335628385352	549.2052207091622	5.029854718610726	55	14	12	53	37	0	1	0	1	1	0	0	1	0	0	1	0	0.0761108703352245	0.11182058488424876	5.131952652060478	0.6674334252048592	2.036440536683831	1.5981831071456278	0.14350735866233366	0.09273170483702353	1.385891605672824	0.2649359970888938	1.636833913215326	0.22095370868260708	0.022063011806108	0.0	0.11182058488424876	0.0	0.6674334252048592	2.036440536683831	0.0	0.0	0.09273170483702353	0.0	0.0	1.636833913215326	0.0	0.18885014528301988	0.3017628482474857	0.3115377938003173	0.1978492126691757	
63000000	-31553.892550748886	-30353.126233837513	-1200.7663169113723	-30201.994672211247	45.98053850226186	4.2242475070943675	3.4284145639598863E-4	0.3733865610775277	3.2575966428601797E-4	1.795848502205988E-8	0.39372586770545037	-1149.942705908521	1428.8144498984586	637.7857140356414	552.0056958974558	675.4155497908652	3.0520389841388442	91	7	31	6	36	0	0	0	1	1	0	0	0	0	0	1	0	0.8113784052300828	0.2507677558032405	0.686021706956604	0.43671745114803096	2.0442753145210784	4.053691340432909	0.28148856713664094	2.9480933313894684	1.2491341626413814	0.39090510219041497	2.2183501476368255	1.4106219210056468	0.023533884624938998	0.0	0.0	0.0	0.43671745114803096	2.0442753145210784	0.0	0.0	0.0	0.0	0.0	2.2183501476368255	0.0	0.20367765013270858	0.3034601607864677	0.3025046288891541	0.1903575601916683	
63200000	-31569.090111494123	-30387.308334485973	-1181.7817770081497	-30237.054941285107	50.60958702765988	3.68747435323928	2.8923278789485873E-4	0.3917035501255375	2.9208206583593137E-4	1.3983450990669466E-8	0.4073373735690136	-1134.5482926418533	2166.5245157588097	1316.1957606497617	493.07958509172335	563.8855244073457	2.1445239627506814	28	46	13	46	38	1	1	0	1	1	0	0	0	0	0	1	0	0.3531101965582834	0.2021933801717556	0.46135324125529337	0.17921018555517737	1.7950800574992978	0.49808042551912607	2.8495440187460743	0.6210892045406519	1.876143390975858	0.6014466662793858	1.8269697501042013	0.4643750552646012	0.020271499429060057	0.3531101965582834	0.2021933801717556	0.0	0.17921018555517737	1.7950800574992978	0.0	0.0	0.0	0.0	0.0	1.8269697501042013	0.0	0.1978101143594406	0.29692807256153747	0.3100775914860349	0.19518422159298568	
63400000	-31549.08167574594	-30333.83965963286	-1215.2420161130776	-30191.97407485499	55.243887867391734	4.076915938899228	2.9825048200761076E-4	0.3735079293418047	3.038761341250995E-4	1.4253513318488602E-8	0.3953097251655614	-1171.883210474764	3181.7767226726132	1813.7294361755257	1923.2635807345546	620.3637700673944	4.629981666191015	3	56	17	58	37	0	0	0	1	1	0	0	0	0	0	1	0	1.4754967014654923	0.20321810999924245	0.5714160144276542	0.16633155508038064	0.8097858509387649	0.5799776839738152	0.2218983194590282	0.03503558439501666	0.02372011406218142	1.6572584896873248	0.7431536797349073	0.24443518853592366	0.01799653070577272	0.0	0.0	0.0	0.16633155508038064	0.8097858509387649	0.0	0.0	0.0	0.0	0.0	0.7431536797349073	0.0	0.1932216093546209	0.2990399105260519	0.3043806143197213	0.20335786579960452	
63600000	-31556.133136003307	-30353.805886443322	-1202.3272495599856	-30210.06880381486	54.135105393866326	4.234444878231592	3.0970827044728946E-4	0.39158527276268834	3.07030607092248E-4	1.8903631779685692E-8	0.4418530537827327	-1157.9121601764189	1775.7119289003708	2062.57809032009	620.5306166288602	742.7462219967409	3.6220296952306135	32	40	23	36	40	0	0	0	1	1	0	0	0	0	0	1	0	0.9403532487234355	0.753822449618274	0.8106105393906101	0.11413853309500868	0.7133195105554029	0.40996274047024184	1.2240765897689023	0.30063715946748676	0.29332273240757123	2.453032667840592	0.6636704061723476	0.1257169279639563	0.018027650427389016	0.0	0.0	0.0	0.11413853309500868	0.7133195105554029	0.0	0.0	0.0	0.0	0.0	0.6636704061723476	0.0	0.2020330838300175	0.2971047836633874	0.30605088118621593	0.19481125132037766	
63800000	-31593.687662416924	-30322.193764305986	-1271.4938981109383	-30177.27353997585	61.76861995209754	4.312003964308683	2.414711757151879E-4	0.4145159242580833	2.440494352198029E-4	1.1218366649970364E-8	0.4442941824043842	-1222.772804811806	2104.8722719174634	826.5945196381615	1492.843266526805	761.7172981442601	10.516373581760302	78	6	21	29	37	1	0	0	1	1	0	0	1	0	0	1	0	0.3520428696527543	1.1406961231539368	3.860878783771765	0.2120354789357867	1.183221846390174	0.3808221691927197	1.270173306812093	0.32884467081421687	0.26596434100521327	0.7640004871378849	1.1285515092667942	1.2036018093341176	0.019217729528043306	0.3520428696527543	0.0	0.0	0.2120354789357867	1.183221846390174	0.0	0.0	0.32884467081421687	0.0	0.0	1.1285515092667942	0.0	0.19429692141798213	0.3003744540481686	0.3110268712928011	0.19430175324104662	
64000000	-31601.59141557992	-30372.858574926657	-1228.7328406532624	-30220.315067231157	62.846699036644196	4.113368404989461	2.7069650471666864E-4	0.3663107099355852	2.6706973748109934E-4	1.0963659964117994E-8	0.3878351066674664	-1183.272236468108	1919.7472233292767	867.9246813756638	116.95753560003	2.436054819313123	5.276816482589739	62	72	4	28	5	0	0	0	1	1	0	1	0	0	0	1	0	0.37507002714942045	1.0064067326212718	1.2517548952071218	1.8051458414203387	4.8247782884897905	0.8213620359055444	0.04633430848476141	0.23015891698247917	0.270866881545732	1.9720279885764036	4.3394476132812665	1.1815270830352684	0.018616430521448374	0.0	0.0	0.0	1.8051458414203387	4.8247782884897905	0.0	0.04633430848476141	0.0	0.0	0.0	4.3394476132812665	0.0	0.19089147820848307	0.28604733945581184	0.3137904783389927	0.2092707039967109	
64200000	-31559.249330755512	-30335.029214860584	-1224.22011589493	-30188.26424586772	58.58355706495532	4.152220128273389	3.2166043317191444E-4	0.4311976332532602	3.191508033677151E-4	2.1113153814790417E-8	0.4478189976013988	-1174.0079601472119	1902.1476397675551	1422.5364874467082	580.6056352262134	151.00455363150905	6.0086880404934675	34	47	53	4	33	1	0	0	1	1	0	0	1	0	0	1	0	0.5729015440242674	0.7240710332079318	1.93532733318049	1.1458110028431134	4.479853260761984	0.8861337626131205	0.03977449601888456	0.8554092523897375	0.6254158232482716	0.6742732463135646	3.3499253721557682	0.701332691938906	0.02004058386931066	0.5729015440242674	0.0	0.0	1.1458110028431134	4.479853260761984	0.0	0.0	0.8554092523897375	0.0	0.0	3.3499253721557682	0.0	0.20140305273915468	0.30586309180652416	0.29659132736950544	0.1961425280848143	
64400000	-31553.003402484417	-30335.72782015204	-1217.2755823323782	-30190.733615051304	55.99192447871843	4.008468876772584	3.188380841600158E-4	0.37968441097957073	3.1740540143551194E-4	1.2229046862830848E-8	0.35614187264456143	-1167.2842524109512	1712.826938604162	1077.1470202164278	747.9142271762371	841.7362481179844	5.700693513901258	37	48	16	35	35	0	0	0	1	1	0	0	1	0	0	1	0	1.0546794402996371	0.80515200599833	1.8817070883338125	0.5961357366985619	2.4040569518213806	1.0214729202359927	0.0847004619101008	0.5466595984959955	0.29384084639846053	2.9888926290457127	2.164626351874474	0.7776474879042847	0.022149444195447412	0.0	0.0	0.0	0.5961357366985619	2.4040569518213806	0.0	0.0	0.5466595984959955	0.0	0.0	2.164626351874474	0.0	0.19269127192267516	0.30297194637856084	0.304851705778343	0.19948507592041964	
64600000	-31528.22830443458	-30317.132930954016	-1211.0953734805614	-30173.787908102706	52.383638869187706	4.288457451960939	3.264188301676703E-4	0.4243181232038606	3.12009699899409E-4	1.7548380461355002E-8	0.4176884484888763	-1170.6574880784997	1888.041515165324	1011.6147872203652	639.3515581725717	5.188253263092831	8.301078515027129	43	64	28	33	3	1	0	0	1	1	0	0	0	0	0	1	0	0.10307792010398217	2.0452738229023795	0.5539823544035968	0.17706416410626363	0.6552078430645698	2.0269448811652175	0.19277556390685127	0.8566132513293118	0.31256553014396526	1.8502899416951255	0.628203104333032	0.10275287730125332	0.02197765555246423	0.10307792010398217	0.0	0.0	0.17706416410626363	0.6552078430645698	0.0	0.0	0.0	0.0	0.0	0.628203104333032	0.0	0.20558255448808607	0.2990122220668005	0.29996615203197435	0.19543907141313765	
64800000	-31542.13680994556	-30374.374458632527	-1167.762351313035	-30218.422305024113	52.72054854093663	3.9462656996896053	3.1683025517459054E-4	0.48209148105002253	2.991934815968065E-4	2.047759714519581E-8	0.46013023207824894	-1124.057960535238	1911.3237370657723	779.2515483739973	1121.001456399505	1.5166969341600307	2.4268400029627166	50	79	4	34	4	0	0	0	1	1	0	0	1	0	0	1	0	1.452029116134143	1.6962909604674457	1.120070359994078	0.4831693245967022	3.189249757745318	0.042228237659962274	0.21879368446920971	0.6212022773990179	0.06180320655802573	2.885938382730865	1.1774566658336714	0.07198804016725563	0.029152102152649177	0.0	0.0	0.0	0.4831693245967022	3.189249757745318	0.0	0.0	0.6212022773990179	0.0	0.0	1.1774566658336714	0.0	0.19097798710142186	0.2988796522397075	0.3083650382376327	0.20177732242123647	
65000000	-31537.088530641864	-30324.830410938222	-1212.258119703642	-30172.227535238904	55.38845891920281	4.10991704467645	2.984103638682586E-4	0.4064139412099795	2.93620494028099E-4	1.781797532905418E-8	0.4508985909243202	-1164.4961452613582	1802.7839707116157	875.238031906209	1253.3856602133942	709.6129101488976	3.2302180492379304	31	36	31	36	37	0	0	0	1	1	0	0	0	0	0	1	0	0.16488232263977454	2.060973193228604	0.03278242982308917	0.5288878144714966	1.9022672180573472	0.29862808717366945	0.2035370974071656	2.466156642322983	0.3123319261903492	2.2864792736680597	1.6716410222352134	0.6990629450182833	0.01873032430949354	0.0	0.0	0.0	0.5288878144714966	1.9022672180573472	0.0	0.0	0.0	0.0	0.0	1.6716410222352134	0.0	0.20250938803370439	0.2988309754451702	0.30439527424843604	0.19426436227268798	
65200000	-31533.194878552316	-30336.157204309937	-1197.0376742423812	-30187.6550504474	52.69825561783915	4.127501928558146	3.0677095035585726E-4	0.45123955078213457	3.011775347943908E-4	1.863662752687082E-8	0.4526034507736727	-1151.1662376130894	1525.0870615527795	1864.8529790821412	3633.2154980638097	633.9399624250311	4.1707044048946615	17	10	18	90	36	1	0	0	1	1	0	0	0	0	0	1	0	0.29044459131767936	1.9285340157088038	0.06239557933519985	0.06469049146557042	0.3563776732257808	0.0267856719417234	0.9730390477507544	0.9821331616192237	0.9081711332534722	1.6789949780056659	0.3621355113267895	0.20438436654520983	0.030956467505418136	0.29044459131767936	0.0	0.0	0.06469049146557042	0.3563776732257808	0.0	0.0	0.0	0.0	0.0	0.3621355113267895	0.0	0.20373186753675426	0.2968473025229273	0.3059018856579107	0.19351894428240632	
65400000	-31598.921306012748	-30332.886284547476	-1266.0350214652713	-30183.71488758055	59.208405947558646	3.993367003968476	2.7249864271790747E-4	0.3917756252914828	2.684369612655307E-4	1.2649798867202824E-8	0.41580947582358646	-1208.4819283377562	2517.7176976697306	2918.0555074727413	3294.0548950204584	778.276833477733	8.046213929242255	3	48	4	83	33	0	0	0	1	1	0	0	0	0	0	1	0	1.5826832722603965	1.9258261488865782	2.1760016889204903	0.16927678209901104	1.55187343720526	4.587721372396137	1.3133514315500903	1.4289876214873647	0.9361669724207649	2.4681361290453125	1.1973639811677848	0.5404466240937165	0.020133807138934437	0.0	0.0	0.0	0.16927678209901104	1.55187343720526	0.0	0.0	0.0	0.0	0.0	1.1973639811677848	0.0	0.19946705045392382	0.30088598612961703	0.3049794464573517	0.19466751695910595	
65600000	-31591.391881226453	-30318.46978094225	-1272.922100284204	-30166.144237241624	78.67590840217235	4.171111600892269	2.3465869423723414E-4	0.4362750294789163	2.2816240796675076E-4	9.924630245332213E-9	0.4342047619642479	-1227.3493433167969	2069.1622810631975	2957.6723365894404	766.2339993069576	78.78287155199513	9.835559677690231	1	51	80	7	32	0	0	0	1	1	1	0	1	0	0	0	0	0.0884888602399223	0.5556239340484473	3.4230401138968793	0.7266224206296227	1.027934883161754	0.699991791581061	1.5565967823957285	1.0766947191341714	1.0763516649239555	1.45386674857646	0.6584144279722055	0.21940471824563443	0.010953281511829612	0.0	0.0	0.0	0.7266224206296227	1.027934883161754	0.699991791581061	0.0	1.0766947191341714	0.0	0.0	0.0	0.0	0.1973407513334759	0.2903448587885814	0.3099550214834207	0.2023593683945205	
65800000	-31587.110297950785	-30339.960830920045	-1247.1494670307386	-30188.66973030461	70.27135209049116	4.015894740555008	2.7350943056301944E-4	0.40673394644426114	2.7646151201352146E-4	1.527174766718788E-8	0.43971417686213704	-1203.1154595075673	2435.5453392984464	2458.2856495089204	880.4252558754507	11.31505921483884	9.518281832271729	26	29	79	11	26	0	0	0	1	1	1	0	1	0	0	0	0	0.8126272916603243	2.1556881171070987	0.09458978756202988	0.5813678751283226	1.17861511933684	1.007563236976933	1.4464601633741967	1.3102863266009228	0.866729750537512	0.04107841724685385	0.445095685240053	2.085787327170437	0.010524709614713556	0.0	0.0	0.0	0.5813678751283226	1.17861511933684	1.007563236976933	0.0	1.3102863266009228	0.0	0.0	0.0	0.0	0.20736701555497852	0.2925636123331067	0.2989121976227249	0.20115717448918843	
66000000	-31622.610231593746	-30356.611478455037	-1265.9987531387083	-30211.253446995514	62.0622204178575	4.37442020458621	2.56418232451583E-4	0.4286806168068303	2.4342670060432882E-4	1.0282653073523355E-8	0.39982546179048895	-1224.0354247960743	2405.237681445225	1276.8535496415038	679.68107537196	15.19772626081794	7.93603234405319	40	45	49	11	26	0	0	0	1	1	0	0	1	0	0	1	0	1.6728392846665814	1.2885278340656787	0.6006203679140284	0.23142120538974137	2.0790696260741477	1.0718093905860189	0.313593684670771	0.14618497150553886	0.19455266070361332	0.18382046200870786	1.6067985632376938	1.8529247736069574	0.017245450143609113	0.0	0.0	0.0	0.23142120538974137	2.0790696260741477	0.0	0.0	0.14618497150553886	0.0	0.0	1.6067985632376938	0.0	0.1977746053578836	0.2922306612288833	0.3137473035582467	0.19624742985498497	
66200000	-31635.77190637418	-30362.41373145373	-1273.3581749204507	-30207.6856081218	72.18480668826636	4.227937489722083	2.114488668920175E-4	0.3427658466821647	2.1839594055963785E-4	5.866051821020492E-9	0.3546222916745059	-1230.9243142493144	2387.0723828482305	1430.08175660051	1264.1713436314994	15.0093878565333	3.4018909556061363	46	6	81	16	22	0	0	1	1	1	0	0	0	0	0	1	0	0.00201290017139905	1.6289342122959631	1.8591731737154389	0.5058546744600427	1.8322120272560223	1.4382826297625868	0.4761982959615509	0.5357375743760154	0.2527602583742181	0.04314785475329223	1.9204371776178448	1.3409112276253115	0.02479764501822215	0.0	0.0	1.8591731737154389	0.5058546744600427	1.8322120272560223	0.0	0.0	0.0	0.0	0.0	1.9204371776178448	0.0	0.19341378855805774	0.3009342114298451	0.3090977022102849	0.19655429780181088	
66400000	-31584.70070300308	-30316.53613037592	-1268.1645726271588	-30170.064046493913	68.38330116148452	3.994905107640999	2.35891436183635E-4	0.4606320273105839	2.3011220134811652E-4	1.2461466920202043E-8	0.47577866595651624	-1222.38598245895	2812.250285905926	1721.0560828439845	915.2298043007639	30.20393644255603	4.934133105970032	33	49	54	5	30	0	0	0	1	1	0	0	0	0	0	1	0	2.6375206963891866	0.5271647803207604	0.5505068802789541	0.16440476559542958	1.7062972978632307	2.467426921816654	1.4281325563946712	1.1282309060158422	0.694291166221176	0.6948152975845203	1.1598142368235742	1.2092764751913379	0.013145750529196788	0.0	0.0	0.0	0.16440476559542958	1.7062972978632307	0.0	0.0	0.0	0.0	0.0	1.1598142368235742	0.0	0.1939887219194308	0.2932592359710797	0.31192018264635746	0.2008318594631306	
66600000	-31638.005522428917	-30370.798690342897	-1267.206832086018	-30225.572160978285	69.5844404724709	4.2808162781223755	2.2721259489693645E-4	0.42387149745186353	2.3727572973622865E-4	1.1358529368486905E-8	0.4529346950857805	-1226.5031682043868	3024.091245898635	2384.103208411425	974.1759967769991	50.8861275335313	6.661319939973793	49	9	75	10	28	0	0	0	1	1	0	0	1	0	0	1	0	0.37491588615452287	0.07326402306719096	1.4841098943912203	0.37582305866012405	1.7227233705459335	0.09686142354534102	0.9335220768906949	0.09259182105782654	1.260126982057607	0.29051763759323873	1.184399838304338	0.09630663494500036	0.01753636283821098	0.0	0.0	0.0	0.37582305866012405	1.7227233705459335	0.0	0.0	0.09259182105782654	0.0	0.0	1.184399838304338	0.0	0.19541256967918236	0.2978856907058067	0.30686350118950173	0.19983823842550769	
66800000	-31584.698683624512	-30364.99899904523	-1219.6996845792803	-30217.82562256528	50.8149179035591	4.040718327749998	3.164950997238683E-4	0.380095870053467	3.214016605505456E-4	1.5057824464801123E-8	0.38484898280747276	-1175.2746406045233	2225.622300021773	766.5838132316746	51.653132841040055	25.97316880735988	3.8920375643139464	48	86	5	3	29	0	0	0	1	1	0	0	1	0	0	1	0	3.3294233117214436	0.04967004220000745	1.5202061842428105	0.8690713393260963	4.133152163568069	0.18959921154689946	1.0885290047312124	0.1750013602446252	1.6128247712896122	0.011406014203043068	3.3176553416947736	0.13394863047173872	0.023059945931123652	0.0	0.0	0.0	0.8690713393260963	4.133152163568069	0.0	0.0	0.1750013602446252	0.0	0.0	3.3176553416947736	0.0	0.20423984480140167	0.30025887117929784	0.30299796270733625	0.19250332131196277	
67000000	-31563.91815890463	-30349.85418960096	-1214.0639693036726	-30201.875212232357	62.529466922533096	3.9918532307666106	2.813491588001646E-4	0.3481386639876468	2.7159140002801745E-4	1.0892504456642E-8	0.377809784331438	-1172.9712582817149	2381.016246969493	724.7622027917936	825.77218247025	17.58619597349701	4.1441267694870545	47	27	58	11	28	0	0	0	1	1	0	0	1	0	0	1	0	0.8133745195449074	0.17517581613346886	0.16393397235029433	0.30887270742749523	2.9056043189938023	0.518823656336708	1.4525768458172885	0.37713629020570405	0.11339241629436812	0.501525790546243	2.149692752914108	1.1310316579393334	0.022526309083581827	0.0	0.0	0.0	0.30887270742749523	2.9056043189938023	0.0	0.0	0.37713629020570405	0.0	0.0	2.149692752914108	0.0	0.20634224001984938	0.2979677033339034	0.30457333245204204	0.19111672419420359	
67200000	-31597.448324174307	-30352.712955694315	-1244.7353684799925	-30203.70893373949	63.96988366089498	4.183702087090633	2.6850245936123167E-4	0.3912109450403833	2.655891660596035E-4	1.1196022198027318E-8	0.3962773364181671	-1194.9847496875248	2431.0955518227765	1192.544174518034	852.2680786687962	1018.1773035005962	5.8756395168294695	31	55	37	12	36	0	0	0	1	1	0	0	0	1	0	1	0	1.858816551411789	0.9284572409927989	1.3153862279305573	0.211784515031523	1.3473129119288794	1.7012212304861836	0.8438093253317402	3.197947331064598	0.026855912011812998	1.7940793371543646	0.5245336783679916	0.1365110999841752	0.01563154009947396	0.0	0.0	0.0	0.211784515031523	1.3473129119288794	0.0	0.0	0.0	0.026855912011812998	0.0	0.5245336783679916	0.0	0.19766410538156134	0.29615780405295467	0.3101947597130912	0.19598333085239125	
67400000	-31566.606058459085	-30344.36548376429	-1222.2405746947966	-30194.655262462496	56.38895387718881	4.107008436539867	2.936326163686353E-4	0.40747786434036093	3.002684257544806E-4	1.802430485808684E-8	0.44986570648542534	-1179.5491234555757	1931.852592314488	1194.5871320770123	653.4642935052075	117.04905720375285	5.2526113951771585	48	29	55	4	35	0	0	0	1	1	0	0	0	0	0	1	0	1.1096576366932518	0.1465245809492098	1.4610167340159133	0.15569623376495711	1.6662963474532335	0.2463974566506216	1.895243188835848	0.31716048330993696	1.150805169233427	1.0659388699675925	1.3310126026788116	0.17268515447081953	0.02119762120841494	0.0	0.0	0.0	0.15569623376495711	1.6662963474532335	0.0	0.0	0.0	0.0	0.0	1.3310126026788116	0.0	0.19942203327158767	0.29699623597767844	0.3072715121227827	0.19631021862794973	
67600000	-31612.096251457202	-30337.537402657188	-1274.5588488000124	-30195.994205318388	68.67487445250677	3.9978641860675084	2.4896724372982436E-4	0.4471415536943793	2.3730175569178333E-4	1.1436170304596013E-8	0.44994019743438224	-1222.7436232445116	8051.485214379399	2364.2154651956885	739.4180448578124	798.8041317029487	12.89254911217498	2	56	69	6	38	0	0	0	1	1	0	0	0	0	0	1	0	4.985675509833781	0.14839895719446503	2.5996408653531504	0.05553025263243844	0.23736417725492204	0.36315246176776117	1.844764201961849	0.4042221875630483	0.9999372504865937	2.312477654305854	0.17837799167324356	0.306320820609834	0.013571716426845657	0.0	0.0	0.0	0.05553025263243844	0.23736417725492204	0.0	0.0	0.0	0.0	0.0	0.17837799167324356	0.0	0.19829793420408567	0.30751492149234366	0.30100694679196205	0.19318019751160712	
67800000	-31582.085253005152	-30334.663857643773	-1247.4213953613807	-30189.530411413518	68.00058820369823	3.8490769779298666	2.8719258182287295E-4	0.4093419167560287	2.7753148351730304E-4	1.0956237571786188E-8	0.3761450774036879	-1200.2159109786653	1825.1612065419226	1076.3821129955522	716.2987683255383	388.14970241723034	4.747116371276675	61	36	37	4	33	1	0	0	1	1	0	0	0	0	0	1	0	0.19479525837933642	0.43853321849276444	1.6220604618430647	0.45454935055930507	1.8006219418950085	2.171940873458676	0.2886751478392148	0.6315518889340134	0.5859819837803025	3.2857830567403603	1.448802154307259	0.6116222948107851	0.01908866182944939	0.19479525837933642	0.0	0.0	0.45454935055930507	1.8006219418950085	0.0	0.0	0.0	0.0	0.0	1.448802154307259	0.0	0.1857717220958204	0.3060556957555017	0.3120032403439477	0.19616934180472873	
68000000	-31584.209104712496	-30348.482274723352	-1235.7268299891437	-30203.77342871724	53.70227597332302	4.196031992915646	3.0253504330608934E-4	0.3862163696495876	2.96165963219547E-4	1.424410649930605E-8	0.4016774197262806	-1193.3329009571362	7310.751800991649	1850.0281493392445	460.5197762528465	6.112276629451716	6.768930078900729	3	91	45	27	5	1	0	0	1	1	0	0	1	0	0	1	0	0.2664320908465166	0.3083027867934578	0.43947034575272814	0.17444047398636167	1.0006896766836557	0.5879763757218636	2.212482366276246	0.1621743545882294	0.008702162541297664	1.4189227808655014	0.6195166961447628	1.6979320006248184	0.022223386704980978	0.2664320908465166	0.0	0.0	0.17444047398636167	1.0006896766836557	0.0	0.0	0.1621743545882294	0.0	0.0	0.6195166961447628	0.0	0.19402134302784302	0.2953585071116842	0.31284091641234213	0.19777923344812903	
68200000	-31568.834717684404	-30360.443716045273	-1208.3910016391314	-30208.26462385296	51.778479235403616	4.077765358129619	3.110380303372739E-4	0.35946992540996736	3.0756167765339453E-4	1.4410644234369732E-8	0.3892631878113166	-1162.5339660975217	2047.2884104370232	1034.967788557434	683.5176336586143	8.960879777838763	2.34726189152718	33	53	52	1	32	0	0	0	1	1	0	0	1	0	0	1	1	1.9957569549433087	1.3308781013809283	2.265707045595924	0.1975475535319046	1.2852217665567596	2.2668124435701276	0.20387551099013063	0.8388550791597357	2.0147771295510233	1.4817960685364044	0.6484729641983626	0.37504527802084087	0.03393361892708597	0.0	0.0	0.0	0.1975475535319046	1.2852217665567596	0.0	0.0	0.8388550791597357	0.0	0.0	0.6484729641983626	0.37504527802084087	0.20088343980407308	0.2996790032426231	0.304829583438909	0.19460797351439335	
68400000	-31617.54206220815	-30350.268747490743	-1267.273314717407	-30204.24129853574	63.28866820764461	4.424141552490644	2.5388397143197365E-4	0.4388645334416006	2.5167056876944637E-4	1.3064960706683182E-8	0.44992493590704546	-1217.7518322225783	2124.2746616581785	1983.9946703799826	593.5956593843686	9.343926991428843	4.020169798700724	32	44	63	17	15	0	0	0	1	1	0	0	1	0	0	1	0	0.3254457840094093	0.8889570728028166	0.7135379458347836	1.5942542286327184	3.2950749312173597	0.37970295931668546	1.5817681083844868	1.2922341252166614	0.4711544107803673	3.2240586232373696	3.4403339585078614	1.9350428486164133	0.015321781703893285	0.0	0.0	0.0	1.5942542286327184	3.2950749312173597	0.0	0.0	1.2922341252166614	0.0	0.0	3.4403339585078614	0.0	0.19167997729655337	0.31198653131904214	0.30042085678135794	0.19591263460304514	
68600000	-31586.258337187886	-30323.11901948913	-1263.1393176987553	-30179.101176639448	62.052733688728786	3.981899521551611	2.970486542740857E-4	0.46829170072568027	2.7896694020134745E-4	2.0212850439502975E-8	0.49469423106758326	-1220.5630781238744	1351.4803690622366	1758.308710945517	569.3527161608158	8.668938717530844	11.144614306419633	60	22	58	8	23	0	0	0	1	1	0	0	1	0	0	1	0	1.2145488291160347	0.19542133926817865	1.7512399122224784	0.3703067055322446	1.8453697840042	1.0277636613654235	0.4835783150131283	0.3531924436924527	1.0535303629587567	0.6739490862587029	2.119652648852904	0.4507454159945798	0.020588906262737797	0.0	0.0	0.0	0.3703067055322446	1.8453697840042	0.0	0.0	0.3531924436924527	0.0	0.0	2.119652648852904	0.0	0.19385709418943814	0.297255268179219	0.30720371724057177	0.2016839203907697	
68800000	-31628.37784001729	-30345.138660469667	-1283.2391795476196	-30196.503277659816	67.18284698799565	4.1322886246990125	2.4803868114038234E-4	0.4188707821795174	2.5339838948429394E-4	1.2361664113251899E-8	0.45388129472716365	-1234.129944812272	5145.261185984799	1552.2884131302424	1463.6251167013704	613.5431488315178	8.77306794045243	9	5	60	67	30	1	0	0	1	1	0	0	0	0	0	1	0	0.006322599814095861	0.12246538580137847	2.0698388129238703	0.07697826808771033	0.6092920363084846	0.22775634616956325	0.13734798700566436	0.19808738433220496	0.0026833887072044977	2.8075240007003517	0.43348103106410535	5.667150242593202	0.014598119118404345	0.006322599814095861	0.0	0.0	0.07697826808771033	0.6092920363084846	0.0	0.0	0.0	0.0	0.0	0.43348103106410535	0.0	0.2033037414440749	0.2996099723289067	0.3062227713846408	0.19086351484237618	
69000000	-31588.17487484304	-30340.775042379923	-1247.399832463118	-30192.07886859421	60.43729622025793	3.9599207994532257	2.7643739805248093E-4	0.3958947963024071	2.73018213545737E-4	1.25506496438115E-8	0.4135499699764647	-1200.1890474065551	2246.5757336838365	1647.5875244095141	599.8427957206703	156.79028732133307	6.031661187347746	21	64	48	5	33	0	0	0	1	1	0	0	1	0	0	1	0	0.435857514543465	2.5914509321217594	2.2149922586136	0.3798697729953024	1.71313506450685	0.11585825235544847	1.2242255017327928	0.26327890910791896	0.9469729961761058	2.8507848484528187	1.3273732304804022	0.29058538322652394	0.018942943184050206	0.0	0.0	0.0	0.3798697729953024	1.71313506450685	0.0	0.0	0.26327890910791896	0.0	0.0	1.3273732304804022	0.0	0.20564198845388998	0.29991722304152724	0.3006875193622922	0.1937532691422891	
69200000	-31575.806577923555	-30330.199336641217	-1245.6072412823382	-30184.459516462288	64.0596836307273	3.9970394913349696	2.72437904145049E-4	0.41177239661513904	2.6651537385838136E-4	1.3766504275701471E-8	0.43425262619837124	-1195.5861319897117	2986.438827747816	2562.6787685998515	1559.3919669790998	554.5033809645989	6.992536867519811	4	21	55	55	36	0	0	0	1	1	0	0	1	0	0	1	0	0.1250556672362345	0.5310600633412987	0.4780416510586842	0.46615790722428135	2.1985839628407335	1.5346112493251813	0.5955978496544734	1.0033864043746719	0.9574828205418929	1.9151848825149713	2.384648662647649	1.2887312382142877	0.020000450969363006	0.0	0.0	0.0	0.46615790722428135	2.1985839628407335	0.0	0.0	1.0033864043746719	0.0	0.0	2.384648662647649	0.0	0.19236368235653517	0.28854199675030073	0.31120233695275346	0.20789198394040917	
69400000	-31572.157856974543	-30324.894231260143	-1247.2636257143988	-30177.0237200798	62.280541281212265	4.118272585522003	2.2735996773344292E-4	0.4366970523157884	2.4106844707325346E-4	1.0250027075647466E-8	0.43325562732285966	-1199.9366145675326	3104.467401267261	2786.313254306912	1540.4604909157833	850.8849993101222	7.862486464746102	20	9	57	46	39	0	0	0	1	1	0	0	1	0	0	1	0	2.056190749450559	0.08852366274496504	0.609448594490525	0.15596623226658732	0.6094217804222744	1.390443043083261	0.8617163385731521	0.24337228030291552	1.4392738874280964	0.04895850175477175	0.2646805249375305	2.7266483310506184	0.016544933490802008	0.0	0.0	0.0	0.15596623226658732	0.6094217804222744	0.0	0.0	0.24337228030291552	0.0	0.0	0.2646805249375305	0.0	0.19572295747083265	0.3088907214062601	0.3020894208571807	0.193296900265725	
69600000	-31620.030196131058	-30342.62947065359	-1277.400725477469	-30196.41751008118	69.86391042553039	4.2804710319908255	2.254923931256002E-4	0.426436754098632	2.3179538322503878E-4	9.947149417272252E-9	0.43457767133639646	-1232.3928548099807	2780.227288333538	5341.065320620111	1814.756768966961	513.3406955616738	6.247302175860897	34	3	70	30	34	0	0	0	1	1	0	0	1	0	0	1	0	0.2775805375361824	1.0344902718737303	0.28701735072042056	0.08615825060717645	0.9399273977987038	1.652480101489955	0.9090172175949955	0.035463912045253974	0.4978842049972193	0.5657606194825737	0.8209357044589389	0.4498344876409324	0.015220589372940508	0.0	0.0	0.0	0.08615825060717645	0.9399273977987038	0.0	0.0	0.035463912045253974	0.0	0.0	0.8209357044589389	0.0	0.19473450835034922	0.3016720121659381	0.3088822022617029	0.19471127722200812	
69800000	-31644.24900525282	-30344.75876746099	-1299.4902377918306	-30200.033418196304	73.38158133669779	3.8565096562628525	2.0533704253793394E-4	0.42629341294527523	2.0596043360874956E-4	8.22528702478918E-9	0.4459612797133131	-1257.191291575868	2672.888122045309	1112.450739018457	47.64991501212101	18.765538849320198	7.017425384914077	58	73	17	10	13	0	0	0	1	1	0	0	0	0	0	1	0	1.0009239494448836	0.1563778342117841	2.6303569518107737	0.16779763677927734	1.3335873734753716	1.7780408262991305	1.4966687489985107	0.7256356066120708	0.18770628232136452	4.459816431113244	1.1883513592115316	0.3999511044708602	0.01288836090131451	0.0	0.0	0.0	0.16779763677927734	1.3335873734753716	0.0	0.0	0.0	0.0	0.0	1.1883513592115316	0.0	0.1956431332179625	0.3084055622058518	0.301461709903821	0.19448959467236288	
70000000	-31616.304515331893	-30345.765045602617	-1270.5394697292745	-30197.816615338117	72.93145248509548	4.14508695027986	2.1520859315691027E-4	0.461061315326303	2.201906102400241E-4	1.131240405305761E-8	0.48073874672847194	-1233.5560228887794	4371.01755369071	1053.929433821025	22.080513555369357	18.890564804758178	10.319457959441253	48	83	15	9	16	0	0	0	1	1	0	0	0	0	0	1	0	1.4247216364266941	0.16731839071797458	1.2574432151501973	0.19922496813226698	0.9638589568029672	1.2921654434480365	0.03286018007778177	0.29281722431011015	1.785428074745	0.5174633357421375	0.9601696588568244	0.37270710202674895	0.013451270043172373	0.0	0.0	0.0	0.19922496813226698	0.9638589568029672	0.0	0.0	0.0	0.0	0.0	0.9601696588568244	0.0	0.19300866939271802	0.2998435744191205	0.3125963244113714	0.19455143177678813	
70200000	-31635.59611073077	-30337.183143395894	-1298.4129673348764	-30190.51075255107	76.61881179619085	4.139520039790577	1.9934146395505337E-4	0.4321466369158891	1.903232057152264E-4	6.682304960262781E-9	0.4226907511687998	-1249.653317382221	3727.0421837033878	2751.373879886376	578.5982250848901	6.515876758410693	9.330267067377859	10	77	47	6	31	0	0	0	1	1	0	0	0	1	0	1	0	1.0733583378798948	0.8112479503702468	4.672978662780722	0.35605025169704	1.751897065227589	3.668415325311598	0.08689408066423676	0.20278735420539215	0.11719818371853259	1.3809507708678108	1.5195988546168822	1.7639695085435687	0.014830015634213666	0.0	0.0	0.0	0.35605025169704	1.751897065227589	0.0	0.0	0.0	0.11719818371853259	0.0	1.5195988546168822	0.0	0.1968481609897561	0.3057167538743985	0.293906519369056	0.2035285657667874	
70400000	-31615.713399823053	-30300.290538131925	-1315.4228616911287	-30150.870908790952	76.0736104461267	4.1795921229930375	2.0340946925000562E-4	0.4501012256990783	2.1598653063125352E-4	9.884291025749905E-9	0.47603327565035575	-1263.177886821011	3674.494321177634	2312.63222480129	1001.4283815996214	81.27495426564113	16.281690147219418	25	51	55	11	29	1	0	0	1	1	0	0	0	0	0	1	0	0.1061475008479188	2.734288753402118	0.26354418672754815	0.2326027701892572	1.6796407280527026	2.677296340583198	0.6142501971037514	2.3264801358115688	5.13198400538847	0.6122376960610154	2.1172171266458224	0.44705063296686964	0.013623229564152243	0.1061475008479188	0.0	0.0	0.2326027701892572	1.6796407280527026	0.0	0.0	0.0	0.0	0.0	2.1172171266458224	0.0	0.19756818349571537	0.3082118109007865	0.29924531753251254	0.19497468807098353	
70600000	-31631.765494057196	-30330.20152870635	-1301.5639653508433	-30180.815034856496	76.48837029794991	4.16850865939002	1.8881801816840948E-4	0.4279707266268793	1.826662394590662E-4	8.016633034128036E-9	0.47327334782298985	-1254.6123517491694	2716.3927350503272	2197.5374729439536	646.7004930495096	40.541597715296135	5.263735759755522	56	40	40	1	34	0	0	0	1	1	0	0	1	0	0	1	0	0.10675984785404481	0.7965874204273231	1.7901807779660912	1.3406488009793271	3.327636179944611	1.0240611385508396	1.6294307942641897	1.0223124811563278	0.5469583634179006	1.2962827846388059	2.6299069680266935	0.2300773823286515	0.014917825805915863	0.0	0.0	0.0	1.3406488009793271	3.327636179944611	0.0	0.0	1.0223124811563278	0.0	0.0	2.6299069680266935	0.0	0.19484495135567273	0.30339789543199014	0.3036039378873704	0.19815321532496455	
70800000	-31625.83322148863	-30338.92627304902	-1286.9069484396082	-30188.631407523153	69.27276691177823	4.127216040096952	2.2812916093811227E-4	0.40866998985463726	2.3134322040164343E-4	1.0374905017638195E-8	0.43594113459991124	-1232.0314733802345	1922.1317535677363	1077.2573327384857	1012.9212207852216	56.47074236455799	10.287561613402618	64	53	16	1	37	0	0	0	1	1	0	0	1	0	0	1	0	3.2498843859323303	0.39772536656317103	1.7907743766429691	0.25986024039236855	1.8984590461247832	0.5569265775899511	2.1146408056671397	0.2207507326116513	2.038924192131182	5.531668333656042	1.5404629976435698	3.848352263940528	0.01681021302057994	0.0	0.0	0.0	0.25986024039236855	1.8984590461247832	0.0	0.0	0.2207507326116513	0.0	0.0	1.5404629976435698	0.0	0.20353960685800507	0.30056952110872287	0.29679273917721866	0.19909813285605124	
71000000	-31619.569116158404	-30352.233570166336	-1267.3355459920676	-30201.58390257524	66.79296301717046	4.165851532259552	2.501637810724267E-4	0.4348324869102395	2.4209315283956246E-4	1.1497676506693872E-8	0.42887622456949703	-1216.2116727216858	2174.641084387122	1452.2338198054472	655.9243224134885	6.9796254381854	9.308178533982115	69	31	35	5	31	0	0	0	0	1	0	1	1	0	0	1	0	2.39164075806654	0.621844013760632	1.2581378435359787	0.13089295780651614	6.700213102921688	1.2305768812935327	0.4685231918060304	0.9070089850127112	1.038411173465066	1.295698203070233	4.042435410586411	0.4674093352628019	0.020447141316504335	0.0	0.0	0.0	0.0	6.700213102921688	0.0	0.4685231918060304	0.9070089850127112	0.0	0.0	4.042435410586411	0.0	0.1984054237850501	0.3051490872890455	0.30581787103967145	0.19062761788623075	
71200000	-31605.121128444982	-30336.583136813046	-1268.5379916319368	-30185.016854373793	69.64709184480265	4.20715088384652	2.3007507812591835E-4	0.46164765295735527	2.265240614772413E-4	1.1282348675799362E-8	0.47156442636439927	-1223.7832538108164	2275.8252778671194	810.8539812349012	319.797544373689	23.45817541824393	4.291602744348803	66	66	1	6	32	0	1	0	1	1	0	0	0	0	0	1	0	5.056177023346293	0.0032709973215496644	0.5857623995060993	0.28245124267302163	1.4428948957147316	0.1909829280876881	0.812889598743421	0.02638157742060485	0.5062541853750427	0.2162716102233748	1.1365551676335592	5.532438809738367	0.017311704862444297	0.0	0.0032709973215496644	0.0	0.28245124267302163	1.4428948957147316	0.0	0.0	0.0	0.0	0.0	1.1365551676335592	0.0	0.1913452586337452	0.29580390768148634	0.31601808802727926	0.19683274565748698	
71400000	-31608.801740889565	-30332.80232914515	-1275.9994117444146	-30177.420918015505	73.25993140746401	4.073664477169135	2.2129202275711425E-4	0.4232544425273201	2.249063348120727E-4	8.541989604389215E-9	0.4197230641403142	-1234.9103896039094	2655.4548637439316	965.1473177544005	939.1165666575289	183.853737720194	6.006517466672883	57	38	42	2	32	0	0	0	1	1	0	0	0	0	0	1	0	0.20559378161163896	0.267631885052521	0.1929450080291814	0.7239740284980807	2.9503665088592843	0.25099123630766185	0.735258955651784	0.7543764069173322	0.45920556214938096	0.07483468952666483	1.7622414012956198	0.23020671090259337	0.019505407706066312	0.0	0.0	0.0	0.7239740284980807	2.9503665088592843	0.0	0.0	0.0	0.0	0.0	1.7622414012956198	0.0	0.192986190337233	0.29473258603033703	0.3162615319279335	0.19601969170449435	
71600000	-31650.048951282875	-30345.352810493267	-1304.6961407896079	-30200.789120797133	69.73149480010845	3.9319509212185704	2.1108409155805438E-4	0.4240617839781044	2.1769483547656667E-4	1.0214689503073735E-8	0.46752174547784286	-1262.9490255045287	2360.305079014304	939.9833288378946	840.6918129965578	13.634360099455154	14.149088124103885	69	39	30	16	17	1	0	0	1	1	0	0	0	0	0	1	0	0.13334793261461544	0.3946753737479664	1.1039182883511647	0.14436583152846394	0.8408680989569387	2.0745720160609693	2.280013440821449	0.5995953549689385	2.095323728280182	0.9715518930991504	0.5582973437200165	0.0671995895137839	0.016271575375452763	0.13334793261461544	0.0	0.0	0.14436583152846394	0.8408680989569387	0.0	0.0	0.0	0.0	0.0	0.5582973437200165	0.0	0.20117935174102547	0.2978870665647625	0.30923659697006295	0.191696984724147	
71800000	-31612.697781504066	-30339.950900820677	-1272.7468806833876	-30194.91371288587	63.85048542129661	3.965670798245249	2.290401604513022E-4	0.3763479765893491	2.3040170673981652E-4	8.615403103761381E-9	0.39591408821056645	-1229.6291739740739	2099.3932899843426	1312.8954222916818	1016.5933798382126	41.53287442238696	5.7193070016702485	54	68	9	12	28	0	0	0	1	1	1	0	0	0	1	1	0	0.443512628752903	0.14644109630872018	1.0671913383536062	0.4320041759238679	2.105430223622059	0.0038287719654357785	0.4801909217958825	2.2637776335265576	1.643914467012736	0.19254000665760884	1.4351458569097773	0.672418771288503	0.011980048671050443	0.0	0.0	0.0	0.4320041759238679	2.105430223622059	0.0038287719654357785	0.0	0.0	0.0	0.19254000665760884	1.4351458569097773	0.0	0.20066459487835375	0.2949593001315073	0.30823685259914163	0.19613925239099522	
72000000	-31591.241894022456	-30343.790552362738	-1247.4513416597167	-30195.208914758616	56.747921443842365	3.905371134687949	2.9472935289086787E-4	0.44345828668526693	2.869929569593807E-4	1.513595066928578E-8	0.43390439941389203	-1195.1674204150027	3068.1009335452422	1583.412080455871	877.485286544243	24.120643058435423	4.9938108607840075	48	2	85	7	29	0	1	0	1	1	0	0	0	0	1	1	0	1.405491705852778	0.16140033608543503	0.05769133432791345	0.9703392162626422	3.7018499463814876	1.9111028327723636	3.889798947282353	1.5433304814143056	0.536224180235683	0.4895076796658491	2.6003099179629086	1.6982099140309732	0.01763733660825121	0.0	0.16140033608543503	0.0	0.9703392162626422	3.7018499463814876	0.0	0.0	0.0	0.0	0.4895076796658491	2.6003099179629086	0.0	0.19089157698849699	0.3031727906462855	0.3043468709784707	0.20158876138674484	
72200000	-31573.84724567862	-30328.746654295068	-1245.1005913835509	-30180.37032512284	61.99920777998075	4.279519062067675	2.992605172952818E-4	0.4401433004758004	2.91559123617049E-4	1.726146357769542E-8	0.44398635321078206	-1196.0640949979377	1880.8386933835527	1024.803183916012	486.4741345944402	343.7610290968693	4.838928151775066	37	68	31	1	34	0	0	0	1	1	0	0	0	0	0	1	0	0.06496639703212549	0.16200336092921305	4.120283467240298	0.40385056014668985	2.2412552935100387	1.3252558657767135	1.4975100434527804	1.0820481241157671	0.3119941177362879	0.06132454799556877	2.1289209075841002	2.4880053270392475	0.022035975836639733	0.0	0.0	0.0	0.40385056014668985	2.2412552935100387	0.0	0.0	0.0	0.0	0.0	2.1289209075841002	0.0	0.19782417735064226	0.295317524679729	0.31060713584063276	0.19625116212899402	
72400000	-31613.456195866806	-30330.729915849875	-1282.7262800169299	-30182.478977120863	73.28029476051826	4.0275835076499025	2.402409722452778E-4	0.48890201221929636	2.489988029417797E-4	1.5801407288030898E-8	0.5072670525443865	-1233.4319397507284	3983.911457442071	779.2744442407111	1203.1007178570353	526.859290794014	8.767105416821344	43	33	21	40	34	0	0	0	1	1	0	0	1	0	0	1	0	0.41923280166798166	0.3145490034518996	0.34874510548081755	0.33515432878597423	1.722720866638089	1.9432539854324051	1.3337638423985436	0.6540296133665418	0.5169660889906446	1.3857867141509066	1.6785649342954743	2.796701439677535	0.021939805860741294	0.0	0.0	0.0	0.33515432878597423	1.722720866638089	0.0	0.0	0.6540296133665418	0.0	0.0	1.6785649342954743	0.0	0.20030073082756059	0.29591725120095336	0.30931832893190964	0.19446368903957437	
72600000	-31593.11386896148	-30348.57650873181	-1244.5373602296727	-30203.631914427842	62.823160750810494	4.036402078741695	2.807043728769189E-4	0.4177335900188532	2.688861711817867E-4	1.553940072645299E-8	0.4493222057959254	-1190.038408771275	5316.008833346269	1722.1439179993406	1851.6427131505222	740.991228096847	4.384955141758598	3	11	74	48	35	0	0	0	1	1	0	0	1	1	0	1	0	2.1663785100288373	1.594150088299215	1.385626863169542	0.3577626252808825	3.8805589548060535	1.626911506555203	0.8916584083147319	1.0092194783463457	0.0787132270694978	0.19000194238679216	1.9042792341451689	0.4785149924970581	0.020065166277993013	0.0	0.0	0.0	0.3577626252808825	3.8805589548060535	0.0	0.0	1.0092194783463457	0.0787132270694978	0.0	1.9042792341451689	0.0	0.19074855193595144	0.3119568769372341	0.2998553332783111	0.19743923784850118	
72800000	-31587.59450311764	-30326.9341442685	-1260.6603588491423	-30175.105433258752	60.08526344039247	4.106321086689876	2.6906322309143215E-4	0.4233329686058403	2.644410070668716E-4	1.4062627473858019E-8	0.4335263993217039	-1211.211793687602	1530.1749771052014	3511.9124292383726	1235.6142226776367	844.3368520875332	11.713012149910588	28	13	64	30	36	1	0	0	0	1	0	1	0	0	1	1	0	1.2598245158457573	0.9102452923619248	1.8744542235610688	0.07418724584544518	1.2290146474001657	1.3660733696929062	0.17660168908401078	0.7051264831413085	0.37948996232295945	0.40584252029438483	0.7674377112259119	1.9811789826021768	0.02989029118445396	1.2598245158457573	0.0	0.0	0.0	1.2290146474001657	0.0	0.17660168908401078	0.0	0.0	0.40584252029438483	0.7674377112259119	0.0	0.20004087230004325	0.299243235004818	0.3048387349307298	0.19587715776440676	
73000000	-31579.441852714655	-30315.815216468403	-1263.6266362462507	-30168.461815508115	68.531744267792	4.138568413468303	2.5668334553337736E-4	0.42271490282318036	2.4338173695243002E-4	1.1771021074914994E-8	0.434162776757292	-1205.9498141287188	1874.0163214144734	1325.6829775209053	440.8166367780401	961.9782822425547	6.658659608022874	56	1	8	68	38	1	0	0	1	1	0	0	1	0	0	1	0	0.4463142933589345	2.436302039111479	2.847068951217087	0.423510211241403	1.3134944126085886	2.8697407645952366	1.2906459128972076	0.2774815469812961	4.369969016140091	1.6070311707819753	0.6533249165233964	2.569384639009146	0.02401053651989632	0.4463142933589345	0.0	0.0	0.423510211241403	1.3134944126085886	0.0	0.0	0.2774815469812961	0.0	0.0	0.6533249165233964	0.0	0.19365274037364005	0.2957951997883628	0.3130654388001904	0.19748662103780473	
73200000	-31554.901994692525	-30329.30099353749	-1225.601001155035	-30180.05638828264	58.1908433528836	4.005145786026232	2.7532049178310064E-4	0.4438566993690855	2.66309591558231E-4	1.5794634573230423E-8	0.4604213766764199	-1177.0989529000026	730.7595485284013	2267.230737827758	2213.482441560485	783.1287923782804	3.227467210123887	1	23	11	100	36	0	0	0	1	1	0	0	1	0	0	1	0	0.15184338622594679	0.12422605996091629	1.4708676466898307	0.5000514167757645	2.6272259904304454	0.1512340124572898	2.9194944363314757	0.43628360194688987	0.41605532292604214	0.37546367950490395	2.183520495932689	0.08495493810736493	0.019288237667812708	0.0	0.0	0.0	0.5000514167757645	2.6272259904304454	0.0	0.0	0.43628360194688987	0.0	0.0	2.183520495932689	0.0	0.2001894011799497	0.29678435306856876	0.3003092592739464	0.20271698647753303	
73400000	-31567.847694264638	-30370.52807403254	-1197.3196202320992	-30223.38780955188	56.57971299665451	4.203443101697793	2.935798649882751E-4	0.3953401320071388	2.9303728230139207E-4	1.5065604261372828E-8	0.4190765708155543	-1152.2998218720747	2355.6909826492583	427.6906357664342	360.5576332043899	664.3544904174618	3.072657997130064	39	6	14	75	37	0	0	0	1	1	0	0	1	0	0	1	0	0.9761210350491332	0.04807930049798072	0.3303350523716476	0.31393295299884794	1.7936152451846972	2.2354501890189002	0.580034532075976	0.21210618483351396	2.1168699361906658	0.1706951795923943	1.2968961424310146	0.6323793381955503	0.01808843263887541	0.0	0.0	0.0	0.31393295299884794	1.7936152451846972	0.0	0.0	0.21210618483351396	0.0	0.0	1.2968961424310146	0.0	0.19639659513916563	0.301099548067295	0.30348240502295676	0.1990214517705805	
73600000	-31549.853664311326	-30346.831474169925	-1203.0221901414013	-30198.51228071029	57.67540988848347	4.168434912562641	3.493739601408015E-4	0.5261839818777377	3.2581898438351043E-4	3.5193273337837245E-8	0.5383012653752799	-1153.7174222404271	2569.4323988933893	805.0646382999582	604.2186955991369	67.23579196294834	4.622408277861581	33	60	41	1	36	0	0	0	1	1	0	0	1	0	0	1	1	0.3707812360136588	1.460890986167935	0.2141122825925378	0.37481642777167257	3.3001383115568093	3.9473743747066257	0.11993678490093214	0.47375828356784777	2.5193028583022405	0.9106420898295053	1.5281488448539928	0.09080905553316601	0.027463613125734834	0.0	0.0	0.0	0.37481642777167257	3.3001383115568093	0.0	0.0	0.47375828356784777	0.0	0.0	1.5281488448539928	0.09080905553316601	0.20363959475551283	0.29619992723657423	0.30237355918500347	0.19778691882290728	
73800000	-31553.24879830419	-30340.51213215992	-1212.7366661442686	-30193.8995283518	56.17985739887918	4.165457910083133	2.903757830600131E-4	0.422025641192782	2.9071167728218555E-4	1.6373728471818912E-8	0.43837377621301865	-1168.1855014355287	1874.632447958498	1763.5048251127434	2462.3037659386	853.6773927674782	3.7568930368551876	21	26	1	87	36	1	0	0	1	1	0	0	1	0	0	1	0	0.3108626948610197	0.7991464987309507	1.0380065040163764	0.08608805307109531	0.6066322701736325	0.49038454631593303	1.1971936658724305	0.1499040575439088	0.814079680796139	0.2071090588051069	0.46897481887048625	0.003934041366846208	0.030240736050932887	0.3108626948610197	0.0	0.0	0.08608805307109531	0.6066322701736325	0.0	0.0	0.1499040575439088	0.0	0.0	0.46897481887048625	0.0	0.20073903349269676	0.29638132887408053	0.30466490385580086	0.19821473377741952	
74000000	-31554.605234109436	-30332.21255668213	-1222.3926774273064	-30185.340697748397	59.11661952919418	4.10670163708731	2.853624958686728E-4	0.3738369076728629	2.747360655027646E-4	1.1612533494400583E-8	0.3906691216557182	-1176.623974010267	1822.9454575783807	2871.0408911439176	528.037359274197	775.9057811494083	6.0726848342262585	21	21	42	51	36	0	0	0	1	1	0	0	1	0	0	1	0	1.6200769476146382	0.031734984817686746	1.0031575179137127	0.18132843250977088	1.0322113981364855	0.866157089598261	1.122585401880287	0.168452027619372	0.4655728551203499	1.331504147061516	0.4397555149748579	1.1228375959865744	0.017379519214866197	0.0	0.0	0.0	0.18132843250977088	1.0322113981364855	0.0	0.0	0.168452027619372	0.0	0.0	0.4397555149748579	0.0	0.19698429421576805	0.30047778600181574	0.31009911679524077	0.19243880298717317	
74200000	-31551.47684452643	-30342.277196369807	-1209.199648156623	-30195.613097867845	52.227000733860244	4.036455212302532	3.0485244157889735E-4	0.3902373221126494	2.986673915240237E-4	1.4341016701437985E-8	0.3987534673042303	-1164.1702007381205	1839.064739850958	766.2001586101811	294.2714114672653	676.9267051807851	5.169687162712506	60	36	20	20	35	0	0	1	1	1	0	0	0	0	0	1	0	0.5709205888058669	2.1050525995107443	0.15636160085903889	0.5860510605179775	2.6554982758955137	0.1320285156139503	0.09709914621176867	1.9827494403828427	0.14726299770061196	0.04153027863690608	1.617744022302255	0.40062031239057294	0.020788276012132633	0.0	0.0	0.15636160085903889	0.5860510605179775	2.6554982758955137	0.0	0.0	0.0	0.0	0.0	1.617744022302255	0.0	0.20310414895659057	0.30197233363784765	0.29426848120449306	0.20065503620106637	
74400000	-31516.715946870005	-30316.673850038704	-1200.0420968312992	-30169.83240852179	55.31298661574607	4.094429871625266	2.9399219424163116E-4	0.4568643251515591	2.8410413807540894E-4	1.732116623781599E-8	0.4578269749154718	-1153.6064859108367	2128.9465115568373	622.6960690619723	592.7444255290691	684.96183172563	2.0072372259945395	55	30	4	47	35	0	0	0	1	1	0	0	1	0	0	1	0	0.4810357242399653	1.6367860830552985	0.4128092622404827	0.4926489236893146	1.2194175330103982	2.3385124276674247	1.656562739447051	0.3452091713178802	0.9909161720939447	0.7634230447987611	1.2157826064305146	0.1343158124670624	0.02116230770404144	0.0	0.0	0.0	0.4926489236893146	1.2194175330103982	0.0	0.0	0.3452091713178802	0.0	0.0	1.2157826064305146	0.0	0.20097920744273404	0.2980507902465624	0.3021652123923709	0.19880478991833042	
74600000	-31549.304707557458	-30349.45546170855	-1199.8492458489088	-30202.372285529735	51.073587401186764	3.9304266653567206	2.818429186184199E-4	0.3327994043793019	2.930605443212039E-4	9.998768954161106E-9	0.35152669774145456	-1163.696265823472	3011.896996796776	1585.748919048494	593.7145356817612	2.804513861311038	3.012387826251986	38	36	61	27	9	0	0	0	1	1	0	0	0	0	0	1	0	0.46545550440175715	0.05196668720350428	0.04484721141024162	0.320347002969487	1.3832630712897513	0.0966720354242717	0.13423234909015025	0.7478071340558586	0.1672657778142987	0.40997595645952634	0.8843979962092826	2.044401376396998	0.01729938376403795	0.0	0.0	0.0	0.320347002969487	1.3832630712897513	0.0	0.0	0.0	0.0	0.0	0.8843979962092826	0.0	0.2034434550262292	0.29442560237600235	0.3044030942466153	0.19772784835115081	
74800000	-31547.807595533264	-30341.27012367114	-1206.5374718621226	-30194.8116964769	57.18053604268507	4.178765141928562	2.812799131534893E-4	0.32689158573972704	2.948883583933456E-4	1.2220365564635263E-8	0.37900431358490355	-1168.0688619557911	2266.860672943178	1581.8528888642684	786.0004009396994	4.800009166527119	4.004993876080431	44	6	84	23	14	0	0	0	1	1	0	0	1	0	0	1	0	0.5097910944857449	3.6197619649249257	0.1928627250740139	0.11543994743712663	0.7333963888489718	0.16742752180042358	0.7157699717026074	0.21672367369144319	0.9451811512198468	0.14995792240343303	0.47308278404150966	0.5062839493784377	0.022891573197604202	0.0	0.0	0.0	0.11543994743712663	0.7333963888489718	0.0	0.0	0.21672367369144319	0.0	0.0	0.47308278404150966	0.0	0.19195117185143412	0.30031059590150233	0.31552801444133793	0.1922102178057235	
75000000	-31598.153756788746	-30344.4572253633	-1253.696531425446	-30193.211071691752	63.025228548436246	4.077798337708312	2.533954141332224E-4	0.42859166071149113	2.3989865755764204E-4	1.0819022604243287E-8	0.42466124107028413	-1205.756654638361	2460.2745350422947	1389.9017695918976	558.4763587134779	857.4321253460203	4.635956767978947	65	25	18	23	40	0	0	0	1	1	0	1	0	0	0	1	0	1.3667740591758724	0.06672711807247161	0.28137359277976653	0.13623216329409985	1.8065062765988877	2.3072662969515148	0.007063523045512177	0.1028842749311884	0.9443306318195736	1.2795649904970685	1.1750647636246874	3.0091547819070623	0.017031902461889337	0.0	0.0	0.0	0.13623216329409985	1.8065062765988877	0.0	0.007063523045512177	0.0	0.0	0.0	1.1750647636246874	0.0	0.19795945184353747	0.3023028989158252	0.30626136609852495	0.19347628314211043	
75200000	-31639.133610426576	-30357.856438394385	-1281.2771720321919	-30206.90491703151	74.22942534867632	4.286822659013024	2.3909358068990654E-4	0.38277519368143886	2.3410298649505153E-4	9.594547587398372E-9	0.4147185712449978	-1228.746084164191	3889.192778011252	1359.1231608753064	1013.0516378639034	1136.2508328268746	7.991364255457862	36	20	34	42	39	0	1	0	1	1	1	0	1	0	0	0	0	0.43016905044644915	0.6435821389661472	0.17322728252364322	0.4771713480393083	1.6445794711853938	0.7895474677764707	1.737557171924264	0.9279784985851691	2.3075878926622115	0.3827704284346018	2.4462658696943076	2.868406613416221	0.011427670755755718	0.0	0.6435821389661472	0.0	0.4771713480393083	1.6445794711853938	0.7895474677764707	0.0	0.9279784985851691	0.0	0.0	0.0	0.0	0.19724277592962222	0.31813940387514544	0.29748736342308196	0.18713045677214843	
75400000	-31613.45880401126	-30350.33790471643	-1263.1208992948307	-30198.154735921755	82.14896325760824	4.401707280292973	2.1664640154170098E-4	0.3835667702243913	2.295311760901968E-4	8.791394177886521E-9	0.41992717325192347	-1213.0763890096507	3516.1888877718634	980.094935655556	2928.4117131192256	723.0123878423258	8.995765463074475	32	9	7	84	39	0	0	1	1	1	0	0	1	0	0	1	0	2.1937883129107774	2.26268069348512	0.2904015041275836	0.5800402870156371	1.4834285524548607	1.0597848550720894	0.8102411500619465	0.21454861964296348	0.5500602132127164	0.18265834740091075	1.062375890111823	0.5128865457151289	0.016921510127562378	0.0	0.0	0.2904015041275836	0.5800402870156371	1.4834285524548607	0.0	0.0	0.21454861964296348	0.0	0.0	1.062375890111823	0.0	0.19314714778945535	0.3016534220445117	0.3006392314421522	0.20456019872387876	
75600000	-31598.8377456807	-30334.717965680462	-1264.1197800002356	-30188.12828942867	64.4740505625351	4.306640802581457	2.6258125250826827E-4	0.41603671118411123	2.551535990515026E-4	1.2726165593795061E-8	0.43577179513494846	-1215.056067486687	2244.2803052676063	731.5505440024198	846.8303480358654	614.4104521402306	9.471790107389031	80	7	44	3	37	0	0	0	1	1	0	0	0	0	0	1	0	0.19796351061889067	0.10709322344985572	0.4540968477834456	1.1506540990948326	2.833241185543506	2.9181094653839463	0.198889596684983	1.0036224672197263	0.16284907579556288	3.3877963118835615	2.1639547617900536	0.2797420730197217	0.013466035835872484	0.0	0.0	0.0	1.1506540990948326	2.833241185543506	0.0	0.0	0.0	0.0	0.0	2.1639547617900536	0.0	0.19608771325847904	0.30438797336432727	0.3135564126192891	0.18596790075790254	
75800000	-31613.01407225105	-30349.57584269099	-1263.4382295600612	-30201.54077198087	63.4752791243193	4.223955285943226	2.4258144641923859E-4	0.42226322549721723	2.53432920659876E-4	1.2194344578588058E-8	0.4312020386630497	-1220.2173351040647	2189.555750361059	1346.5286026582648	771.3633271646725	114.14614093761303	6.478332920906957	62	5	70	1	33	0	0	0	1	1	0	0	1	0	0	1	0	1.737223229233152	0.659210901648959	0.2252421663763763	0.27069825654886176	1.796116035350379	0.22277184000980635	1.068753264791368	0.5469761697875833	0.18802809010832683	1.1928093202180199	0.6509315316240024	2.391662843729643	0.024324493450395297	0.0	0.0	0.0	0.27069825654886176	1.796116035350379	0.0	0.0	0.5469761697875833	0.0	0.0	0.6509315316240024	0.0	0.19965811864682875	0.2916089569372059	0.30962219625834775	0.19911072815761555	
76000000	-31623.91636958103	-30332.559128479825	-1291.357241101208	-30179.56040633248	78.88290863961305	4.142736216628724	1.8744833559480617E-4	0.46639435572613225	1.8652478720539823E-4	9.119914713769625E-9	0.5035323712948611	-1246.1815351580835	4582.244179739248	977.5861896955597	913.3523564165058	7.306227312784539	9.85459333226514	53	45	35	14	24	1	0	0	1	1	1	0	0	0	0	1	0	0.950403846114584	1.200501900709015	0.48337307748536007	0.8172465159276912	2.3762995338889787	0.004548607594221614	0.6779053397079894	0.22979594832931777	2.3661598117347147	1.2155201521743597	1.5451579349064042	0.8456029942530382	0.014766584622917429	0.950403846114584	0.0	0.0	0.8172465159276912	2.3762995338889787	0.004548607594221614	0.0	0.0	0.0	0.0	1.5451579349064042	0.0	0.19486251537150123	0.30630758370092864	0.311420182073584	0.18740971885398397	
76200000	-31604.90593018911	-30338.615304084957	-1266.2906261041544	-30190.16595427426	70.9572978908463	4.249359432084804	2.3494382789411797E-4	0.4472347433814452	2.3436780090925594E-4	1.1635840423191075E-8	0.45718937710706065	-1223.2487530520857	3304.012068992254	1059.5669332712323	593.10664207819	8.608578214578733	13.917297996654572	48	84	3	33	3	0	0	0	1	1	0	0	0	0	0	1	0	1.390655238847153	2.308837999581712	1.1171092697045988	0.4127809682576441	1.7542762552885351	0.06950430983039166	1.2312449981543159	0.21581130315652888	0.36571436079762604	0.5148865094458116	1.7471385189446231	1.1634797997937245	0.01588405101105932	0.0	0.0	0.0	0.4127809682576441	1.7542762552885351	0.0	0.0	0.0	0.0	0.0	1.7471385189446231	0.0	0.19792119792639898	0.29702511782253405	0.3128347843423257	0.19221889990873914	
76400000	-31609.95694150798	-30353.344811823816	-1256.6121296841643	-30207.44878965227	64.09704757901689	4.018761825109472	2.3475723280758654E-4	0.4043010736873455	2.355003588736117E-4	1.1190977217512628E-8	0.43724273508521505	-1207.5739124974264	2428.853189789494	1701.1594359426906	965.2900553314964	5.368313631670914	28.48806729158309	44	34	57	34	2	0	0	0	1	1	0	0	0	0	0	1	0	0.4533212694284081	0.0021785161041435056	0.350108704758139	0.9644801593665134	3.5438646700934875	1.2003239832519248	0.7427403723023394	0.856831222684457	1.3347854872407237	0.8506869752115971	3.423534538783466	0.8558343061819526	0.015756301294878337	0.0	0.0	0.0	0.9644801593665134	3.5438646700934875	0.0	0.0	0.0	0.0	0.0	3.423534538783466	0.0	0.20575037658272882	0.28988428766614865	0.31053624802451474	0.19382908772660562	
76600000	-31610.76035031651	-30352.437686351263	-1258.3226639652448	-30207.20985773387	69.85816665859507	4.166399632038868	2.3999274614471843E-4	0.37024140577217446	2.3901662314795085E-4	8.225443629821762E-9	0.37826755463375045	-1213.2002895435503	2539.4566708849634	2407.8960520945107	794.1532205504094	18.295102587049975	5.905061572570658	40	21	71	13	26	0	0	0	1	1	0	0	0	0	1	1	0	0.5161667935164546	2.0708716587666687	0.5597578375555157	0.4229163226538013	2.97593978990073	0.39285615470144286	0.3112242811172403	0.7868172928930063	0.48992753221743357	0.7059524411542426	2.8474454399308566	1.7213978646210444	0.015714559830660776	0.0	0.0	0.0	0.4229163226538013	2.97593978990073	0.0	0.0	0.0	0.0	0.7059524411542426	2.8474454399308566	0.0	0.19711299108504834	0.28590402630150186	0.30976241180217773	0.20722057081126996	
76800000	-31539.004806425666	-30330.36332557585	-1208.641480849816	-30179.931074764496	53.245049877	4.041148659327876	2.9184225687400764E-4	0.48550997504908666	2.983889412713349E-4	2.059862818018529E-8	0.4855727312166339	-1167.5709994401034	2088.118766544007	323.6937045358603	468.5407419223195	629.3999627266369	5.1923711879438965	66	25	6	38	36	0	0	0	1	1	0	0	0	0	0	1	0	0.019439676213072292	0.9557886628783981	0.08763442833580135	0.2564815502738751	1.60729589738785	0.4920755390193432	0.31788285417172396	0.7979955971366732	0.285172664979772	0.4791269451680671	1.2379143166114832	0.5532381620927846	0.023919939062016466	0.0	0.0	0.0	0.2564815502738751	1.60729589738785	0.0	0.0	0.0	0.0	0.0	1.2379143166114832	0.0	0.20082717185772728	0.2972551508458032	0.30643359545350257	0.19548408184296476	
77000000	-31527.766526205924	-30322.128506369765	-1205.6380198361578	-30178.646383898533	51.188723944012004	4.5435747434713525	3.0257894085721377E-4	0.4620239832159667	2.964021113247343E-4	2.0370366547807065E-8	0.47895326526745075	-1159.6902897317157	3139.9726117354144	884.5337125151111	176.70699806638945	469.5096831875364	3.064384651575971	54	55	7	20	35	0	0	0	1	1	0	0	0	0	0	1	0	0.6989679105058777	0.16677151847115834	0.6730750634566821	0.4079216177140165	1.526348185409036	1.4845328604951258	0.9390575676584374	0.3439042303459202	0.2751919913333865	0.10120031100059362	1.5871328769625994	2.8142556240037533	0.018314068002259588	0.0	0.0	0.0	0.4079216177140165	1.526348185409036	0.0	0.0	0.0	0.0	0.0	1.5871328769625994	0.0	0.19658556648621772	0.29237560629914655	0.31261903868378443	0.19841978853084907	
77200000	-31552.92907769271	-30327.02881838691	-1225.9002593058003	-30179.823009111602	51.32375355334822	4.000510994202651	3.128892365251749E-4	0.49695764550833754	3.271695645194916E-4	2.9278808795742517E-8	0.5269327998892869	-1179.1393948516825	2334.9400613759167	1377.3839787992326	970.1343824762539	644.1832281762463	7.842285715772825	13	26	43	51	38	1	0	1	1	1	0	0	1	0	0	1	0	0.05203656646790156	1.6053038331204827	0.163642232693433	0.25282228615978375	0.7023039913084879	0.3446050912728783	0.12597841432629495	0.2060382681301055	0.5258640528273243	0.018068705199701343	0.5686772775255978	3.5721867125063542	0.02628341394984556	0.05203656646790156	0.0	0.163642232693433	0.25282228615978375	0.7023039913084879	0.0	0.0	0.2060382681301055	0.0	0.0	0.5686772775255978	0.0	0.19544254711784398	0.3036624390937607	0.3140092175133714	0.18688579627502178	
77400000	-31530.605405137234	-30330.46922283875	-1200.1361822984818	-30175.717253404087	52.76251762805675	4.226662593315811	3.2446253874542286E-4	0.4596690217288587	3.249747199974889E-4	2.200831177928515E-8	0.44369352488251745	-1155.6244775829343	1436.8686020302714	1014.3430681060964	1209.9680627276816	5.126586629461948	6.651309626230203	57	66	7	27	14	0	0	0	1	1	0	0	0	0	0	1	0	0.26848190415982776	1.2608097772752758	0.6224635934893604	0.24856824660654775	1.1902034487351352	0.8764201008288875	0.7442926261554461	2.2210315872801605	0.690705972362154	2.5447397221139454	0.7333738222893001	1.9487466260636084	0.025767003737442916	0.0	0.0	0.0	0.24856824660654775	1.1902034487351352	0.0	0.0	0.0	0.0	0.0	0.7333738222893001	0.0	0.19699129920625771	0.29088110152268165	0.31022551234448675	0.20190208692657186	
77600000	-31538.331412501848	-30337.625697019197	-1200.7057154826493	-30191.145055782064	52.63011957242699	3.8480205856834746	3.187557585339511E-4	0.4046966190689973	3.0383077361824287E-4	1.618776586133401E-8	0.42015671013642986	-1158.1921613978895	1745.6732487448871	668.3096842595866	551.277000988655	739.2445453062153	4.459878026061884	58	45	22	8	38	0	0	0	1	1	0	0	1	0	0	1	0	0.011077862655089048	1.3757985770568102	0.7310821521235201	0.13882541999427642	0.7438387581104685	0.06698537401590106	0.39711709960393	0.22670083589754866	0.15476865242048032	3.3474275396028688	0.653354755195471	0.02638708781947555	0.02221819588994799	0.0	0.0	0.0	0.13882541999427642	0.7438387581104685	0.0	0.0	0.22670083589754866	0.0	0.0	0.653354755195471	0.0	0.20509466982828106	0.2906895025889557	0.3120213632211433	0.19219446436161772	
77800000	-31540.65416659312	-30353.700296881998	-1186.953869711123	-30204.950747768497	55.12421417613288	4.017055534393008	3.124054372300466E-4	0.3786548372354463	2.973350498836139E-4	1.5566921061482076E-8	0.39910640597842956	-1134.2165360028796	2080.162734105373	1646.3182031496383	559.8594626959681	1447.1117485674015	4.324811916917384	10	57	51	11	42	0	0	0	1	1	0	0	1	0	0	1	0	0.13727062801556852	1.5501599708438047	0.030376279531500835	0.6345454287120995	2.3838504529002402	0.4329075353946597	0.15547217747064268	0.08011315107974722	2.2052288367288693	0.8909607277919896	2.489324730666741	4.134957927784205	0.020866902587529264	0.0	0.0	0.0	0.6345454287120995	2.3838504529002402	0.0	0.0	0.08011315107974722	0.0	0.0	2.489324730666741	0.0	0.19887351444216725	0.2987038413815017	0.30734998863192936	0.19507265554439956	
78000000	-31546.64624502451	-30329.427506053387	-1217.21873897112	-30179.699050595056	60.2605063478139	3.9504799186598056	3.0648151463426895E-4	0.3961600682130465	2.92556761129212E-4	1.4849249457361493E-8	0.4049928744890211	-1167.4016674163413	1717.994679257527	1146.4957346463705	479.09305995566217	1337.9211827133338	7.406930994599642	62	17	43	8	41	0	0	0	1	1	0	0	0	0	0	1	0	0.08581716646286684	2.3180198132550442	3.853902452074637	0.24194542097464547	0.7843233821263287	0.038599237218831565	0.6730649595027349	0.22967149604750423	1.0739905338601907	0.672428277390123	1.0491700004434423	2.4002420763188237	0.01925456567474166	0.0	0.0	0.0	0.24194542097464547	0.7843233821263287	0.0	0.0	0.0	0.0	0.0	1.0491700004434423	0.0	0.20158103712135592	0.27941038157737735	0.3154909783075183	0.20351760299374627	
78200000	-31537.167913800196	-30344.248385951567	-1192.91952784863	-30198.421050717778	52.51230441401027	4.071269418331909	3.1750995017034795E-4	0.4541632702327362	3.0877586988230216E-4	1.7309159992664004E-8	0.42753986144350475	-1147.8806546398146	2299.6247910362727	557.1016475442776	224.16251484505716	689.463955174582	5.787417251048752	52	5	6	68	40	0	0	0	1	1	0	0	0	0	0	1	0	1.4503273230330855	0.22732305717584778	0.41208701233068645	0.10885985512368172	0.8642025289851515	0.023697906715863786	1.6682955602577045	0.539912175462433	2.3679682718650623	0.6452575903211684	1.0489744437398267	0.6026785865481158	0.018440101497609475	0.0	0.0	0.0	0.10885985512368172	0.8642025289851515	0.0	0.0	0.0	0.0	0.0	1.0489744437398267	0.0	0.2007380290650001	0.30451779279303515	0.30289852304956244	0.19184565509240017	
78400000	-31519.613019071556	-30322.026980502254	-1197.5860385693018	-30173.86115215732	50.71310734103825	4.044830898301806	3.327175736232696E-4	0.4667538471638262	3.2955660445813177E-4	2.8497200126922446E-8	0.4998895694946494	-1153.4138027387307	2462.0562980137242	1336.396626968121	1007.7051987435788	136.32692118081715	3.1005068921621155	20	47	62	5	37	0	0	1	1	1	0	0	1	0	0	1	0	0.42020781933770823	0.4246080025991331	0.1528477015641641	0.2198418383291856	0.616910077365682	0.2466136652555174	0.8070232371259584	0.1931467930491527	2.867186638825289	1.4380317925397208	0.7735089606759149	0.635679344318717	0.02920167975128291	0.0	0.0	0.1528477015641641	0.2198418383291856	0.616910077365682	0.0	0.0	0.1931467930491527	0.0	0.0	0.7735089606759149	0.0	0.20276626201101053	0.3056995095857596	0.29442570815862473	0.19710852024460299	
78600000	-31551.43575072783	-30324.534097519037	-1226.90165320879	-30177.152586076176	61.420371251670055	4.280240564661025	2.8478756996100303E-4	0.455556071848807	2.883883984951103E-4	2.2638661413881523E-8	0.5119545904306559	-1176.9329652397275	3941.4597751853275	1986.5554713794272	690.0377446114203	650.9814970145727	9.297974084063501	6	56	7	61	41	1	0	0	1	1	0	0	0	0	0	1	0	0.19912318297000695	2.1507291649656324	0.8270566117509488	0.1993208614551436	1.0491031987831339	1.1510957505206347	0.4285528785307265	3.3944269803891918	0.7279652444716783	1.712146049696075	0.8928280703598156	0.6608024494281016	0.02050537191757732	0.19912318297000695	0.0	0.0	0.1993208614551436	1.0491031987831339	0.0	0.0	0.0	0.0	0.0	0.8928280703598156	0.0	0.19874627894850527	0.28971147461411983	0.3208352780498554	0.19070696838751744	
78800000	-31547.05046133211	-30339.20967528404	-1207.840786048071	-30193.85199179811	61.74410625708406	4.0268283088907975	2.7485625607620703E-4	0.4290964407747352	2.8301871942992374E-4	1.5948371271396156E-8	0.4449480631920421	-1163.1648512201064	2138.127000637795	703.3133934521782	592.755044601305	873.2837297838493	5.118690785368159	53	21	44	15	38	1	0	0	1	1	0	0	0	0	0	1	0	0.4623879454279582	0.9794904067011827	0.44800703616758153	0.08039758882490786	0.4256689165826893	2.433831469230327	0.35998058492222135	0.7110387134330947	0.5638198055568417	1.6554681136356995	0.3677513556862048	1.1925235914246548	0.02549500695999248	0.4623879454279582	0.0	0.0	0.08039758882490786	0.4256689165826893	0.0	0.0	0.0	0.0	0.0	0.3677513556862048	0.0	0.20459439414529662	0.2924850680315453	0.30635242052272466	0.19656811730043136	
79000000	-31578.733117021355	-30331.411007117847	-1247.3221099035075	-30183.805628919457	59.84822213100792	3.8456168914462716	2.8307247297923525E-4	0.43943617447274486	2.7571456007882943E-4	1.910513176025173E-8	0.48589990656090076	-1197.8368030838544	2445.7200206570315	921.265604986327	843.9027169345297	591.0033874320685	4.79285366079468	38	23	66	13	31	1	0	0	1	1	0	0	0	0	0	1	0	1.0588374097484248	0.28116382770533976	3.143801613501414	0.7388455666713161	3.7210458091115712	0.026311221559704643	0.3555244276264953	0.25586190528359637	0.18743857868968647	1.0140750940180037	3.090896854045041	0.681578529586035	0.017239077973389444	1.0588374097484248	0.0	0.0	0.7388455666713161	3.7210458091115712	0.0	0.0	0.0	0.0	0.0	3.090896854045041	0.0	0.19736860654049093	0.2983719675976831	0.30378634248897635	0.2004730833728475	
79200000	-31573.65861906164	-30358.78736187607	-1214.8712571855683	-30212.141404157286	57.47947848161498	3.9955063191844156	2.887403666586073E-4	0.3991905802977337	2.871995229030066E-4	1.5934166352861732E-8	0.43801100520488145	-1174.2988954407808	1883.2412746907332	1032.1043632343672	725.5601923208889	41.24520071236538	4.733800465423691	33	54	45	7	32	0	0	0	1	1	0	0	1	0	0	1	0	0.10830621329898463	1.392601198594584	0.5152036514587974	0.4443190282763329	1.9705003007838708	1.4583854973708732	0.8361923753599468	0.41584081281317276	0.24787514383571574	0.29306069405723173	1.1192865046014706	0.6657114895610624	0.019986624283231953	0.0	0.0	0.0	0.4443190282763329	1.9705003007838708	0.0	0.0	0.41584081281317276	0.0	0.0	1.1192865046014706	0.0	0.20567302089653705	0.2857144497434668	0.310961241288455	0.19765128807153898	
79400000	-31560.024867051427	-30342.032428042818	-1217.9924390086098	-30195.864453796254	58.33383388120799	4.131127087254843	2.9750819901970283E-4	0.5230002186554317	3.025954854576365E-4	2.542234274494161E-8	0.5171342110771808	-1169.7769801449026	2053.8693989010976	2275.3144511203213	839.6522958401108	163.74184264720284	3.748510058689115	7	31	90	10	33	0	0	0	1	1	0	0	1	0	0	1	0	0.7208137086866905	3.0892094719832732	0.07670954347241592	0.4452196002846673	1.8199998267033044	1.5883300682636439	0.4425956942805516	0.6701064860897276	0.3488695203839295	1.7373060151414985	1.217080627607736	1.575848852305402	0.029570421066243115	0.0	0.0	0.0	0.4452196002846673	1.8199998267033044	0.0	0.0	0.6701064860897276	0.0	0.0	1.217080627607736	0.0	0.20221379582422044	0.29585441696433185	0.3013449037295747	0.20058688348187093	
79600000	-31549.833161559716	-30344.059266014927	-1205.773895544791	-30193.880809907114	54.88372741272814	4.279311008931015	3.0135781198785134E-4	0.3699232344273724	2.949908332608471E-4	1.538847716085667E-8	0.40980471295729726	-1162.7040503365222	2370.35991282305	1610.7112157737358	671.512886103067	65.57712249268972	2.9931855703635244	4	73	58	1	35	0	0	0	1	1	0	0	0	0	0	1	0	0.24261670817944206	2.0409455871763247	0.19070459247040647	0.264644520967631	0.9113314752674169	0.4449873214441947	1.8588616593522727	0.14382340880030306	1.2668412339681823	1.4615146847083116	0.9805590951075026	1.2695987236842132	0.022362425058987397	0.0	0.0	0.0	0.264644520967631	0.9113314752674169	0.0	0.0	0.0	0.0	0.0	0.9805590951075026	0.0	0.20577527707019364	0.28537485522002465	0.3075494960130165	0.20130037169676318	
79800000	-31554.70731521601	-30343.14022590013	-1211.5670893158795	-30190.22352334189	59.872496320910756	4.211523394490318	2.8003416685063137E-4	0.3909602861777709	2.650508568167829E-4	1.0696748194279494E-8	0.3816894103256565	-1172.3120274560206	1967.427852802814	694.99363455095	4.912209276142762	2.2613105321809974	4.516219782761878	70	63	18	4	16	0	0	0	1	1	0	0	1	0	0	1	1	2.3706396179619897	0.10463756204990339	0.4174436054699909	0.665983537283581	1.8887406478814788	3.2993770048870212	0.005409639013807669	0.43501200011635593	0.20828040586139576	1.1149323958303492	2.8849219990404955	0.5939485409406999	0.013360733658897686	0.0	0.0	0.0	0.665983537283581	1.8887406478814788	0.0	0.0	0.43501200011635593	0.0	0.0	2.8849219990404955	0.5939485409406999	0.1964316232943356	0.2930049148150679	0.316824733025539	0.19373872886505553	
80000000	-31544.594137381617	-30351.30947935506	-1193.284658026556	-30207.523797470425	56.90253774392904	3.9453434441582966	2.8458417355149994E-4	0.38991484012610567	2.73403179429179E-4	1.2839575354985522E-8	0.40456328633503724	-1150.2998822662541	2322.2485415783176	1024.2101078748835	754.3629052091705	1.3498870810357264	4.699376133975102	59	33	44	31	4	0	0	0	1	1	0	0	0	0	0	1	0	1.709362552825365	0.14757313673161046	1.3714972600280886	0.22354063144017478	1.2557885626609329	1.9367335011228506	0.05342912913436041	0.0873003271649885	1.200845401373281	1.7981665896864554	1.0683805714417507	1.2334299899574852	0.017898688670578887	0.0	0.0	0.0	0.22354063144017478	1.2557885626609329	0.0	0.0	0.0	0.0	0.0	1.0683805714417507	0.0	0.19833310389516773	0.29615759975858785	0.3041436943543515	0.20136560199189094	
80200000	-31603.787358112193	-30348.697581094257	-1255.0897770179379	-30204.392180973482	61.552091194437864	4.047671678460402	2.5281118214647095E-4	0.37838077855139257	2.616358114056614E-4	9.080282835435986E-9	0.3740445397448807	-1210.9710940823397	2447.543998534827	985.8647558220853	930.294197735786	29.109520503660715	4.246028718458568	58	37	39	11	26	0	0	0	1	1	0	0	0	0	0	1	0	0.547240505283867	1.4947595002391327	0.08152456389270611	0.26364944638064597	2.183358023501202	0.006815745150780509	2.3443770844543192	0.6306661594854398	0.6357882307041857	0.31714045846421124	1.438741397281935	3.499373101031259	0.01824373825945444	0.0	0.0	0.0	0.26364944638064597	2.183358023501202	0.0	0.0	0.0	0.0	0.0	1.438741397281935	0.0	0.20259782344504854	0.2893880112575633	0.30648192924987444	0.20153223604751194	
80400000	-31546.722323243168	-30326.563648196523	-1220.1586750466445	-30177.901540608276	56.366571217167944	4.159792965638347	2.778758678904439E-4	0.3969294444602568	2.769002710115149E-4	1.3816286266836034E-8	0.4187244088891899	-1175.5875278257654	2241.402493057335	896.2911770904019	97.10814889267705	20.413595771931725	3.523153995957433	47	84	3	4	33	0	0	1	1	1	0	0	1	0	0	1	0	0.3238979042361814	4.0614263896473135	0.03393405983731095	0.16750282058365112	0.8785099532994037	1.8777666964397925	1.370635137122108	0.17795897077590417	1.1894552422819236	3.7414247204178652	0.9125697438205103	0.8103619900413566	0.022639416186759177	0.0	0.0	0.03393405983731095	0.16750282058365112	0.8785099532994037	0.0	0.0	0.17795897077590417	0.0	0.0	0.9125697438205103	0.0	0.2001077199339768	0.3006861938022032	0.3056048121488565	0.19360127411496172	
80600000	-31629.93353094583	-30352.118319534806	-1277.815211411023	-30204.047220034983	66.85621728077986	4.031726926238026	2.365090437437473E-4	0.4802891317789642	2.323914357708593E-4	1.2582209994624298E-8	0.48497458165524543	-1236.9197869954965	3027.491078957791	1430.8960909088976	935.1024131982218	35.764604937588636	6.675036012890225	51	1	81	20	18	0	0	0	1	1	0	0	0	0	0	1	0	0.5809711491067385	0.971523838085896	0.37438220954379314	0.5150262589938662	2.4408798050037697	0.12570962035044325	0.8912063050738687	0.1406249274266613	1.1397493982143276	0.3550764613930308	1.2495541598695112	0.4442927695541257	0.014470247875837434	0.0	0.0	0.0	0.5150262589938662	2.4408798050037697	0.0	0.0	0.0	0.0	0.0	1.2495541598695112	0.0	0.19082678610903084	0.30496345846501627	0.31439020559762376	0.18981954982832724	
80800000	-31568.44619985915	-30332.074303391222	-1236.3718964679301	-30185.3040829432	53.73065162478018	4.215720626433125	3.045365796476858E-4	0.45941317958413863	3.093241004876744E-4	2.55490968492351E-8	0.5135773765248686	-1197.01063171308	2606.2992544556546	1157.796652643152	517.5031734177486	49.784065129928145	6.220758034591798	36	33	67	7	28	0	0	0	1	1	0	0	0	0	0	1	0	1.5895895189704903	0.09035677415422792	0.16779189807199835	0.22346620103116868	0.9920895524806622	0.12205429558749521	0.6662001577798624	1.403861610506994	0.15476565353976768	0.26698845273820376	0.6923191090705274	1.4478165471619384	0.019345929240545737	0.0	0.0	0.0	0.22346620103116868	0.9920895524806622	0.0	0.0	0.0	0.0	0.0	0.6923191090705274	0.0	0.19605874530877498	0.3020539260622791	0.31430193475968665	0.1875853938692574	
81000000	-31536.10563078903	-30337.227871427476	-1198.877759361553	-30190.051146582875	50.53668763732979	3.9252983573142393	3.21201852584596E-4	0.456790486649348	3.173464632818173E-4	2.2948144470596147E-8	0.47559668882291295	-1152.6040612412808	2061.051953473048	1843.5728551609416	647.2298462613107	59.38983343848615	2.3575996286582694	23	30	81	5	32	0	0	1	1	1	0	0	1	0	0	1	0	1.8826532905522193	0.9227793924951523	0.09145765033113512	0.5055291670909734	2.4157897274262554	0.305337060250238	0.08570902297468003	0.3043520057767556	0.3249025213302662	1.954005494332741	1.6153011574556446	2.1132398503355	0.017437992763164007	0.0	0.0	0.09145765033113512	0.5055291670909734	2.4157897274262554	0.0	0.0	0.3043520057767556	0.0	0.0	1.6153011574556446	0.0	0.19905350327222485	0.28823885976566554	0.3108432903194054	0.20186434664270236	
81200000	-31529.00088403291	-30323.4568682886	-1205.5440157443118	-30176.755139915105	49.312951703052434	4.267620772329211	3.682720837216649E-4	0.45105043003181533	3.449588656396778E-4	2.858337158746534E-8	0.46681898926223536	-1162.546866133358	1543.9085938772846	2920.990817821264	553.9089832596823	42.052925498800654	6.040721282817504	34	16	82	11	28	0	0	0	1	1	0	0	0	0	0	1	0	2.8591036858047247	0.30829533089391525	1.8984069095801492	0.19292562846645422	1.0056104992494852	0.5436776836750163	0.11803067303598323	1.2776235936107265	0.004371832232849777	0.17383370610861343	0.6162891801639256	0.6511863089953005	0.02513398016196099	0.0	0.0	0.0	0.19292562846645422	1.0056104992494852	0.0	0.0	0.0	0.0	0.0	0.6162891801639256	0.0	0.20021436174033053	0.29383625827190457	0.3083796799099967	0.19756970007776634	
81400000	-31535.38039543146	-30344.997044132288	-1190.3833512991741	-30198.867043119808	51.53891800801826	4.1148370318435346	4.0489544538222443E-4	0.5702139842713567	3.9802402910346434E-4	4.542930564308095E-8	0.5300068522217227	-1147.1953150419556	1586.8918100133665	449.54142644194155	474.180272672735	254.55944650269862	8.087088123530506	53	60	20	6	32	0	0	0	1	1	0	0	1	0	0	1	0	1.3179620509211523	0.12545907014685326	1.4016935433586966	0.5205101455087467	1.432794080690004	0.4166406107803209	0.4659086144230414	0.38730715714485964	0.3256142139725708	0.8063452600787763	1.0993650391371341	0.8886687087708731	0.026424334275262435	0.0	0.0	0.0	0.5205101455087467	1.432794080690004	0.0	0.0	0.38730715714485964	0.0	0.0	1.0993650391371341	0.0	0.1977986417173027	0.3005596975554326	0.3047153286388074	0.1969263320884555	
81600000	-31541.600396572187	-30339.87986035167	-1201.7205362205175	-30189.8589199631	45.96083369982506	4.175996034122524	3.596611229647803E-4	0.4399096420505966	3.7252685438252613E-4	3.188913926171885E-8	0.48553084528057583	-1158.1945772848444	1420.5256637725768	514.12117737736	725.0664324792244	45.20787866696891	6.098257044011398	55	34	41	8	33	0	0	0	1	1	1	0	1	0	0	0	0	1.2476108104917605	0.639100692589991	1.3632467755434985	0.3603040829652623	0.8444908183091977	0.5909105660259535	0.662351029681283	0.35203578889103143	0.17740386658236296	1.7220757172059324	2.843077362582718	1.0961513796504374	0.013451398389748676	0.0	0.0	0.0	0.3603040829652623	0.8444908183091977	0.5909105660259535	0.0	0.35203578889103143	0.0	0.0	0.0	0.0	0.1939957789344476	0.2875934223140942	0.32015544519289063	0.1982553535585659	
81800000	-31591.86997629774	-30340.59756153294	-1251.272414764802	-30187.54370340516	64.39531211273467	3.9997971125232197	3.1190853114817715E-4	0.4563994736033245	2.9853260645156237E-4	2.5439916144571515E-8	0.5217093944603273	-1209.1832764480462	1657.7299126282142	730.9415848635514	716.012014565028	19.326359927794005	8.348560397585228	47	69	15	33	7	0	0	0	1	1	0	0	1	0	0	1	0	0.11601220650491136	0.021627154598758858	0.25491636309018095	0.4460988716020826	1.3701996138405483	3.8779153035831584	0.30649392246739626	0.15208267387194913	1.0408805434268962	1.9440200405031545	0.7177712113593884	1.124800541409143	0.023087494378477357	0.0	0.0	0.0	0.4460988716020826	1.3701996138405483	0.0	0.0	0.15208267387194913	0.0	0.0	0.7177712113593884	0.0	0.19804383491975383	0.30008577341382336	0.30233511566538684	0.19953527600103435	
82000000	-31597.81178535308	-30359.65062490483	-1238.1611604482478	-30214.626378760815	57.547379842380366	4.217386410978587	2.90865449227209E-4	0.3605763237915136	2.783462846318067E-4	1.3047898264467487E-8	0.39957190414264054	-1185.2717461972397	1918.3345971897888	236.90627683512753	1005.2730608474615	27.30334399693087	6.42321610573931	70	17	43	16	25	0	0	0	1	1	0	0	0	0	0	1	0	5.471955902615221	1.9769121621286956	0.8206381850338181	0.44905567806828345	2.8311719799369017	1.0285671833675418	0.5933997471078506	1.7230265506785405	2.3783276150896264	0.95742773024196	2.009645692759947	0.281652779456069	0.015119740088814336	0.0	0.0	0.0	0.44905567806828345	2.8311719799369017	0.0	0.0	0.0	0.0	0.0	2.009645692759947	0.0	0.1946168396875444	0.29778508012865307	0.3039859233280689	0.20361215685573206	
82200000	-31603.194690299806	-30376.607365175212	-1226.5873251245928	-30228.259315271443	50.90740729565274	3.99267094541616	3.379645234632458E-4	0.48536043927278094	3.191205935521479E-4	2.6873212630033893E-8	0.48864729059717643	-1178.3368994653226	1511.4610602299288	3044.992198970912	716.1765692768305	56.725100173306686	6.731737837052779	46	13	76	6	30	0	0	0	1	1	0	0	0	0	0	1	0	0.5193192610397213	0.7770372405672784	4.0444164426798395	0.09424655570715114	1.1484960962456072	2.7250055055606945	0.025092741523784226	0.014807683830379316	0.8936520035218284	0.6126486281652974	1.4232471927457329	2.2875632924760723	0.02164427506301279	0.0	0.0	0.0	0.09424655570715114	1.1484960962456072	0.0	0.0	0.0	0.0	0.0	1.4232471927457329	0.0	0.20384935568619122	0.2976955670040101	0.29724125725446	0.20121382005533706	
82400000	-31536.403498903215	-30332.04052342342	-1204.3629754797955	-30188.00601802879	53.34663223450028	4.323371701966783	3.059256805231872E-4	0.5265523532818801	2.83777217649138E-4	2.236719912909501E-8	0.5108960617323057	-1150.9272554905663	2045.7311429601502	696.2313270137428	982.3815224254045	601.8337765035466	2.268116574468871	64	62	3	4	38	0	0	0	1	1	0	0	1	0	1	1	0	0.9657950682498457	0.7818327095656175	0.6870792586842914	0.9034348062926577	3.1655500589720247	2.0822590831102823	0.6373069119109225	0.3505734860828234	2.3055441197608553	0.18190389940237517	2.8567459566653253	1.8634914811369656	0.017623225265717548	0.0	0.0	0.0	0.9034348062926577	3.1655500589720247	0.0	0.0	0.3505734860828234	0.0	0.18190389940237517	2.8567459566653253	0.0	0.1862836178902849	0.3011821691226136	0.30653189502564415	0.2060023179614557	
82600000	-31534.047113992587	-30317.546373443893	-1216.5007405486929	-30174.668557086352	60.679498569042146	4.085812172870748	2.86970751646598E-4	0.46799032227492454	2.786177122479654E-4	1.820388242016726E-8	0.469107203533063	-1173.2624465400559	2403.230795878022	823.8968208312497	942.601883471192	5.145575171639317	11.984492809315977	59	1	70	38	3	0	0	0	1	1	0	0	0	0	0	1	0	0.13603111168671303	0.13014236470293702	0.11536200751351389	0.3970883172869279	2.539186179534922	0.11487844916695797	1.6114278769170367	0.6943355649384468	1.4781749896848149	0.2696640873413821	2.133098692445936	1.7828526878674154	0.01854100125610558	0.0	0.0	0.0	0.3970883172869279	2.539186179534922	0.0	0.0	0.0	0.0	0.0	2.133098692445936	0.0	0.19493545209591803	0.3040890350972042	0.30640259976565243	0.19457291304122365	
82800000	-31574.680590125627	-30332.708952333363	-1241.9716377922646	-30183.372874661098	66.24966830274634	4.2385551915108834	2.550195363967048E-4	0.42601382436621243	2.6524006006398674E-4	1.1018021061451476E-8	0.4033363973649287	-1198.8285295482472	2275.8112122199354	945.8758879908057	1016.107746944277	596.0568116177074	10.22933668796285	42	37	46	7	39	0	0	0	1	1	0	0	0	0	0	1	0	0.9695296494617811	0.6245174484987496	1.4313896978846117	0.02983710753101522	0.24593149062095002	1.0424166328737579	0.11089026835577366	1.0950329293586467	0.9530001108471166	0.9158279197977156	0.2355017699265295	1.0566024380056798	0.018038841797009656	0.0	0.0	0.0	0.02983710753101522	0.24593149062095002	0.0	0.0	0.0	0.0	0.0	0.2355017699265295	0.0	0.19814772674343392	0.29703516404274244	0.3092237503405787	0.19559335887324325	
83000000	-31578.051637975714	-30338.78678067353	-1239.264857302185	-30192.897085131397	67.45907241919902	4.0684358889072625	2.5461037294015066E-4	0.3781755717330147	2.515061052157784E-4	1.0881797492233614E-8	0.41161996151541713	-1192.9440293031191	2596.606513230393	1612.9520882427078	984.9925598728472	967.4115024868807	7.046614848258273	32	45	39	14	41	0	0	0	1	1	0	0	1	0	0	1	0	0.9686464549516335	0.412985403684955	1.0445751270212171	0.20706258928996762	1.3938349523443916	0.9976814085509029	1.2444905772360169	0.373907389108685	1.928055082592423	0.3465251438290403	0.9835596262794133	0.48291027861768676	0.014568479847391003	0.0	0.0	0.0	0.20706258928996762	1.3938349523443916	0.0	0.0	0.373907389108685	0.0	0.0	0.9835596262794133	0.0	0.19905026214053048	0.2977250384872244	0.3056345071820155	0.1975901921902279	
83200000	-31611.56934519839	-30338.192720865165	-1273.3766243332248	-30190.537679392255	64.28894595368632	4.274669383889372	2.5599085997709837E-4	0.5074500733320773	2.489507770407386E-4	1.6987758491919935E-8	0.5111938861192327	-1222.921423570709	4110.834697650573	2608.8271522143245	1643.379777590903	682.2569528847307	11.252173992163048	15	28	16	72	40	0	0	0	1	1	0	0	0	0	0	1	0	0.6092458586717829	0.08038204024659514	1.1144393622847253	0.27537715611768376	1.7977326005157637	0.5400189655379385	2.6584540044325706	1.2412351031041509	1.3448437981612913	1.8709252759435662	1.268364238311409	0.49146957953172754	0.015077365262215488	0.0	0.0	0.0	0.27537715611768376	1.7977326005157637	0.0	0.0	0.0	0.0	0.0	1.268364238311409	0.0	0.19687050222304395	0.3053958129546978	0.3060459200869489	0.19168776473530766	
83400000	-31608.196320237796	-30318.084083382473	-1290.1122368553217	-30168.529947677856	79.60345034255133	4.312473641547908	2.0372059474602642E-4	0.41221126762748317	2.0570714430036087E-4	7.514737646183191E-9	0.42284859090621274	-1243.8470964440737	3209.8742574225994	3192.413923048291	1717.32601833044	829.7288415854798	8.508197491795254	34	11	29	59	38	0	0	0	1	1	0	0	0	0	0	1	0	1.0526167482801396	1.4943849227912267	0.471858520606541	0.1951167179866466	1.007230765547342	2.559451307109443	0.5673977630294861	0.41684548561604895	0.4479979266057748	0.40423950994611413	0.7294342555482023	0.4808366290224339	0.014905834070187725	0.0	0.0	0.0	0.1951167179866466	1.007230765547342	0.0	0.0	0.0	0.0	0.0	0.7294342555482023	0.0	0.20126477849257096	0.3064005356760801	0.29935696014992197	0.19297772568142524	
83600000	-31603.49613562216	-30351.82051414557	-1251.675621476592	-30201.001227871944	65.50868515109973	4.091690649642196	2.6548933095715404E-4	0.44340317147897124	2.573158743617049E-4	1.3646962478717393E-8	0.45017011166354914	-1203.7822377320224	2599.059974497038	2307.435952721613	973.4368156789253	912.9593149082187	5.370223915152206	27	39	36	34	35	0	0	0	1	1	0	0	1	0	0	1	0	0.01470701021227166	0.2098871653713253	0.6030869857190873	0.14342491741324034	1.549089933281065	2.1964112775672495	1.9292614937690427	0.20886506644326105	1.9826142077531528	0.37647334247460845	1.4996087162558707	0.5202751110871584	0.020047109221197814	0.0	0.0	0.0	0.14342491741324034	1.549089933281065	0.0	0.0	0.20886506644326105	0.0	0.0	1.4996087162558707	0.0	0.20159047716452888	0.2971257050486439	0.306852531819232	0.1944312859675934	
83800000	-31554.704989812242	-30341.006670620285	-1213.6983191919576	-30196.06533436664	52.899835418930444	4.136681207248775	3.468614171414341E-4	0.4067457593397964	3.3958436738299114E-4	2.1158964365109823E-8	0.4213776464497343	-1164.6438946594278	1486.371245482195	761.6196653215061	555.1327446322779	631.8112481448738	4.505343709751313	64	21	11	40	35	1	0	0	1	1	0	0	1	0	0	1	0	0.7860547490417241	2.554901789077316	2.002739034634997	0.42463963680678585	1.91101877246275	0.129813366972131	0.1522895115131914	0.3034997710548282	1.3289817663499932	0.7774232816842633	1.6279192017577924	1.3859532146970985	0.02871252182464014	0.7860547490417241	0.0	0.0	0.42463963680678585	1.91101877246275	0.0	0.0	0.3034997710548282	0.0	0.0	1.6279192017577924	0.0	0.20213927812232446	0.30296691304592827	0.3048056996733219	0.19008810915842347	
84000000	-31550.80249466764	-30344.825298764605	-1205.977195903037	-30190.096262784522	50.59062548744226	4.124189975438057	3.345639080742915E-4	0.40790371393941816	3.269842194563425E-4	1.8743285169134943E-8	0.4184654897437013	-1163.6394679275204	1623.8959573109007	629.2998102092204	841.5248706970957	47.24224399389955	5.9230519964428625	40	45	44	9	33	0	1	0	1	1	0	0	1	0	0	1	0	0.1534397063096837	0.41552096305542974	1.6921563160250648	0.8364332886745429	1.5543295756389357	0.09286119917605065	0.2660774208393467	0.29073569854735964	0.21670635029725852	0.6842220652640811	1.699814767358788	1.6074526260658584	0.021671486093087475	0.0	0.41552096305542974	0.0	0.8364332886745429	1.5543295756389357	0.0	0.0	0.29073569854735964	0.0	0.0	1.699814767358788	0.0	0.1997971350248378	0.30380675726140854	0.3032941263404804	0.19310198137327134	
84200000	-31537.212129670886	-30335.155597003723	-1202.0565326671644	-30186.72067957314	53.70842375596521	4.227857546316605	3.2235992095969634E-4	0.4519828212424448	3.132958105202195E-4	1.7639945639373063E-8	0.4344142233484238	-1164.0432837954688	1739.031657601394	736.3969056741479	7.525907425085684	3.4046657656867905	7.4357884991081935	67	65	20	14	5	0	0	0	1	1	0	0	1	0	0	1	0	1.499043832571971	2.2320228691467676	1.8529230217324832	0.24037619746782157	2.0153508998350333	0.9180149781263767	0.16403597296930356	0.07212058601932667	0.06759898724083277	0.1279722482879547	1.0983753844445994	1.8109529217195375	0.0253959896191103	0.0	0.0	0.0	0.24037619746782157	2.0153508998350333	0.0	0.0	0.07212058601932667	0.0	0.0	1.0983753844445994	0.0	0.19099381658167128	0.30711058685323456	0.30879257515919545	0.1931030214058968	
84400000	-31560.185709005214	-30344.862943129494	-1215.32276587572	-30191.49671773695	57.043854387805126	4.2731429123242535	2.980225094982123E-4	0.4237226906619518	2.919075436563615E-4	1.8966350227227952E-8	0.4550214730899879	-1175.0690702432355	2333.192940040816	718.6489280043023	408.98409899995585	11.192410305021998	4.793257683968753	49	78	8	8	28	0	0	0	1	1	0	0	0	0	0	1	0	0.1837545022339365	0.8371342860206527	0.6939254252506535	0.2227860758544933	2.8215890088680786	0.49895782626508384	0.16331200127173492	0.03016662798050934	0.2482418021752861	1.5913565180400437	3.1825286929120753	0.6447761293168645	0.016718643057068588	0.0	0.0	0.0	0.2227860758544933	2.8215890088680786	0.0	0.0	0.0	0.0	0.0	3.1825286929120753	0.0	0.20361167736889055	0.29685964107834156	0.30636081449828356	0.1931678670544824	
84600000	-31562.457815464073	-30311.60778399719	-1250.8500314668825	-30164.477722228254	65.18010316443748	4.147267647518153	2.226777613318628E-4	0.4360083731124087	2.261410814347301E-4	1.0555284739933346E-8	0.4492966978157301	-1204.3922890166355	2265.529485948928	998.5605646180463	890.7268560082717	545.8163402924679	4.654374498539601	77	30	25	2	37	0	0	0	1	1	0	0	1	0	0	1	0	0.11428892632839585	1.6002872278362956	1.1953865501999534	0.35588682893550483	1.4653949945609905	0.24690936241522385	1.1503357237715606	0.009193233065398885	0.08721407821878786	2.445167624561386	1.381619226488105	2.334020965917387	0.01536659505338072	0.0	0.0	0.0	0.35588682893550483	1.4653949945609905	0.0	0.0	0.009193233065398885	0.0	0.0	1.381619226488105	0.0	0.2009816268868846	0.3020185995872656	0.2982618457474536	0.1987379277783943	
84800000	-31567.720492280736	-30315.389804693998	-1252.330687586738	-30160.053716153834	72.40186587521964	3.943253022627103	2.4016774165150855E-4	0.46757553743155833	2.3907739495739492E-4	1.3719250209229273E-8	0.4870125289969322	-1201.5156947786738	2202.0936839950737	2621.630119196981	729.6796265577752	533.0986635735675	4.664897808375369	63	14	52	4	38	0	0	0	0	1	0	1	1	0	1	1	0	1.1765653615751512	0.0646609018203741	0.43999489190942503	1.356508709903941	4.188790054446111	0.22818006902352114	0.32515716307306414	1.9235851783775806	2.851817525662055	0.07116221600633353	1.8207701878028135	0.012264567716983851	0.023051073687394136	0.0	0.0	0.0	0.0	4.188790054446111	0.0	0.32515716307306414	1.9235851783775806	0.0	0.07116221600633353	1.8207701878028135	0.0	0.20116015015297628	0.30194359392962533	0.3012489148562427	0.19564734106115375	
85000000	-31594.89779119198	-30347.59041103382	-1247.3073801581588	-30202.1425748269	71.93864183737591	4.182210302614742	2.3663913687609788E-4	0.39480163919625	2.3294364225385247E-4	8.760371706027514E-9	0.3978338714716443	-1201.3052863181954	2219.170259906669	3390.678624222481	1639.6767981804087	830.0523398522292	3.422821569284414	55	7	22	51	36	0	0	0	1	1	0	0	1	0	0	1	0	0.38672389385690387	0.6389412274614086	2.483304840025409	0.12427804104991895	0.8423141234702739	0.2940620441263059	1.2917115985252028	0.018569939738974566	0.6614728940588187	0.26272145617343456	0.6725859540599283	1.4389128110821292	0.015427202956996207	0.0	0.0	0.0	0.12427804104991895	0.8423141234702739	0.0	0.0	0.018569939738974566	0.0	0.0	0.6725859540599283	0.0	0.20360477867890864	0.28252589101357567	0.3118588293531248	0.20201050095438905	
85200000	-31608.88258458006	-30338.008134974367	-1270.8744496056916	-30190.078249089886	69.07252526494445	4.072761839415706	2.373662283136113E-4	0.4140640459600446	2.431640102380608E-4	1.08309420844791E-8	0.4312865249213784	-1221.3799382825146	3082.0945352941926	1427.7319628371947	2045.0353018110661	772.8903205958419	7.211463086682116	20	17	46	54	34	0	0	0	1	1	0	0	0	0	0	1	0	1.3205526993710115	0.31553580943249343	2.304955488588261	0.3878754846250953	2.0946982879990865	0.9446216126336969	1.0666417743898517	0.9178558099515807	0.8568637868326453	1.187438853950008	1.6442207254444232	0.18350906975864173	0.01461198939468059	0.0	0.0	0.0	0.3878754846250953	2.0946982879990865	0.0	0.0	0.0	0.0	0.0	1.6442207254444232	0.0	0.19439053150382843	0.3071900509247074	0.3050214756823409	0.19339794188912152	
85400000	-31619.292214233057	-30343.46935576448	-1275.8228584685776	-30193.562253202537	83.87651098049564	4.2020244596268475	1.9611288007473265E-4	0.3448410718949608	1.9386336212946943E-4	4.356823230230032E-9	0.3384736395154721	-1233.8821349584307	2546.6803754705247	701.4551994816941	367.9189607509683	1204.0091122511442	8.579015999171077	76	30	8	18	39	0	0	0	1	1	0	0	0	0	0	1	0	1.1005730414805523	0.3532162780785653	0.4363669828434357	0.19709806617669717	0.8563943853103929	0.28949305289898997	1.0056588998533165	0.9206498609926282	0.5085590293631244	0.01142576184849624	0.7691965976802682	0.5321286169072168	0.013021883210287358	0.0	0.0	0.0	0.19709806617669717	0.8563943853103929	0.0	0.0	0.0	0.0	0.0	0.7691965976802682	0.0	0.20140503500349966	0.2962383719771384	0.3021643015553504	0.20019229146400974	
85600000	-31616.170161678267	-30355.870073259917	-1260.3000884183502	-30207.717112513365	72.9327223315924	4.085811292039193	2.3460076041466565E-4	0.43571042106408053	2.2058161073188718E-4	1.0796530794725726E-8	0.44852472363058654	-1210.8621357016505	2579.662790718324	1513.566279694828	920.1805770327875	989.3570799661868	3.3673876399538507	53	44	24	14	36	0	0	0	1	1	0	0	0	0	0	1	0	0.3403414243474653	0.6364911858875473	3.05547139962946	0.21260527227884948	1.7241206427956408	0.45440406460711186	2.2583929647778085	1.362333678543084	0.48373268581244694	0.9701289036719118	1.4860422382144323	0.992925330848121	0.01625693891320065	0.0	0.0	0.0	0.21260527227884948	1.7241206427956408	0.0	0.0	0.0	0.0	0.0	1.4860422382144323	0.0	0.19889317800576992	0.2966660145003685	0.31017931138769084	0.1942614961061689	
85800000	-31603.517837730593	-30317.756696345496	-1285.761141385096	-30171.61033841616	79.39232897254637	4.165229590342038	1.8778521432596658E-4	0.4123412023617942	1.8845703657637458E-4	7.029189384495103E-9	0.43291580703275456	-1243.7382496124712	3512.040850794687	3170.453019127675	1502.0075039913236	7.906452687063599	4.564429429803669	1	45	88	17	20	0	0	0	1	1	0	0	0	0	0	1	0	2.204094126595386	0.07909157303405755	0.9369997118449873	0.25290402019404057	0.9879725694903151	0.7682397932117412	0.12165091573765881	1.109063163620578	0.015939311844664763	2.4298532794319887	1.3617173724291645	0.23066812875050546	0.0148222867323702	0.0	0.0	0.0	0.25290402019404057	0.9879725694903151	0.0	0.0	0.0	0.0	0.0	1.3617173724291645	0.0	0.2029084401549682	0.30125303289759214	0.30560410566801954	0.1902344212794185	
86000000	-31592.472311811904	-30358.51170982468	-1233.9606019872215	-30212.9548405471	63.86732500739749	4.219123290487308	2.5045791011647696E-4	0.3494643459070469	2.482394757696017E-4	9.839435028403863E-9	0.390175277912392	-1191.6655299508484	2390.6403043663663	657.5133791952203	728.1142165547343	129.45668811522586	4.9568330102153935	51	11	73	1	35	0	0	0	1	1	0	0	0	0	0	1	0	1.3583020919096185	0.48906642164506126	1.1084066622031963	0.19270016284728467	1.154032013758666	1.479134594885004	0.9412405906787923	1.4756320820100086	0.3193726726840647	0.9091616130487126	0.9747884031082834	0.4395313449372953	0.01732580157768503	0.0	0.0	0.0	0.19270016284728467	1.154032013758666	0.0	0.0	0.0	0.0	0.0	0.9747884031082834	0.0	0.19719194091078482	0.30229478946332106	0.303332324458613	0.19718094516727938	
86200000	-31597.959330222122	-30332.52686121411	-1265.4324690080107	-30181.346575984087	67.55956362915836	4.124209451206029	2.4192051489521846E-4	0.4691512318095319	2.366886895922263E-4	1.3737539789214586E-8	0.4902916942854834	-1224.181223114425	2272.2014630734216	1463.3359619546763	730.8383548164865	8.461958506762112	3.6318858284673667	43	19	77	5	27	0	0	0	1	1	0	0	0	0	0	1	0	1.140891833827164	1.0604063355052187	2.1936101717221606	0.2993966521718183	1.1299536660704168	0.7658684791468846	0.44059391962866934	1.2756187075485017	0.04508170581044347	0.9474827682680887	1.7018608317398516	0.5292483888890952	0.016544945638675954	0.0	0.0	0.0	0.2993966521718183	1.1299536660704168	0.0	0.0	0.0	0.0	0.0	1.7018608317398516	0.0	0.20012439637232726	0.29911941884871757	0.31383687535232546	0.18691930942662788	
86400000	-31572.7150439654	-30325.131804315566	-1247.5832396498329	-30177.469714395877	70.85104905437035	4.128953889876692	2.256475805732819E-4	0.4909018645284191	2.2602627428685673E-4	1.3948522196658756E-8	0.5079684072953634	-1196.2056072649486	4293.62963011847	2553.8353489018855	796.6772506697997	1364.8483999280236	5.24508978439891	24	48	53	8	38	0	0	0	1	1	1	0	0	0	0	1	0	0.4064077071915377	0.956130508948064	0.7816374105572097	0.45876919084450507	2.6334319664700714	0.014875242767445966	0.8771500092176514	2.6392994098014135	0.7888170101071829	1.2686033716242469	2.5410239927804468	0.012094520690283961	0.019957710018337602	0.0	0.0	0.0	0.45876919084450507	2.6334319664700714	0.014875242767445966	0.0	0.0	0.0	0.0	2.5410239927804468	0.0	0.18972671366760133	0.3052301290131636	0.30402967459214275	0.2010134827270904	
86600000	-31592.507307397398	-30341.872891146133	-1250.6344162512657	-30197.12104241012	72.47384809187585	3.976678452990551	2.5016839727983836E-4	0.3959686046702596	2.504208699696377E-4	1.0496474473471711E-8	0.4071044163451817	-1195.1276723193773	2215.439321125998	1635.1705346217975	2069.5775975888455	764.9189399336127	4.496337289293832	50	8	7	67	39	0	0	0	1	1	0	0	0	0	0	1	0	1.1995940251345654	0.2701388512202399	1.3162124843699858	0.28466844223182963	2.807817664351519	0.678563201153287	0.021655949684658227	3.973995324167979	1.103292149622614	5.148719981793118	1.9872964549698635	0.8015993846598453	0.015431753230706955	0.0	0.0	0.0	0.28466844223182963	2.807817664351519	0.0	0.0	0.0	0.0	0.0	1.9872964549698635	0.0	0.20240423799722376	0.29833898131387154	0.30100123147760227	0.19825554921130054	
86800000	-31584.68179843331	-30331.036559232452	-1253.6452392008584	-30185.78730917491	64.20460887015797	3.999103517669279	2.5361395407893925E-4	0.42220808492100226	2.5696293757136414E-4	1.2753207653144318E-8	0.42458756159790983	-1204.8775933795682	3077.762308759877	1174.4052228861792	901.557957863611	612.0191662621675	7.934227036478174	39	47	45	4	36	1	0	0	1	1	0	0	1	0	0	1	0	0.03710048497867377	0.30870315299382284	0.15282610812092878	0.5825221948042266	3.2496609013184	2.3487229699512735	1.3368569724956716	0.23858448007867536	0.8317093441721864	0.22605407809447067	2.901082495024972	0.32680839996019456	0.01768559086083335	0.03710048497867377	0.0	0.0	0.5825221948042266	3.2496609013184	0.0	0.0	0.23858448007867536	0.0	0.0	2.901082495024972	0.0	0.19367271169815925	0.30270775960345564	0.30156811776003145	0.20205141093835186	
87000000	-31554.917448844742	-30339.10014561747	-1215.817303227273	-30184.42888605913	57.0743893397089	4.331036598026677	2.907003370646838E-4	0.3935972526183571	2.8912506146383933E-4	1.664183680229753E-8	0.4389117876321128	-1163.6603747306056	2457.227251939788	1169.5322050759091	481.0993603204861	1153.656442009659	4.121502386745868	57	14	45	18	37	1	0	1	0	1	0	1	0	0	1	1	0	2.5234384885378995	0.030282235556934895	0.7514994836678965	2.4559413372730328	3.4853758003288933	0.7397974380991064	0.9673910073499375	0.08588438015371158	0.038964589813653014	0.4171351598465892	1.4703223052657135	0.007284491285998388	0.022081910798099215	2.5234384885378995	0.0	0.7514994836678965	0.0	3.4853758003288933	0.0	0.9673910073499375	0.0	0.0	0.4171351598465892	1.4703223052657135	0.0	0.1962194307098363	0.30577291604746976	0.30512524756177545	0.19288240568091672	
87200000	-31552.889869364717	-30340.713844641636	-1212.1760247230802	-30194.844792788153	55.134026073483206	4.395915199897952	2.9076771092109737E-4	0.4374803351217925	2.916648118091856E-4	1.91917387287647E-8	0.4645109222767116	-1163.364150955927	3603.9525683651464	1757.6928914025557	2520.5994191063255	629.2525973664962	6.1655732148180675	22	31	2	79	37	0	0	0	1	1	0	0	0	0	0	1	0	0.21752940647230248	0.64458164060559	0.7476438830254877	0.08942266700661766	0.38639742470090094	2.839162734295307	1.9505234865023426	1.1617280072577119	0.7214242485039807	0.20621188038835406	0.32035436174209564	1.9378622771251741	0.01983237019686387	0.0	0.0	0.0	0.08942266700661766	0.38639742470090094	0.0	0.0	0.0	0.0	0.0	0.32035436174209564	0.0	0.19211991122508407	0.3151659605032544	0.296217914318736	0.1964962139529237	
87400000	-31581.728064640683	-30326.584817403156	-1255.143247237526	-30174.796719414357	68.42525299543605	4.446734536718078	2.5119610653476546E-4	0.42627687084321086	2.4452654740372533E-4	1.1146976301756294E-8	0.4249775929999791	-1209.4481332481027	2157.436725408587	1590.7219484150742	927.0520335957725	2099.575285871134	5.016761224972073	15	58	53	8	37	0	0	0	1	1	1	0	1	0	0	0	0	1.408452308233884	0.03294496049303163	1.3293776141154505	0.3607796488265624	0.6750484403573765	0.4014688707219087	0.6138794594669545	0.2745549155841136	0.8739654896606108	1.2397148216871532	0.5167905932557567	0.09200417945087477	0.007826845436611482	0.0	0.0	0.0	0.3607796488265624	0.6750484403573765	0.4014688707219087	0.0	0.2745549155841136	0.0	0.0	0.0	0.0	0.20066186936933472	0.29418805104454926	0.3063856259846673	0.19876445360144687	
87600000	-31658.332366736053	-30353.098973745968	-1305.2333929900844	-30204.538720181372	94.70503053757936	4.106913947297052	1.9863594812731823E-4	0.43628315325517075	1.8907343404698962E-4	9.258061751367945E-9	0.48836628194817366	-1257.473996064545	2678.0943887878107	3095.6763633113333	493.431527837498	1247.8360466947595	8.021568999796296	15	53	41	28	34	0	0	0	1	1	0	0	1	0	0	1	0	2.0097264614716006	0.5166439969956053	0.04971515066549193	0.40838894947012705	1.5566524709465335	1.4425683613966869	1.0228073585570518	0.07916719466217696	0.19746103490032932	1.5218059547936658	1.4736626010950291	0.12008533769084494	0.01292307179588638	0.0	0.0	0.0	0.40838894947012705	1.5566524709465335	0.0	0.0	0.07916719466217696	0.0	0.0	1.4736626010950291	0.0	0.19989847279948875	0.3003697574061027	0.2954780862348816	0.20425368355952517	
87800000	-31612.079452506583	-30321.368100498657	-1290.7113520079267	-30175.322962269824	75.0176897931383	4.269108691734375	2.0335961760581275E-4	0.4441374044595038	2.0489997480206923E-4	8.894224317392009E-9	0.452346005612467	-1245.9994215968597	2703.478237718759	2663.4363677005604	855.6482558855997	16.76420026619819	4.804342810640304	33	43	58	26	11	0	0	0	1	1	0	0	0	0	0	1	0	0.09265518910897926	2.178792337627205	0.8018712475129678	0.37158856326832485	4.49421884226985	1.118394111587879	0.6722862925882264	0.8501358320262082	0.12199979073838801	0.14146336408182353	2.571404032681188	0.299118833601735	0.011008613119541509	0.0	0.0	0.0	0.37158856326832485	4.49421884226985	0.0	0.0	0.0	0.0	0.0	2.571404032681188	0.0	0.19451661803134043	0.29382618111568154	0.31031546802580423	0.20134173282717208	
88000000	-31615.085651099493	-30331.271300679862	-1283.8143504196319	-30185.904158436566	75.19991392253304	4.013713167398314	2.3299477281982906E-4	0.40592682896312693	2.2635592889938758E-4	1.0534402448747917E-8	0.4358580701446085	-1238.0911968041796	5210.280330440408	2299.451230008373	875.1377548020374	9.138633200215427	21.37799507765811	3	68	61	29	10	0	0	0	1	1	0	0	1	0	0	1	0	1.4564075018618372	1.6674123267041787	0.7506075527256394	0.3460011792308278	1.7743989594981744	0.7470398366694501	0.06816366534775456	0.32130238821909674	1.286187534305594	0.8736902336888053	1.3623925818194385	1.4114807747451368	0.012485761948721879	0.0	0.0	0.0	0.3460011792308278	1.7743989594981744	0.0	0.0	0.32130238821909674	0.0	0.0	1.3623925818194385	0.0	0.1910392516615538	0.3047750272364756	0.3121795954501078	0.1920061256518611	
88200000	-31632.0093041512	-30372.259572980576	-1259.749731170626	-30219.491462135215	60.29106155969492	4.2087510796589145	2.4671082070157774E-4	0.4270004474308992	2.516519570314427E-4	1.1586527931281568E-8	0.42849087838428224	-1213.7656463919438	1725.8190682468958	305.63031730149214	1342.0107248446586	76.0653092106038	8.776020031880496	97	24	9	12	29	0	0	0	1	1	0	0	0	1	0	1	0	0.10539663046225894	0.43617812937283973	4.721787739894634	0.11699567662661033	0.40675556289101067	0.2380633489649774	4.649636293213338	0.9632839477104768	0.0234859150562738	0.23163324218173256	0.2075592729608003	0.0163896471408874	0.01734663433043163	0.0	0.0	0.0	0.11699567662661033	0.40675556289101067	0.0	0.0	0.0	0.0234859150562738	0.0	0.2075592729608003	0.0	0.1946646105998872	0.2967617817367341	0.31278542870926485	0.1957881789541122	
88400000	-31589.341817051012	-30343.106408810305	-1246.235408240707	-30195.064833125532	66.00125431329883	3.966146040396846	2.4340978794988653E-4	0.4598794187506324	2.3514172114907228E-4	1.3539499120167957E-8	0.4822104102704225	-1209.1756648061848	1994.2874307141428	706.6824867016207	61.6944450828277	13.658102361481658	2.9642752910113472	81	54	6	1	29	1	0	0	1	1	0	0	1	0	0	1	0	0.6826774537050256	0.7412133230988786	0.1582937648344835	0.8510873572192543	2.6925246117678117	1.3574802160918422	0.3456140351777979	0.18306786019122478	0.6752181339851493	0.6288023086513678	1.3070209819187768	0.03461725349424001	0.020116979838491412	0.6826774537050256	0.0	0.0	0.8510873572192543	2.6925246117678117	0.0	0.0	0.18306786019122478	0.0	0.0	1.3070209819187768	0.0	0.19504412805208673	0.2941115713947481	0.310328661951131	0.2005156386020326	
88600000	-31597.318016325775	-30332.627516670473	-1264.6904996553012	-30187.11553865558	80.83995546709852	4.419697599902713	1.8254562541416612E-4	0.38626127665303456	1.911574652672628E-4	6.220902912016372E-9	0.4076757216215912	-1230.9841824059577	2633.782570966455	873.6083187326834	1.150463574943114	5.088113061760504	8.306576976809957	79	55	2	31	4	0	0	0	1	1	0	0	0	0	0	1	0	0.12131579148215457	0.12424931315913448	0.74806897953416	0.17613684058548032	0.9936597966835663	0.2994348089366289	0.19740882396148307	0.1520549823258144	0.49884094453788774	2.3762317544710854	0.846089196632518	0.7826758120159272	0.011549507051364772	0.0	0.0	0.0	0.17613684058548032	0.9936597966835663	0.0	0.0	0.0	0.0	0.0	0.846089196632518	0.0	0.18866944342964148	0.30272398222438024	0.3074563943547966	0.20115017999118012	
88800000	-31631.22468265601	-30360.913536012453	-1270.3111466435587	-30210.784770830567	76.50639711599051	3.9677339897611286	2.2244886116606184E-4	0.41453703579249523	2.2608736982452182E-4	8.899863412529144E-9	0.41644821722248854	-1237.1558527900877	1768.700929843356	579.5968376435721	6.576841067095393	5.947047741587233	14.03622643752319	95	41	20	5	10	0	0	0	1	1	0	0	1	0	0	1	0	0.019537690658464033	0.13484055902569342	0.33819383258241337	0.3481899590550687	1.0362111057877916	1.634064479792053	0.3585270117897481	0.10081678873416322	0.6627228887487255	0.45687282194511514	1.5358650373612042	1.4079364361064768	0.020380925201780885	0.0	0.0	0.0	0.3481899590550687	1.0362111057877916	0.0	0.0	0.10081678873416322	0.0	0.0	1.5358650373612042	0.0	0.20130614441742792	0.2921749747876482	0.3091375310344996	0.19738134976042276	
89000000	-31572.36480908075	-30343.939817651553	-1228.4249914291963	-30198.876576535953	63.08320474252765	4.063677968653285	2.776938265436374E-4	0.44629016373199853	2.8011866878646554E-4	1.6874712702582656E-8	0.45844483326469937	-1195.8996762063248	2451.125437248301	620.1528982693887	8.757106311022381	5.676372121471199	5.8191151870953055	62	73	1	10	25	0	0	0	1	1	0	0	1	0	0	1	0	0.23949499362887094	1.5436319607245639	0.08779812263479418	0.10940560863303059	0.444460977664308	0.41355295074076326	0.0960213064619927	0.06571862028357578	0.8304788482751633	2.702535833493487	0.3981994374063343	0.30713313395388653	0.018281633127876437	0.0	0.0	0.0	0.10940560863303059	0.444460977664308	0.0	0.0	0.06571862028357578	0.0	0.0	0.3981994374063343	0.0	0.20134232907343189	0.29233225281081743	0.30794314373511283	0.19838227438063644	
89200000	-31566.269629301172	-30339.0124877061	-1227.2571415950736	-30186.10346890289	56.23028799319682	4.230415861899019	2.761547344890619E-4	0.4307558064789431	2.829060212958868E-4	1.431096111955346E-8	0.4293038402864547	-1186.4048509012605	2138.230735707734	752.6871914840154	27.809176086778475	9.295773820124285	7.5248809305266695	47	86	2	15	21	0	1	0	1	1	0	0	0	0	0	1	0	1.8004268415802136	1.0676913817292988	0.6111619082965367	0.47050886015574284	2.74213654473313	0.5101432081401497	0.5600951574397428	1.758798534729341	0.10239149577735013	0.9564949761516328	2.5980235427553944	1.24817478913043	0.022540975842777266	0.0	1.0676913817292988	0.0	0.47050886015574284	2.74213654473313	0.0	0.0	0.0	0.0	0.0	2.5980235427553944	0.0	0.19679376038242666	0.30145298758412664	0.3159799887923378	0.1857732632411076	
89400000	-31559.901285267948	-30325.64281069517	-1234.258474572775	-30180.767610732597	53.48549666102822	4.356898144602428	3.055758833144006E-4	0.46948241554880726	3.0515558332660895E-4	2.2089726411393844E-8	0.48260082789063335	-1184.68675864623	2360.5262403162637	597.8423187037441	825.6673377736239	458.5175106816006	7.0681220451248	55	47	30	1	38	0	0	0	1	1	0	0	0	0	1	1	0	0.5659616382326123	0.12350220841473723	0.25170684998356707	0.5548073325250197	2.936473027531924	0.8109652829097133	3.9727974875980987	1.1258887032122276	0.8131286195716335	0.36792159128470986	2.3848138641171364	0.739968384952701	0.018474317732257568	0.0	0.0	0.0	0.5548073325250197	2.936473027531924	0.0	0.0	0.0	0.0	0.36792159128470986	2.3848138641171364	0.0	0.18429644637745807	0.3034150059728958	0.3073195176838188	0.20496902996582594	
89600000	-31568.64854961699	-30322.8194801445	-1245.8290694724944	-30177.51301088069	67.0832684532743	4.051463923194925	2.693882573541989E-4	0.46736496783766907	2.661118296590597E-4	1.5653222342507502E-8	0.4610516581170668	-1192.7885009444346	2867.796901280768	705.8037153104783	1139.702269734724	545.2689067472767	4.2602284162155835	44	14	74	4	35	1	0	0	1	1	0	0	1	0	0	1	0	0.5629957989209755	0.7680590244614098	0.15165912104994597	0.26114775891538383	2.4665734282759244	1.8136852200425768	1.0736856516180664	0.3316347725509663	0.983566012287009	5.428194237839359	1.6431129278359626	0.9623279460642742	0.019851293074418984	0.5629957989209755	0.0	0.0	0.26114775891538383	2.4665734282759244	0.0	0.0	0.3316347725509663	0.0	0.0	1.6431129278359626	0.0	0.1909546199471906	0.3031420009465283	0.3105581088430383	0.1953452702632415	
89800000	-31596.33189018518	-30341.04643167874	-1255.2854585064422	-30198.49655704412	62.168919654873406	4.153395280954154	2.585579090976733E-4	0.4302251505935109	2.5899506260874055E-4	1.1057890388299813E-8	0.4086778267587808	-1214.5255673410707	2909.3793615709546	1340.155751511942	755.8348004768296	31.002381675177645	10.040516538669113	46	31	55	7	32	0	0	0	1	1	0	0	1	0	0	1	0	0.11551692260799858	0.49127458883499836	0.9673203300507077	0.16501857663706437	1.154989531328228	0.2491013838983463	2.8068556581513837	0.20209314630818156	0.3275663954804279	1.5217041797495023	0.7666646074566326	0.27215037166877315	0.018639479886371164	0.0	0.0	0.0	0.16501857663706437	1.154989531328228	0.0	0.0	0.20209314630818156	0.0	0.0	0.7666646074566326	0.0	0.20083996258151363	0.29925992369242116	0.30061684812890543	0.19928326559715853	
90000000	-31528.788332054068	-30315.782275560232	-1213.0060564938353	-30170.52701657166	54.84738025184243	4.02155116133568	2.979174227003917E-4	0.431015927351915	3.0324322839055416E-4	1.7884704047691882E-8	0.4425309073158932	-1165.0539095997906	2152.2087981946843	1226.5333224355854	556.7842866756017	397.7700529869895	5.646491535857141	33	63	36	2	37	0	1	0	1	1	0	0	1	0	0	1	0	0.9138838184150606	0.8270825018537193	3.803687270443559	0.5022023203099143	2.4046769686767258	0.7521999037134302	0.8730363246892553	0.2237812690649573	0.8972793346801833	0.02652867135219629	1.3983855494420876	0.14013623976690737	0.02380837642894461	0.0	0.8270825018537193	0.0	0.5022023203099143	2.4046769686767258	0.0	0.0	0.2237812690649573	0.0	0.0	1.3983855494420876	0.0	0.19842799401500807	0.30234738520257187	0.30669971372065613	0.19252490706176265	
90200000	-31537.632213099572	-30323.127295537408	-1214.5049175621646	-30180.616925349696	56.877348180544395	4.253181588422722	2.656938353507996E-4	0.4385236114939018	2.7583971025421975E-4	1.4258834100727086E-8	0.438794931738623	-1167.7412895269645	1818.1782569198722	1087.9688983539413	638.9817760167949	3.153075832643468	6.235854009345969	67	32	34	27	11	1	0	0	1	1	0	0	1	0	0	1	0	0.029755282753461437	0.9666386511549571	1.167188076136483	0.21634851790167572	1.2376468266096214	5.045241379644652	1.4865499519003844	0.24706088495311596	1.0844828250537235	2.234737515470897	0.8056909676220636	1.130917431139815	0.018505908271049993	0.029755282753461437	0.0	0.0	0.21634851790167572	1.2376468266096214	0.0	0.0	0.24706088495311596	0.0	0.0	0.8056909676220636	0.0	0.19058323152302953	0.2959018050374239	0.313213974949234	0.20030098849031389	
90400000	-31600.423566627927	-30336.573309601656	-1263.8502570262715	-30191.15238892749	71.67996096815303	4.4146353566821634	2.6803639509167344E-4	0.3796426982565358	2.6373179402784154E-4	1.0639516474193271E-8	0.39254617796232605	-1218.153513710214	1817.471509298884	1076.949556166028	968.6740642635542	12.043350494661853	10.270014880085474	77	43	11	18	22	0	0	0	1	1	0	0	0	0	0	1	0	1.5422561130517747	0.38336177306183256	2.4381218802763764	0.3338884864038965	1.5630520828594243	0.6830468445366467	0.017568985017071593	2.6116965540894324	2.482043303337236	0.023967544887111055	1.5558169014576109	1.5855236902804768	0.017097199650425006	0.0	0.0	0.0	0.3338884864038965	1.5630520828594243	0.0	0.0	0.0	0.0	0.0	1.5558169014576109	0.0	0.1981211979421615	0.2892504237432375	0.3106439933929409	0.20198438492166135	
90600000	-31621.771392115745	-30329.20308879271	-1292.5683033230337	-30181.819855691534	77.73183371947499	4.033241486212153	2.1812592742358338E-4	0.42173622738823974	2.224888093259311E-4	1.0012237202782876E-8	0.45011002158693914	-1248.8266169035664	3197.331453973732	1147.2970237390782	1743.0123098123604	489.5306738630802	13.305233266232808	41	77	7	10	36	0	0	0	1	1	0	0	0	0	0	1	0	0.9037091326075246	0.32604183999472075	1.854606016431163	0.11706563924229907	0.8231373374392544	1.8857846898048078	0.31123843376098437	0.5528489232814127	0.14617075439391222	0.3487736565279753	0.5278475689827028	0.7633529298705084	0.014079365971408133	0.0	0.0	0.0	0.11706563924229907	0.8231373374392544	0.0	0.0	0.0	0.0	0.0	0.5278475689827028	0.0	0.19400943741227117	0.3072165275981703	0.30109334061728665	0.19768069437227306	
90800000	-31552.158464790675	-30315.01912792905	-1237.1393368616248	-30171.70117042115	64.7675009984537	4.234883366319231	2.550915876708067E-4	0.47578067640280786	2.5454737551467755E-4	1.6994975259155504E-8	0.5009588962567764	-1195.6891435702325	1561.7984008090618	2504.228795908053	668.589303273052	3.472934712261072	3.5050469617694398	16	52	66	29	8	0	0	0	1	1	0	0	1	0	0	1	0	1.3205998651731736	0.07851163526358405	1.167948918018884	0.3466008983306399	1.858364557546599	0.22807540846614213	0.5678304977224319	0.5191356848042568	1.4752882630121744	9.362321571117634E-4	1.175079285443483	2.2795544195320057	0.021994729001041265	0.0	0.0	0.0	0.3466008983306399	1.858364557546599	0.0	0.0	0.5191356848042568	0.0	0.0	1.175079285443483	0.0	0.19852784967550535	0.30124854803835016	0.30879098439949654	0.19143261788664911	
91000000	-31567.201267864704	-30351.859164370984	-1215.34210349372	-30202.9353974968	58.659230490210106	3.8811830861301257	2.883525139045062E-4	0.4419000302416212	2.7838878544023685E-4	1.607261240933754E-8	0.4462403862092335	-1179.2256175591751	2647.382410026114	1708.0770408424953	563.7214155756103	1.8815735712557151	3.740927435872244	41	36	61	2	31	0	0	0	1	1	0	0	1	0	0	1	0	0.1477553964678804	1.8969578480262217	0.04344369974630575	0.06514907406735373	0.2754626885911592	0.4220050796216731	0.812474899683069	0.0703763809436884	0.48610543754390284	0.6992324851542538	0.19461226767900777	0.39350486062727097	0.01757353491427982	0.0	0.0	0.0	0.06514907406735373	0.2754626885911592	0.0	0.0	0.0703763809436884	0.0	0.0	0.19461226767900777	0.0	0.19706263555596554	0.2951103567620893	0.3072302776004315	0.20059673008151488	
91200000	-31517.610578006817	-30329.686533399683	-1187.9240446071326	-30185.000267513544	45.64712202145176	4.241188413321036	3.290353514301E-4	0.4365347248884253	3.24390236497242E-4	2.1503271314519163E-8	0.44722841913210837	-1145.2189521202538	1300.227781864513	1428.4473670473694	391.71851992322615	12.164338193128685	2.136096576796472	48	35	54	4	30	0	0	0	1	1	0	1	1	0	0	1	0	1.0794962626689595	0.0315257823524322	1.9042925669996233	0.4582108681943067	1.9077820570865167	0.663389962922759	0.009615187518919228	0.2862977589745134	1.1247142917741322	0.7164951559794263	1.7542174030844953	1.9435564185731202	0.023983360863167148	0.0	0.0	0.0	0.4582108681943067	1.9077820570865167	0.0	0.009615187518919228	0.2862977589745134	0.0	0.0	1.7542174030844953	0.0	0.20394065664197475	0.2925478731554359	0.30514135758732275	0.19837011261526774	
91400000	-31565.81819603232	-30333.282960070293	-1232.535235962028	-30190.042342724617	57.321232768866984	4.074815812829037	2.886484700753272E-4	0.42230023454053095	3.0002631608358856E-4	1.763920224531245E-8	0.4418397250433517	-1180.6593692352762	3796.3927816220344	1587.8870194523645	489.195676452778	919.8611190875681	7.138072850839073	3	88	28	18	34	0	0	0	1	1	0	0	1	0	0	1	0	2.2838411575936846	0.2791549552976689	0.461681041173498	0.7453799373588094	3.8161542377604096	2.5370448553165956	1.1850323899600943	0.398821031579787	0.3652001003651358	0.1410922901509498	2.6326356109392965	0.08117897674873428	0.018515763063437496	0.0	0.0	0.0	0.7453799373588094	3.8161542377604096	0.0	0.0	0.398821031579787	0.0	0.0	2.6326356109392965	0.0	0.20197449691863073	0.2985818257018021	0.3050446982271101	0.19439897915245824	
91600000	-31536.466961690272	-30314.7365912817	-1221.73037040857	-30167.897165609284	50.27680839682513	4.03933855338985	3.1003069508442956E-4	0.44767050700255373	3.0643032744013615E-4	2.0331335779877184E-8	0.45360724872135716	-1171.9458497818373	1437.038171357691	748.3158074147594	848.4614254319104	418.3480084032427	4.389958377874516	75	16	5	41	34	0	0	0	1	1	0	0	1	0	0	1	0	2.563140015818255	0.25204440689906993	1.3084968689531156	0.3162244312557097	1.4497694883074774	3.581400361688932	0.43777020603667394	0.27887229375771855	1.0015365150009605	0.3164014195597837	1.2989394316751204	3.0444243280466106	0.025842821093842443	0.0	0.0	0.0	0.3162244312557097	1.4497694883074774	0.0	0.0	0.27887229375771855	0.0	0.0	1.2989394316751204	0.0	0.2068474200173106	0.2954269042574987	0.2940260453125818	0.20369963041261005
[truncated: 2,197,584 more chars]
