# Supplementary material for: Dissemination of Mycobacterium abscessus via global transmission networks
Source: Nat Microbiol. 2021 Sep 20;6(10):1279–88. doi: 10.1038/s41564-021-00963-3 (PMC8478660; doi:10.1038/s41564-021-00963-3)
Supplement: Source Data Fig. 2 — Phylogeographic trees and migration distributions for Fig. 2. [file 41564_2021_963_MOESM4_ESM.zip › figure2/DCC2_phylogeography.log]

#
#model:
#
#<?xml version="1.0" encoding="UTF-8" standalone="no"?><input id="posterior" spec="beast.core.util.CompoundDistribution">
#    <distribution id="prior" spec="beast.core.util.CompoundDistribution">
#        <distribution id="BayesianSkyline.t:dcc2" spec="beast.evolution.tree.coalescent.BayesianSkyline">
#            <parameter dimension="5" id="bPopSizes.t:dcc2" lower="0.0" name="popSizes" upper="380000.0">380.0</parameter>
#            <groupSizes dimension="5" id="bGroupSizes.t:dcc2" spec="beast.core.parameter.IntegerParameter">1</groupSizes>
#            <treeIntervals id="BSPTreeIntervals.t:dcc2" spec="beast.evolution.tree.coalescent.TreeIntervals">
#                <tree id="Tree.t:dcc2">
#                    <trait id="dateTrait.t:dcc2" spec="beast.evolution.tree.TraitSet" traitname="date">
#                10208.3#75_Europe_UK_2012.412568=2012.412568,
#ERR3198505_Europe_UK_2009.819178=2009.819178,
#12082.5#89_Europe_UK_2013.616438=2013.616438,
#12045.8#39_Europe_UK_2013.843836=2013.843836,
#SRR7800669_NorthAmerica_USA_2015.983562=2015.983562,
#10625.5#78_Europe_UK_2001.331507=2001.331507,
#ERR3198407_Europe_UK_2009.010959=2009.010959,
#10665.4#8_Europe_UK_2005.063014=2005.063014,
#7396.6#51_Europe_UK_2007.835616=2007.835616,
#SRR6871401_Oceania_Australia_2015.043836=2015.043836,
#10625.5#77_Europe_UK_2001.331507=2001.331507,
#10665.4#75_Europe_UK_2007.594521=2007.594521,
#10625.4#22_Europe_UK_2011.591781=2011.591781,
#ERR3198507_Europe_UK_2009.876712=2009.876712,
#ERR3198408_Europe_UK_2009.824658=2009.824658,
#SRR7800622_NorthAmerica_USA_2016.054645=2016.054645,
#10625.4#21_Europe_UK_2011.668493=2011.668493,
#12082.5#90_Europe_UK_2013.621918=2013.621918,
#10625.5#74_Europe_UK_2001.334247=2001.334247,
#12163.2#46_Europe_UK_2012.724044=2012.724044,
#10625.4#23_Europe_UK_2011.69589=2011.69589,
#11861.7#68_Oceania_Australia_2009.5=2009.5,
#10665.3#51_Europe_UK_2004.092896=2004.092896,
#10625.5#75_Europe_UK_2001.326027=2001.326027,
#10208.3#38_Europe_UK_2011.876712=2011.876712,
#7396.8#58_Europe_UK_2010.969863=2010.969863,
#10250.1#27_Europe_UK_2009.169863=2009.169863,
#SRR7800515_NorthAmerica_USA_2015.950685=2015.950685,
#10665.3#35_Europe_UK_2003.591781=2003.591781,
#10625.5#59_Europe_UK_2012.5=2012.5,
#10250.1#5_Europe_UK_2008.229508=2008.229508,
#12163.1#55_Europe_UK_2011.016438=2011.016438,
#10665.2#59_Europe_UK_2011.457534=2011.457534,
#SRR6871402_Oceania_Australia_2016.043716=2016.043716,
#12163.1#61_Europe_UK_2011.254795=2011.254795,
#12163.2#27_Europe_UK_2012.472678=2012.472678,
#10702.1#7_NorthAmerica_USA_2013.043836=2013.043836,
#10702.1#30_NorthAmerica_USA_2006.035616=2006.035616,
#7396.8#82_Europe_UK_2007.920548=2007.920548,
#12163.1#57_Europe_UK_2011.128767=2011.128767,
#10665.4#56_Europe_UK_2006.830137=2006.830137,
#12163.1#59_Europe_UK_2011.164384=2011.164384,
#10625.4#38_Europe_UK_2011.509589=2011.509589,
#SRR7800629_NorthAmerica_USA_2015.156164=2015.156164,
#10071.6#76_Europe_UK_2001.331507=2001.331507,
#ERR3198474_Europe_UK_2015.416438=2015.416438,
#10625.5#17_Europe_UK_2011.093151=2011.093151,
#10702.1#56_NorthAmerica_USA_2008.423497=2008.423497,
#11893.6#62_Europe_UK_2008.005464=2008.005464,
#12163.1#32_Europe_UK_2010.169863=2010.169863,
#10208.3#73_Europe_UK_2012.377049=2012.377049,
#10208.3#78_Europe_UK_2012.808743=2012.808743,
#7396.6#60_Europe_UK_2008.035519=2008.035519,
#10702.1#73_NorthAmerica_USA_2010.764384=2010.764384,
#ERR3198462_Europe_UK_2015.230137=2015.230137,
#12045.8#36_Europe_UK_2013.786301=2013.786301,
#10625.5#32_Europe_UK_2012.243169=2012.243169,
#12163.1#87_Europe_UK_2011.928767=2011.928767,
#10660.1#46_NorthAmerica_USA_2005.769863=2005.769863,
#10071.6#72_Europe_UK_2001.306849=2001.306849,
#10208.3#29_Europe_UK_2011.821918=2011.821918,
#SRR7800600_NorthAmerica_USA_2014.953425=2014.953425,
#10665.3#3_Europe_UK_2001.846575=2001.846575,
#10660.1#14_NorthAmerica_USA_2007.772603=2007.772603,
#7396.7#19_Europe_UK_2009.882192=2009.882192,
#12082.5#88_Europe_UK_2013.682192=2013.682192,
#10625.5#11_Europe_UK_2011.756164=2011.756164,
#SRR6871403_Oceania_Australia_2016.374317=2016.374317,
#10208.3#81_Europe_UK_2012.849727=2012.849727,
#SRR6871395_Oceania_Australia_2014.205479=2014.205479,
#SRR7800549_NorthAmerica_USA_2016.300546=2016.300546,
#12163.1#53_Europe_UK_2010.958904=2010.958904,
#SRR7800407_NorthAmerica_USA_2016.60929=2016.60929,
#12163.2#50_Europe_UK_2012.778689=2012.778689,
#10250.1#8_Europe_UK_2008.344262=2008.344262,
#SRR6871397_Oceania_Australia_2014.958904=2014.958904,
#7396.7#27_Europe_UK_2010.123288=2010.123288,
#SRR6871400_Oceania_Australia_2015.124658=2015.124658                
#                                    <taxa id="TaxonSet.dcc2" spec="beast.evolution.alignment.TaxonSet">
#                        </taxa>
#                    </trait>
#                    <taxonset idref="TaxonSet.dcc2"/>
#                </tree>
#            </treeIntervals>
#        </distribution>
#        <distribution id="MarkovChainedPopSizes.t:dcc2" jeffreys="true" parameter="@bPopSizes.t:dcc2" spec="beast.math.distributions.MarkovChainDistribution"/>
#        <prior id="KappaPrior.s:dcc2" name="distribution">
#            <parameter id="kappa.s:dcc2" lower="0.0" name="x">2.0</parameter>
#            <LogNormal id="LogNormalDistributionModel.0" name="distr">
#                <parameter estimate="false" id="RealParameter.1" name="M">1.0</parameter>
#                <parameter estimate="false" id="RealParameter.2" name="S">1.25</parameter>
#            </LogNormal>
#        </prior>
#        <prior id="nonZeroRatePrior.s:location" name="distribution">
#            <x id="nonZeroRates.s:location" spec="beast.core.util.Sum">
#                <arg dimension="6" id="rateIndicator.s:location" spec="beast.core.parameter.BooleanParameter">true</arg>
#            </x>
#            <distr id="Poisson.0" offset="2.0" spec="beast.math.distributions.Poisson">
#                <parameter estimate="false" id="RealParameter.12" name="lambda">0.693</parameter>
#            </distr>
#        </prior>
#        <prior id="relativeGeoRatesPrior.s:location" name="distribution">
#            <parameter dimension="6" id="relativeGeoRates.s:location" name="x">1.0</parameter>
#            <Gamma id="Gamma.2" name="distr">
#                <parameter estimate="false" id="RealParameter.10" name="alpha">1.0</parameter>
#                <parameter estimate="false" id="RealParameter.11" name="beta">1.0</parameter>
#            </Gamma>
#        </prior>
#        <prior id="geoclockPrior.c:location" name="distribution">
#            <parameter id="traitClockRate.c:location" name="x">1.0</parameter>
#            <Exponential id="Exponential.1" name="distr">
#                <parameter estimate="false" id="RealParameter.13" name="mean">1.0</parameter>
#            </Exponential>
#        </prior>
#        <prior id="MeanRatePrior.c:dcc2" name="distribution">
#            <parameter id="ucldMean.c:dcc2" name="x">5.4E-4</parameter>
#            <LogNormal id="LogNormalDistributionModel.1" meanInRealSpace="true" name="distr">
#                <parameter estimate="false" id="RealParameter.6" name="M">5.4E-4</parameter>
#                <parameter estimate="false" id="RealParameter.7" lower="0.0" name="S" upper="5.0">0.5</parameter>
#            </LogNormal>
#        </prior>
#        <prior id="ucldStdevPrior.c:dcc2" name="distribution">
#            <parameter id="ucldStdev.c:dcc2" lower="0.0" name="x">0.1</parameter>
#            <Gamma id="Gamma.0" name="distr">
#                <parameter estimate="false" id="RealParameter.4" name="alpha">0.5396</parameter>
#                <parameter estimate="false" id="RealParameter.5" name="beta">0.3819</parameter>
#            </Gamma>
#        </prior>
#    </distribution>
#    <distribution id="likelihood" spec="beast.core.util.CompoundDistribution" useThreads="true">
#        <distribution data="@dcc2" id="treeLikelihood.dcc2" spec="beast.evolution.likelihood.ThreadedTreeLikelihood" tree="@Tree.t:dcc2">
#            <siteModel id="SiteModel.s:dcc2" spec="beast.evolution.sitemodel.SiteModel">
#                <parameter estimate="false" id="mutationRate.s:dcc2" name="mutationRate">1.0</parameter>
#                <parameter estimate="false" id="gammaShape.s:dcc2" name="shape">1.0</parameter>
#                <parameter estimate="false" id="proportionInvariant.s:dcc2" lower="0.0" name="proportionInvariant" upper="1.0">0.0</parameter>
#                <substModel id="hky.s:dcc2" kappa="@kappa.s:dcc2" spec="beast.evolution.substitutionmodel.HKY">
#                    <frequencies id="estimatedFreqs.s:dcc2" spec="beast.evolution.substitutionmodel.Frequencies">
#                        <parameter dimension="4" id="freqParameter.s:dcc2" lower="0.0" name="frequencies" upper="1.0">0.25</parameter>
#                    </frequencies>
#                </substModel>
#            </siteModel>
#            <branchRateModel clock.rate="@ucldMean.c:dcc2" id="RelaxedClock.c:dcc2" spec="beast.evolution.branchratemodel.UCRelaxedClockModel" tree="@Tree.t:dcc2">
#                <LogNormal S="@ucldStdev.c:dcc2" id="LogNormalDistributionModel.c:dcc2" meanInRealSpace="true" name="distr">
#                    <parameter estimate="false" id="RealParameter.3" lower="0.0" name="M" upper="1.0">1.0</parameter>
#                </LogNormal>
#                <rateCategories dimension="154" id="rateCategories.c:dcc2" spec="beast.core.parameter.IntegerParameter">1</rateCategories>
#            </branchRateModel>
#        </distribution>
#        <distribution id="traitedtreeLikelihood.location" spec="beast.evolution.likelihood.AncestralStateTreeLikelihood" tag="location" tree="@Tree.t:dcc2">
#            <data id="location" spec="beast.evolution.alignment.AlignmentFromTrait">
#                <traitSet id="traitSet.location" spec="beast.evolution.tree.TraitSet" taxa="@TaxonSet.dcc2" traitname="discrete">10208.3#75_Europe_UK_2012.412568=Europe,
#ERR3198505_Europe_UK_2009.819178=Europe,
#12082.5#89_Europe_UK_2013.616438=Europe,
#12045.8#39_Europe_UK_2013.843836=Europe,
#SRR7800669_NorthAmerica_USA_2015.983562=NorthAmerica,
#10625.5#78_Europe_UK_2001.331507=Europe,
#ERR3198407_Europe_UK_2009.010959=Europe,
#10665.4#8_Europe_UK_2005.063014=Europe,
#7396.6#51_Europe_UK_2007.835616=Europe,
#SRR6871401_Oceania_Australia_2015.043836=Oceania,
#10625.5#77_Europe_UK_2001.331507=Europe,
#10665.4#75_Europe_UK_2007.594521=Europe,
#10625.4#22_Europe_UK_2011.591781=Europe,
#ERR3198507_Europe_UK_2009.876712=Europe,
#ERR3198408_Europe_UK_2009.824658=Europe,
#SRR7800622_NorthAmerica_USA_2016.054645=NorthAmerica,
#10625.4#21_Europe_UK_2011.668493=Europe,
#12082.5#90_Europe_UK_2013.621918=Europe,
#10625.5#74_Europe_UK_2001.334247=Europe,
#12163.2#46_Europe_UK_2012.724044=Europe,
#10625.4#23_Europe_UK_2011.69589=Europe,
#11861.7#68_Oceania_Australia_2009.5=Oceania,
#10665.3#51_Europe_UK_2004.092896=Europe,
#10625.5#75_Europe_UK_2001.326027=Europe,
#10208.3#38_Europe_UK_2011.876712=Europe,
#7396.8#58_Europe_UK_2010.969863=Europe,
#10250.1#27_Europe_UK_2009.169863=Europe,
#SRR7800515_NorthAmerica_USA_2015.950685=NorthAmerica,
#10665.3#35_Europe_UK_2003.591781=Europe,
#10625.5#59_Europe_UK_2012.5=Europe,
#10250.1#5_Europe_UK_2008.229508=Europe,
#12163.1#55_Europe_UK_2011.016438=Europe,
#10665.2#59_Europe_UK_2011.457534=Europe,
#SRR6871402_Oceania_Australia_2016.043716=Oceania,
#12163.1#61_Europe_UK_2011.254795=Europe,
#12163.2#27_Europe_UK_2012.472678=Europe,
#10702.1#7_NorthAmerica_USA_2013.043836=NorthAmerica,
#10702.1#30_NorthAmerica_USA_2006.035616=NorthAmerica,
#7396.8#82_Europe_UK_2007.920548=Europe,
#12163.1#57_Europe_UK_2011.128767=Europe,
#10665.4#56_Europe_UK_2006.830137=Europe,
#12163.1#59_Europe_UK_2011.164384=Europe,
#10625.4#38_Europe_UK_2011.509589=Europe,
#SRR7800629_NorthAmerica_USA_2015.156164=NorthAmerica,
#10071.6#76_Europe_UK_2001.331507=Europe,
#ERR3198474_Europe_UK_2015.416438=Europe,
#10625.5#17_Europe_UK_2011.093151=Europe,
#10702.1#56_NorthAmerica_USA_2008.423497=NorthAmerica,
#11893.6#62_Europe_UK_2008.005464=Europe,
#12163.1#32_Europe_UK_2010.169863=Europe,
#10208.3#73_Europe_UK_2012.377049=Europe,
#10208.3#78_Europe_UK_2012.808743=Europe,
#7396.6#60_Europe_UK_2008.035519=Europe,
#10702.1#73_NorthAmerica_USA_2010.764384=NorthAmerica,
#ERR3198462_Europe_UK_2015.230137=Europe,
#12045.8#36_Europe_UK_2013.786301=Europe,
#10625.5#32_Europe_UK_2012.243169=Europe,
#12163.1#87_Europe_UK_2011.928767=Europe,
#10660.1#46_NorthAmerica_USA_2005.769863=NorthAmerica,
#10071.6#72_Europe_UK_2001.306849=Europe,
#10208.3#29_Europe_UK_2011.821918=Europe,
#SRR7800600_NorthAmerica_USA_2014.953425=NorthAmerica,
#10665.3#3_Europe_UK_2001.846575=Europe,
#10660.1#14_NorthAmerica_USA_2007.772603=NorthAmerica,
#7396.7#19_Europe_UK_2009.882192=Europe,
#12082.5#88_Europe_UK_2013.682192=Europe,
#10625.5#11_Europe_UK_2011.756164=Europe,
#SRR6871403_Oceania_Australia_2016.374317=Oceania,
#10208.3#81_Europe_UK_2012.849727=Europe,
#SRR6871395_Oceania_Australia_2014.205479=Oceania,
#SRR7800549_NorthAmerica_USA_2016.300546=NorthAmerica,
#12163.1#53_Europe_UK_2010.958904=Europe,
#SRR7800407_NorthAmerica_USA_2016.60929=NorthAmerica,
#12163.2#50_Europe_UK_2012.778689=Europe,
#10250.1#8_Europe_UK_2008.344262=Europe,
#SRR6871397_Oceania_Australia_2014.958904=Oceania,
#7396.7#27_Europe_UK_2010.123288=Europe,
#SRR6871400_Oceania_Australia_2015.124658=Oceania</traitSet>
#                <userDataType codeMap="Europe=0,NorthAmerica=1,Oceania=2,? = 0 1 2 " codelength="-1" id="traitDataType.location" spec="beast.evolution.datatype.UserDataType" states="3"/>
#            </data>
#            <siteModel gammaCategoryCount="1" id="geoSiteModel.s:location" spec="beast.evolution.sitemodel.SiteModel">
#                <parameter estimate="false" id="mutationRate.s:location" name="mutationRate">1.0</parameter>
#                <parameter estimate="false" id="gammaShape.s:location" name="shape">1.0</parameter>
#                <parameter estimate="false" id="proportionInvariant.s:location" lower="0.0" name="proportionInvariant" upper="1.0">0.0</parameter>
#                <substModel id="svs.s:location" rateIndicator="@rateIndicator.s:location" rates="@relativeGeoRates.s:location" spec="beast.evolution.substitutionmodel.SVSGeneralSubstitutionModel" symmetric="false">
#                    <frequencies id="traitfreqs.s:location" spec="beast.evolution.substitutionmodel.Frequencies">
#                        <parameter dimension="3" id="traitfrequencies.s:location" name="frequencies">0.3333333333333333</parameter>
#                    </frequencies>
#                </substModel>
#            </siteModel>
#            <branchRateModel clock.rate="@traitClockRate.c:location" id="StrictClockModel.c:location" spec="beast.evolution.branchratemodel.StrictClockModel"/>
#        </distribution>
#    </distribution>
#</input>
#
Sample	posterior	likelihood	prior	treeLikelihood	TreeHeight	kappa.dcc2	ucldMean.dcc2	ucldStdev.dcc2	rate.dcc2.mean	rate.dcc2.variance	rate.dcc2.coefficientOfVariation	BayesianSkyline	bPopSizes.1	bPopSizes.2	bPopSizes.3	bPopSizes.4	bPopSizes.5	bGroupSizes.1	bGroupSizes.2	bGroupSizes.3	bGroupSizes.4	bGroupSizes.5	rateIndicator.location1	rateIndicator.location2	rateIndicator.location3	rateIndicator.location4	rateIndicator.location5	rateIndicator.location6	relativeGeoRates.location1	relativeGeoRates.location2	relativeGeoRates.location3	relativeGeoRates.location4	relativeGeoRates.location5	relativeGeoRates.location6	traitClockRate.location	geoSubstModelLogger.location.relGeoRate_Europe_NorthAmerica	geoSubstModelLogger.location.relGeoRate_Europe_Oceania	geoSubstModelLogger.location.relGeoRate_NorthAmerica_Europe	geoSubstModelLogger.location.relGeoRate_NorthAmerica_Oceania	geoSubstModelLogger.location.relGeoRate_Oceania_Europe	geoSubstModelLogger.location.relGeoRate_Oceania_NorthAmerica	freqParameter.dcc21	freqParameter.dcc22	freqParameter.dcc23	freqParameter.dcc24	
0	-9808.5115224631	-9313.230015363277	-495.2815070998244	-9275.46071250277	56.88808960917296	3.5450184049600013	8.031806802241331E-4	0.34000293268999854	7.839772002543845E-4	7.169604042372766E-8	0.3396175707363632	-460.8691962303184	1109.0680182496592	104.91753109652471	76.91828147564641	145.31840927682467	14.785452871381853	17	2	51	1	6	1	1	0	0	1	0	1.2004449206171728	0.5461377027731841	0.11367028849172103	0.3658675211279838	1.2259332681540795	2.6254288972082556	0.01242328415203128	1.2004449206171728	0.5461377027731841	0.0	0.0	1.2259332681540795	0.0	0.1840234436070986	0.347476135348354	0.2946303654210412	0.1738700556235068	
200000	-9832.333804389164	-9327.915516085086	-504.4182883040784	-9289.533271891274	74.09312700013685	3.524647351872588	6.493132741259011E-4	0.42193381358773396	6.729423990581121E-4	9.418333697416982E-8	0.44929983407265095	-468.91120140211	1711.1098219824762	248.04889010621213	80.45656748693166	12.784569398620718	8.808690359413214	19	3	44	4	7	1	0	0	1	1	1	0.7372688769003244	2.261637481342704	1.3356512140281271	1.0881420869651597	1.929015527742386	1.1745410321490488	0.017137255210434365	0.7372688769003244	0.0	0.0	1.0881420869651597	1.929015527742386	1.1745410321490488	0.19536852957301237	0.3184661821884851	0.31613670746377237	0.17002858077473065	
400000	-9798.553013513176	-9304.323761402353	-494.22925211082344	-9265.829287675668	50.14877464267311	3.8789606000241035	8.533541428432009E-4	0.5822188554065427	8.302183922215127E-4	2.769608137421288E-7	0.6196147432741961	-453.98882699046567	1177.72555456615	155.80621882976945	106.57131184462534	42.787412428522835	5.619630209426826	20	8	35	2	12	1	1	0	0	0	0	3.138624580531011	1.7703355946386945	1.465184281786354	0.2567996398395042	5.065296187480237	1.2520947781042564	0.0028002059397463077	3.138624580531011	1.7703355946386945	0.0	0.0	0.0	0.0	0.18467666881997616	0.34080223177931945	0.3050522188525402	0.16946888054816478	
600000	-9811.311827766534	-9314.860465860924	-496.4513619056107	-9275.081928544121	59.256979635762406	3.5948569917542175	9.143101122315607E-4	0.3902104896309726	9.057839431956142E-4	1.2423312385255785E-7	0.39063630435496405	-455.2090228089783	1449.6631982192152	1988.4115188773424	122.40738156396729	79.84237971997625	19.806498869288852	10	7	6	48	6	1	1	1	0	1	1	1.5188940501997996	0.24096917885100405	1.7903756227189458	2.4920258638816137	0.25302571835720267	0.5850520158178515	0.011259720725026932	1.5188940501997996	0.24096917885100405	1.7903756227189458	0.0	0.25302571835720267	0.5850520158178515	0.18909045378625647	0.32631816718168666	0.3068614749910921	0.1777299040409652	
800000	-9830.625415059696	-9320.14461562883	-510.48079943086736	-9280.364059201947	60.781920463376544	3.580177331085934	7.827964329137956E-4	0.4282675573979444	7.402502760030376E-4	1.1078555485115212E-7	0.441380133031362	-475.3294749115412	1379.4908934224322	509.02576343404786	161.77996599530712	166.67731354183678	19.14368185745715	17	2	34	16	8	1	0	0	1	1	0	0.7326771478769563	1.9448829313921452	0.24888588469305523	0.41095155681991663	1.2475015270994805	0.055250547669153716	0.008327391128949682	0.7326771478769563	0.0	0.0	0.41095155681991663	1.2475015270994805	0.0	0.1924325702507329	0.3474389232052325	0.29464900530599075	0.1654795012380442	
1000000	-9811.904039330968	-9310.532446926027	-501.3715924049412	-9270.85775225364	51.7151112031523	3.9969711433340556	7.209443426990855E-4	0.519242388066751	7.425391213211114E-4	1.4721562847069167E-7	0.5109912286943107	-464.8228969666605	660.4879774000693	1343.3696250226415	114.97351178209793	59.355084579077165	3.735430704520846	4	17	39	10	7	1	1	1	0	1	0	1.3828310453018953	1.705092510503888	0.6245145227179881	0.7049666051606834	0.9499914384623906	0.3976107299400679	0.0026890225413376263	1.3828310453018953	1.705092510503888	0.6245145227179881	0.0	0.9499914384623906	0.0	0.18872594275567137	0.332122992363515	0.31240016958702127	0.1667508952937927	
1200000	-9781.823445039245	-9298.36796817296	-483.45547686628345	-9259.796771108957	56.228750161582255	3.733773642016015	9.362035352216026E-4	0.4349360357440406	8.802684395886096E-4	1.4897912858800309E-7	0.43937279171901106	-442.09298681131145	964.2848735336014	1078.8167482232814	53.70267284217475	81.87756771999896	13.87505511749208	12	7	31	18	9	1	1	1	1	1	0	2.49154301450409	0.30270348861462076	1.371051428398167	1.353792116148942	2.8402935309860218	0.03248414057753473	0.017663625736667524	2.49154301450409	0.30270348861462076	1.371051428398167	1.353792116148942	2.8402935309860218	0.0	0.18851702744567567	0.3252145676076984	0.302842832770729	0.18342557217589736	
1400000	-9818.580343169277	-9311.623910707238	-506.9564324620394	-9270.930366126087	55.510357400751914	3.7423417686421834	6.840555057689589E-4	0.3245056651901317	7.283114660714972E-4	7.342394555935913E-8	0.3811389093581415	-475.1722743913321	976.8462099889852	285.28566981897916	116.42360924165875	81.2238200122792	6.606138165169983	19	9	6	35	8	1	0	1	1	0	1	0.6144994209605296	0.16148737138129673	1.012912492794716	0.9173191002047656	0.6040711728098949	0.27557057596258505	0.018377814595372514	0.6144994209605296	0.0	1.012912492794716	0.9173191002047656	0.0	0.27557057596258505	0.18155048605148102	0.34040165873085626	0.3137209450644686	0.16432691015319456	
1600000	-9810.154575467075	-9295.703515710027	-514.4510597570487	-9261.638327670604	73.19679104147663	3.939662899764181	6.991835339095158E-4	0.4003243451056131	6.907950587671716E-4	9.210478292163428E-8	0.4388677083501159	-470.58419070768844	360.6209537927109	2479.4692829569585	171.1219431850414	198.8340036539653	10.16578898125034	3	11	42	13	8	1	1	1	0	0	1	1.433425515635522	0.34500869663226114	0.3920300471392188	0.8686838031188033	2.2057095627045227	1.8941001572835634	0.007372309961504518	1.433425515635522	0.34500869663226114	0.3920300471392188	0.0	0.0	1.8941001572835634	0.1927883732505676	0.3331104769687237	0.29880241236473365	0.17529873741597543	
1800000	-9807.264862643297	-9316.52852710473	-490.7363355385652	-9279.093261364083	60.30498947815485	3.510242208274387	9.323043456033294E-4	0.3271076039453576	8.841024952735244E-4	1.1745948881292022E-7	0.36186338779514493	-452.33295950141587	2658.8133323170987	1312.321738125814	142.1362450502245	83.0612897383483	12.184840480935929	7	8	15	39	8	1	0	0	1	1	0	0.5173950222966851	0.764566993871727	1.166468749864418	1.2274805728534397	0.7957599897475067	2.3110402987278973	0.012498527478296745	0.5173950222966851	0.0	0.0	1.2274805728534397	0.7957599897475067	0.0	0.18514496813499798	0.31468529936428796	0.3196974165844818	0.18047231591623258	
2000000	-9859.886168978055	-9315.095515016967	-544.790653961088	-9277.675697669169	89.20930507863343	3.9353982641735055	5.103565039842457E-4	0.33927052335107544	5.298946039795885E-4	3.016439320697477E-8	0.3467745255593166	-498.80499876478797	954.7515889700086	2572.386479870181	222.1718006817304	180.42353484543005	6.1692845299943615	3	14	5	48	7	1	0	1	1	0	1	3.2904188537624726	1.9155127104733793	0.5019374549360004	3.780811626076651	2.8419741670609078	0.14828651957557296	0.005624916052148128	3.2904188537624726	0.0	0.5019374549360004	3.780811626076651	0.0	0.14828651957557296	0.19487233231215995	0.3222765786757371	0.30669840497407286	0.17615268403803053	
2200000	-9841.767471457559	-9313.202370933526	-528.5651005240321	-9276.876642707708	90.2826696656323	3.7459781225974247	6.767350635669603E-4	0.3152994714623929	6.279926051587145E-4	5.173232299629591E-8	0.34120339706170016	-489.9436359188663	903.2876325022789	1114.3712094655127	223.1608863041861	174.238127505373	11.977671925840394	5	17	3	46	6	1	1	0	0	0	0	0.9221889833846337	0.9771270167929257	2.7273024778043853	1.4004636293529424	1.4600291427631023	1.016265587438517	0.002860914899760604	0.9221889833846337	0.9771270167929257	0.0	0.0	0.0	0.0	0.18917614932461063	0.34035379961289725	0.3088315881982918	0.16163846286420083	
2400000	-9828.69765262276	-9320.897178305933	-507.800474316828	-9277.709274790335	88.57519725013255	3.310378241642475	6.733605530096325E-4	0.39433310211538486	6.861078403515255E-4	8.48196806047452E-8	0.42242053245661615	-470.81660085765105	249.90242531323338	1368.442115786438	119.01984457400141	8.196599046047945	30.837351941282684	2	17	51	6	1	1	0	0	1	0	1	0.4217326532259166	0.5584058486178509	0.5314180661240878	0.35800246608995523	0.8487064415253929	2.549267380563332	0.01988540249971598	0.4217326532259166	0.0	0.0	0.35800246608995523	0.0	2.549267380563332	0.17952273393109858	0.35207077919087726	0.30817546847007915	0.1602310184079456	
2600000	-9778.816337295128	-9295.520220594784	-483.29611670034313	-9257.044520458703	64.36165298042688	3.7185092130116115	9.357544239527092E-4	0.39360132127682707	8.643785367953447E-4	1.3769522580748155E-7	0.4142087174022646	-441.87015402506773	602.4915581070879	1367.8164101306131	31.970382690923465	101.00937624153535	9.18451478343837	4	15	12	38	8	1	1	0	0	0	1	4.809345441488825	1.560327862021722	0.46170314397072554	0.43569985859488036	1.6310410969711728	0.5873063708185924	0.004265008794247733	4.809345441488825	1.560327862021722	0.0	0.0	0.0	0.5873063708185924	0.19576414746338547	0.3307196656990455	0.29531384896107515	0.17820233787649437	
2800000	-9804.990747175825	-9298.18762829625	-506.80311887957527	-9260.712133314468	87.18144429027666	3.6077111164641606	7.296126585452864E-4	0.3438051219283996	6.849942008160453E-4	6.361628432799125E-8	0.3607545444593634	-471.18116866861084	1569.327550627074	324.0775383468658	128.42128960889352	5.599145359294911	15.35852687178556	16	4	48	6	3	1	1	1	0	1	1	0.7597373133116314	0.7427562355264834	0.10228467420995273	1.7374040327339564	1.2907831440927178	0.7265969857898513	0.008311464507177926	0.7597373133116314	0.7427562355264834	0.10228467420995273	0.0	1.2907831440927178	0.7265969857898513	0.18617767769499488	0.3114739196667414	0.3165592905369721	0.18578911210129215	
3000000	-9816.753804495693	-9299.011213635336	-517.7425908603559	-9260.376171893851	84.66439645487098	4.006392262239956	6.867970966832912E-4	0.38503143182522903	6.815352921501354E-4	9.320664730983218E-8	0.4342774998959283	-479.3797381553848	1024.8763283964058	814.4175051782715	130.35823634061455	25.06025795166694	28.52805687022518	11	4	53	6	3	1	1	0	1	0	0	2.2119370055437435	1.710009019934923	2.2465517886945103	2.6988461536887987	0.7778936829721005	0.37291768994331714	0.005688777896748548	2.2119370055437435	1.710009019934923	0.0	2.6988461536887987	0.0	0.0	0.1805194518192039	0.3374930340568362	0.32238389918476823	0.15960361493919217	
3200000	-9805.837591429206	-9311.86888403119	-493.9687073980168	-9277.761114380995	53.07397792635048	3.543734361230356	8.233066553663378E-4	0.3579340586854938	8.509892546359752E-4	9.225955389035107E-8	0.3672560102863865	-457.4713845523849	1176.3694653399284	321.53829268470975	87.33977607382221	90.31338097115703	7.466957659057352	16	8	42	3	8	1	1	1	0	0	1	1.9633189943326108	0.4550611549034603	0.5440570790366253	0.009971432669753456	3.668801464026862	0.5875269896723939	0.0063239906948739195	1.9633189943326108	0.4550611549034603	0.5440570790366253	0.0	0.0	0.5875269896723939	0.1899441763618763	0.33462531041619764	0.29866031520393477	0.17677019801799176	
3400000	-9828.061076790687	-9292.703498551522	-535.3575782391652	-9254.86566668155	103.12202357269837	3.5997178210603273	5.21552180363856E-4	0.4587055285727175	4.907433347518616E-4	5.103121278338534E-8	0.4373184106370116	-504.7072993118236	2046.9591547365358	138.80312245875484	275.5035568597961	5.889830963311745	13.672096098104626	23	16	30	2	6	1	1	1	0	0	0	0.335536672684247	0.12016376162425747	0.47289585016992025	0.40240185586288224	0.06201110448976253	0.26774724651900433	0.008590904607857107	0.335536672684247	0.12016376162425747	0.47289585016992025	0.0	0.0	0.0	0.18175119218298844	0.3388828407637599	0.3007866283255044	0.17857933872774762	
3600000	-9800.675241011137	-9287.616984539916	-513.0582564712203	-9253.407434056977	64.41289654867207	3.8957282078483892	5.98034641876253E-4	0.40235303750579265	6.697068909762387E-4	7.49749685594193E-8	0.39819372029548805	-478.34085119531034	1561.569602499917	426.67461166942013	186.92318765341867	119.48558742791442	7.954103909669398	14	2	7	48	6	1	1	0	0	0	0	2.8680533966221575	0.3178830826823642	0.04276500648473795	0.0038367240601471894	0.9245338887109368	1.6071722469328573	0.002471743028335848	2.8680533966221575	0.3178830826823642	0.0	0.0	0.0	0.0	0.18455420987881976	0.3364963368747114	0.3022854380811384	0.17666401516533092	
3800000	-9824.361964404041	-9314.503299357735	-509.8586650463059	-9276.759341011088	64.84603344431558	3.57078901546025	6.641027500349368E-4	0.43486296338447317	7.032858278596453E-4	9.839163467905921E-8	0.46613032458417814	-476.22568777466125	1196.6347386225593	85.52159498794359	132.11702378630363	157.4110360245185	29.00126017219382	20	12	34	6	5	1	1	1	0	1	1	0.37080434864430706	0.32534582194459555	0.675372843176127	0.08737348442667271	0.3902267893992665	0.33305957711250456	0.006142769694441612	0.37080434864430706	0.32534582194459555	0.675372843176127	0.0	0.3902267893992665	0.33305957711250456	0.16815419624812508	0.3415884057403987	0.3082631776465656	0.18199422036491117	
4000000	-9793.649059087757	-9297.471747584743	-496.17731150301285	-9262.947925097844	65.35053030019496	3.5572334968895496	7.233978998734535E-4	0.30779486347865737	7.101477491494615E-4	5.877814831338166E-8	0.3324197515676532	-459.95714133919404	2491.7479391313873	1467.8595387481103	84.35722396589709	130.08106076467806	4.645840247712444	8	10	48	4	7	1	1	0	0	1	0	1.4100120613315497	0.43325003676192686	1.4920646793647603	0.27809701890494576	0.6000694975221968	0.46208308920765057	0.0050690581907513405	1.4100120613315497	0.43325003676192686	0.0	0.0	0.6000694975221968	0.0	0.18154789748621222	0.3595322286988172	0.3026812364093743	0.15623863740559676	
4200000	-9813.33834459084	-9312.870261856315	-500.4680827345249	-9276.784363929622	74.03911459532225	3.7356031476946785	7.738875083358373E-4	0.263982483746595	7.857480968568666E-4	4.449071247200291E-8	0.272501309983482	-466.97190920735136	1163.0763611943617	198.1461979698833	380.38504206005274	73.42996123926797	22.32552053336056	14	27	4	26	6	1	1	1	0	1	0	1.3201108778750923	0.5109649221211636	0.40678093735180476	0.3929369996308893	0.2620901299202624	0.16709229720652918	0.004117273648798146	1.3201108778750923	0.5109649221211636	0.40678093735180476	0.0	0.2620901299202624	0.0	0.18634454310361592	0.3296667620823849	0.3073311414605265	0.17665755335347316	
4400000	-9812.756127334751	-9297.1164013028	-515.639726031951	-9259.337150537087	73.73698327853553	3.729508551452743	6.629532390856207E-4	0.45269128515974194	6.823531394020126E-4	7.617002837328671E-8	0.41360389452054996	-475.82379183708343	1086.4816560432703	2002.0966978982356	232.94058370471862	84.69965551512381	14.739373838049739	15	2	31	23	6	0	0	1	1	1	0	1.282879726369462	1.1184027597984079	3.5584975208923573	0.5086497003078754	1.7601954624337315	0.13258859530514275	0.010329867414611157	0.0	0.0	3.5584975208923573	0.5086497003078754	1.7601954624337315	0.0	0.17975105817751463	0.3370963638996917	0.3136132379424042	0.16953933998038992	
4600000	-9802.261810385693	-9297.703457067331	-504.55835331836215	-9264.6356806967	63.50582328350604	4.084131329898501	7.393524785083406E-4	0.4378223193427405	7.586817326242694E-4	1.1340939727049246E-7	0.44467379397652285	-466.5881201564692	1192.661719363978	1318.8417994581646	125.10665760145599	147.89934688700754	13.799842148578676	1	13	13	41	9	1	1	0	0	0	0	2.4508128096493302	0.8020912858824569	1.4284533256732028	0.0728464270368148	0.7955017953046373	1.3205834856669532	0.0035493949254275887	2.4508128096493302	0.8020912858824569	0.0	0.0	0.0	0.0	0.18155099681601802	0.3287968783091508	0.3180599258903735	0.17159219898445807	
4800000	-9808.823272750466	-9313.683346253943	-495.13992649652215	-9276.821871840632	61.23902097467664	3.6134985671611584	7.903277931096906E-4	0.33405508194783423	8.345039879465441E-4	7.78748067941495E-8	0.33923887496012245	-462.4446056462234	2012.7731790535959	86.07492080959375	114.51613412825947	34.96047969078513	15.27535001625908	15	10	43	1	8	1	1	0	0	0	0	0.5081659711293467	0.1338234178999724	1.8809374075101681	2.4002672524900297	0.3574368552766923	0.24203380174228986	0.003500351868315898	0.5081659711293467	0.1338234178999724	0.0	0.0	0.0	0.0	0.19452060870572155	0.3431152245894921	0.2894524004182616	0.1729117662865251	
5000000	-9800.456590437765	-9291.568337038394	-508.88825339937165	-9255.613924943653	80.72240670243971	4.210927542382907	6.379059776969323E-4	0.43343303208023903	6.067698679341951E-4	5.588146008543906E-8	0.391746271888175	-475.6183623974461	1528.6121352064706	130.40818757283603	120.57509149015374	155.4096981647178	21.536325072389275	17	23	11	17	9	1	1	0	0	1	1	0.31007635448165877	0.04447503008311656	0.31680149277090053	1.9496228127467201	0.29942987033919427	0.005651805597251748	0.005049540860357221	0.31007635448165877	0.04447503008311656	0.0	0.0	0.29942987033919427	0.005651805597251748	0.18233184810836292	0.3471713066972149	0.30304956583921	0.16744727935521259	
5200000	-9766.137689043338	-9295.419503684696	-470.71818535864304	-9259.16976690893	54.74357900443914	3.7459008866654986	7.684435146838372E-4	0.3973765099806378	7.946996134283671E-4	1.1802644538329907E-7	0.4284850017884987	-434.6099875717258	838.8397787741795	1726.7431346068229	44.52176230671668	117.56483159460218	11.811908065418331	4	12	31	22	8	1	1	1	0	0	0	0.9778709948304822	0.15617764668397943	0.2267908560219505	2.2530275588858864	0.2655564861735924	0.25801392546781843	0.0032652300551624324	0.9778709948304822	0.15617764668397943	0.2267908560219505	0.0	0.0	0.0	0.19489039166081917	0.3246258363647461	0.3199080741055199	0.16057569786891526	
5400000	-9772.359233049212	-9294.549361906831	-477.8098711423815	-9259.712844515076	61.820563401784504	3.713736586384202	7.459092128534433E-4	0.44670660601410395	7.871996641918126E-4	1.3491423360821265E-7	0.4832249191997419	-446.01333442947254	1858.3356787600512	66.3249163775906	59.37130425718343	122.06222467552129	6.398438502004602	12	20	1	36	8	1	1	0	0	0	0	0.7851403567357013	0.23828604375684773	0.0836916819949773	0.07415093958878556	1.2879523666388397	0.7645289749713637	0.0036133188939637675	0.7851403567357013	0.23828604375684773	0.0	0.0	0.0	0.0	0.18056857681497795	0.3303184186847617	0.3271333339838533	0.1619796705164074	
5600000	-9791.317357493484	-9286.170314291763	-505.1470432017213	-9249.389721536225	71.50692925071347	3.302022592056151	6.177041197852692E-4	0.43584869294141493	7.032817199790275E-4	8.737916780591118E-8	0.45349048669461234	-468.39821679888723	1387.6741480969872	145.1337875706203	57.10168592883085	177.9735853730592	12.926783453164203	16	1	12	39	9	1	1	1	0	0	0	0.4424326846732659	0.24542816819664098	1.46227074279566	2.4487213309253275	1.2443949697489516	1.419576601154985	0.006483268809030677	0.4424326846732659	0.24542816819664098	1.46227074279566	0.0	0.0	0.0	0.189518495131172	0.33511290640405145	0.29902736536661434	0.17634123309816258	
5800000	-9799.738533744217	-9309.14288271543	-490.59565102878724	-9270.712480466038	71.3622233372156	3.5307639229194656	7.416214932877629E-4	0.4480711584721339	7.496825957739082E-4	1.0418940268217748E-7	0.4373789667797489	-452.8446466823392	1621.2273367145224	36.382609367394195	91.53891723604839	198.38454340793766	10.520132718054791	14	5	43	5	10	1	1	0	0	1	1	2.479152049251006	0.8860827189517562	0.17632902573316042	1.1596469458157694	0.03639064584264664	1.3287139344569587	0.00509704637426121	2.479152049251006	0.8860827189517562	0.0	0.0	0.03639064584264664	1.3287139344569587	0.18862557064691496	0.3389086155817098	0.3050175642840004	0.16744824948737522	
6000000	-9785.499321483725	-9305.633683647335	-479.86563783638974	-9267.219396900686	49.82337086236921	3.752405310610442	0.001017755018084984	0.4353704934889808	0.0010406673668565502	2.7947190291329646E-7	0.4906054163848729	-444.1861520894932	965.1334601113176	84.04004260031455	129.7825807777896	53.39179220484594	12.464620413647843	15	1	42	14	5	1	1	1	0	1	1	0.9825465819981556	0.20122547582280734	0.4752368036711637	0.023253415766906024	1.7066832841941926	1.66720201916346	0.021892953588291644	0.9825465819981556	0.20122547582280734	0.4752368036711637	0.0	1.7066832841941926	1.66720201916346	0.18358666612200333	0.3439464882891551	0.3039168700192441	0.1685499755695976	
6200000	-9805.836011580468	-9317.641885284134	-488.1941262963329	-9277.74489760741	45.12578514980153	3.9439523647890846	8.809136563994144E-4	0.3481172088987981	8.906252194565014E-4	9.492000062945545E-8	0.347873163618188	-449.3432516191144	503.726545730341	1175.6365260209984	46.44053960625861	72.26075275287563	9.03543263001963	3	20	8	39	7	1	1	1	0	1	0	5.47067839949464	0.7945908747266576	1.0465173257100269	0.19629814471557763	0.4413516781209152	0.17886401195324414	0.007086098560640666	5.47067839949464	0.7945908747266576	1.0465173257100269	0.0	0.4413516781209152	0.0	0.20301620317164154	0.3327906038011335	0.28941721847418594	0.17477597455303903	
6400000	-9798.262195953357	-9298.16553638166	-500.09665957169636	-9261.568261085105	55.75026675176819	3.526833383486826	7.071194100592383E-4	0.4931120803862297	6.9833823357202E-4	1.2414966870664957E-7	0.5206699743523389	-462.98279324078214	994.877292247295	1313.1899911621695	108.59883437989265	58.35627071120972	6.714984105375196	4	16	49	1	7	1	1	0	0	0	1	0.3611228739460144	0.07073729450084645	0.19068416281166253	3.1913350460486614	2.612342707617482	1.1706599502729673	0.010781742342951007	0.3611228739460144	0.07073729450084645	0.0	0.0	0.0	1.1706599502729673	0.1808532341257075	0.3405511273042307	0.30631120034968656	0.1722844382203753	
6600000	-9808.355536413752	-9292.965474123015	-515.3900622907372	-9255.310720121439	78.8276894812129	3.5889630603633527	6.912071494763193E-4	0.420945240204384	7.058328884936547E-4	1.0567307008118607E-7	0.4592903674294475	-472.74330026810196	1681.6332639024754	821.8299869090333	456.27916024711993	75.63525018648103	67.05771938188525	12	11	1	3	50	1	1	0	0	0	0	1.7645410113488815	1.2097028386481703	6.051951803867478	0.905482903840368	1.277682566972383	0.27630126646433767	0.0035080185026838727	1.7645410113488815	1.2097028386481703	0.0	0.0	0.0	0.0	0.1728091297532564	0.328972649750987	0.33485196642658777	0.163366254069169	
6800000	-9822.754938403103	-9284.672554350813	-538.0823840522902	-9246.332283797414	110.40421661261203	3.5951733972281876	4.848736399191915E-4	0.40552829592030176	4.8235980329097814E-4	4.843825781834967E-8	0.4525389711756967	-503.6421584431108	3657.5734636254606	255.67960094123478	304.6730600542999	149.64342143847122	16.650639519229138	9	5	30	27	6	1	1	0	0	0	0	1.5847362772669449	0.5311318613081955	0.043173569099635635	0.326866737872296	0.08100152626656494	0.9674764938820787	0.0016696380855207118	1.5847362772669449	0.5311318613081955	0.0	0.0	0.0	0.0	0.18521297784800533	0.32658875317172165	0.3176264227263816	0.17057184625389168	
7000000	-9800.255002243928	-9307.693508909744	-492.5614933341833	-9268.358737368992	60.6359110951993	3.842715072139859	7.891097772531036E-4	0.43174017155495004	7.77945348914552E-4	9.047430293926441E-8	0.3943790973266851	-453.78786780764744	1767.5980794817206	77.11444603258529	208.6589931623119	93.13164070772189	22.69548229864685	14	26	3	26	8	1	0	0	1	1	0	0.6117568753048794	0.33599515481923387	1.7465846256974809	1.762263922276874	3.7269754857176576	0.062158032805802184	0.014712419605345766	0.6117568753048794	0.0	0.0	1.762263922276874	3.7269754857176576	0.0	0.18874555059081125	0.33562805243749466	0.2989236952913185	0.17670270168037597	
7200000	-9811.49699495152	-9326.690657000177	-484.8063379513432	-9287.98932560026	57.68279407982564	3.839662624852943	9.00424263703672E-4	0.3721989658150782	8.943547504687619E-4	9.485515737782026E-8	0.34801236257613266	-450.0517254324758	852.9665379204685	358.74137752103593	57.256989333245336	84.05255007488488	16.195714523117225	15	12	14	27	9	1	1	1	0	0	0	1.7952186837004755	0.7062732032498753	0.23009733392666948	2.6458165339038033	1.031418102002956	0.13308647163897847	0.0060797601660435895	1.7952186837004755	0.7062732032498753	0.23009733392666948	0.0	0.0	0.0	0.18879695260426752	0.3366866501459439	0.3201790757536474	0.15433732149614154	
7400000	-9809.146541106567	-9318.266321463925	-490.8802196426421	-9279.053870548554	58.59788783583541	3.4953512563361127	8.128960793077876E-4	0.41004396242428953	8.431590867106363E-4	1.1176406196741559E-7	0.4021148183234944	-450.5928024171193	895.6667605274481	34.62333650246581	147.27837138535574	98.94803932395116	11.718187939086722	23	19	16	11	8	1	0	0	1	0	0	0.6798617854321345	0.16118233138839336	4.318800230518729	1.6023503147207654	2.7558678313614293	1.5200679918098627	0.00987887442286817	0.6798617854321345	0.0	0.0	1.6023503147207654	0.0	0.0	0.18546031637915233	0.3227416437283073	0.30948311327591493	0.18231492661662574	
7600000	-9801.684374627699	-9307.493453789644	-494.19092083805475	-9268.066188642426	60.25128974787528	3.3183021208862105	8.179832000008361E-4	0.48204311833778074	8.503085775599791E-4	2.1821323944906142E-7	0.5364893682909923	-464.43923677475044	1070.3057752294335	170.8439680723727	72.72177096799385	25.406500734212973	17.94185502892292	14	37	14	2	10	1	0	0	1	0	0	0.1425903284775095	1.046893920126544	1.4245349098999416	0.1420796866261234	0.7092175569325878	0.3683540964213137	0.010042783318466536	0.1425903284775095	0.0	0.0	0.1420796866261234	0.0	0.0	0.17828199909715023	0.3375933128001717	0.3170101203780369	0.16711456772464153	
7800000	-9798.342482271222	-9320.955610288927	-477.3868719822945	-9281.082019096826	55.55057134850849	3.856691788597346	9.790052948849162E-4	0.3622617786368142	9.426146805925994E-4	1.107958210233458E-7	0.3517100712432641	-440.72428372110153	1454.479776744466	629.6799401170201	50.89540940697777	92.02197106406653	16.33478296506463	15	2	21	29	10	1	0	0	1	1	1	0.8492262947241724	0.6940891015300346	0.26899044558386054	1.1301613431342583	1.373344948109227	0.9220389941463975	0.019433698937808126	0.8492262947241724	0.0	0.0	1.1301613431342583	1.373344948109227	0.9220389941463975	0.17433118198776817	0.33553505078873097	0.3092957324280275	0.18083803479547372	
8000000	-9832.438920239274	-9307.288634326851	-525.1502859124239	-9269.253916960986	71.0362402635571	3.7940386389454965	6.24222842170421E-4	0.639990106306152	6.22508513486132E-4	1.1901242926856355E-7	0.5608583650712289	-485.0444147963287	2435.6922955973478	894.9609884708489	179.00087510359438	17.66555317714328	19.544762523133887	13	7	42	7	8	1	1	1	0	0	0	2.0554283154011532	1.4260299858799494	5.372361006273067	0.49303048741548794	0.2186965567531089	0.29810736785669745	0.005383343741503017	2.0554283154011532	1.4260299858799494	5.372361006273067	0.0	0.0	0.0	0.18669116771911773	0.3295787829688866	0.31011721051214775	0.17361283879984835	
8200000	-9819.467649304119	-9306.160671010455	-513.3069782936627	-9269.610376705745	77.58391803833455	3.4901548545093855	6.512622606044604E-4	0.3883474790397394	6.628347678121876E-4	8.397858755702803E-8	0.42762230255672834	-475.0816446768412	1324.0299478038	568.0286947198201	197.16125517518583	205.75807699277203	16.601991234925354	16	2	33	12	14	1	1	0	0	0	0	2.354329490353235	1.320589109654471	0.19985310345002727	2.7895437819428315	0.9937726809522611	0.5843472887989349	0.0030922750613410046	2.354329490353235	1.320589109654471	0.0	0.0	0.0	0.0	0.17980750737383222	0.3227342175362559	0.3149977253321076	0.18246054975780462	
8400000	-9796.188799801635	-9292.247713706947	-503.94108609468765	-9259.529311170569	58.73318363450826	3.8848291177585494	7.511297098116465E-4	0.36580835071211554	7.83367091981437E-4	9.763797962445167E-8	0.40904355922542723	-471.1476905630959	1004.2113937650176	349.50834459382776	159.09392441241786	152.33577097893505	8.270563973723705	14	19	21	10	13	1	1	0	0	0	0	1.5793503027930789	0.39716894171992406	1.097881885436902	0.3885319087350823	0.43348136133066295	0.15008835915571936	0.003168016981797193	1.5793503027930789	0.39716894171992406	0.0	0.0	0.0	0.0	0.18263215772179034	0.35337965225272894	0.3003169514719951	0.163671238553486	
8600000	-9777.792225993016	-9282.616180789715	-495.1760452033008	-9242.658169544158	66.45018647899968	3.898922374709119	6.069617322159258E-4	0.4963085262892673	6.30610824189007E-4	8.025553206144712E-8	0.46411135407333415	-462.23113406284676	1425.671535622344	38.30006772421029	192.5479676006783	56.28588623724083	8.32277081208239	16	25	20	12	4	0	1	0	0	1	1	0.23696490216179572	0.07265362704071772	0.3958577418913772	0.9412657991321166	0.06315983695622851	0.7467720920507452	0.0369413041434295	0.0	0.07265362704071772	0.0	0.0	0.06315983695622851	0.7467720920507452	0.2056459336998406	0.3271821193991622	0.29435266852778114	0.1728192783732164	
8800000	-9795.072520997426	-9304.27186564341	-490.80065535401576	-9264.052498066985	59.57657358914306	3.671695185700024	8.034766848310482E-4	0.4837766639039061	7.687533015567955E-4	1.890276537805818E-7	0.5565323917790851	-450.5048845957079	1369.9701746876342	114.21656680220131	400.24569635273815	17.693159435833934	16.950050265440197	17	35	6	6	13	1	0	1	1	1	0	1.2070915687189592	0.1256403815961425	2.0099882888111598	2.525335826158274	0.05490421194632425	2.5661303752490765	0.020794516306979233	1.2070915687189592	0.0	2.0099882888111598	2.525335826158274	0.05490421194632425	0.0	0.18646173980887004	0.3501776537829187	0.2849041951405458	0.17845641126766573	
9000000	-9788.137176953089	-9303.294156646107	-484.8430203069827	-9266.716905419258	52.857057975457174	3.5403844491284313	7.494486609018273E-4	0.4991818203836768	7.744541167018029E-4	1.29747902800588E-7	0.4940045581994291	-443.94465418220017	1303.6542711265902	2059.568468676147	74.65379100018936	127.55987764013008	17.778077759311117	11	3	17	32	14	1	1	1	0	1	0	1.1622905491465403	0.21880873696966818	0.49318705635294946	1.3025467444328547	1.2989565746345335	2.8556060132827965	0.011277699494185051	1.1622905491465403	0.21880873696966818	0.49318705635294946	0.0	1.2989565746345335	0.0	0.18379800070771993	0.3338635430329457	0.3079132040577755	0.1744252522015591	
9200000	-9779.30394839834	-9307.479344452178	-471.82460394616135	-9270.881954208537	49.750371144910396	3.5940667789436196	8.366297451451316E-4	0.47944262527557346	8.516429558594814E-4	1.5012426416410716E-7	0.4669030883237888	-443.2988141904211	1125.056828307728	112.426347612178	29.476641822071358	28.006594519459505	11.157146902258434	14	40	4	10	9	1	1	0	0	1	0	0.06226400673015681	0.05593163520741759	2.8982355078349524	0.0024852811869287648	0.09829127906288113	0.029135597717122656	0.004225571580340545	0.06226400673015681	0.05593163520741759	0.0	0.0	0.09829127906288113	0.0	0.1933613059462469	0.33450492480416694	0.29979668761412803	0.17233708163545836	
9400000	-9758.794347624376	-9292.387563516337	-466.40678410804026	-9252.313868120407	48.103445228521636	3.815314269187987	9.86259690105494E-4	0.3917490928132071	0.0010096043338958705	1.8638355011309776E-7	0.430134795660371	-433.4214673244499	1072.4919958892986	1195.0348375571646	73.46647450343318	19.813225405432355	7.731758181058774	11	7	44	5	10	0	0	0	1	1	1	0.20651745289910728	2.5496928861910604	0.21149218273367532	0.172613024593124	0.6645926011875318	0.4816485219628699	0.02539203788731639	0.0	0.0	0.0	0.172613024593124	0.6645926011875318	0.4816485219628699	0.19299650771314836	0.33441694359764884	0.299894281134959	0.17269226755424413	
9600000	-9826.827294721235	-9309.851321529952	-516.9759731912842	-9272.160911588448	82.49042268824319	4.034383125744655	6.135093918379562E-4	0.41059598475542525	6.406571005579436E-4	5.932051476982505E-8	0.38876171863786063	-483.29579550421573	1578.215973542446	142.4322598009568	184.6485550232106	102.78658260690104	58.904604494697004	15	11	35	7	9	1	1	0	0	0	0	0.8085073974998729	0.4437045501381769	0.07692475648528985	0.7267828714131165	2.5026976672196795	0.18203879311585455	0.003905893682684438	0.8085073974998729	0.4437045501381769	0.0	0.0	0.0	0.0	0.18878184295895423	0.3437720331705493	0.2957367742486187	0.17170934962187814	
9800000	-9802.872868693059	-9295.191679415126	-507.6811892779339	-9255.819586679314	55.24771112060763	4.008374592670229	7.456097815022565E-4	0.4602016484038003	7.773155867885709E-4	1.4504596544292673E-7	0.5027572872612704	-463.1074993361288	1872.8757442947008	1661.3595263316224	159.90315228072274	93.84343908333436	16.981684080611622	11	4	40	12	10	0	0	1	1	1	0	0.44902338653907103	0.7450997049669346	6.79811213011839	0.6994436149071679	2.027292411231037	2.0973413755814425	0.013868313518310006	0.0	0.0	6.79811213011839	0.6994436149071679	2.027292411231037	0.0	0.191319975891863	0.33769110055796064	0.29859071116496416	0.17239821238521244	
10000000	-9791.009972017775	-9311.013555612924	-479.996416404851	-9275.5734826564	51.12891611277542	4.010344442585777	8.553023132005205E-4	0.3507629236766006	8.636512628676654E-4	1.0137787916523579E-7	0.3708179827691563	-444.4724323322124	1148.8374768026722	71.12549830977285	28.382372578388217	78.88482774636886	8.184223476157296	16	34	2	18	7	1	1	1	1	1	0	2.2152663832173722	0.9048918532844972	0.324782678493561	0.15330866410852634	1.321789770764753	0.7582613953807987	0.005167381749550742	2.2152663832173722	0.9048918532844972	0.324782678493561	0.15330866410852634	1.321789770764753	0.0	0.1862102718042476	0.31913328591543183	0.3166719637397572	0.1779844785405636	
10200000	-9756.699702491826	-9292.39546063244	-464.30424185938415	-9249.060954483673	41.97453901547655	4.112927503425226	8.42083409465238E-4	0.44564005985968724	8.724655071047101E-4	1.8129676118107353E-7	0.48731311267963384	-431.45061619097135	1529.3744452025132	74.24337248424364	51.73841516219469	96.32761695618696	9.655460872962127	17	11	8	33	8	1	0	0	1	1	0	0.17048233550621458	0.029671595488749446	0.5017837890339785	0.49727717061669413	2.9318066548549306	0.26316028045099715	0.026538246639180776	0.17048233550621458	0.0	0.0	0.49727717061669413	2.9318066548549306	0.0	0.19629375876776475	0.33854255032333025	0.3074332427520799	0.15773044815682533	
10400000	-9786.310256679066	-9285.719467200892	-500.5907894781737	-9245.674341112219	81.69470879992336	3.735814790038617	7.666910301679366E-4	0.5020347378165338	8.234155773884168E-4	1.896632946670598E-7	0.5522383282051563	-464.9706515815635	1455.8081747355811	1191.4652430514723	97.49378371334818	13.490205478580117	15.53664567795622	13	9	47	5	3	0	0	1	1	0	1	0.6119525155513807	0.918199573356921	0.5970506730270493	0.7040506541101397	0.9241768654679658	2.7635372653210033	0.04659627368641617	0.0	0.0	0.5970506730270493	0.7040506541101397	0.0	2.7635372653210033	0.18101935852378565	0.33486385564549687	0.31852299006305623	0.16559379576766164	
10600000	-9791.637766604845	-9303.343251191642	-488.2945154132034	-9267.632604196488	73.4430123705163	3.3414402231372797	7.582222464635467E-4	0.36445509466003434	7.744419363674849E-4	7.483711930290504E-8	0.35444732390367933	-449.61053571979176	1334.5958218785279	2563.5716081324617	59.037033129602264	157.3433346265771	30.32961126428839	14	2	31	20	10	1	1	0	0	1	0	0.5045911875024363	0.122969701983504	0.3002451432103635	1.1325469926472436	1.0610806303135036	2.005724465179717	0.013528831598570396	0.5045911875024363	0.122969701983504	0.0	0.0	1.0610806303135036	0.0	0.1913428167046045	0.3603261885973984	0.29475525755094134	0.1535757371470562	
10800000	-9795.395151907629	-9301.059348143795	-494.3358037638327	-9263.406727688638	52.05121092507189	3.9597131874486107	9.271675702393265E-4	0.4364902213679585	8.69789172249089E-4	1.6665247916949462E-7	0.46021258180083235	-463.6863516805642	1252.7522201033896	150.48591177671395	59.30936020921039	45.958129946935735	6.7502568368773606	16	24	29	2	6	1	1	0	0	0	0	0.9634213584286483	0.4062491881853003	1.0307701996099237	0.1806396673106373	0.7435005918237055	0.5690669729571959	0.004151500234287176	0.9634213584286483	0.4062491881853003	0.0	0.0	0.0	0.0	0.1884849545306175	0.3453529421133077	0.2925762841023251	0.17358581925375005	
11000000	-9821.583630738642	-9317.213473670212	-504.37015706842953	-9281.349118500208	68.3187292991088	3.813756889533745	8.294872684327549E-4	0.4606381277102316	7.687741499678995E-4	1.4662685050153156E-7	0.4766302458934319	-470.4310510540531	2174.4497981265895	104.64769046644082	163.84150920182537	10.70044181924345	5.185740974290867	17	27	26	6	1	1	1	0	0	1	0	1.2301067872248463	0.8652122246279247	0.5156756149682125	1.9089195879622758	1.18581977705322	0.42475684408853004	0.0052970258878878036	1.2301067872248463	0.8652122246279247	0.0	0.0	1.18581977705322	0.0	0.20288150844478808	0.31485123973929807	0.30986582764137793	0.1724014241745364	
11200000	-9824.869389705089	-9310.026164851306	-514.8432248537823	-9275.211249122789	72.68871147503569	3.478645404502759	6.56395815902074E-4	0.36222331413210496	6.480510197825441E-4	6.382762200105462E-8	0.38032924191725465	-481.0085745720934	1343.8287682610548	1738.9307645117688	168.45945712714715	11.97797471071522	14.000216090865031	8	7	56	3	3	1	1	0	0	0	0	0.8041748035829935	0.2635875233966856	0.40465278141103456	1.673346526029927	1.2539638283695165	0.6612136209429054	0.002417749784367467	0.8041748035829935	0.2635875233966856	0.0	0.0	0.0	0.0	0.19406453427635872	0.31487332118093564	0.3037129471520091	0.18734919739069705	
11400000	-9809.988745267117	-9300.39609700633	-509.5926482607865	-9260.607249474502	71.50134678632713	3.5878382469376375	7.854731699903904E-4	0.4586422794928995	7.991834484541801E-4	1.3088722698025003E-7	0.46114314285102914	-475.2771184300573	1165.8001368268176	196.78329038292497	153.9484882065552	98.25119610869433	53.97124661814777	16	26	8	17	10	0	1	1	0	1	0	0.2965093889191322	0.41537264723467154	3.3058045129522258	0.8921838230126069	0.09989159211461772	0.2298622174979481	0.007701311338649487	0.0	0.41537264723467154	3.3058045129522258	0.0	0.09989159211461772	0.0	0.18121904714306	0.3453712562428357	0.3049554541064494	0.16845424250765528	
11600000	-9804.395228612095	-9295.217479651934	-509.1777489601612	-9259.706516298878	79.43271754318226	3.73859232521465	7.225167532986436E-4	0.36733372344372295	6.731634247909349E-4	6.042394492511626E-8	0.3663836134566839	-471.9230436345101	2650.4340417539624	1980.0212157247158	89.59511803425389	127.59558468716195	15.827940434829209	8	10	9	42	8	1	1	1	0	0	1	1.2285313423019262	0.24403925567895654	1.0942154584591548	0.14104258198410355	0.7701181048202049	0.2989812568033673	0.005318047112971378	1.2285313423019262	0.24403925567895654	1.0942154584591548	0.0	0.0	0.2989812568033673	0.18157992855176397	0.34592731635358626	0.3061129699090735	0.16637978518557667	
11800000	-9817.161921069615	-9300.806444525215	-516.3554765444001	-9264.682124046389	58.76948496962037	3.5582078261052135	7.375075188379793E-4	0.36672678157962346	7.494464495899528E-4	1.0030483386789293E-7	0.3977502038325281	-479.3901308795895	1815.0727018738942	445.014811242637	196.77503680443473	94.86419890282819	9.876308379475773	14	20	8	27	8	1	1	0	0	0	0	0.6806935516932721	0.05491641449842908	1.0174447248938108	3.0597192133739517	1.7008112196687382	1.2335084711457973	0.004473055513736631	0.6806935516932721	0.05491641449842908	0.0	0.0	0.0	0.0	0.18499971695826595	0.34162431223145945	0.2965771432246983	0.17679882758557672	
12000000	-9829.636301912116	-9291.525716727301	-538.1105851848147	-9256.193868700333	78.10118232874356	3.8244064153672905	5.276582005104321E-4	0.37950238735410236	5.131192103864187E-4	3.7874524533904805E-8	0.3792860780799348	-502.76335637842095	1666.2047257159113	214.412931886572	159.85597689335324	143.17147335234122	22.59638958065165	19	9	37	7	5	1	1	0	0	1	0	2.2460872856961225	0.43421731456102974	0.7534385731860219	0.5329749332815851	0.6553420193917447	1.7435036874773537	0.004609510459604726	2.2460872856961225	0.43421731456102974	0.0	0.0	0.6553420193917447	0.0	0.1855965262909179	0.33151046372672305	0.30478111017463383	0.1781118998077256	
12200000	-9782.743952535064	-9296.173250657694	-486.57070187737094	-9262.346649427613	50.865167263873936	3.8521204147476538	7.491170383469101E-4	0.5529172511710928	8.163219346051375E-4	1.6958991216536325E-7	0.5277837300946853	-448.7563541071917	1533.630837689683	91.23262711772408	206.72325857334408	96.85612967183648	4.693334659056219	14	33	11	12	7	1	1	0	1	0	1	2.753619797231322	0.37196297860646477	0.027632267767420015	1.7723214298906045	1.287869472174638	0.42378806879412817	0.004515128527210607	2.753619797231322	0.37196297860646477	0.0	1.7723214298906045	0.0	0.42378806879412817	0.18209618335135885	0.32930561874060904	0.31686611690688987	0.17173208100114234	
12400000	-9809.37373487703	-9312.926072929558	-496.4476619474708	-9271.333108192872	58.623368536925064	3.6007704599603048	6.648671435743079E-4	0.5485483749804168	6.289575919139963E-4	1.0293233970361918E-7	0.5310970303954551	-460.72089348357684	363.4909621768157	1441.9218059593584	912.6322821555706	122.14228763659035	5.092492247024128	4	12	1	52	8	1	0	0	1	1	0	0.6164908041714257	0.23284945019949443	0.3308407773927736	0.35055600407757337	0.9284515392784082	0.023290603293819264	0.003479045319259529	0.6164908041714257	0.0	0.0	0.35055600407757337	0.9284515392784082	0.0	0.20110982787019094	0.33244254230051656	0.29132271079620786	0.17512491903308464	
12600000	-9771.276806945889	-9286.23573427624	-485.04107266964894	-9249.763774341673	63.69515950916217	3.7657653707920455	6.235728197908944E-4	0.4504575837520026	6.371944175191152E-4	9.099786550886181E-8	0.47229979436618774	-451.21261615799875	2682.436422415495	79.37232864918768	39.48347255100523	128.6373260223205	7.179862424247795	17	23	4	25	8	1	1	0	1	0	0	1.6712273376647016	0.4945428905043984	0.07169502737658616	0.652657845611186	0.5148866576466807	0.5395180579999943	0.0037200822332570413	1.6712273376647016	0.4945428905043984	0.0	0.652657845611186	0.0	0.0	0.18570708513721704	0.3244951021730301	0.31718438353387846	0.17261342915587435	
12800000	-9805.751287634743	-9302.892869256033	-502.8584183787095	-9267.648756546734	61.15106545308727	3.7115278189410974	7.597077814831656E-4	0.34710431225322713	7.525399459498751E-4	7.421418100984774E-8	0.35752182318808307	-469.52835979831093	1844.01097284443	181.33681397975076	125.42915485163275	104.911630773343	17.1430009261545	17	2	50	1	7	1	1	0	0	0	1	0.6764217074546683	0.39033808071648673	0.876639887477871	0.18727445399387832	1.43506546065213	0.8175405531658484	0.009191483994704453	0.6764217074546683	0.39033808071648673	0.0	0.0	0.0	0.8175405531658484	0.18770271938546726	0.3471323136711946	0.3019465071789933	0.1632184597643449	
13000000	-9812.667244017119	-9311.857432298513	-500.80981171860503	-9272.030622969718	78.17441449401969	3.9204285092304003	7.87090643578155E-4	0.33667411692341986	7.847400215963656E-4	7.169524480135244E-8	0.3478910911798082	-469.45123784190315	864.217777883109	89.31921093277833	132.78026122960114	105.23298762072417	26.750862487688597	18	1	41	8	9	1	0	0	1	1	0	1.9371678816502624	0.5035292861490744	0.29713801857237976	0.26884252255717794	0.5265436567308384	0.06962001258700606	0.005954458905471919	1.9371678816502624	0.0	0.0	0.26884252255717794	0.5265436567308384	0.0	0.18822547764762593	0.3357494677111138	0.31329235714759374	0.16273269749366653	
13200000	-9796.19698735541	-9291.785294620755	-504.41169273465414	-9254.629696001743	63.851945341120576	3.9233782301660627	6.752141309817087E-4	0.3813433614425741	6.774490930734544E-4	7.806669359268206E-8	0.39992825213493727	-464.0426154875726	1440.444760010758	112.97652868983839	59.78888128908775	281.74281056405306	4.7836276466812375	16	34	15	4	8	1	1	0	0	1	0	4.720906445060947	0.5486128203066198	0.017735112630821927	1.6801212763029816	0.13776705655919777	1.6061604775117602	0.0028461499885368965	4.720906445060947	0.5486128203066198	0.0	0.0	0.13776705655919777	0.0	0.1849804330386752	0.3309223282245913	0.30482285554555927	0.17927438319117428	
13400000	-9827.759942260056	-9302.09359988664	-525.6663423734145	-9263.372172653919	100.76810639033971	3.7326408318224367	5.401416420068436E-4	0.401458643205217	5.508883562043749E-4	6.547838148135762E-8	0.43961698601529936	-490.21052023896806	1756.3871237080261	1545.8801565966066	141.1911178615057	126.93960552191686	18.485891678391972	16	1	49	5	6	1	1	1	1	0	0	1.5238147755058744	0.6795654219802238	0.09236374567394331	0.07301427415793922	0.5072864402249848	0.5257841497939362	0.004222793617601097	1.5238147755058744	0.6795654219802238	0.09236374567394331	0.07301427415793922	0.0	0.0	0.17588570597844788	0.34654228698132983	0.3122674441231003	0.16530456291712212	
13600000	-9796.519073700223	-9306.463730275402	-490.05534342482144	-9274.773482263721	56.811261931346536	3.3459672739796384	8.241501303578134E-4	0.47491675632676694	7.721820882063167E-4	1.4588112812933835E-7	0.47723503061312544	-447.7429221797933	997.8416967150997	293.1635093134738	105.34769507602414	171.3915472615109	0.6390702032493395	17	1	20	32	7	1	1	0	0	0	0	0.7381697642694595	0.27598648269864645	0.5417643131466939	2.173369868419552	1.92439217607581	7.417182232721554	0.003575802623234286	0.7381697642694595	0.27598648269864645	0.0	0.0	0.0	0.0	0.17758182513847756	0.33132574837400014	0.31851792613272323	0.17257450035479935	
13800000	-9828.679443241228	-9305.083659425783	-523.5957838154438	-9269.567382341826	66.45074333311325	3.6318075022548766	6.734899088825592E-4	0.3427420388447139	6.476800492077357E-4	5.6374829585988016E-8	0.35469656883360157	-482.35914384652017	918.2576352309468	1716.255882810933	125.22636858010732	153.167918309369	2.9866746515325855	14	6	43	8	6	1	1	0	0	0	0	6.047608880755116	1.360154091970353	0.7028263868140122	0.6686598530527489	0.26665810920879557	1.3513919881296177	0.003094331276561339	6.047608880755116	1.360154091970353	0.0	0.0	0.0	0.0	0.18935735520837313	0.34781187798773583	0.2986876836116358	0.1641430831922555	
14000000	-9802.640505765457	-9310.854052797018	-491.7864529684385	-9276.207442897552	59.34023269222094	3.696805758428481	6.682038817394406E-4	0.44874002542973734	6.672717385946933E-4	9.605312335116385E-8	0.45282145306754057	-449.0796945653497	1055.8535760737457	3672.796786425465	137.6492997875477	278.1277110538079	4.083261924187907	3	4	58	3	9	1	1	1	1	0	1	1.2010206517814372	0.5893103396118391	0.15702397994506143	0.3929599314647272	1.3250785934327338	0.8046771732974929	0.006631393705171338	1.2010206517814372	0.5893103396118391	0.15702397994506143	0.3929599314647272	0.0	0.8046771732974929	0.18953950649475318	0.3336360367997843	0.300279778937069	0.17654467776839372	
14200000	-9866.144831810721	-9301.083303480693	-565.0615283300285	-9261.572492780304	105.62993503854027	3.876205800423616	4.367901071465978E-4	0.47348712817012695	4.2611490827900285E-4	4.011888048421509E-8	0.4618863731105	-525.0290916279511	2572.702054034072	445.41849551832104	256.496509110993	361.2940757570294	15.535356324794103	16	3	48	3	7	0	1	0	0	0	1	1.4422970009994924	0.5706550776719277	0.009035231680146782	1.2046991000714433	2.417423377470324	2.324783019526359	0.012084007444012198	0.0	0.5706550776719277	0.0	0.0	0.0	2.324783019526359	0.19168757918317203	0.34508582701595464	0.3028093607344816	0.1604172330663918	
14400000	-9898.900122997993	-9321.778116674843	-577.1220063231509	-9284.820167242073	133.88659489745928	3.7092327751793968	3.8485422587108373E-4	0.3818216167571891	3.594142013763005E-4	1.5830237133947775E-8	0.35938688332332885	-539.646221632384	1375.4553494041877	4657.238141177719	484.3594904712283	40.020969731542564	19.100691610623624	3	14	51	1	8	1	1	0	0	0	0	0.21175702340476504	0.14630773484443912	1.5427577922352582	1.9860455412366358	0.30046395186399094	0.2981539947939828	0.0022275883921325126	0.21175702340476504	0.14630773484443912	0.0	0.0	0.0	0.0	0.18184010955286467	0.32887580064219285	0.3121861543490001	0.1770979354559426	
14600000	-9778.095426166528	-9293.344943096288	-484.7504830702403	-9258.705898836623	51.3502177266384	4.040366284471876	8.173290199354398E-4	0.3548856899032789	7.940349929546663E-4	8.378385510429851E-8	0.34787237049855646	-452.13698012492665	1573.5429536036706	2119.7012521833963	78.6588733047784	20.88552922404414	3.65017387113125	5	13	53	1	5	1	1	1	0	0	0	0.2318141770078665	0.06488524574756682	0.11388381465971785	0.7207442415351166	1.852395216107452	0.2341548717207835	0.007762650848757768	0.2318141770078665	0.06488524574756682	0.11388381465971785	0.0	0.0	0.0	0.19039712027558525	0.3388387919101581	0.30573434805824795	0.16502973975600901	
14800000	-9849.990188019023	-9315.776683698668	-534.2135043203535	-9279.284916099756	90.99776194247289	4.179960509580915	5.2889752157034E-4	0.5171213717494221	5.602187837596244E-4	8.769074546405706E-8	0.5262451668767176	-494.10615603293815	2626.946315624161	289.089901338438	274.07159604264774	265.4856138933833	15.9874886875762	11	11	3	44	8	1	1	1	0	0	0	0.5494450444031974	0.07990972168572247	1.6279630944206034	1.0723075055513662	3.571318098158247	1.0836675427170002	0.0033940901573575903	0.5494450444031974	0.07990972168572247	1.6279630944206034	0.0	0.0	0.0	0.1742979715577153	0.34021932225210216	0.3256468732884486	0.1598358329017342	
15000000	-9822.788323566157	-9303.524399562013	-519.2639240041447	-9263.461784744688	96.87454865020833	3.111849190716446	5.205912999193192E-4	0.48753099311553694	5.332112797400678E-4	6.680590631504079E-8	0.5004857899852647	-483.6606981895306	2167.6961566141345	163.57940182251167	296.7249043832116	101.68224979821385	45.25906744266642	9	20	12	31	5	1	1	0	0	0	1	1.425871110496142	0.22241526952977975	2.0034798433692758	0.6275790888273041	0.06568183837268042	0.855734536928207	0.001981735922770289	1.425871110496142	0.22241526952977975	0.0	0.0	0.0	0.855734536928207	0.18807826724683424	0.3316502606250019	0.29225384260481213	0.18801762952335202	
15200000	-9852.673632929822	-9299.874913231637	-552.7987196981849	-9264.743724755408	100.7907221928976	3.706384418797454	5.334045870053895E-4	0.44201735527984976	4.770102969665635E-4	5.521739440715547E-8	0.4722661388722181	-513.4828323377812	1325.4721564257661	1574.056737204487	226.72978321628793	30.283799464591382	13.44817058062818	6	10	53	1	7	1	1	1	0	1	0	1.1908577031459995	0.6322788256431043	1.9059907098979998	0.6635039828610428	4.3405382427173995	0.013667973581124128	0.007084462046524308	1.1908577031459995	0.6322788256431043	1.9059907098979998	0.0	4.3405382427173995	0.0	0.1863965730764886	0.32589596539103954	0.3205363369774621	0.16717112455501004	
15400000	-9874.869748322133	-9320.49222736055	-554.3775209615835	-9282.680011353881	102.75954113726411	3.5665882686338213	4.783725528726227E-4	0.38460636611369836	4.717771203738651E-4	3.381761128188616E-8	0.3891739060753398	-516.4037631533097	2452.3879090787373	414.2967156676786	104.17110866959591	225.34816983579788	35.57749792978518	12	39	13	6	7	1	1	1	1	0	1	1.9447893487124308	0.11800022380670575	0.28267260664463945	0.8332457963705792	0.17861573736553926	1.0232957588130913	0.0027452018059426677	1.9447893487124308	0.11800022380670575	0.28267260664463945	0.8332457963705792	0.0	1.0232957588130913	0.17300331756037132	0.3455886237936502	0.31026979327430493	0.1711382653716739	
15600000	-9832.393123495993	-9298.960180571417	-533.4329429245747	-9256.5583992862	105.42690585361558	3.697617262848169	6.047359772879123E-4	0.5446628096753319	5.601165850014464E-4	8.81283935372737E-8	0.516803745307355	-499.40201861475987	1349.3179741373613	328.93626852049846	253.97417763447584	183.03576468628486	40.90554374012026	8	12	9	41	7	1	0	0	1	0	0	0.44607369231399124	0.18069953698919114	0.7808341273947643	1.046398652852676	0.3436566701491595	1.074170695701459	0.0145513172353055	0.44607369231399124	0.0	0.0	1.046398652852676	0.0	0.0	0.17563375090613675	0.33708684871745	0.3232414947400241	0.16403790563638954	
15800000	-9824.846671772433	-9313.248072888431	-511.59859888400297	-9276.314639607066	77.90792629404287	3.5741409368502994	6.085015806944412E-4	0.3444008311729208	6.35778610065286E-4	5.364747647053355E-8	0.37310822349004347	-476.7654259283804	726.4906887697508	2214.844769988846	81.21885497906116	162.6721244892682	16.778135891916154	2	12	7	49	7	1	1	0	0	1	0	0.21778741302764704	0.0756540754945183	0.1135225508366995	0.8172173938880014	1.1141061019668907	0.09221651203698282	0.012784434716176773	0.21778741302764704	0.0756540754945183	0.0	0.0	1.1141061019668907	0.0	0.18359689539498597	0.32738450449128015	0.3113203219803788	0.17769827813335531	
16000000	-9776.510284962795	-9286.275194593803	-490.23509036899054	-9248.425895494354	54.483056456926626	3.695459424200352	7.369462773213284E-4	0.5842379485235963	6.993425595397292E-4	2.3739782614259304E-7	0.6629961697460129	-455.6188985571323	2367.180019835624	178.15523630576502	175.88097758269873	127.33056883701782	9.644222754171217	14	40	8	1	14	1	1	1	0	0	0	0.4994330191182859	0.16035371983089333	1.1569866567766893	1.6003006798866615	0.12973623018589864	0.2667922844481569	0.008973318126440148	0.4994330191182859	0.16035371983089333	1.1569866567766893	0.0	0.0	0.0	0.17461938297900403	0.3434840118336702	0.3073787378864412	0.17451786730088473	
16200000	-9797.973032288124	-9320.331983279608	-477.64104900851646	-9278.603466313536	58.04519480380382	3.718028043434181	8.95740486730848E-4	0.4066649611060654	9.258296634615381E-4	1.6703442354407633E-7	0.4510466153741931	-444.0398799638638	1287.984227728278	78.27297913369657	165.90348153979343	69.3669906073413	11.067854535170756	15	39	10	3	10	1	1	1	0	0	0	0.8227207636424013	0.12941566167214336	0.2455329287391901	0.6369539364735919	0.876885553736042	1.9081217154948114	0.010517130044119475	0.8227207636424013	0.12941566167214336	0.2455329287391901	0.0	0.0	0.0	0.17965491667842243	0.3267343991372456	0.3077586242556499	0.18585205992868215	
16400000	-9785.824118218417	-9311.311020447292	-474.5130977711251	-9275.546815946844	63.62173427613305	3.315028792447248	8.787232956474538E-4	0.5336333260997482	8.542268076943366E-4	2.456550350337821E-7	0.5493480620921548	-437.95446655879886	2020.5900761167181	448.2560451558947	77.57071416906048	160.9729543646953	10.685176297000309	10	4	14	31	18	1	1	1	0	0	1	1.791783792549867	0.6958777748872178	0.28281530417136147	0.14354575003840975	0.3795008881716174	0.46431925341094327	0.0068546481106143515	1.791783792549867	0.6958777748872178	0.28281530417136147	0.0	0.0	0.46431925341094327	0.1883256264323202	0.3337483843589565	0.3155734414892213	0.1623525477195023	
16600000	-9767.151544087468	-9282.731286367341	-484.42025772012767	-9245.574180364685	57.14161360937905	3.5968999161623274	8.790588629602773E-4	0.4102056402982965	8.647725706145927E-4	1.3295335201788435E-7	0.4168348117341008	-452.3593743778467	1497.9331789946611	353.13316947738804	143.30369527942764	10.965291609728267	8.782462064187426	19	7	35	9	7	1	1	1	0	0	0	2.166204017021696	0.430142533482656	1.0440227671448976	0.07518566386420632	0.780953351087709	0.10025278255178956	0.006240769039354427	2.166204017021696	0.430142533482656	1.0440227671448976	0.0	0.0	0.0	0.18687256419589135	0.34945615697907473	0.29560815528315704	0.16806312354187714	
16800000	-9823.305593621679	-9298.611934604447	-524.6936590172317	-9262.496567726768	70.52245951704717	3.67385909155759	6.081348098307733E-4	0.4740391449049267	6.248081759809659E-4	8.831597792984671E-8	0.49173470753544035	-482.2714096543029	6144.7518012965575	948.8081306463067	201.10743011248113	228.88585694265302	21.16932031845447	9	8	28	17	15	1	1	0	0	0	1	0.5303955418963926	0.1497200491961266	2.0772447203243187	1.417469601162696	2.8052429710147773	1.448069324678948	0.009987367293071774	0.5303955418963926	0.1497200491961266	0.0	0.0	0.0	1.448069324678948	0.18206109538230034	0.33059928043686476	0.3074214388600096	0.17991818532082557	
17000000	-9806.32553305174	-9315.797781886786	-490.5277511649539	-9277.384681325551	59.25468635422579	3.822283539069904	8.684478850934296E-4	0.45598324551277236	8.625387543324047E-4	1.3494819227450655E-7	0.4302242683808293	-453.4919104377962	521.3467196654783	1088.8862738414903	1486.9422182410005	135.5927471529237	15.278962202046062	5	2	9	48	13	1	1	0	0	1	0	0.13968925799528828	0.1833194632036045	0.6139414692746886	0.2424835805483717	1.3969105774916504	0.7636296573621341	0.0294709342428332	0.13968925799528828	0.1833194632036045	0.0	0.0	1.3969105774916504	0.0	0.1828781713629464	0.3360794441273161	0.3142700600332672	0.16677232447647067	
17200000	-9792.899074442346	-9306.573654735826	-486.3254197065199	-9269.62287759987	63.620099976032286	3.567608624882186	8.81668328925289E-4	0.42858828801496396	8.579391896277064E-4	1.4995751075089438E-7	0.43993076358361083	-450.66266308256303	1684.506341942868	710.3697308873333	72.28356030808011	97.7690147021795	24.52109828524778	13	3	6	46	9	1	1	1	0	1	0	0.560887408374349	0.24502934015307062	0.2244160309417225	1.3727583468982854	1.1193708396480062	0.49843933916133476	0.010106099449902673	0.560887408374349	0.24502934015307062	0.2244160309417225	0.0	1.1193708396480062	0.0	0.1903577505310364	0.3414514614292882	0.3004988240397237	0.167691963999952	
17400000	-9837.520368134748	-9306.798441586943	-530.7219265478051	-9269.818659163662	64.65536101172657	3.6706648251386036	5.799956000387407E-4	0.4872459423496171	5.800415087816309E-4	6.869731084122186E-8	0.45839290063468824	-495.1321729051191	1184.2554910464191	1789.1594064296671	173.17532239225585	78.47156405383595	5.597779092977349	9	8	51	4	5	1	1	0	0	0	0	1.166279476903477	0.08570210865156432	0.26998061291898845	1.7921095981301587	1.507335653103686	0.5351390515835929	0.0023402758936432724	1.166279476903477	0.08570210865156432	0.0	0.0	0.0	0.0	0.18221821347089132	0.332807044160272	0.30292256924589406	0.18205217312294303	
17600000	-9785.776086005466	-9283.522412025364	-502.25367398010167	-9247.467904732302	66.90663779758145	3.734630902337368	6.130116864769768E-4	0.41149082287030886	6.188669604314501E-4	6.20677722075226E-8	0.40089298667006107	-464.0181957783251	308.38388452719767	1280.3966325429403	105.80688410572891	192.57810005026408	2.0198059253824705	3	14	25	29	6	1	1	1	0	0	0	1.634624456985645	0.363737582735877	1.4818360032675912	0.37484505862906103	1.6570000821714879	0.9596743458672234	0.004064909182804292	1.634624456985645	0.363737582735877	1.4818360032675912	0.0	0.0	0.0	0.1890864173155477	0.35161213673761	0.2925852890066648	0.16671615694017794	
17800000	-9830.796262881704	-9311.266440791565	-519.5298220901391	-9273.07056754872	75.04896943299408	3.7301007266092387	5.790242754651802E-4	0.3432226979125347	5.84313223390995E-4	5.593787732657955E-8	0.3853412889140519	-483.5184442593908	1873.026768823312	1812.5486602863264	258.37617444012864	208.84213337869775	1.9761896235917003	4	8	6	52	7	1	1	0	0	0	1	0.6058693232209569	0.22409724313109428	1.1905964971428378	0.31076636798176166	0.05411219562040143	1.4331720059982866	0.012583108762686986	0.6058693232209569	0.22409724313109428	0.0	0.0	0.0	1.4331720059982866	0.17945512315466447	0.3283773526461205	0.3139959727627749	0.17817155143644053	
18000000	-9796.481530255513	-9290.591151060124	-505.890379195389	-9255.664186768598	71.59570731598711	3.720026607872962	7.028153278769779E-4	0.45793356296285254	6.993182352792123E-4	1.465298742649512E-7	0.5008691471660025	-471.11679215350443	1527.5210460072046	990.6400673270275	111.48909716198422	148.17929977101835	10.323903507076944	7	11	46	5	8	1	1	0	0	1	1	0.5324737673145188	0.3230895566001187	0.3578122058722759	0.13838075883233059	0.8999408924044592	0.3891900925878106	0.006772184495319035	0.5324737673145188	0.3230895566001187	0.0	0.0	0.8999408924044592	0.3891900925878106	0.18294907838615526	0.3339640933961127	0.3149345759786662	0.16815225223906627	
18200000	-9832.923681834378	-9296.172943218535	-536.7507386158422	-9260.996915042371	112.95388864511678	3.686096215670286	5.491395083451491E-4	0.45801672434538887	4.912141981985459E-4	5.782399467483047E-8	0.46318555304541426	-493.8142661330975	925.3801841916359	3690.4693876788097	236.66262758153513	120.56293468852103	60.66509970124521	5	7	41	16	8	1	1	1	0	0	1	0.4287050459217717	0.2761513728278074	1.5451419003834155	2.236674989735405	1.7880205753519653	1.2824095243249363	0.0083714533659773	0.4287050459217717	0.2761513728278074	1.5451419003834155	0.0	0.0	1.2824095243249363	0.2013793873467548	0.32770925254030847	0.3029029067132815	0.16800845339965567	
18400000	-9814.298624624993	-9310.597574077712	-503.70105054728106	-9274.956752954824	64.98828326462191	3.6197375134740644	6.588211694803712E-4	0.44122078301960294	6.999285096253912E-4	1.041805632068207E-7	0.4776777105642655	-464.1133426866064	761.4707822666862	1812.3336728915635	2325.67547003573	131.2904019800168	11.690913494819211	5	4	7	52	9	1	0	1	1	1	0	0.5434525546216912	1.0889860456310876	0.5273545954985269	0.8067189065519462	0.39587182795417847	0.5596565433157924	0.012437081812704627	0.5434525546216912	0.0	0.5273545954985269	0.8067189065519462	0.39587182795417847	0.0	0.19504510926286422	0.31846954013596207	0.31647001429208277	0.17001533630909138	
18600000	-9795.94160576459	-9294.510558913393	-501.4310468511983	-9259.662235566999	69.381655716619	3.4871967156827903	6.575611721266081E-4	0.5271405114908158	6.883542634404496E-4	1.3290903414353747E-7	0.5266222477082698	-471.29198092764335	2700.333958042381	122.20623456335062	28.013292125122724	6.497005103074852	5.216940431600035	13	55	3	2	4	1	1	0	0	0	1	0.990486843059956	0.7383183854247448	2.2580793833927792	1.1495779172875258	0.1735856056133705	0.062151268919435974	0.00416016722214578	0.990486843059956	0.7383183854247448	0.0	0.0	0.0	0.062151268919435974	0.19449969171164153	0.31972150008221994	0.30980953873921363	0.17596926946692537	
18800000	-9850.124416082796	-9300.089423633834	-550.0349924489627	-9263.778049948916	92.71373775056982	3.6961234921300155	5.754027593634867E-4	0.3998953028502927	5.911106059031615E-4	5.1600955707406497E-8	0.37897117554031445	-514.3139881031635	1165.5844927084952	573.9055990169159	162.87398632062315	31.218624137336576	31.926316395990455	16	24	30	6	1	1	1	1	0	1	1	1.5502099731619596	0.4039832407275438	0.71035294772383	0.23659935936593388	0.8999545274342199	1.406218841393664	0.00978450246902989	1.5502099731619596	0.4039832407275438	0.71035294772383	0.0	0.8999545274342199	1.406218841393664	0.20169873471895305	0.33248297861845444	0.29693363307950577	0.1688846535830872	
19000000	-9823.419673322525	-9294.856109193084	-528.5635641294402	-9254.651268424255	89.0913819022293	3.410948807027913	5.953866576430942E-4	0.38186342521909467	5.736668357638121E-4	6.213244729477064E-8	0.4304569097277075	-490.96718214187365	1612.8824908841625	386.78892143633146	130.02276481714446	161.59049191376627	16.812338063102118	17	5	12	38	5	1	1	1	0	1	1	0.4476030534493403	0.4794736631969693	0.7033005313745887	0.3022351969673683	0.30460032750215804	3.339813042364206	0.009640479444657294	0.4476030534493403	0.4794736631969693	0.7033005313745887	0.0	0.30460032750215804	3.339813042364206	0.18085885179602604	0.3369867038308231	0.31027007002233664	0.17188437435081483	
19200000	-9832.900832892448	-9324.075114157265	-508.8257187351824	-9282.044532457587	75.500812657405	3.498601836444282	6.843538533671688E-4	0.39111386572502715	6.601975656719296E-4	6.262417985297194E-8	0.37561217450303663	-467.6482162363165	377.81054632712625	1326.4917187102822	96.97139069564791	111.73203219525521	17.306423845131402	4	13	15	37	8	1	0	1	1	1	0	0.875036691852961	2.9192522679153154	1.9756164411785015	0.10499072687817987	2.9239893399244825	0.8157522972976655	0.016106032080839956	0.875036691852961	0.0	1.9756164411785015	0.10499072687817987	2.9239893399244825	0.0	0.18791387744703442	0.3362395986137499	0.292547085744891	0.18329943819432537	
19400000	-9797.085899680978	-9301.876528165945	-495.20937151503256	-9262.336613179812	68.87440463686248	3.2259177721636054	7.616157915582954E-4	0.4297771625180807	7.583035330369525E-4	1.2533231900675754E-7	0.4788705985108949	-459.83287899659985	1911.5626427476022	117.65627173015739	211.55771688636636	92.73686194655936	7.906285983798466	11	27	18	16	5	1	0	0	1	1	1	0.9435148960291869	1.0970671326406052	0.26516463330394713	0.6221089198830149	1.0754793531530833	0.5740743727941328	0.009296281569948996	0.9435148960291869	0.0	0.0	0.6221089198830149	1.0754793531530833	0.5740743727941328	0.18685438825755585	0.3358657797613101	0.30471402248275115	0.1725658094983837	
19600000	-9834.606550654062	-9313.13063985457	-521.4759107994918	-9277.30222191758	72.98872389160202	4.053617981495791	6.066643054420869E-4	0.38002810256956965	5.97171777933794E-4	5.520161434737378E-8	0.39049180315485554	-484.233369290615	1946.456384617613	164.92465348710172	114.36573053912488	127.72325172401466	11.515094989908667	21	5	7	36	8	1	1	1	0	1	0	1.7787999807529618	0.4871620576158322	0.8637875011928466	1.1039387999215657	2.155347418104768	0.8455440274215043	0.004793464682711469	1.7787999807529618	0.4871620576158322	0.8637875011928466	0.0	2.155347418104768	0.0	0.19674344364687474	0.3263279416210522	0.3034693950279831	0.1734592197040907	
19800000	-9801.360295320243	-9297.40574916201	-503.95454615823303	-9262.610700723646	66.13197854619314	3.4840700110475975	7.115441605880459E-4	0.3442354111143487	6.973069661058698E-4	5.985506394586909E-8	0.3536205708075635	-470.2432368990136	1618.9526799052624	241.16567151870487	69.59014505105922	13.730773188915421	6.903769970308529	11	37	21	4	4	1	1	0	0	0	1	1.3561377974637188	0.6007621846236596	0.36506127252381043	3.9596148354078395	1.5912096064615362	0.4108306529733999	0.005130934018195233	1.3561377974637188	0.6007621846236596	0.0	0.0	0.0	0.4108306529733999	0.1839318377305885	0.3444752798884511	0.31963714022898065	0.15195574215198054	
20000000	-9817.11066921148	-9313.12443611088	-503.98623310060105	-9279.02681357006	63.302544445724536	3.670006194583842	7.064404542446012E-4	0.4252058503598895	7.26677783619097E-4	1.09728977180137E-7	0.44267465715968146	-473.9254591193394	1924.2956480685318	191.0079584815469	92.58385801832985	3.1940006349801253	5.472714737103382	16	29	24	2	6	1	1	0	0	0	1	1.0328066327903946	0.591387460632409	0.11866864411255106	0.3441591310902359	1.9455029523646663	0.11696819535982228	0.0031620274812231867	1.0328066327903946	0.591387460632409	0.0	0.0	0.0	0.11696819535982228	0.19203681157430946	0.3336318633723369	0.3086828632146043	0.16564846183875015	
20200000	-9846.400339840568	-9295.822369958822	-550.5779698817466	-9256.02450714524	110.35792727345459	3.800005573631999	5.578437839941642E-4	0.42244731843192607	5.284364379032977E-4	6.305338672370531E-8	0.45180827503776233	-507.70261762005225	1839.487046346862	1003.0147643976228	237.48955653830342	153.21175726447703	21.804111098959915	7	17	23	22	8	1	0	1	1	1	0	0.5666721212706883	2.9490062256340086	0.9412735903016106	0.1847753841517885	3.5213811268607755	2.572604275644946	0.018035765936765112	0.5666721212706883	0.0	0.9412735903016106	0.1847753841517885	3.5213811268607755	0.0	0.18662016987176638	0.32136697605327974	0.311613560882259	0.18039929319269576	
20400000	-9793.840380093176	-9311.510665621463	-482.3297144717125	-9274.302884017578	61.944884248333835	4.3509098227509355	8.296071419174385E-4	0.3653859327428741	7.90846901881317E-4	9.23502872755953E-8	0.3725757296697325	-446.5937449781001	326.7260069239817	1774.886500295265	92.04855991103159	83.67781445600033	9.413355135123433	5	9	51	5	7	1	1	1	1	0	0	0.4880907176232093	0.027871659620973648	0.6449337241287391	0.3112159510808325	0.33556877561152954	0.38765375798727814	0.004944133286124585	0.4880907176232093	0.027871659620973648	0.6449337241287391	0.3112159510808325	0.0	0.0	0.1911147782239893	0.31087177308058833	0.3295087238202018	0.16850472487522145	
20600000	-9775.850616010968	-9293.321530102623	-482.52908590834545	-9254.234889203073	53.02084024987455	3.628494586327467	7.827477710808382E-4	0.5863033257113011	8.472547814607253E-4	2.10535493041764E-7	0.569396778037389	-443.37620137609827	707.9788268538022	3440.913136035215	1245.795105220544	77.74054310058648	4.740719377981989	5	2	11	52	7	1	1	0	0	0	0	1.5069565338240782	0.9211482112442372	0.12057894355554666	0.02613439658745165	0.3864784226049661	0.10778273464083053	0.004444999799144992	1.5069565338240782	0.9211482112442372	0.0	0.0	0.0	0.0	0.1934216288734128	0.33709592960468815	0.29749269737028955	0.17198974415161045	
20800000	-9813.268497960002	-9296.82719129452	-516.4413066654821	-9255.758492439369	68.03113194955263	3.8705952398476082	5.939927816630447E-4	0.4275053718388284	6.247501927182586E-4	8.65705580661942E-8	0.4636100596205836	-477.2543431617255	1265.909290711613	1423.5954773931849	826.9137635769694	128.53527160775556	16.4593326174355	13	3	2	52	7	1	0	1	1	0	0	1.5942683268304176	0.9874115009175181	0.857365815784245	1.2014730379480054	0.03006572707735	2.198306391535173	0.010751722699289392	1.5942683268304176	0.0	0.857365815784245	1.2014730379480054	0.0	0.0	0.1794309013886698	0.33897338194148924	0.3174032448434076	0.16419247182643434	
21000000	-9761.721277585877	-9291.917168529735	-469.8041090561425	-9256.647442959329	41.91580713793615	3.863455869422776	9.190952929851538E-4	0.5201823113580308	8.579710565018704E-4	2.7270216909440424E-7	0.5745413226880995	-430.3961213920922	3082.223907595194	1829.034567378527	80.41793231039786	74.6116831018032	0.6302894197066664	1	14	27	29	6	1	1	1	1	0	0	1.0029791332804967	0.4198033977545033	0.6216974512973542	0.7392722918313356	2.6301017802169695	0.3452793459961668	0.007963708837771226	1.0029791332804967	0.4198033977545033	0.6216974512973542	0.7392722918313356	0.0	0.0	0.1689986612496292	0.3528004600497099	0.30354604035627786	0.17465483834438408	
21200000	-9776.577176407782	-9310.314885346428	-466.2622910613544	-9274.558132992075	42.20458268393653	3.8262261376729354	9.832608020641119E-4	0.44458836835093113	9.285289349624201E-4	1.7627649604615473E-7	0.4604862138073001	-425.8055062016145	1291.2370034247595	3457.7411833875763	93.40745918385988	73.09467243796882	1.28826163920089	15	2	4	50	6	1	1	1	0	0	1	0.8144284934316011	0.13267530179829776	0.6256044174597557	2.735534498615008	0.9663469452781174	0.6023485667800886	0.00981623025844513	0.8144284934316011	0.13267530179829776	0.6256044174597557	0.0	0.0	0.6023485667800886	0.1815887269829444	0.31770766134556594	0.31125705739842535	0.18944655427306523	
21400000	-9813.959514382126	-9318.473635931376	-495.4858784507498	-9284.096451172485	58.99898810176748	3.4291962790538726	8.061290567113934E-4	0.38697393153870796	7.426113350770013E-4	1.1621367631330965E-7	0.44569008877878036	-458.73551029742293	4074.347497570423	124.62769698086048	109.57337140796878	188.6060063542523	4.111854890362513	8	31	27	6	5	1	1	0	0	1	0	1.6022705255851948	0.3844572814332078	0.36420102618638983	1.4194231646846174	0.6762198296352675	0.5985666702015112	0.004162772920990688	1.6022705255851948	0.3844572814332078	0.0	0.0	0.6762198296352675	0.0	0.1755806705441143	0.3507005049345916	0.313654865875045	0.16006395864624992	
21600000	-9825.112155128567	-9295.783370536035	-529.3287845925323	-9257.96231373259	85.82423193683593	4.092344667996241	6.192125814024153E-4	0.3790877194558274	5.57692498987126E-4	5.077106050035516E-8	0.38487733190748946	-489.91178540432276	2833.2140270805994	166.1823697947274	151.2949503186485	14.245880300835065	24.230732386069032	12	34	24	4	3	1	1	0	0	1	1	0.8528535643867455	0.4567756794652461	2.1812662784038332	3.786013104190081	0.47839745772508163	1.976724386918396	0.008524862157948919	0.8528535643867455	0.4567756794652461	0.0	0.0	0.47839745772508163	1.976724386918396	0.17883389694545176	0.32678057593829823	0.31606084242514415	0.1783246846911067	
21800000	-9827.300274760239	-9310.352347055841	-516.947927704397	-9268.21166444658	72.8340294734598	3.6042735550033314	6.249041639681217E-4	0.3818163336519971	6.127614685261479E-4	6.061623444967562E-8	0.39633960893012726	-478.1797711495821	2699.7683417135645	113.7756630859508	233.75326972754542	165.8162876699028	17.535243368374207	13	29	7	20	8	0	1	1	0	1	1	0.07159781912053005	1.2205027825532502	4.457317463724413	0.06385516392621027	0.13958285893903843	0.6951763001132036	0.007677600212727073	0.0	1.2205027825532502	4.457317463724413	0.0	0.13958285893903843	0.6951763001132036	0.18625437715492996	0.3097114490860308	0.3292944402665322	0.17473973349250776	
22000000	-9810.281768353172	-9291.134740161986	-519.1470281911865	-9257.321691565452	73.76703756126443	3.7018492285056133	6.806658183115432E-4	0.5645690996514626	6.225995466236582E-4	1.364344634720536E-7	0.5587746079215771	-474.6376953139792	1594.702682877469	3813.343126302647	925.3714240679927	143.1955172877566	4.749390678186	12	1	1	57	6	1	1	0	0	1	0	4.6833687939543305	1.6162593325346244	1.1900152676547826	0.2924624584103362	1.1711557306950033	0.019350544291266654	0.0026262269912080767	4.6833687939543305	1.6162593325346244	0.0	0.0	1.1711557306950033	0.0	0.18381244428185023	0.337120571460942	0.30459890760932135	0.17446807664788713	
22200000	-9842.91590072638	-9299.07573558441	-543.8401651419707	-9257.982097568894	85.16550706928432	3.7380795863437863	4.556766010851823E-4	0.4125899204648856	4.718152325177731E-4	4.326515893590136E-8	0.4239532239985036	-504.8995812430901	1487.5311663070547	293.9532878975159	162.7796916873099	146.8544233118591	1.611015586108598	29	4	13	24	7	1	0	0	1	1	1	0.6048605832941006	1.7125082370118607	3.2047543392190767	0.5796727192301605	1.8360234405323361	1.142084184106352	0.020695461514505947	0.6048605832941006	0.0	0.0	0.5796727192301605	1.8360234405323361	1.142084184106352	0.18815892169684417	0.3361968275776268	0.30556207240268324	0.17008217832284636	
22400000	-9849.766330127251	-9312.543003320381	-537.223326806871	-9277.026617281634	80.99112111128696	3.595651737697871	5.747996108851128E-4	0.3445731445617822	5.579394616082146E-4	4.3354712593098254E-8	0.36895012129102317	-497.9577927548813	1437.743722655174	341.06895206394813	244.90359821649093	175.25100580279513	3.742527579757716	14	2	33	21	7	1	0	0	1	1	0	0.8382186529587582	2.7919314754416145	2.898747625400324	0.588450848010882	1.7541711388572239	0.9202727126370126	0.00891775925717443	0.8382186529587582	0.0	0.0	0.588450848010882	1.7541711388572239	0.0	0.18779472922526363	0.33722993013284397	0.2960218070875285	0.17895353355436439	
22600000	-9793.443489260473	-9291.80755531251	-501.63593394796237	-9252.731453184646	60.38742826964267	3.8298891010169225	7.477905669822379E-4	0.41650815199664737	7.290439154143361E-4	1.0667272045013682E-7	0.43066519707298734	-467.5571811906784	1470.0834788484826	894.9085193440495	131.11120419005658	3.5588877058721953	0.06345858426740232	12	7	53	3	2	1	0	1	1	1	0	0.6525937230631234	0.973725651257979	1.218692247302392	0.8356697398292153	0.07591604232263435	3.243716678379289	0.008038701293383101	0.6525937230631234	0.0	1.218692247302392	0.8356697398292153	0.07591604232263435	0.0	0.18721536054697138	0.32414932989031925	0.31860823241157604	0.17002707715113397	
22800000	-9785.49765562969	-9301.33394874239	-484.1637068872999	-9262.542365981179	64.69071695786036	3.81184389799246	6.995919020285876E-4	0.42775544222697415	6.708833646156036E-4	9.048677414868578E-8	0.4230490583741502	-447.96568131216674	338.19344430145094	1597.6045994587396	185.34157155447855	122.7240675890004	0.3248609528536477	4	12	1	53	7	1	0	0	1	0	1	0.5561021851533547	0.5574757158718565	0.7511728281241552	1.5876111680965765	0.1017258359133948	0.5285192550721909	0.014957384323703775	0.5561021851533547	0.0	0.0	1.5876111680965765	0.0	0.5285192550721909	0.17995088171401175	0.342766816127183	0.30486151184698534	0.17242079031182048	
23000000	-9810.442492875027	-9301.18030210284	-509.262190772185	-9265.95101944476	71.95308212655013	3.7592616394909686	6.63278432196405E-4	0.3813749297564871	6.222087940710759E-4	6.838346300519501E-8	0.4055340403200849	-469.8308268153844	247.4617308922962	1862.2690207752153	103.62415234065405	100.45194996470518	2.5538349283962205	4	17	5	45	6	1	1	0	0	0	1	3.5167437579896226	0.35950893365011777	0.24203128942515634	0.4503103221462126	0.06753231592691519	1.194251809066923	0.0030545433656914357	3.5167437579896226	0.35950893365011777	0.0	0.0	0.0	1.194251809066923	0.17746264007286267	0.3260686022085918	0.307640911997229	0.18882784572131714	
23200000	-9793.491591628115	-9295.425250054024	-498.0663415740907	-9258.534619829088	70.15062228931448	3.752653869138973	6.117929615178979E-4	0.5003453337136291	5.772026180861906E-4	9.32534850470255E-8	0.5071539920715796	-456.93975334296033	1849.3802404811893	126.37271069128568	100.53716334425891	147.9684704674742	0.5820520826128104	14	5	11	41	6	1	1	1	1	0	0	0.7754065903909393	0.4307519273333761	6.6436683348241905	0.09410582242656311	1.0710328524875008	1.7342602038327664	0.006628014578538284	0.7754065903909393	0.4307519273333761	6.6436683348241905	0.09410582242656311	0.0	0.0	0.19477142070784034	0.3315564124818548	0.30261921057364327	0.1710529562366622	
23400000	-9825.620104520804	-9305.794668174358	-519.8254363464449	-9267.861669247826	73.68502783492043	3.729380121922001	6.483181906326877E-4	0.3474513333203252	6.158115093860854E-4	6.570965343162186E-8	0.3953210222857518	-481.3801448100605	1979.3195129773262	1971.421237849953	125.08576278073076	113.56761602891302	16.547814790836753	15	2	42	11	7	1	1	1	0	0	0	0.7362899521315313	1.206911548594316	3.746131759783127	0.07209106328289336	0.1705633261003761	1.0383904340886472	0.00669984600597783	0.7362899521315313	1.206911548594316	3.746131759783127	0.0	0.0	0.0	0.18563532626331236	0.3353747299770272	0.31372716740376994	0.16526277635589123	
23600000	-9837.61260086471	-9319.412180003606	-518.2004208611032	-9281.723620648221	67.09848626882324	3.3409644785771273	5.788587767628567E-4	0.3392409968897931	5.599422153650139E-4	4.9287700781801525E-8	0.3898163125329475	-479.1330180840898	598.295149462625	851.500579526888	2088.1306733821925	210.37534339622553	2.6032835550150843	4	4	5	57	7	1	1	0	0	1	1	0.5230409854043859	0.2688207886748895	1.577667943119745	0.039867628081683926	1.1914779333779049	1.2376949578201875	0.014089716965119906	0.5230409854043859	0.2688207886748895	0.0	0.0	1.1914779333779049	1.2376949578201875	0.19011764690545022	0.3261221161896833	0.3106818022930477	0.1730784346118195	
23800000	-9846.133826295938	-9302.813584367948	-543.3202419279902	-9269.417910126138	113.59898642322267	3.7155883831739884	4.4244188336205507E-4	0.3908534633869223	4.3318785896637846E-4	3.7748426884946994E-8	0.4430397921825301	-507.4712754295916	2992.3838736423236	327.16813030417126	336.5248218825445	236.0702618067455	5.779697196311647	11	23	5	33	5	0	0	1	1	1	0	0.2175393820956088	1.464200709098398	0.9822341073567569	0.21098285783841872	0.8968049093966234	0.49397045103012505	0.009344693531331227	0.0	0.0	0.9822341073567569	0.21098285783841872	0.8968049093966234	0.0	0.19918173943884318	0.33018577652181286	0.2979599326747951	0.17267255136454965	
24000000	-9853.982398587657	-9315.689857212292	-538.2925413753649	-9271.465132084513	76.88746860329044	3.7557923263132342	5.524592354417149E-4	0.3880067372752734	5.26088362782322E-4	4.746662318297247E-8	0.40243771827677144	-504.98590396146807	2769.3097483148804	281.2224827208799	129.55045913483684	160.36735545539142	9.848812954450269	15	32	2	22	6	1	1	0	0	0	1	0.10083504615131023	0.32192523444145266	1.6817403116296548	0.26385068731477995	0.01220533226462235	0.7380749737727837	0.007184805078535597	0.10083504615131023	0.32192523444145266	0.0	0.0	0.0	0.7380749737727837	0.1771742184115839	0.34720554517696184	0.30634323143373404	0.1692770049777211	
24200000	-9789.61689968698	-9288.729973801348	-500.88692588563157	-9254.691992641805	67.28362652100593	3.825589834446368	6.234207469508732E-4	0.4332221342883958	6.19622741314535E-4	7.70323239842592E-8	0.44247136491267397	-462.5971011026959	530.6058040282508	2275.0098892443852	189.40688095786413	157.13899537929333	1.3631526722921503	5	7	4	54	7	1	1	0	0	0	0	2.7268261419681905	0.3620772676314347	0.3941339805827262	1.995185650547858	0.08520042067898362	0.0024433589828669554	0.0038450736060422846	2.7268261419681905	0.3620772676314347	0.0	0.0	0.0	0.0	0.1892337014871733	0.33270126606833506	0.31183245021180706	0.16623258223268553	
24400000	-9769.51535140297	-9289.521260014046	-479.9940913889232	-9253.591288670405	70.92818936109214	3.71242007233474	7.707855030704412E-4	0.3804243782278521	7.085835622180369E-4	1.0544775439685505E-7	0.42766018425640623	-443.1816381576141	1804.6770511764612	63.489137703694134	51.61751871678838	185.68927967862342	6.388448963173158	12	2	25	30	8	1	1	0	0	1	0	1.1585536624850068	0.5648287092037685	1.2647977328650422	1.2307864772180832	0.010047479199287473	2.1900595158986955	0.003538241119862307	1.1585536624850068	0.5648287092037685	0.0	0.0	0.010047479199287473	0.0	0.18611190736490374	0.32918482496870566	0.3102724647601306	0.174430802906261	
24600000	-9797.146437691203	-9305.501874730622	-491.6445629605813	-9271.608061692152	65.1130612169099	3.6798910512906033	6.886229767048817E-4	0.405783070058808	6.62095387455822E-4	6.524582743750286E-8	0.378292581122496	-459.4860988452834	1554.4143268274443	76.56875827076294	90.39235290654116	138.36099613673625	2.2106984256781606	14	10	5	41	7	1	1	0	0	0	0	1.127017519839875	0.26195200514004874	0.5125643981813824	0.02785399199911905	0.40784215232344806	1.5620068654855492	0.003346348467469741	1.127017519839875	0.26195200514004874	0.0	0.0	0.0	0.0	0.19441870229151703	0.3443960121098318	0.30255490718124983	0.15863037841740227	
24800000	-9841.274235541137	-9305.60654232556	-535.667693215577	-9265.300983528436	84.38179897935234	3.343764610317383	4.519767981828532E-4	0.40827908797004464	4.7671410945661493E-4	3.713436273951608E-8	0.4121655158338728	-503.5234695978227	1863.336169421895	239.82823045349747	101.95257177541991	0.7747500671313217	1.094754838446863	18	52	1	3	3	1	1	0	0	1	1	0.1303701504694582	0.44016066514210583	1.8589871603617196	3.158169909589349	1.1901715464448819	0.821857057738634	0.013025614226106104	0.1303701504694582	0.44016066514210583	0.0	0.0	1.1901715464448819	0.821857057738634	0.1929508063554027	0.3436004034221586	0.2988186713919677	0.16463011883047202	
25000000	-9811.356016776786	-9297.709799871169	-513.6462169056173	-9260.911074468448	68.54572209962944	3.642913363961336	6.482609385289551E-4	0.4045392759686295	6.363202250034141E-4	7.238033732648172E-8	0.41404205950150474	-478.99770309971325	1987.8814721495448	151.47438995776213	323.65781028028186	41.631760150843	4.602439410375941	14	53	1	4	5	1	1	1	0	0	1	1.4068763772085067	1.5328029567175014	0.11674059426973339	0.6493096364290354	0.037665603161526756	0.45313558878253674	0.0039012533875273	1.4068763772085067	1.5328029567175014	0.11674059426973339	0.0	0.0	0.45313558878253674	0.16733150353594012	0.35182136422227844	0.31107824822594954	0.16976888401583287	
25200000	-9807.741686397996	-9280.674821190722	-527.0668652072752	-9243.59849922089	58.55447432213084	3.4993121962529834	6.402052314500155E-4	0.3631926875688455	6.519432236414605E-4	5.756139453220317E-8	0.379631908884115	-491.98653146942274	810.2321866867063	921.7989710324932	186.5185758784412	118.43921455477876	4.951114354610204	7	8	33	22	7	1	1	0	1	0	1	1.1798526866683725	0.2075731417476028	1.0283306408814685	0.026438033009905926	2.2276124156163775	0.1228402670191294	0.0022979027124739376	1.1798526866683725	0.2075731417476028	0.0	0.026438033009905926	0.0	0.1228402670191294	0.1867600391733785	0.33801313930508153	0.29971504826560286	0.17551177325593803	
25400000	-9807.738335194717	-9309.599833315859	-498.1385018788589	-9273.640732065864	69.46386170048122	3.101602775012934	6.880463950171119E-4	0.35516559818768956	7.043480075234747E-4	5.087831744756005E-8	0.33132271901378657	-459.418959863915	1665.9163736854755	52.41584801965196	115.35496314379071	137.50509771482652	17.568547915899668	13	11	41	6	6	1	1	0	0	1	1	0.26029776672014127	0.20764934680809477	1.4450018227213004	2.8285511940165704	1.2144334835408996	2.6806745381109085	0.018370933618406353	0.26029776672014127	0.20764934680809477	0.0	0.0	1.2144334835408996	2.6806745381109085	0.19334227065948778	0.3251647724117142	0.302440556667486	0.1790524002613129	
25600000	-9798.465735411544	-9309.62364132325	-488.84209408829497	-9276.420049626155	54.837111653548234	4.024016653701698	8.280850253592855E-4	0.3765165436845726	8.461073731440718E-4	1.0375215316109599E-7	0.38430700785435346	-456.0439984927255	768.5130270828708	64.62731195291566	89.72465156230065	139.4084371464237	4.919788797709687	17	4	30	20	6	1	1	0	0	0	0	0.1951098841010546	0.044212037274876125	0.5047980580910554	2.5376945734715086	0.29714902676025995	1.7300694176397604	0.004193620234231416	0.1951098841010546	0.044212037274876125	0.0	0.0	0.0	0.0	0.18455843404109298	0.3179807150799927	0.32937998988266415	0.168080860996251	
25800000	-9809.084918491171	-9298.650309658207	-510.4346088329642	-9259.417324090493	82.65950978076864	3.729621253080784	5.804117348308077E-4	0.36929175537337916	6.181018262500219E-4	5.308150963274678E-8	0.3874198635657977	-469.5877910026307	4336.152327509835	151.44201871142383	106.80459117893106	180.70163354178274	10.554075127209499	9	22	35	3	8	1	1	1	1	1	1	1.296200637662535	0.10740590540294019	0.7299527605802867	0.37581200927049846	1.731920063676676	1.297876238147148	0.012265389280895279	1.296200637662535	0.10740590540294019	0.7299527605802867	0.37581200927049846	1.731920063676676	1.297876238147148	0.19590634196014445	0.3383877735241237	0.30082223428450144	0.16488365023123105	
26000000	-9785.199216158797	-9310.842842179505	-474.35637397929094	-9277.542096773741	50.54688347195722	4.118632802967338	7.008368116263652E-4	0.3645509986705096	7.326697146663149E-4	8.71898796007008E-8	0.40575915340528285	-448.4471429260554	1687.850184155134	122.53604024474971	46.31074364281125	3.6890423017050527	0.39774502254189265	14	54	3	3	3	1	1	0	0	1	0	0.5875485203938986	0.1623088867939138	0.7757951828052232	1.1623521684454332	0.06207399128741732	0.3042949193063981	0.0037205865532060167	0.5875485203938986	0.1623088867939138	0.0	0.0	0.06207399128741732	0.0	0.18928932566632078	0.33301633160564276	0.3048116488207723	0.17288269390726477	
26200000	-9810.727754315387	-9310.61829291859	-500.10946139679646	-9265.649045102104	69.68196264564867	4.162093044390986	7.717563277908022E-4	0.38324667957199493	7.152774629257519E-4	1.0954725742420511E-7	0.44202639142096445	-465.2678474955072	1722.3538981189224	70.22696029067053	62.285511221792035	126.57941075860639	12.940947213062234	17	7	10	35	8	1	1	1	1	1	0	0.30341834482870494	0.38771820640363397	0.2169123322845446	1.5147521066459249	0.4459463436878988	0.49148018983778236	0.016221634182301062	0.30341834482870494	0.38771820640363397	0.2169123322845446	1.5147521066459249	0.4459463436878988	0.0	0.17569513770540426	0.32016731365813605	0.3276824880718682	0.17645506056459212	
26400000	-9805.47495956854	-9308.397897338325	-497.07706223021563	-9271.29370150259	70.42847278109798	3.907098741386523	8.225208228535495E-4	0.3917506175423764	7.958561501086768E-4	1.3244127497103725E-7	0.43857388917434853	-462.57207498614724	1201.109168370387	202.34381390661878	111.08833859520298	74.59110206029735	27.42838734722475	16	2	44	11	4	1	1	0	0	1	0	0.5398383973956052	0.11907859717215387	1.6462155673548085	0.6683699349625222	2.978526998253115	0.35891031265335266	0.024667133293824667	0.5398383973956052	0.11907859717215387	0.0	0.0	2.978526998253115	0.0	0.179460327331255	0.3515305510526455	0.30760579754944933	0.16140332406665095	
26600000	-9766.91376593658	-9294.378057863594	-472.53570807298604	-9253.428639108008	56.04191394047575	3.823199359169304	0.0010561373838141367	0.5437957679573998	0.001014500895776628	2.624754526686984E-7	0.4952906056123542	-432.0248972464927	646.1631403923524	20.211220639285607	80.07054164454479	125.98382372291928	47.14819371785686	24	17	12	14	10	1	0	0	1	0	0	0.3076997665361383	0.3214683479654165	7.600849993839096	0.20010827801632056	0.06778822142430128	1.921599253490499	0.008262124358713053	0.3076997665361383	0.0	0.0	0.20010827801632056	0.0	0.0	0.17862969836966264	0.3351096656031608	0.30684861658745183	0.17941201943972548	
26800000	-9803.14545834881	-9313.443311792927	-489.70214655588285	-9276.75302542183	71.63088893720028	3.188722499163107	8.669040036719867E-4	0.4412320384911075	8.388787046275436E-4	1.9949527412240242E-7	0.5251136720060974	-446.71181424545597	239.11192248194467	1112.7218581289649	57.25780782665858	135.8240179110844	40.09010900034504	5	12	29	11	20	1	1	1	0	0	0	3.0956688546953526	1.0365898124801889	2.7991546941895846	0.8471033430793138	1.701817869407554	1.1819314905382994	0.009962906893328901	3.0956688546953526	1.0365898124801889	2.7991546941895846	0.0	0.0	0.0	0.19734931056816765	0.32887901686343085	0.3074687606150477	0.1663029119533545	
27000000	-9812.097291313807	-9310.193149369607	-501.9041419441994	-9268.283513992845	75.45219227257512	3.8993923199990665	7.374171067068414E-4	0.48288493225185225	7.220750421432506E-4	1.0669935718388791E-7	0.45288109555210526	-464.5879445996272	1719.050075104708	629.9356775652728	118.62198231660872	138.52131118778192	14.179096310746795	14	3	28	22	10	0	0	1	1	1	1	1.2089382285543597	2.7797551646087446	0.32641404698815774	0.08145478792303658	0.37683153464581237	0.6626682747997257	0.03665766682346381	0.0	0.0	0.32641404698815774	0.08145478792303658	0.37683153464581237	0.6626682747997257	0.181067356679557	0.3134485528328561	0.3326751484858137	0.1728089420017739	
27200000	-9762.386451809125	-9288.83823882416	-473.54821298496483	-9253.619320756252	46.801453193301356	3.551203656925088	8.719484941870145E-4	0.40120349415194156	8.450266812091777E-4	1.1975689250404433E-7	0.40328555093735213	-436.6095761084531	888.1225060625147	1697.7702507002182	1373.091694179462	85.37981213862453	5.227674857244633	3	12	1	55	6	1	1	1	0	1	0	0.40735271776958304	0.15401233378953144	0.17217863416014956	0.8906568052207144	0.07014700202087701	0.6356512463509573	0.005780350241702925	0.40735271776958304	0.15401233378953144	0.17217863416014956	0.0	0.07014700202087701	0.0	0.20445663840269404	0.3209049811993418	0.30245992502979413	0.1721784553681709	
27400000	-9795.252100558517	-9308.40750240253	-486.8445981559865	-9271.219053301034	53.692922716982174	3.563483230263541	8.861105148708228E-4	0.44568079739294864	8.952651177987163E-4	1.576998709676284E-7	0.43540360527216626	-445.71550384513716	1003.397641981986	982.3345474391225	69.69186922122955	99.7660374288997	11.165075924900679	1	17	43	8	8	1	1	1	1	1	1	2.9648189438892736	0.7463401835336451	1.5608420927493738	1.033653488071826	0.11875620209535068	0.03113030929195444	0.006355813221048055	2.9648189438892736	0.7463401835336451	1.5608420927493738	1.033653488071826	0.11875620209535068	0.03113030929195444	0.17640156923297448	0.3335702161781726	0.31968985658423854	0.17033835800461528	
27600000	-9785.353931431931	-9316.817259180922	-468.53667225101015	-9281.50097279012	43.96285400361946	3.9719095933913637	0.001018454104439981	0.3791430755998092	9.897994555994453E-4	1.863150383897072E-7	0.42097096807475715	-434.6981490472314	388.24884381321897	775.9097528008824	63.38048659380029	56.53733694122891	5.416945064052036	3	14	45	7	8	1	1	1	0	1	1	1.086321425533769	0.689860897425828	0.001093838899217526	0.7484720978906448	0.09017431496827738	0.2213569037012023	0.004473473221466974	1.086321425533769	0.689860897425828	0.001093838899217526	0.0	0.09017431496827738	0.2213569037012023	0.1924342742326345	0.346217819011342	0.2980240459925763	0.163323860763448	
27800000	-9790.331162367818	-9310.849673089522	-479.4814892782955	-9272.678539717772	56.13977375296539	3.651084969755788	8.6252376222665E-4	0.3157667917009695	8.620932794599326E-4	7.60680977006376E-8	0.3139285248651684	-444.5197207592874	366.6505291889642	1039.3443608255004	80.62867022510639	95.76553429798741	25.27671747685756	3	12	44	13	5	1	1	0	0	0	0	0.305522664093637	0.0548361070775996	1.973125642708433	0.7093420246260571	0.7362755987186388	1.8001194981322188	0.00457129693529868	0.305522664093637	0.0548361070775996	0.0	0.0	0.0	0.0	0.17648852842839027	0.35044517722643337	0.30542018714205516	0.16764610720312198	
28000000	-9818.603667293713	-9299.260484496424	-519.3431827972898	-9261.410752754062	69.17739338172998	3.7759069391791495	5.824099357871823E-4	0.44228024304166635	5.754086427157418E-4	6.045847814314735E-8	0.4446504547604247	-480.85873518491417	608.647951440293	730.2988514956659	1552.178779532109	110.34206283831328	4.482414253529342	2	1	17	50	7	1	1	0	0	0	1	0.10152015228581786	0.15798729277428733	3.3272526431982112	0.8392526612959141	0.8273736902374785	1.131027926346002	0.011762508857352952	0.10152015228581786	0.15798729277428733	0.0	0.0	0.0	1.131027926346002	0.18197034434880432	0.34852769513838106	0.29283241655338366	0.17666954395943163	
28200000	-9798.36743158486	-9303.516938882452	-494.85049270240705	-9262.159199988011	62.628763409493345	3.576074504898473	7.024367621389833E-4	0.44360559168271324	6.842819897519721E-4	1.0823496642409617E-7	0.462845350434531	-462.5767977170689	1587.8867294523354	142.23892011538123	94.30769835106219	79.19545473396157	8.221732989430057	19	10	22	17	9	1	0	1	1	1	0	0.3927380294056325	1.1553881598957008	0.3521134291337466	0.3314673426254384	0.30799667328547714	0.8106123329051889	0.01872827189597779	0.3927380294056325	0.0	0.3521134291337466	0.3314673426254384	0.30799667328547714	0.0	0.18342506468554617	0.32809429479017216	0.3095178966155604	0.17896274390872194	
28400000	-9810.272928749602	-9304.336420748785	-505.93650800081826	-9270.40469311696	67.3131748494698	3.6305155817027015	7.05314861110984E-4	0.4405390487373701	7.075297778292152E-4	1.1762116554362017E-7	0.47355608398311283	-467.26444566255066	1402.5163118249498	90.2969614988906	103.59318455736128	141.96105386552424	6.8786178657665795	18	26	26	2	5	1	1	1	0	0	0	0.9065076580791633	0.1905945645242816	0.129361379832075	2.599236259222597	0.33824096444882723	5.733546182360299	0.0035674908928892816	0.9065076580791633	0.1905945645242816	0.129361379832075	0.0	0.0	0.0	0.193106855902321	0.33474870361177295	0.3053527458323923	0.16679169465351437	
28600000	-9804.348092921058	-9305.5568486157	-498.79124430535774	-9270.948246858297	53.03386437365749	3.6042838031305062	9.151541397123407E-4	0.4232611667457872	9.200646792607166E-4	1.2636609534940123E-7	0.39031750538100163	-455.2266155701787	338.9496142767195	1694.1912057611053	211.68522867279327	74.15583562342364	13.405954005956419	4	14	9	42	8	1	1	1	0	1	1	3.6634594214408054	0.49788290730771706	2.8254985262539294	0.7455476567068666	0.3175107632173257	0.29930171279445045	0.006175509647672354	3.6634594214408054	0.49788290730771706	2.8254985262539294	0.0	0.3175107632173257	0.29930171279445045	0.18959485178115673	0.33312557375771396	0.3030691314690921	0.17421044299203792	
28800000	-9795.91571437427	-9303.328097281612	-492.587617092659	-9262.301468043624	57.364713257441736	3.7756015565300367	7.309551388044891E-4	0.41377744209560624	7.708467264047153E-4	1.0991112997849228E-7	0.4326577075925457	-457.2943710790268	1376.7681346083855	57.73993339873403	58.13661946802264	121.93397458951334	31.01335335229116	20	15	12	21	9	1	0	0	0	1	0	0.5108403296422649	1.3409496375375114	0.09850856650116259	0.1831430089574194	1.647000791140805	3.489508335465922	0.020644400850175524	0.5108403296422649	0.0	0.0	0.0	1.647000791140805	0.0	0.17838961645372017	0.3389857193180669	0.31931265294734884	0.1633120112808647	
29000000	-9810.352986065202	-9303.479369174893	-506.87361689030956	-9264.086773577743	67.62494817040603	3.5781714766493007	6.300355328428802E-4	0.3659316388461246	6.56417669344116E-4	5.792254836779289E-8	0.37822561997365284	-474.6330612919831	1403.9112642294604	748.1933107981185	95.1776399644256	4.9125405606173596	13.413087450845758	16	6	50	1	4	0	1	1	0	0	0	0.06764408375409005	0.3817626521207328	2.545322457525064	0.46482783279656453	0.7093456664179623	0.7416606206871401	0.008305198086702948	0.0	0.3817626521207328	2.545322457525064	0.0	0.0	0.0	0.18997892038172984	0.3424857591014048	0.30875532330441585	0.15877999721245037	
29200000	-9828.277583139225	-9298.151856470315	-530.1257266689106	-9263.0818168884	72.48808474627737	3.6200975887688744	6.133788034549699E-4	0.28065095521392525	6.265661690172802E-4	3.378273622792344E-8	0.2949497168951724	-488.12123215156754	2136.711565486069	1889.5221574473826	2294.9756590468996	176.60971506930272	19.76503987026779	6	7	4	51	9	1	1	0	0	0	1	1.5806490060672262	0.9746109237722814	0.07482469086686329	0.6846821887649343	2.2514504597622547	1.7552511083677718	0.004681467264471584	1.5806490060672262	0.9746109237722814	0.0	0.0	0.0	1.7552511083677718	0.18210499705177974	0.3412838908929739	0.3098690131083982	0.16674209894684897	
29400000	-9848.383843444351	-9316.878052420152	-531.5057910242002	-9277.438925559683	73.53386991884342	3.694401325874603	5.551314385676747E-4	0.4527991545435054	6.15760879750212E-4	8.381157877012966E-8	0.48586366411435966	-489.5125885664846	1385.1192941027705	922.8508435903925	190.98994570658542	114.99977892093882	11.02711279612496	15	7	8	42	5	1	0	0	1	0	0	0.5698090401753612	4.052878989771038	0.06836408960840193	0.6619379329172611	0.3865838164086548	6.633433563450562	0.00938944712803065	0.5698090401753612	0.0	0.0	0.6619379329172611	0.0	0.0	0.18007959687646133	0.32783224466032057	0.3198292488480844	0.1722589096151345	
29600000	-9818.133339095008	-9294.760867652309	-523.3724714426992	-9259.161469633109	71.99798698874515	3.59339558894905	6.187110889277986E-4	0.3802953783478463	6.766993110514253E-4	7.243367403022646E-8	0.40082310485772377	-483.89052444732624	994.2727802787034	2552.071583946645	227.45486957428162	161.91562372800365	44.59052079012131	4	9	13	42	9	1	1	0	0	1	0	2.1572839167460534	0.701384793643099	0.3213779029262718	0.8977116134570762	1.3987887577670626	1.1845096555612369	0.005386994752488994	2.1572839167460534	0.701384793643099	0.0	0.0	1.3987887577670626	0.0	0.17357959601388576	0.360877431351698	0.30298902702867425	0.16255394560574282	
29800000	-9820.263388479727	-9312.574864508852	-507.68852397087625	-9278.176213791665	81.84497959446792	3.861974413122074	6.765776561950915E-4	0.3784788831146612	6.721326699249487E-4	6.338143897323971E-8	0.3695530271406287	-476.98385817573075	1244.21067984434	91.19681920429973	185.77716033384655	83.94563524104306	44.93149957947391	17	28	20	2	10	1	1	0	0	1	0	0.5231660123385932	0.14367600927639418	0.08439221860250572	0.3295407097329239	0.35083169606757686	0.4628293061000046	0.004408801530886569	0.5231660123385932	0.14367600927639418	0.0	0.0	0.35083169606757686	0.0	0.17755741181424795	0.3373039165485857	0.30288294876589866	0.1822557228712685	
30000000	-9800.982259023267	-9301.711813430164	-499.270445593103	-9264.366036827776	50.5055946637143	3.7428137600481772	8.169436216509283E-4	0.32120880021204296	7.706202039683035E-4	6.838054072757251E-8	0.33374001307005335	-464.47723161846005	996.7934135703957	159.76839214988595	77.17842640575581	1.7707155704360227	2.092635210418655	19	28	22	4	4	1	0	0	0	1	1	0.6488847773423095	0.3695809462931876	8.154196013891736	0.4800638210309687	1.7307972058504377	0.19538981115809426	0.017500117273166988	0.6488847773423095	0.0	0.0	0.0	1.7307972058504377	0.19538981115809426	0.18115767149244802	0.33764994103322626	0.3205100534158199	0.16068233405850665	
30200000	-9817.823220620345	-9294.642532692584	-523.1806879277602	-9258.244001177798	73.46010668271708	3.2120127406050143	6.057102935743791E-4	0.4420665312953616	6.21527119585444E-4	7.703924636488619E-8	0.44514148239301105	-484.9072921022718	1844.5304735914256	120.53812081111188	191.26739086575324	331.2913866498216	9.88202433422504	14	7	42	6	8	1	1	0	0	1	1	0.5606753636191883	0.43750746593578527	0.8060271091447659	1.8024507488004733	1.4940774778397032	0.7314049095301882	0.0087802216627911	0.5606753636191883	0.43750746593578527	0.0	0.0	1.4940774778397032	0.7314049095301882	0.18940561378867066	0.32884288010221835	0.30383889335909037	0.1779126127500214	
30400000	-9822.962779144054	-9312.65758662535	-510.30519251870527	-9273.528230698705	61.97314590568477	3.591880712113963	6.656757985201409E-4	0.29891764802343623	6.635329293265476E-4	4.3140579386601E-8	0.301031646580167	-464.86826268604153	1843.0877771583068	2337.09587460539	49.471367727465235	139.6466778143066	7.047815384738595	3	19	18	31	6	1	1	0	1	1	1	0.965235959599073	0.005906837955041475	0.6217597790415192	0.13866832896127204	5.7566798340540855	2.7565580883838936	0.023415974454374842	0.965235959599073	0.005906837955041475	0.0	0.13866832896127204	5.7566798340540855	2.7565580883838936	0.1883391650765703	0.3274876354118062	0.3105846478317272	0.17358855167989692	
30600000	-9772.95800632955	-9290.571898072272	-482.3861082572789	-9251.331449672125	64.74422888241081	4.179695510725581	8.754080834305498E-4	0.4932507211243727	7.370148515478072E-4	1.3571799243714732E-7	0.46259802606151584	-445.03608112396756	235.9557113577821	1164.0642141032984	95.91052916445018	270.7475238391729	3.142944452767956	5	13	49	3	7	1	0	0	1	1	1	0.039524605463558904	0.020401206264328106	0.22576704820221236	0.038869251616274275	0.7253376948601938	0.6496205363645214	0.027792223433403977	0.039524605463558904	0.0	0.0	0.038869251616274275	0.7253376948601938	0.6496205363645214	0.17640133833812957	0.3518410817509338	0.304582299251966	0.16717528065897136	
30800000	-9806.327973409545	-9303.286557087107	-503.04141632243835	-9267.353397554145	73.70977049386589	3.3728345368460886	7.758338296956554E-4	0.4624558089162955	7.159558655122198E-4	1.1273701929355164E-7	0.4630704103428806	-469.77796053040623	1228.2719300576841	434.5823453278714	81.25603783786597	121.87312168482637	21.881098504745502	13	2	26	30	6	1	1	0	0	0	1	0.2798943639359726	0.1338236547043383	2.7023708816327296	0.07230816039988237	0.38972455860245936	0.14989759541905018	0.00703931877994685	0.2798943639359726	0.1338236547043383	0.0	0.0	0.0	0.14989759541905018	0.17593613286024162	0.3373440838093163	0.3220926993514491	0.1646270839789936	
31000000	-9830.288507575746	-9306.523498117276	-523.7650094584696	-9266.833345077415	60.369673027661385	3.3796816558906912	6.474753772763968E-4	0.4683411562037538	7.162734562045972E-4	1.0121477259585812E-7	0.46811602384146617	-489.05343580853975	1179.7530374555743	102.14647250446697	154.61192382481207	115.10434967274124	5.352058044578132	14	3	40	13	7	1	0	1	1	0	0	1.3720912627835062	0.1776963183034959	1.759220327371919	0.9796810846658957	0.7116961721447462	1.3917310641553498	0.006960272051670069	1.3720912627835062	0.0	1.759220327371919	0.9796810846658957	0.0	0.0	0.18247368767318964	0.3342101901522381	0.29587955440736297	0.18743656776720996	
31200000	-9820.259446113527	-9306.875910325438	-513.3835357880888	-9271.89601355583	61.534117148815064	3.694152338506887	7.581162778944966E-4	0.35716646078360853	7.814184464414549E-4	9.007667810016824E-8	0.3896780392165274	-465.5957684806806	1216.709555270297	202.6660168222347	256.48044561518276	320.7855989507692	22.97545237171076	14	26	5	11	21	1	1	0	1	0	1	5.281248889867556	1.9655686295550068	0.9618151647325797	5.2798376859608815	0.7553138489029697	1.4345045051461078	0.006962761644199345	5.281248889867556	1.9655686295550068	0.0	5.2798376859608815	0.0	1.4345045051461078	0.1734421322070505	0.34298544571645606	0.30862050828236537	0.17495191379412864	
31400000	-9807.199105212998	-9303.345095915287	-503.85400929771066	-9266.377836119955	61.056761487687844	3.705694463051251	8.014823373551625E-4	0.4800118886085783	7.500350965577321E-4	1.5960930875220855E-7	0.5073962125080449	-470.315763053855	1637.399579282386	120.84485300076727	182.88985799876585	25.005496601258557	12.787950461295525	18	29	14	11	5	1	0	0	1	1	1	0.29687800706755096	0.9929637704060305	1.5074690762736132	0.17134613912137997	1.004768865094078	0.1520171714237897	0.015733126419646835	0.29687800706755096	0.0	0.0	0.17134613912137997	1.004768865094078	0.1520171714237897	0.17348623883200143	0.3470003621406345	0.3135522563759093	0.16596114265145528	
31600000	-9796.636655740953	-9304.707807540148	-491.928848200806	-9268.988636969276	52.156310974525724	3.874567732348028	0.0010494528383260063	0.41784050828037195	8.783505460686295E-4	1.488123595709583E-7	0.4215040576231986	-456.78400222818414	1740.877453829316	587.7712797064094	99.54283967962087	28.647981905227713	11.223722054024812	10	14	47	1	5	1	1	0	1	0	1	1.4149799045800284	0.2700483453547761	0.07978960242649202	0.5592050744613486	0.6161245574261063	1.8137192405768374	0.0077857796974142475	1.4149799045800284	0.2700483453547761	0.0	0.5592050744613486	0.0	1.8137192405768374	0.1968558368042823	0.33651158570908024	0.29790082533858014	0.16873175214805772	
31800000	-9794.410870826392	-9304.168668675293	-490.242202151099	-9268.038441462162	61.69271878320504	4.150148195389553	8.756165649810197E-4	0.40806359687420707	8.514709495564289E-4	1.3791394577028275E-7	0.427657145771338	-455.5151309238155	1145.6519762299808	115.85684851687749	198.1281726719547	88.58822745284067	10.447292836466676	16	23	8	22	8	1	1	0	1	1	0	0.37468155947905446	0.08777129386064102	3.2147376389978812	0.18917162425752357	0.172053996424096	0.3920910328258307	0.005275182549940007	0.37468155947905446	0.08777129386064102	0.0	0.18917162425752357	0.172053996424096	0.0	0.17896375821401414	0.33341633872592197	0.3052082320995151	0.1824116709605493	
32000000	-9829.337938260815	-9308.792735774674	-520.5452024861404	-9267.204550424487	69.20708730273182	3.778569725652179	7.364799143675789E-4	0.4021219361621771	7.222728741071616E-4	8.26621427474112E-8	0.39331521324085755	-485.53902007474585	2249.477053147369	441.68579630748906	133.7175899151917	209.2756803181321	38.04261024285667	13	17	36	3	8	1	0	0	1	0	0	0.20278946047019877	0.26593869384471386	1.5290001599206526	0.4359625160331474	0.6687029522925726	0.6749715637475467	0.01327739109402761	0.20278946047019877	0.0	0.0	0.4359625160331474	0.0	0.0	0.19336779300422752	0.34576670505743534	0.30445741522748776	0.15640808671085	
32200000	-9797.311776962913	-9292.29924515999	-505.01253180292446	-9257.352411018064	80.2672848524466	3.238127324326732	7.528000860969212E-4	0.4832509968348355	7.123147730341389E-4	1.0603702204539141E-7	0.4579513236280953	-469.52563609081807	1427.357693059267	1641.7403716326953	136.9344877657786	119.98319978838704	8.988713597647958	5	10	17	38	7	1	0	0	0	1	1	0.543083481113031	0.10671595900912864	0.19881351553095233	0.08966109405628854	1.7829539247058426	1.1845452032714865	0.010592710236767468	0.543083481113031	0.0	0.0	0.0	1.7829539247058426	1.1845452032714865	0.20084909282701777	0.3352662550957719	0.29191043517261867	0.1719742169045922	
32400000	-9800.081559986573	-9306.239326784027	-493.84223320254523	-9268.911723697185	50.88262727684852	3.4610597586564147	8.516923056781767E-4	0.4724757949226174	8.100432282339603E-4	1.3460512742020745E-7	0.4526141243642155	-459.24689333234005	916.1562729327948	641.5503364534468	78.11609963144879	131.21173998130303	5.723922053273833	6	13	43	8	7	1	1	0	0	1	0	1.0539154928996992	0.2850171319168719	1.0681607062364635	0.03339620883663213	0.4626466556561084	1.6388707895352168	0.003951638957739398	1.0539154928996992	0.2850171319168719	0.0	0.0	0.4626466556561084	0.0	0.18718942647441844	0.3412922818202931	0.3048252623544787	0.16669302935081023	
32600000	-9813.7875541912	-9311.546723418265	-502.2408307729346	-9275.339640340828	61.43967755792096	4.189818580429398	7.544537279673674E-4	0.40438096981217897	7.232344591081914E-4	8.544195051654166E-8	0.3972639601149936	-468.2245056441515	1138.591771776118	279.77918173487694	131.88204408035688	4.879578825268756	0.5035024489033699	18	5	48	4	2	1	0	0	1	1	1	1.1806150375496554	0.8807079567304955	2.691863282048446	1.6339536363003668	1.6300528854418517	0.119974116537079	0.012233399796421553	1.1806150375496554	0.0	0.0	1.6339536363003668	1.6300528854418517	0.119974116537079	0.1952402913290686	0.328694649623223	0.30297285317553463	0.17309220587217433	
32800000	-9825.691752459925	-9313.33317957212	-512.3585728878037	-9277.27882887918	73.82673456759855	3.613602562773854	7.250380480625409E-4	0.3774105889482886	6.822140453857978E-4	8.749809483493487E-8	0.41256697273359755	-472.06461176536885	2154.746323493109	544.8067544343835	182.21609004200994	85.72438653153804	10.132240198409463	13	3	15	40	6	1	1	1	1	0	1	2.7796378469167267	1.4267541970414308	0.9339543072034486	1.5888407014033064	0.0858873783334226	1.0842743849388647	0.006138876066060172	2.7796378469167267	1.4267541970414308	0.9339543072034486	1.5888407014033064	0.0	1.0842743849388647	0.1725716666482877	0.34051766463858774	0.309096652792433	0.17781401592069204	
33000000	-9798.808682467985	-9298.622388173411	-500.1862942945737	-9260.970483153764	59.68136068060643	3.7827295849338523	8.493685991659633E-4	0.42571879587866523	8.058625662393449E-4	1.5047871450600256E-7	0.457513723915269	-466.4902731629047	1783.135479828158	1298.0855313761083	91.67708755697753	5.202859011286527	4.597009337111249	13	3	56	2	3	1	0	0	1	1	0	0.4135467279100023	0.37009149923088003	0.7832647971164951	1.0785063740467693	1.5452653837347148	1.3559236593376276	0.01170072349381273	0.4135467279100023	0.0	0.0	1.0785063740467693	1.5452653837347148	0.0	0.173434378911497	0.34213517839212537	0.3095596548753636	0.17487078782101456	
33200000	-9775.902189869426	-9300.280058692144	-475.6221311772823	-9264.230986606055	61.25573501284428	3.6341438611681296	7.051293611263935E-4	0.4250625004113745	6.617777667674332E-4	1.1639360521157795E-7	0.4836857611175758	-442.81698943807595	1121.3793511187841	100.05634293594886	81.35907757607714	144.26896460799944	0.6385421209940383	15	22	5	28	7	1	1	0	0	1	0	0.5570546066392769	0.12928981148775232	0.5092551254704988	0.6262202194918824	2.348167221028497	0.4308618052140331	0.01046118493904168	0.5570546066392769	0.12928981148775232	0.0	0.0	2.348167221028497	0.0	0.17171521311095278	0.33145159224563675	0.320736198013338	0.17609699663007305	
33400000	-9816.95275431094	-9292.860606822476	-524.0921474884643	-9256.686251212323	68.50397638147356	3.638597269517839	6.251539445176192E-4	0.38012264302319054	5.861840430672066E-4	4.859991366544135E-8	0.3812915427102252	-484.07423513453386	4100.388018161159	2040.6159154337188	185.4861477537889	112.19700503146518	5.168801767225626	7	6	39	19	6	1	1	0	0	1	0	0.686282072673679	0.14000838550552205	3.5508095876342454	1.0228973879566512	0.987422579555712	1.137185250656147	0.006721618101728384	0.686282072673679	0.14000838550552205	0.0	0.0	0.987422579555712	0.0	0.20149705347149247	0.32786410188130866	0.29856384281666476	0.17207500183053476	
33600000	-9781.197867233102	-9300.10663222322	-481.0912350098817	-9265.11244276757	57.04044737544012	3.833996005472445	7.126860018420881E-4	0.3802332661602197	7.23290232946355E-4	1.0761969954291622E-7	0.44059360068927544	-444.0059775311094	428.60981985236856	1656.7938688027928	144.28186667125203	119.71210201833019	0.23892549155497075	2	12	55	2	6	1	1	1	0	0	0	1.495437796205776	0.598175170349761	1.1301664175248587	0.11858210327419205	0.9569059440607025	1.2914205082501293	0.0034896951251236976	1.495437796205776	0.598175170349761	1.1301664175248587	0.0	0.0	0.0	0.18110285506505777	0.34096783314535667	0.3077089752530804	0.17022033653650576	
33800000	-9811.274762022325	-9310.103708722721	-501.1710532996041	-9273.045004250967	71.2190220592037	3.43186408681585	6.336100712276677E-4	0.3972388452563834	6.066122381108063E-4	5.5701853670617194E-8	0.3772332394283852	-464.7716854766769	1319.8833766663347	52.066356402518	125.81322484472578	108.99297459492473	3.7938094140453607	21	12	28	10	6	1	1	0	1	1	0	0.6752401012732758	0.4961262656157976	0.5278278283433794	0.10886220970501174	5.032674832205151	0.20679140843353097	0.01548799543624088	0.6752401012732758	0.4961262656157976	0.0	0.10886220970501174	5.032674832205151	0.0	0.19486703988054774	0.32945741861436534	0.30183563931120067	0.17383990219388692	
34000000	-9772.671060903329	-9295.335989751817	-477.3350711515131	-9251.4665058133	52.433479246223094	3.4896683456740116	8.959590598184254E-4	0.36903399396473857	8.379254737061401E-4	1.3004374998315224E-7	0.4125468689791826	-442.88837531062774	959.8826226614015	73.65818478221104	65.16278163983775	113.31511213691526	1.1550045572866967	19	30	13	8	7	1	1	0	1	1	0	1.4302231001120995	0.5101477417138126	0.8749604172747507	1.6953585180144835	0.2067795838026904	1.0450471808383772	0.01048680960744332	1.4302231001120995	0.5101477417138126	0.0	1.6953585180144835	0.2067795838026904	0.0	0.19511106849360446	0.3332653343555727	0.3006799654769721	0.17094363167385127	
34200000	-9819.396088131198	-9303.900259421775	-515.4958287094232	-9269.90316207792	65.79943351901059	3.685584011556749	6.651178386971657E-4	0.45695072336169446	6.551027296087617E-4	8.756691839600785E-8	0.4468410533610121	-481.88368285612364	1671.9243764327218	216.86097066064187	182.71944305714408	155.08586982602426	15.847870798036194	18	3	27	22	7	1	0	0	0	1	1	0.7506278449359334	0.26557405405342527	0.3120590493157349	0.29352259939809094	0.9104245348267953	1.1907225788349307	0.008058393258763796	0.7506278449359334	0.0	0.0	0.0	0.9104245348267953	1.1907225788349307	0.1740595603564966	0.3250156397016202	0.32336573151148645	0.17755906843039726	
34400000	-9854.946936536715	-9316.231055656008	-538.715880880708	-9274.533047317695	79.4108451986404	3.4862301543279566	5.189604259421271E-4	0.3823425192591692	5.162335024590358E-4	4.2948941527809404E-8	0.3997477744906983	-498.09214940961334	2326.4699950497925	906.1145362991572	231.03032231011616	344.5285980776863	12.656895364835037	14	1	50	5	7	1	1	1	1	1	1	0.08494889084884381	0.23035263675799805	0.4008041383845384	0.559626583111823	0.8211987247754328	1.7710257085767622	0.022486705202193848	0.08494889084884381	0.23035263675799805	0.4008041383845384	0.559626583111823	0.8211987247754328	1.7710257085767622	0.17569098334736855	0.3419461365991566	0.2983269647287327	0.18403591532474253	
34600000	-9799.607569995378	-9305.52696718976	-494.0806028056174	-9268.864533798374	54.349390115962066	4.111901600155444	8.755866866708872E-4	0.5364354296206767	7.30890287371167E-4	1.2596671681192815E-7	0.4570273589362168	-458.36953287129455	1656.3706943614645	91.1684852437749	78.76767953911771	196.5856267855298	6.952590332817907	15	5	22	26	9	1	1	0	0	0	0	0.528697958948713	0.3008143369030082	0.9489914520738401	0.25430794196102563	1.6173081649473136	1.2942602109598016	0.005576481780942379	0.528697958948713	0.3008143369030082	0.0	0.0	0.0	0.0	0.17524281500448077	0.33496639930418853	0.3110876751331763	0.17870311055815472	
34800000	-9788.610345569743	-9295.707427713107	-492.9029178566357	-9259.59412440204	48.02567384355771	3.9857805425831168	8.38537875129742E-4	0.46405638069785926	8.317061606820355E-4	1.8762234906315552E-7	0.5041887813419628	-458.3148893817899	1028.2574946275172	882.7818618598515	79.62845546737326	15.529964516648619	8.6885896945067	8	13	48	7	1	1	1	1	0	0	1	2.0228573723066305	0.9525405968701169	1.7600547758944878	0.7155424218155674	0.23215978868223686	0.11038345469093301	0.004365992476899671	2.0228573723066305	0.9525405968701169	1.7600547758944878	0.0	0.0	0.11038345469093301	0.18310985144270758	0.3251304257729561	0.3119918654485859	0.1797678573357507	
35000000	-9821.662684999177	-9290.110883830128	-531.5518011690501	-9254.131301376536	104.04570197726815	3.569386213278093	5.360009219945316E-4	0.37121272056904664	5.508900641859323E-4	3.709559100010374E-8	0.3510950799928132	-491.334742615239	1465.6928892592318	239.27690916489948	454.40638518035297	108.5157597542891	11.451438497215351	14	22	3	31	7	1	1	1	0	1	1	3.3927825258046305	0.34878940259785063	0.8784116278912372	2.0437639093090745	0.5534569224762296	0.4861974940994494	0.0034313610035021833	3.3927825258046305	0.34878940259785063	0.8784116278912372	0.0	0.5534569224762296	0.4861974940994494	0.1818930271886821	0.33209155442085125	0.3054629974062716	0.18055242098419544	
35200000	-9805.365772565088	-9302.739913647289	-502.62585891780014	-9260.209089402433	65.21474605897748	3.8053288465681208	7.162362004336017E-4	0.3698173341707143	7.149334480620096E-4	6.703694834298551E-8	0.35967544128165635	-463.62258729040724	1923.9171906570382	121.68194869565019	148.4733241643992	128.04193625396698	11.90632328713595	15	36	6	12	8	1	1	0	0	0	0	0.7870651026449217	0.9485156597944084	1.151232291445531	3.62760537076934	0.4854856805422267	2.9706333828933023	0.0022401853391772757	0.7870651026449217	0.9485156597944084	0.0	0.0	0.0	0.0	0.18138898196717512	0.33446594052198875	0.3003227191448201	0.18382235836601643	
35400000	-9808.828924290567	-9326.106117461752	-482.72280682881427	-9287.939623833308	63.513146125143095	3.7528006439728196	7.773804157279129E-4	0.4351122193958169	7.696373763854938E-4	1.1709172002288735E-7	0.4328258227254519	-452.7979887511855	1435.7883675186724	60.16209189499094	99.66446830197198	47.32635815419497	31.247591992522594	13	25	30	5	4	1	1	0	0	0	1	0.06023088262805667	0.24880231518661175	0.031222208259842444	0.6664838920638816	0.06876149961136566	1.0672901914835125	0.015692780931099368	0.06023088262805667	0.24880231518661175	0.0	0.0	0.0	1.0672901914835125	0.18554077186610593	0.3455725118657187	0.2916973024306629	0.1771894138375129	
35600000	-9821.427194752827	-9306.449972061193	-514.9772226916335	-9264.106662560367	65.58437902800834	3.6066125788180985	6.322631045830914E-4	0.3798150723917004	6.164724775936267E-4	5.80552084771968E-8	0.3853798760114723	-473.9145896794897	2262.200327654642	3304.307687473139	194.56798269714767	159.5733765518503	10.509922266482016	12	1	15	41	8	1	0	0	1	1	0	0.595660360174416	0.2532113910341686	4.142094024191884	0.3015245541394834	1.4185561867476775	0.9881255861741073	0.006090541362758344	0.595660360174416	0.0	0.0	0.3015245541394834	1.4185561867476775	0.0	0.18845288038093383	0.32904061914757066	0.3126281272030497	0.16987837326844624	
35800000	-9818.317568212593	-9311.958997768772	-506.3585704438216	-9275.201261746372	60.93247012765008	3.506654243147875	7.937793773593233E-4	0.42374700764587203	7.916500825471761E-4	1.3200516439715266E-7	0.4522558264734444	-470.49875727614557	842.5151682055407	292.10379255184023	136.1030055817934	87.59085243107613	7.429902899034952	20	3	33	14	7	1	1	0	0	1	0	0.6183446768879544	0.10744048997134778	0.2144962031115134	0.4194142228122913	1.3870431715702014	5.246058795168386	0.011844806408508627	0.6183446768879544	0.10744048997134778	0.0	0.0	1.3870431715702014	0.0	0.1803606235059851	0.3312447166343617	0.3176194248596501	0.17077523500000347	
36000000	-9821.815765809592	-9316.581071577244	-505.23469423234667	-9280.172575872784	51.51251479997856	3.962671842824489	7.292956350567902E-4	0.4153346380887332	7.188399441141999E-4	8.18476642247915E-8	0.40876516688413234	-471.4387633555906	2836.188082650176	216.86291714398098	70.37868245670391	159.91066709327194	1.8529701605526971	15	31	20	5	6	1	1	1	0	0	0	0.6723036002457167	0.29689374901280075	0.26520447277273634	0.16839452772102517	0.48248641531427766	0.9626979988699338	0.004448492437764953	0.6723036002457167	0.29689374901280075	0.26520447277273634	0.0	0.0	0.0	0.1985054142278776	0.32130242836550316	0.2962872249647407	0.18390493244187905	
36200000	-9841.102998176735	-9292.907742553514	-548.19525562322	-9256.625246146705	104.32955018493969	3.768224563835804	4.0002011330101826E-4	0.4486117450341574	4.29646408021827E-4	4.383957835809576E-8	0.5102737047737163	-510.81554255022417	831.611828134719	987.8356263425194	2220.4716623491327	191.23216840530515	14.472059887675039	3	1	10	55	8	1	0	0	0	1	1	0.3989096215185869	0.6273001285047108	0.28375490977745477	1.3048666021025495	0.4554959663376049	0.593425750494084	0.007122129099094269	0.3989096215185869	0.0	0.0	0.0	0.4554959663376049	0.593425750494084	0.17650410903855757	0.33875586121432394	0.3144249214099506	0.1703151083371683	
36400000	-9818.933976114777	-9310.68242940893	-508.2515467058469	-9273.5324426998	73.37357675951728	3.7566548355151452	6.067276655756168E-4	0.33423071554586264	6.353995989067154E-4	4.078271523100471E-8	0.3098045882955356	-468.5283661420478	967.4854032551275	1458.1889426468465	121.76492029418976	317.2164461236045	6.793153953990967	4	9	54	3	7	1	0	0	1	1	0	0.16592760468444967	3.989095447465368	1.5246184773437486	0.2943189499628443	0.9785706617783047	0.10091369991765334	0.013079897797460285	0.16592760468444967	0.0	0.0	0.2943189499628443	0.9785706617783047	0.0	0.17825564805006128	0.3407609002221064	0.3064135862679732	0.17456986545985936	
36600000	-9849.614995257782	-9309.829954695932	-539.7850405618505	-9268.285520503674	103.11356757525543	3.5280023443127204	5.206001365765476E-4	0.3491918550393019	5.076511967427883E-4	3.650986158655573E-8	0.3623259587550308	-499.18597185064584	1275.4205165712744	217.32669410059734	138.55604494410892	258.25490496827024	25.71593680773575	17	25	23	4	8	1	0	0	1	1	1	0.4669447847314751	2.7360389272756858	0.637843418494339	0.6715493392045842	5.329348289058876	0.15971863610687892	0.02360631543600616	0.4669447847314751	0.0	0.0	0.6715493392045842	5.329348289058876	0.15971863610687892	0.18001368768570047	0.3210870388908564	0.3167184151659902	0.18218085825745342	
36800000	-9799.19593583495	-9309.01963896768	-490.1762968672694	-9273.052037811844	61.72754822111945	3.2261607778556427	7.99236978475888E-4	0.42618196961195803	7.267936660229543E-4	1.6596393332238517E-7	0.47620975498062407	-457.79191277499615	886.5244618805185	166.85853757699178	106.48316938289996	136.5043851590936	3.769761869108672	16	10	39	5	7	1	1	0	1	1	0	0.9905644494834168	0.3927161510138702	0.3037231168936635	0.3818109586983012	0.9369494313900751	0.18363469774172977	0.009706676615354987	0.9905644494834168	0.3927161510138702	0.0	0.3818109586983012	0.9369494313900751	0.0	0.18977736155808905	0.3395666051520201	0.3010404973362863	0.16961553595360496	
37000000	-9787.717419645913	-9290.179642038516	-497.53777760739644	-9257.36744847666	64.6981954129532	3.4322500785843983	7.161803827429086E-4	0.5371859987124027	6.220795146082001E-4	9.253042070130445E-8	0.4583954020343059	-458.94734261855814	4078.1300685623496	4545.229819305146	182.94073488418275	126.52080282772887	0.6674249942785078	6	2	38	25	6	1	1	0	0	0	0	0.44371378817801754	0.09787846574154578	1.3625272174956138	0.3695058867609634	1.1458779123353673	0.7170228769965803	0.0028432902168471696	0.44371378817801754	0.09787846574154578	0.0	0.0	0.0	0.0	0.1875432796367074	0.32615169163135943	0.30531124869689985	0.1809937800350338	
37200000	-9802.359371506738	-9303.804888931621	-498.5544825751165	-9270.785212926614	53.18850342418348	3.987776471513954	7.63926733451885E-4	0.322314393348699	7.57589480932679E-4	5.470751402108491E-8	0.30071134685624096	-457.63412889680797	5964.912821609644	2332.8289863042173	1240.8647005067853	100.10274894327608	2.650229826774493	3	9	8	50	7	1	1	0	0	0	0	1.7349905236693683	0.3111145011039173	0.39376597835803395	2.065727566957604	1.2457851976853986	0.20316688834690408	0.002706482977704547	1.7349905236693683	0.3111145011039173	0.0	0.0	0.0	0.0	0.18722416683718446	0.32491443145694127	0.30512467009210054	0.1827367316137742	
37400000	-9787.040867839347	-9296.464374152722	-490.57649368662493	-9260.827976963446	60.61809769959954	4.145687347066703	7.837813945295618E-4	0.5057632683619985	7.66857707635414E-4	1.5354424157494753E-7	0.5027408487721619	-454.19083364891696	382.61548603762867	1820.7858921931313	253.94755277670455	75.35469163671576	19.73892839895081	5	11	9	45	7	1	1	0	0	1	1	0.22543840464632503	0.06307644682524875	0.5425416977696588	0.43487384568532933	0.8662955597001101	0.22314978176236971	0.013244569348436317	0.22543840464632503	0.06307644682524875	0.0	0.0	0.8662955597001101	0.22314978176236971	0.18732475255313147	0.3300096858365729	0.3154359562615032	0.16722960534879286	
37600000	-9823.313388644756	-9300.563654930582	-522.7497337141746	-9266.029252787373	65.10684141071204	3.7770779266156373	6.705028860156475E-4	0.40469349079486405	6.451237519769504E-4	5.773444810238226E-8	0.3737957067661494	-480.47557774340015	1661.1851998075522	1725.873148209221	151.3579329968774	132.37070325860532	5.854940636802759	10	5	25	29	8	1	1	1	0	0	0	1.7750143456885754	0.955512069740443	0.7417002562881774	0.2103654334130531	0.5877274386816258	6.426279492653028	0.003841645766543229	1.7750143456885754	0.955512069740443	0.7417002562881774	0.0	0.0	0.0	0.181706352590908	0.3570100343230142	0.28908619776885564	0.17219741531722257	
37800000	-9804.424977082106	-9296.182987527394	-508.24198955471167	-9255.542953257587	50.46631127518454	3.8368240283942625	7.617648352288413E-4	0.5364512692189404	7.566840934657245E-4	1.6552623924455293E-7	0.5375084659400077	-472.29327727551834	859.4971426765958	259.37865666690817	189.0989158752608	128.66124030502272	2.7298981995814513	19	2	47	2	7	0	0	1	1	1	0	0.32631412510977004	1.3621059684819106	2.0186927163279953	2.020203600009995	1.080738670030436	0.05854651467219625	0.01194756242894905	0.0	0.0	2.0186927163279953	2.020203600009995	1.080738670030436	0.0	0.18554864584951153	0.33800108662337436	0.3060834869018296	0.1703667806252851	
38000000	-9810.768450518364	-9311.190900458118	-499.577550060246	-9270.816419172701	72.8193338140657	4.158636701487028	6.886945453525898E-4	0.3992110933837491	6.937755742287148E-4	6.684388096847548E-8	0.3674568916111736	-465.5747470519224	1074.2576244901893	998.4703238297897	55.618201409233386	102.69245018924539	7.79261332525678	7	12	5	46	7	1	0	0	1	0	0	0.26452302715206244	0.7323479890292107	1.1807459189609302	0.42694219526520555	0.041410001269881175	1.7902573755323103	0.008071941783384589	0.26452302715206244	0.0	0.0	0.42694219526520555	0.0	0.0	0.18734232536102702	0.33446229289517043	0.29311218868748296	0.18508319305632018	
38200000	-9785.271449797616	-9310.062172564269	-475.20927723334745	-9276.025106371857	67.54333139706176	4.007477466949116	7.909792172640434E-4	0.4165442809342309	8.421180047570544E-4	9.02881289985723E-8	0.38599464134848716	-439.72160149382233	2456.9107995019604	914.4331458529266	23.103148194248313	79.97122656187086	17.085731065656628	9	9	17	34	8	1	1	0	0	0	0	0.8601672528429108	0.24042990716774482	0.06951330380130341	0.12324022807362975	0.29296539833262997	2.3372363900280155	0.003357480877196683	0.8601672528429108	0.24042990716774482	0.0	0.0	0.0	0.0	0.1933457100208319	0.33391974546961517	0.28203981313837123	0.19069473137118223	
38400000	-9836.964531354952	-9296.181627218557	-540.7829041363948	-9259.349955561971	82.96245194820337	3.919843699834652	6.071500850381086E-4	0.4039680353921267	5.901039978128286E-4	6.339005536614924E-8	0.42986887554473474	-495.6385627274739	1105.2582269938218	414.31491987852337	210.05166524170093	182.43811121575894	9.200736882702069	12	16	28	14	7	1	1	1	1	1	1	3.899148021286408	1.1444694532618722	0.3761226220165374	0.4149197532750158	3.2669631309371505	2.194495903641536	0.006629506596472933	3.899148021286408	1.1444694532618722	0.3761226220165374	0.4149197532750158	3.2669631309371505	2.194495903641536	0.1891420483783445	0.34030033512041147	0.29642339300039133	0.17413422350085328	
38600000	-9804.999142505048	-9294.28686989818	-510.712272606869	-9255.642829459839	78.29444484060186	3.576001855963923	6.566745017541175E-4	0.38938671266754693	6.338646526115948E-4	6.620724105773345E-8	0.40134261014849637	-477.56441222843273	2123.3608248504656	530.9194638738394	122.72236666993251	7.787107848138975	9.17819458063822	15	1	54	3	4	1	1	1	0	0	1	2.747263359263675	0.8226959361745625	0.5080436330690818	0.41840955787695056	0.013256396821718044	0.22161075777202532	0.007469286607559417	2.747263359263675	0.8226959361745625	0.5080436330690818	0.0	0.0	0.22161075777202532	0.18529762933186167	0.331437649915236	0.2898835377293384	0.19338118302356455	
38800000	-9785.004578338241	-9298.956480386154	-486.04809795208706	-9261.729577496366	56.535945802152824	3.7654297662340754	7.111343565429552E-4	0.5260790289930846	6.950542847089812E-4	1.5072518890293573E-7	0.5518650246666341	-438.20548250735027	1133.9911939264919	1294.1686523658327	35.859481346418015	129.3882092264166	1.4610957988953852	9	10	24	27	7	0	0	0	0	1	1	2.231882576671127	1.3410777551472886	0.9121168590188152	2.8690363736849247	5.097301119017387	3.350268870500475	0.024187590212774876	0.0	0.0	0.0	0.0	5.097301119017387	3.350268870500475	0.18926642352389017	0.3364845896963958	0.30053163640457764	0.17371735037513708	
39000000	-9806.294386775191	-9321.598747764696	-484.69563901049526	-9281.995817552675	52.04013137485175	3.6024557191633826	8.111258425010417E-4	0.40567308473683605	7.687813119455737E-4	1.1929740257257123E-7	0.4253317031484458	-448.94438196769875	455.8139830248137	1473.8644995854527	119.34794440524912	76.71451258834323	4.5041968653997815	3	13	9	47	5	1	0	1	1	1	1	0.36060282556785445	0.7401405126412794	1.1597396741067578	0.30753498234631893	0.0963254828622674	0.056559970720587646	0.01823498787223558	0.36060282556785445	0.0	1.1597396741067578	0.30753498234631893	0.0963254828622674	0.056559970720587646	0.18914224247643166	0.344446407982686	0.31326579542768856	0.15314555411319467	
39200000	-9770.044841193328	-9284.404384428302	-485.6404567650265	-9245.961774508749	62.29610277397771	3.9737928741828688	7.241243140538431E-4	0.34613182478000537	7.038865788908812E-4	6.037869891903654E-8	0.3459318431226433	-446.8313418809494	2003.9979303098637	47.64487323881124	266.55503040437924	145.15312607486356	7.264644600745709	13	23	9	24	8	1	0	0	1	0	0	1.2921041199524195	0.6921748666751393	1.6373245834603445	1.7712810484099342	0.5109435569996704	0.04334444770312402	0.012923418535237124	1.2921041199524195	0.0	0.0	1.7712810484099342	0.0	0.0	0.18957439238173238	0.3324960155185494	0.31025724150564415	0.1676723505940749	
39400000	-9781.250330279901	-9285.598629612818	-495.6517006670831	-9248.827581195485	60.238508491348526	3.937692883821239	7.222073445982562E-4	0.48977825163637156	7.681501348638806E-4	2.0608345951328238E-7	0.5846285709578707	-460.4577995249897	529.7740945972183	1397.6377849163216	120.9062304661608	20.016130946204974	8.32282880874391	4	11	55	1	6	1	1	0	0	1	1	1.3376453118439173	0.20113250555349532	0.1886464115586505	1.5912684439155085	0.6144301120303263	1.420609702594934	0.007891261781348106	1.3376453118439173	0.20113250555349532	0.0	0.0	0.6144301120303263	1.420609702594934	0.19069402310324696	0.3390702348300379	0.3024633480786989	0.16777239398801722	
39600000	-9793.908438278271	-9295.722644431797	-498.1857938464747	-9256.410781588116	47.87860122849884	3.8069197226312235	8.531640296424016E-4	0.3673398196819433	8.130135089652304E-4	1.0034517793138325E-7	0.3801910111586414	-462.6844508451796	2417.9598574682213	109.62107829534037	38.03870430666235	75.71130846735335	14.277570437882117	14	42	2	12	7	1	1	0	0	1	1	1.2528843818155806	0.5310991745541759	2.395329544219769	0.6722881579115998	0.6000265748985382	0.27280563975502453	0.009625383139729023	1.2528843818155806	0.5310991745541759	0.0	0.0	0.6000265748985382	0.27280563975502453	0.18185671635635936	0.33125695160408364	0.30674692491158184	0.18013940712797608	
39800000	-9801.783828202942	-9310.60907372691	-491.1747544760322	-9274.353007212621	52.52479654149538	3.8074864773952526	7.584307062208475E-4	0.3959329142847764	7.560465425337703E-4	1.1948804249976673E-7	0.4512512301676581	-460.22017891953027	820.5908102792023	47.92027986185446	99.72725139517475	15.826283067119888	0.24117140689749622	31	13	27	1	5	0	0	1	1	0	0	2.412422481744292	0.6954040119190593	1.1857865049743943	0.5850510910211658	0.656894136988457	1.1740483494245373	0.0069756873901267065	0.0	0.0	1.1857865049743943	0.5850510910211658	0.0	0.0	0.17811073402250274	0.34434668916584804	0.3051828219761105	0.1723597548355396	
40000000	-9811.741654708574	-9294.133394683811	-517.6082600247631	-9256.443388666663	72.11309112433396	3.591220949660267	5.957228909194971E-4	0.3276816467686056	5.935516084366924E-4	4.361205805414959E-8	0.35330892273622283	-482.5834231959973	1909.86920302222	81.52186599272206	137.20489846262228	142.54530959105708	20.102951831130547	15	8	24	23	7	1	1	0	0	0	1	0.9307021529925604	1.1937923407812192	0.7147677608179558	0.6064998610428328	0.2881255477223998	2.261722661406926	0.0038897425820638935	0.9307021529925604	1.1937923407812192	0.0	0.0	0.0	2.261722661406926	0.19148489761197296	0.3333576025629178	0.3131739363974476	0.16198356342766254	
40200000	-9797.201170914434	-9305.269224186863	-491.93194672757147	-9271.101763804278	61.13707515302318	3.9530903991667152	7.755378049178755E-4	0.4620519510369377	7.36098121438114E-4	1.2082401474077472E-7	0.4479247965741257	-466.8326801862552	829.2867573594064	93.69368993468493	27.95507259242422	7.700538187857887	7.5828233848024835	16	54	3	2	2	1	1	0	1	0	1	0.6263807421597098	0.22397258184681262	9.557546265628292E-4	0.07709046555914632	0.05644511833871271	0.0335426207921207	0.003787324544600286	0.6263807421597098	0.22397258184681262	0.0	0.07709046555914632	0.0	0.0335426207921207	0.1750367922567257	0.3402861307996636	0.31624283650437734	0.16843424043923413	
40400000	-9835.546367205921	-9303.714041339623	-531.8323258662989	-9266.081702817593	82.14831527857476	3.930894782712039	6.370337139381971E-4	0.3471912316738554	5.726163971037318E-4	4.796574810383425E-8	0.3610808856546196	-497.6979750651881	1532.142073223346	127.31999094819	281.85212422038575	190.3419828139906	27.77977314059742	20	17	33	1	6	1	0	0	1	0	0	0.13891982578580855	1.17352727001185	0.3019179515149339	0.28169999292336023	0.6808960970018737	1.3444048364126868	0.005078229993186034	0.13891982578580855	0.0	0.0	0.28169999292336023	0.0	0.0	0.1894138490845203	0.3443203739651688	0.2891385568290439	0.1771272201212676	
40600000	-9884.027985767418	-9309.620086243549	-574.4078995238687	-9271.04525600242	152.4630065736664	3.827221540106657	4.2455602028086095E-4	0.3604065431299104	3.863199501251133E-4	2.3751180003212445E-8	0.37055987485885017	-529.8403496696804	3982.1347423592933	4211.380259386957	1163.277509680161	228.64637351430594	32.35863001671002	16	1	1	50	9	1	0	1	1	1	0	0.4488122138275437	1.9556150898971882	0.7122982099084357	0.30225110705200897	1.3419439324881897	3.132570900096475	0.004262431548754095	0.4488122138275437	0.0	0.7122982099084357	0.30225110705200897	1.3419439324881897	0.0	0.1960188464809947	0.3233813608318013	0.3088596054205775	0.1717401872666271	
40800000	-9822.770147392008	-9315.841644097727	-506.9285032942799	-9278.832138313192	56.33750371021604	3.5655407105740307	7.961268421937738E-4	0.40000360915314864	7.848313330244907E-4	1.0562192966130929E-7	0.4022253350829673	-464.26239988926056	568.9592476793034	1619.045486190104	2498.0839711903673	97.85776393275943	1.1606090517901788	4	3	10	55	5	1	1	1	0	0	0	0.6205194174165676	0.34647785265570746	3.625003970309096	2.129147777627382	0.19189227797382924	1.1033892486920782	0.008182525016984627	0.6205194174165676	0.34647785265570746	3.625003970309096	0.0	0.0	0.0	0.18476132627831168	0.33471847009374356	0.3063942861504261	0.1741259174775193	
41000000	-9804.48502106504	-9304.496753838952	-499.9882672260875	-9267.541196693242	57.632031123545104	3.9469599565172797	7.444897854220971E-4	0.39218802925965457	7.046251159799448E-4	8.310683928516864E-8	0.4000540922967435	-466.11632742973165	2218.173870457345	212.84816418450342	170.5143095156976	161.7410701051381	1.9355915586493704	15	24	6	25	7	1	1	1	0	0	0	0.8853083027183394	0.3004103355785309	0.5272899178107432	0.4832917949089371	0.8750853311480976	0.3300171807665702	0.0034821647190804686	0.8853083027183394	0.3004103355785309	0.5272899178107432	0.0	0.0	0.0	0.18981208318787882	0.32497507972597384	0.30795140866884474	0.177261428417303	
41200000	-9807.013731153993	-9299.425228593343	-507.58850256064864	-9263.868493921524	82.62270751005015	3.5667834384685535	5.90752108596007E-4	0.34268388874742456	6.12248318072076E-4	5.043384894964536E-8	0.36276319889844555	-474.671950883207	1473.8274438248968	73.26578559546645	146.33134036144148	124.33840464076476	4.33370333125336	15	6	33	16	7	1	1	1	0	0	1	0.5044700205737433	0.12225132631427635	1.067627644013826	0.8799691662757543	0.55636460030849	0.32689487762242025	0.009141031689720618	0.5044700205737433	0.12225132631427635	1.067627644013826	0.0	0.0	0.32689487762242025	0.18962100504523408	0.3403695083713848	0.28904840568884166	0.18096108089453988	
41400000	-9786.550837789295	-9299.48188310743	-487.0689546818653	-9265.207364860937	62.04477386629694	3.4839753429562514	8.275077020290608E-4	0.5421148973101515	6.834566821807787E-4	1.9253343077787468E-7	0.5929781616500571	-446.9997640839727	908.0529026832721	1748.3693832521094	76.31546868954915	169.2479367470885	0.3798622516814329	3	16	16	35	7	1	1	0	0	0	0	1.8532593081655424	0.3435950610665057	0.6963855241694344	1.5955508438826327	0.10268785219358335	2.7730749519823594	0.0030480794809855222	1.8532593081655424	0.3435950610665057	0.0	0.0	0.0	0.0	0.18746783943121778	0.32881975871298	0.30410344095342645	0.1796089609023762	
41600000	-9754.480970312847	-9288.201684055211	-466.2792862576344	-9250.29084835829	56.262321603830344	3.7275756451461914	7.50825938258877E-4	0.4358664607940932	7.51882828357081E-4	1.1658635140714232E-7	0.4339303722172952	-431.2160856471107	1713.7227225959352	195.0290394162535	85.06512507055592	177.57015963766892	0.2913289966746454	20	3	42	5	7	1	1	1	1	0	0	1.2496560562680568	0.7058781234023009	0.9443272788109601	0.6297392889029536	0.1995692320205491	0.10653077289646522	0.007637893130232575	1.2496560562680568	0.7058781234023009	0.9443272788109601	0.6297392889029536	0.0	0.0	0.18638671542280372	0.32767411962833337	0.31259862077411316	0.17334054417475012	
41800000	-9824.685996283693	-9326.559661508654	-498.1263347750395	-9289.382259244354	57.84976076372804	4.138178646017512	7.819275010919923E-4	0.4257083230862673	7.544989017052037E-4	1.2602915790655208E-7	0.4652485194493699	-460.7871620000006	1433.7938108609276	246.7959767709234	38.574232835148315	99.58868063307435	2.8911830293373595	15	19	10	27	6	1	1	0	0	1	1	1.358002112681762	0.2416925426151454	1.5680456393756401	0.11292414243684995	1.6219203765465682	2.1796441392954136	0.01803599110292345	1.358002112681762	0.2416925426151454	0.0	0.0	1.6219203765465682	2.1796441392954136	0.18483153017380138	0.32958847895827437	0.32090318276283153	0.16467680810509294	
42000000	-9827.211964335558	-9308.607405787745	-518.6045585478139	-9270.486609969037	79.28228564134871	3.8129294227328265	5.876535081105021E-4	0.42916542969804133	5.490363955936927E-4	6.854888318728274E-8	0.45577948405418306	-481.6118051093557	1846.1616594255438	154.87092493968734	104.23355336806517	320.6933829014591	5.937218586074468	19	28	20	2	8	1	0	0	1	1	1	0.5025712443231455	1.8730997064244763	0.832061332747084	0.25574693656355874	0.44159513826514085	0.5023337678635219	0.0076072221340013225	0.5025712443231455	0.0	0.0	0.25574693656355874	0.44159513826514085	0.5023337678635219	0.1710003973023608	0.34836702229958133	0.3222925305922932	0.15834004980576488	
42200000	-9798.881075582141	-9302.585371311738	-496.29570427040466	-9267.801995067137	69.05478720315482	3.6420084260695824	6.213468068995274E-4	0.38712474502321775	5.978715452556973E-4	7.038445969075733E-8	0.421317336235258	-464.4469574661774	1673.1807587475	127.4578962285494	199.9228349448081	93.97366730371031	1.7378789517016417	16	48	5	2	6	1	1	0	0	1	0	0.9444438613544692	0.6325895714590029	0.10030985532038565	0.6415750492139214	0.6597946459139322	0.13820115942831696	0.004534855881066273	0.9444438613544692	0.6325895714590029	0.0	0.0	0.6597946459139322	0.0	0.1790780946455352	0.34550068081703295	0.30414216550817985	0.1712790590292523	
42400000	-9797.418872616137	-9289.900821668647	-507.5180509474912	-9253.64860154994	74.46549222766984	4.009876102288566	6.652422100550325E-4	0.39100085967358766	6.53326982258833E-4	7.840711999390384E-8	0.4171406562955552	-466.3404957695885	977.6917093921787	2352.5452176369745	130.61638074653735	196.86962963322338	27.39172397579114	4	7	55	5	6	1	1	0	0	1	0	1.6794618012113673	0.6402522227436152	3.45842949871357	0.5340114348270326	0.04077542628876406	1.6820816818679123	0.0036698012864371833	1.6794618012113673	0.6402522227436152	0.0	0.0	0.04077542628876406	0.0	0.19055395944216919	0.332796576301288	0.3153259762744254	0.16132348798211782	
42600000	-9813.34209021852	-9289.484498716945	-523.8575915015757	-9253.698756941258	96.17681547627896	4.032031198196431	5.360532946108331E-4	0.39147378244079456	5.441728936111587E-4	4.251323159572124E-8	0.38135229651803654	-489.0601099115257	5584.857157172409	294.64760661991033	136.76362601891626	8.30469469664932	13.369506607926384	6	39	25	4	3	1	1	0	0	1	1	0.8263342475706271	0.14607508441420777	0.306722275809686	2.4969332155972457	0.06445271949305685	0.7858524049511243	0.00702944016203187	0.8263342475706271	0.14607508441420777	0.0	0.0	0.06445271949305685	0.7858524049511243	0.1906067057000041	0.3288520865156898	0.3183095475724787	0.16223166021182772	
42800000	-9839.073036615471	-9295.700260504002	-543.3727761114704	-9257.715720029406	102.45729165619542	4.122368615408355	4.964441399505807E-4	0.41085021993041804	4.7858414690538423E-4	3.9854677011323806E-8	0.41000486717395584	-506.6783264821707	1574.5310764422366	647.6465597984914	182.69339419104818	188.5006580599947	19.02418823501959	17	6	40	6	8	1	1	1	0	1	1	0.6989110152677194	0.2978432662211047	0.20037201381356146	0.6307240829912829	0.38544908441258424	1.5356232045441325	0.010520087291818189	0.6989110152677194	0.2978432662211047	0.20037201381356146	0.0	0.38544908441258424	1.5356232045441325	0.18083419349007004	0.33438302683170723	0.31673919674161116	0.168043582936612	
43000000	-9816.687220182013	-9314.163197934146	-502.5240222478685	-9276.86986612406	79.27978200562676	3.632379529937819	6.467424011215382E-4	0.3940590893723262	6.198366113454263E-4	5.7698703079904695E-8	0.374982412834458	-467.81669251929566	2589.8829094563307	38.98776859502911	43.22381319375542	132.59829566568197	10.637276749486379	13	1	4	52	7	1	1	0	0	0	0	0.652640669549419	0.42463471396938224	0.4651938503540496	0.2745167245727091	1.319281039706375	2.458953059571051	0.002180783628190483	0.652640669549419	0.42463471396938224	0.0	0.0	0.0	0.0	0.18385691873089607	0.3148747759106891	0.3188110942304792	0.18245721112793606	
43200000	-9809.561204011008	-9307.41560671634	-502.1455972946681	-9272.140003697545	62.263256113604356	3.794601646900733	6.766183048844885E-4	0.3252117682413571	6.763553016594369E-4	5.1953536718834604E-8	0.31691695769124756	-460.68302116507914	327.2402990735152	2478.6166465431143	1758.542861349584	131.29258874235427	3.271924068054164	4	10	3	52	8	1	1	0	1	1	0	0.49631750141677333	0.0767762907618878	1.33700002510693	0.42672425641778816	0.5199958706877212	0.3501001738523185	0.008467775372587765	0.49631750141677333	0.0767762907618878	0.0	0.42672425641778816	0.5199958706877212	0.0	0.18762929665111322	0.33358063186723647	0.3103271979151574	0.1684628735664933	
43400000	-9799.444192565363	-9312.374393116897	-487.0697994484647	-9274.415105962158	50.915179881829395	3.824553021319523	8.364061479702786E-4	0.3863420132608443	7.903043040604743E-4	1.0893246034097489E-7	0.39823436386283717	-444.8361896640166	971.3210800572108	35.28732224842694	121.12122402402854	135.76704550181915	0.6288655656567357	15	8	24	25	5	1	0	0	1	1	1	0.8861320278308716	3.111681571387281	0.5573268712536982	0.6879246427411575	1.6826571226547504	4.700192886150226	0.019405057279577663	0.8861320278308716	0.0	0.0	0.6879246427411575	1.6826571226547504	4.700192886150226	0.18285537297886637	0.3403545777027883	0.30295793090198253	0.17383211841636326	
43600000	-9832.475927487085	-9305.9333552303	-526.5425722567853	-9265.017170483892	85.51064175694265	3.4934598327017174	5.817705506571512E-4	0.4710284725685112	5.561586073513223E-4	7.4576164842691E-8	0.473943703736293	-489.6147928302596	1982.98690948965	1037.5091890815322	131.69779876967837	10.902994888298752	19.577699223655813	13	5	51	4	4	1	1	1	0	0	0	0.9135411428924414	0.08756016246606907	2.9759361054314852	1.4662657987761374	0.7960870254827167	1.5539180970644084	0.012591853155921663	0.9135411428924414	0.08756016246606907	2.9759361054314852	0.0	0.0	0.0	0.19060854449474587	0.34184244253071816	0.2949459547690652	0.1726030582054711	
43800000	-9863.439467845052	-9298.491285291797	-564.9481825532552	-9257.749005667838	103.89638626854868	4.11943368892502	4.4420541172984307E-4	0.4029669584460171	4.454644990218488E-4	3.1175882233046646E-8	0.4089486074115869	-521.853209405892	1897.856370413043	4199.151052323477	1229.202780821582	271.4591480302735	32.64872940698055	1	10	2	56	8	1	1	1	1	0	1	1.556506253035363	0.029653016249157605	0.9998838029275501	1.1367951926855249	0.8794661151692296	0.15430687951121505	0.00433030890707713	1.556506253035363	0.029653016249157605	0.9998838029275501	1.1367951926855249	0.0	0.15430687951121505	0.17718655057135715	0.3357479302176979	0.32236377450746406	0.164701744703481	
44000000	-9835.066365327313	-9303.437363275032	-531.6290020522811	-9264.669346436336	89.89077591393205	3.6533940288363693	5.17001617357672E-4	0.37615249289228675	5.082959264348757E-4	3.135503181280527E-8	0.3449101102292032	-494.3147859670721	1107.4959260123435	1191.227422073957	68.39180813443662	141.83733518128804	11.016889212262148	5	21	19	26	6	1	0	0	0	1	1	0.2689302736885859	2.3803954300740995	1.186143960329673	0.7419065930132717	1.6606065460512447	0.7809286525124369	0.017607555982105415	0.2689302736885859	0.0	0.0	0.0	1.6606065460512447	0.7809286525124369	0.17428689727086621	0.33573262264575887	0.3095505096096312	0.18042997047374382	
44200000	-9799.5120432551	-9304.949684352006	-494.5623589030923	-9270.450700009424	46.851021976113444	3.9374835079033597	7.768570017494857E-4	0.4611995180937903	7.903746875654379E-4	1.6389798910646184E-7	0.49980182285993335	-459.3630734974167	1778.101857063269	211.7864919301346	109.9677359769744	89.62886973292026	3.298470201162782	13	3	13	41	7	1	1	0	0	1	1	2.816060400553579	0.9577380029464769	0.3902192900854001	0.31762510999146126	0.4320861686962138	0.22398792614930024	0.003774072109664447	2.816060400553579	0.9577380029464769	0.0	0.0	0.4320861686962138	0.22398792614930024	0.18868988117399071	0.3261182726433622	0.31172046638973533	0.17347137979291188	
44400000	-9825.07665154862	-9306.012418787897	-519.0642327607223	-9270.256003375729	62.29776166877842	3.516225294920941	6.533797722895347E-4	0.45901105489752037	6.296423122374919E-4	8.924303100438421E-8	0.4738997761569643	-479.78966192098363	924.176291993709	1450.9551454522377	111.42816760211262	136.9170236650869	14.026684509845726	1	20	20	29	7	1	0	1	1	1	1	0.5685903071996387	0.7836051267597242	2.1503998519509415	0.7664957244269002	0.10881690358569447	1.4186549116319298	0.009936931079297212	0.5685903071996387	0.0	2.1503998519509415	0.7664957244269002	0.10881690358569447	1.4186549116319298	0.188964137679457	0.3329688184514494	0.30677798471267226	0.1712890591564214	
44600000	-9797.512137195183	-9311.900350357679	-485.61178683750416	-9276.695012674585	50.610868979974434	3.4930327276172726	7.326952108576208E-4	0.3570286264645886	7.511344521372821E-4	6.09300211611992E-8	0.33719496647099845	-449.81071550888987	1324.016909303388	129.00458137196964	98.12157282613052	82.11918713363146	0.893599832091572	15	41	10	5	6	1	1	0	0	1	0	1.3331143804845875	0.8812253548701366	3.640157616808548	0.9910246758720873	0.7760814386050577	0.9478667620656152	0.005313137719408968	1.3331143804845875	0.8812253548701366	0.0	0.0	0.7760814386050577	0.0	0.18056136192244807	0.3186239068880487	0.32641098942642854	0.17440374176307455	
44800000	-9820.097051236251	-9301.967309099628	-518.1297421366227	-9262.136486554382	80.14294808893155	3.6902742447191996	6.703945624730741E-4	0.3083426248762061	6.814976796381684E-4	4.464450478430159E-8	0.3184641393362165	-479.4257654780749	2627.2454799644984	958.6736588882669	419.6819402365275	102.17263161102419	9.51299685361263	9	6	10	44	8	1	0	0	1	1	1	0.7215739671872062	0.6923362608747772	0.9894623065027183	2.987521641998976	0.15718772775743217	0.7280097853063444	0.016552634789815092	0.7215739671872062	0.0	0.0	2.987521641998976	0.15718772775743217	0.7280097853063444	0.19108571944850883	0.3306280240619222	0.3092127330162085	0.16907352347336033	
45000000	-9826.477876936953	-9322.900174386883	-503.5777025500693	-9285.355253568134	69.33420197268742	3.964602906640287	6.417892128756006E-4	0.3274549506411933	6.736754908577007E-4	5.1104069562634116E-8	0.33467357581891455	-468.169104323147	1409.6997122720768	117.84766253683507	144.74578826769795	29.780256128748775	7.905963322843132	15	11	42	4	5	1	0	0	1	1	0	3.053106922816456	0.48382003290857123	1.1419004049149992	2.8604399918391343	1.3839624139104734	0.057450354450869295	0.005462050778102151	3.053106922816456	0.0	0.0	2.8604399918391343	1.3839624139104734	0.0	0.17181987234059318	0.3568190264246015	0.29770756480397537	0.17365353643082987	
45200000	-9807.1185448194	-9298.970405995995	-508.14813882340405	-9257.355617915726	60.57396428441165	3.379795116022717	7.354293595802893E-4	0.4503762769745659	7.476202806650342E-4	1.225267039416659E-7	0.45573256661271616	-471.30688069012905	1036.862280189644	207.6020810353231	60.55468710116631	80.49815623368171	19.29966853661267	14	41	3	11	8	1	0	0	1	1	1	1.1210191484473322	1.1966355998969413	0.9245538964732342	2.250465721533986	2.8412974928056802	0.03144572094396092	0.026641762942756487	1.1210191484473322	0.0	0.0	2.250465721533986	2.8412974928056802	0.03144572094396092	0.18756660263982128	0.3305058611006541	0.30309397724314036	0.17883355901638412	
45400000	-9806.113823525096	-9308.11931145839	-497.994512066707	-9271.387376465456	58.45453357280651	3.5193539377230945	8.148011607955898E-4	0.2585763171220198	7.77526658386031E-4	4.571316858442182E-8	0.2623037176837547	-462.69901741274	1251.4454335499229	150.12377243725436	70.17474236380701	128.01854621589686	4.445417673996912	19	26	19	6	7	1	1	1	0	0	0	3.3598602234264447	0.6447719459104547	0.12806699283851658	1.7660978327566415	0.6786915412993089	0.6855734617739365	0.003978994374177251	3.3598602234264447	0.6447719459104547	0.12806699283851658	0.0	0.0	0.0	0.18902505538814104	0.3292743494209621	0.3048125453643458	0.17688804982655093	
45600000	-9793.819954156583	-9300.969740032548	-492.85021412403427	-9265.363823275506	55.984578803201316	3.7623984843666625	7.073983124539236E-4	0.42289035046668766	7.205356957326813E-4	1.353708332959476E-7	0.4893645758979237	-460.80382063795486	398.52232698733155	1543.3205122011884	109.24127237749782	46.42770487800183	2.0262697207476323	4	15	51	2	5	1	1	0	0	0	0	0.25358205550004387	0.10185047847379868	0.23498035044587823	0.08054658429666023	0.16618592929678921	1.7755103286946647	0.0051234953841096	0.25358205550004387	0.10185047847379868	0.0	0.0	0.0	0.0	0.19654004823579518	0.31814989215618117	0.3134633525044971	0.17184670710352645	
45800000	-9778.381662842687	-9283.706280299666	-494.6753825430197	-9245.250468868639	53.16168830740789	3.7363722354220483	6.207760575422572E-4	0.4785270168829227	6.488066363257086E-4	1.1887477905681275E-7	0.5256442179679922	-460.59514243083055	653.5924748478714	2617.4709389859186	162.15724064641017	7.758937446453233	2.2295817293526916	3	12	54	1	7	0	1	1	0	0	0	0.5228136429711434	0.06573825778594983	0.4125494002361287	0.7404488319306988	2.451622442287585	0.44674171278887387	0.006853633590937798	0.0	0.06573825778594983	0.4125494002361287	0.0	0.0	0.0	0.1900966015275179	0.3319107278750605	0.3197886720792986	0.15820399851812286	
46000000	-9847.860326107062	-9311.095955878242	-536.7643702288211	-9274.229207965334	83.54470273298183	3.7196817747198447	6.321424624418146E-4	0.4586411985205722	6.03451445429334E-4	5.845039811298512E-8	0.401225409232813	-495.1579915723958	585.0862407927527	1864.8869032108273	297.4213422867176	143.23005616400624	15.242657173365506	1	12	4	58	2	1	1	1	1	1	0	1.2306402533479515	0.08837064956623143	1.9826276228833166	0.3566476779389755	2.349879571917094	0.8058217595515229	0.01130487484568958	1.2306402533479515	0.08837064956623143	1.9826276228833166	0.3566476779389755	2.349879571917094	0.0	0.18800754775605658	0.3308081136442366	0.3114695666213639	0.16971477197834275	
46200000	-9820.5952677772	-9308.975557247511	-511.61971052968903	-9270.33041097397	52.65611172604456	4.1901118189848345	7.826166233430496E-4	0.5445330504347109	7.621199617867165E-4	1.6546405603768367E-7	0.5314943843111389	-473.84296846483	1481.3015182521888	550.3388766644589	185.19254201393105	91.33913027944172	15.230751007084512	11	8	33	18	7	1	1	0	0	0	0	1.731148750039245	1.0602363174546594	0.7981701842518143	1.8226982826898859	0.49374780819962144	1.8326386847189302	0.004509164749428314	1.731148750039245	1.0602363174546594	0.0	0.0	0.0	0.0	0.17615365507338715	0.3484292592215845	0.31134879202413307	0.16406829368089504	
46400000	-9789.571363632818	-9296.099752797034	-493.4716108357847	-9256.419607072556	59.310983570976155	3.916361417414125	8.397420249660251E-4	0.4372433906575057	7.830937396395243E-4	1.1630161533244853E-7	0.4119087316484878	-456.58178961680295	1685.6506799904926	4011.9474273528904	76.46221289999012	102.93141941826397	22.620244053552906	5	9	13	43	7	0	0	1	1	0	1	0.3337809528035005	0.6983533890671498	0.5027572795004358	0.20778986204194533	0.23992389949362053	0.6514901404295858	0.025110056270665926	0.0	0.0	0.5027572795004358	0.20778986204194533	0.0	0.6514901404295858	0.17799158872660245	0.3227065229849007	0.3267542424882669	0.1725476458002296	
46600000	-9822.724798880381	-9306.913912307966	-515.8108865724156	-9270.520836745965	80.10603199977079	3.935227733934795	7.013141709031992E-4	0.4216170043137044	6.757509216424177E-4	7.151516229501851E-8	0.39400784935634936	-475.5721924529858	1078.1106679701134	123.81954397087657	103.45453500175465	11.893378125049603	24.269300241146375	20	10	39	6	2	1	1	1	1	1	0	3.7358716144720714	1.3050313621322156	0.27099457895650353	0.06657042316743773	0.6921284617797109	5.0706308626828	0.0038058047467133182	3.7358716144720714	1.3050313621322156	0.27099457895650353	0.06657042316743773	0.6921284617797109	0.0	0.18661199578815063	0.36013051506955884	0.2876038559955312	0.16565363314675904	
46800000	-9829.466913202545	-9319.232615396879	-510.23429780566613	-9279.453711560043	51.15644407806541	3.9128183269348775	7.952671872384331E-4	0.40479112473259743	7.972928329315219E-4	1.0075744816166635E-7	0.38926370316918407	-476.53202053412355	1533.1564220742766	1574.638909186835	103.09400111924934	91.58609173426677	31.983034721751764	17	1	3	47	9	1	0	0	1	1	0	0.4975267715579547	0.03885564142024291	0.4327011181958682	0.6004996767615578	0.6351975035947557	0.13143558814582706	0.006622086482727043	0.4975267715579547	0.0	0.0	0.6004996767615578	0.6351975035947557	0.0	0.19719666576467906	0.3360737338247275	0.3077726803254109	0.15895692008518233	
47000000	-9771.720006442842	-9296.754586402863	-474.96542003997905	-9260.274956180288	46.59002504407039	3.893522646824385	8.521102362005474E-4	0.47253873702188015	8.60886713810987E-4	1.994958138475917E-7	0.5074996941524792	-442.9591483648004	2276.124149075789	96.53120731916432	134.60682184149397	73.26273980237838	5.704968595907656	13	45	8	2	9	1	1	0	0	1	0	0.7100930461749146	0.3798251726623408	0.13235740996097636	0.23382134398956023	0.6871208807945243	0.2610663158639475	0.009264231724645172	0.7100930461749146	0.3798251726623408	0.0	0.0	0.6871208807945243	0.0	0.18468156801189292	0.3508457470851954	0.2995143284397532	0.16495835646315837	
47200000	-9798.79073458675	-9298.064224440635	-500.7265101461147	-9260.095976152039	58.994651995307976	3.833498541541548	6.970393318579899E-4	0.48893295703051587	7.213119718561257E-4	1.0343173325545178E-7	0.4509660020210118	-460.49588431279653	1502.438016988808	87.31807989954288	140.18932853575117	58.218760946609244	87.95606352373375	18	28	3	6	22	1	1	1	1	1	0	0.6615435676148635	0.4349832131105917	0.14825467905420803	0.10478370253654538	3.8313725160324212	3.0463064630146914	0.022559328064372098	0.6615435676148635	0.4349832131105917	0.14825467905420803	0.10478370253654538	3.8313725160324212	0.0	0.182543459353807	0.3233528283181555	0.3115534098357643	0.18255030249227308	
47400000	-9779.317480436373	-9289.079936099979	-490.23754433639357	-9248.51925538056	47.824122371164634	3.875019361431342	8.796627700777658E-4	0.5585170863891524	9.71712890506994E-4	3.006703744893734E-7	0.6069003155525502	-452.09074428014924	882.7705563876368	420.3862951225337	80.554955974501	130.90302062585118	17.1386884053203	17	9	33	2	16	1	0	1	1	0	1	1.1362440206551216	1.809697007719625	0.7985237322160348	0.913373375905939	0.712383899872345	1.6965826753991895	0.014582226366288828	1.1362440206551216	0.0	0.7985237322160348	0.913373375905939	0.0	1.6965826753991895	0.1822337912607036	0.343113834263945	0.29598208785167834	0.178670286623673	
47600000	-9797.856273997795	-9320.266690302722	-477.58958369507246	-9279.887318622918	52.60065962949406	3.9709617826144186	8.83155374995598E-4	0.5034079113914716	8.568965318361298E-4	1.6378456743387574E-7	0.4723942917836565	-449.11155307598113	1025.3558139728048	108.34108794230217	107.69619816947566	7.528153021116063	6.645623903583214	17	40	9	4	7	1	1	0	0	1	0	0.4320378040389823	0.1205431774790223	1.076833334173402	0.29421687546031655	0.33012541616721736	0.3500696949456835	0.010143516572909902	0.4320378040389823	0.1205431774790223	0.0	0.0	0.33012541616721736	0.0	0.17153820784646726	0.35641384886355454	0.3015266450146847	0.17052129827529341	
47800000	-9829.974309656189	-9329.400708168061	-500.57360148812813	-9287.21537354332	56.57533513982158	3.882950893191839	7.767473423603336E-4	0.3782595749363539	7.785025788308522E-4	8.743130573387386E-8	0.373905998735561	-466.46938460404976	1549.274330377166	142.64972861117573	127.8950405686245	63.94969618316343	10.247485269977034	16	4	38	10	9	0	0	1	1	1	1	1.4512639615821579	0.3401014956579506	0.793505897848488	0.5174170258268985	1.4395805858042952	0.5003424421309426	0.02882802945053138	0.0	0.0	0.793505897848488	0.5174170258268985	1.4395805858042952	0.5003424421309426	0.17664749260224813	0.3470166409738789	0.30699586819422436	0.16933999822964843	
48000000	-9797.21925930138	-9293.625458312486	-503.5938009888937	-9253.919401219295	64.45553834484016	3.607391528686063	8.323020877486712E-4	0.39034140464425826	7.803230658037234E-4	1.1039636273027548E-7	0.417402992479412	-462.0795276442059	904.7162730186582	1783.2828103299273	56.97551080117891	85.7895335331137	18.306902824682627	8	10	7	44	8	1	1	0	0	0	1	4.232572099300563	0.8357487990120536	2.840762899376812	1.40900978522718	0.6106888994497304	0.42813960221809794	0.004537167063948643	4.232572099300563	0.8357487990120536	0.0	0.0	0.0	0.42813960221809794	0.18731931966149207	0.34036120810587317	0.2943131128152654	0.1780063594173694	
48200000	-9814.53141142721	-9311.901054164606	-502.6303572626038	-9275.493657488294	61.847716717016574	3.6456632616678584	6.662385022095582E-4	0.4335177410372117	6.937775286673825E-4	9.021261158688365E-8	0.4488423291834892	-472.20104309131835	1227.8161035816788	159.89124532373958	120.4940746536185	101.96368973538604	39.88545405713501	20	6	34	1	16	1	1	0	0	1	0	0.5748112927249113	0.19670468582192188	0.02415190662114271	0.002856917775581807	1.0438449276590456	0.3518534158116362	0.008537150146186754	0.5748112927249113	0.19670468582192188	0.0	0.0	1.0438449276590456	0.0	0.18987151438228406	0.3209265921874125	0.30933552136375897	0.17986637206654463	
48400000	-9800.32741950353	-9315.085246321663	-485.2421731818671	-9279.247587066737	59.996618188654004	3.227677846482926	8.579721085189673E-4	0.3607402187302861	8.664277330133504E-4	1.056629798005858E-7	0.38177504849477395	-446.3150431726407	375.69702202639513	1315.1242360651186	128.80082753591412	190.03729753361296	13.78172174655392	5	12	43	2	15	1	1	0	0	1	0	1.365363789792318	0.2512784041312403	2.5281841701196273	0.3606563455690485	1.7175277760756094	0.7111157557949978	0.008452036164260187	1.365363789792318	0.2512784041312403	0.0	0.0	1.7175277760756094	0.0	0.18461181225117484	0.3189501857956138	0.30851041012092206	0.1879275918322895	
48600000	-9846.519987622634	-9322.260754804305	-524.2592328183284	-9279.172222019106	79.14566486967952	4.177629703935046	5.653547720313486E-4	0.5581889971333757	5.763094679104675E-4	8.286695524864453E-8	0.5139182022662385	-480.97493029693004	775.155266485856	3113.9956357665255	347.0639747621959	188.7209208460972	9.90865144817075	5	11	6	42	13	0	0	1	0	1	1	1.917630380567165	1.520584888351759	1.328055235987385	1.1751166087786986	1.1384194025617866	1.3548078474263276	0.016291632950331498	0.0	0.0	1.328055235987385	0.0	1.1384194025617866	1.3548078474263276	0.19370338160079875	0.3227046267545459	0.31310870837031796	0.17048328327433754	
48800000	-9843.248193326606	-9315.693883705007	-527.5543096215994	-9277.342364225513	78.08370877031408	3.7649621973134493	6.075873046378672E-4	0.5591915162805089	6.306656352178987E-4	1.1510147343300516E-7	0.5408260674595383	-491.7611548975888	1488.8718220990643	486.1830074535394	151.09133526225102	141.75464273254653	34.7108621515032	15	6	27	18	11	1	1	0	1	0	0	0.9435796754749326	0.1251676984984468	1.862604813359056	0.4157374262105343	0.37175601810166486	1.8033256068944628	0.005660917502927318	0.9435796754749326	0.1251676984984468	0.0	0.4157374262105343	0.0	0.0	0.1984819958692233	0.34686552512173724	0.28725769238705096	0.16739478662198867	
49000000	-9805.854056211037	-9299.4159995271	-506.4380566839365	-9265.131029146276	65.99290740009596	3.959473732552162	6.730334330211406E-4	0.31722399080576774	6.774722154981935E-4	5.167224763818022E-8	0.33523664061101915	-467.474324588078	1276.664253442665	73.48862549945133	203.89062943833312	2.4136702854273304	7.359454913002754	17	16	35	2	7	1	1	1	0	0	0	3.143266125723162	0.34182353597810905	1.8617528713440095	3.957493522412818	1.7367543386151523	0.1582699770418197	0.00701194059754118	3.143266125723162	0.34182353597810905	1.8617528713440095	0.0	0.0	0.0	0.18586592951685862	0.34272879931771305	0.29955285944476867	0.1718524117206599	
49200000	-9852.441652748219	-9314.052310141053	-538.3893426071659	-9275.36853202535	96.5519634423962	3.6804175515887323	5.933255249065322E-4	0.3362927474487622	5.328649564144641E-4	4.5136454420939866E-8	0.378772420099332	-503.26642358689105	1575.647518797798	760.027670922753	241.81076174767875	37.448370657964375	28.867343997416235	14	4	52	3	4	0	1	0	0	0	1	0.579752409090097	0.37114713254849374	2.6383160294216657	0.2953519943083438	0.4827493732854274	2.1216428076163734	0.021065024622373012	0.0	0.37114713254849374	0.0	0.0	0.0	2.1216428076163734	0.18096963491310286	0.3239796696215479	0.3298107056771752	0.16523998978817422	
49400000	-9802.361877714904	-9301.754266181613	-500.6076115332899	-9266.670023693841	74.96620769930217	3.7051018018437865	6.872824983276944E-4	0.43981171203536107	7.015648374583324E-4	1.1611923239302565E-7	0.4797378389764602	-466.35952077320707	1285.8450537524284	94.65905109071588	134.57395670982066	20.369643172082387	38.35356505771053	16	16	38	6	1	1	1	1	0	0	0	1.5082314626321394	0.5422495672142165	0.6654350732099805	0.8965802661810632	1.6520153637150623	1.1591490914200426	0.004346015840140553	1.5082314626321394	0.5422495672142165	0.6654350732099805	0.0	0.0	0.0	0.1763134399799662	0.3440851863230315	0.30636677648733823	0.17323459720966428	
49600000	-9827.603814831551	-9303.262785494642	-524.3410293369095	-9266.682650491954	70.25949883597585	4.003498809328082	6.204874689553478E-4	0.369031814232428	6.07783560416586E-4	5.91365551468626E-8	0.40365164569808315	-478.9901747079072	2067.7923771745996	168.44455436814007	83.51262093559545	206.01919536141108	12.59007810845899	13	18	5	34	7	0	0	1	1	1	0	3.3852768235669024	1.1049220039202254	7.316060592924833	1.6851951849248727	0.6311866191160848	0.8661095615400187	0.005477316437888479	0.0	0.0	7.316060592924833	1.6851951849248727	0.6311866191160848	0.0	0.17575670035541957	0.3424026619249132	0.3079211125482261	0.17391952517144132	
49800000	-9817.174437512369	-9303.65841388586	-513.5160236265098	-9265.422928835806	74.93008195784618	3.437099971415202	6.727562209846051E-4	0.38912571247436356	6.764306765049078E-4	7.975367199098424E-8	0.4173758835536989	-472.33611502243156	1531.4994667448473	3307.159700884342	104.22816738562035	287.84593044731736	37.887646561844825	12	1	53	4	7	1	1	1	0	1	1	0.5887213007396399	0.21477563634762883	1.045101831235599	0.7288606466485095	0.15784429171968745	0.5624356476290743	0.015067639956421734	0.5887213007396399	0.21477563634762883	1.045101831235599	0.0	0.15784429171968745	0.5624356476290743	0.17146667855500766	0.3327276489769731	0.31211807700871	0.18368759545930916	
50000000	-9808.471802388109	-9298.666726345371	-509.80507604273834	-9259.146665835227	70.24144902615316	3.4788140828751826	5.557933194252924E-4	0.4065142157013076	5.558504006953943E-4	5.7780807726036575E-8	0.43448036700410675	-483.1285724449437	1193.396983046348	164.76520730106878	6.342144056750668	2.2308142227392502	2.518232699648124	18	52	3	3	1	1	1	0	0	1	0	1.3477267635089303	2.0585176003074555	0.03828760374437585	0.08399146700588667	0.6749420244009436	2.015581767067786	0.0021898640525815803	1.3477267635089303	2.0585176003074555	0.0	0.0	0.6749420244009436	0.0	0.19108486086480492	0.3331915719617412	0.3132143662707875	0.16250920090266632	
50200000	-9813.836705450318	-9309.457956182376	-504.3787492679424	-9275.325856519803	69.27151109618319	3.7767947157611834	5.946500775630684E-4	0.4120522295267835	5.894236579801127E-4	5.8485649606439905E-8	0.4113165251360514	-469.91578840839384	1782.6591833588186	2276.0035624937545	238.2295592069376	133.4554844062551	0.07834965292964914	5	10	42	14	6	1	1	0	0	1	0	0.4218209365945962	0.11621333372913843	0.833676967122454	0.5146075095867465	0.05802387698343115	0.3933012303675737	0.002969550588085786	0.4218209365945962	0.11621333372913843	0.0	0.0	0.05802387698343115	0.0	0.18687714256845106	0.33059382579199903	0.3209119864937965	0.16161704514575342	
50400000	-9871.383118998936	-9310.630004722057	-560.753114276879	-9275.318562390785	90.87552437250022	3.820657682793445	4.1702861566723405E-4	0.3793767619256252	4.1182726300558744E-4	3.056680274595865E-8	0.41996457537156845	-523.8727759631627	4586.416503776659	893.6461878247491	437.5560845064116	138.45916975519935	5.8921479691110665	10	31	7	22	7	1	1	0	0	0	0	0.7269836382105991	0.14769917309766	0.6828658967131257	0.7161036691624969	0.24853098346674246	2.4264036453147915	0.001801420617457503	0.7269836382105991	0.14769917309766	0.0	0.0	0.0	0.0	0.1882980689133505	0.3311267035721509	0.3180710171876507	0.16250421032684803	
50600000	-9817.261735625381	-9293.235953716128	-524.0257819092527	-9252.0615882405	66.65707002852973	3.8984348466342675	6.064857910007374E-4	0.5233540704952128	5.751173468432453E-4	1.0335239954641487E-7	0.5504617713230388	-489.5590250316423	1638.0300944984222	295.914746684802	241.43703484354833	77.61062969924713	8.6176015260831	11	35	2	23	6	0	1	0	1	1	1	0.8135621686806478	0.013612272075238381	0.9982916841453277	0.1174628447200637	1.0680868457445767	1.0150239510571188	0.03151347286887595	0.0	0.013612272075238381	0.0	0.1174628447200637	1.0680868457445767	1.0150239510571188	0.1896542278532563	0.3238683254651612	0.319660130475236	0.16681731620634652	
50800000	-9789.907581036954	-9301.399440935787	-488.50814010116625	-9266.48841250391	61.79704732144352	3.392950594242924	6.453198567924801E-4	0.37931770566642453	6.622741784623358E-4	7.072601563323493E-8	0.38780272781687036	-449.9534218819585	2578.269000683846	138.74800752961232	366.3275894422802	110.07254771364734	0.6218594114589083	11	31	4	25	6	1	1	0	1	0	0	2.0873183870978647	0.4590338012414522	0.19877119826251846	0.17915590558636435	1.3100293255014803	3.0410300879597747	0.0032014082051944545	2.0873183870978647	0.4590338012414522	0.0	0.17915590558636435	0.0	0.0	0.1915185894738371	0.31572089239391854	0.3086616902004096	0.1840988279318348	
51000000	-9848.493360284294	-9315.825022870767	-532.6683374135271	-9277.541158130518	82.9687701104074	3.8062201308999186	5.676508452697263E-4	0.4342736817887027	5.468389198064092E-4	7.055774852942262E-8	0.4735076431983499	-496.0251853479854	1923.3931289256782	141.1330571728769	239.7537745749069	139.08680763724365	7.811559512645019	13	25	11	23	5	1	1	0	0	0	0	3.3519210504464523	0.2880842549452387	0.685611269777775	1.560904212222633	0.42956559661259824	0.6756382373539708	0.0018766505244176678	3.3519210504464523	0.2880842549452387	0.0	0.0	0.0	0.0	0.1797428547128111	0.34416121345278006	0.31242801141604093	0.1636679204183679	
51200000	-9846.068724945259	-9303.099892967002	-542.9688319782564	-9270.111547716153	83.34112183522953	3.382138905403944	5.265081210317357E-4	0.3496944657546053	5.500936518840284E-4	3.4839224337271775E-8	0.3444217903069964	-507.9230384530122	1880.7851904729666	325.40125259305813	132.63478018717674	225.771166837754	12.538710134424447	14	33	13	11	6	1	1	1	0	0	0	0.3650844610756075	0.039727378490660895	0.11238449191812057	1.1053553110766485	2.8021705335520317	0.56542699104629	0.0033698142873562938	0.3650844610756075	0.039727378490660895	0.11238449191812057	0.0	0.0	0.0	0.18281052273956283	0.343863761441467	0.2986053851331007	0.1747203306858693	
51400000	-9852.16070731276	-9298.530836398273	-553.6298709144869	-9259.24476659339	93.02496935602005	3.694603649623673	5.56580238947014E-4	0.6027394579068306	4.949662964359466E-4	9.858470524162306E-8	0.6091933896975164	-512.755623177601	1414.4728586891263	278.1439949641466	258.95113734785303	120.9452880574123	39.734123231294944	12	32	21	4	8	0	1	0	0	1	1	0.05400746382178253	0.013384122751296882	1.6625663861866877	3.275596214592301	3.962671763209779	1.840383686134624	0.010087318690461339	0.0	0.013384122751296882	0.0	0.0	3.962671763209779	1.840383686134624	0.1776147619579246	0.33621002250112575	0.30947854786372236	0.1766966676772271	
51600000	-9787.333171800728	-9295.877830933137	-491.4553408675906	-9257.953631664932	51.48283603001775	3.986837676024547	8.589391796439173E-4	0.3531022995966974	8.607862657525474E-4	1.0969088351556225E-7	0.3857070645941618	-459.9426988446976	1211.4580916934087	158.74999217457335	81.19361870857021	66.17876686365126	15.385401499977803	18	2	43	6	8	1	1	0	0	0	0	0.44249888853417596	0.2765934936584002	3.2271084713204723	0.04914110908688269	0.4010193539286054	0.016848725489344952	0.004331819549365277	0.44249888853417596	0.2765934936584002	0.0	0.0	0.0	0.0	0.19175180012772455	0.33663713213446705	0.30972151307859724	0.16188955465921098	
51800000	-9806.865511152628	-9304.371900736238	-502.49361041638934	-9269.929591950606	80.95448713661848	3.8780821603262257	7.03687858671223E-4	0.3894643083032057	6.849071604876841E-4	7.223821225877123E-8	0.4052136112629167	-470.9694100282265	1775.6355563364427	178.8581997992145	81.53196185164116	20.880058415621868	26.084093565240828	13	32	24	3	5	1	1	0	0	0	1	1.2643900604368317	0.36788240629504326	1.6140492996525269	0.4532798350445745	0.08718274570441514	0.6487526229201624	0.003986771904280601	1.2643900604368317	0.36788240629504326	0.0	0.0	0.0	0.6487526229201624	0.1813353862446392	0.3236298242750668	0.33613774405505153	0.15889704542524224	
52000000	-9838.84336696475	-9310.577231706513	-528.2661352582369	-9269.966261127804	71.21795448296844	3.4858596175176246	6.103594577322815E-4	0.36370612627279353	6.158896085655684E-4	5.383163418696952E-8	0.37735788827293587	-482.3755285648154	2530.7595711240347	1753.2423113526163	170.10605516476912	136.3399632160275	22.913447181669046	7	10	2	53	5	1	1	1	0	0	1	0.5027636538889632	1.3444909432123038	3.6219337783701886	3.3545736662784096	3.7437550271605544	0.4195913783566532	0.008181191184519536	0.5027636538889632	1.3444909432123038	3.6219337783701886	0.0	0.0	0.4195913783566532	0.1894775972351073	0.33361524053131375	0.30498030345234456	0.17192685878123415	
52200000	-9817.35584422752	-9302.9817359745	-514.3741082530216	-9265.61077285068	71.03057040432881	3.230406896450552	6.471417715987434E-4	0.4437219566770201	6.297289295418521E-4	6.168930469251286E-8	0.3971348292811581	-473.59173322789064	339.26823034050295	1943.7798594479702	179.84238390703277	97.5871706040537	14.594736801323924	4	13	20	34	6	1	0	0	1	1	1	0.6295291131949001	0.8278223406380966	0.13460066324731057	1.5907702031738298	1.4813234129384405	2.3095390429665863	0.01534548265315866	0.6295291131949001	0.0	0.0	1.5907702031738298	1.4813234129384405	2.3095390429665863	0.19000505107318647	0.3425860237575251	0.3034129257739957	0.16399599939529244	
52400000	-9811.621355765199	-9301.301280728114	-510.32007503708576	-9264.118405147907	74.16467966852282	3.8710858531667514	6.806318016770781E-4	0.4315806020397548	6.320845468305307E-4	5.981563114124347E-8	0.3815913497830228	-476.3965521188298	1538.8132763177862	237.81263055113374	136.09569062470138	83.3567531400496	18.123548700397897	19	3	7	42	6	1	1	1	0	1	0	0.5640357296502604	0.17865122671483008	0.18584133934829147	0.7108013566061383	1.597237005891917	1.070809243715561	0.009170219583641547	0.5640357296502604	0.17865122671483008	0.18584133934829147	0.0	1.597237005891917	0.0	0.17284893281965694	0.35501423632576307	0.30642186111560166	0.16571496973897804	
52600000	-9817.176144695806	-9315.36231410075	-501.81383059505555	-9277.721956919922	59.92748816991081	3.4607986052990456	7.051439718872521E-4	0.3473724785594322	7.194382791689321E-4	5.645535125354481E-8	0.33104806797478525	-465.86138082418825	922.9331533113011	307.26403270438436	120.8745869048687	151.26974876622947	3.7431831107017515	18	4	27	22	6	1	0	1	1	0	0	1.207403182121614	2.2014172885635914	1.3742427547119516	0.19237983396857275	1.0780536324777608	1.5509359267129206	0.009462732623574128	1.207403182121614	0.0	1.3742427547119516	0.19237983396857275	0.0	0.0	0.17741271602904637	0.348717481371603	0.29262268460471086	0.1812471179946394	
52800000	-9842.121030861232	-9296.378134235736	-545.7428966254947	-9261.298979990355	85.13068793136542	3.6351608890185254	6.000592851967748E-4	0.3200418822274248	5.729771998792775E-4	3.5111620306961076E-8	0.3276517565176258	-510.712189995082	1639.573052475595	431.6718961955108	161.3046202378569	139.43020190432063	15.232900601800633	15	3	19	33	7	1	1	0	1	1	0	1.8640381731450795	0.275783943964146	1.0380640794356386	0.9969829421403639	0.4203842277525555	0.14188561260714946	0.004775541585356583	1.8640381731450795	0.275783943964146	0.0	0.9969829421403639	0.4203842277525555	0.0	0.1786624977934591	0.3362996357849743	0.31154601229662315	0.1734918541249432	
53000000	-9838.963738095954	-9298.908134609861	-540.0556034860921	-9259.093453808036	77.92522124062616	3.8753250970514976	5.284056014714458E-4	0.46388711524302556	5.438464821909072E-4	5.5677381271262674E-8	0.45121569476435675	-501.4615467694734	1867.0372354884287	466.9540357000087	39.588370022315345	108.44982882280962	15.770130057559918	14	34	3	17	9	1	1	1	0	1	1	1.1211349788329994	0.40182272569472394	3.3796606725668057	0.5459772322962061	0.21298180700888344	0.4638245040804565	0.010334442116868995	1.1211349788329994	0.40182272569472394	3.3796606725668057	0.0	0.21298180700888344	0.4638245040804565	0.17980491150240924	0.34510327114252554	0.3024787030312918	0.17261311432377313	
53200000	-9858.087560140486	-9321.820859124213	-536.2667010162738	-9281.131689775011	80.40327216972865	3.866750428094446	5.072405554286294E-4	0.3710473708025495	5.145862574726516E-4	3.687687505618752E-8	0.3707887258009964	-500.59600358837037	2000.3923195798968	200.65169409253565	552.9698215561345	108.67407868803326	22.015802324245918	16	12	16	26	7	1	1	0	0	1	0	0.6478823869518985	0.3368493031705443	0.44636896065992576	0.14581241724911953	1.4129151344231898	1.1767257155023607	0.006380182251077443	0.6478823869518985	0.3368493031705443	0.0	0.0	1.4129151344231898	0.0	0.19746513456105996	0.3364009895983907	0.30401206095969574	0.16212181488085323	
53400000	-9807.197824597719	-9301.922990923673	-505.2748336740466	-9265.035449966432	56.96905987169957	3.7978826015380833	8.277834856325031E-4	0.4004976377912693	7.517060268600876E-4	9.482953709350363E-8	0.39281888134643855	-462.64582927781896	1291.4504932557916	2400.7258177391072	96.90144333513223	142.29068804560868	7.051143887898713	6	7	23	34	7	1	1	0	0	0	1	2.854940800234722	2.1517340234971174	0.09499132865392551	0.7942822712893265	2.184395556276826	1.5681918565086	0.0038768633986893232	2.854940800234722	2.1517340234971174	0.0	0.0	0.0	1.5681918565086	0.19234710046974296	0.3219866075065508	0.30257264594857064	0.18309364607513517	
53600000	-9787.244054160656	-9304.927146145317	-482.3169080153387	-9265.40839243123	52.37816485723485	3.567760627001757	8.166407791684472E-4	0.4527005435963632	8.028504251852171E-4	1.6054985648875363E-7	0.478981408944109	-449.5909036996647	1225.9422600573532	135.74130845477657	33.42675970788637	110.22489400794997	3.513156608768907	20	11	11	28	7	1	0	1	0	1	1	0.5940071103412308	0.19145259080598745	0.3968148043254397	0.06636673054329037	1.2047441525632185	0.16890384350668577	0.019383374060497803	0.5940071103412308	0.0	0.3968148043254397	0.0	1.2047441525632185	0.16890384350668577	0.1973040943707603	0.33093912594449293	0.2903172301825332	0.1814395495022134	
53800000	-9804.397096804645	-9302.056592952194	-502.3405038524515	-9262.058697972494	71.19630896216182	3.8190770276277926	6.562011370567796E-4	0.35343188528346603	6.562903924780859E-4	5.527726674678115E-8	0.3634268343110978	-474.4466958591745	966.7396465627611	140.49507813540632	54.61935619202353	1.6643162880742903	5.401633670831967	15	54	1	2	5	0	1	1	0	0	1	0.6410715010533057	0.6273224908208589	1.5430609196366312	0.6882240986193014	0.10630018221614132	0.15890491446197327	0.010233407082324075	0.0	0.6273224908208589	1.5430609196366312	0.0	0.0	0.15890491446197327	0.17555896209898095	0.3439834767570597	0.3120676612859002	0.16838989985805877	
54000000	-9802.314671071645	-9287.274994387335	-515.039676684309	-9253.40313318492	64.8481213630437	3.692622580828014	7.731883856957221E-4	0.4503486965519463	7.292473560671067E-4	1.1579668301420488E-7	0.4673616500791421	-477.45399308643056	1185.130406168323	196.57360149193283	227.80288034453537	119.07747404640111	12.574421360934965	18	10	1	42	6	1	1	0	0	0	0	0.5519250905608127	0.13247788349836973	1.147015467279444	1.3785362726421748	3.0399527477742194	2.2441343038009203	0.0025514622098213747	0.5519250905608127	0.13247788349836973	0.0	0.0	0.0	0.0	0.18093245614121767	0.33592998936281326	0.3030501554245884	0.18008739907138033	
54200000	-9770.905704894923	-9300.326440963285	-470.57926393163785	-9259.169835758874	49.20367033783415	3.637654768655309	8.886689198482384E-4	0.4894799263294412	8.62335963619199E-4	1.9567968639558378E-7	0.513377233998045	-433.1675744963445	2273.328256438114	403.96591145648046	30.05289959261836	93.01916982837011	3.1067964939060304	14	6	20	31	6	1	1	0	0	0	0	1.2525156830716855	0.34602100624807536	0.13666507341039788	3.8033447050386857	0.5679941952308769	0.46071608394059405	0.0067510848310970446	1.2525156830716855	0.34602100624807536	0.0	0.0	0.0	0.0	0.1853705706928179	0.3405498357830678	0.3069149042942712	0.16716468922984282	
54400000	-9789.460548500216	-9299.13639171573	-490.32415678448535	-9258.972506944707	60.264333592583434	3.534480547386836	7.988608226991679E-4	0.23161915978863581	8.005180638947746E-4	4.0353454969555565E-8	0.25033467365205553	-457.7701104219475	1452.4389530856013	117.7173859182977	76.9325311413557	79.13869482734712	8.7796606746341	15	9	31	17	5	1	1	1	0	1	0	0.427768391585565	0.17926615665389106	1.822258512975743	1.5599744948530074	0.21996140427695704	0.31925289599702006	0.021405073944655722	0.427768391585565	0.17926615665389106	1.822258512975743	0.0	0.21996140427695704	0.0	0.192483040050381	0.32232394031938505	0.3072199187234436	0.17797310090679003	
54600000	-9825.168737375177	-9313.171536982394	-511.9972003927832	-9274.140275681813	69.87574674500789	3.466836684312839	7.341928542311799E-4	0.2985083511444864	7.384584655397841E-4	5.576083829195873E-8	0.31144567218353175	-474.58422899217175	489.7941566126551	875.4472188930271	292.9996112457974	117.51759040410141	18.186739161693428	4	15	5	44	9	1	0	0	0	1	1	0.18410048484927444	1.8725445048913767	0.2626779585259378	0.33636643372497155	4.043487152536735	1.3583932087860315	0.017463982814914666	0.18410048484927444	0.0	0.0	0.0	4.043487152536735	1.3583932087860315	0.1907744181609889	0.31427447683114695	0.3106667198337477	0.18428438517411605	
54800000	-9814.595790405008	-9310.754845987842	-503.8409444171672	-9270.76483105234	77.71981749476534	3.7618603970878386	6.563809306456832E-4	0.3261309179839005	6.686004453972115E-4	4.7460456405346084E-8	0.3254397485960654	-466.19768719953373	2928.8500949645495	3278.282557926155	52.466498082851444	116.36792548897789	11.068091264599062	10	4	9	47	7	1	0	1	1	1	0	0.4083581577171526	0.493502418130031	1.3345488281045044	0.6328701289152362	0.1788623702559678	0.31662548378234034	0.013954607363948076	0.4083581577171526	0.0	1.3345488281045044	0.6328701289152362	0.1788623702559678	0.0	0.2024757225276971	0.3445216490606988	0.3020574253903837	0.1509452030212198	
55000000	-9826.730265503355	-9287.170461787118	-539.5598037162367	-9250.83849587314	83.07144174096233	3.916930717586948	4.4721303606860336E-4	0.4007045724663014	4.8565217976377135E-4	4.5912614895716263E-8	0.4540547782526236	-508.15337363546496	2708.288498489968	308.00681535822906	169.71272560578274	21.993632319438284	12.223771057888442	13	28	29	4	3	1	1	1	0	0	0	0.8078284532533194	0.3142259550352979	1.302180545667716	0.19835629031556148	0.5905329944852583	0.33771919480719964	0.004053813118510415	0.8078284532533194	0.3142259550352979	1.302180545667716	0.0	0.0	0.0	0.18855997126819213	0.3311609511247699	0.30774490163444607	0.17253417597259144	
55200000	-9830.70021460694	-9297.926465808	-532.7737487989424	-9260.68325552936	103.29379795506863	4.0228692639878005	5.344020478315225E-4	0.3601080411565287	5.426499514358935E-4	3.78467032478556E-8	0.3530769155964061	-495.05213848342424	1204.7003698853548	71.88508950956691	204.4662713314358	18.576483963217953	15.639430380394204	22	18	29	4	4	1	0	0	1	1	0	0.9490831903133874	2.5790866352905	0.4210292356547307	1.3181073933096654	2.2726605139096945	2.821522232716689	0.0057480088857457595	0.9490831903133874	0.0	0.0	1.3181073933096654	2.2726605139096945	0.0	0.18373553073003498	0.34257281708007403	0.30487665566464706	0.16881499652524345	
55400000	-9816.865325818242	-9291.040501177538	-525.8248246407045	-9255.71228385389	73.90042291629189	3.744581445557087	5.986089760133735E-4	0.3891012876116908	5.741442801418966E-4	5.5605765568928356E-8	0.41042321878579774	-487.593320734644	1955.0563689050725	95.8972020413642	210.3117624250395	171.73146901350148	29.127628169537655	13	27	21	7	9	1	1	1	0	0	0	2.41085935564923	0.6776959427265905	2.053470878719781	2.108869860417032	0.262378733319047	0.24485966667941256	0.003888913092444224	2.41085935564923	0.6776959427265905	2.053470878719781	0.0	0.0	0.0	0.18274432493898912	0.3296573760404856	0.31011924182501194	0.1774790571955128	
55600000	-9823.520798915064	-9293.298156895553	-530.2226420195112	-9258.312373049435	70.23896607487133	3.3851839356783557	6.100565688536547E-4	0.4517083066346399	6.091592022078036E-4	7.05201893172178E-8	0.44361178967722253	-491.9064979868	1075.6103220667649	1127.345848279289	371.9332442374663	195.83530198382562	3.260313237637618	2	11	9	47	8	1	1	0	0	0	1	0.44731761216392607	0.11419389914988753	3.628599407075685	1.0947646889138956	1.3423923809951392	0.3993126736486418	0.005212066478324198	0.44731761216392607	0.11419389914988753	0.0	0.0	0.0	0.3993126736486418	0.19024464668544433	0.328546906559621	0.30372605123009133	0.1774823955248428	
55800000	-9791.109365711038	-9294.84032983076	-496.2690358802776	-9260.789503510086	56.9526325016857	3.5148009958087263	6.983487160908495E-4	0.36877515267873745	7.133606419101631E-4	7.582707698993191E-8	0.38659182060051933	-459.7180357066043	1099.9309738320696	581.5339862140114	115.79593760668438	310.2422725795123	0.7563604307531149	21	2	42	6	6	1	1	0	0	0	0	1.276377314636588	0.09906570957139943	1.285402932872475	1.1161873479837785	1.0052826300093893	0.6449039735121599	0.003923622313998973	1.276377314636588	0.09906570957139943	0.0	0.0	0.0	0.0	0.17749537098199922	0.3355215932946717	0.3072116804008497	0.17977135532247887	
56000000	-9775.890731411679	-9305.630557742847	-470.26017366883246	-9268.509824954837	48.27501573763875	3.53335938146395	9.631672695452628E-4	0.4584000398961691	8.803178115283706E-4	2.074449947819124E-7	0.48691686627982167	-434.1516788782169	433.7121564651262	1724.9996831685125	63.918469318134946	69.40891986045733	0.4677180341086865	5	15	20	32	5	1	1	0	0	0	1	0.25828932750229944	0.34788061452795954	3.1005447169439577	0.33392657230372125	0.3763338564624021	0.007788832601453027	0.004445865267311801	0.25828932750229944	0.34788061452795954	0.0	0.0	0.0	0.007788832601453027	0.18734179295354145	0.3242031501559025	0.3155535612445018	0.17290149564605375	
56200000	-9809.777885516894	-9292.951745506321	-516.8261400105732	-9258.51035971973	83.83226870618407	3.971904512409903	5.624747521737026E-4	0.36319102618494736	5.422737902649507E-4	5.0941324085537923E-8	0.400408601749867	-482.6912539618113	2592.307256769228	119.21533892508107	157.74582613618296	110.04347009090363	28.623241648514036	13	22	12	23	7	1	1	0	0	1	0	2.1691754590461176	0.6519111989554544	0.7169581727666353	0.1982716681918604	0.3094940279889774	0.6077471355338964	0.0027601211475675002	2.1691754590461176	0.6519111989554544	0.0	0.0	0.3094940279889774	0.0	0.18423724012130055	0.32529302658263565	0.31425470890926105	0.17621502438680225	
56400000	-9798.814579016991	-9315.502310815278	-483.3122682017123	-9275.283230213394	50.393757552836504	3.634392806847601	7.688901952124784E-4	0.40583665990838175	7.356614657010847E-4	1.2065485293994832E-7	0.4510020470556415	-442.7705235348042	1227.6038708503888	1973.700442029664	96.69277189258008	82.14963548732862	0.3470511629492389	2	11	12	46	6	1	1	1	1	1	0	0.9797706002198534	0.6501332255017496	1.1109348004546216	1.7337608819642927	2.194029375240903	0.3618416038154701	0.023552639028601063	0.9797706002198534	0.6501332255017496	1.1109348004546216	1.7337608819642927	2.194029375240903	0.0	0.17475363222404794	0.3533145966906032	0.29925414573410536	0.1726776253512431	
56600000	-9803.70721598672	-9302.638783607294	-501.06843237942684	-9268.532394550277	67.277161298806	3.600931716045782	7.930608489927634E-4	0.3898259589454771	7.566145231575056E-4	1.1051630609532429E-7	0.41931828795606874	-468.39936751032053	1680.482204280472	115.57178508721242	118.57045351672032	21.56249479210709	25.367869792332474	15	49	6	2	5	1	1	0	0	0	1	2.473828688917421	0.5202556816904834	0.5675198462566946	0.2713982938194448	0.2939003343578914	0.9549570895614863	0.004875782492101292	2.473828688917421	0.5202556816904834	0.0	0.0	0.0	0.9549570895614863	0.17794642982882797	0.346945475350476	0.31589362338626786	0.15921447143442782	
56800000	-9812.636952322558	-9302.930752313312	-509.70620000924725	-9264.70566249135	67.07446787432865	3.6824254547708395	6.101217164925466E-4	0.45378154603491083	6.186647269809614E-4	8.123972769910787E-8	0.4597411677028536	-480.50867081179547	1574.8517204546426	112.60466015863145	167.75965237875718	12.769135330141218	8.492460736998801	19	38	10	7	3	1	1	1	0	0	0	1.0825594654852273	0.21768226766246296	0.41745013795360747	0.1601130528492215	0.1543562522065024	0.4563150161184317	0.005015865992038069	1.0825594654852273	0.21768226766246296	0.41745013795360747	0.0	0.0	0.0	0.1903133836806728	0.336484054617622	0.30574509813675743	0.16745746356494734	
57000000	-9769.57279329646	-9307.510725645005	-462.0620676514556	-9268.779959559677	57.93075655649041	3.75604991988121	8.553750594688343E-4	0.3372520601631438	8.183973916448731E-4	8.923051351009594E-8	0.34788524015270983	-433.34038221105345	1370.1361999628946	52.785339145097474	78.38079329811423	5.582093030650501	5.955576569942961	14	19	36	4	4	1	1	0	0	1	0	0.6438446419652323	0.25513242077853926	0.2665168319405717	0.06797597662839701	1.9781763749423518	0.576444578650198	0.012933308778246827	0.6438446419652323	0.25513242077853926	0.0	0.0	1.9781763749423518	0.0	0.1827379698149084	0.3320252329626413	0.31716202388839215	0.16807477333405765	
57200000	-9786.354377164254	-9295.335283094371	-491.01909406988295	-9257.862416582484	53.13057950319149	3.8480462527434622	8.201183982000243E-4	0.4152887576785227	8.695371364786887E-4	1.367936052377701E-7	0.4323072282130565	-458.9759000103937	986.4772014307139	96.61346919022512	103.89059512918193	68.5593412133179	9.43227234463299	21	27	1	19	9	1	0	1	1	0	0	0.3809331354965065	2.6715118982074655	0.48187448063508814	0.5330311828731997	0.19049811277687348	0.6104450968154151	0.015176707646651567	0.3809331354965065	0.0	0.48187448063508814	0.5330311828731997	0.0	0.0	0.17884196578932954	0.3467669296161959	0.30827199011145306	0.166119114483021	
57400000	-9818.957776479374	-9302.656370703256	-516.3014057761183	-9266.464968265776	71.89400295433364	3.467767770006642	6.543322458617782E-4	0.41092181251351434	6.575200407936873E-4	6.956827619332984E-8	0.40317325766113354	-484.0536514782804	2060.210634744203	186.0215942201697	102.1510583018836	100.82500796732332	16.96684861987374	19	2	42	10	4	1	1	0	0	1	0	1.294836474611544	0.4686465190182987	0.8841713316634441	0.08575499081504254	0.44866510683799254	0.3347006635833484	0.004764436869804639	1.294836474611544	0.4686465190182987	0.0	0.0	0.44866510683799254	0.0	0.1794972145423233	0.32339266673819367	0.3108151792569762	0.18629493946250628	
57600000	-9808.017795911795	-9298.341826276623	-509.67596963517275	-9262.962272839446	78.72194051931946	3.56958094161511	7.057126122224105E-4	0.37981654170252993	6.729902705306189E-4	8.50638191992654E-8	0.40429757968737734	-469.5382173580551	2618.936683211544	3650.4687568233	82.84312296938384	176.42201744930748	19.462535610978886	9	5	11	44	8	1	1	0	0	1	1	1.896121767118992	0.356158655029813	0.4304331416493897	1.4683919389833604	0.35406992231003376	0.07465187614309574	0.004516791580665972	1.896121767118992	0.356158655029813	0.0	0.0	0.35406992231003376	0.07465187614309574	0.18776452501045202	0.3433808055951149	0.3100042759245009	0.15885039346993166	
57800000	-9822.419807281249	-9315.839763285356	-506.5800439958934	-9280.696152723523	56.014738081567444	4.11262047780231	6.790159458273498E-4	0.3124527516223707	6.873668020603556E-4	5.7667320769954305E-8	0.3469980204663994	-465.33068672144014	1053.530331662094	2114.2290362111335	123.5910008413165	105.1754307518918	2.621041471311203	9	8	30	23	7	1	1	0	0	0	0	4.608031261616504	1.5160768332187917	3.4060178716827356	0.35394736505604846	0.44341105256511454	0.18058186093777817	0.004120617506329881	4.608031261616504	1.5160768332187917	0.0	0.0	0.0	0.0	0.19527180403151045	0.3223170209921911	0.3141793816097265	0.16823179336657126	
58000000	-9799.605512608256	-9305.525498663443	-494.0800139448136	-9266.88537941901	52.863934727645805	3.9745343866328127	7.824644307398323E-4	0.4279693985367434	7.886982275801348E-4	1.0886092869342319E-7	0.42197768321237394	-456.50921319237864	1066.7679809547992	2129.1555970341524	69.89561957214251	130.42669703165876	3.0517224179013436	9	5	7	51	5	1	0	0	1	1	0	0.6630187468478851	0.3950455733758881	0.3529522714356354	0.45797783790192775	2.1622191763238963	0.9648526001717812	0.029312490219814955	0.6630187468478851	0.0	0.0	0.45797783790192775	2.1622191763238963	0.0	0.19129450756784397	0.33350820589994323	0.31312701619645317	0.16207027033575896	
58200000	-9846.788401938662	-9334.35724604662	-512.431155892041	-9298.251260501613	68.52831501156037	3.4663581671397634	7.129070415696212E-4	0.39171291554348187	6.999203374899552E-4	8.253537785177355E-8	0.41016487333416723	-475.2469789922473	937.093542221591	1427.0395796461157	134.36717727916567	164.13165998396065	44.52476948430846	2	13	47	6	9	1	1	1	0	1	0	0.4379330318954244	0.2671148502106812	0.03508588478830098	1.1674561092979594	0.0430421434978725	2.7670545916461755	0.005648997600334427	0.4379330318954244	0.2671148502106812	0.03508588478830098	0.0	0.0430421434978725	0.0	0.17480479012653216	0.33615063121314454	0.3132377323139838	0.17580684634633897	
58400000	-9803.013943192493	-9312.838101781586	-490.1758414109059	-9275.058424632278	66.41533716794673	3.905533822608334	8.835514590922078E-4	0.3226076421075437	8.244078433116107E-4	8.385566017569692E-8	0.33605410070496095	-453.5434873482531	861.9869917961408	139.05298486136542	95.88208488387447	101.94548425836487	9.523729193036251	15	1	38	16	7	1	1	1	0	0	0	1.1346832231150143	0.06091309160770518	2.763716177170221	3.9546507585823862	0.02098833433903088	1.1681511266642248	0.015290613565971545	1.1346832231150143	0.06091309160770518	2.763716177170221	0.0	0.0	0.0	0.18916718308264288	0.3357637059703578	0.29167901189229495	0.1833900990547037	
58600000	-9841.219956899437	-9304.548716409505	-536.6712404899312	-9269.100583504816	80.44985102822362	3.797096727968445	6.628876980832195E-4	0.39614969632511443	6.299521331351438E-4	6.114488314943664E-8	0.3845436573020178	-495.447127566279	2261.537475857423	216.8829775100518	105.4910745905104	52.666804877298446	10.0051872437323	14	22	31	3	7	1	1	0	1	0	0	3.8829049006742413	1.984789696421083	4.2375850657091	1.5170066176554409	1.4536527204871816	0.13732272558425757	0.003335423458119185	3.8829049006742413	1.984789696421083	0.0	1.5170066176554409	0.0	0.0	0.19487170152758915	0.3089820451388498	0.3141571591376055	0.1819890941959548	
58800000	-9796.27566404494	-9303.002902621312	-493.27276142362746	-9266.032813484693	67.75714916638812	3.5153664904242814	7.179681295698061E-4	0.35664597058886854	7.145688638901899E-4	6.693608040563685E-8	0.36292575230537466	-462.79640499973317	405.95135621894565	1387.7480464229693	112.81030049156236	7.780552952740305	8.020553263883967	4	9	55	1	8	1	1	0	0	1	0	0.49607600201337076	0.16983535800805696	0.16888288056263437	0.9131133817903089	0.550246460704206	0.3091775922884357	0.0032979085481533634	0.49607600201337076	0.16983535800805696	0.0	0.0	0.550246460704206	0.0	0.18524439741216367	0.3358424639133325	0.29672143231307185	0.18219170636143128	
59000000	-9826.063474925935	-9307.986373219506	-518.0771017064284	-9273.047067087246	77.62963741844045	4.0195857612949855	7.104550381108182E-4	0.34455867173533783	7.070698519155661E-4	6.552308080857779E-8	0.3511445120907246	-479.28256130536386	713.8409100775337	1129.4618672579295	95.34578459182796	140.75019855154827	20.529663420807978	4	11	14	41	7	1	1	0	0	0	0	3.3014027234156598	0.8119565740327513	0.5141230068260856	1.7191372500789688	1.7368911624356806	0.7841152512992199	0.001964152977446103	3.3014027234156598	0.8119565740327513	0.0	0.0	0.0	0.0	0.1835348825815981	0.32230104107043833	0.32221136161463027	0.17195271473333254	
59200000	-9820.089645301521	-9306.51998876704	-513.5696565344803	-9271.901982796113	73.13377826611156	4.050759398615306	6.617473332817604E-4	0.4377401182867046	6.699239915221452E-4	6.957136002144677E-8	0.400850636790757	-475.19052159020856	1686.444075438686	1339.8548581612006	87.30675752922573	190.22311263790272	43.992818926930894	7	10	30	22	8	1	1	0	0	0	0	1.6987893923280957	0.6569875748351885	0.9024000199660072	0.3158582827137176	1.3501185944611624	1.254235801443342	0.0019260148043472917	1.6987893923280957	0.6569875748351885	0.0	0.0	0.0	0.0	0.19666652603235393	0.334152962003326	0.30443493261709836	0.16474557934722098	
59400000	-9792.114418379486	-9296.372319794453	-495.7420985850322	-9262.464203566027	51.45706993766298	3.5797857419909347	7.766990527551811E-4	0.5280304332125944	7.769409663683039E-4	1.6517433128392444E-7	0.5259723655486225	-457.07687124473136	1018.5604988218813	1544.9949034642964	1097.201015121363	89.3510182968073	8.976837119235537	6	9	3	52	7	1	1	1	0	0	0	1.9915969606190198	0.7513609229622406	0.001696323138486155	1.27907896594975	0.1747379643092979	1.2533926359150194	0.004841025659707215	1.9915969606190198	0.7513609229622406	0.001696323138486155	0.0	0.0	0.0	0.19513951498427412	0.34347784234086204	0.2986451646895868	0.16273747798527627	
59600000	-9802.171799693377	-9297.451947305102	-504.71985238827443	-9262.22830080616	57.84072270680839	3.7371740131721434	6.86606605148597E-4	0.3847816118397632	6.366810842980376E-4	9.00605922574148E-8	0.44335106970970506	-464.4981656214138	823.5566366304156	1125.646459553105	1274.3458285064978	122.19781956488549	1.7618121571841117	5	8	6	53	5	1	1	1	1	0	0	1.0913325189532157	0.34376341657355425	0.2591062839766123	0.3483896308942058	4.454637589513333	0.33465259933047586	0.00344309393173017	1.0913325189532157	0.34376341657355425	0.2591062839766123	0.3483896308942058	0.0	0.0	0.18039144314438713	0.3504120175903779	0.29696759454681626	0.17222894471841815	
59800000	-9790.108159280378	-9297.365323664764	-492.74283561561487	-9260.635696939786	48.05964931088408	3.746476826843194	8.311616485284456E-4	0.5603937987985841	7.826391325622664E-4	1.867316816476532E-7	0.5384346296279872	-453.152256768364	1994.6347664298157	242.23291142116489	113.49347753936924	73.01642816323283	1.670195285044122	16	4	3	47	7	1	0	0	1	1	1	0.7620389824202818	2.1146570877957496	0.010819977292647241	1.2994747567534901	2.5453660133671008	2.324338831392684	0.0218889018393938	0.7620389824202818	0.0	0.0	1.2994747567534901	2.5453660133671008	2.324338831392684	0.18333164972467622	0.3488516117564898	0.2949505319783229	0.17286620654051055	
60000000	-9829.326928603456	-9310.059431778716	-519.2674968247402	-9270.741470266752	72.49150320888154	3.519742370478078	5.58408959075174E-4	0.4093767237288298	5.599840102689986E-4	5.592678247310947E-8	0.4228879047244754	-480.70286952822244	2044.7976519112392	84.72471274141843	208.02661998500338	51.487965184813454	11.118344498272043	19	22	28	1	7	1	1	1	1	1	0	0.752152757050326	0.07758848992568972	2.0961110035286743	0.2870439367411728	3.1474085337973263	0.8278987127273321	0.019635132594172943	0.752152757050326	0.07758848992568972	2.0961110035286743	0.2870439367411728	3.1474085337973263	0.0	0.18046058720159802	0.33049131339226223	0.3161279053465667	0.17292019405957257	
60200000	-9821.015144134251	-9319.675228622886	-501.3399155113656	-9281.468377806623	53.356350105503736	3.70829905523717	6.846531462090278E-4	0.35207932506623907	6.83524783010699E-4	7.888941788309031E-8	0.39661549964212134	-464.54610262748696	1177.4570488148308	1065.3380702345355	135.43741151470005	188.337726359555	10.09589625232873	7	7	53	2	8	1	1	0	0	1	1	0.5116819192284596	0.3933105352056045	0.5193530478403919	0.6781401269744672	1.0366871540050373	1.6704290498575287	0.02299026382972927	0.5116819192284596	0.3933105352056045	0.0	0.0	1.0366871540050373	1.6704290498575287	0.19208452726945394	0.3339288233432131	0.30749883338380185	0.16648781600353063	
60400000	-9846.070622832878	-9315.34620173062	-530.7244211022598	-9281.489406453346	88.75488856048847	3.8786770003927753	5.706611381155666E-4	0.33703097247415353	5.483531096920179E-4	3.619168650276528E-8	0.33258900016921567	-493.4598487025438	1146.7471118875246	1929.5877731918447	136.52261773031873	55.18185332573556	12.35215306816333	3	12	54	2	6	1	1	1	0	0	1	2.838539063017681	0.696636767406943	0.9354203487781911	0.3829971626555871	1.3558699947041781	0.2475084057814848	0.004250737941287192	2.838539063017681	0.696636767406943	0.9354203487781911	0.0	0.0	0.2475084057814848	0.18317394662147476	0.3261564846297919	0.30404419167729435	0.18662537707143848	
60600000	-9803.015370713832	-9309.022879456428	-493.9924912574035	-9268.199198410293	59.852255379967744	3.6953343160703014	8.058769045007954E-4	0.3984079189286841	7.975616122701755E-4	1.1422295201249657E-7	0.41802504269849877	-457.0909807242562	1196.993533010493	1421.7380483136894	423.5233912450671	88.21253018047238	7.053671318315378	8	6	5	51	7	1	0	0	1	1	0	0.7069702228206156	1.9360878117062439	0.3899774691222755	0.0969034679301204	0.3524215915954915	1.8816148159355053	0.008811058560259127	0.7069702228206156	0.0	0.0	0.0969034679301204	0.3524215915954915	0.0	0.19605903754243528	0.32881319125451103	0.3038116117548418	0.1713161594482115	
60800000	-9821.01772447394	-9298.010818563964	-523.0069059099768	-9262.198288089754	65.27562434708422	3.494380967298253	6.01358223407167E-4	0.4275299134052858	6.109773345167284E-4	7.205157548474883E-8	0.43314445483498243	-481.8718636182891	836.2335272458481	2038.098318395396	2404.3196677705637	181.5866070832356	2.453046699854334	2	2	10	56	7	0	0	1	1	1	0	0.5125209233691732	1.467916185566309	1.0834805577283637	0.22743317968284266	1.0345440027247905	1.926885113766488	0.013952515800575004	0.0	0.0	1.0834805577283637	0.22743317968284266	1.0345440027247905	0.0	0.19243379357856144	0.33374829119249416	0.30232528563438155	0.1714926295945622	
61000000	-9810.186709328123	-9306.69376704812	-503.4929422800038	-9268.79768158622	67.34428408330737	3.943072873974102	5.665698140523051E-4	0.4924610123363708	5.848654255964584E-4	8.658076633505708E-8	0.4866307082651464	-474.5991596599283	2463.4687740143745	144.44177655045553	178.72834209706028	1.9541309775130395	2.463748937210226	12	44	16	3	2	0	0	1	1	1	0	0.7553523862705325	0.578168182804643	0.34153833391114763	0.026850838866583942	0.23439246349326548	0.5635119394823418	0.008815980922711662	0.0	0.0	0.34153833391114763	0.026850838866583942	0.23439246349326548	0.0	0.1690393913138237	0.32361026524333336	0.32760399133838447	0.17974635210445788	
61200000	-9792.27848852835	-9292.875338185135	-499.40315034321634	-9257.547738931677	58.405199681233995	3.9556231736383665	6.733608710301932E-4	0.3611591269347693	6.67584257922517E-4	7.002627128514833E-8	0.4019419054771582	-466.56483397847205	1740.474990207037	167.69851659477396	125.76927641611339	5.637740590513605	0.43993328150218625	15	26	29	4	3	1	1	0	0	1	1	0.534484457168729	0.3728753494714462	0.6002602606109317	3.3118686823617747	1.173259292943131	0.955121494236277	0.01218879856624189	0.534484457168729	0.3728753494714462	0.0	0.0	1.173259292943131	0.955121494236277	0.18794357869044306	0.3453059480648123	0.3138214827685354	0.15292899047620861	
61400000	-9794.646521223678	-9305.99397567193	-488.65254555174715	-9269.402559613553	64.47869498442539	3.6520746532262267	6.609287306162035E-4	0.4282655835908038	6.156210492566088E-4	1.0842273094218974E-7	0.5128064168075548	-455.1833052472622	1191.3986918972207	299.6897409624724	40.08820101306476	168.72818390702145	0.13233115589680183	21	24	10	15	7	1	1	1	0	0	0	0.47820551946963435	0.0886469687146914	0.3609370743873048	1.7151771494297594	0.10991684920586425	0.07659096678684392	0.004089805150254355	0.47820551946963435	0.0886469687146914	0.3609370743873048	0.0	0.0	0.0	0.18352991641819183	0.33412738892647614	0.2997772315823976	0.18256546307293375	
61600000	-9829.65624594976	-9305.737856239199	-523.9183897105606	-9264.84122642406	65.69290963490874	3.730463239601088	6.285394947777707E-4	0.4077227819867329	6.389521648779366E-4	7.830088154438623E-8	0.4286378179498325	-478.49882795397855	477.1089365322973	859.4632652794963	1703.9421544391603	202.63459884087567	0.9720979497465485	3	3	15	50	6	1	0	1	1	0	0	0.2895366322674515	1.516361185549672	1.179105760345583	0.6167820890141705	7.14979517946879	1.7099800334319453	0.015608377827882047	0.2895366322674515	0.0	1.179105760345583	0.6167820890141705	0.0	0.0	0.1841192226746706	0.31598476561131966	0.3199915003875623	0.17990451132644683	
61800000	-9826.705523707831	-9309.774782867435	-516.9307408403971	-9275.35444035517	79.99767522251383	4.044207811015897	6.243710822911665E-4	0.3737524610093145	5.940442700532929E-4	6.168579948568949E-8	0.40251311682106716	-481.4833812210147	2344.4587176123314	221.10658899263396	145.34862582147764	133.84848116620324	6.589376934003171	13	37	18	2	7	1	1	0	0	0	0	1.2508470058987318	0.6815881313243994	0.2224462694437204	2.4391191050324124	0.8623085171320888	0.691845802836941	0.002962337923892383	1.2508470058987318	0.6815881313243994	0.0	0.0	0.0	0.0	0.1638090939398141	0.3497300699356875	0.314256669313664	0.17220416681083373	
62000000	-9791.542016542639	-9293.122633882675	-498.4193826599637	-9253.377432333276	60.087811573148976	3.718849720207968	8.006266523309636E-4	0.47699295188778046	7.191743607965564E-4	1.3674758575569043E-7	0.4927958947174038	-458.2448156059905	370.8231935608791	1352.3471798538492	1675.1997117938693	142.57234349129166	4.91782531908244	5	8	2	57	5	1	1	0	1	0	1	0.16822228643168033	0.13607083148586324	0.7787155888685082	0.46087081902621563	2.545346818106533	0.5207462264741753	0.007147543574924721	0.16822228643168033	0.13607083148586324	0.0	0.46087081902621563	0.0	0.5207462264741753	0.19857661430263143	0.3340353658675947	0.30134373446623763	0.1660442853635356	
62200000	-9812.500728893114	-9308.0953506319	-504.4053782612131	-9272.16261098655	78.08336894100451	3.276961325692845	6.440046554472289E-4	0.30391496653894046	6.257496176327604E-4	4.2470168210870106E-8	0.3200151005785515	-472.4974941196865	1225.4775458647252	71.67844111691231	145.89092146689546	174.49372406157403	28.784011109329583	12	20	8	29	8	1	1	0	0	1	0	0.8152974512718707	0.09967817697008545	0.04260589404080595	1.0954340643772198	0.5804084369482292	0.49081027147503925	0.004071212653854793	0.8152974512718707	0.09967817697008545	0.0	0.0	0.5804084369482292	0.0	0.18217148690867627	0.33124525562315865	0.3149260369141407	0.17165722055402366	
62400000	-9811.394200206942	-9301.068383859598	-510.3258163473443	-9267.625449537354	66.61865785919115	4.006730384272164	7.528948321199983E-4	0.320281643722451	7.185910175038584E-4	6.413221872884909E-8	0.33754120528631976	-480.5612844919566	1125.05129970873	116.42585315532072	123.41294656274651	13.557392574794276	4.238576686348807	19	5	46	6	1	1	1	0	0	0	0	0.9136389200032775	0.24754419669788433	0.34461348040610545	0.659438810543689	0.08504796458793183	2.675773498869094	0.00445115974089024	0.9136389200032775	0.24754419669788433	0.0	0.0	0.0	0.0	0.1991945132744583	0.34225854606996453	0.293086675625746	0.16546026502983038	
62600000	-9823.344689405223	-9298.97989582994	-524.3647935752841	-9265.769509543605	62.50995355329772	3.9571217465125703	5.922964414312383E-4	0.33113327245739865	6.162247731034634E-4	4.6571659181531034E-8	0.361838838321973	-483.44784749035244	1226.0836936911046	167.0300933180151	216.28369117871785	91.59484700540503	7.95754842834519	14	41	2	14	6	1	1	0	0	0	1	1.8392138450900755	0.35952455388874527	3.134842223718929	5.594752985107138	1.6164362013333813	0.34335281247917454	0.003631246459645623	1.8392138450900755	0.35952455388874527	0.0	0.0	0.0	0.34335281247917454	0.19785772705169113	0.3198360584781436	0.3127259584820457	0.16958025598811868	
62800000	-9853.665834022584	-9310.050735682395	-543.61509834019	-9274.035242618944	90.78077800135429	3.7186057283945626	4.8021437084411087E-4	0.2548452906529064	4.6526084080397614E-4	1.9525194905405846E-8	0.29634859900784344	-503.67055248652565	1823.9408508747963	367.74201122443486	58.81771471768804	221.4414127685124	22.175685501004864	13	30	15	13	6	1	0	0	1	0	0	2.904892348009441	0.025994908750933157	2.559989237514202	1.4626170245567396	1.6900608970217639	0.8889291105796464	0.004713230873575869	2.904892348009441	0.0	0.0	1.4626170245567396	0.0	0.0	0.20037947855668978	0.32464721785325534	0.31093659155437714	0.16403671203567702	
63000000	-9854.423980939815	-9315.05090613682	-539.3730748029953	-9274.230077606771	96.67860708752427	4.06669537611757	5.748671061406711E-4	0.2908094992566098	5.600810869555269E-4	2.854899168594204E-8	0.3010006485842086	-504.34058890286207	2591.447163126334	383.38181338956286	189.66401185166785	216.12092764185758	28.793737467765602	8	19	8	34	8	1	0	1	1	1	0	0.5282292378497305	0.08508732645305092	0.5235276174492935	0.4217032298228068	0.6590653376892935	0.8776650183730651	0.008796888965167013	0.5282292378497305	0.0	0.5235276174492935	0.4217032298228068	0.6590653376892935	0.0	0.18701747368049346	0.33846847466359997	0.2966778887703995	0.17783616288550647	
63200000	-9834.48623987314	-9301.803021639975	-532.6832182331661	-9260.751769910497	74.55842499879243	3.8995468803176827	6.133771443414949E-4	0.39576921399003806	6.144436131371917E-4	5.984603511657479E-8	0.41142270754380245	-496.5058192290726	2068.2563352120756	294.2175794982759	265.2441216407498	208.80836846721684	16.87793757608878	11	1	37	20	8	0	0	1	1	0	1	0.7054617250982868	1.2601381453627405	0.994222170665431	0.08851648020590477	1.5754524387653048	0.5892184597242883	0.027762434376639836	0.0	0.0	0.994222170665431	0.08851648020590477	0.0	0.5892184597242883	0.17950247780791637	0.3237925008667997	0.31559638455366734	0.18110863677161598	
63400000	-9800.539352143576	-9294.890446908234	-505.6489052353429	-9256.238982896853	66.77471486689586	3.652579550173539	7.236838011530622E-4	0.4232342260015443	7.032831340871832E-4	8.917941300734615E-8	0.4155502556977166	-467.1708811853578	986.5086416868068	3729.9053166935323	69.18006762737437	116.85213621719267	15.288876249208542	7	4	8	52	6	1	1	0	0	0	0	2.12456561398735	1.3661334700887335	0.408418621247446	0.24858685436352154	0.2405604932145827	0.2625802691301494	0.004235875012675887	2.12456561398735	1.3661334700887335	0.0	0.0	0.0	0.0	0.19627759872187817	0.34135143959036923	0.29775140394885613	0.16461955773889592	
63600000	-9754.501060948172	-9284.355165056182	-470.14589589198937	-9251.385604454677	56.37312452652171	3.60356591576657	7.914248012874245E-4	0.44621425992658237	8.083996587897687E-4	1.2384353085903577E-7	0.42400600745410016	-437.6323381925873	1851.7858769684985	29.107107114718016	39.83167797757885	121.94264693560812	3.219369770100696	18	20	2	30	7	1	1	1	0	0	0	1.5263498427993278	0.2912424529197691	0.6629777388167444	0.3442781060576588	0.1663607205098158	0.2564282270283446	0.0031946068980163254	1.5263498427993278	0.2912424529197691	0.6629777388167444	0.0	0.0	0.0	0.19565142663970939	0.3203825033955621	0.30498021118578117	0.17898585877894674	
63800000	-9811.660626079183	-9306.910626986451	-504.749999092731	-9267.840392440341	72.01771722390787	3.511776478833537	6.324049207377145E-4	0.4022783116828256	6.702260419795438E-4	7.230640471424221E-8	0.41391214244321434	-469.90123592295345	1155.406795811599	104.18271746720862	126.7544402616708	158.50112638041514	6.4591699383180385	17	5	43	5	7	1	1	0	1	0	0	2.2117595668758727	1.1045364104672242	0.4650833481496554	0.13532958319830973	0.9669903545439232	1.5921707512622998	0.004405843804091978	2.2117595668758727	1.1045364104672242	0.0	0.13532958319830973	0.0	0.0	0.19797315043333014	0.3231824049049716	0.3034490747172472	0.17539536994445065	
64000000	-9807.332460906322	-9297.393380133382	-509.9390807729395	-9262.186095649691	72.09366265178647	4.135739152507935	7.511404910792138E-4	0.4710942642451494	7.351931405803001E-4	9.83088424815845E-8	0.4331412629000913	-477.9782158891249	859.8970875955482	114.44122291963397	106.75470081250576	29.005066351650573	6.253204402979866	16	11	42	2	6	1	1	0	0	1	0	1.2137199810630421	0.713617176531277	0.46893031049779943	0.8730472447973229	2.0130263305063845	0.8377377117688216	0.006177637569258412	1.2137199810630421	0.713617176531277	0.0	0.0	2.0130263305063845	0.0	0.1897866342056409	0.3515991899920743	0.29463911226032463	0.16397506354195973	
64200000	-9828.08893701334	-9304.36474786676	-523.7241891465782	-9267.388533349724	63.884227372981805	3.6855361416708177	6.065562852617045E-4	0.4423408597933525	5.821233879820971E-4	8.486160222257732E-8	0.4833921992447977	-490.5795465634006	1248.3633267224864	263.6186011203899	113.6013984809904	75.04782164291613	2.276114340840352	19	22	30	1	5	1	1	0	0	1	0	0.8395428159834587	0.12494767982723133	0.5973625765880525	0.6308819493595496	2.6069793658393614	0.8884829454159983	0.006925561695421174	0.8395428159834587	0.12494767982723133	0.0	0.0	2.6069793658393614	0.0	0.18787575415076282	0.3367277746004672	0.29517507364000367	0.1802213976087659	
64400000	-9848.753647213063	-9288.044851138904	-560.7087960741586	-9253.056284980186	100.55205298646486	3.96686116638457	3.522914137477013E-4	0.4628602056721188	3.7792247693374016E-4	3.1697426370038757E-8	0.48734344787461487	-527.9485205197971	2257.7711009464792	475.9608795891362	193.37985371968645	19.616405544745657	19.160327759472	16	26	28	4	3	1	1	0	0	1	0	1.734336435954271	0.7239802267837592	0.44073528877782897	0.7220736131314102	0.3616261983146679	0.3100300972561035	0.002564187919470383	1.734336435954271	0.7239802267837592	0.0	0.0	0.3616261983146679	0.0	0.1915997025149393	0.330277944350737	0.3003598894314547	0.17776246370286877	
64600000	-9842.47583106309	-9290.51589432666	-551.9599367364291	-9251.075729640448	82.00407282136767	4.018302754112682	4.747845323709237E-4	0.4491203383419881	4.604057878316744E-4	4.483438420925001E-8	0.44784313304747697	-514.2892100191174	3594.408961823007	569.6171664386749	197.7120652987042	220.7045444214222	5.0355552375399295	7	38	21	5	6	1	1	1	0	1	0	0.5422401502702109	0.23357005735136854	0.8762311814558017	1.530943068116174	0.2190311206463433	1.1562049595234343	0.003982520925546759	0.5422401502702109	0.23357005735136854	0.8762311814558017	0.0	0.2190311206463433	0.0	0.1844982595123299	0.33056168178721346	0.3127927747741715	0.172147283926285	
64800000	-9809.818488652016	-9296.890949394694	-512.9275392573211	-9253.571527778922	68.5198499090218	3.907340742742062	6.284850195039866E-4	0.4659017612493921	6.131321993978656E-4	1.1298970904555201E-7	0.5209760004000114	-471.09310074847775	2985.5894567247374	199.17530154188253	101.05032216362972	224.85944453179437	0.6744913685924517	11	36	16	9	5	1	1	1	0	0	1	0.1703844879404488	1.7161416504375873	4.6989152243874255	1.2769801505565395	0.955136746582109	0.35567054714350826	0.009900864069514096	0.1703844879404488	1.7161416504375873	4.6989152243874255	0.0	0.0	0.35567054714350826	0.17888293232625066	0.33504671401251485	0.31490809548940796	0.17116225817182645	
65000000	-9862.02792359593	-9314.148251475106	-547.879672120824	-9274.980361854303	82.15038987510707	3.7138741720709922	5.062064402768382E-4	0.38127610680560475	5.02930558367607E-4	4.533139735263899E-8	0.41707590812967876	-504.98754281443354	2177.4074853525417	3081.4604909185823	419.641330765756	160.1939941761083	6.161485546042095	2	7	24	40	4	1	1	1	1	1	1	1.2309498461230777	0.05071162163739933	0.05904747163326437	0.25676532631644855	1.0546977038347667	2.7372641351540925	0.00926029439027215	1.2309498461230777	0.05071162163739933	0.05904747163326437	0.25676532631644855	1.0546977038347667	2.7372641351540925	0.19406580777003968	0.3334964988167125	0.31184965445154594	0.16058803896170176	
65200000	-9803.781604038806	-9288.997768753088	-514.7838352857182	-9255.096583982562	69.17952510411845	3.851566343442755	6.798067128673502E-4	0.42303178465460595	6.41776038914634E-4	1.1463950110105773E-7	0.47942339467361306	-479.0795936530256	1143.3362926337275	132.35044140336987	192.68522174292985	15.920768300141024	3.7624205741367116	19	47	2	5	4	1	0	1	1	1	0	0.33325462573676246	0.035700042014324494	3.1677241091301878	0.5722202572745736	1.525660381498311	2.6503598346833885	0.00718436530666779	0.33325462573676246	0.0	3.1677241091301878	0.5722202572745736	1.525660381498311	0.0	0.17742157307122042	0.3499929989637113	0.3069512984840932	0.16563412948097503	
65400000	-9814.104726299109	-9304.143847793463	-509.96087850564527	-9265.439061867539	75.43885391020667	3.9058914238913585	5.728326139866016E-4	0.49891225813262585	5.626235233250342E-4	6.542812435596882E-8	0.45561226770847985	-473.77457469931676	1185.6373788335654	3287.9017273255713	277.86986671837036	177.00575391627376	3.5600662030788217	4	5	14	47	7	1	0	0	1	0	0	0.08683121550069768	0.1590143184357361	0.6458212983594409	0.3070989105075717	1.3607795785570493	0.010732184673270431	0.010486674052035362	0.08683121550069768	0.0	0.0	0.3070989105075717	0.0	0.0	0.18543962887906407	0.3344128747082991	0.30936546576660334	0.1707820306460335	
65600000	-9830.133111779403	-9304.236374925897	-525.8967368535076	-9265.82071214191	71.09243204008708	3.200122260997874	5.526343281269943E-4	0.453088427750982	5.985367975571202E-4	6.375877715863154E-8	0.4297009829638562	-487.37534921022103	1163.0958055309573	1428.3082698714525	106.92425664663448	185.9460370074696	4.05705055547261	17	6	35	11	8	1	1	0	0	1	0	0.6815390676968421	0.2969556103486468	1.5133182507876928	1.8628720154514893	2.066667976021963	0.8003548102978699	0.013230748035650221	0.6815390676968421	0.2969556103486468	0.0	0.0	2.066667976021963	0.0	0.19162995459803744	0.3445483285093962	0.30059629620894046	0.16322542068362583	
65800000	-9827.94769508908	-9303.002494644792	-524.945200444289	-9265.313930198607	70.95260545824465	4.126465545985848	6.202262836840722E-4	0.33028487342743185	5.871738989298252E-4	3.937220734730384E-8	0.33689382515257643	-489.8988981166946	1759.8368307345163	185.57810282660233	304.81752406865667	104.93926018149006	11.013764381144412	17	16	19	18	7	1	1	0	0	1	1	0.6603693549706703	0.12553131268171946	1.5300629625016915	0.06494647937063344	0.23261214077729275	1.6376158911608065	0.007619654568837089	0.6603693549706703	0.12553131268171946	0.0	0.0	0.23261214077729275	1.6376158911608065	0.19318430895456895	0.33375207979315785	0.30869757921818974	0.16436603203408334	
66000000	-9828.719696203538	-9286.916459726637	-541.8032364769003	-9251.36442767042	119.63826288357866	3.629154884131753	5.906460778718208E-4	0.4763919580404457	5.608172199513799E-4	7.134170516099008E-8	0.4702420055247174	-505.0268129170997	3846.533313023465	337.9825132263715	195.46156082278523	211.87920826345646	152.8912436294236	7	38	4	7	21	1	1	0	0	0	0	1.4139568392029598	0.38146817167796876	0.9569763927377928	0.1179035063617869	0.06542695639167613	1.482802285463952	0.002500294079554659	1.4139568392029598	0.38146817167796876	0.0	0.0	0.0	0.0	0.18682985793264398	0.34000593466431817	0.30224730975231723	0.17091689765072057	
66200000	-9839.863508647824	-9309.019081735674	-530.8444269121505	-9273.012235846214	73.00529305854847	4.261463725824786	6.050345808370547E-4	0.38791355620064966	6.413464104443154E-4	6.777722069689431E-8	0.41508511647156604	-489.8177271720074	2169.4126397991768	1192.7207850906075	595.051262188256	165.10309270454636	13.866046402872678	11	1	10	48	7	1	1	1	0	1	1	0.8830246934679725	0.4777227449286538	0.6864752007812761	0.30340830452390416	1.8097385527412793	1.7692135692540527	0.013832969916836838	0.8830246934679725	0.4777227449286538	0.6864752007812761	0.0	1.8097385527412793	1.7692135692540527	0.19404931950563264	0.3272687359880526	0.3013217329136763	0.1773602115926383	
66400000	-9807.11247661247	-9301.934606240366	-505.17787037210553	-9265.146737154046	50.490822861990395	3.3473271422082407	9.102574535258926E-4	0.5059103870238845	8.551329145582583E-4	1.8728897456566114E-7	0.4987617798569405	-466.4041368412554	1632.8402087794711	1138.0211137712843	167.85830783533874	149.3172820020674	1.674995539891529	3	14	7	46	7	1	1	0	1	0	0	2.352894462544236	0.8192608000243509	0.7591424532576649	1.1905311950447721	0.5081259304302612	0.9562303717159626	0.004562504055823739	2.352894462544236	0.8192608000243509	0.0	1.1905311950447721	0.0	0.0	0.16888776590334895	0.3611713288146468	0.29723883586271904	0.17270206941928504	
66600000	-9821.705891761267	-9316.336102166035	-505.3697895952317	-9281.079132225002	58.67240902099727	3.596347463500865	7.304364779652155E-4	0.3453777198548481	7.234906704660624E-4	7.19523012881114E-8	0.3620622989609152	-465.4086355611311	1579.5116965031607	475.65250588099593	339.98675023963824	135.03788518898855	1.2636067115508687	15	4	4	47	7	1	1	1	0	1	0	2.3076465752055757	1.6049118003154201	0.8419201888548373	0.3000906019154371	2.482036411343555	1.03943360638792	0.004578050122729761	2.3076465752055757	1.6049118003154201	0.8419201888548373	0.0	2.482036411343555	0.0	0.1782393275979575	0.3235646514471431	0.31550865986956994	0.18268736108532932	
66800000	-9790.783090211118	-9295.056587932157	-495.7265022789609	-9258.988356908727	53.655153355680575	3.7974739186973507	8.988725536951056E-4	0.4688586446327431	8.395340195609816E-4	1.989829094664954E-7	0.48599434964428734	-458.4458307214661	1216.3572129101326	600.2968385191754	90.61235526933899	120.30230662228648	4.083232048075601	16	7	19	29	6	1	1	0	1	1	0	1.9081608488220387	0.11538926752728802	1.0315329307535617	0.7189720521776279	1.6725325279204921	0.4106969850232537	0.009629311644998152	1.9081608488220387	0.11538926752728802	0.0	0.7189720521776279	1.6725325279204921	0.0	0.17156419538169576	0.34189252893925887	0.3131966457909626	0.1733466298880824	
67000000	-9831.896048456621	-9307.891880735186	-524.0041677214357	-9270.90250764935	82.86309948160138	3.654428977969128	5.698799403798817E-4	0.45290081232930307	6.086482612419214E-4	6.463067662585494E-8	0.42469383578584957	-491.50066920758644	1448.3183441360297	188.50133813868695	357.1970071711069	175.03649826594145	17.940836560043245	17	29	7	17	7	1	1	0	0	0	0	1.056050320961678	0.48716673547856487	0.0631672672330241	0.19921077497346526	0.1583954612108022	0.2994795499765898	0.004845234410277473	1.056050320961678	0.48716673547856487	0.0	0.0	0.0	0.0	0.17831756252792058	0.33732265285739926	0.3048861165471472	0.17947366806753265	
67200000	-9787.817755753811	-9288.426875928779	-499.39087982503133	-9252.627968867124	60.779907725350235	3.445854333635298	6.408664859024648E-4	0.3605618596950904	6.675861142982657E-4	5.6377385067731815E-8	0.3583454566456589	-462.5378009745641	1931.0036889153355	125.0952593043718	94.73132798006033	213.59431835477795	13.901969378689534	12	51	3	2	9	1	1	0	0	1	0	1.8249824254847984	1.0200805830369402	0.502601946566116	0.8350892401412597	0.7417977809060406	1.9480011656636844	0.003871378129033763	1.8249824254847984	1.0200805830369402	0.0	0.0	0.7417977809060406	0.0	0.19270797531852787	0.33651792677167347	0.30211241338018746	0.16866168452961092	
67400000	-9784.712338701756	-9304.718045855401	-479.9942928463547	-9270.952695740563	71.6363127722337	3.4135639996951275	7.406394468824777E-4	0.35983558841838664	6.75519826194857E-4	4.9588439830637835E-8	0.32532824893664875	-446.6358328741601	1792.2468597049033	48.345047783104015	167.97836844453008	8.775646282915122	11.677013436049082	15	25	29	3	5	1	1	1	0	0	0	1.87395474981795	0.5916582448205223	0.8692420987224951	0.16010950889516903	0.6126708190169597	0.9042814169574509	0.002141081964745716	1.87395474981795	0.5916582448205223	0.8692420987224951	0.0	0.0	0.0	0.18980816603042616	0.3442687559117972	0.3030832088833094	0.1628398691744668	
67600000	-9809.384787453018	-9308.207082264584	-501.17770518843395	-9269.982101969019	61.21733429632148	3.4430131679679365	6.754151041819526E-4	0.3614062846874726	6.726055020011777E-4	5.618082375169067E-8	0.3489176327819751	-464.13328247454655	1632.9414958329676	59.75996755435638	108.1284532472072	153.5516518433251	4.790048527042613	18	5	12	35	7	1	0	0	1	0	1	1.2697373789985857	0.4619671849359396	3.445369924162376	1.1553467590134718	0.6311228489410444	1.091129528378693	0.006959029217731918	1.2697373789985857	0.0	0.0	1.1553467590134718	0.0	1.091129528378693	0.1965759372566993	0.3193810779733563	0.3054958419950975	0.1785471427748465	
67800000	-9787.974266906482	-9298.424686211309	-489.54958069517227	-9263.955627124868	55.496684072434924	3.6337671287137887	8.009787720219629E-4	0.38222482032129773	7.81948544004696E-4	9.948133071854303E-8	0.40259384851893126	-450.45216338847445	363.9066360710834	1171.6217181245413	88.24511453021483	268.68506221631793	2.624168199678788	5	15	45	6	6	1	1	0	0	0	0	1.8141795245071626	0.48936441165806166	0.6695467975335956	2.519811537754566	0.537355192030021	0.4568413259688097	0.0026485073339990593	1.8141795245071626	0.48936441165806166	0.0	0.0	0.0	0.0	0.18206659080559653	0.3245957342011227	0.31790073902855026	0.17543693596473012	
68000000	-9818.186670660372	-9310.634832589749	-507.55183807062434	-9274.11780942852	55.112547706313414	4.075548497444299	7.684603944202818E-4	0.3998047370625755	7.10227834014238E-4	8.808846575017148E-8	0.39736985320188567	-468.86466870347164	1932.126625749668	961.5002543206091	47.11615345208986	147.31721586027786	2.04915397506847	6	11	2	51	7	1	1	0	1	1	1	0.6371964556690207	0.12349187706468322	1.622306205635187	0.4058581486751593	0.16602352562238118	0.891567626253184	0.007539636349166277	0.6371964556690207	0.12349187706468322	0.0	0.4058581486751593	0.16602352562238118	0.891567626253184	0.1890685364526298	0.3308148637129078	0.3008313179559069	0.1792852818785551	
68200000	-9777.78315272066	-9300.639153812619	-477.1439989080402	-9264.981615648143	47.61313661729965	3.686329736409855	9.44700877284861E-4	0.455485932443923	9.416256183963922E-4	2.249170415256524E-7	0.48920351214982155	-435.27442755359374	683.146105933614	1235.2315763266524	1652.2658757127901	69.55873994217555	7.140658984346583	2	7	6	54	8	1	1	0	0	1	0	2.2479791349860947	2.4110200425905592	0.8160538518540041	2.018582570236728	0.08470936429057294	0.628726744922627	0.004129046057333867	2.2479791349860947	2.4110200425905592	0.0	0.0	0.08470936429057294	0.0	0.17570828381575893	0.3386736734003657	0.3186804571749375	0.16693758560893773	
68400000	-9777.368209857486	-9294.637928339149	-482.7302815183384	-9257.082085724174	51.942784386019625	3.7669845266113477	8.009467214882552E-4	0.4274186664371399	7.625189257276934E-4	1.1900680105425796E-7	0.4339451590893023	-443.4943911819177	1327.628041833939	398.6852423321037	106.54195285822478	82.95843474582084	4.291507613369841	16	1	10	43	7	1	1	0	1	1	0	1.6379609982914698	0.664600860515351	1.4680147983805858	2.0048424261056	0.7861018193864947	2.848346341931233	0.0067284671859211154	1.6379609982914698	0.664600860515351	0.0	2.0048424261056	0.7861018193864947	0.0	0.18917258178680527	0.3329094431230838	0.3109888802479895	0.16692909484212132	
68600000	-9770.566109347612	-9302.914400497759	-467.6517088498537	-9262.01456175448	58.901612820433634	3.5252565181210653	6.551120134230873E-4	0.37518870484454797	6.460426600507119E-4	6.692015735797375E-8	0.4011140173904961	-446.8908470359411	1489.5551473958938	98.43319381351121	3.483272738864889	0.8250784078903538	0.1571528024228559	15	55	1	5	1	0	1	0	1	0	1	0.1929543915603905	0.2616053242353529	0.8023292945455257	0.4187663721230036	0.03825411481410274	1.1449570314291648	0.024644559729891134	0.0	0.2616053242353529	0.0	0.4187663721230036	0.0	1.1449570314291648	0.1937335101994324	0.3181329840585755	0.31251913207170073	0.17561437367029126	
68800000	-9827.71200547614	-9307.508539992103	-520.203465484038	-9269.461361795584	65.19741525683504	3.762676406484492	6.971226786709475E-4	0.35502865243169435	6.619701180474282E-4	7.204931272598944E-8	0.3805498055909166	-481.11173657902924	964.9688602723367	129.6199331200872	135.1881801906094	84.79225992269042	21.610523577175645	17	30	4	21	5	1	1	0	1	0	0	4.684116366270115	1.7298741621160836	1.9743177053619323	1.3216977347614869	0.2169718932547876	1.9037899116050963	0.006757700116473278	4.684116366270115	1.7298741621160836	0.0	1.3216977347614869	0.0	0.0	0.18771900304051678	0.31587321958998055	0.3203525229749821	0.17605525439452055	
69000000	-9811.13367827534	-9297.421920544475	-513.711757730866	-9258.520290074504	85.72667423509388	3.857945961211915	5.688078712666528E-4	0.36010648304450454	5.891812241694991E-4	5.0889033610543334E-8	0.3752981335249251	-475.3134389940663	2015.6657955984408	694.6713263642089	113.57565148402061	244.44915773563457	7.191284416316584	10	10	27	22	8	1	0	0	1	0	0	1.1924034159960644	1.3911312060197214	0.6359716476211181	2.313402935286319	0.07038990930614147	1.6094528211186787	0.010880009726488298	1.1924034159960644	0.0	0.0	2.313402935286319	0.0	0.0	0.1793801486061893	0.3314766671241031	0.31542704621612283	0.17371613805358466	
69200000	-9839.11649741572	-9321.538635876563	-517.5778615391565	-9285.235953849207	72.33400207121151	3.6509551371417306	6.367548531203173E-4	0.4980711836175248	6.331620139980737E-4	9.565840947644425E-8	0.4832954096532684	-480.6283804059696	1404.2135593233872	276.50548219121066	183.36098598047354	101.1477731912282	24.49881727346095	14	3	38	13	9	1	1	0	0	0	1	1.3463514101452851	1.4468310713359154	1.301930648539396	0.21387156640940033	1.8281715881106173	1.6861796772045188	0.00604217725918732	1.3463514101452851	1.4468310713359154	0.0	0.0	0.0	1.6861796772045188	0.18261235087347913	0.3482836785517518	0.2977313529002315	0.17137261767453757	
69400000	-9849.499194380845	-9314.621742461157	-534.8774519196892	-9281.440797614026	99.10103103958025	3.5109351645325817	5.953544656943954E-4	0.3988244556289636	5.462669762029068E-4	5.79641357522064E-8	0.41370542028113594	-500.8567426219002	1728.447083804406	273.88858134379404	297.79197408874626	5.087021308607874	12.344121253076363	13	1	55	5	3	1	1	0	0	1	1	2.05241425271801	0.4132183725341289	0.12077374691099589	0.4461321272086856	1.28099456699764	0.13176801042215902	0.003193239415690166	2.05241425271801	0.4132183725341289	0.0	0.0	1.28099456699764	0.13176801042215902	0.1851427827009614	0.33617839811046013	0.31000492424650006	0.16867389494207827	
69600000	-9825.128316898008	-9295.398808908587	-529.729507989422	-9257.076773155779	79.11101413298424	3.652120178030615	6.233127164446784E-4	0.4188401577834203	6.347465675929758E-4	7.521193229411883E-8	0.44295977318153135	-493.9744200064192	1548.9146036917944	282.53812860522413	182.6423884261423	190.05593306899786	38.47749024006244	12	34	14	8	9	1	0	0	1	0	0	1.0561917054952228	0.7870491530054123	1.3102477046052543	1.2303949837086792	0.4892092165618488	1.1920998397319729	0.0059834050011598324	1.0561917054952228	0.0	0.0	1.2303949837086792	0.0	0.0	0.18474922142698622	0.3284281353992472	0.32199262687607083	0.16483001629769564	
69800000	-9836.508905357356	-9301.862729485112	-534.6461758722429	-9263.479126326867	88.33253077847957	3.70456171554006	5.385731565077558E-4	0.38003061592718873	5.7091273535656E-4	4.477897367623578E-8	0.3817988526544692	-493.31600015357253	1476.62459873242	6393.796819100615	348.84833068074846	149.1482001137102	14.933564753972771	4	4	30	32	7	1	1	0	0	1	1	1.3963546537765237	0.597065930573081	0.026205602381569076	0.11120570078739843	1.4183860941142554	0.7889062009550974	0.0025035405788575334	1.3963546537765237	0.597065930573081	0.0	0.0	1.4183860941142554	0.7889062009550974	0.18313992790654335	0.3418549194427198	0.3030344206246965	0.17197073202604032	
70000000	-9818.624603459715	-9309.495532156867	-509.1290713028488	-9273.288504672268	60.62953417999693	3.837494891206049	6.659407923419982E-4	0.3554084991209943	6.386093469140893E-4	5.987134705584947E-8	0.3738481436202333	-473.72645179551637	1158.2707494488864	3573.26748700015	136.42207564481066	50.25079946431147	3.4443456009786106	4	8	58	1	6	1	1	1	0	0	0	0.7288054226745305	0.38683643970969067	1.3268836172131806	0.06348461137583207	0.08093179299757519	0.971399860651916	0.007458286077181138	0.7288054226745305	0.38683643970969067	1.3268836172131806	0.0	0.0	0.0	0.18040857847789246	0.36226976588512066	0.28155256785525284	0.17576908778173395	
70200000	-9797.20125273268	-9296.892898628315	-500.30835410436555	-9261.121611463723	66.15518613257265	3.408961231671195	7.339920982734555E-4	0.3694432350042907	7.926928018288913E-4	9.064016768667196E-8	0.4016150536440658	-468.85702914912446	1950.544775257282	295.1443146794936	114.44213528106843	144.60660717232642	7.227058560516009	15	3	29	23	7	1	1	1	0	0	0	0.2681438231948434	0.17716115108918817	0.2710968979208258	0.18863814775065713	0.7899940567788873	0.03180346722342787	0.00423403305902478	0.2681438231948434	0.17716115108918817	0.2710968979208258	0.0	0.0	0.0	0.17952650117463723	0.3402024821091136	0.30819345364583717	0.17207756307041186	
70400000	-9838.061142746867	-9320.106048112933	-517.9550946339336	-9277.89783050248	80.29500112570766	3.4857300759025414	6.380947247078175E-4	0.46444837165720937	6.375403463167917E-4	7.259158798621767E-8	0.4190123837925897	-476.8126239112909	434.39677717965327	1485.9776872947139	180.62608986164543	200.97988536679185	22.19432039671749	4	10	32	12	19	0	1	0	1	0	1	0.6758064800331431	0.00834315114877554	0.30210477541754593	1.9190891045751524	1.2205445880187176	3.2504426943419356	1.6978684918535545	0.0	0.00834315114877554	0.0	1.9190891045751524	0.0	3.2504426943419356	0.19698571785238508	0.32987898851878933	0.3013158919251855	0.1718194017036401	
70600000	-9794.405748558713	-9307.588145739704	-486.8176028190091	-9272.926417118808	56.548367615786	3.7860589402620164	7.971875625768809E-4	0.4043375899989636	8.080897907296294E-4	1.1601895085345382E-7	0.43486846366522725	-451.5933644174616	1334.441151457317	992.9819356574671	76.44258970144543	173.38687985260177	5.79698214281031	11	7	17	29	13	1	1	0	0	0	1	1.0028040662083808	0.4489233556717564	0.34874687840827856	0.25083629264829443	0.12092995586150307	1.3264120004475959	0.007688989047059553	1.0028040662083808	0.4489233556717564	0.0	0.0	0.0	1.3264120004475959	0.18555161184938676	0.33714460955845016	0.3095664488377892	0.1677373297543739	
70800000	-9831.782233934766	-9306.654048337678	-525.1281855970884	-9271.060672117757	66.37399530006071	3.6998137417473487	5.9391526723624E-4	0.41147627597735215	6.273562090864799E-4	7.753535850939425E-8	0.44136402967187605	-493.87498388584197	1301.6052707748595	168.78037227835313	94.12459099317735	15.821475748745979	8.065367479787708	19	8	42	7	1	1	1	0	0	0	1	3.489324905283958	0.2791078751084805	0.8154448250265349	0.04027489377265028	0.3440893411613175	1.0570293257839134	0.003454940025331031	3.489324905283958	0.2791078751084805	0.0	0.0	0.0	1.0570293257839134	0.17852243563032213	0.33227174073706456	0.3133592477283599	0.1758465759042533	
71000000	-9825.873040321281	-9309.72844415021	-516.1445961710699	-9267.914658283498	70.26852502432293	3.9624117248907207	6.592269250639098E-4	0.3639124837440018	6.287667628814683E-4	5.514171576348266E-8	0.3667079503167292	-475.21821049272734	1821.9360022898306	150.0355171899237	160.43609328272143	652.0893397000584	11.230316761666428	13	10	44	2	8	1	0	0	1	1	0	0.5536027271782424	1.7765549402498575	1.7762705452413206	0.9042005564728728	1.6190601356610648	0.2616661331403509	0.014939681115589687	0.5536027271782424	0.0	0.0	0.9042005564728728	1.6190601356610648	0.0	0.18689853745308188	0.3400555877063902	0.3071198058837674	0.16592606895676032	
71200000	-9804.958884135605	-9289.293200987267	-515.6656831483377	-9253.318725963325	66.73255473637576	3.8164279898071216	6.71539627774548E-4	0.38316304840520216	6.322587916084577E-4	7.745788206166256E-8	0.42351253011275264	-470.24559838086935	1002.5038010765371	1258.194640183688	3378.9922760336763	143.517544784446	5.284708297727927	3	1	10	56	7	1	0	1	1	1	0	1.1914106238958238	3.3812614637539857	0.24630049821356464	0.48926957162233037	3.130916914287696	0.5661188671211319	0.011595009863628677	1.1914106238958238	0.0	0.24630049821356464	0.48926957162233037	3.130916914287696	0.0	0.17823744492288354	0.3332176338746793	0.31287770382625824	0.17566721737617869	
71400000	-9835.51927953434	-9308.231772890496	-527.2875066438432	-9272.238621349134	82.77542349371626	3.603855141702498	5.125664775673911E-4	0.44715498610477505	4.891758979671099E-4	4.7917658767884564E-8	0.43762734967555406	-489.08232204669855	1818.9646542733562	178.3700082943202	310.11605368020616	197.9099047711235	5.402556950396096	9	27	15	19	7	1	1	0	0	1	1	0.4728318703415446	0.05613277159837837	0.9808640232724057	0.6495727589739263	2.3085731319498306	1.9957560319077994	0.009964605324483039	0.4728318703415446	0.05613277159837837	0.0	0.0	2.3085731319498306	1.9957560319077994	0.18290783369073604	0.32672570453833294	0.3196605791717335	0.1707058825991973	
71600000	-9780.895871825758	-9295.922366196533	-484.97350562922486	-9258.506789880952	68.8047121200126	4.078886565741643	6.576413986799205E-4	0.5065937321823775	5.894752451351444E-4	7.869031816827476E-8	0.45274155361979734	-453.21676076299923	2510.7698691274713	47.711767011171425	169.7022327393818	0.9705122559047552	0.2584822503286072	15	11	45	4	2	1	1	1	0	0	0	1.1436568694559093	0.17547532476935396	0.2848862680364669	1.9727830574568548	0.11360704980754151	1.8304805824220574	0.0029234435261371082	1.1436568694559093	0.17547532476935396	0.2848862680364669	0.0	0.0	0.0	0.19267938589384165	0.3459860829394201	0.2964360763708083	0.1648984547959296	
71800000	-9832.660274821374	-9307.48481138204	-525.1754634393319	-9272.634703958845	86.15849272254535	4.020819645182976	4.7763275137894894E-4	0.345074394389693	4.8102024741505234E-4	3.000626499113718E-8	0.3661513865844613	-487.4641026024263	3855.7368922515166	139.05140448745195	332.32518811821836	208.53808229875688	0.9048954610489841	12	18	6	33	8	1	1	0	0	0	0	0.3876285299916764	0.07813197702657247	1.7433337360982468	1.1796703705511111	2.0899731750647237	0.33065219779853894	0.0010456811916478156	0.3876285299916764	0.07813197702657247	0.0	0.0	0.0	0.0	0.19944083989798558	0.32807851776514196	0.30443110118935834	0.1680495411475138	
72000000	-9839.846205153905	-9296.92981547261	-542.9163896812955	-9261.637439941058	117.82559122839413	3.8746220147279016	4.6098699277813794E-4	0.4345492332836437	4.828564165199773E-4	4.927302189865049E-8	0.4468015003806117	-508.4188625384829	2814.057170824727	326.00531718123295	325.19273588980076	236.43839784561388	18.585227898719275	7	24	18	22	6	1	1	0	0	0	0	0.14311758006715197	0.09198661933114322	0.9539063785291513	1.4789706102059492	0.11352274614688676	0.3647352247424787	0.0018425383955003875	0.14311758006715197	0.09198661933114322	0.0	0.0	0.0	0.0	0.19766238191773314	0.33320987948119596	0.30421843353853134	0.1649093050625391	
72200000	-9833.237209214145	-9316.80395213023	-516.4332570839149	-9281.371525225917	78.66929361652095	3.6796195690810185	6.062395385123037E-4	0.40929618672365303	6.125017294229706E-4	6.228076965031448E-8	0.391007713523828	-473.9926530080044	1125.7107409708717	1345.2836527858024	79.1685855193187	213.82984708533712	7.613442793843033	12	3	26	29	7	1	1	1	0	1	1	1.902060459860562	0.6599820011795599	1.5406757803521958	0.19558650797817068	1.5200585354673775	1.9983849069509125	0.00799121698032752	1.902060459860562	0.6599820011795599	1.5406757803521958	0.0	1.5200585354673775	1.9983849069509125	0.1907542835472663	0.3329983264855261	0.31468646199441586	0.1615609279727912	
72400000	-9806.44948104648	-9292.431060814613	-514.0184202318661	-9255.08935853594	60.21928635297962	3.7624890570010106	7.019562141527954E-4	0.4189569273127258	6.555831008300996E-4	7.13565650741823E-8	0.3872495477387014	-477.39002153033465	2216.6894838158805	663.5034471540464	161.78289620364416	107.02293912731602	1.7795353594728862	14	4	52	1	6	1	1	0	0	0	1	1.991521593738032	0.4761646970810544	1.3836415752835922	1.4852287988415507	0.3319406809288328	0.5665298049720582	0.007445540831553883	1.991521593738032	0.4761646970810544	0.0	0.0	0.0	0.5665298049720582	0.19884576777080692	0.33932790119516903	0.29506001486333117	0.16676631617069235	
72600000	-9824.132367141368	-9311.658135266094	-512.4742318752745	-9275.749896621153	72.69203935153655	3.917367348009746	5.565759340373585E-4	0.3121954109570596	5.601184343026533E-4	3.197812230134411E-8	0.30852079005864524	-477.9926544222743	1679.307018556335	137.3581527284826	159.9031086296176	131.58966552339072	0.7517353826815105	16	13	24	18	6	1	1	0	0	1	1	1.6680498364684575	0.683478190355616	0.13352917092271854	0.027928784451232036	0.5163752487585871	1.9337654051966737	0.0042329128464534144	1.6680498364684575	0.683478190355616	0.0	0.0	0.5163752487585871	1.9337654051966737	0.18107925613841233	0.351292141597736	0.295050760032735	0.17257784223111616	
72800000	-9838.4244695119	-9295.858739007248	-542.5657305046515	-9261.371179186115	86.7084960876126	3.28986338428053	4.7290686467386044E-4	0.4849709798232327	4.703133414421103E-4	6.01200297378606E-8	0.5066342819047913	-505.55551441131286	6592.536521509231	375.75333077887353	156.97377247455339	11.281104788952115	10.07176571837733	9	35	27	5	1	1	1	0	0	0	1	1.5043743755024255	0.5890965807078522	3.3477282505682417	0.5131452997653662	1.6222543953171353	0.1069727440603355	0.0024798042109661343	1.5043743755024255	0.5890965807078522	0.0	0.0	0.0	0.1069727440603355	0.1982994201656395	0.3346215856661016	0.29950407613416363	0.16757491803409463	
73000000	-9835.571036431593	-9300.081987808111	-535.489048623481	-9264.042445445744	70.31591145573121	3.5124489699131263	5.495331117528782E-4	0.47573887235302126	5.253086943387238E-4	5.670832245428856E-8	0.4408157743591476	-501.16239606274104	2318.0062895376195	822.1145375395556	147.29242357036804	53.25279702575536	3.1977978449459674	11	17	42	2	5	1	1	0	0	0	0	0.8852666526282271	0.6567813318596233	0.6382152809615986	0.19626073263410335	1.9481182216040163	1.1123239389617507	0.0030203061809227524	0.8852666526282271	0.6567813318596233	0.0	0.0	0.0	0.0	0.1915951485221776	0.32640326089874655	0.31184362000831295	0.17015797057076226	
73200000	-9808.990887343089	-9309.597770513457	-499.3931168296316	-9274.582720258677	59.03488222602626	4.023493770545852	6.905180832891841E-4	0.39648371489985024	6.954507398686179E-4	8.053411244906597E-8	0.41309287544821455	-466.64352873565855	1832.861632309453	134.7924109249627	143.2666274279418	5.319428045135735	0.3715411176423149	17	17	36	1	6	1	1	0	1	0	0	3.3312841163152993	1.1435127501121694	1.0878206545546494	1.0369915781291412	0.6520266659566509	0.22617310179544062	0.00417220443444952	3.3312841163152993	1.1435127501121694	0.0	1.0369915781291412	0.0	0.0	0.19204292935008385	0.3444896370121844	0.30059962055341966	0.1628678130843115	
73400000	-9839.319130635042	-9318.891121819064	-520.4280088159782	-9284.35852412819	88.37522645268912	3.6360479894397377	6.113237195849223E-4	0.2995175586006254	5.944761324599741E-4	2.7690230711275475E-8	0.27727728136187396	-481.2712328241677	987.1864678059725	2165.6281471509214	211.9390296462417	115.6956620561361	9.245092304249736	8	5	43	13	8	1	1	0	0	0	1	2.3904130792050515	0.3744808622134749	4.445789140693802	0.13869367146857411	0.47104860733849474	0.16159797916894225	0.002024414638847959	2.3904130792050515	0.3744808622134749	0.0	0.0	0.0	0.16159797916894225	0.1851982495016576	0.32944284255149286	0.3075437255128674	0.1778151824339815	
73600000	-9802.863652463613	-9303.150662509917	-499.71298995369574	-9267.580626730807	66.95405135679559	3.3065889542111697	5.965881903188924E-4	0.4475968173098196	5.89495131027187E-4	7.067695835859737E-8	0.4577909623166015	-466.00486513839894	2069.9065325463416	62.6946361554237	85.71926691284558	141.23887883174632	4.0661621541915425	18	30	2	22	5	1	1	0	0	1	0	0.9416228464190631	0.7554127727960348	0.03083428839182956	2.1819622411742268	0.7140165649363954	0.10231137841133511	0.0043388236730795855	0.9416228464190631	0.7554127727960348	0.0	0.0	0.7140165649363954	0.0	0.19163009056025562	0.3388640239207048	0.29363119142903044	0.17587469409000842	
73800000	-9807.973019371633	-9304.408390201299	-503.56462917033394	-9264.307129718798	58.66405135184666	3.9858278424456977	8.283626064871654E-4	0.33953812309010223	8.113105042069363E-4	8.569798369874368E-8	0.34684765389482775	-462.5725140410019	1532.800307882834	153.40599397374126	72.93830410214991	263.24132344431456	14.049916956803555	15	30	19	6	7	1	0	0	1	1	0	0.39496128924116275	2.9010571574202113	1.0851988388239477	1.271128912722547	1.9577002427092633	1.8018839246846816	0.03351607399929701	0.39496128924116275	0.0	0.0	1.271128912722547	1.9577002427092633	0.0	0.18334562820692119	0.33495357948938304	0.2938008256965941	0.18789996660710095	
74000000	-9858.213439681054	-9299.114820899073	-559.0986187819813	-9261.860244200469	138.4616735980466	3.5252610101456563	4.177656848226445E-4	0.37578550533106747	4.227949460502377E-4	2.435889383105687E-8	0.37092641571852913	-522.5652596485547	2238.529808712467	384.1822159233868	73.62843333977524	149.4269467121277	16.010457465406336	15	34	14	9	5	1	1	1	1	0	0	1.3271951153258341	0.4743566371065328	1.114354071225355	0.36088395499749437	1.5803798194365581	0.955080554380014	0.0017133852609654198	1.3271951153258341	0.4743566371065328	1.114354071225355	0.36088395499749437	0.0	0.0	0.1767330594101429	0.3492645087151292	0.30873002553089013	0.16527240634383697	
74200000	-9820.798034265674	-9309.530540868604	-511.2674933970695	-9272.594930161855	66.12846568467572	3.927961923541927	6.96481817455354E-4	0.3853625467771024	6.433810051177132E-4	7.36211910891478E-8	0.4002419338491426	-474.30650434944624	2390.8321996339973	849.1685508584909	443.10790920626624	117.54957252240422	1.292314472161274	6	5	12	48	6	1	1	1	1	0	0	1.073857130023589	0.9886774703215248	0.810281199671719	0.16179747916852705	0.4616583051900295	0.6772081597957125	0.004089660773657027	1.073857130023589	0.9886774703215248	0.810281199671719	0.16179747916852705	0.0	0.0	0.18930953359068264	0.33581006886136805	0.2966550881720122	0.17822530937593614	
74400000	-9784.274773792044	-9293.221361605241	-491.05341218680246	-9256.555798058196	57.96925250874137	4.007119293272984	8.244786509037604E-4	0.5542784455567183	7.526662620736904E-4	1.9882896087958673E-7	0.5593635445234502	-451.34961433921677	842.4206865431433	1821.9102933184292	966.2073030386952	123.66248492607079	0.13243679532350439	5	13	4	50	5	1	1	1	0	1	1	0.6245286394283108	0.3700505771880723	0.6342801232515543	0.22837523136113078	0.3260348071735687	0.9711868799720309	0.008201119894090832	0.6245286394283108	0.3700505771880723	0.6342801232515543	0.0	0.3260348071735687	0.9711868799720309	0.2007291848484163	0.3332814518387368	0.3006608679931949	0.16532849531965108	
74600000	-9791.686586541275	-9292.22137500966	-499.4652115316149	-9250.344503758639	64.46658101140484	4.067401102438051	7.660737137895994E-4	0.4227819385023044	6.960402407693763E-4	1.1853503205166224E-7	0.44869971049532875	-455.69491529181505	903.8487220245202	69.99859921821704	114.2649668288166	483.1274504048701	1.0708094850894865	26	12	28	5	6	1	1	1	1	1	1	0.559495315055887	0.09466032417929807	0.9948610126027975	1.2992155830917727	3.5411211806170666	0.42725207787737773	0.00604883436124755	0.559495315055887	0.09466032417929807	0.9948610126027975	1.2992155830917727	3.5411211806170666	0.42725207787737773	0.18084728118726306	0.334857007806219	0.30599940646896934	0.1782963045375476	
74800000	-9813.63457287528	-9305.74209008609	-507.89248278919	-9267.257676732052	66.603914531647	3.9560605457143696	6.892989787051681E-4	0.38049715749287866	6.314624996490458E-4	4.798234555422375E-8	0.3323768004885803	-463.2483055250664	2480.0226656059676	293.1433318244453	41.93736480662641	153.95929078851583	0.08456052377558564	14	32	16	10	5	1	0	0	1	1	1	3.335708904674357	0.04104744956207645	0.30647255661863765	4.935067194086232	0.8805994026337599	2.683366554596678	0.01258490209630218	3.335708904674357	0.0	0.0	4.935067194086232	0.8805994026337599	2.683366554596678	0.17238297804456792	0.34183459484172246	0.314460040274316	0.17132238683939266	
75000000	-9862.121865562993	-9317.890267203838	-544.2315983591544	-9282.31133763446	92.08326726281321	3.5451934708051085	4.454763527962818E-4	0.37086975134892003	4.4299123199735324E-4	3.072046972513047E-8	0.3944446226403942	-506.90711329871334	2902.507003772866	360.67423445720357	306.9215871788154	205.78038586585336	5.06042390900861	14	7	9	41	6	1	1	0	1	1	1	2.7017531601919678	0.2927480264874453	0.3063373868849638	0.09455317696442864	0.08095250551477207	0.2612449480665639	0.0015303382440562628	2.7017531601919678	0.2927480264874453	0.0	0.09455317696442864	0.08095250551477207	0.2612449480665639	0.18395669899570447	0.32904148357705826	0.31879954670023164	0.16820227072700478	
75200000	-9813.741168292825	-9299.227000965122	-514.514167327703	-9263.27061012965	74.73475412038728	3.3007220747320334	5.345934886786496E-4	0.376403360566819	5.518393946001374E-4	4.3534848554613963E-8	0.388822363803891	-478.99252885037845	1059.962583683764	5634.227206424661	170.5502517125356	2.372204324191083	0.03529625508921683	5	6	62	3	1	1	0	0	1	1	0	1.1514474909644898	1.2515276125212842	0.23946701619507904	0.5338134456150321	0.3430658075316321	1.4108674259577696	0.0045832978019076575	1.1514474909644898	0.0	0.0	0.5338134456150321	0.3430658075316321	0.0	0.19082050959110702	0.3307112803773221	0.29830677521473714	0.18016143481683275	
75400000	-9846.190796823154	-9295.781021005769	-550.4097758173847	-9259.532186674627	93.37435043788466	3.719000334473583	5.129462468290182E-4	0.4726864605519674	4.315413027154057E-4	5.625697491408374E-8	0.5197614322165803	-509.8274712529047	2522.637243058709	179.96681804838127	267.8114759097345	237.59634685906659	7.348299038602261	12	5	25	27	8	1	1	1	0	1	1	0.288368050295141	0.023131830733061753	0.4168111909179947	2.7673220882992107	0.8706355576718169	2.2064700415802627	0.00742251395186402	0.288368050295141	0.023131830733061753	0.4168111909179947	0.0	0.8706355576718169	2.2064700415802627	0.17821153446482033	0.32921130781349234	0.3070286543925363	0.18554850332915	
75600000	-9834.959726774447	-9303.358226305332	-531.6015004691147	-9267.145854697894	84.8731255121214	4.0212633705702325	5.224200703668066E-4	0.40552452623935786	5.333953245252688E-4	4.79966632428193E-8	0.40016334043602697	-492.7391188087249	2257.7230500173564	2244.923648470136	206.1974794707649	133.24077731934054	5.542793696672441	5	8	35	22	7	1	1	0	1	1	0	1.7425903726723266	0.5478499160935694	0.5311140433097873	1.0726234121370677	1.6980446844403667	0.09475040584871171	0.00659894734991011	1.7425903726723266	0.5478499160935694	0.0	1.0726234121370677	1.6980446844403667	0.0	0.19292807110185856	0.3300336431679361	0.3048808098059905	0.17215747592421382	
75800000	-9837.555596874252	-9301.620671174085	-535.9349257001667	-9264.216046621134	96.1267408956419	3.685199928054918	5.478825627470957E-4	0.35517657776024425	5.023791230894812E-4	5.203188830169415E-8	0.4297556945035106	-501.67392452497415	2995.4510032688618	175.4484368266427	155.08917416296157	313.0195607445489	8.923580897255585	17	32	19	3	6	1	0	0	1	1	0	0.2633346087173607	0.027369958643052313	0.6324261594690815	0.3951802228098211	1.0531996391251626	0.20002557086891243	0.009425353390497904	0.2633346087173607	0.0	0.0	0.3951802228098211	1.0531996391251626	0.0	0.19131772385469475	0.3385097081652853	0.30027245810180136	0.1699001098782176	
76000000	-9847.159996726878	-9286.790691595079	-560.369305131799	-9252.722808205253	107.33409923276064	3.84416590239519	4.3551141631964507E-4	0.3550914849770445	4.288857833205262E-4	1.9918060866367582E-8	0.31866532633156175	-525.3098249448026	1504.5018941250842	763.974579834613	184.66826788021493	276.9276995283387	5.843807405849267	15	7	43	5	7	1	1	0	1	0	1	0.9849216295304944	0.48192055131901385	0.2647774237727219	0.18774226661122972	0.2755522786023767	0.8956150602230852	0.003755184882086353	0.9849216295304944	0.48192055131901385	0.0	0.18774226661122972	0.0	0.8956150602230852	0.17907176263260738	0.34105072408390874	0.31455016413259923	0.16532734915088368	
76200000	-9828.993164046005	-9292.450396061813	-536.5427679841922	-9254.271064231873	96.96802729330366	3.5740708292620487	4.468308587330169E-4	0.5081301314451224	4.404657268398699E-4	5.175756591015262E-8	0.49511165600199264	-501.05884671335934	2470.988488665627	169.9559794570169	256.99875079412294	24.991293659581714	2.948681170202753	13	12	45	2	5	1	1	0	0	1	0	0.8932288309568576	0.5944579405493634	0.40557572598313296	1.192660036696399	3.001521996070843	1.044032407063857	0.01042996553102998	0.8932288309568576	0.5944579405493634	0.0	0.0	3.001521996070843	0.0	0.1876779452002606	0.33751569260620656	0.3106840829823225	0.1641222792112095	
76400000	-9850.200161453471	-9300.992684919062	-549.2074765344104	-9266.472383840803	88.42330975138626	3.8362503806716366	5.997943794932505E-4	0.4454555811041491	5.976082200548575E-4	7.447387144363011E-8	0.4568757578879002	-507.1905756743735	1615.3861190343005	733.4676157953699	272.4911562706456	136.29633342709903	48.611886177968294	10	9	31	20	7	1	1	0	0	1	1	4.725750051718023	2.3838235442166456	0.23352981374832366	1.1867641387959091	1.5645404994431713	0.013569927372749785	0.0017852827294457965	4.725750051718023	2.3838235442166456	0.0	0.0	1.5645404994431713	0.013569927372749785	0.18927875349335171	0.3172175110729829	0.32937383146937566	0.16412990396428892	
76600000	-9856.825636779606	-9287.83303748421	-568.9925992953968	-9252.008425251286	121.38291883443206	3.7062983389897872	2.8305940080496593E-4	0.5017501282271665	2.972653664342743E-4	2.3985645542854578E-8	0.5321534629199454	-532.0324888071979	3409.9296754718816	1331.889794458656	173.336072328491	312.94248519351214	3.326135088896884	14	6	9	42	6	1	1	0	0	1	1	0.5236022364136425	0.3396850455504374	0.22391640563256496	0.3695358600391797	0.11998234342871124	0.5032545137704266	0.0025461931003063995	0.5236022364136425	0.3396850455504374	0.0	0.0	0.11998234342871124	0.5032545137704266	0.18281732162729156	0.332227686081344	0.30819908518804623	0.17675590710331746	
76800000	-9820.590988752567	-9311.863036269411	-508.7279524831548	-9272.174406548302	89.90978370488197	3.569910215064457	4.6177615659758267E-4	0.3495652006763621	4.5927317620042833E-4	2.967642598526405E-8	0.36968611856778216	-471.98025404939415	1372.6015141830442	307.63398665502274	122.14347708381878	662.1087252020168	0.17264687636045686	13	27	25	4	8	1	0	1	1	0	1	0.12322961160346671	0.32436472365411245	0.02631820853312782	0.1519293523802946	0.8927673044487329	0.17775439641749322	0.015046708835895218	0.12322961160346671	0.0	0.02631820853312782	0.1519293523802946	0.0	0.17775439641749322	0.1938426746054324	0.3402316297996314	0.30225522592191145	0.1636704696730241	
77000000	-9843.240091578524	-9298.930275418625	-544.3098161598992	-9261.29774961191	93.33755588130522	3.8429034448451893	4.5758168466766407E-4	0.4541013663913985	4.6463827781502377E-4	5.220102429966871E-8	0.4780294303303842	-507.0171682056697	2288.617075577449	1662.1329172143162	176.08573958844346	214.78433949027578	2.6427574780198175	15	2	1	52	7	1	1	0	1	0	0	2.198526814660763	0.12963973383523747	1.2540001096729463	1.0367467963996648	0.05512149676206457	0.19319688066883883	0.002841362636267526	2.198526814660763	0.12963973383523747	0.0	1.0367467963996648	0.0	0.0	0.1863827626402665	0.3364608914447586	0.3131621051116679	0.16399424080330632	
77200000	-9799.516528797516	-9280.674725617875	-518.841803179641	-9242.816919460414	67.70421573291065	3.678411315240424	6.342715460595678E-4	0.3787539986001994	6.144270262162003E-4	5.774649457008466E-8	0.37921232076597555	-487.0751363315708	1481.8814461892066	123.18823437410887	178.84265133910634	17.420706307069022	2.475761702088671	15	21	32	4	5	1	1	1	1	0	0	0.6061501669515613	0.2972830262787746	0.35258141194987497	0.21619768590328148	0.8930752192692425	2.01578365822265	0.007787749737045048	0.6061501669515613	0.2972830262787746	0.35258141194987497	0.21619768590328148	0.0	0.0	0.1866288211013829	0.355189602468388	0.2827805062960188	0.17540107013420964	
77400000	-9875.276168406437	-9312.254513426538	-563.021654979898	-9274.113485390757	113.93651416253162	3.8846131954864496	3.8797719907567106E-4	0.5174575976091907	3.942926843040404E-4	3.2887969817168435E-8	0.4778449785254057	-524.9909389769732	2500.3524109842233	779.3538586100743	314.784599952954	30.441035059116548	3.5584292897502423	17	2	50	1	7	1	0	0	0	1	0	0.21055914408948828	1.4302344140421817	2.3199331989812233	2.1973409698776454	1.042276188252377	1.6979695231949083	0.009468951750724526	0.21055914408948828	0.0	0.0	0.0	1.042276188252377	0.0	0.18923976874376422	0.3451229398106492	0.30495466233863094	0.1606826291069549	
77600000	-9843.929216759847	-9303.152111595165	-540.7771051646805	-9265.446372129945	85.73764885216696	3.9499421146439437	5.546769751098689E-4	0.5336184782847386	5.528422282302507E-4	8.716318864580983E-8	0.5295186062378641	-501.3764706944344	2397.71286686959	321.79601796071955	208.5140549211424	468.4640357055247	31.57871764672786	12	23	19	14	9	1	0	1	1	0	0	0.8646725601780259	1.7670351501050134	0.2816561933602411	1.9252744234020447	0.8425895643897043	0.3086215910997679	0.004628164425276185	0.8646725601780259	0.0	0.2816561933602411	1.9252744234020447	0.0	0.0	0.17653223788959435	0.3434598082265692	0.3067822800047346	0.173225673879101	
77800000	-9844.675838764486	-9306.520998472	-538.1548402924855	-9266.78636291512	92.52134697705044	3.923045550408578	5.31851010177715E-4	0.3989388796119841	5.259096672512149E-4	3.957217379565833E-8	0.37431912404785744	-499.31990401348287	1398.7662434390825	4471.7161672351285	302.53233665732824	166.11767916648287	16.716839406412188	6	5	44	14	8	1	0	1	1	0	1	0.2547190864770801	0.8965265354545934	0.6190178710940221	0.2911715065880197	0.49446527810030744	0.6486739274416682	0.016178475290965444	0.2547190864770801	0.0	0.6190178710940221	0.2911715065880197	0.0	0.6486739274416682	0.18129058728977684	0.3435219086756217	0.3101657932185746	0.165021710816026	
78000000	-9833.295185659183	-9313.222247119136	-520.0729385400457	-9275.553220391714	88.55268706503303	3.9487194487354413	6.009389865517131E-4	0.40223579305697443	6.159497917967738E-4	5.008164251196738E-8	0.37212324246510303	-486.6897532628535	1074.1392773630992	196.10119024721772	153.96736670873733	13.5685525594267	14.437498042912548	15	13	41	3	5	1	1	0	1	0	0	2.0955396951749212	1.3743960792444656	0.8790223771148462	1.287252696176281	0.9392036560794846	0.6542002255778359	0.0030010062104181266	2.0955396951749212	1.3743960792444656	0.0	1.287252696176281	0.0	0.0	0.17994970045236644	0.342302581001678	0.3021857731313905	0.17556194541456413	
78200000	-9848.775718291938	-9316.39192789301	-532.3837903989286	-9279.933100527925	67.2977266791886	4.048803018546878	6.428267265719017E-4	0.28063050615057455	6.367687982891853E-4	4.2032066841697325E-8	0.31252713642127866	-493.15833764504777	1157.8580175469222	872.3335692139767	127.15209780913813	9.732197770331357	9.86684494562496	15	4	52	5	1	1	1	1	1	1	0	2.6246526531558407	0.8370406461279687	1.86906791067595	0.30884099287049177	0.6846496604668102	3.5430011174229463	0.0077649514596280665	2.6246526531558407	0.8370406461279687	1.86906791067595	0.30884099287049177	0.6846496604668102	0.0	0.18108523957234807	0.34001710111498873	0.3124642952344246	0.16643336407823772	
78400000	-9807.544247224641	-9302.47002131224	-505.0742259124009	-9265.099580741473	71.08204294542432	3.7612589631124638	6.666474481684282E-4	0.4322871126302385	6.314591541397384E-4	9.835085583320148E-8	0.4518937175032759	-470.4793764740261	1461.5417877238854	125.82202089356268	162.70571363892563	457.491614453015	10.79034791003371	18	38	10	3	8	1	1	1	0	0	0	0.5992435339647871	0.138714786453621	0.6535345768381065	0.12828858377715177	0.6950451474627484	0.1057708983800012	0.009653361286614492	0.5992435339647871	0.138714786453621	0.6535345768381065	0.0	0.0	0.0	0.1779657798080035	0.34471046449206627	0.29706373975974626	0.18026001594018312	
78600000	-9791.116879271163	-9319.488985954275	-471.6278933168883	-9282.702130318743	62.73439906199347	3.6109808435211233	7.58388124094027E-4	0.42545186052634937	7.14309472389791E-4	9.315293672116557E-8	0.408945259329991	-433.3677345590997	1824.8536248996293	83.02225814860512	88.13604246544956	344.999360888544	2.57883825711762	14	16	35	4	8	1	0	1	1	0	0	1.4377201371710875	0.36608127268802965	1.262309111588806	0.4142120940036119	1.8434882775639299	0.45251323384464787	0.010528339475665213	1.4377201371710875	0.0	1.262309111588806	0.4142120940036119	0.0	0.0	0.18304297239237965	0.33718423198875364	0.29984340420726874	0.17992939141159722	
78800000	-9790.1863730407	-9312.974250031633	-477.21212300906785	-9275.754392340888	51.07450537532188	3.6515916064606415	8.090549627731904E-4	0.34868219024827724	8.109527883926462E-4	1.0467320038134879E-7	0.3844939788106277	-442.4770246288235	1528.188608491563	150.3663862023466	78.84699192263656	135.91544925446212	1.3839988974991337	17	16	32	5	7	1	1	0	0	1	0	0.9321689841207004	0.2691637740343354	1.1154298192392706	0.8948516851711839	2.0884768415890447	0.5088884783392433	0.014942579150916374	0.9321689841207004	0.2691637740343354	0.0	0.0	2.0884768415890447	0.0	0.18685121488831768	0.33135177367397145	0.30697313407275356	0.17482387736495664	
79000000	-9811.473975724162	-9302.728078010323	-508.74589771384	-9265.346562665214	79.23386544143035	3.779700524407618	7.320800128478689E-4	0.5886354755451194	6.290627427720653E-4	1.01263670714971E-7	0.4962241823859142	-472.1482205400572	1793.0879324014663	107.46937038030836	121.00843317188489	302.20733430742104	12.159990898584814	18	36	11	4	8	1	1	0	1	0	0	2.6492326785224014	0.3299523756693104	0.47200182967744675	0.2823080705656029	0.41480148079619017	0.3370616565250724	0.003918573529498903	2.6492326785224014	0.3299523756693104	0.0	0.2823080705656029	0.0	0.0	0.18078865070282607	0.3268859299731138	0.31679497531114714	0.17553044401291232	
79200000	-9732.210982640554	-9288.86634741259	-443.34463522796375	-9252.058541797362	39.44233071803359	3.506912297680722	9.465607490022538E-4	0.4989592907708921	0.0010011494282535377	2.526623525221861E-7	0.5014806765031115	-408.25831529839303	834.3858012512443	1004.3199831864698	39.606838084788365	61.62341863405023	0.28294840673434296	12	6	28	25	6	1	1	0	0	0	0	1.0539597030060224	0.442171620562638	0.6647221804092835	0.7742616425816838	2.6661667754067566	0.22972729221300964	0.005286806315417744	1.0539597030060224	0.442171620562638	0.0	0.0	0.0	0.0	0.18649180075812	0.3301627733316829	0.3055559859074428	0.17778944000275348	
79400000	-9793.854033150159	-9310.447300183454	-483.4067329667057	-9275.291273115534	58.6952084233604	3.6263308709783213	7.684750074331807E-4	0.3121748363757321	7.966700925957472E-4	5.7367151767123004E-8	0.3009941336509356	-449.72080009009466	1798.1816225579225	146.15776790251863	54.553598390933686	79.1542565486447	58.13672981465995	16	2	6	45	8	1	1	0	0	1	0	0.9271617125352702	0.3928652785683429	0.29631475311472033	1.8036828605582171	1.706786187543653	0.2786418280307307	0.00790851971048098	0.9271617125352702	0.3928652785683429	0.0	0.0	1.706786187543653	0.0	0.17820642569241268	0.3554797888510263	0.29949005241980853	0.1668237330367516	
79600000	-9790.21574060013	-9294.396779781691	-495.818960818438	-9257.821608055741	53.60448965188195	3.4748736323240674	9.052426106816768E-4	0.3721622742100523	8.678840869390679E-4	1.311135398815303E-7	0.3977963994926162	-461.2709926990096	1230.1647738223294	242.2319795940598	221.35171563235446	72.06695552829784	4.2651422832449795	14	20	15	22	6	1	1	0	1	1	0	1.693631361919871	0.6637784982505219	1.0214510419834446	0.9106709733425792	0.2733159752119707	0.02048222591094566	0.005382795533999568	1.693631361919871	0.6637784982505219	0.0	0.9106709733425792	0.2733159752119707	0.0	0.18110326441749833	0.3514215887516803	0.2962885188737384	0.1711866279570821	
79800000	-9806.566899901467	-9308.343982247728	-498.22291765373893	-9275.300336397117	52.30897997465572	4.153830024702539	8.007436764003847E-4	0.39380484418263284	8.18764960515071E-4	1.1396113093428909E-7	0.40872063363045474	-462.81867166627916	1635.2793510402298	107.36489096254721	226.31612199458854	81.02302774208458	7.509047121666098	13	26	4	25	9	1	1	0	0	1	0	2.539602667724123	0.866709084153792	0.23497403883285728	0.7014269347532308	0.31677410448985704	0.9247363257531935	0.004845216701776312	2.539602667724123	0.866709084153792	0.0	0.0	0.31677410448985704	0.0	0.18794844921093992	0.35156998422103436	0.30119789577547523	0.1592836707925496	
80000000	-9803.958300183527	-9299.463840936214	-504.49445924731293	-9263.498674898694	64.52994325740254	3.883122884599676	7.656116694613943E-4	0.41202967419685266	7.818483540574324E-4	1.1775482537801484E-7	0.45508342725391965	-464.9014625937157	2047.0875435034889	2162.4850613306976	165.5167076345501	177.6555719309889	23.98069123866912	14	1	33	15	14	1	1	0	0	1	1	2.739881195665634	0.8020156338656185	0.4522738293541421	0.7552867364173054	0.4691538091284447	0.004979218157138592	0.002789383880812808	2.739881195665634	0.8020156338656185	0.0	0.0	0.4691538091284447	0.004979218157138592	0.1968597799377898	0.31281825223045695	0.3102415765419416	0.1800803912898108	
80200000	-9813.015463940146	-9321.428619517374	-491.58684442277183	-9283.8543862992	56.78167075290889	3.682423155363948	7.387246914930505E-4	0.3855346438041489	8.092606165849938E-4	1.0018237835040113E-7	0.4009576720422576	-458.27964714561085	776.0653668897284	40.864316702977	66.93382772640399	80.3628600914158	56.94614112904044	23	15	2	20	17	0	0	0	0	1	1	0.43318062394073276	1.7979229047314278	0.0236703741508907	0.2610518043025145	2.3114143976763355	2.1335260014477493	0.020333547185637593	0.0	0.0	0.0	0.0	2.3114143976763355	2.1335260014477493	0.18409621215207536	0.3418210308681053	0.3108483429710827	0.16323441400873584	
80400000	-9795.53747856048	-9291.82545713733	-503.71202142314877	-9254.16194591855	74.2297226524107	3.3207461049948517	6.282934606993357E-4	0.43771183109268014	6.59083214782624E-4	1.0211200178860655E-7	0.488004200562889	-473.11763968185807	1309.065247372473	77.53833154137833	191.16862859606897	12.552416074583101	14.49184567585083	20	21	27	2	7	1	0	0	1	1	0	0.49326076844807576	1.0451386209141307	0.1309061222461964	1.2658703664985802	0.22328818156118715	0.028678927856400943	0.008782301724435128	0.49326076844807576	0.0	0.0	1.2658703664985802	0.22328818156118715	0.0	0.18595137713635831	0.34629441760102697	0.2967847747187617	0.17096943054385214	
80600000	-9802.951410094904	-9314.203856694023	-488.7475534008803	-9277.12157546587	47.5474846525885	3.2792619163232333	7.975125522893011E-4	0.44052319551852837	8.534501159268332E-4	1.4113199451323013E-7	0.4629823369365548	-451.1986624187618	1046.7489885194568	98.6478091621296	102.82037568511234	45.074573882891904	10.748659836618037	16	33	13	9	6	1	1	1	0	0	0	4.721771943631874	2.49589662963526	0.1603428553193518	0.5122089756816023	0.9400890130751307	2.183147694599319	0.00456175599286754	4.721771943631874	2.49589662963526	0.1603428553193518	0.0	0.0	0.0	0.1874530241083004	0.34278094616124183	0.30269021675312574	0.16707581297733123	
80800000	-9770.3327859018	-9299.564646339259	-470.76813956254153	-9261.418542363834	42.22284706202345	3.3886737432827876	0.0011448922106610717	0.4732718132114833	0.001070236042790248	3.5444249094887725E-7	0.5353731756534404	-431.77841824961473	380.28317410837025	1236.3405110486317	150.93623047516834	68.18098862945018	8.685998201490488	4	13	6	49	5	1	1	1	0	1	0	0.7275522422893249	0.6677905123709752	0.25076007164203157	3.755208184919238	0.9276036699048223	0.0971771815164057	0.009315871401585301	0.7275522422893249	0.6677905123709752	0.25076007164203157	0.0	0.9276036699048223	0.0	0.19254772038559323	0.3407322598980971	0.3003240763195315	0.16639594339677738	
81000000	-9768.531082350666	-9303.09052209362	-465.44056025704634	-9264.237618593506	69.32176872548355	3.5908338437281246	0.0010159199209771289	0.4791533156056433	9.13355645560294E-4	2.261103060979522E-7	0.49741020853796003	-432.5081997337964	986.6803922820981	46.72705138788137	39.2971589020429	87.911986586527	13.955040149085688	20	19	7	23	8	1	1	0	0	0	1	0.32590483755118427	0.46707898283204236	0.2912053364350156	0.5595687506418986	1.5468952693513567	1.7837841841958337	0.013538023952356397	0.32590483755118427	0.46707898283204236	0.0	0.0	0.0	1.7837841841958337	0.18949667733648698	0.3506864437031403	0.28578469003516505	0.17403218892520686	
81200000	-9786.417073143251	-9295.568774213516	-490.84829892973465	-9261.351416777292	58.92823461024333	3.6283716950614373	6.886587357440845E-4	0.4356193745837226	7.622661733189296E-4	8.812333201851234E-8	0.4075785922806201	-459.84880159165704	1166.4467728054997	159.9994477456044	74.68944512386861	14.37658134381443	9.100929349064042	19	10	41	2	5	1	1	0	0	1	0	3.944852241561683	1.265610621902448	0.1767979303725485	0.37241605556312357	0.016217178225587624	0.14346726988300482	0.0027016045607222146	3.944852241561683	1.265610621902448	0.0	0.0	0.016217178225587624	0.0	0.17978475436857524	0.359505453151781	0.3025268734191362	0.15818291906050666	
81400000	-9793.339839153508	-9303.404162565017	-489.93567658849184	-9265.52539177747	57.64277599154998	3.472002898662733	8.768623789192968E-4	0.3309225826741714	9.154141023767247E-4	8.291166820654752E-8	0.3315850705139652	-451.214367748614	950.898764338405	141.6936263775885	85.10125363262857	138.20714868046667	15.29789789070977	17	2	40	9	9	1	1	1	0	1	1	2.4793061045833404	1.1466632533017844	2.608417284797614	0.5381259235605422	0.6110031984589311	0.5422281869035467	0.012674272893513857	2.4793061045833404	1.1466632533017844	2.608417284797614	0.0	0.6110031984589311	0.5422281869035467	0.1847652273438071	0.34096990415686423	0.30501546408974506	0.16924940440958255	
81600000	-9779.343914780457	-9291.70488394219	-487.6390308382666	-9257.193493814002	59.91222011230639	4.062543279780526	8.928794592723079E-4	0.3996710817125978	8.369792011169628E-4	1.324979567725483E-7	0.4208648006521516	-451.70601669037467	554.6997613834004	1889.8709020214337	99.12796271961962	93.63188374824661	14.334093417295568	5	10	48	5	9	1	1	1	0	0	0	0.8618049233664551	0.14285181720670773	0.5430911970152008	0.21431742574981372	0.10529872177327218	1.933185964309366	0.00677243749249974	0.8618049233664551	0.14285181720670773	0.5430911970152008	0.0	0.0	0.0	0.17309880103685812	0.34119456751409366	0.3145695914182227	0.17113704003082444	
81800000	-9826.606811811507	-9314.23031242945	-512.3764993820563	-9278.9316836268	66.98942269809375	3.961063739218481	7.441288706068547E-4	0.46932545765053346	7.275376502644654E-4	1.0812940833670115E-7	0.4568967168424434	-470.8573594719667	1797.105274104137	1466.3306898813064	243.64864446804074	51.92214750004475	32.19810304169028	17	4	6	49	1	1	1	1	0	0	0	2.8434043059480505	0.49428139120153225	2.765431678007727	0.05424854537854513	0.3292444700238962	3.5829307709364557	0.007491013447507681	2.8434043059480505	0.49428139120153225	2.765431678007727	0.0	0.0	0.0	0.1737076916269061	0.34922265435868755	0.3121520254886162	0.16491762852578914	
82000000	-9792.390273413543	-9306.781713232564	-485.60856018097996	-9270.070980279756	62.21241499670509	3.9255056471054854	7.598947565280741E-4	0.4478559860083199	7.799358443506659E-4	1.1548018859427123E-7	0.4406325467009982	-445.08957060108173	2340.8809807296466	2572.328694477118	112.16802969791756	163.70409335371824	16.526834816324754	11	2	27	22	15	1	1	1	1	1	1	0.22400606363210437	0.0607492769920342	0.5408791141384534	0.3274444755753954	0.816590644153206	0.4929321828482719	0.014878257776236374	0.22400606363210437	0.0607492769920342	0.5408791141384534	0.3274444755753954	0.816590644153206	0.4929321828482719	0.18584158153304536	0.33033875280179154	0.3149907042945051	0.16882896137065692	
82200000	-9815.297456632745	-9315.877070186856	-499.42038644588905	-9279.798049215993	61.36144080416083	3.250425842479988	7.720613107651288E-4	0.43680602870152574	7.920062532409832E-4	1.2990429926025362E-7	0.4364839542265107	-460.78775851944926	1302.8192828540818	344.66843982943595	71.54239007250322	215.792296367522	16.389881517569528	14	12	19	16	16	0	1	1	1	1	0	1.6005302356831208	0.13020079698389483	2.347533115435009	0.5562224585961612	1.6631406415478185	0.20825799229046252	0.01364291737780812	0.0	0.13020079698389483	2.347533115435009	0.5562224585961612	1.6631406415478185	0.0	0.19668811069852138	0.3177687538201063	0.32348752315913093	0.1620556123222401	
82400000	-9816.481092499398	-9307.493097222963	-508.98799527643496	-9268.112769727602	66.04185493188807	3.4387393016438894	5.558224543138058E-4	0.5734026121751323	5.4953138628174E-4	9.64325221799597E-8	0.559498151641356	-471.7349277596159	2118.979819666574	94.88842601653577	60.80576169350981	189.3196897866354	27.101228698729805	14	7	7	34	15	0	0	1	1	0	1	1.2269082697169658	0.45592376685705344	3.263716367546897	0.42401302741804864	0.41918321208431303	0.8319370648794848	0.010949863944842052	0.0	0.0	3.263716367546897	0.42401302741804864	0.0	0.8319370648794848	0.18846898333468715	0.3345416597989193	0.2906550300183449	0.18633432684804738	
82600000	-9794.043661444322	-9301.406185473525	-492.63747597079856	-9265.252820106381	53.23136235087734	4.016017783885724	9.471150965036907E-4	0.3827209177324473	8.999341897258442E-4	1.0824513147381956E-7	0.36911455237526625	-461.11358602671	698.408979957457	142.96950182619048	111.036599453421	38.682215979476865	10.653839473604055	20	16	27	4	10	1	1	0	0	0	1	1.6695890580565615	0.8484947664225987	1.077314681430939	0.34342960932395916	0.11384816890730301	1.048452917655748	0.005203690424928372	1.6695890580565615	0.8484947664225987	0.0	0.0	0.0	1.048452917655748	0.18487979926034526	0.33388693447150924	0.2962748762034583	0.18495839006468592	
82800000	-9773.44916874006	-9296.203361647013	-477.24580709304814	-9257.876465966117	52.170912691563146	3.853768660661397	9.84304095239735E-4	0.49640703007602693	9.01395995281118E-4	2.0138294095770955E-7	0.4767665388051419	-443.71282948632677	1430.9132234990975	234.9729778306792	71.92787967436449	49.032144757109464	22.357028277320087	17	4	43	2	11	1	0	0	1	1	0	0.7400947901374059	2.042840283069808	0.3344781201755829	0.8284049109656412	0.8718057752700823	0.03345356273084743	0.013518000696231365	0.7400947901374059	0.0	0.0	0.8284049109656412	0.8718057752700823	0.0	0.18189248642015474	0.3404154930126191	0.3096965471817284	0.16799547338549656	
83000000	-9762.173464877838	-9297.179610038917	-464.9938548389218	-9262.379151202453	49.22162850265445	3.708404699057875	0.001110267179442617	0.4147890522516251	0.001056045718552776	2.3493431192744594E-7	0.4444417097774377	-433.22583602232896	843.2616506366793	68.0930361122777	27.443259058376974	22.034202014582554	20.875091441394357	18	45	2	11	1	1	1	1	0	0	1	2.66182201839389	0.578870139830748	0.0022417933996653388	1.7950225278874539	0.028708092679952956	0.24536841899211917	0.00539671515611548	2.66182201839389	0.578870139830748	0.0022417933996653388	0.0	0.0	0.24536841899211917	0.17309898538943852	0.3427363568498933	0.3067357259227759	0.17742893183789113	
83200000	-9787.3182480805	-9306.929570943112	-480.38867713738864	-9268.974100326355	59.097069384958296	3.8324242222191067	8.525688303292383E-4	0.35596009935610123	8.366446449691672E-4	9.120070215130248E-8	0.35831112920794983	-446.7632032994655	950.9189367359486	75.09183237550516	29.253984830740382	77.35086618505996	9.48126220450023	18	2	1	47	9	1	1	1	1	1	1	0.6846291637295557	0.8192353624409652	0.09512268355880203	0.09997289559332108	0.6758350703715428	0.11990408708165824	0.005654402016491629	0.6846291637295557	0.8192353624409652	0.09512268355880203	0.09997289559332108	0.6758350703715428	0.11990408708165824	0.17941637083360615	0.3479918702539127	0.2957115282639069	0.1768802306485732	
83400000	-9799.66609835894	-9293.420412811096	-506.2456855478445	-9257.870895637765	84.81765561857524	3.7524972320904246	7.239291967212305E-4	0.4263603988668325	7.103689184389905E-4	1.0793550151376888E-7	0.4479514944881486	-468.4183525225476	279.70104637519273	1437.5951978201815	92.63185374550443	111.30218350076524	26.419346325938264	5	12	20	31	9	1	1	1	0	1	1	0.6672014081049202	0.2566981403061551	0.0033199566497098443	0.5638518898823166	1.1913686128293637	0.5791091457308144	0.01344642233121029	0.6672014081049202	0.2566981403061551	0.0033199566497098443	0.0	1.1913686128293637	0.5791091457308144	0.18352510042521952	0.34585489073202835	0.30073856273326854	0.16988144610948264	
83600000	-9789.499243786091	-9297.898765615184	-491.60047817090657	-9258.9277838411	52.72267695291614	3.5533181220608774	8.731265857433311E-4	0.4680657490859756	8.480178840835922E-4	2.1358121348708475E-7	0.531504580036405	-457.3209631855284	387.7690808113131	1086.4238158529695	109.68335591328675	72.9887823970501	6.766868632662079	2	15	31	23	6	1	1	0	1	0	0	0.6559755477882268	0.35227817511216175	0.14377099350201475	1.3620696738941809	1.6104045241609968	0.3196958186083693	0.01178985747096835	0.6559755477882268	0.35227817511216175	0.0	1.3620696738941809	0.0	0.0	0.18439847506176466	0.3313512510148581	0.29903330730631783	0.18521696661705844	
83800000	-9779.28052663331	-9292.61739509271	-486.6631315406003	-9253.0705825757	80.67121576511111	3.5930666580208075	9.386366655773848E-4	0.5339666659774831	9.015573485107654E-4	2.232309348382467E-7	0.4925730307370776	-446.64775666399305	1073.0032812212546	86.44934233629579	59.55684946973354	136.01967919425152	14.724828401185118	17	14	33	6	7	1	0	0	1	0	1	0.501220701380365	1.5710222835055452	0.08375351302406035	3.7536074279362612	1.710912618314865	3.0078780451055898	0.04201327946047721	0.501220701380365	0.0	0.0	3.7536074279362612	0.0	3.0078780451055898	0.19512420252383403	0.32071762478888327	0.31017277416519007	0.17398539852209155	
84000000	-9808.804637066773	-9305.960569145902	-502.8440679208711	-9264.593263887129	52.9165457045256	3.8311865895886466	8.893808089096661E-4	0.45498218953934066	8.116718404788868E-4	1.4996501021367088E-7	0.45896917801114323	-466.6960862478952	1063.8132733189623	443.68627812239856	70.1350441570461	103.60436106696942	13.012176301269449	12	13	6	38	8	1	0	0	1	1	0	1.0660423090179643	3.6270728900202363	0.22298839561130235	1.1067517749714197	0.1709428564584232	0.47014018935615687	0.010924980912765291	1.0660423090179643	0.0	0.0	1.1067517749714197	0.1709428564584232	0.0	0.20038946807450017	0.3200525701761066	0.3136172452759571	0.16594071647343506	
84200000	-9779.230267799892	-9293.365253102667	-485.8650146972257	-9251.724282114279	63.79040013959828	3.8054836282123716	6.748939230797992E-4	0.3831531091278706	6.99874708406259E-4	7.059736637929897E-8	0.3901895887657617	-450.02725165937835	931.8905807712857	179.2605877135842	19.772068982043372	93.93267256870831	13.582499220449423	16	5	15	35	6	1	0	1	1	0	0	1.0946705077319818	0.2311781136771646	3.3477172507993327	0.5588625591007494	0.7556329388621097	0.9644867017625182	0.015055222918962188	1.0946705077319818	0.0	3.3477172507993327	0.5588625591007494	0.0	0.0	0.19239437410871643	0.33346658610627594	0.3052606876340628	0.16887835215094377	
84400000	-9781.228849813533	-9294.752444270347	-486.47640554318605	-9258.00208331251	60.61505780546848	3.7330848906382594	0.0010045129213497354	0.38360342355581234	9.187176009345119E-4	1.3689601186451203E-7	0.37677610777667486	-449.74990872996506	222.2822669210244	796.5588842399269	614.5023386644575	70.59340878898367	8.000029066528075	5	15	5	45	7	1	1	1	1	1	0	1.2828687665697496	0.11163862032221804	0.5214680798299476	0.35469551290994633	0.2503531817542901	0.3947200937690328	0.008281963142748802	1.2828687665697496	0.11163862032221804	0.5214680798299476	0.35469551290994633	0.2503531817542901	0.0	0.18845492857887242	0.3383694884352019	0.3027495570697957	0.17042602591612876	
84600000	-9800.360699131177	-9305.678156779395	-494.6825423517824	-9267.470023090707	60.313968559400294	3.8989756027419005	8.450676768162422E-4	0.37459010317300584	8.728076906789556E-4	1.5242670275727315E-7	0.4413726492267243	-458.018060763773	1086.4422701962458	160.4640764189913	105.57642187786679	57.968153730478356	16.9962477859276	17	6	43	3	8	1	1	1	0	0	0	1.704884168584051	0.25779160304386173	1.2051257401837336	3.2355947494176154	1.2255384726097402	1.686342096631115	0.0047309235472213565	1.704884168584051	0.25779160304386173	1.2051257401837336	0.0	0.0	0.0	0.19867512834784187	0.32921269851931106	0.3028652266840453	0.1692469464488006	
84800000	-9795.354612802317	-9300.043897721696	-495.3107150806215	-9260.400730684638	64.02315366847972	3.887250534017415	7.078312080997106E-4	0.3572605640940437	7.118660257852751E-4	7.049388374720159E-8	0.3739496649111075	-461.22710226435925	1409.4850268824923	540.1943428363206	108.20391458613126	99.11130744917595	13.417260595954911	15	3	35	17	7	1	1	0	0	0	0	1.222142250770591	0.23533494773890357	0.4975725865284927	2.0079360471402707	0.5994598708959736	0.846370692461144	0.005975709306785834	1.222142250770591	0.23533494773890357	0.0	0.0	0.0	0.0	0.1906788931483957	0.33846775746690355	0.2955102367683147	0.17534311261638488	
85000000	-9827.9588022664	-9298.51144460945	-529.4473576569497	-9263.27396909492	70.73938135100688	4.0374984823863915	6.06598834220607E-4	0.46145520706156257	6.110678340703747E-4	1.0662356878852578E-7	0.5361784368220625	-489.95818162623266	790.7603708999056	3561.1479902154592	240.73912693320412	125.64145487968472	7.945008677261343	4	7	40	19	7	1	1	0	0	0	0	2.6890852889697063	0.3441548291088488	0.09072169306045849	0.3692058350151249	0.05946730962312949	1.8891640966664562	0.0036750596477129367	2.6890852889697063	0.3441548291088488	0.0	0.0	0.0	0.0	0.18070759842508502	0.34249948391172347	0.3157946036359121	0.16099831402727818	
85200000	-9812.33419003054	-9292.752195055	-519.5819949755407	-9253.254849581463	59.35190877674029	3.4974678071800587	7.27346441255247E-4	0.428850288981121	7.061125370961534E-4	9.617602931432765E-8	0.4416456857868392	-486.78797407695913	1145.030043308587	694.9268739584214	100.70334811373075	50.292051517635635	8.89179780427816	25	9	36	1	6	1	0	0	1	1	1	0.376852163000955	0.28816399384913105	0.08146326169799385	0.8977175141988327	0.8170929722593061	1.120112040290237	0.021036746732167932	0.376852163000955	0.0	0.0	0.8977175141988327	0.8170929722593061	1.120112040290237	0.17962913325279287	0.34530787784305284	0.3099175046185579	0.16514548428559522	
85400000	-9814.081469243121	-9303.453444376011	-510.62802486711024	-9266.056689283345	74.85245473482166	3.558052735524604	7.018658781820327E-4	0.4023552896406144	7.291886078434801E-4	9.968133368966649E-8	0.44438722961091287	-477.8781659433393	1032.7281752399526	161.33027439636885	136.4451383815655	17.23823932651364	22.70425164462806	18	21	27	1	10	1	1	0	0	1	1	1.9790599328984608	0.3606604334795545	0.056278606065108705	2.0417671209372292	0.6054258091794745	0.09694198997555012	0.0066905991596268	1.9790599328984608	0.3606604334795545	0.0	0.0	0.6054258091794745	0.09694198997555012	0.1817784449074478	0.340757511370641	0.3098255660545069	0.1676384776674031	
85600000	-9815.534982942228	-9297.01028880638	-518.5246941358486	-9261.68269865035	69.64638469892621	3.9088257125375825	7.272255668954474E-4	0.5229358870402996	7.173082474908522E-4	1.312593161040292E-7	0.5178839342831418	-477.0597136856874	1797.5063289980508	146.02362519233463	162.0374041117402	84.83731854491971	25.504759276487466	17	19	29	7	5	1	1	0	1	1	1	1.1613070166324353	0.34508847865324577	0.9464427954009169	0.8802371064088843	3.1128006361696205	2.9503004291715125	0.014050473229445028	1.1613070166324353	0.34508847865324577	0.0	0.8802371064088843	3.1128006361696205	2.9503004291715125	0.19260640225348885	0.3197994239879203	0.31198077705409805	0.17561339670449158	
85800000	-9812.952532858622	-9298.741736413584	-514.2107964450389	-9262.292512438524	61.37949176818266	4.058600217097813	7.263369377047609E-4	0.43814273053750613	7.352563680379532E-4	1.0726497948680641E-7	0.45754893819802195	-475.03584533915244	1536.446327496306	278.31063310106197	83.11324469772762	216.3656587715828	8.662787792192768	19	7	15	24	12	1	1	1	1	1	1	1.1655021623288282	0.2915085858659324	0.9944111792672168	0.6497995348916753	0.585606826809169	0.22230414071749693	0.010319385521479828	1.1655021623288282	0.2915085858659324	0.9944111792672168	0.6497995348916753	0.585606826809169	0.22230414071749693	0.1783852470797982	0.33167947409825754	0.31562161132459515	0.17431366749734795	
86000000	-9845.10603929326	-9307.839650566115	-537.2663887271451	-9270.880664342167	70.42362098743008	3.450624705177461	5.705161820551375E-4	0.4675936305215139	6.306117800396529E-4	8.26439648031651E-8	0.4807796942787118	-496.50550313481506	2500.5325941985866	533.2371439536978	202.09108733887498	173.5353840137775	14.854609714191266	14	15	8	29	11	1	1	0	0	0	1	0.8985732583274014	0.2141421664924448	0.14412281157000595	1.871406311058275	5.056840008449822	1.5080091526705168	0.005185040808641391	0.8985732583274014	0.2141421664924448	0.0	0.0	0.0	1.5080091526705168	0.18913972649353003	0.3385666876480412	0.30606331629727795	0.16623026956114959	
86200000	-9776.697504184582	-9301.650666331663	-475.0468378529186	-9268.170043039487	47.79037007332633	3.6126572277818294	9.860178306364078E-4	0.5128056575351874	8.697332185992123E-4	2.813720254536877E-7	0.5777308115910668	-440.6563145400184	1571.514697016185	63.7731324567326	82.49122294107349	120.15181899305236	11.518301376956988	14	15	21	20	7	1	1	1	1	0	0	1.6974727087107528	0.2610441988354826	0.33557539095095607	0.03772263461082179	1.063605529847658	0.08020059099342541	0.0045118056742248945	1.6974727087107528	0.2610441988354826	0.33557539095095607	0.03772263461082179	0.0	0.0	0.1822422274559834	0.35058283667232315	0.27661189798657726	0.1905630378851149	
86400000	-9791.46684256969	-9296.298766024063	-495.1680765456257	-9260.284379830908	61.40867182388449	3.703800975595236	7.651814273718571E-4	0.35093658821853624	7.547429880656631E-4	5.4549786789476834E-8	0.3133449053245058	-463.47520779842534	1709.6725636949839	96.13573911568638	31.307716638400553	75.52754836378416	12.496511586198588	19	40	6	4	8	1	1	1	0	0	0	0.8325670768281016	0.4538963030833678	0.25512840809718434	0.42930266286366725	1.5564695922995935	0.5236461131936868	0.0034610459761083914	0.8325670768281016	0.4538963030833678	0.25512840809718434	0.0	0.0	0.0	0.1734234065760794	0.3181744765494263	0.327896384353427	0.180505732521066	
86600000	-9786.363454826964	-9302.822822577325	-483.5406322496384	-9263.954108274846	63.97134754187651	4.290429007672318	9.307603813162381E-4	0.3678947052024425	9.118227704101363E-4	1.395480229100105E-7	0.3988760800504823	-452.29955438397945	809.3478629235578	92.45328558290811	116.34081246443209	119.28673338287133	6.3034845342765555	17	9	27	17	7	1	1	0	0	1	0	0.1767768575510669	0.09518259504443875	2.017803551774812	0.17727014816000208	0.3406721005698582	0.15829914758841754	0.01783449929426834	0.1767768575510669	0.09518259504443875	0.0	0.0	0.3406721005698582	0.0	0.20121295883457146	0.31538384055092056	0.3095180862446059	0.17388511436990087	
86800000	-9790.605543981377	-9300.474862032515	-490.130681948862	-9266.004388256615	44.22832491745056	3.59918283327665	9.510562624002531E-4	0.46254031599025675	9.472521886079382E-4	2.0408863664269241E-7	0.48262534259742934	-453.8243736759359	259.47677695069416	846.3513787683715	167.5808003163988	116.40064580783941	7.549243643113869	4	15	14	31	13	1	1	1	1	0	0	2.8512483405753763	0.3053558426444675	0.5771981042112606	0.7263291910045857	0.021591186617450454	0.23537297557209091	0.007721251552026077	2.8512483405753763	0.3053558426444675	0.5771981042112606	0.7263291910045857	0.0	0.0	0.17688781712789983	0.33989463667889314	0.3063676042838447	0.17684994190936107	
87000000	-9817.535971718155	-9309.428020689658	-508.1079510284956	-9268.383827384254	86.59932412902205	3.835823009736245	5.968550772819307E-4	0.5233196465166693	6.383387080399728E-4	1.1752158823817616E-7	0.5660629371146433	-469.340553779728	4642.664418066987	299.0869552965074	337.3247132779102	54.42277019717756	37.1546123007859	6	2	37	1	31	1	1	0	1	0	0	0.48711337340470184	0.12320835764651077	1.5968695024692967	0.8717235128367622	0.09923884711793016	3.603512483268934	0.006262967044559186	0.48711337340470184	0.12320835764651077	0.0	0.8717235128367622	0.0	0.0	0.19150302931094587	0.34749190121187995	0.2934034875049882	0.16760158197218464	
87200000	-9805.098212355453	-9309.643563718017	-495.4546486374366	-9271.23166860544	55.344263733889754	3.386297412233475	7.884109302749679E-4	0.36849066135635444	8.256743496442556E-4	8.324407724937411E-8	0.3625225759271386	-451.90039036939913	1306.7998418732889	80.73686837509715	100.67255367563178	140.16226139189382	15.747130165219692	18	18	27	6	8	1	1	1	1	1	1	2.4187147441382186	2.327910598760755	1.0835252021014825	0.42579543327333624	2.3464557569121904	2.0478072726094814	0.007595491427918338	2.4187147441382186	2.327910598760755	1.0835252021014825	0.42579543327333624	2.3464557569121904	2.0478072726094814	0.18795747262043672	0.33293325961168957	0.3007704028409633	0.17833886492690917	
87400000	-9795.557669246282	-9314.199360367327	-481.3583088789543	-9275.793876117665	60.13675815238275	3.7587016603974726	9.11997428936119E-4	0.4109490570314914	9.568589087530562E-4	1.5088309368323052E-7	0.4211272498207122	-444.65501784931666	487.8068136768363	1417.9772843882085	71.57314322730589	76.90101082022947	8.080832456988212	5	12	31	24	5	1	1	0	0	0	1	0.8948818826021777	0.9468611397564397	0.8483449658245619	0.25855750159479785	0.8532559928042465	2.2266229502097445	0.014344419668001668	0.8948818826021777	0.9468611397564397	0.0	0.0	0.0	2.2266229502097445	0.18759912799875353	0.3186480286697013	0.3173761784807588	0.17637666485078501	
87600000	-9775.24104214546	-9282.782313242864	-492.45872890259704	-9248.205807899476	66.46273291346986	3.6201406778943546	8.185540752627455E-4	0.5024954498134885	8.310099392278883E-4	1.5276853228813954E-7	0.4721862117239033	-456.49161098003754	248.5922074182235	1289.41970013739	223.7566312320518	65.4173366273643	13.474640439841018	4	16	1	50	6	1	1	0	0	0	0	1.4701304346012742	0.14092013725528274	0.4761100835577473	0.3400810003852513	1.4413939912214695	0.6218215821609566	0.004156578468321154	1.4701304346012742	0.14092013725528274	0.0	0.0	0.0	0.0	0.1968519786854081	0.33500031101039407	0.29575780214893466	0.1723899081552619	
87800000	-9802.928696554114	-9283.654242554494	-519.2744539996194	-9247.695769262542	74.792972731458	3.5098738313798306	6.784097381407112E-4	0.5156301401124568	7.090180335654784E-4	9.863493005351663E-8	0.4571278894709589	-480.86293000145804	388.44716445583344	1379.6480866722557	151.7189057316043	102.74531266241567	43.951651608073895	3	13	38	13	10	1	1	1	0	0	0	1.187092369957236	0.7916698971280247	0.25646193582773974	1.4963242549682712	1.6518712445848924	1.7675049770149671	0.0038545159822710924	1.187092369957236	0.7916698971280247	0.25646193582773974	0.0	0.0	0.0	0.1837113467228479	0.3365161220954447	0.3152510178153235	0.16452151336638263	
88000000	-9795.296735175983	-9300.316637931839	-494.9800972441451	-9264.599787205112	52.13064037443307	4.007349146440505	8.674103973304534E-4	0.35967763015304094	8.12680902164387E-4	8.447694739154412E-8	0.358228665004936	-452.59974253266563	464.5485696241337	2170.295988837455	108.10061916687737	109.23160682390957	5.969219443601928	4	9	42	14	8	1	1	0	1	1	1	1.48410435366746	0.3827131194875211	0.3424451665746981	0.13630276402425814	3.5437784971552992	0.8468985051576142	0.009530672181668809	1.48410435366746	0.3827131194875211	0.0	0.13630276402425814	3.5437784971552992	0.8468985051576142	0.1710019117685923	0.3443661550643307	0.30969600750833387	0.17493592565874191	
88200000	-9837.880268172923	-9319.562785893815	-518.3174822791085	-9283.74621497905	79.90330360013613	4.18278030331976	6.687128680529059E-4	0.3127863889818941	6.469171413360835E-4	3.805410814679247E-8	0.30306511705627387	-482.937265738251	1432.118891392359	889.7888900446886	160.66600560477627	393.5649569203363	7.617029812789787	15	2	27	23	10	1	0	0	1	0	0	0.12930501993855517	0.11068787927153628	1.1105086761254186	0.2231911940498466	0.7315383647510788	0.6860009819254735	0.005277772403753613	0.12930501993855517	0.0	0.0	0.2231911940498466	0.0	0.0	0.17938038405440157	0.32886186373889553	0.3120877212761879	0.17967003093051373	
88400000	-9810.726611470198	-9302.335355757445	-508.39125571275343	-9269.220133666446	68.34762904181146	3.8018086007511904	6.974241751039301E-4	0.33756068276101375	6.649710310930748E-4	4.8758360171139706E-8	0.3239844121599928	-472.9523746028348	1229.9410914664159	106.45703498351229	132.89442557499015	146.50596326697647	3.7531491423585757	17	5	46	1	8	1	1	0	0	0	0	2.050576053112317	0.3128056948003622	2.509240082933314	0.3537200625194012	0.04534787204911663	2.1103765731310378	0.002975223651925914	2.050576053112317	0.3128056948003622	0.0	0.0	0.0	0.0	0.18765555342966633	0.3388962158980749	0.30930431932912467	0.16414391134313278	
88600000	-9850.342812911815	-9315.741262722331	-534.6015501894832	-9279.06955067511	88.60609420021214	3.9319667376726706	5.048454858518356E-4	0.35811242558601497	5.141292674833867E-4	3.580453310848926E-8	0.37263130070404094	-494.7706446165203	984.6561148791559	2180.8215441848743	368.486075929668	153.85761910787983	17.005921214247905	3	12	1	54	7	1	1	0	0	0	1	2.83967841246991	0.4823881461342121	1.1848667634451642	0.09293633220011482	1.345692506481767	1.8524239006827836	0.0040441966083097315	2.83967841246991	0.4823881461342121	0.0	0.0	0.0	1.8524239006827836	0.1829558436563987	0.3347173665548304	0.3166782096078446	0.16564858018092507	
88800000	-9814.883789268091	-9296.195939088122	-518.6878501799695	-9258.91167999332	70.41075321429332	3.7322879919539744	6.742093726082822E-4	0.4129513894668166	6.861955897801509E-4	8.567581088778965E-8	0.4221161656488699	-480.19133907207487	3015.5616640228204	2296.8939832053456	255.57112780772792	136.33983302018817	9.631144631389947	12	2	12	44	7	1	1	0	1	0	0	2.8669599999419115	0.3756500818677321	0.11320114659261617	0.484363346413135	0.20461775713612185	1.3799775060257555	0.005028531552280589	2.8669599999419115	0.3756500818677321	0.0	0.484363346413135	0.0	0.0	0.16603245363965308	0.3495851278948415	0.31780569615433557	0.16657672231116863	
89000000	-9840.467246608008	-9302.001807743307	-538.4654388647011	-9263.10160542469	85.10486714808525	3.6761963769419865	4.7291168951643306E-4	0.4627193086639927	5.345395722181636E-4	4.382705129972541E-8	0.43271120809849845	-497.4299386590891	3813.4314648486593	341.35162846194754	79.51819282216647	148.53024269803683	37.21174747999135	12	24	11	24	6	1	0	1	1	1	1	0.31898463406404637	1.5551270478505128	1.4437746689713506	0.6934539136857335	1.190205831906827	2.2146370521783187	0.013099385390890861	0.31898463406404637	0.0	1.4437746689713506	0.6934539136857335	1.190205831906827	2.2146370521783187	0.18005895526474977	0.3546329773972199	0.29815616913985865	0.16715189819817058	
89200000	-9854.670661592418	-9303.941908445831	-550.7287531465867	-9263.65796635812	82.50956824263564	3.5097888340429946	4.600024641005934E-4	0.43787329694365024	4.99249643560759E-4	6.003604116573428E-8	0.5033276583167371	-510.79189933210984	8689.25769436146	388.48804251408427	254.5961268853662	131.78125613225174	6.6992373709049255	7	38	11	17	4	0	1	1	0	0	1	0.045924481213659385	0.2635902191510019	1.094851949356746	1.6235348063562522	2.296974097318166	2.0370567951599763	0.01612157574861336	0.0	0.2635902191510019	1.094851949356746	0.0	0.0	2.0370567951599763	0.1853777872440469	0.342448999884693	0.29983184330094	0.17234136957031898	
89400000	-9834.002976386388	-9300.92368386002	-533.0792925263672	-9259.780145765839	100.99674686805585	3.6157943132636765	5.439765865966064E-4	0.4039386510366755	5.431465362067787E-4	5.579361150092352E-8	0.43107235112016157	-494.1846650033683	2494.499593616434	529.8771681904999	262.7006859718452	182.00171175897248	41.31074660259246	11	3	20	34	9	1	0	0	1	1	1	0.5760681717050189	0.5434036253237308	0.6069439531344385	0.6982213342737714	2.102682320860456	2.081335464659814	0.03011451714165626	0.5760681717050189	0.0	0.0	0.6982213342737714	2.102682320860456	2.081335464659814	0.1847989837108063	0.335991593058751	0.305529531109605	0.17367989212083665	
89600000	-9818.344899416143	-9305.661406428097	-512.6834929880462	-9270.608791479126	56.3692269038394	3.675807248333481	6.603964649263063E-4	0.3974819334806677	6.974332387404053E-4	6.552046467268691E-8	0.369522755951849	-478.17216088589004	1913.3831410591665	162.33609424453905	144.426441155715	83.1765734315396	4.0418590981056814	16	12	29	13	7	1	1	0	0	1	1	0.5926641567194951	0.10224254716905609	0.3011298025321687	0.025156434717946378	2.651256308070133	1.3259056892996441	0.013742875655858479	0.5926641567194951	0.10224254716905609	0.0	0.0	2.651256308070133	1.3259056892996441	0.18051981074761292	0.3536734308011882	0.29876823091931237	0.16703852753188558	
89800000	-9848.805901637175	-9316.966622333928	-531.8392793032468	-9278.785674620933	81.88201070452902	4.083103131164773	5.209123238020256E-4	0.39570282847789356	5.462849759450483E-4	5.252334843823687E-8	0.43198174834112124	-494.4091717281595	3872.4736801377835	1343.9298390938638	100.7966841399088	182.41435538869186	11.702877250762548	10	10	19	29	9	1	1	0	0	1	0	2.0886692797159854	0.4244797777669465	0.32362678200014144	0.5650962657983704	0.5938535846169538	0.65672794309454	0.004136296909288653	2.0886692797159854	0.4244797777669465	0.0	0.0	0.5938535846169538	0.0	0.166126017390207	0.3587170793891388	0.2889697057025258	0.18618719751812748	
90000000	-9822.679200462633	-9287.744725664581	-534.9344747980522	-9249.737257657462	82.1746453752763	3.56075269457277	6.430343861689604E-4	0.5772851866177916	6.022043779485094E-4	1.1549428067842637E-7	0.559265947002279	-495.17759659783746	1955.9149743371652	362.53018562016024	184.6797041164816	89.56662048466484	10.179485511220602	9	23	16	23	6	1	1	0	0	1	1	1.1265005491120685	0.1691264476383123	2.1974177093420435	0.688034599203818	4.254113495990788	0.3994359966098565	0.016335960868658742	1.1265005491120685	0.1691264476383123	0.0	0.0	4.254113495990788	0.3994359966098565	0.1866394545641348	0.33006080221554507	0.3221959498268852	0.16110379339343392	
90200000	-9817.944057379917	-9291.892071624043	-526.0519857558744	-9254.856901427094	64.63663046406245	3.6864081129587487	6.681083011109541E-4	0.40614911130597725	6.573897912508808E-4	7.840471618378007E-8	0.41868133327155316	-486.50788080223566	1540.8148725452238	136.3273751792547	141.62756389254275	129.82670217595964	63.529208765643354	22	12	24	10	9	1	1	1	0	1	0	1.5069391722939427	0.4344273386761547	1.242513533783076	0.027154648570230155	5.393739747296597	0.6094255089574409	0.015292031795623494	1.5069391722939427	0.4344273386761547	1.242513533783076	0.0	5.393739747296597	0.0	0.1868260393839501	0.3135055112895381	0.3199624031335269	0.17970604619298436	
90400000	-9811.19165056227	-9313.218621980648	-497.9730285816226	-9279.700595847366	56.86162100287422	3.4283682774698576	7.679440381671276E-4	0.3523672693782241	7.885834774078605E-4	9.528868944762198E-8	0.3938951739337175	-460.69756681873247	1604.247905343333	68.60399099548334	119.2581535507194	71.46252463394599	12.488056435235883	15	3	53	1	5	1	1	0	0	1	0	1.7274380412414234	0.3587876254669317	3.394720204352454	1.6245503428961603	1.0184644825268312	1.1696577782977577	0.005315876878811874	1.7274380412414234	0.3587876254669317	0.0	0.0	1.0184644825268312	0.0	0.19029758032638464	0.3351270313042997	0.30545207689515186	0.1691233114741633	
90600000	-9804.829321734756	-9292.53240629291	-512.2969154418469	-9253.398439274042	65.49828393394831	3.960930682505741	7.506183229005839E-4	0.38566254794923605	7.228785426647329E-4	8.448129117893708E-8	0.3968170643830301	-474.90254584430346	1662.6035203842073	342.51917381407736	60.58029827931506	118.60321318460342	9.972545011436946	17	2	1	49	8	1	1	0	0	1	0	1.127016521701868	0.29607848928219943	3.4818847783991975	0.6696551319211993	1.0225721628295332	1.198259745741471	0.008060453999484333	1.127016521701868	0.29607848928219943	0.0	0.0	1.0225721628295332	0.0	0.19363701536481295	0.33056159062026985	0.31025104001256526	0.16555035400235138	
90800000	-9828.92597909495	-9311.191020435808	-517.7349586591428	-9274.28083051793	71.78004043178834	4.118793193091078	6.854040462889926E-4	0.3953309090920656	6.713539502875194E-4	8.668136488788641E-8	0.4280027109247524	-481.950359844747	1458.5791061166594	251.2367264527489	186.7765875816891	172.62013618494174	11.483127753909208	20	1	24	25	7	1	1	0	0	1	1	2.684913702910785	0.8743008625472941	1.0519288401032585	0.18986775752067891	0.05662902574691026	0.013906874276964751	0.005041530699205054	2.684913702910785	0.8743008625472941	0.0	0.0	0.05662902574691026	0.013906874276964751	0.18662000349111707	0.3400132369292195	0.30896960660317424	0.1643971529764887	
91000000	-9796.354797075222	-9302.982282908231	-493.37251416699087	-9266.875505247945	67.21573170704434	3.808716302032422	7.834421165183794E-4	0.38942039631973385	7.950136232290462E-4	1.1182025127579417E-7	0.41044565228007157	-458.63586715181464	584.823869401608	1282.0397638257164	138.32200836177563	84.02858227712643	18.095147432072558	5	11	41	11	9	1	0	1	1	0	0	0.8215029352431865	0.5878877981125284	0.22400298662380122	1.9454169559894425	0.4119237236752422	0.6442748423560302	0.011020393093218688	0.8215029352431865	0.0	0.22400298662380122	1.9454169559894425	0.0	0.0	0.1727782263110266	0.3437646994016404	0.31439984213635763	0.16905723215097496	
91200000	-9840.366734368992	-9292.81348487406	-547.5532494949321	-9254.593320495685	94.79637452276248	3.8443124387759657	5.063631029096865E-4	0.3724616728106545	5.00451452621646E-4	3.272366691838695E-8	0.3816464092451363	-512.0579412792736	1956.2684886560417	321.00567369310613	140.23335274814497	181.89423864608762	11.191596438828773	17	21	12	20	7	1	0	1	1	1	1	0.5184309675959214	0.018479396228168878	0.28466970635989436	0.07672553519233181	1.6385844358008042	0.6540046510773758	0.012639848170916937	0.5184309675959214	0.0	0.28466970635989436	0.07672553519233181	1.6385844358008042	0.6540046510773758	0.18781636333874752	0.33997834473762384	0.3109335493329358	0.16127174259069252	
91400000	-9822.430283787864	-9302.132470689734	-520.2978130981293	-9267.779266662053	72.0611072733626	3.5446477136502033	6.103697931621404E-4	0.36264490555609497	5.896786475645447E-4	5.581145010380809E-8	0.38629925492182426	-489.1620311494917	2632.067652836804	296.5010390365332	130.94874874137128	5.932174655075222	10.952354958664076	13	27	30	2	5	1	1	0	0	0	0	1.907815926960229	0.23191060022207255	0.4215747743118146	0.4332364229254304	0.9838185420749023	0.07856478957187252	0.003300771611953704	1.907815926960229	0.23191060022207255	0.0	0.0	0.0	0.0	0.17597959865147578	0.3607812062999965	0.2967718613480862	0.1664673337004413	
91600000	-9831.49642334013	-9320.955606624168	-510.54081671596305	-9284.215138676169	67.1765282195146	3.4590502982918165	5.898493151088307E-4	0.4048106953850014	6.09979156383864E-4	6.637567272971887E-8	0.43454739364557426	-478.6039338027096	1991.24619952505	219.27923614808213	259.87722636740205	18.127836615979398	2.3562094602303314	11	45	15	1	5	1	1	0	0	0	0	2.108576926164678	1.0063280736356996	0.15935053584900213	0.155444697275627	0.8480438798047862	0.5215877637911491	0.0031841962049566834	2.108576926164678	1.0063280736356996	0.0	0.0	0.0	0.0	0.1876149660884003	0.33331281519965433	0.3071611526661112	0.1719110660458339	
91800000	-9844.797219181954	-9310.427604700357	-534.3696144815959	-9275.051279171928	90.31905077033294	3.425100172152644	4.6450099583151823E-4	0.472346734063402	5.08899002860052E-4	6.44367129373116E-8	0.5076466744810081	-497.0936742204678	1884.373967926205	289.846085782286	43.39583969196842	3.676446394449427	8.029581484661007	10	59	4	3	1	1	1	1	1	0	1	3.1743184549803454	0.1555705121408805	0.16469678089555032	5.637556446793751	0.03431287238170164	0.3089343313631518	0.005663114196539902	3.1743184549803454	0.1555705121408805	0.16469678089555032	5.637556446793751	0.0	0.3089343313631518	0.18700242007703108	0.31928139991170185	0.31657063989959566	0.1771455401116712	
92000000	-9777.792182044532	-9305.279745120788	-472.5124369237446	-9267.84152693011	62.598944751548174	3.354573783394866	6.763275509417043E-4	0.36300545788701627	6.543647073102881E-4	7.465398784789112E-8	0.39648409767029946	-439.32545668636146	1540.055358631151	72.21424002349498	216.73045440204316	0.43169991478943337	0.35195546774749037	16	32	22	4	3	1	1	1	1	0	0	0.9206451685245038	0.5594162112029064	2.629882573441669	2.13615089038464	1.4158091523032406	0.03156254802641476	0.009571779844800316	0.9206451685245038	0.5594162112029064	2.629882573441669	2.13615089038464	0.0	0.0	0.1688231089108125	0.33569933390552337	0.3186704663362423	0.17680709084742158	
92200000	-9798.294358025229	-9287.960308158019	-510.3340498672099	-9248.316339501795	81.12483911289836	3.7660781227826385	6.000940191310523E-4	0.4680264543347683	5.66022827730543E-4	7.659146985993647E-8	0.4766606592318827	-479.3089416239706	1899.9639661869026	110.94467981841268	168.67602492617002	69.75979351563312	0.5711602626930758	14	21	34	4	4	0	1	0	1	0	1	0.513542888576727	0.2734737225963818	0.036565949124481543	0.1384758737862516	0.03554018509916025	1.5027825296729123	0.012593407421644215	0.0	0.2734737225963818	0.0	0.1384758737862516	0.0	1.5027825296729123	0.18013294899999144	0.34358323601990665	0.30431133425441026	0.17197248072569152	
92400000	-9815.658685737128	-9294.245360551895	-521.4133251852321	-9256.247441327283	77.11101252116045	3.630099127419641	5.751775026204963E-4	0.48387617551849943	5.415361239437958E-4	8.107923434619358E-8	0.4790779045264101	-486.61297304153555	1996.3223559487647	3220.0899026798015	213.8680519958067	8.21173310629818	3.122791066843423	2	8	60	2	5	1	1	0	0	0	0	0.4069000184620135	0.25796893073196514	1.0064236715449972	1.1880141802850084	0.8866559075423369	1.3063388975157417	0.005179818061058427	0.4069000184620135	0.25796893073196514	0.0	0.0	0.0	0.0	0.176895643876733	0.33116870559249256	0.31530558350323945	0.17663006702753486	
92600000	-9838.494426150159	-9297.620612738141	-540.8738134120173	-9264.31569584368	76.6258585090924	4.065993178780124	5.315886911484647E-4	0.37687231158485485	5.541844492812824E-4	4.2172348958511225E-8	0.37241257498545893	-502.37630679065984	1847.6417369713952	370.9836946787921	98.51719939579881	229.80507604118	15.75644425684398	13	37	13	8	6	1	1	0	0	0	1	0.7684778172276625	0.09471358803556237	2.388437460564826	2.2662863216425877	1.4794638059605256	0.7576329775856598	0.00515131981380133	0.7684778172276625	0.09471358803556237	0.0	0.0	0.0	0.7576329775856598	0.18510476667827636	0.3293780357000675	0.3096439916198322	0.17587320600182374	
92800000	-9872.413802135048	-9311.355169517856	-561.0586326171915	-9274.375280070948	114.28700158071439	3.961801500336776	3.870785425779104E-4	0.3526255729515752	3.6149372634781106E-4	1.9966687348524358E-8	0.3759691472044225	-520.8624997842825	4639.2110931651805	573.5373603491083	145.62467920869537	248.52417326699532	9.53173487986828	9	30	26	5	7	1	1	1	0	1	1	1.232899404524676	0.2455701539998161	2.740648230751497	0.06506056395208175	0.5804481151095024	0.4433600149819475	0.005797955358873234	1.232899404524676	0.2455701539998161	2.740648230751497	0.0	0.5804481151095024	0.4433600149819475	0.18783778959994246	0.3500493371273566	0.2873940842126606	0.17471878906004018	
93000000	-9838.086663978247	-9287.315724734231	-550.770939244015	-9248.622564357305	94.77533533261601	3.2893481535848372	4.7498426028170344E-4	0.4402845658880302	4.635111976466483E-4	4.869749679960287E-8	0.46477595762308943	-509.4292863675795	3227.6866868580714	385.57197214662233	309.92670300251064	554.5375700080424	4.717545590318741	13	2	51	4	7	1	1	1	0	0	1	0.7582199493332172	0.48474326043892657	1.7063524003521156	1.2899006228020375	1.470322285841413	0.9463254156086872	0.0048356286181354515	0.7582199493332172	0.48474326043892657	1.7063524003521156	0.0	0.0	0.9463254156086872	0.17990146194052908	0.3419686552698838	0.30395741794578063	0.17417246484380627	
93200000	-9833.390471644756	-9276.363622642215	-557.0268490025414	-9240.44264215189	92.43577014357216	3.648044049845737	4.3737261990260375E-4	0.5194692573219083	4.1818119984302044E-4	5.189676892091312E-8	0.52196542380561	-514.8964827565932	5052.483711010621	3378.72143701713	106.51512009569703	253.04715951715897	5.802643102493072	2	11	1	56	7	1	1	0	0	1	1	0.35583730427372384	0.26170222480093935	0.009154263373131877	3.86709723132974	0.6401644154225115	0.37989066566983776	0.008327475357972578	0.35583730427372384	0.26170222480093935	0.0	0.0	0.6401644154225115	0.37989066566983776	0.19101652537152025	0.33619632675350597	0.30297069940632637	0.16981644846864713	
93400000	-9846.166162162224	-9312.633485968687	-533.5326761935378	-9276.247249520635	71.91140042231437	3.6737259407510754	5.785131810615164E-4	0.4350412754689362	5.648131869435534E-4	6.427748328388479E-8	0.45103134797019206	-496.4498632432821	3363.0923868686887	306.6086423478294	367.02183615909905	112.59136146840333	4.9860283340287985	11	22	9	29	6	1	1	0	0	0	0	0.9711618480975979	0.11323373298498916	0.23158058436743795	3.2127736721248095	0.30380386144982224	1.2661417923998597	0.0027660059874046205	0.9711618480975979	0.11323373298498916	0.0	0.0	0.0	0.0	0.19961570417388627	0.3360191867347027	0.28896338014628326	0.17540172894512746	
93600000	-9869.453118680618	-9301.187710127404	-568.265408553214	-9265.4210448655	129.60040280048972	3.7625452531736343	3.8809035359930994E-4	0.5037329671677603	3.727730773783028E-4	4.7060517202919887E-8	0.5803180268034476	-521.7766205814593	3663.555723506982	250.37662198647473	394.3564567965927	231.46652029596504	11.50012764174839	13	22	21	13	8	1	1	0	0	0	0	3.3465879923535153	0.7792149148394351	1.0776828195095127	3.7999318946140326	0.20827070188001742	5.006221651753368	0.001762402408729644	3.3465879923535153	0.7792149148394351	0.0	0.0	0.0	0.0	0.1692200479436996	0.34469937340741624	0.3009783541741371	0.18510222447474697	
93800000	-9835.306552370861	-9306.983579032832	-528.3229733380291	-9268.335894456965	65.80989741730734	4.396489325597825	6.545929921394994E-4	0.40043074702024667	6.760703904393487E-4	7.643198769207073E-8	0.41596724029015086	-491.2724425203289	2283.9660274907164	133.31717952445348	271.5703352094032	195.26205617158848	15.704874382530043	20	7	32	11	7	1	0	1	1	1	0	1.1423214659830634	1.1763509411057194	0.0527648914186955	1.0283143209379495	0.47473798039900195	0.5182243794993201	0.005994967671808166	1.1423214659830634	0.0	0.0527648914186955	1.0283143209379495	0.47473798039900195	0.0	0.18627182074870877	0.32447242507452784	0.31389437569226086	0.17536137848450248	
94000000	-9828.105770004606	-9297.453430579732	-530.6523394248746	-9260.453354154763	88.07740882814376	3.6135429327038464	5.980649699061561E-4	0.3719371408634887	5.881305385343735E-4	3.882753457383523E-8	0.3348838295984454	-494.10597637619287	626.9445396661564	1604.2919243066806	126.59228965240783	164.52458411237552	11.783955327922154	2	14	1	52	8	1	1	1	0	0	1	1.0552121041208502	0.11270241069489295	0.5766656752994772	0.9213936529074106	1.493931843251241	0.18901353537017718	0.005257960077398992	1.0552121041208502	0.11270241069489295	0.5766656752994772	0.0	0.0	0.18901353537017718	0.18946661046620017	0.32227377582090744	0.31729144901732564	0.1709681646955667	
94200000	-9834.865278183313	-9306.758075227353	-528.1072029559595	-9267.754425187264	80.44614069419588	3.550139741604318	6.482681112391314E-4	0.5087808332887239	5.970205843516849E-4	1.2701175992205513E-7	0.5560430595184661	-493.6890189363	2780.955264619209	769.6861385484851	225.36070483938968	180.7708835135001	31.604041210831895	11	1	30	19	16	1	1	0	0	0	0	0.5028409586126062	0.19580292638785418	0.43192329866704227	0.3608032743352813	0.8822469823720299	0.17311055825217694	0.004015760641418604	0.5028409586126062	0.19580292638785418	0.0	0.0	0.0	0.0	0.18150060722931596	0.33234568935525544	0.3127336913291394	0.17342001208628913	
94400000	-9815.644624618797	-9289.348183208438	-526.2964414103595	-9253.854984727775	84.25650037994077	3.7265768847948957	5.411969712360691E-4	0.4983962175333755	5.570811225215759E-4	6.804980779522217E-8	0.5004781579296343	-488.41261317812445	1826.5146199888388	242.07422426396738	224.89195094668182	34.05884556161266	26.650800625459894	13	3	43	12	6	1	1	0	0	0	0	2.7983552993121124	0.5060051494457909	1.1828202189469095	4.441964182959928	0.5082813342021564	0.11229963801388955	0.0031351735043796485	2.7983552993121124	0.5060051494457909	0.0	0.0	0.0	0.0	0.18131879079972774	0.33450204681620815	0.3099744916471223	0.17420467073694174	
94600000	-9802.38304838784	-9307.640842803834	-494.74220558400526	-9267.712584665302	58.58425688834112	3.7777523058974363	7.884582395824988E-4	0.4910981245103441	8.188810110375433E-4	1.4336321366871003E-7	0.4698069626491724	-459.91596107126315	655.3747878546727	1656.6478991492193	228.1181471326025	133.8954312116032	17.23098624369386	5	8	31	17	16	1	1	0	1	0	1	0.4704343944785591	0.20555383178688763	0.09932768164963357	0.21505355881911936	0.060921734923134484	0.522773047775597	0.010844959620556328	0.4704343944785591	0.20555383178688763	0.0	0.21505355881911936	0.0	0.522773047775597	0.1943227843986415	0.3479304940273476	0.30229500476264304	0.15545171681136785	
94800000	-9812.033960829347	-9320.37134263378	-491.66261819556803	-9282.427184801172	62.328326894443315	3.5194192363276984	8.957263735780612E-4	0.46613557644970705	8.756049097146222E-4	1.9486131931631395E-7	0.4832153032247161	-456.60773807041426	1368.6975577395715	121.78447950629923	72.54349883821364	139.002838021354	12.239523991676688	20	29	8	5	15	1	1	1	0	0	0	1.8975388349389517	0.4671952350543188	0.10045222180701464	2.085789498154981	0.4946184765469337	0.5189756149614841	0.0034038765408880064	1.8975388349389517	0.4671952350543188	0.10045222180701464	0.0	0.0	0.0	0.1949813169712435	0.3393158516683953	0.30158328381855465	0.16411954754180658	
95000000	-9814.76854443728	-9305.7433899101	-509.02515452717995	-9269.193031242023	59.28966760582238	4.092696614310182	6.468339624001797E-4	0.5418175231648249	6.596217120487295E-4	1.200247247422094E-7	0.5376532481962557	-475.45476924793974	1294.1684564582972	971.7318793499126	158.09859938772226	9.25431867998223	7.491274757216512	20	5	35	10	7	1	1	0	0	1	0	0.5824442786598658	0.3427182973784377	0.5155373048345576	1.154840870000206	0.3781466726877585	2.4626780034983433	0.0046617764745572636	0.5824442786598658	0.3427182973784377	0.0	0.0	0.3781466726877585	0.0	0.19647648391439998	0.3244730606507281	0.3141224169762396	0.16492803845863235	
95200000	-9778.686810300334	-9290.645680985883	-488.0411293144515	-9252.99442995738	57.68075002236247	4.061317597614612	7.358611370342551E-4	0.40282235901743857	7.28070308132194E-4	8.949478160120273E-8	0.4003037647292633	-456.52900088717064	1471.4911294928472	140.068226097062	109.1619747213078	69.44917886972709	14.360877527827723	15	29	18	8	7	1	1	0	0	0	1	0.7693199472453521	0.370230555018572	0.09731011218573797	0.5076666371919737	1.3438115971300995	0.5775303900399377	0.00630115019370226	0.7693199472453521	0.370230555018572	0.0	0.0	0.0	0.5775303900399377	0.17988440498592434	0.3437956439251277	0.3048315684035206	0.17148838268542735	
95400000	-9751.223430940878	-9290.983952367777	-460.23947857310156	-9250.508004923116	58.4632712953905	3.8527025963136845	7.886856862019013E-4	0.4838824374387232	8.090782413776498E-4	2.2548224212837135E-7	0.5672079636035691	-423.18793675067536	2004.8852265169273	39.38319753113118	191.04011072592465	5.249789326042519	11.884124231215946	14	21	28	11	3	1	0	0	1	1	0	0.42596713821239907	0.4041035863619482	2.1767786656327432	2.051555103491677	0.8561284394493089	0.07572363320276199	0.019420980039120884	0.42596713821239907	0.0	0.0	2.051555103491677	0.8561284394493089	0.0	0.1938944976584533	0.3365381522463919	0.30218702223297617	0.16738032786217866	
95600000	-9778.289937891233	-9290.606700303772	-487.68323758746277	-9255.443774975889	51.98415119645241	3.678882767313506	8.227021120933742E-4	0.5056328168927116	8.558712663701331E-4	1.8925229101399301E-7	0.5096267966214068	-456.093372867439	245.04686588353323	1066.7458509492146	190.45421231716065	14.731952171832335	8.372682393129974	5	13	38	15	6	1	1	0	0	0	0	1.614936425209298	0.18583704382972535	0.0777611292742354	0.008170760901888879	0.4723336217744808	0.25916624192611576	0.004427013578058322	1.614936425209298	0.18583704382972535	0.0	0.0	0.0	0.0	0.18771787817431168	0.3476149497322412	0.29275699109427494	0.17191018099917213	
95800000	-9770.103145695262	-9288.095139130832	-482.0080065644305	-9248.328055374344	55.242855873833925	3.9254001605098896	9.735004158632423E-4	0.5364950182453484	9.693677923931294E-4	2.8262805270830056E-7	0.5395150189045541	-446.6784002972038	1514.9382597160597	1117.1486061956232	68.06849914790318	120.73040296020469	9.064668295584902	12	6	34	11	14	1	1	1	0	0	0	0.7684914691952545	0.24788282242092202	1.7393871145727473	0.13968125092731143	0.05311425104911217	0.01896183991797182	0.014913867327023265	0.7684914691952545	0.24788282242092202	1.7393871145727473	0.0	0.0	0.0	0.1774437245498217	0.34229018143011347	0.303964461997612	0.17630163202245278	
96000000	-9785.48754433246	-9289.264528142312	-496.22301619014706	-9249.109971197544	55.18007963410718	3.628877459174952	8.131526663820074E-4	0.5661352622103979	8.235294679103121E-4	2.3693575981639748E-7	0.6028572358102738	-457.46682763875214	4178.768480945811	1070.0834558285526	1158.5008737317896	88.79977416595504	14.454442791744693	8	5	5	43	16	0	0	1	1	1	0	1.7501505237404735	0.30808900082116164	0.8411877108971794	0.035712104738529864	0.22139768489212405	0.41149796782935477	0.018637182502746086	0.0	0.0	0.8411877108971794	0.035712104738529864	0.22139768489212405	0.0	0.17479105026255748	0.3571461545585347	0.30674481156920164	0.16131798360970617	
96200000	-9789.881727559134	-9282.659678654427	-507.22204890470636	-9247.359340241886	76.55809659700628	3.5402311247840355	6.552192164465403E-4	0.4697231382699698	7.022235384005664E-4	1.0617877744757208E-7	0.4804346117710034	-470.6745921283614	1189.1763826568056	1453.0038922229194	132.10286491233202	97.0750953493883	11.91388937006632	4	11	41	13	8	1	1	0	0	0	1	1.3018818248996	0.9598161400075864	0.12180860379800058	2.878934965387594	0.28468097052882607	0.47650483799193005	0.0036744816765689548	1.3018818248996	0.9598161400075864	0.0	0.0	0.0	0.47650483799193005	0.17345056157123606	0.3324142981942809	0.3101481312642146	0.18398700897026837	
96400000	-9795.032983890984	-9307.985778043436	-487.0472058475472	-9270.280700022238	64.9621705811272	3.7160786913182293	8.068208672512063E-4	0.48164150488627	7.907942342514785E-4	1.604807517830206E-7	0.512694419801062	-450.03232068743654	1524.3356175334577	238.70322843655381	45.87250824095658	94.2295171439666	35.76261963079554	16	4	18	22	17	1	1	1	1	1	0	0.8738552761852312	0.364899795210213	0.055698088148431656	0.864575565896607	2.086899239743074	0.8330619881348792	0.015443140283858372	0.8738552761852312	0.364899795210213	0.055698088148431656	0.864575565896607	2.086899239743074	0.0	0.19483108022806325	0.3303935001658843	0.2886427926887539	0.1861326269172986	
96600000	-9767.14360991876	-9306.285261545077	-460.85834837368276	-9264.687273642927	61.78841909945183	3.7265099093379113	0.0010555159465564794	0.5023071332576946	0.0010351265646112737	2.644348696956296E-7	0.4893059389521712	-426.7386500122615	633.1201207408952	32.667768404455124	43.31760511182568	7.283817309648738	24.666976220800986	22	11	33	3	8	1	1	1	0	0	1	0.847426974810048	0.5289162117035938	2.579591600495492	0.9856194455678826	0.7057563378443074	1.1422793809332321	0.03291038549868328	0.847426974810048	0.5289162117035938	2.579591600495492	0.0	0.0	1.1422793809332321	0.1839292933138939	0.3435422698149247	0.3046020929257767	0.1679263439454047	
96800000	-9812.938989882725	-9303.615609189997	-509.3233806927275	-9268.019862690695	75.20979354229239	3.6923214675042946	6.231521093789577E-4	0.44484358883878466	6.24543854265852E-4	9.126394929508987E-8	0.49259739063397556	-470.8924368634228	1845.0145004150272	138.81145219675284	121.27052442481906	162.53189215058367	19.13268820205633	18	4	20	20	15	1	1	0	1	0	0	4.497279312750564	0.5968292141934006	0.04758057793680062	2.099701858865263	0.46253028202895524	1.1565174816291472	0.003367357913919264	4.497279312750564	0.5968292141934006	0.0	2.099701858865263	0.0	0.0	0.19342898504913875	0.3393403329886134	0.2889161203016101	0.17831456166063772	
97000000	-9787.6061127396	-9293.943093586284	-493.6630191533169	-9257.6417937905	54.53724175421451	3.328368488331974	7.877676951540966E-4	0.5265117634177052	8.087230818495566E-4	1.8380555176050468E-7	0.5385114056316662	-452.91035370923186	1188.9323649587163	64.19654934264204	475.3904126252548	146.75630019663396	12.945718439317515	22	24	5	9	17	1	1	0	0	1	1	0.7917111831098913	0.1708276020142827	1.3729967567140238	0.48172562741252284	1.3769528938398623	0.09363548574111721	0.00791606491988431	0.7917111831098913	0.1708276020142827	0.0	0.0	1.3769528938398623	0.09363548574111721	0.19026060221380786	0.3241175570027864	0.3102449002973048	0.17537694048610097	
97200000	-9745.314921658572	-9289.704770835919	-455.61015082265243	-9253.391123055117	45.68015706995349	3.6822462154001188	0.0010289783701579098	0.4300065732048379	0.001079958858318157	2.7092042281517703E-7	0.4984292567999608	-420.713633679376	725.4601058198298	60.88777884365423	94.44669858500835	73.13802246887407	7.6966421939650695	18	28	9	9	13	1	1	0	0	1	0	1.6675064080357755	0.21998933078477553	2.12783022052944	0.2818368273904407	1.657685314805616	1.511918057395157	0.009255394258996293	1.6675064080357755	0.21998933078477553	0.0	0.0	1.657685314805616	0.0	0.187309933905807	0.3482158531430755	0.2950004961817145	0.1694737167694031	
97400000	-9745.721624117987	-9290.34471782767	-455.3769062903181	-9250.61199533719	37.03197626283167	3.5644464669140494	0.0011381832158965629	0.6775372690308843	0.0011219249894816655	7.277465267703371E-7	0.701383058368858	-420.2719306383301	1163.9553664242085	360.0983343114151	63.65293480790976	46.93525429784695	4.596799756515489	14	8	40	3	12	1	1	0	1	1	1	0.3126079717142689	0.24093395782552554	0.7938861533313301	0.16820340109275353	0.3568596424062337	1.3081390738238028	0.03640912842085117	0.3126079717142689	0.24093395782552554	0.0	0.16820340109275353	0.3568596424062337	1.3081390738238028	0.17868032184424343	0.35614936962219357	0.2987116662824933	0.16645864225106974	
97600000	-9769.279695322357	-9300.666864815676	-468.61283050668123	-9262.601913703527	46.778358833028115	3.8160403378896013	0.0010184190911397785	0.6178428028949192	9.683574291773853E-4	4.193717178664192E-7	0.6222796176156363	-427.07303469047133	992.3204640544982	1985.9765565383664	93.13976115644383	37.13159377691983	10.39287477665493	2	11	37	12	15	1	1	0	1	0	1	1.9556585571107232	0.19423458420360581	1.7381868182211757	1.4639153787482149	2.9708089403735	0.43829563092819557	0.006854320588290423	1.9556585571107232	0.19423458420360581	0.0	1.4639153787482149	0.0	0.43829563092819557	0.17440139512963465	0.3378026672983249	0.3118823078549175	0.17591362971712282	
97800000	-9774.263522709623	-9307.306135866447	-466.9573868431764	-9269.650786106153	63.30749728386182	3.637812811299445	9.26582232833284E-4	0.4501427461411876	9.477539476285978E-4	2.008492865958312E-7	0.4602699489096972	-433.3344658522514	677.6512291706152	43.51677501070965	54.53618349990978	148.17862228349392	10.213653802478136	23	15	2	16	21	1	0	0	1	0	1	0.7999389627915539	0.3350634585719594	1.5504504180138756	0.863043648484495	1.6216990165963456	0.09420640233014359	0.010867697108421795	0.7999389627915539	0.0	0.0	0.863043648484495	0.0	0.09420640233014359	0.18188262503118643	0.3355318879008115	0.3068318029245265	0.17575368414347545	
98000000	-9783.555666473518	-9309.239537528703	-474.3161289448148	-9273.055667579323	50.05598024900541	3.620349506148614	8.969240810267425E-4	0.4253131399567999	8.674105717739344E-4	2.0127540050041984E-7	0.5025499903474568	-442.2656984068999	1144.7968004945374	53.15144704241422	43.24750677696877	111.79872306948641	24.26784232030672	23	13	13	10	18	1	1	0	0	0	1	0.4122579065172095	0.26238720015750455	0.7589886768788642	1.3743504143946	0.5201601888523426	0.2902902061378227	0.004255278794603658	0.4122579065172095	0.26238720015750455	0.0	0.0	0.0	0.2902902061378227	0.18821117736016654	0.348409626663504	0.29687618809783345	0.1665030078784959	
98200000	-9792.281545486452	-9301.79150508979	-490.49004039666227	-9261.752900108317	60.759337618762565	3.8402047130053534	8.821881044599167E-4	0.47708371869724875	8.340472290087098E-4	1.8782888526549603E-7	0.5182222836708433	-454.94489382851503	874.7717428949873	2409.5480953196366	250.9521321313532	119.5833608681761	9.767989836396398	15	2	6	43	11	1	1	1	0	0	0	0.19500913574965328	0.1079525792008412	0.40139025304483295	0.061759178808376634	0.18866929500224192	1.0945798142653533	0.010409762896780549	0.19500913574965328	0.1079525792008412	0.40139025304483295	0.0	0.0	0.0	0.19052929067573715	0.32744346496134014	0.30817936939954116	0.17384787496338144	
98400000	-9795.914779613502	-9294.950321506098	-500.9644581074042	-9257.046644948863	56.045427427757964	3.4754462361777256	9.618969914723227E-4	0.4835579832721879	9.254342433645913E-4	1.9075078072661012E-7	0.47343537367013955	-466.802545486842	810.6344550382094	202.41541542276806	107.30908535430187	69.4037628553328	6.729799484649817	20	12	21	17	7	1	0	0	1	0	0	1.3340263855093746	0.02975249604245087	4.278458234849867	0.45505423477427875	0.39297332190526224	0.24502371355141694	0.004998753435834037	1.3340263855093746	0.0	0.0	0.45505423477427875	0.0	0.0	0.18404555036894937	0.3439307737790321	0.29762832303128245	0.17439535282073604	
98600000	-9820.682729809774	-9305.960696979064	-514.7220328307108	-9271.146715500847	64.69605209845858	4.2183838555889075	6.520187627884315E-4	0.39170512059213447	6.703263329112639E-4	7.498888920212678E-8	0.416542296348241	-477.61950447484924	1272.1240306852328	42.675479266425846	151.94568501229617	21.490809586805174	24.13037637301159	21	7	34	7	8	1	1	0	1	1	1	3.924351399625443	0.6194900838566765	0.11566818170852523	0.12397073595964514	1.3671455153199705	0.059851171412129534	0.003837959114500793	3.924351399625443	0.6194900838566765	0.0	0.12397073595964514	1.3671455153199705	0.059851171412129534	0.17337141376531184	0.35051605476001746	0.2996587325294219	0.17645379894524874	
98800000	-9826.532348960278	-9299.702036375513	-526.8303125847652	-9263.110870984208	87.43981039945204	3.6220592659346327	7.160433976285548E-4	0.5704539069847512	6.401461606410206E-4	1.5788440985221752E-7	0.5938726460324776	-485.7560962038245	887.6243632864989	234.26070335354254	100.61650845210977	163.3112951882319	12.873895583218623	19	19	18	8	13	1	1	0	0	1	1	1.5216142103494097	0.7246643354561014	3.8375823986668998	0.5835933273776566	2.4470129559619567	1.710211407472295	0.008791572111173625	1.5216142103494097	0.7246643354561014	0.0	0.0	2.4470129559619567	1.710211407472295	0.1758682708535994	0.34573989790552573	0.29232985342058915	0.18606197782028563	
99000000	-9795.920892351061	-9299.235946025701	-496.68494632536107	-9262.433003010221	56.26209161240929	3.7975832675413823	8.707237859057022E-4	0.3962044218253399	8.826296651602629E-4	1.1526287091578888E-7	0.3772952583712747	-458.58928677363554	775.2812169425777	79.95243302013657	94.32432523269388	99.03156037414631	14.93690669745455	19	28	6	17	7	1	1	1	0	0	0	2.62400198654511	1.0591683690547955	0.061456514838123165	3.252696722954916	3.4343801882227396	0.2751444011863149	0.006846979303885419	2.62400198654511	1.0591683690547955	0.061456514838123165	0.0	0.0	0.0	0.1763155780455778	0.31715737662210863	0.337709975607538	0.16881706972477561	
99200000	-9788.201225262786	-9302.716113920527	-485.4851113422594	-9262.68773138606	50.73709322061741	3.769319199219219	0.0010297825963623075	0.46288353409929833	9.915118947599062E-4	2.2613009622430698E-7	0.4569667916764364	-450.895733052828	867.0216732699423	129.52533917596517	177.63357560202545	36.83817760435785	14.439322220471832	19	38	4	5	11	1	1	1	0	0	1	0.0770310527764427	0.5334095012008595	0.980926274310036	0.6691281092117612	0.8383381336719821	2.1660378801204865	0.03017255630467858	0.0770310527764427	0.5334095012008595	0.980926274310036	0.0	0.0	2.1660378801204865	0.18848095173528898	0.3385831821730355	0.29172875655051805	0.1812071095411575	
99400000	-9779.259002307032	-9296.631746777879	-482.6272555291525	-9257.006905177159	61.445722022948935	3.7045329529264484	7.222849291854231E-4	0.5146153874038807	6.917939971018897E-4	1.4145477765125325E-7	0.5278649596529975	-447.1080391132405	2461.1875889449457	93.19489858786298	56.29314897845414	157.26567641005005	4.8436094325980665	11	18	1	33	14	0	0	1	1	0	1	0.8566544339167449	0.2926446158196404	1.16820712296774	0.2376727564330278	1.386253433259505	0.9499684529609372	0.020278478667520892	0.0	0.0	1.16820712296774	0.2376727564330278	0.0	0.9499684529609372	0.18699775556172155	0.33931543396377817	0.302036096268234	0.1716507142062664	
99600000	-9798.895480368827	-9301.168705007587	-497.7267753612392	-9260.772974325391	58.61807235637513	3.5666475722585713	7.86981030653492E-4	0.5047921583030963	7.830751868065166E-4	1.8972867917128223E-7	0.5652326949885279	-456.5325662193357	3788.2959592917286	595.0643398081388	1018.1853211272295	130.41811921144753	10.719873698042695	7	4	2	49	15	1	1	0	0	0	0	2.047138632724808	0.3843303125682164	0.9838409477783423	2.516859527863455	0.6047195716001227	0.21126638129053615	0.005068973699576074	2.047138632724808	0.3843303125682164	0.0	0.0	0.0	0.0	0.18912507655319152	0.33454462450092987	0.3103240712829146	0.1660062276629641	
99800000	-9818.292695417747	-9305.149563608758	-513.1431318089889	-9270.129773797195	78.48716481618213	3.487931910725977	6.997101335413209E-4	0.4325581587436997	6.586233127872531E-4	9.2312322128199E-8	0.44959514941382467	-470.2632909812962	3009.6824084621053	2361.0525581118804	114.02491380387157	128.46415868076267	9.866740676258189	5	15	4	40	13	1	1	0	1	0	0	3.654844681426637	1.2252152870309834	0.9274290979100756	0.020640292081797053	0.7253588567790656	3.4549019103023166	0.004397742881711196	3.654844681426637	1.2252152870309834	0.0	0.020640292081797053	0.0	0.0	0.18065197017716877	0.3322944761829682	0.31728864339820956	0.1697649102416536	
100000000	-9829.189606326518	-9311.322070101322	-517.8675362251962	-9276.33178955633	74.70295721563936	3.581987810397668	6.735186362984388E-4	0.4283768764032214	6.780118027974538E-4	1.0267486844261717E-7	0.45977949156202735	-486.01703009112776	1289.3832928559611	99.71017475049439	142.3173618521943	159.16377089678764	33.29917427850669	17	32	2	11	15	1	1	0	0	0	1	0.35895455313020275	0.2751492552955995	0.1834876910034519	0.01125422227852596	0.6951207694676867	1.1600975598189405	0.005582116873298667	0.35895455313020275	0.2751492552955995	0.0	0.0	0.0	1.1600975598189405	0.18807657988639984	0.3300161585297092	0.3126410218467176	0.16926623973717347	
100200000	-9851.731963045555	-9312.888965029571	-538.842998015983	-9272.09064667097	86.06128443863611	3.5046616878414536	5.3895615399867E-4	0.4544589598013394	5.556288063291786E-4	7.255666795704572E-8	0.48786955558634965	-501.3957424713114	1513.796277520053	1694.1033298621683	217.07316086537753	31.75032970013278	27.622667671668804	5	13	44	4	11	1	1	0	0	1	0	0.7765796411161806	0.052732367865377446	0.6135382520592011	0.01453203889619051	5.498719804544491	0.2860670346215227	0.011217238626471825	0.7765796411161806	0.052732367865377446	0.0	0.0	5.498719804544491	0.0	0.1694540938053359	0.3298929849679585	0.3128649071544348	0.18778801407227091	
100400000	-9841.523451178	-9303.13754670563	-538.3859044723695	-9267.75680134458	79.59612426292647	3.9970911076799305	5.445972816302422E-4	0.5041651244788142	5.79975655655713E-4	7.273363817618954E-8	0.4850038766733963	-493.9509016417648	7824.855833780127	1212.0799715079213	274.994142014479	151.2169140009601	7.072530453741986	3	11	28	25	10	1	1	1	0	1	1	2.8103768992527667	0.8685332448611631	1.467910423639842	0.11592570865503295	2.1891713305721034	0.4445823621914977	0.004524861832607137	2.8103768992527667	0.8685332448611631	1.467910423639842	0.0	2.1891713305721034	0.4445823621914977	0.1785783311099208	0.3377515612478187	0.30530910045898485	0.17836100718327583	
100600000	-9797.579187403766	-9299.559014616163	-498.0201727876032	-9261.398996752072	63.09223478768568	3.720332323353687	8.317481510025015E-4	0.4383587114799699	8.127404572197857E-4	1.7241802934514094E-7	0.5071697340264472	-462.5802530746867	1181.7571639510072	147.80333382852984	164.39511447551408	96.35272171358238	22.00006194425527	14	42	4	7	10	1	1	1	0	0	0	1.2093100326663844	0.29337333517370384	0.36249908238579415	0.7411716241970276	0.2727330269525643	3.639158734220053	0.005840079137453641	1.2093100326663844	0.29337333517370384	0.36249908238579415	0.0	0.0	0.0	0.20033543526937053	0.322630421714393	0.30762861740320313	0.1694055256130334	
100800000	-9868.063888925699	-9320.925988235074	-547.1379006906247	-9278.067184551606	95.05232793952267	3.631715131410264	4.424073342699653E-4	0.3489832525529312	4.423912503783036E-4	2.948996767221159E-8	0.3862250592614752	-501.2666614642398	2381.711379167578	1747.6931960014485	163.08271704638804	609.6232308329991	39.725879745950834	10	7	31	12	17	0	0	1	0	0	1	3.0422305075974863	0.7037833028146394	3.100121323825421	0.4200076978704595	0.13148784411387898	3.223464719890349	0.022209832780933903	0.0	0.0	3.100121323825421	0.0	0.0	3.223464719890349	0.18713821372000244	0.3294488039530064	0.30324438351131894	0.1801685988156723	
101000000	-9788.598138730878	-9304.55504735541	-484.04309137546846	-9263.865355082426	43.28676294813702	4.233476436230857	9.281773781239422E-4	0.4801129799838654	8.825207183070973E-4	2.0840055127593483E-7	0.4995501472642836	-452.0050367616436	1298.9945853688373	155.22284793531324	114.41835118045263	7.909368947883827	25.240801994885537	17	22	30	7	1	1	0	0	1	1	0	0.39263313701630875	1.565880742856073	0.18453634805479632	0.22478006265464573	0.5155872687430775	0.09243356502024527	0.01549152331546699	0.39263313701630875	0.0	0.0	0.22478006265464573	0.5155872687430775	0.0	0.18548207036142209	0.34162126911150387	0.30466358154546375	0.16823307898161036	
101200000	-9792.370853048109	-9296.943789262548	-495.4270637855614	-9257.413951856553	59.381787712626675	3.6348135094738283	7.830042697040113E-4	0.3837465359556174	7.896803302442791E-4	9.203097191984418E-8	0.37735299591306265	-455.18579963775267	1778.186337892224	1931.9663464253044	103.83691715165533	98.44816953059548	11.375799982618515	12	4	51	4	6	1	0	1	1	1	1	2.4111973914377565	0.05445768826393219	0.23979113934815965	0.3854331069635008	1.205210600557342	1.8084892334322509	0.013513010072526387	2.4111973914377565	0.0	0.23979113934815965	0.3854331069635008	1.205210600557342	1.8084892334322509	0.1774888302360164	0.33368927589815706	0.31914231208612615	0.16967958177970047	
101400000	-9833.318383159509	-9306.654724336116	-526.6636588233924	-9267.523378150347	75.54628013271345	3.8330365685240526	6.545652195491763E-4	0.399432452641357	6.468648213089509E-4	6.786312104740984E-8	0.3937752271454983	-495.0633368852221	1068.4380918980667	164.28237693675163	17.648749857095265	9.160486996561263	2.37618189182905	22	48	2	4	1	1	1	1	1	1	0	1.234557258051525	0.018462311939159964	0.8623862499091759	2.2369232838739395	0.7631107074760651	1.4903420510867262	0.013355847707121933	1.234557258051525	0.018462311939159964	0.8623862499091759	2.2369232838739395	0.7631107074760651	0.0	0.20433181848090104	0.33183523323568914	0.2979334099383206	0.16589953834508916	
101600000	-9859.34484868125	-9297.519509598438	-561.8253390828127	-9257.531974293845	85.98737305637516	3.817353495886066	4.7849395576376915E-4	0.4593384372304422	4.897097509370887E-4	4.8648166959718544E-8	0.46514829564272797	-523.0366921642816	1660.4890634700344	630.9319321884358	170.60039345542057	110.58997554295733	32.46337924415254	19	25	11	16	6	1	0	1	1	0	1	1.4345320389298903	0.016595792353434977	3.5845403337823103	1.1664212662644873	1.7924304292187805	0.022059216630809488	0.015249713534447755	1.4345320389298903	0.0	3.5845403337823103	1.1664212662644873	0.0	0.022059216630809488	0.19401050376033097	0.3451486177182302	0.3114262757012673	0.14941460282017152	
101800000	-9837.387900003907	-9292.940027216106	-544.4478727878006	-9255.922046761909	94.56641824594462	3.817017851920982	5.028452114674236E-4	0.3244641638948449	4.884285301293757E-4	2.5461003688266395E-8	0.33180042081788924	-511.1283405869805	2322.78689733473	233.9419188624023	280.4858482355209	134.0707163784869	16.93291079817128	9	9	35	17	7	0	0	1	1	1	0	1.6244117085083327	0.5544043019535418	0.25908864237948404	0.15749377342131074	0.27162042617137927	0.5239778404229056	0.00878975816706979	0.0	0.0	0.25908864237948404	0.15749377342131074	0.27162042617137927	0.0	0.18086040528460867	0.3429712860920658	0.2960595704694149	0.1801087381539105	
102000000	-9834.413625465992	-9320.69683649432	-513.7167889716707	-9280.749809493795	71.97332783905084	4.00960768636487	6.484107981273819E-4	0.4106493638977641	6.485340782714971E-4	6.916790332050219E-8	0.41535189952589735	-471.1119673700944	2572.8558620477224	101.08407553652681	246.74564110907062	124.61632150163774	5.707356851815595	11	21	7	30	8	1	0	0	1	0	1	2.984734499647459	3.7226972408889933	0.9154275523571074	1.6649591991371493	0.02607116786233237	2.243755111524053	0.00322174632436298	2.984734499647459	0.0	0.0	1.6649591991371493	0.0	2.243755111524053	0.18086766914725558	0.3401492546074483	0.30053003751194307	0.1784530387333529	
102200000	-9826.75836215679	-9312.55756408206	-514.2007980747292	-9277.247128751553	58.75106249734488	3.676590164883531	6.1897507000434E-4	0.46086535829530795	6.415997508068214E-4	7.922899328814113E-8	0.461638375652234	-474.2175097705323	1613.21499443358	110.56313789833067	278.1210066900907	193.92125055120263	0.7708703166003398	14	3	7	47	6	1	1	1	0	1	1	2.8971957135473563	0.44956977921568686	0.5433720334705227	0.8206141986639764	0.8133404506577401	0.9337589199233104	0.004802242961994623	2.8971957135473563	0.44956977921568686	0.5433720334705227	0.0	0.8133404506577401	0.9337589199233104	0.1846827545137118	0.34327915650867774	0.3036600504253177	0.16837803855229255	
102400000	-9807.328785078611	-9302.83353119607	-504.4952538825397	-9262.97017727492	62.405965240618336	3.6167647354699435	7.028181175967018E-4	0.42981064784202677	6.530465096000123E-4	1.1297444423625622E-7	0.49070051433880046	-475.57940960781195	903.6016377577984	314.1988265660126	117.39649591199405	0.6404576478658854	0.4248373651590617	21	25	25	1	5	0	0	1	1	1	1	1.669230573616518	0.6304929900679668	1.7524311348861343	0.7063060738081053	0.19602241448687407	0.318179971498238	0.014017427318090055	0.0	0.0	1.7524311348861343	0.7063060738081053	0.19602241448687407	0.318179971498238	0.18697617849737552	0.3395176792542901	0.3075317888116184	0.1659743534367157	
102600000	-9795.193974302969	-9305.001810920061	-490.19216338290727	-9269.565189885987	54.0287519739096	3.51931003835427	6.451731056446882E-4	0.3435547872456581	6.698883769763775E-4	5.193800149001579E-8	0.34566522213419737	-453.0546760233518	1147.030536511699	1225.6775009475912	125.37992266292241	73.63481742415503	0.2093881872948215	1	14	32	24	6	1	1	0	0	0	1	2.030231772818239	0.9342973024114442	0.6191408288320155	1.5868020580247504	1.8040186881781841	1.1349328034304145	0.00411922437833683	2.030231772818239	0.9342973024114442	0.0	0.0	0.0	1.1349328034304145	0.18853598841942185	0.32905106684572794	0.3172050913728491	0.16520785336200083	
102800000	-9772.321895409996	-9295.881808794566	-476.4400866154307	-9259.153682127906	58.7709177264803	3.7851009473206245	8.08684700516073E-4	0.5385085210065202	7.511783719218773E-4	1.487986281956734E-7	0.499519887531681	-439.47735377980496	1564.1594850462152	63.93451489561401	125.30175719994845	181.18938114985096	14.90983244768505	13	23	30	3	8	1	1	0	0	1	0	0.5053052659404437	0.12183533702541317	0.8092250081559605	3.998215121980443	0.27038842992992074	0.4850722098104728	0.008326451877552005	0.5053052659404437	0.12183533702541317	0.0	0.0	0.27038842992992074	0.0	0.18563268974515207	0.3381126827390573	0.30606838300260003	0.17018624451319028	
103000000	-9842.425794034014	-9302.28563403285	-540.1401600011625	-9257.456544430524	96.37350925447606	3.594217014552284	5.680042564555032E-4	0.4773909843810639	5.827712501530091E-4	6.601013946072092E-8	0.45247824381514706	-504.7360793575516	1360.5584262826046	203.53359265260414	203.4827279954099	144.81388038832688	28.692597249083292	16	13	29	11	8	1	0	1	1	1	1	0.31402416110763937	0.05772723805968292	0.2863043422395474	0.20639975358023152	2.314777141139957	0.3576779174039428	0.03597736079789219	0.31402416110763937	0.0	0.2863043422395474	0.20639975358023152	2.314777141139957	0.3576779174039428	0.17675366426731406	0.33239196776731916	0.3156643757047205	0.17518999226064602	
103200000	-9807.663943787857	-9286.512038417659	-521.1519053701971	-9247.840965791602	74.72336085489479	3.57495336768607	5.071408085675362E-4	0.39545220248415136	5.450622752988027E-4	5.2359407771288296E-8	0.4223817176109154	-486.3794622482287	1823.2215173852264	1802.6671928329101	99.79955200649093	171.43383269222747	14.398220094492011	1	20	26	23	7	1	1	0	0	1	0	0.5665056579230818	0.3613026548927658	0.6558011135443809	0.29040447513167716	0.5659134772919369	0.48446670249517404	0.007241287061153197	0.5665056579230818	0.3613026548927658	0.0	0.0	0.5659134772919369	0.0	0.1793660125973262	0.3452740395345205	0.3036827369569589	0.1716772109111941	
103400000	-9813.09034990057	-9309.831077576542	-503.2592723240295	-9269.36058255936	55.01587571821063	3.905642251749949	8.121505268653886E-4	0.44222269290756266	7.539710010498349E-4	9.035367758942741E-8	0.3858908157155782	-459.9281318527186	1255.176444438325	2781.1494789379503	112.3361834445534	67.46319116792543	5.806569817205532	4	9	57	1	6	1	0	0	1	0	1	2.530317514091192	2.4277992258776027	1.724138309009098	1.3520069417582175	2.4157981173422742	0.7480077316686708	0.010712105627819669	2.530317514091192	0.0	0.0	1.3520069417582175	0.0	0.7480077316686708	0.17958146518863824	0.34236007198113627	0.30023616222637306	0.17782230060385207	
103600000	-9826.719457171883	-9302.304278155078	-524.4151790168056	-9265.628990953546	79.21631862516688	3.906684151405269	6.728638886665256E-4	0.3144290950258008	6.560397303989565E-4	6.437317898171111E-8	0.3734902138145509	-484.3233847330771	2206.9685382403436	568.9078947205121	96.20692679217063	149.97363338676323	9.155766022901199	17	5	19	30	6	1	0	0	1	1	0	1.416060675676586	0.5707051310477407	1.7469358281597416	2.6065794354818874	1.3984283241898896	1.9400494754924886	0.010832712168073721	1.416060675676586	0.0	0.0	2.6065794354818874	1.3984283241898896	0.0	0.17931124593484382	0.35111584105951454	0.29579688106014046	0.1737760319455007	
103800000	-9804.848740242262	-9304.130198245412	-500.7185419968497	-9265.29105142716	63.78518525235549	3.542580948743504	6.035888113870965E-4	0.4073819576929666	6.295944444492774E-4	7.153762476967156E-8	0.42828517614345457	-471.7032998543652	1634.0458920277183	142.8866878988672	141.18122355299923	8.627741227479143	4.399697988051759	17	2	51	2	5	1	1	0	0	0	1	0.4389873483270327	0.2660384105052194	0.8985933079487536	0.6938433432234042	0.9739468457782122	0.18073214957057868	0.005663368612963878	0.4389873483270327	0.2660384105052194	0.0	0.0	0.0	0.18073214957057868	0.1834104416553068	0.3322510000759898	0.3121734624563504	0.17216509581235254	
104000000	-9780.234315446512	-9295.934620718504	-484.2996947280085	-9259.17362276715	46.62942059586637	3.671915695213542	8.921955866316382E-4	0.44752101533906286	8.426925772093199E-4	1.6658794279776968E-7	0.4555274410330501	-445.1270960168174	1382.0575918389547	1599.1189479354844	90.70156638473618	131.70091609436676	0.2831163678432696	10	5	46	11	5	1	1	0	1	0	0	2.260641071138625	0.8254001571638777	0.4203439687718867	0.7885543371061758	0.029259293603524947	2.6438053735246325	0.006147436230147993	2.260641071138625	0.8254001571638777	0.0	0.7885543371061758	0.0	0.0	0.18280666073710483	0.34466820151920813	0.2995397434760313	0.17298539426765536	
104200000	-9806.561008273962	-9302.359478882345	-504.2015293916175	-9263.607664975216	51.37564402283728	4.111323387493451	7.575901612317572E-4	0.46645708804070746	8.169725840894065E-4	1.300931497085072E-7	0.4479599765797739	-465.0062736440409	459.81826221572254	1194.3330846144847	210.09279820086448	93.9091689507263	9.180647510060375	2	16	12	41	6	1	1	1	1	1	0	0.7165236319122876	0.13964792689542493	1.3082156297165362	0.2008124218360899	2.7105635612796712	1.0375695681859713	0.012000957919751904	0.7165236319122876	0.13964792689542493	1.3082156297165362	0.2008124218360899	2.7105635612796712	0.0	0.19008136036278614	0.3538436773488137	0.2837356161877512	0.17233934610064847	
104400000	-9860.05894982378	-9318.933979445666	-541.1249703781134	-9279.772432622754	97.51386001215752	4.18858177757526	5.101478544430557E-4	0.3509071239771394	5.337343080788639E-4	3.5737741197960426E-8	0.3588066618067836	-504.40180237875506	2257.75639395768	1609.8655649818875	178.55673968893066	37.24364347136613	20.092050753970373	20	1	49	2	5	1	1	0	0	1	0	1.2398939016013024	0.8008279117313045	0.8976932892389675	0.17771444849498608	2.6578380572641196	0.9749247276164302	0.00786777032490944	1.2398939016013024	0.8008279117313045	0.0	0.0	2.6578380572641196	0.0	0.19765369343831468	0.33864390184480814	0.30226795002064116	0.16143445469623546	
104600000	-9781.742104555891	-9298.903835951807	-482.838268604085	-9262.673106669816	53.30314748017524	3.9074559026178375	8.530455064882036E-4	0.4479558504986677	8.754749083641737E-4	1.7835904132119291E-7	0.4742387287387968	-447.9962620601973	897.7011404954183	94.45682822798359	126.43651302481112	106.32348875060435	5.316242856239735	18	25	26	1	7	1	0	0	1	1	0	1.5843667567593944	1.6991967304352127	0.6358269881235317	0.9010240757650061	1.7247861647199734	0.06667045246912078	0.015304658949385347	1.5843667567593944	0.0	0.0	0.9010240757650061	1.7247861647199734	0.0	0.184202473976323	0.33636405594609864	0.30437792281987297	0.1750555472577049	
104800000	-9821.899176735413	-9298.520200512403	-523.378976223009	-9262.380971758623	65.5667057773264	3.9796662995976377	6.694834175671612E-4	0.4935218079650644	5.883678414407841E-4	8.475323771048687E-8	0.4731401741200707	-481.13079939778845	3783.9985381295464	2310.143438440335	135.3844736617608	119.73743842999636	10.62260379826831	12	5	38	14	8	1	1	0	0	1	1	2.491128690185035	1.112813975771651	2.6054241176235435	0.18570134299954164	0.6811051628747576	0.8275616207545888	0.0033073132434194856	2.491128690185035	1.112813975771651	0.0	0.0	0.6811051628747576	0.8275616207545888	0.18052852575545913	0.3383251484249902	0.3098181468310009	0.17132817898854927	
105000000	-9799.753607147626	-9298.060296291384	-501.69331085624333	-9263.70922829989	64.22549929465895	4.035732444449419	7.252321020671206E-4	0.43511822007662726	7.298405006650513E-4	8.90851103290063E-8	0.3849688434755008	-461.5834758749726	412.55187504507035	1850.5872055394307	121.99635693973241	15.532565988029084	14.970417337750249	4	9	58	5	1	1	1	1	0	0	0	3.2273942966550644	0.9831648078574212	1.0429859500809	0.1972806427621237	1.6423633311750645	2.5245311687728735	0.0028976586143958333	3.2273942966550644	0.9831648078574212	1.0429859500809	0.0	0.0	0.0	0.1795235777095005	0.34182769629912213	0.3070845082069738	0.1715642177844031	
105200000	-9819.900129650521	-9298.612480155874	-521.2876494946471	-9265.881176653933	77.46863773393801	3.4193188707194158	5.298584080332058E-4	0.398721762510917	5.426538747294505E-4	4.5763561832798943E-8	0.4017603131115715	-487.88099610510926	3726.6762715615487	92.19840413787901	170.83293275633466	87.86780375291362	6.472439728923444	12	9	38	14	4	1	1	0	0	0	1	0.4410557772122577	0.06781292167826596	1.71144179025121	0.868970748592605	0.4890673770501998	0.02007611628345791	0.0025023040201616344	0.4410557772122577	0.06781292167826596	0.0	0.0	0.0	0.02007611628345791	0.18922264825611404	0.32163997187041965	0.3063226762858206	0.18281470358764523	
105400000	-9860.635927841353	-9315.52270668098	-545.1132211603718	-9278.586552344823	109.43511441626103	3.448156799821438	4.242301039390764E-4	0.33061417556361417	4.4106635302452996E-4	2.1128405016047968E-8	0.3333221144892142	-510.4935086799827	5011.877299080569	738.2308621681466	225.77313802550663	35.14425649298187	15.290190610863782	7	10	52	1	7	1	1	0	1	1	0	0.6080106065671362	0.25472829565647315	1.0978130794650245	0.9753951041189903	0.41602564091950206	0.254718927524619	0.0065229223386841515	0.6080106065671362	0.25472829565647315	0.0	0.9753951041189903	0.41602564091950206	0.0	0.199727149542995	0.3331751511242545	0.2941650393779464	0.17293265995480364	
105600000	-9848.726812041954	-9295.221120755194	-553.5056912867607	-9258.333147917767	90.36128567642685	3.5742525888300176	4.89862377220354E-4	0.4369840224147311	4.443178643366253E-4	4.874949045628671E-8	0.4728227202320031	-516.0039168501892	2311.387955433582	581.6143135920568	169.86703038706221	181.04086682700523	9.42371614083838	13	26	21	11	6	1	1	1	0	0	0	3.187429521625419	1.1769349442571868	0.978787867084281	0.273385333902874	0.28645883018410334	0.8963989385585092	0.0026447806467887083	3.187429521625419	1.1769349442571868	0.978787867084281	0.0	0.0	0.0	0.17746421052206715	0.3293103001538268	0.3241236905304088	0.16910179879369683	
105800000	-9864.132939722853	-9325.307030845994	-538.8259088768598	-9287.74931944078	78.50435420662177	4.0434193696809055	5.184651350370147E-4	0.3355887575971584	5.031479964262747E-4	3.72348910686919E-8	0.3650387769692447	-501.589278714359	2031.82726439304	2387.9994590943757	172.9746481965287	182.44057539464634	3.395556965280836	13	2	47	7	8	1	1	0	1	0	1	1.1740595081710263	1.1660117435625386	0.3129103050196053	0.5036919193260679	0.3931897802371375	0.251888507467636	0.0031164664865933954	1.1740595081710263	1.1660117435625386	0.0	0.5036919193260679	0.0	0.251888507467636	0.20171542795404093	0.3367148744393997	0.3030778452849399	0.158491852321619	
106000000	-9843.137074300823	-9308.900839680013	-534.2362346208106	-9274.121520766896	80.46789023513614	4.1466911490658065	5.134942415016587E-4	0.4789375913792788	5.160424792249326E-4	6.087620221739089E-8	0.4812841114460918	-499.59985797443966	2373.7441051799037	675.3135126744394	251.1439682642832	5.81290222941421	2.801692241814164	9	11	49	1	7	1	1	1	0	0	0	2.4822601025832602	0.8695223133392019	0.6117746899866394	2.0948479229569226	0.05285807128230574	0.7778787328629461	0.002085532362933474	2.4822601025832602	0.8695223133392019	0.6117746899866394	0.0	0.0	0.0	0.19221760821752423	0.3306895953354969	0.31660472148192204	0.16048807496505632	
106200000	-9821.026783044967	-9288.372843948671	-532.6539390962962	-9250.736556604106	91.52604959092278	3.6209607862146083	5.833846137766006E-4	0.47617459077809915	5.719182410016485E-4	6.120879810140907E-8	0.4506885968585405	-498.5788743118737	1209.4219043148344	104.73135739891069	162.20152238598965	212.20782967256014	49.43574186959706	15	4	16	32	10	1	0	1	1	1	0	0.3690962241593564	0.19913949752341545	0.07950329223960288	0.10780376221149722	2.30210973639316	0.20808703345327675	0.019293786982464506	0.3690962241593564	0.0	0.07950329223960288	0.10780376221149722	2.30210973639316	0.0	0.17620816620314608	0.32772996457279135	0.3266525287339847	0.1694093404900774	
106400000	-9804.78584408363	-9308.079639148087	-496.70620493554236	-9271.09126945202	57.14960702016861	3.4903416030269807	7.294493620753729E-4	0.41837884065482495	7.352456980005264E-4	1.339447084460394E-7	0.5039074823349796	-455.6674690085649	958.6121977216909	150.4957188608395	29.124317714015778	260.91656488857956	5.261458506261216	18	35	13	4	7	1	1	1	0	1	0	1.5191910247075031	1.8400993092942617	0.9153132189219029	0.6861073113542863	0.09341349314225761	0.3987830687275139	0.005781283123862931	1.5191910247075031	1.8400993092942617	0.9153132189219029	0.0	0.09341349314225761	0.0	0.19002770164846747	0.32893258665307146	0.30568965866801495	0.17535005303044568	
106600000	-9796.083344529658	-9313.009670561023	-483.07367396863515	-9278.057354927858	51.79367857713093	3.671256955988778	8.204624421858839E-4	0.4338480140399047	7.547528148476525E-4	1.1430834507048303E-7	0.4249818000212904	-448.5325233531721	964.5340366178779	132.09698035963558	86.86878874483662	207.3760226836656	0.7076630640549709	17	17	30	6	7	1	1	0	1	0	0	1.6529271359649254	0.9674354740208281	0.08062882199421366	0.16004585790861472	1.731668925284423	0.36096917000315154	0.004301852506684414	1.6529271359649254	0.9674354740208281	0.0	0.16004585790861472	0.0	0.0	0.18208417081257836	0.34971859343061734	0.2974592322011762	0.17073800355562777	
106800000	-9789.936933638422	-9310.551899143275	-479.3850344951473	-9275.363160435945	50.54778976888576	3.74503963094283	8.590631411275794E-4	0.37352373039153064	8.243601260427094E-4	1.119527435613537E-7	0.3811080518458747	-449.17040572984786	1490.739410303758	286.10230052638525	99.68870680060971	12.40622301905625	6.17724278645908	16	1	53	1	6	1	1	0	1	1	0	0.7251620350350834	0.1955954015007867	0.8511628111793937	0.2621034511494709	0.49745616710662777	0.14127352683559663	0.009346556228711575	0.7251620350350834	0.1955954015007867	0.0	0.2621034511494709	0.49745616710662777	0.0	0.1935099904847919	0.33252205021800463	0.31656328059789757	0.15740467869930552	
107000000	-9794.12078687466	-9303.559145620125	-490.5616412545356	-9268.952835749076	50.577091293527914	4.217858602369868	7.693159099252468E-4	0.3630252693759398	8.373294075467356E-4	9.976786320701961E-8	0.38611460074188336	-454.21630123978923	1287.6952714803354	1846.0791024672114	90.22699510636598	263.4245909691152	16.94222910650356	11	2	53	4	7	1	1	0	0	0	0	0.16666725312229855	0.03531776751479609	1.7351710409132863	0.17778738776123185	0.3695042366774667	0.15899772694405284	0.0036976489938117946	0.16666725312229855	0.03531776751479609	0.0	0.0	0.0	0.0	0.19469678401123836	0.33741512403904816	0.2962877069320071	0.1716003850177059	
107200000	-9822.626299351976	-9327.93027485709	-494.696024494886	-9287.869304060476	63.42845911426864	3.629288579075776	7.975340896573545E-4	0.5004175236989624	7.738311267550552E-4	1.587809265744456E-7	0.4999725483267338	-455.29540274451705	955.3860341059204	908.6757953809696	67.3003252361749	108.39326275643155	10.65074624988032	2	17	3	47	8	1	0	0	1	0	1	0.5133896057025903	3.5139732321547235	2.2724413948664473	1.5489722618605888	0.7786100346753395	0.47955710775773364	0.018270035573898356	0.5133896057025903	0.0	0.0	1.5489722618605888	0.0	0.47955710775773364	0.1925051240284881	0.3130623997783638	0.31663358618103143	0.17779889001211616	
107400000	-9791.222366353782	-9300.540096448782	-490.6822699050003	-9265.122040029966	60.39857434757318	3.7791103070956877	7.72114424229551E-4	0.42816838019586817	8.090623357328812E-4	1.4180535039768347E-7	0.4506847775036564	-457.1793680887638	1238.3598287134464	1409.0771498303582	77.3572719983363	18.46546425568415	4.563752136761423	16	1	53	2	5	1	1	0	0	0	1	1.5698497687974893	0.38735901229730035	0.28100903055326193	0.08109587188360057	0.6851219154092194	2.2537860969873296	0.0072494616959973045	1.5698497687974893	0.38735901229730035	0.0	0.0	0.0	2.2537860969873296	0.18168159552326282	0.34369282031731735	0.3006137254911063	0.17401185866831298	
107600000	-9824.913678769884	-9305.540328942676	-519.3733498272082	-9268.525977442188	69.91378757854787	3.477744615539758	5.630118694650442E-4	0.3811288776861957	5.555937381664736E-4	4.963729101109207E-8	0.3975160946959951	-486.6525929680179	2308.7861802365787	214.0487407017679	155.28931798504308	7.46593347870146	10.256847181259332	16	10	43	7	1	1	1	0	0	1	0	0.7295647390361198	0.18569859057421895	2.1677053966160935	2.400723881408397	0.1394776382855058	0.14366613591258892	0.0034627254658757332	0.7295647390361198	0.18569859057421895	0.0	0.0	0.1394776382855058	0.0	0.17512109569683498	0.3319461312054406	0.31568391752703495	0.17724885557068876	
107800000	-9786.69863398401	-9299.719987448168	-486.97864653584185	-9266.90515690277	54.967987531417855	3.5820276881058373	8.05333707871681E-4	0.3469100197773308	7.993809054951293E-4	9.001733147880553E-8	0.38067141722401493	-454.8631271975	588.7618132620613	129.20845320954743	131.4116069588743	159.72143929808257	0.7973971582896525	25	3	17	24	8	1	1	0	0	1	1	0.49686023531235046	0.15490952456374774	1.3969070079034687	0.550273554990005	0.7279539446391813	0.14061552736843796	0.007873046714059596	0.49686023531235046	0.15490952456374774	0.0	0.0	0.7279539446391813	0.14061552736843796	0.2040286677740124	0.3247973505147409	0.3031435925146349	0.168030389196611	
108000000	-9834.047873150039	-9310.113465293944	-523.9344078560957	-9267.356128471669	82.86146090238515	3.7223799418146775	6.559827690170534E-4	0.36119623837615916	6.494006914561297E-4	6.628866456021889E-8	0.38800438895271294	-484.3119968569851	537.0504738873523	980.3680801748438	67.60426831539121	103.521629556863	37.765535476709154	3	18	3	45	8	1	1	0	0	0	0	2.904211896756351	1.1749057370459206	0.009747220629578116	4.423330442486202	1.8483324153337914	0.4158388323299709	0.0043862199799023565	2.904211896756351	1.1749057370459206	0.0	0.0	0.0	0.0	0.18732738481668698	0.3347048784307466	0.2910359952464873	0.18693174150607827	
108200000	-9775.788949177455	-9293.889385520766	-481.89956365668934	-9257.040700915764	63.58494112003675	3.677130661332356	8.264085449125499E-4	0.4333838000805118	7.77612459341511E-4	1.2683743960916367E-7	0.45394202189123506	-448.8509842767475	1436.624993671873	64.07110022354287	93.76626706381381	119.0390600648771	4.246396220714391	16	18	12	23	8	1	1	1	0	0	0	1.1495795308783678	0.1848451780051757	0.7363311227424827	0.7444916078827227	0.3958979678206621	1.0004238698041699	0.007965720379918481	1.1495795308783678	0.1848451780051757	0.7363311227424827	0.0	0.0	0.0	0.17888872464605773	0.3249955529151263	0.3215782733578836	0.17453744908093158	
108400000	-9790.269045997116	-9310.476598522842	-479.79244747427487	-9276.084749868454	47.45216866508672	3.820759943939937	8.976663089332781E-4	0.4479706958114128	9.085602768291756E-4	1.5040358686703167E-7	0.43249651975835585	-445.4635686600777	1336.1718744192497	92.77760779626824	62.79823478430301	111.67202818203914	6.263509775554638	13	12	8	36	8	1	1	0	1	1	0	2.6179286181783326	0.7294943985242117	0.2359618743821816	0.14454961427327248	0.4426097753793755	0.3563107043465255	0.0070924682914569725	2.6179286181783326	0.7294943985242117	0.0	0.14454961427327248	0.4426097753793755	0.0	0.1940492587384152	0.327929007222183	0.3009477053226364	0.17707402871676456	
108600000	-9805.412457508732	-9319.852703681589	-485.5597538271431	-9282.769219090185	65.79816095749831	3.9764974920308727	7.420165560523561E-4	0.19781182377249348	7.817517611777119E-4	2.051416568701059E-8	0.18806654998254457	-452.42201916330356	1017.211573169972	90.06772820154471	59.87792879809371	122.88358134803036	13.499744484590776	15	4	17	33	8	1	1	0	1	0	0	2.6982513538727444	1.6298278664475911	0.1388245204139001	0.3876698963145594	0.4759103827208432	0.840932065018257	0.005994099930355409	2.6982513538727444	1.6298278664475911	0.0	0.3876698963145594	0.0	0.0	0.18541327364691246	0.32437612644081587	0.3196446180349434	0.17056598187732758	
108800000	-9796.810254541097	-9287.57525213231	-509.23500240878667	-9250.70287728941	60.499290215943795	3.6546499040860905	7.551253984297772E-4	0.4601057521389419	7.681278035457216E-4	1.4005645583426538E-7	0.47851196119773814	-475.0490180769472	967.1158503045917	437.752213085042	120.60363862273782	112.03491412362946	17.297378085897446	13	5	14	33	12	1	1	1	0	0	0	1.7492529729948003	0.27136397288604924	1.4224214770355756	0.28294201143521713	1.3580193681146675	0.1271990317564172	0.008629594944865163	1.7492529729948003	0.27136397288604924	1.4224214770355756	0.0	0.0	0.0	0.202992238707274	0.326543371767044	0.3078720402448739	0.16259234928080737	
109000000	-9784.277576739907	-9297.311034150227	-486.9665425896798	-9257.534189672731	49.45552908014512	3.5899156560016214	8.587227982283674E-4	0.5313869106008281	9.045204983692489E-4	1.9321487045041097E-7	0.4980499652712062	-448.46874921946835	1021.3226515731864	460.8725847239744	85.69728471077093	128.45327748908394	11.716233342223068	15	5	23	19	15	1	1	1	0	1	1	1.819118829259258	0.08943055031891844	0.3277163582696272	1.9441982942818523	1.214682591616689	0.6006879676703477	0.00900657667954737	1.819118829259258	0.08943055031891844	0.3277163582696272	0.0	1.214682591616689	0.6006879676703477	0.19488662142835003	0.3333845554729707	0.2933920472819103	0.17833677581676838	
109200000	-9792.14098440942	-9310.628183150167	-481.51280125925246	-9271.506126847313	43.615273937374106	3.7721392489830903	9.132776703426268E-4	0.37924192029838316	9.214353329055401E-4	1.6463853729118514E-7	0.4302622336599607	-441.78516510237216	2051.6125499190193	60.560113398056664	107.24179853000942	61.32209846825204	4.798292428209642	15	21	10	26	5	1	1	0	0	1	1	2.5917959443774143	1.5342726294440037	2.603519604269777	0.2510525405024113	0.829819823699603	2.084148538067841	0.012230652495267093	2.5917959443774143	1.5342726294440037	0.0	0.0	0.829819823699603	2.084148538067841	0.19160283154976027	0.33990170717132023	0.3055461498867588	0.16294931139216004	
109400000	-9781.991798645347	-9291.215491274206	-490.7763073711406	-9247.677693581914	55.263551092148155	3.628527552430278	8.704809971946464E-4	0.5139900882453811	8.156852827463663E-4	1.62389729141132E-7	0.49382842718433756	-451.6589022398853	601.4318045763595	267.6981862909694	1378.4317483634647	152.77316168185888	5.006813352086703	2	2	14	45	14	0	0	0	1	1	1	0.3210398530539415	1.0429945572501877	0.05501330629354139	0.2036805610580032	1.186145942909133	1.443919406093714	0.03959670097368495	0.0	0.0	0.0	0.2036805610580032	1.186145942909133	1.443919406093714	0.18736456813717145	0.33488156092359983	0.3074422683688543	0.1703116025703738	
109600000	-9793.068329728985	-9310.940240175607	-482.128089553379	-9265.983799067237	49.554846266673266	3.7308676324869885	9.130899337646087E-4	0.5149651121167033	9.014983995147881E-4	2.500339850279794E-7	0.5493744287267853	-443.1333874427528	556.9336417586411	1307.4784462265795	365.58150205322966	112.9863118276067	13.51935606836138	4	11	5	44	13	1	0	0	1	0	1	0.25387338452242986	0.9432218293743369	2.382868784490656	0.7423409812569459	1.7292415344221652	0.7703580985266991	0.02221781763384734	0.25387338452242986	0.0	0.0	0.7423409812569459	0.0	0.7703580985266991	0.18390658710059313	0.345751763386017	0.30862093808289076	0.16172071143049863	
109800000	-9812.196312505832	-9299.718507076184	-512.4778054296478	-9258.193237116322	71.96582629341772	3.917988563717709	6.101804085642808E-4	0.5067682218628442	6.228852370500431E-4	1.0611918934345624E-7	0.5442211547166474	-468.1302698436745	989.5394581626332	2405.5803303983294	211.85909894011934	158.8446022988783	19.220370353895014	4	11	3	45	14	1	0	1	1	0	0	0.9095414342153157	2.5248245272715515	3.267416347900543	2.7672024378805453	1.267410401827332	0.6556510544943389	0.012451215052206513	0.9095414342153157	0.0	3.267416347900543	2.7672024378805453	0.0	0.0	0.1828868319317523	0.33386920653397184	0.3109051439594145	0.17233881757486097	
110000000	-9789.68841097761	-9294.772193360064	-494.91621761754544	-9259.28987298722	57.11696580378004	3.8695733768467733	7.544914516418172E-4	0.5348843315781776	8.257557569586992E-4	1.9410787947311646E-7	0.5449449863763055	-456.2454067140258	993.5276106290888	1074.1711865707712	160.52675620092404	34.432468888073025	9.415364003670813	13	1	49	3	11	1	1	0	0	0	0	0.8377223310051661	0.2661785978027615	3.279240417145998	1.8431316977547783	0.22789063479896873	3.317273765465521	0.003428923591688097	0.8377223310051661	0.2661785978027615	0.0	0.0	0.0	0.0	0.17682689783736208	0.3198083624561654	0.3253515467077671	0.17801319299870488	
110200000	-9767.677902388612	-9290.36185977363	-477.31604261498256	-9253.935380090219	57.92858884907936	3.69054571209412	7.698053349462532E-4	0.6199992986485113	7.478932381978763E-4	1.7327501327573404E-7	0.550116781524894	-435.8184842200687	3314.052779725632	42.86545996962011	174.0034829612916	388.99846554413404	9.88049849615032	13	21	27	4	12	1	1	0	0	1	1	1.309374202879192	1.3174253479766533	0.2676438929735803	0.30875784210300367	0.8797236246050099	0.48578043934485954	0.007042401007944354	1.309374202879192	1.3174253479766533	0.0	0.0	0.8797236246050099	0.48578043934485954	0.17876542093623443	0.3233329084035626	0.3089091357957055	0.18899253486449694	
110400000	-9775.259985877456	-9288.81452642401	-486.4454594534457	-9250.159316781794	73.91373229795289	3.4190026449708966	8.469682419316177E-4	0.6217565206783401	7.810518833149345E-4	2.5657837696845255E-7	0.623659939124833	-446.4995223415008	1575.2342085767611	77.10698494071677	76.36573997167373	97.17531896178983	13.946247946530544	14	34	12	9	8	1	0	1	1	1	1	0.8813915448093982	4.980989204868015	0.06559075994281854	0.942216911278945	1.3988623910991818	0.05383200796814634	0.01135723332277549	0.8813915448093982	0.0	0.06559075994281854	0.942216911278945	1.3988623910991818	0.05383200796814634	0.18795688199209157	0.33292940115057695	0.3060947646242825	0.17301895223304842	
110600000	-9807.547071213443	-9319.935477348155	-487.6115938652882	-9283.903141308005	65.18196858119842	3.5952647735630325	8.259707435200425E-4	0.44247261535299653	7.953160700685996E-4	1.2734289038255147E-7	0.44435944778659303	-455.0769124830479	516.9181631861322	734.26038908457	116.78860832944241	94.96306415411084	15.077054667842434	1	18	11	39	8	1	1	1	0	1	0	0.6646246378296996	0.13332466374274243	0.05825052754648997	0.09798650045801476	1.0533196757987318	0.500110000284279	0.006936200127971669	0.6646246378296996	0.13332466374274243	0.05825052754648997	0.0	1.0533196757987318	0.0	0.18999975848876163	0.3282399798462136	0.3110172784981447	0.1707429831668795	
110800000	-9767.855005554578	-9292.309081011526	-475.5459245430516	-9256.769951873426	43.35049607621417	3.974857870807373	9.383680269629591E-4	0.49610006124670813	9.709438502052416E-4	2.9670299751280907E-7	0.547688842212483	-439.3396720588811	869.7189815863303	877.5719460174819	70.57835187657321	50.544598514297064	8.921474341173665	6	8	56	1	6	1	1	1	1	0	0	2.9898369277359347	0.5628458554173796	1.6226043404387112	0.2623548836980651	0.42117591049968317	0.04917692762175047	0.0073629002500899135	2.9898369277359347	0.5628458554173796	1.6226043404387112	0.2623548836980651	0.0	0.0	0.18668841082284196	0.34691796486675514	0.296963841701708	0.16942978260869446	
111000000	-9844.190328702534	-9342.206586964372	-501.98374173816296	-9299.062966178506	47.08374017982302	3.8577531052084257	7.937319182905589E-4	0.3837180687945279	8.084214765524917E-4	1.1259008591751933E-7	0.40841355320326106	-455.28908251004526	1792.1270603536436	619.6728294258206	796.836610635941	79.35053666581604	22.24630569002187	17	3	1	49	7	1	0	0	1	0	0	3.1875482293112825	3.9797840834867073	4.665408376389041	1.9692487865010433	0.625283345681334	0.40646194700890104	0.008642143652363115	3.1875482293112825	0.0	0.0	1.9692487865010433	0.0	0.0	0.1982601503341342	0.3292112312378123	0.3065565944254687	0.16597202400258437	
111200000	-9797.230487973606	-9301.143623955331	-496.08686401827487	-9263.821398532167	62.398339883596705	3.8191488657395944	6.86085552204173E-4	0.38387343103893545	7.005576288814958E-4	7.695721837955352E-8	0.3879321779062081	-456.25389873468623	728.3515962150395	2001.8864968105227	94.83048928944608	145.59070247737282	6.404655635018833	3	13	49	5	7	1	0	0	1	1	0	2.1432446851423532	0.04810327107874688	0.17978401949566988	2.541232404790448	1.944356461088231	0.9488867178065543	0.006905744733969147	2.1432446851423532	0.0	0.0	2.541232404790448	1.944356461088231	0.0	0.19267037747900267	0.3287358410391109	0.30971864530866844	0.16887513617321748	
111400000	-9880.853121641794	-9310.472371132086	-570.380750509708	-9273.99980135834	154.64671431886347	3.3348442637406177	4.0855404993189097E-4	0.365193239122322	3.818283204029038E-4	2.1584651780328695E-8	0.37815183474974395	-531.6792442870119	534.5834239577636	2987.974316370414	326.89919463296206	402.12355090655456	28.610421359143558	4	8	23	34	8	1	1	0	1	0	1	1.2326989089110838	0.14715090747901832	0.11121056380043447	0.12760298095976538	0.22250652110688152	0.08619089123892766	0.0012301540239136983	1.2326989089110838	0.14715090747901832	0.0	0.12760298095976538	0.0	0.08619089123892766	0.18483570267317923	0.3412915872546354	0.31029983306884185	0.16357287700334305	
111600000	-9837.13458916826	-9292.238120083684	-544.8964690845759	-9254.322667472014	88.54056587620347	3.8153386297186653	4.650694723330554E-4	0.3269928072746807	4.8288207449658773E-4	2.9228822138293292E-8	0.36360250019042656	-507.1776860243387	2348.025710261082	2034.7787228938225	352.79706977789795	197.62755039376816	6.668629928128491	9	3	33	25	7	1	1	0	0	0	1	0.19177487220490264	0.46558522840636796	0.17123398541932702	2.1784346329024813	0.8542985224252571	1.469831786804152	0.008897367487371828	0.19177487220490264	0.46558522840636796	0.0	0.0	0.0	1.469831786804152	0.18226335495696103	0.3295855099127743	0.3196061805057993	0.1685449546244648	
111800000	-9844.720205020913	-9331.393921443763	-513.3262835771491	-9291.805161894996	68.06866090884348	4.039696460079107	7.524650719968455E-4	0.3342074970556846	6.98537767897234E-4	6.772272385359404E-8	0.33469911017274406	-473.2863452139042	665.1560408094741	948.6497361219643	655.8564789757037	136.61232811108556	7.916958483210588	5	8	8	50	6	1	0	1	1	1	1	0.3614927580447129	0.7476358264170115	1.7561000779578724	0.37498508328590174	0.8709152473953669	2.296142249754384	0.01691049050528498	0.3614927580447129	0.0	1.7561000779578724	0.37498508328590174	0.8709152473953669	2.296142249754384	0.19762591942168353	0.3212854343441832	0.3104616155301328	0.1706270307039999	
112000000	-9865.214383145885	-9316.825607138158	-548.3887760077265	-9275.118546397769	117.01928059329647	3.9396367206033904	3.8086905726890846E-4	0.36530968962463795	3.8090011714024226E-4	1.962030754158865E-8	0.3793240103521485	-513.9734217893474	3983.3708549699463	167.85579748645796	264.4488098247453	24.59063261817788	27.607482229437153	15	10	44	3	5	1	1	1	0	0	0	2.25546481575544	0.5291493529684613	0.3297142918187406	0.6266427932454127	0.5358858576895794	0.27938676179788635	9.810853486958708E-4	2.25546481575544	0.5291493529684613	0.3297142918187406	0.0	0.0	0.0	0.1805718591065867	0.34421238007681004	0.30685828613465965	0.168357474681943	
112200000	-9829.849995872852	-9300.502181282218	-529.3478145906345	-9264.134246536354	82.72694832427027	3.622734046207251	6.129241405700082E-4	0.4410077411177119	6.136480285993557E-4	7.447702618618533E-8	0.4326404247406998	-488.28668229388813	2801.498189370179	181.53660207537274	140.6504717989873	401.326910339763	10.816656003317103	14	43	8	6	6	1	1	1	1	0	1	0.977215579555718	0.4497944809610226	1.236907648548307	0.05524207328832952	1.1041679761004115	1.7383311964273247	0.008659451348618608	0.977215579555718	0.4497944809610226	1.236907648548307	0.05524207328832952	0.0	1.7383311964273247	0.19551318971927586	0.34423247464573015	0.29151087701050366	0.16874345862448972	
112400000	-9833.27286793295	-9307.047151752406	-526.2257161805439	-9264.075598958778	72.97804067154982	3.7455415202050664	6.453362725485346E-4	0.3571532121904293	6.110191888068521E-4	6.068481201821735E-8	0.38498774372193884	-487.1288880935512	808.6538026386739	1976.4958040071806	426.4445168990803	164.65135665703096	5.515795936423768	1	11	9	49	7	0	0	1	1	0	1	0.6452658215286078	1.8339790692268154	1.4157653889130086	0.5762381463858697	1.282114952902795	1.0297419226990447	0.035798760468963	0.0	0.0	1.4157653889130086	0.5762381463858697	0.0	1.0297419226990447	0.19383504313385758	0.33085774314903055	0.3076729531262465	0.16763426059086478	
112600000	-9805.684767175835	-9295.526737758482	-510.15802941735257	-9262.15348961951	59.72800595514675	3.6163511717637995	7.812404840541412E-4	0.4607609978177485	7.142221622281825E-4	1.1625773032931116E-7	0.45897633925613246	-474.8378115974858	1722.1533465752161	74.21824977914422	126.28152540442098	129.6490705095551	5.633391715757143	15	3	13	40	6	1	1	0	0	1	0	0.7105879592125184	0.14640006505402053	3.6528826010767403	0.6139976630724066	0.3410079361249091	0.22040655504713874	0.005368158563549027	0.7105879592125184	0.14640006505402053	0.0	0.0	0.3410079361249091	0.0	0.18300304271092904	0.3416557188144762	0.314349746618369	0.16099149185622522	
112800000	-9806.127700436207	-9299.416260690821	-506.7114397453853	-9262.80254480818	60.92207897503057	3.599960734587854	6.876395291098347E-4	0.4147449085130979	6.822207375782756E-4	1.045968128462372E-7	0.45707230850464226	-479.2512836070946	867.6316659282115	1034.8482076934672	165.93945520593323	1.1465479794925295	0.4189714679192159	4	20	47	2	4	0	0	1	1	0	0	0.12896643591072793	0.16514650966682853	0.2934622273845885	0.06853092861930293	0.4871637151545059	1.850604878211647	0.00550703082467022	0.0	0.0	0.2934622273845885	0.06853092861930293	0.0	0.0	0.18607483212662315	0.3342328018584731	0.305393948508608	0.17429841750629524	
113000000	-9790.420718934858	-9294.360345079147	-496.06037385571057	-9258.252815182028	54.307370275271246	3.9153689123864193	7.721761054601211E-4	0.5010340281423258	7.492060246617227E-4	1.5623919328302024E-7	0.49664245914661637	-458.8323618228234	965.4406285417004	2831.9349471105297	137.07113701369775	17.777861237396316	2.184906400001479	11	5	55	1	5	1	1	0	0	1	0	0.36335658984053326	0.30452560293052994	1.2654800417557266	1.762089651954499	0.7863132545577735	1.9007904037148518	0.011424031917667318	0.36335658984053326	0.30452560293052994	0.0	0.0	0.7863132545577735	0.0	0.1763045647368208	0.3302654715446234	0.3307419755735199	0.16268798814503552	
113200000	-9835.685763232372	-9321.012620816868	-514.6731424155035	-9278.243363630247	66.19145146391072	3.3599074831900997	6.007636081743875E-4	0.5001530467752887	5.760730988096236E-4	6.596850320567595E-8	0.44955945826754423	-486.4621489443956	1304.1941010875205	140.36803676355802	23.239827974816066	10.215058310356715	0.08787249483284372	23	46	3	3	2	1	0	1	1	1	0	0.21571076165289466	1.8127047447584226	0.6684669168027776	0.8435615627669404	0.05892147714752013	0.7396268930521522	0.016667684270961276	0.21571076165289466	0.0	0.6684669168027776	0.8435615627669404	0.05892147714752013	0.0	0.19590128957416894	0.30943061027595137	0.31482194299342214	0.1798461571564572	
113400000	-9823.869596578743	-9299.54683422189	-524.3227623568526	-9264.744023913221	73.39188574533789	3.751195024852019	6.413808672860237E-4	0.5560406812161138	6.430743321547677E-4	9.777689620745527E-8	0.4894556280125679	-484.66750670884164	2997.885333900868	134.12069776907728	184.336402053115	7.383880646593525	17.407536152873554	18	42	10	5	2	1	1	0	1	1	0	3.3708829465686145	0.7439303304641443	0.9293005474091331	0.3753914741120812	2.5325951396432838	0.921304292598663	0.007014762505761203	3.3708829465686145	0.7439303304641443	0.0	0.3753914741120812	2.5325951396432838	0.0	0.184139379779521	0.3378339958046293	0.3099575338967683	0.16806909051908103	
113600000	-9795.786738170425	-9278.61463883967	-517.1720993307554	-9240.913994205801	84.83438014138801	3.6365302252352394	5.927667303285767E-4	0.5150982370906895	5.889109658133405E-4	8.735763232018512E-8	0.511804898897913	-479.0358802680102	1646.6833384985505	69.48344248854431	188.66739601885467	140.49890624567846	16.05589693054439	14	9	36	12	6	0	0	1	1	1	0	1.4721633645582353	3.440241090525342	1.525518185848084	0.9258159585485729	0.3618843818567163	0.1157475659814653	0.006567656092588105	0.0	0.0	1.525518185848084	0.9258159585485729	0.3618843818567163	0.0	0.19092625943021263	0.3275657529251108	0.3074872487774056	0.17402073886727054	
113800000	-9804.537343488368	-9298.552646644806	-505.9846968435617	-9262.978634378702	54.28035297089275	3.909431351907769	7.512571632191231E-4	0.4668516975883408	7.864479805853933E-4	1.3486695331932854E-7	0.46981509933286025	-469.8245509377932	1051.986151951695	74.26296181123011	120.41627645407053	46.197491123377	14.942443359998926	22	2	36	11	6	1	1	0	0	1	0	5.002075070143952	0.73450626584022	0.6122669602820968	0.9795524993672984	1.6081904182108817	0.06819882718863139	0.0033230950870285912	5.002075070143952	0.73450626584022	0.0	0.0	1.6081904182108817	0.0	0.1814881566874064	0.3204446151637431	0.3361844852688115	0.16188274288003865	
114000000	-9806.381232917065	-9294.500606320073	-511.8806265969921	-9255.180096781514	69.50936896051311	3.9643222857592746	6.165576574447078E-4	0.598515224148295	6.474021142550808E-4	1.0418693281701874E-7	0.5237923869558206	-468.5506971146095	2205.5074349796823	1618.187175220115	68.33449776617925	154.2104099967809	10.818609688764614	16	4	12	31	14	0	1	0	0	1	1	1.912631203049359	0.0664341913015273	1.7390976034748886	4.867057395389511	0.7070037411893272	0.9580892315729749	0.025998501925587073	0.0	0.0664341913015273	0.0	0.0	0.7070037411893272	0.9580892315729749	0.19121664514258563	0.34877117682263375	0.3018073627995534	0.15820481523522692	
114200000	-9738.052154367175	-9288.543260051523	-449.50889431565236	-9250.98601213917	44.10041035197958	3.939165145200002	8.995846325612463E-4	0.4829306688969955	9.042220833070892E-4	1.556282134634292E-7	0.44040941906152237	-414.9546001748146	1036.9540315810195	52.96652149890611	136.6358422718193	2.595775016000432	7.041870353576431	18	31	14	10	4	1	1	0	0	1	1	0.24067355049445566	0.4936699112498728	0.6448219714731495	0.2044448845247777	2.7648040802892284	1.4802879173208108	0.029477668789585784	0.24067355049445566	0.4936699112498728	0.0	0.0	2.7648040802892284	1.4802879173208108	0.194197595218089	0.3150375759447208	0.3087644814813537	0.18200034735583626	
114400000	-9783.51953113912	-9286.10026760569	-497.4192635334293	-9250.449400831892	76.2346318361723	3.7270008959494447	7.256500149080767E-4	0.5293396264537229	7.609794895064983E-4	1.664668219805559E-7	0.5313576749310405	-457.1521741646453	995.9565729047985	845.5744767708251	68.56819663556917	134.46401778982786	24.892522175268695	11	6	30	18	12	1	1	0	0	0	0	4.46454515422564	0.715757616106654	0.900912593398969	0.8761915463494605	0.5773031638913637	2.370304679866853	0.0036366966836689444	4.46454515422564	0.715757616106654	0.0	0.0	0.0	0.0	0.1756387769941225	0.32669429098806646	0.32375197348199036	0.17391495853582042	
114600000	-9805.119517933648	-9286.269455120708	-518.8500628129408	-9250.480201344291	70.71986748546114	3.626761174570242	7.191786387475179E-4	0.46935110018121223	7.025364913347569E-4	1.0515507901056283E-7	0.4601304863328158	-475.7884837863627	581.5228098522244	1029.9841424714307	153.71644259209836	161.10555220724171	14.742865359306542	3	15	41	3	15	1	1	1	1	0	1	2.2346533616983866	1.2428679618889074	2.779935051175421	2.1377726302074214	1.578958190643968	0.007863527912886371	0.0050309297096939225	2.2346533616983866	1.2428679618889074	2.779935051175421	2.1377726302074214	0.0	0.007863527912886371	0.18487884647006245	0.3449785110849384	0.2853036726124416	0.18483896983255732	
114800000	-9790.536312822365	-9301.204710634202	-489.33160218816414	-9263.084122139024	54.978712550229424	4.212122425669031	9.121511202761108E-4	0.4167535507743337	8.599792692305677E-4	1.546718321294029E-7	0.4330835875628308	-451.9708596522967	733.0012435449688	644.0910388876321	76.43658481042654	145.60269469819283	13.61712947875179	5	13	24	21	14	1	1	0	0	1	0	1.4145398872265946	0.6828148088212871	0.7359515505214596	1.1659287389331083	2.213510437836915	0.7208393441442891	0.014449059814668873	1.4145398872265946	0.6828148088212871	0.0	0.0	2.213510437836915	0.0	0.18534956951025905	0.3247637318603908	0.31552054994617024	0.17436614868317957	
115000000	-9773.003977839382	-9289.536986688436	-483.4669911509457	-9251.636999861039	52.32462569107562	3.886933217341359	8.448918232664126E-4	0.5783379212076085	8.384835559837273E-4	1.8559164332488646E-7	0.5217384205368896	-449.56310281305844	956.9129261161175	1518.078717454145	103.55351633482078	31.930365002947486	8.232559381469128	9	11	41	4	12	1	1	0	0	0	1	0.9610723157585307	0.14706366685492145	0.6433405880323213	0.1890590876591791	0.00214089226622106	1.930649836806587	0.006639781542725652	0.9610723157585307	0.14706366685492145	0.0	0.0	0.0	1.930649836806587	0.1936903996128074	0.3289647875581313	0.3053017062744506	0.1720431065546103	
115200000	-9786.828394529966	-9307.67763710178	-479.1507574281855	-9269.183802029936	61.416032141594165	3.6785210158599404	7.820830821707982E-4	0.4587679794455137	7.946199208149113E-4	1.2159435336163477E-7	0.4457218157016182	-445.8922018114842	1329.83164727905	82.27903897313865	102.40183366337527	5.468784881702946	18.38178531471868	16	3	50	6	2	1	0	0	1	1	0	0.34169977865400847	1.1706778290001845	1.230415162024138	0.5715741495747931	1.4396862733410203	0.7100703280459343	0.03157877390560301	0.34169977865400847	0.0	0.0	0.5715741495747931	1.4396862733410203	0.0	0.1924414198420606	0.3177376567398965	0.3201450663640783	0.1696758570539641	
115400000	-9802.7796100162	-9301.110531608027	-501.6690784081731	-9265.385463506733	58.65987385851807	3.623361854477645	8.403962346184438E-4	0.36666923486931596	8.18220542130594E-4	1.263739771764174E-7	0.41696664069145717	-468.3629368683837	1255.3765137468445	185.88969648227007	85.3678625731733	75.17260080711527	12.593829843087782	19	16	24	12	6	1	1	0	0	0	1	2.0970317567615093	0.4954503022257352	0.0957809227509621	1.8661397110893854	0.23870653862271313	0.8077813524684891	0.006977176397128078	2.0970317567615093	0.4954503022257352	0.0	0.0	0.0	0.8077813524684891	0.19548813773270918	0.3304435854694593	0.29909258313626585	0.17497569366156515	
115600000	-9810.785191161272	-9303.20138611318	-507.58380504809236	-9266.670826234333	82.02981253693837	4.153357423924351	6.347686113116924E-4	0.3972610801277566	6.499625093271277E-4	6.625970185171973E-8	0.4085731328074491	-475.16522726052364	1658.232527947285	148.82852449516002	190.92258689712173	147.52434485362144	23.861447033926957	16	20	1	32	8	1	1	0	1	1	0	0.2703765221223666	0.020958045324466077	0.022256357728156515	0.02954707575261741	1.0158811305159574	0.3018625797250986	0.009875342986172438	0.2703765221223666	0.020958045324466077	0.0	0.02954707575261741	1.0158811305159574	0.0	0.18296226291920856	0.3430476790404048	0.3095616716687749	0.16442838637161122	
115800000	-9822.621540835122	-9320.793704644611	-501.8278361905097	-9286.217377461433	74.35280326938803	3.525833491257516	6.903222220433581E-4	0.3430371654562812	6.878082030794889E-4	7.01281430551393E-8	0.3787697530176758	-466.9099150311755	491.93552500106273	1601.9542559283602	123.99654893670673	92.24456025723173	9.51460696787195	5	10	49	7	6	1	1	0	0	0	1	0.6654880377309583	0.3908594313893369	0.8646190936631724	0.34422405107475135	0.10799593789784163	2.1447213287600997	0.008498919639595329	0.6654880377309583	0.3908594313893369	0.0	0.0	0.0	2.1447213287600997	0.19677863158472902	0.3433594136948466	0.2986245802009291	0.16123737451949463	
116000000	-9790.28697783895	-9293.692552033419	-496.59442580553076	-9258.746028615935	62.14018777619028	3.814667867355351	8.080406505774239E-4	0.473014578213135	8.027239638416595E-4	1.263610426690457E-7	0.43771252510167963	-455.25658058830436	1079.8791402930449	62.72712589358618	141.69187554369594	62.52560123369166	23.590015903324943	15	22	32	1	7	1	1	0	0	0	0	4.425423159371092	1.827267250940722	2.0288420231651076	0.2839755640991425	1.3744065549442213	3.316163952358074	0.002978229680850456	4.425423159371092	1.827267250940722	0.0	0.0	0.0	0.0	0.18512743702479506	0.3396701932118864	0.3078891475330679	0.16731322223025	
116200000	-9839.253844253486	-9310.270294121678	-528.9835501318078	-9272.497295229361	71.2386495423709	4.0790489846315685	6.479762651426438E-4	0.49562971681165086	6.412838159223792E-4	1.0178712074474538E-7	0.5098477075169453	-484.5421029868851	1178.131512640774	1540.7828943338632	2632.774347105268	181.1104420922612	35.977392159297224	3	1	5	60	8	1	0	0	1	1	1	1.0416566897504311	1.8442440472874921	1.086570426316195	0.1893059813968739	3.427236152916503	0.25333266031509344	0.010031915070594153	1.0416566897504311	0.0	0.0	0.1893059813968739	3.427236152916503	0.25333266031509344	0.18584242464021605	0.35042877576746606	0.29365062324345725	0.17007817634886	
116400000	-9809.78620404264	-9306.8192972754	-502.96690676724	-9268.032807508645	76.63445212347459	3.3415895476424122	6.303782679152156E-4	0.3344683882169034	6.215907242459067E-4	5.571492623934188E-8	0.3683112470672129	-464.92535440246724	3340.397616115831	734.7537332066846	36.466442495979955	146.087613079624	8.40621807122537	9	13	20	27	8	1	1	1	0	1	0	1.7281652339510254	0.2267614627257486	0.029207559054856235	0.2756983610198429	0.9799447250234767	1.2101401448517177	0.005244429163227555	1.7281652339510254	0.2267614627257486	0.029207559054856235	0.0	0.9799447250234767	0.0	0.18033217874335788	0.3364574221669776	0.3105470196481775	0.17266337944148635	
116600000	-9830.986928771561	-9308.008935855718	-522.9779929158436	-9272.374398133239	71.97027574084575	4.250981586820059	6.540549010698119E-4	0.2767943093637512	6.14143081778044E-4	4.207898981994319E-8	0.3167906180144563	-481.61509920001754	1770.652874555914	4244.859160981576	119.29329122454749	212.27512704756734	3.8996575981797674	12	2	14	42	7	1	1	0	1	1	0	1.110530638756916	0.2624137240120814	1.1988615894121497	0.22679686360285883	1.1135054304296035	1.7902221890452559	0.007082430677967929	1.110530638756916	0.2624137240120814	0.0	0.22679686360285883	1.1135054304296035	0.0	0.19122865250159377	0.339289351876943	0.3125472713438358	0.15693472427762684	
116800000	-9810.428020183308	-9292.592631587675	-517.8353885956328	-9258.518955467753	67.24909161439106	3.7657604943181515	6.264948223990926E-4	0.44481833180702973	6.291055623671416E-4	8.598076141673306E-8	0.45476127801759064	-476.4821379344493	617.0820483007354	776.2831853550001	2503.905078413761	228.26021298971432	3.343781629522135	2	5	6	57	7	1	1	0	0	0	0	2.2948149231648416	1.5190547895365065	0.1192787207673229	2.577163737922546	0.5045333325767546	0.018667543866625908	0.0040008077845437515	2.2948149231648416	1.5190547895365065	0.0	0.0	0.0	0.0	0.1861831861422062	0.33602141556956017	0.3027519215379954	0.17504347675023768	
117000000	-9811.169206117142	-9304.120411269718	-507.04879484742435	-9266.367956164491	56.12235351549263	3.7176924664846096	7.48409350664629E-4	0.4174668873503035	7.245450345957137E-4	1.0378238855772655E-7	0.43301897878999673	-469.6860775113847	485.2358083982963	1046.6988834678052	2120.4147531236836	157.71404055535567	2.755012008983233	1	4	11	55	6	1	1	0	0	1	1	0.4356049313791759	0.10655545850946992	1.3854000353856224	0.0730052693108469	0.11239276797833328	0.21072826974668638	0.009740948118323574	0.4356049313791759	0.10655545850946992	0.0	0.0	0.11239276797833328	0.21072826974668638	0.1823282723049142	0.35502519293821244	0.29340713451596234	0.16923940024091047	
117200000	-9787.033691719746	-9302.258252520067	-484.77543919967815	-9258.539855529867	58.75033352587255	3.5141967541863472	6.62875826233301E-4	0.39342630849089133	6.506309911862703E-4	8.398886797158891E-8	0.44098728719572045	-451.99681350463754	779.3996638631315	2266.032797236999	109.92132508242415	8.878108567409296	4.378298702973816	5	7	57	1	7	1	0	0	1	0	0	1.010386483733689	0.8249671752124775	0.22453532821707595	1.4013424720993333	0.7433205558162277	0.2863963979964554	0.01436919377042967	1.010386483733689	0.0	0.0	1.4013424720993333	0.0	0.0	0.18661669016014334	0.3456238665299132	0.30086118606413204	0.1668982572458109	
117400000	-9831.05253071477	-9296.417489901558	-534.6350408132117	-9259.625382813383	85.94172664254882	3.667827418761529	5.35988437439334E-4	0.37412845469924677	5.611178512037641E-4	4.7567466860635775E-8	0.400892250747357	-497.7278773301133	2099.0950390380553	592.4492638865112	190.73842339609124	126.34728278117372	17.623536143939024	13	6	35	15	8	1	0	0	1	1	0	0.9970007731119205	2.4403928900290865	1.6685394078251967	1.4925792225281083	0.3625305157115423	0.003021193982798797	0.00622932935889737	0.9970007731119205	0.0	0.0	1.4925792225281083	0.3625305157115423	0.0	0.1895508298771164	0.32562384385876064	0.31570456159060595	0.1691207646735165	
117600000	-9811.296388420713	-9302.20929749532	-509.0870909253937	-9266.907430019823	68.34760890005711	3.768535294733598	6.664085602673425E-4	0.386048663876575	6.732223773789157E-4	7.192052330236199E-8	0.3919636346867784	-473.1350930712316	1276.1947393380094	210.44563643345384	169.6665302229245	106.51139183368818	13.576726995976781	12	19	25	16	5	1	1	0	0	0	0	0.8594890309410019	0.16504101785182018	0.4615369505038566	0.027440318767418162	4.786680254570821	1.5841399379907688	0.0021606623592624586	0.8594890309410019	0.16504101785182018	0.0	0.0	0.0	0.0	0.18082108326922436	0.34817178364725254	0.2996434687390499	0.1713636643444726	
117800000	-9828.080143900908	-9294.74711204677	-533.3330318541376	-9258.350821525773	82.28269152111089	3.624428117267573	5.569466739560214E-4	0.48226287382871097	5.291117386479643E-4	6.964268841648347E-8	0.5021046043391888	-497.34076221389927	3391.0843789503565	275.76539454482065	107.04039659223572	62.264529075553405	24.514058970221495	5	42	21	5	4	1	1	0	0	1	0	1.9869089267890219	0.19305625656128525	0.12724445105185236	0.7627686882460051	3.5024575004184775	0.08084939463568279	0.008855011396447472	1.9869089267890219	0.19305625656128525	0.0	0.0	3.5024575004184775	0.0	0.18810334732786263	0.3583020043257017	0.2881122431071058	0.16548240523932917	
118000000	-9800.031323096631	-9296.407448081813	-503.6238750148179	-9249.491505713038	69.81020522040092	3.734954302481765	6.153128670168546E-4	0.5064139343443385	6.44327692671583E-4	1.046959887603546E-7	0.5142261050684993	-470.8064831343742	1846.7101209876218	375.95538059630366	79.07873568147748	147.64606621963893	44.488963878841986	12	2	17	38	8	0	0	1	1	0	1	0.4490163512159731	0.31883015562879513	0.3696363873552917	0.13054358627502682	0.1351298072090954	0.9338765764564215	0.05442125241248403	0.0	0.0	0.3696363873552917	0.13054358627502682	0.0	0.9338765764564215	0.18503005305214748	0.30550945460783807	0.326147635914948	0.18331285642506565	
118200000	-9837.22000352671	-9316.751395745929	-520.4686077807816	-9282.225625942407	78.7312921282377	3.875979245204643	5.97912143246506E-4	0.4961761410532813	5.515339145230231E-4	6.071182161473038E-8	0.4516820921205665	-485.16691410807766	3377.368076985136	113.10253760305399	176.04799496341855	135.18871018406557	13.111969246536228	15	5	41	8	8	1	1	0	1	0	1	0.7001232217814432	0.4545471027807223	0.3646834851463466	0.33334234012925	0.02116984148975174	1.3933590186063172	0.005222685749302686	0.7001232217814432	0.4545471027807223	0.0	0.33334234012925	0.0	1.3933590186063172	0.18209110104086262	0.32099547933978284	0.32048679143155095	0.1764266281878027
[truncated: 1,079,820 more chars]
