# Supplementary material for: Dissemination of Mycobacterium abscessus via global transmission networks
Source: Nat Microbiol. 2021 Sep 20;6(10):1279–88. doi: 10.1038/s41564-021-00963-3 (PMC8478660; doi:10.1038/s41564-021-00963-3)
Supplement: Source Data Fig. 3 — Mutational spectra and signature proportions for Fig. 3. [file 41564_2021_963_MOESM5_ESM.zip]

Archive with 6 entries (5 files):
- figure3/
- figure3/DCC_internal_spectrum.csv
- figure3/within_CF_patient.spectrum.csv
- figure3/signature_proportions.xlsx
- __MACOSX/figure3/._signature_proportions.xlsx
- figure3/non_DCC_internal_spectrum.csv
