# Supplementary material for: Dissemination of Mycobacterium abscessus via global transmission networks
Source: Nat Microbiol. 2021 Sep 20;6(10):1279–88. doi: 10.1038/s41564-021-00963-3 (PMC8478660; doi:10.1038/s41564-021-00963-3)
Supplement: Source Data Fig. 3 — Mutational spectra and signature proportions for Fig. 3. [file 41564_2021_963_MOESM5_ESM.zip › figure3/DCC_internal_spectrum.csv]

Substitution	Number_of_mutations
A[C>A]A	14
A[C>A]C	43
A[C>A]G	43
A[C>A]T	18
C[C>A]A	22
C[C>A]C	17
C[C>A]G	44
C[C>A]T	13
G[C>A]A	14
G[C>A]C	21
G[C>A]G	46
G[C>A]T	12
T[C>A]A	19
T[C>A]C	14
T[C>A]G	29
T[C>A]T	11
A[C>G]A	12
A[C>G]C	28
A[C>G]G	20
A[C>G]T	8
C[C>G]A	19
C[C>G]C	25
C[C>G]G	66
C[C>G]T	11
G[C>G]A	19
G[C>G]C	33
G[C>G]G	32
G[C>G]T	22
T[C>G]A	16
T[C>G]C	22
T[C>G]G	32
T[C>G]T	8
A[C>T]A	34
A[C>T]C	58
A[C>T]G	82
A[C>T]T	32
C[C>T]A	56
C[C>T]C	56
C[C>T]G	144
C[C>T]T	33
G[C>T]A	57
G[C>T]C	107
G[C>T]G	125
G[C>T]T	47
T[C>T]A	36
T[C>T]C	32
T[C>T]G	80
T[C>T]T	18
A[T>A]A	3
A[T>A]C	9
A[T>A]G	13
A[T>A]T	5
C[T>A]A	1
C[T>A]C	7
C[T>A]G	8
C[T>A]T	6
G[T>A]A	4
G[T>A]C	4
G[T>A]G	6
G[T>A]T	4
T[T>A]A	1
T[T>A]C	3
T[T>A]G	5
T[T>A]T	2
A[T>C]A	10
A[T>C]C	38
A[T>C]G	31
A[T>C]T	11
C[T>C]A	13
C[T>C]C	41
C[T>C]G	52
C[T>C]T	19
G[T>C]A	24
G[T>C]C	88
G[T>C]G	83
G[T>C]T	34
T[T>C]A	6
T[T>C]C	14
T[T>C]G	32
T[T>C]T	13
A[T>G]A	2
A[T>G]C	10
A[T>G]G	9
A[T>G]T	1
C[T>G]A	6
C[T>G]C	16
C[T>G]G	15
C[T>G]T	9
G[T>G]A	5
G[T>G]C	23
G[T>G]G	25
G[T>G]T	20
T[T>G]A	1
T[T>G]C	8
T[T>G]G	9
T[T>G]T	5
