# Supplementary material for: Dissemination of Mycobacterium abscessus via global transmission networks
Source: Nat Microbiol. 2021 Sep 20;6(10):1279–88. doi: 10.1038/s41564-021-00963-3 (PMC8478660; doi:10.1038/s41564-021-00963-3)
Supplement: Source Data Fig. 3 — Mutational spectra and signature proportions for Fig. 3. [file 41564_2021_963_MOESM5_ESM.zip › figure3/within_CF_patient.spectrum.csv]

Substitution	Number_of_mutations
A[C>A]A	5
A[C>A]C	9
A[C>A]G	5
A[C>A]T	1
C[C>A]A	9
C[C>A]C	9
C[C>A]G	13
C[C>A]T	6
G[C>A]A	8
G[C>A]C	13
G[C>A]G	17
G[C>A]T	3
T[C>A]A	4
T[C>A]C	5
T[C>A]G	11
T[C>A]T	5
A[C>G]A	8
A[C>G]C	6
A[C>G]G	5
A[C>G]T	4
C[C>G]A	5
C[C>G]C	9
C[C>G]G	17
C[C>G]T	6
G[C>G]A	3
G[C>G]C	15
G[C>G]G	14
G[C>G]T	3
T[C>G]A	2
T[C>G]C	7
T[C>G]G	6
T[C>G]T	1
A[C>T]A	27
A[C>T]C	49
A[C>T]G	66
A[C>T]T	7
C[C>T]A	44
C[C>T]C	35
C[C>T]G	85
C[C>T]T	13
G[C>T]A	49
G[C>T]C	61
G[C>T]G	88
G[C>T]T	21
T[C>T]A	23
T[C>T]C	28
T[C>T]G	75
T[C>T]T	11
A[T>A]A	0
A[T>A]C	4
A[T>A]G	3
A[T>A]T	2
C[T>A]A	1
C[T>A]C	6
C[T>A]G	2
C[T>A]T	1
G[T>A]A	0
G[T>A]C	1
G[T>A]G	9
G[T>A]T	2
T[T>A]A	0
T[T>A]C	1
T[T>A]G	2
T[T>A]T	2
A[T>C]A	5
A[T>C]C	28
A[T>C]G	34
A[T>C]T	6
C[T>C]A	15
C[T>C]C	41
C[T>C]G	74
C[T>C]T	23
G[T>C]A	44
G[T>C]C	53
G[T>C]G	68
G[T>C]T	21
T[T>C]A	4
T[T>C]C	7
T[T>C]G	34
T[T>C]T	8
A[T>G]A	0
A[T>G]C	7
A[T>G]G	6
A[T>G]T	2
C[T>G]A	1
C[T>G]C	13
C[T>G]G	16
C[T>G]T	3
G[T>G]A	3
G[T>G]C	20
G[T>G]G	10
G[T>G]T	11
T[T>G]A	0
T[T>G]C	4
T[T>G]G	6
T[T>G]T	5
