# Supplementary material for: Dissemination of Mycobacterium abscessus via global transmission networks
Source: Nat Microbiol. 2021 Sep 20;6(10):1279–88. doi: 10.1038/s41564-021-00963-3 (PMC8478660; doi:10.1038/s41564-021-00963-3)
Supplement: Source Data Fig. 3 — Mutational spectra and signature proportions for Fig. 3. [file 41564_2021_963_MOESM5_ESM.zip › figure3/signature_proportions.xlsx]

## Sheet: Sheet1
Dataset	Lung signature	Likely mutagen	Number of mutations	Proportion of mutations
DCCs internal branches	Lung_I	Cigarette smoke	4420	44.2
DCCs internal branches	Lung_D	Cigarette smoke	1758	17.6
DCCs internal branches	Lung_C	Sponteneous	1577	15.8
DCCs internal branches	Lung_G	Sponteneous	1275	12.7
DCCs internal branches	Lung_B	Reactive oxygen species	622	6.2
DCCs internal branches	Unassigned	Unassigned	350	3.5
Within CF patient	Lung_C	Sponteneous	7815	78.1
Within CF patient	Lung_B	Reactive oxygen species	1799	18
Within CF patient	Unassigned	Unassigned	388	3.9
Environmental	Lung_C	Sponteneous	120843	54.2
Environmental	Lung_G	Sponteneous	27007	12.1
Environmental	Lung_H	Alkylating agent	71365	32
Environmental	Unassigned	Unassigned	3719	1.7
