# Supplementary material for: Dissemination of Mycobacterium abscessus via global transmission networks
Source: Nat Microbiol. 2021 Sep 20;6(10):1279–88. doi: 10.1038/s41564-021-00963-3 (PMC8478660; doi:10.1038/s41564-021-00963-3)
Supplement: Source Data Fig. 3 — Mutational spectra and signature proportions for Fig. 3. [file 41564_2021_963_MOESM5_ESM.zip › figure3/non_DCC_internal_spectrum.csv]

Substitution	Number_of_mutations
A[C>A]A	400
A[C>A]C	688
A[C>A]G	815
A[C>A]T	226
C[C>A]A	1095
C[C>A]C	1176
C[C>A]G	3167
C[C>A]T	805
G[C>A]A	909
G[C>A]C	1337
G[C>A]G	2175
G[C>A]T	575
T[C>A]A	477
T[C>A]C	534
T[C>A]G	1048
T[C>A]T	281
A[C>G]A	714
A[C>G]C	1032
A[C>G]G	1474
A[C>G]T	419
C[C>G]A	2566
C[C>G]C	2228
C[C>G]G	5589
C[C>G]T	1318
G[C>G]A	1200
G[C>G]C	2119
G[C>G]G	2379
G[C>G]T	824
T[C>G]A	1318
T[C>G]C	1097
T[C>G]G	2538
T[C>G]T	600
A[C>T]A	3368
A[C>T]C	5010
A[C>T]G	7802
A[C>T]T	2420
C[C>T]A	4918
C[C>T]C	4384
C[C>T]G	11629
C[C>T]T	4555
G[C>T]A	5345
G[C>T]C	7544
G[C>T]G	12004
G[C>T]T	5269
T[C>T]A	2598
T[C>T]C	2852
T[C>T]G	6485
T[C>T]T	2077
A[T>A]A	116
A[T>A]C	251
A[T>A]G	253
A[T>A]T	93
C[T>A]A	167
C[T>A]C	304
C[T>A]G	454
C[T>A]T	199
G[T>A]A	203
G[T>A]C	360
G[T>A]G	391
G[T>A]T	161
T[T>A]A	47
T[T>A]C	226
T[T>A]G	203
T[T>A]T	63
A[T>C]A	2902
A[T>C]C	4838
A[T>C]G	7639
A[T>C]T	2691
C[T>C]A	2699
C[T>C]C	3542
C[T>C]G	8249
C[T>C]T	3891
G[T>C]A	4927
G[T>C]C	6708
G[T>C]G	12103
G[T>C]T	4952
T[T>C]A	1611
T[T>C]C	2493
T[T>C]G	5060
T[T>C]T	1857
A[T>G]A	199
A[T>G]C	554
A[T>G]G	616
A[T>G]T	175
C[T>G]A	596
C[T>G]C	1778
C[T>G]G	1962
C[T>G]T	622
G[T>G]A	319
G[T>G]C	1325
G[T>G]G	1160
G[T>G]T	494
T[T>G]A	236
T[T>G]C	771
T[T>G]G	821
T[T>G]T	270
