# Supplementary material for: Dissemination of Mycobacterium abscessus via global transmission networks
Source: Nat Microbiol. 2021 Sep 20;6(10):1279–88. doi: 10.1038/s41564-021-00963-3 (PMC8478660; doi:10.1038/s41564-021-00963-3)
Supplement: Source Data Fig. 4 — SNP distances and associated metadata for Fig. 4. [file 41564_2021_963_MOESM6_ESM.zip]

Archive with 5 entries (4 files):
- figure4/
- figure4/all_patient_SNP_distances.txt
- __MACOSX/figure4/._all_patient_SNP_distances.txt
- figure4/sequence_metadata.xlsx
- __MACOSX/figure4/._sequence_metadata.xlsx
