# Supplementary material for: Dissemination of Mycobacterium abscessus via global transmission networks
Source: Nat Microbiol. 2021 Sep 20;6(10):1279–88. doi: 10.1038/s41564-021-00963-3 (PMC8478660; doi:10.1038/s41564-021-00963-3)
Supplement: Source Data Fig. 4 — SNP distances and associated metadata for Fig. 4. [file 41564_2021_963_MOESM6_ESM.zip › figure4/all_patient_SNP_distances.txt]

Patient1	Patient2	Minimum.SNP.distance	Cluster	Patient1.CF.status	Patient1.continent	Patient1.country	Patient1.location1	Patient1.location2	Patient1.hospital1	Patient1.hospital2	Patient1.hospital3	Patient1.date	Patient2.CF.status	Patient2.continent	Patient2.country	Patient2.location1	Patient2.location2	Patient2.hospital1	Patient2.hospital2	Patient2.hospital3	Patient2.date
SMRL_A	SMRL_A	10000	Abscessus1	Animal	NP	NP	NP		Lugton Farm, Ayrshire			?	Animal	NP	NP	NP		Lugton Farm, Ayrshire			?
China_abscessus1	China_abscessus2	12	Abscessus2	Non-CF	Asia	China						10/02/2014	Non-CF	Asia	China						21/02/2014
China_abscessus1	China_abscessus3	74	Abscessus2	Non-CF	Asia	China						10/02/2014	Non-CF	Asia	China						20/01/2014
China_abscessus1	BTL_E	75	Abscessus2	Non-CF	Asia	China						10/02/2014	CF	Europe	UK	London_Barts		LCH			18/06/2012
China_abscessus1	UNC_F	152	Abscessus2	Non-CF	Asia	China						10/02/2014	CF	NorthAmerica	USA	UNC_Chapel_Hill		UNC_Chapel_Hill			06/03/2013
China_abscessus1	UNC_AW	146	Abscessus2	Non-CF	Asia	China						10/02/2014	CF	NorthAmerica	USA	UNC_Chapel_Hill		UNC_Chapel_Hill			03/05/2011
China_abscessus1	DEN_O	90	Abscessus2	Non-CF	Asia	China						10/02/2014	CF	Europe	Denmark	Copenhagen		Copenhagen			?
China_abscessus1	DEN_M	94	Abscessus2	Non-CF	Asia	China						10/02/2014	CF	Europe	Denmark	Copenhagen		Copenhagen			?
China_abscessus1	RBL_A	104	Abscessus2	Non-CF	Asia	China						10/02/2014	CF	Europe	UK	London_Brompton		Royal Brompton			?
China_abscessus1	Melb-016	155	Abscessus2	Non-CF	Asia	China						10/02/2014	CF	Oceania	Australia	RCH		RCH			Feb-17
China_abscessus1	HVH37	54	Abscessus2	Non-CF	Asia	China						10/02/2014	CF	Europe	Spain	Barcelona		Barcelona_HVH			30/01/2013
China_abscessus1	HVH47	52	Abscessus2	Non-CF	Asia	China						10/02/2014	Non-CF	Europe	Spain	Barcelona		Barcelona_HVH			28/03/2013
China_abscessus1	CF00783	167	Abscessus2	Non-CF	Asia	China						10/02/2014	CF	NorthAmerica	USA	CO					05/01/2017
China_abscessus1	CF00096	170	Abscessus2	Non-CF	Asia	China						10/02/2014	CF	NorthAmerica	USA	SD					27/04/2016
China_abscessus1	Netherlands_6	121	Abscessus2	Non-CF	Asia	China						10/02/2014	CF	Europe	Netherlands
China_abscessus1	Italy_SP	51	Abscessus2	Non-CF	Asia	China						10/02/2014	CF	Europe	Italy
China_abscessus2	China_abscessus3	70	Abscessus2	Non-CF	Asia	China						21/02/2014	Non-CF	Asia	China						20/01/2014
China_abscessus2	BTL_E	73	Abscessus2	Non-CF	Asia	China						21/02/2014	CF	Europe	UK	London_Barts		LCH			18/06/2012
China_abscessus2	UNC_F	147	Abscessus2	Non-CF	Asia	China						21/02/2014	CF	NorthAmerica	USA	UNC_Chapel_Hill		UNC_Chapel_Hill			06/03/2013
China_abscessus2	UNC_AW	142	Abscessus2	Non-CF	Asia	China						21/02/2014	CF	NorthAmerica	USA	UNC_Chapel_Hill		UNC_Chapel_Hill			03/05/2011
China_abscessus2	DEN_O	92	Abscessus2	Non-CF	Asia	China						21/02/2014	CF	Europe	Denmark	Copenhagen		Copenhagen			?
China_abscessus2	DEN_M	94	Abscessus2	Non-CF	Asia	China						21/02/2014	CF	Europe	Denmark	Copenhagen		Copenhagen			?
China_abscessus2	RBL_A	103	Abscessus2	Non-CF	Asia	China						21/02/2014	CF	Europe	UK	London_Brompton		Royal Brompton			?
China_abscessus2	Melb-016	152	Abscessus2	Non-CF	Asia	China						21/02/2014	CF	Oceania	Australia	RCH		RCH			Feb-17
China_abscessus2	HVH37	50	Abscessus2	Non-CF	Asia	China						21/02/2014	CF	Europe	Spain	Barcelona		Barcelona_HVH			30/01/2013
China_abscessus2	HVH47	50	Abscessus2	Non-CF	Asia	China						21/02/2014	Non-CF	Europe	Spain	Barcelona		Barcelona_HVH			28/03/2013
China_abscessus2	CF00783	164	Abscessus2	Non-CF	Asia	China						21/02/2014	CF	NorthAmerica	USA	CO					05/01/2017
China_abscessus2	CF00096	168	Abscessus2	Non-CF	Asia	China						21/02/2014	CF	NorthAmerica	USA	SD					27/04/2016
China_abscessus2	Netherlands_6	122	Abscessus2	Non-CF	Asia	China						21/02/2014	CF	Europe	Netherlands
China_abscessus2	Italy_SP	49	Abscessus2	Non-CF	Asia	China						21/02/2014	CF	Europe	Italy
China_abscessus3	BTL_E	91	Abscessus2	Non-CF	Asia	China						20/01/2014	CF	Europe	UK	London_Barts		LCH			18/06/2012
China_abscessus3	UNC_F	152	Abscessus2	Non-CF	Asia	China						20/01/2014	CF	NorthAmerica	USA	UNC_Chapel_Hill		UNC_Chapel_Hill			06/03/2013
China_abscessus3	UNC_AW	145	Abscessus2	Non-CF	Asia	China						20/01/2014	CF	NorthAmerica	USA	UNC_Chapel_Hill		UNC_Chapel_Hill			03/05/2011
China_abscessus3	DEN_O	106	Abscessus2	Non-CF	Asia	China						20/01/2014	CF	Europe	Denmark	Copenhagen		Copenhagen			?
China_abscessus3	DEN_M	109	Abscessus2	Non-CF	Asia	China						20/01/2014	CF	Europe	Denmark	Copenhagen		Copenhagen			?
China_abscessus3	RBL_A	114	Abscessus2	Non-CF	Asia	China						20/01/2014	CF	Europe	UK	London_Brompton		Royal Brompton			?
China_abscessus3	Melb-016	153	Abscessus2	Non-CF	Asia	China						20/01/2014	CF	Oceania	Australia	RCH		RCH			Feb-17
China_abscessus3	HVH37	72	Abscessus2	Non-CF	Asia	China						20/01/2014	CF	Europe	Spain	Barcelona		Barcelona_HVH			30/01/2013
China_abscessus3	HVH47	69	Abscessus2	Non-CF	Asia	China						20/01/2014	Non-CF	Europe	Spain	Barcelona		Barcelona_HVH			28/03/2013
China_abscessus3	CF00783	163	Abscessus2	Non-CF	Asia	China						20/01/2014	CF	NorthAmerica	USA	CO					05/01/2017
China_abscessus3	CF00096	164	Abscessus2	Non-CF	Asia	China						20/01/2014	CF	NorthAmerica	USA	SD					27/04/2016
China_abscessus3	Netherlands_6	135	Abscessus2	Non-CF	Asia	China						20/01/2014	CF	Europe	Netherlands
China_abscessus3	Italy_SP	42	Abscessus2	Non-CF	Asia	China						20/01/2014	CF	Europe	Italy
BTL_E	UNC_F	167	Abscessus2	CF	Europe	UK	London_Barts		LCH			18/06/2012	CF	NorthAmerica	USA	UNC_Chapel_Hill		UNC_Chapel_Hill			06/03/2013
BTL_E	UNC_AW	162	Abscessus2	CF	Europe	UK	London_Barts		LCH			18/06/2012	CF	NorthAmerica	USA	UNC_Chapel_Hill		UNC_Chapel_Hill			03/05/2011
BTL_E	DEN_O	85	Abscessus2	CF	Europe	UK	London_Barts		LCH			18/06/2012	CF	Europe	Denmark	Copenhagen		Copenhagen			?
BTL_E	DEN_M	88	Abscessus2	CF	Europe	UK	London_Barts		LCH			18/06/2012	CF	Europe	Denmark	Copenhagen		Copenhagen			?
BTL_E	RBL_A	97	Abscessus2	CF	Europe	UK	London_Barts		LCH			18/06/2012	CF	Europe	UK	London_Brompton		Royal Brompton			?
BTL_E	Melb-016	170	Abscessus2	CF	Europe	UK	London_Barts		LCH			18/06/2012	CF	Oceania	Australia	RCH		RCH			Feb-17
BTL_E	HVH37	77	Abscessus2	CF	Europe	UK	London_Barts		LCH			18/06/2012	CF	Europe	Spain	Barcelona		Barcelona_HVH			30/01/2013
BTL_E	HVH47	74	Abscessus2	CF	Europe	UK	London_Barts		LCH			18/06/2012	Non-CF	Europe	Spain	Barcelona		Barcelona_HVH			28/03/2013
BTL_E	CF00783	182	Abscessus2	CF	Europe	UK	London_Barts		LCH			18/06/2012	CF	NorthAmerica	USA	CO					05/01/2017
BTL_E	CF00096	185	Abscessus2	CF	Europe	UK	London_Barts		LCH			18/06/2012	CF	NorthAmerica	USA	SD					27/04/2016
BTL_E	Netherlands_6	116	Abscessus2	CF	Europe	UK	London_Barts		LCH			18/06/2012	CF	Europe	Netherlands
BTL_E	Italy_SP	73	Abscessus2	CF	Europe	UK	London_Barts		LCH			18/06/2012	CF	Europe	Italy
UNC_F	UNC_AW	0	Abscessus2	CF	NorthAmerica	USA	UNC_Chapel_Hill		UNC_Chapel_Hill			06/03/2013	CF	NorthAmerica	USA	UNC_Chapel_Hill		UNC_Chapel_Hill			03/05/2011
UNC_F	DEN_O	177	Abscessus2	CF	NorthAmerica	USA	UNC_Chapel_Hill		UNC_Chapel_Hill			06/03/2013	CF	Europe	Denmark	Copenhagen		Copenhagen			?
UNC_F	DEN_M	181	Abscessus2	CF	NorthAmerica	USA	UNC_Chapel_Hill		UNC_Chapel_Hill			06/03/2013	CF	Europe	Denmark	Copenhagen		Copenhagen			?
UNC_F	RBL_A	189	Abscessus2	CF	NorthAmerica	USA	UNC_Chapel_Hill		UNC_Chapel_Hill			06/03/2013	CF	Europe	UK	London_Brompton		Royal Brompton			?
UNC_F	Melb-016	50	Abscessus2	CF	NorthAmerica	USA	UNC_Chapel_Hill		UNC_Chapel_Hill			06/03/2013	CF	Oceania	Australia	RCH		RCH			Feb-17
UNC_F	HVH37	145	Abscessus2	CF	NorthAmerica	USA	UNC_Chapel_Hill		UNC_Chapel_Hill			06/03/2013	CF	Europe	Spain	Barcelona		Barcelona_HVH			30/01/2013
UNC_F	HVH47	142	Abscessus2	CF	NorthAmerica	USA	UNC_Chapel_Hill		UNC_Chapel_Hill			06/03/2013	Non-CF	Europe	Spain	Barcelona		Barcelona_HVH			28/03/2013
UNC_F	CF00783	74	Abscessus2	CF	NorthAmerica	USA	UNC_Chapel_Hill		UNC_Chapel_Hill			06/03/2013	CF	NorthAmerica	USA	CO					05/01/2017
UNC_F	CF00096	79	Abscessus2	CF	NorthAmerica	USA	UNC_Chapel_Hill		UNC_Chapel_Hill			06/03/2013	CF	NorthAmerica	USA	SD					27/04/2016
UNC_F	Netherlands_6	212	Abscessus2	CF	NorthAmerica	USA	UNC_Chapel_Hill		UNC_Chapel_Hill			06/03/2013	CF	Europe	Netherlands
UNC_F	Italy_SP	133	Abscessus2	CF	NorthAmerica	USA	UNC_Chapel_Hill		UNC_Chapel_Hill			06/03/2013	CF	Europe	Italy
UNC_AW	DEN_O	172	Abscessus2	CF	NorthAmerica	USA	UNC_Chapel_Hill		UNC_Chapel_Hill			03/05/2011	CF	Europe	Denmark	Copenhagen		Copenhagen			?
UNC_AW	DEN_M	175	Abscessus2	CF	NorthAmerica	USA	UNC_Chapel_Hill		UNC_Chapel_Hill			03/05/2011	CF	Europe	Denmark	Copenhagen		Copenhagen			?
UNC_AW	RBL_A	182	Abscessus2	CF	NorthAmerica	USA	UNC_Chapel_Hill		UNC_Chapel_Hill			03/05/2011	CF	Europe	UK	London_Brompton		Royal Brompton			?
UNC_AW	Melb-016	50	Abscessus2	CF	NorthAmerica	USA	UNC_Chapel_Hill		UNC_Chapel_Hill			03/05/2011	CF	Oceania	Australia	RCH		RCH			Feb-17
UNC_AW	HVH37	141	Abscessus2	CF	NorthAmerica	USA	UNC_Chapel_Hill		UNC_Chapel_Hill			03/05/2011	CF	Europe	Spain	Barcelona		Barcelona_HVH			30/01/2013
UNC_AW	HVH47	138	Abscessus2	CF	NorthAmerica	USA	UNC_Chapel_Hill		UNC_Chapel_Hill			03/05/2011	Non-CF	Europe	Spain	Barcelona		Barcelona_HVH			28/03/2013
UNC_AW	CF00783	73	Abscessus2	CF	NorthAmerica	USA	UNC_Chapel_Hill		UNC_Chapel_Hill			03/05/2011	CF	NorthAmerica	USA	CO					05/01/2017
UNC_AW	CF00096	78	Abscessus2	CF	NorthAmerica	USA	UNC_Chapel_Hill		UNC_Chapel_Hill			03/05/2011	CF	NorthAmerica	USA	SD					27/04/2016
UNC_AW	Netherlands_6	207	Abscessus2	CF	NorthAmerica	USA	UNC_Chapel_Hill		UNC_Chapel_Hill			03/05/2011	CF	Europe	Netherlands
UNC_AW	Italy_SP	128	Abscessus2	CF	NorthAmerica	USA	UNC_Chapel_Hill		UNC_Chapel_Hill			03/05/2011	CF	Europe	Italy
DEN_O	DEN_M	2	Abscessus2	CF	Europe	Denmark	Copenhagen		Copenhagen			?	CF	Europe	Denmark	Copenhagen		Copenhagen			?
DEN_O	RBL_A	33	Abscessus2	CF	Europe	Denmark	Copenhagen		Copenhagen			?	CF	Europe	UK	London_Brompton		Royal Brompton			?
DEN_O	Melb-016	176	Abscessus2	CF	Europe	Denmark	Copenhagen		Copenhagen			?	CF	Oceania	Australia	RCH		RCH			Feb-17
DEN_O	HVH37	95	Abscessus2	CF	Europe	Denmark	Copenhagen		Copenhagen			?	CF	Europe	Spain	Barcelona		Barcelona_HVH			30/01/2013
DEN_O	HVH47	92	Abscessus2	CF	Europe	Denmark	Copenhagen		Copenhagen			?	Non-CF	Europe	Spain	Barcelona		Barcelona_HVH			28/03/2013
DEN_O	CF00783	186	Abscessus2	CF	Europe	Denmark	Copenhagen		Copenhagen			?	CF	NorthAmerica	USA	CO					05/01/2017
DEN_O	CF00096	190	Abscessus2	CF	Europe	Denmark	Copenhagen		Copenhagen			?	CF	NorthAmerica	USA	SD					27/04/2016
DEN_O	Netherlands_6	51	Abscessus2	CF	Europe	Denmark	Copenhagen		Copenhagen			?	CF	Europe	Netherlands
DEN_O	Italy_SP	93	Abscessus2	CF	Europe	Denmark	Copenhagen		Copenhagen			?	CF	Europe	Italy
DEN_M	RBL_A	35	Abscessus2	CF	Europe	Denmark	Copenhagen		Copenhagen			?	CF	Europe	UK	London_Brompton		Royal Brompton			?
DEN_M	Melb-016	179	Abscessus2	CF	Europe	Denmark	Copenhagen		Copenhagen			?	CF	Oceania	Australia	RCH		RCH			Feb-17
DEN_M	HVH37	98	Abscessus2	CF	Europe	Denmark	Copenhagen		Copenhagen			?	CF	Europe	Spain	Barcelona		Barcelona_HVH			30/01/2013
DEN_M	HVH47	95	Abscessus2	CF	Europe	Denmark	Copenhagen		Copenhagen			?	Non-CF	Europe	Spain	Barcelona		Barcelona_HVH			28/03/2013
DEN_M	CF00783	189	Abscessus2	CF	Europe	Denmark	Copenhagen		Copenhagen			?	CF	NorthAmerica	USA	CO					05/01/2017
DEN_M	CF00096	193	Abscessus2	CF	Europe	Denmark	Copenhagen		Copenhagen			?	CF	NorthAmerica	USA	SD					27/04/2016
DEN_M	Netherlands_6	53	Abscessus2	CF	Europe	Denmark	Copenhagen		Copenhagen			?	CF	Europe	Netherlands
DEN_M	Italy_SP	96	Abscessus2	CF	Europe	Denmark	Copenhagen		Copenhagen			?	CF	Europe	Italy
RBL_A	Melb-016	184	Abscessus2	CF	Europe	UK	London_Brompton		Royal Brompton			?	CF	Oceania	Australia	RCH		RCH			Feb-17
RBL_A	HVH37	104	Abscessus2	CF	Europe	UK	London_Brompton		Royal Brompton			?	CF	Europe	Spain	Barcelona		Barcelona_HVH			30/01/2013
RBL_A	HVH47	101	Abscessus2	CF	Europe	UK	London_Brompton		Royal Brompton			?	Non-CF	Europe	Spain	Barcelona		Barcelona_HVH			28/03/2013
RBL_A	CF00783	197	Abscessus2	CF	Europe	UK	London_Brompton		Royal Brompton			?	CF	NorthAmerica	USA	CO					05/01/2017
RBL_A	CF00096	197	Abscessus2	CF	Europe	UK	London_Brompton		Royal Brompton			?	CF	NorthAmerica	USA	SD					27/04/2016
RBL_A	Netherlands_6	55	Abscessus2	CF	Europe	UK	London_Brompton		Royal Brompton			?	CF	Europe	Netherlands
RBL_A	Italy_SP	104	Abscessus2	CF	Europe	UK	London_Brompton		Royal Brompton			?	CF	Europe	Italy
Melb-016	HVH37	150	Abscessus2	CF	Oceania	Australia	RCH		RCH			Feb-17	CF	Europe	Spain	Barcelona		Barcelona_HVH			30/01/2013
Melb-016	HVH47	147	Abscessus2	CF	Oceania	Australia	RCH		RCH			Feb-17	Non-CF	Europe	Spain	Barcelona		Barcelona_HVH			28/03/2013
Melb-016	CF00783	81	Abscessus2	CF	Oceania	Australia	RCH		RCH			Feb-17	CF	NorthAmerica	USA	CO					05/01/2017
Melb-016	CF00096	86	Abscessus2	CF	Oceania	Australia	RCH		RCH			Feb-17	CF	NorthAmerica	USA	SD					27/04/2016
Melb-016	Netherlands_6	208	Abscessus2	CF	Oceania	Australia	RCH		RCH			Feb-17	CF	Europe	Netherlands
Melb-016	Italy_SP	135	Abscessus2	CF	Oceania	Australia	RCH		RCH			Feb-17	CF	Europe	Italy
HVH37	HVH47	2	Abscessus2	CF	Europe	Spain	Barcelona		Barcelona_HVH			30/01/2013	Non-CF	Europe	Spain	Barcelona		Barcelona_HVH			28/03/2013
HVH37	CF00783	161	Abscessus2	CF	Europe	Spain	Barcelona		Barcelona_HVH			30/01/2013	CF	NorthAmerica	USA	CO					05/01/2017
HVH37	CF00096	167	Abscessus2	CF	Europe	Spain	Barcelona		Barcelona_HVH			30/01/2013	CF	NorthAmerica	USA	SD					27/04/2016
HVH37	Netherlands_6	124	Abscessus2	CF	Europe	Spain	Barcelona		Barcelona_HVH			30/01/2013	CF	Europe	Netherlands
HVH37	Italy_SP	52	Abscessus2	CF	Europe	Spain	Barcelona		Barcelona_HVH			30/01/2013	CF	Europe	Italy
HVH47	CF00783	158	Abscessus2	Non-CF	Europe	Spain	Barcelona		Barcelona_HVH			28/03/2013	CF	NorthAmerica	USA	CO					05/01/2017
HVH47	CF00096	164	Abscessus2	Non-CF	Europe	Spain	Barcelona		Barcelona_HVH			28/03/2013	CF	NorthAmerica	USA	SD					27/04/2016
HVH47	Netherlands_6	121	Abscessus2	Non-CF	Europe	Spain	Barcelona		Barcelona_HVH			28/03/2013	CF	Europe	Netherlands
HVH47	Italy_SP	50	Abscessus2	Non-CF	Europe	Spain	Barcelona		Barcelona_HVH			28/03/2013	CF	Europe	Italy
CF00783	CF00096	39	Abscessus2	CF	NorthAmerica	USA	CO					05/01/2017	CF	NorthAmerica	USA	SD					27/04/2016
CF00783	Netherlands_6	219	Abscessus2	CF	NorthAmerica	USA	CO					05/01/2017	CF	Europe	Netherlands
CF00783	Italy_SP	148	Abscessus2	CF	NorthAmerica	USA	CO					05/01/2017	CF	Europe	Italy
CF00096	Netherlands_6	220	Abscessus2	CF	NorthAmerica	USA	SD					27/04/2016	CF	Europe	Netherlands
CF00096	Italy_SP	153	Abscessus2	CF	NorthAmerica	USA	SD					27/04/2016	CF	Europe	Italy
Netherlands_6	Italy_SP	121	Abscessus2	CF	Europe	Netherlands							CF	Europe	Italy
SMRL_AB	SMRL_U	28	Abscessus3	CF	Europe	UK	Greater_Glasgow		Western Infirmary Glasgow			23/04/2001	CF	Europe	UK	Lothian	Grampian	Raigmore Hospital, Inverness			02/05/2001
SMRL_AB	SMRL_CN	21	Abscessus3	CF	Europe	UK	Greater_Glasgow		Western Infirmary Glasgow			23/04/2001	?	Europe	UK	Greater_Glasgow		Southern General Hospital			28/10/2011
SMRL_AB	SMRL_AI	32	Abscessus3	CF	Europe	UK	Greater_Glasgow		Western Infirmary Glasgow			23/04/2001	?	Europe	UK	Lothian		Ninewells Hospital, Dundee			17/11/2011
SMRL_AB	RBL_K	39	Abscessus3	CF	Europe	UK	Greater_Glasgow		Western Infirmary Glasgow			23/04/2001	CF	Europe	UK	London_Brompton		Royal Brompton			?
SMRL_AB	RBL_L	34	Abscessus3	CF	Europe	UK	Greater_Glasgow		Western Infirmary Glasgow			23/04/2001	CF	Europe	UK	London_Brompton		Royal Brompton			?
SMRL_AB	RBL_R	184	Abscessus3	CF	Europe	UK	Greater_Glasgow		Western Infirmary Glasgow			23/04/2001	CF	Europe	UK	London_Brompton		Royal Brompton			?
SMRL_AB	LTH_D	254	Abscessus3	CF	Europe	UK	Greater_Glasgow		Western Infirmary Glasgow			23/04/2001	CF	Europe	UK	Leeds		Leeds			28/06/2012
SMRL_AB	LTH_H	43	Abscessus3	CF	Europe	UK	Greater_Glasgow		Western Infirmary Glasgow			23/04/2001	CF	Europe	UK	Leeds		Leeds			18/05/2012
SMRL_AB	LTH_J	109	Abscessus3	CF	Europe	UK	Greater_Glasgow		Western Infirmary Glasgow			23/04/2001	CF	Europe	UK	Leeds		Leeds			31/05/2012
SMRL_AB	LTH_M	32	Abscessus3	CF	Europe	UK	Greater_Glasgow		Western Infirmary Glasgow			23/04/2001	CF	Europe	UK	Leeds		Leeds			23/10/2012
SMRL_AB	AHL_I	30	Abscessus3	CF	Europe	UK	Greater_Glasgow		Western Infirmary Glasgow			23/04/2001	CF	Europe	UK	Manchester		Wythenshawe			07/11/2012
SMRL_AB	SMRL_BA	29	Abscessus3	CF	Europe	UK	Greater_Glasgow		Western Infirmary Glasgow			23/04/2001	Non-CF	Europe	UK	Lothian	Grampian	Raigmore Hospital, Inverness			04/03/2009
SMRL_AB	SMRL_D	24	Abscessus3	CF	Europe	UK	Greater_Glasgow		Western Infirmary Glasgow			23/04/2001	Non-CF	Europe	UK	Grampian		Aberdeen Royal Infirmary			25/03/2008
SMRL_AB	SMRL_BY	29	Abscessus3	CF	Europe	UK	Greater_Glasgow		Western Infirmary Glasgow			23/04/2001	CF	Europe	UK	Lothian	Grampian	Raigmore Hospital, Inverness			06/05/2008
SMRL_AB	WRCM_B	52	Abscessus3	CF	Europe	UK	Greater_Glasgow		Western Infirmary Glasgow			23/04/2001	?	Europe	UK	Exeter		Exeter			?
SMRL_AB	WRCM_F	27	Abscessus3	CF	Europe	UK	Greater_Glasgow		Western Infirmary Glasgow			23/04/2001	CF	Europe	UK	Wales		Llandough			?
SMRL_AB	RVI_D	31	Abscessus3	CF	Europe	UK	Greater_Glasgow		Western Infirmary Glasgow			23/04/2001	CF	Europe	UK	Newcastle		RVI, Newcastle			02/09/2011
SMRL_AB	RVI_G	34	Abscessus3	CF	Europe	UK	Greater_Glasgow		Western Infirmary Glasgow			23/04/2001	CF	Europe	UK	Newcastle		RVI, Newcastle			05/08/2011
SMRL_AB	RVI_H	30	Abscessus3	CF	Europe	UK	Greater_Glasgow		Western Infirmary Glasgow			23/04/2001	CF	Europe	UK	Newcastle		RVI, Newcastle			12/09/2011
SMRL_AB	RHS_E	34	Abscessus3	CF	Europe	UK	Greater_Glasgow		Western Infirmary Glasgow			23/04/2001	CF	Europe	UK	Sheffield_Childrens	Sheffield_Teaching	SCH	NORTH GEN H SHEFFIELD S5	ROY HALLAM SHEFFIELD S10	06/07/2011
SMRL_AB	AHL_G	37	Abscessus3	CF	Europe	UK	Greater_Glasgow		Western Infirmary Glasgow			23/04/2001	CF	Europe	UK	Manchester		Wythenshawe			04/10/2011
SMRL_AB	RLB_A	34	Abscessus3	CF	Europe	UK	Greater_Glasgow		Western Infirmary Glasgow			23/04/2001	CF	Europe	UK	Liverpool_Heart_and_Chest		Liverpool Heart and Chest			04/02/2011
SMRL_AB	JRH_E	48	Abscessus3	CF	Europe	UK	Greater_Glasgow		Western Infirmary Glasgow			23/04/2001	Non-CF	Europe	UK	Oxford		Churchill Hospital			30/03/2012
SMRL_AB	SVH_O	42	Abscessus3	CF	Europe	UK	Greater_Glasgow		Western Infirmary Glasgow			23/04/2001	CF	Europe	Ireland	Dublin		SVH, Dublin			?
SMRL_AB	AHL_F	33	Abscessus3	CF	Europe	UK	Greater_Glasgow		Western Infirmary Glasgow			23/04/2001	CF	Europe	UK	Alder_Hey	North_Staffs	Alder Hey Childrens	UNI HOS N STAFF STOKE ST4		02/07/2012
SMRL_AB	SMRL_BZ	28	Abscessus3	CF	Europe	UK	Greater_Glasgow		Western Infirmary Glasgow			23/04/2001	Non-CF	Europe	UK	Lothian	Grampian	Raigmore Hospital, Inverness			03/05/2001
SMRL_AB	SMRL_AZ	32	Abscessus3	CF	Europe	UK	Greater_Glasgow		Western Infirmary Glasgow			23/04/2001	Non-CF	Europe	UK	Lothian	Grampian	Raigmore Hospital, Inverness			30/04/2001
SMRL_AB	SMRL_CG	26	Abscessus3	CF	Europe	UK	Greater_Glasgow		Western Infirmary Glasgow			23/04/2001	CF	Europe	UK	Greater_Glasgow		Raigmore Hospital, Inverness	Glasgow Royal Infirmary	Southern General Hospital	02/05/2001
SMRL_AB	SMRL_BB	31	Abscessus3	CF	Europe	UK	Greater_Glasgow		Western Infirmary Glasgow			23/04/2001	Non-CF	Europe	UK	Lothian	Grampian	Raigmore Hospital, Inverness			02/05/2001
SMRL_AB	UNC_AD	26	Abscessus3	CF	Europe	UK	Greater_Glasgow		Western Infirmary Glasgow			23/04/2001	CF	NorthAmerica	USA	UNC_Chapel_Hill		UNC_Chapel_Hill			10/10/2007
SMRL_AB	SMRL_F	37	Abscessus3	CF	Europe	UK	Greater_Glasgow		Western Infirmary Glasgow			23/04/2001	?	Europe	UK	Greater_Glasgow		Southern General Hospital			17/06/2011
SMRL_AB	DEN_B	92	Abscessus3	CF	Europe	UK	Greater_Glasgow		Western Infirmary Glasgow			23/04/2001	CF	Europe	Denmark	Copenhagen		Copenhagen			?
SMRL_AB	DEN_A	30	Abscessus3	CF	Europe	UK	Greater_Glasgow		Western Infirmary Glasgow			23/04/2001	CF	Europe	Denmark	Copenhagen		Copenhagen			?
SMRL_AB	DEN_V	38	Abscessus3	CF	Europe	UK	Greater_Glasgow		Western Infirmary Glasgow			23/04/2001	CF	Europe	Denmark	Skejby		Skejby			?
SMRL_AB	RVI_AE	175	Abscessus3	CF	Europe	UK	Greater_Glasgow		Western Infirmary Glasgow			23/04/2001	CF	Europe	UK	Newcastle		RVI, Newcastle			01/02/2013
SMRL_AB	SMRL_BW	22	Abscessus3	CF	Europe	UK	Greater_Glasgow		Western Infirmary Glasgow			23/04/2001	?	Europe	UK	Greater_Glasgow		Western Infirmary Glasgow	Southern General Hospital		05/08/2003
SMRL_AB	SMRL_T	26	Abscessus3	CF	Europe	UK	Greater_Glasgow		Western Infirmary Glasgow			23/04/2001	CF	Europe	UK	Greater_Glasgow		Royal Hospital for Sick Children, Glasgow			06/11/2001
SMRL_AB	SMRL_CJ	98	Abscessus3	CF	Europe	UK	Greater_Glasgow		Western Infirmary Glasgow			23/04/2001	CF	Europe	UK	Lothian		Western General Hospital			04/02/2004
SMRL_AB	SMRL_BF	20	Abscessus3	CF	Europe	UK	Greater_Glasgow		Western Infirmary Glasgow			23/04/2001	?	Europe	UK	Greater_Glasgow		Royal Hospital for Sick Children, Glasgow	Southern General Hospital	Western Infirmary Glasgow	31/10/2006
SMRL_AB	SMRL_CS	33	Abscessus3	CF	Europe	UK	Greater_Glasgow		Western Infirmary Glasgow			23/04/2001	CF	Europe	UK	Greater_Glasgow		Western Infirmary Glasgow			06/08/2007
SMRL_AB	SMRL_CT	29	Abscessus3	CF	Europe	UK	Greater_Glasgow		Western Infirmary Glasgow			23/04/2001	CF	Europe	UK	Greater_Glasgow		Inverclyde Royal Hospital, Greenock			24/01/2005
SMRL_AB	UNC_CO	29	Abscessus3	CF	Europe	UK	Greater_Glasgow		Western Infirmary Glasgow			23/04/2001	Non-CF	NorthAmerica	USA	UNC_Chapel_Hill		UNC_Chapel_Hill			14/01/2006
SMRL_AB	UNC_AR	32	Abscessus3	CF	Europe	UK	Greater_Glasgow		Western Infirmary Glasgow			23/04/2001	CF	NorthAmerica	USA	UNC_Chapel_Hill		UNC_Chapel_Hill			04/06/2008
SMRL_AB	UNC_DB	22	Abscessus3	CF	Europe	UK	Greater_Glasgow		Western Infirmary Glasgow			23/04/2001	CF	NorthAmerica	USA	UNC_Chapel_Hill		UNC_Chapel_Hill			07/10/2010
SMRL_AB	UNC_A	33	Abscessus3	CF	Europe	UK	Greater_Glasgow		Western Infirmary Glasgow			23/04/2001	CF	NorthAmerica	USA	UNC_Chapel_Hill		UNC_Chapel_Hill			17/01/2013
SMRL_AB	AUS_S	104	Abscessus3	CF	Europe	UK	Greater_Glasgow		Western Infirmary Glasgow			23/04/2001	CF	Oceania	Australia	TPCH		TPCH			2009
SMRL_AB	SVH_G	110	Abscessus3	CF	Europe	UK	Greater_Glasgow		Western Infirmary Glasgow			23/04/2001	CF	Europe	Ireland	Dublin		SVH, Dublin			?
SMRL_AB	BIR_T	26	Abscessus3	CF	Europe	UK	Greater_Glasgow		Western Infirmary Glasgow			23/04/2001	CF	Europe	UK	Birmingham_Heartlands		BIRMINGHAM HEARTLANDS HOSPITAL			03/01/2008
SMRL_AB	STH_K	103	Abscessus3	CF	Europe	UK	Greater_Glasgow		Western Infirmary Glasgow			23/04/2001	CF	Europe	UK	Southampton		Southampton			15/10/2013
SMRL_AB	STH_L	104	Abscessus3	CF	Europe	UK	Greater_Glasgow		Western Infirmary Glasgow			23/04/2001	CF	Europe	UK	Southampton		Southampton			05/11/2013
SMRL_AB	STH_C	119	Abscessus3	CF	Europe	UK	Greater_Glasgow		Western Infirmary Glasgow			23/04/2001	CF	Europe	UK	Southampton		Southampton			07/09/2013
SMRL_AB	STH_D	100	Abscessus3	CF	Europe	UK	Greater_Glasgow		Western Infirmary Glasgow			23/04/2001	CF	Europe	UK	Southampton		Southampton			14/08/2013
SMRL_AB	STH_E	34	Abscessus3	CF	Europe	UK	Greater_Glasgow		Western Infirmary Glasgow			23/04/2001	CF	Europe	UK	Southampton		Southampton			16/08/2013
SMRL_AB	NOT_B	53	Abscessus3	CF	Europe	UK	Greater_Glasgow		Western Infirmary Glasgow			23/04/2001	CF	Europe	UK	Nottingham		QUEENS MED CENT NOT UNI H			04/03/2010
SMRL_AB	BIR_N	34	Abscessus3	CF	Europe	UK	Greater_Glasgow		Western Infirmary Glasgow			23/04/2001	CF	Europe	UK	Birmingham_Heartlands		BIRMINGHAM HEARTLANDS HOSPITAL			17/12/2010
SMRL_AB	AHL_C	92	Abscessus3	CF	Europe	UK	Greater_Glasgow		Western Infirmary Glasgow			23/04/2001	CF	Europe	UK	North_Staffs	Alder_Hey	UNI HOS N STAFF STOKE ST4	Alder Hey Childrens		07/01/2011
SMRL_AB	NOT_C	122	Abscessus3	CF	Europe	UK	Greater_Glasgow		Western Infirmary Glasgow			23/04/2001	CF	Europe	UK	Nottingham		QUEENS MED CENT NOT UNI H			17/02/2011
SMRL_AB	BIR_S	33	Abscessus3	CF	Europe	UK	Greater_Glasgow		Western Infirmary Glasgow			23/04/2001	CF	Europe	UK	Birmingham_Childrens		BHAM CHILDRENS HOSP			02/03/2011
SMRL_AB	BIR_AA	37	Abscessus3	CF	Europe	UK	Greater_Glasgow		Western Infirmary Glasgow			23/04/2001	CF	Europe	UK	Birmingham_Childrens		BHAM CHILDRENS HOSP			04/04/2011
SMRL_AB	LEI_H	16	Abscessus3	CF	Europe	UK	Greater_Glasgow		Western Infirmary Glasgow			23/04/2001	CF	Europe	UK	Leicester		ROY INFIRM LEICESTER LE1			06/12/2011
SMRL_AB	AHL_H	90	Abscessus3	CF	Europe	UK	Greater_Glasgow		Western Infirmary Glasgow			23/04/2001	CF	Europe	UK	North_Staffs	Manchester	UNI HOS N STAFF STOKE ST4	Stoke Hospital	Wythenshawe	22/06/2012
SMRL_AB	RHS_U	90	Abscessus3	CF	Europe	UK	Greater_Glasgow		Western Infirmary Glasgow			23/04/2001	CF	Europe	UK	Sheffield_Teaching		NORTH GEN H SHEFFIELD S5			22/09/2012
SMRL_AB	RHS_T	29	Abscessus3	CF	Europe	UK	Greater_Glasgow		Western Infirmary Glasgow			23/04/2001	CF	Europe	UK	Sheffield_Teaching		Northern General Hospital, Sheffield			12/10/2012
SMRL_AB	SWE_C	87	Abscessus3	CF	Europe	UK	Greater_Glasgow		Western Infirmary Glasgow			23/04/2001	CF	Europe	Sweden	Sweden		Sweden			?
SMRL_AB	SWE_D	86	Abscessus3	CF	Europe	UK	Greater_Glasgow		Western Infirmary Glasgow			23/04/2001	CF	Europe	Sweden	Sweden		Sweden			?
SMRL_AB	UNC_H	21	Abscessus3	CF	Europe	UK	Greater_Glasgow		Western Infirmary Glasgow			23/04/2001	CF	NorthAmerica	USA	UNC_Chapel_Hill		UNC_Chapel_Hill			09/10/2005
SMRL_AB	PAP_004	86	Abscessus3	CF	Europe	UK	Greater_Glasgow		Western Infirmary Glasgow			23/04/2001	Non-CF	Europe	UK	Papworth		Papworth			19/11/2009
SMRL_AB	PAP_005	30	Abscessus3	CF	Europe	UK	Greater_Glasgow		Western Infirmary Glasgow			23/04/2001	Non-CF	Europe	UK	Papworth		Papworth			15/02/2010
SMRL_AB	PAP_008	92	Abscessus3	CF	Europe	UK	Greater_Glasgow		Western Infirmary Glasgow			23/04/2001	CF	Europe	UK	Papworth		Papworth			02/11/2007
SMRL_AB	PAP_015	32	Abscessus3	CF	Europe	UK	Greater_Glasgow		Western Infirmary Glasgow			23/04/2001	CF	Europe	UK	Papworth		Papworth			14/01/2008
SMRL_AB	PAP_027	129	Abscessus3	CF	Europe	UK	Greater_Glasgow		Western Infirmary Glasgow			23/04/2001	CF	Europe	UK	Papworth		Papworth			21/12/2010
SMRL_AB	PAP_033	99	Abscessus3	CF	Europe	UK	Greater_Glasgow		Western Infirmary Glasgow			23/04/2001	CF	Europe	UK	Papworth		Papworth			03/12/2007
SMRL_AB	Melb-002	120	Abscessus3	CF	Europe	UK	Greater_Glasgow		Western Infirmary Glasgow			23/04/2001	CF	Oceania	Australia	RCH		RCH			Mar-14
SMRL_AB	Melb-008	112	Abscessus3	CF	Europe	UK	Greater_Glasgow		Western Infirmary Glasgow			23/04/2001	CF	Oceania	Australia	RCH		RCH			Dec-14
SMRL_AB	Melb-009	120	Abscessus3	CF	Europe	UK	Greater_Glasgow		Western Infirmary Glasgow			23/04/2001	CF	Oceania	Australia	RCH		RCH			Feb-15
SMRL_AB	Melb-010	54	Abscessus3	CF	Europe	UK	Greater_Glasgow		Western Infirmary Glasgow			23/04/2001	CF	Oceania	Australia	RCH		RCH			Jan-15
SMRL_AB	Melb-013	118	Abscessus3	CF	Europe	UK	Greater_Glasgow		Western Infirmary Glasgow			23/04/2001	CF	Oceania	Australia	RCH		RCH			Jan-16
SMRL_AB	Melb-014	118	Abscessus3	CF	Europe	UK	Greater_Glasgow		Western Infirmary Glasgow			23/04/2001	CF	Oceania	Australia	RCH		RCH			May-16
SMRL_AB	GOSH2	43	Abscessus3	CF	Europe	UK	Greater_Glasgow		Western Infirmary Glasgow			23/04/2001	CF	Europe	UK	London_GOSH		London_GOSH			05/01/2009
SMRL_AB	GOSH21	121	Abscessus3	CF	Europe	UK	Greater_Glasgow		Western Infirmary Glasgow			23/04/2001	CF	Europe	UK	London_GOSH		London_GOSH			29/10/2009
SMRL_AB	GOSH40	30	Abscessus3	CF	Europe	UK	Greater_Glasgow		Western Infirmary Glasgow			23/04/2001	CF	Europe	UK	London_GOSH		London_GOSH			18/09/2015
SMRL_AB	GOSH41	30	Abscessus3	CF	Europe	UK	Greater_Glasgow		Western Infirmary Glasgow			23/04/2001	CF	Europe	UK	London_GOSH		London_GOSH			20/11/2015
SMRL_AB	GOSH8	35	Abscessus3	CF	Europe	UK	Greater_Glasgow		Western Infirmary Glasgow			23/04/2001	CF	Europe	UK	London_GOSH		London_GOSH			27/10/2009
SMRL_AB	GOSH9	34	Abscessus3	CF	Europe	UK	Greater_Glasgow		Western Infirmary Glasgow			23/04/2001	CF	Europe	UK	London_GOSH		London_GOSH			17/11/2009
SMRL_AB	CF00764	105	Abscessus3	CF	Europe	UK	Greater_Glasgow		Western Infirmary Glasgow			23/04/2001	CF	NorthAmerica	USA	TX					11/08/2016
SMRL_AB	CF00297	198	Abscessus3	CF	Europe	UK	Greater_Glasgow		Western Infirmary Glasgow			23/04/2001	CF	NorthAmerica	USA	TN					18/03/2016
SMRL_AB	CF00108	109	Abscessus3	CF	Europe	UK	Greater_Glasgow		Western Infirmary Glasgow			23/04/2001	CF	NorthAmerica	USA	AL					14/12/2015
SMRL_AB	CF00123	110	Abscessus3	CF	Europe	UK	Greater_Glasgow		Western Infirmary Glasgow			23/04/2001	CF	NorthAmerica	USA	CA					20/04/2016
SMRL_AB	CF00017	81	Abscessus3	CF	Europe	UK	Greater_Glasgow		Western Infirmary Glasgow			23/04/2001	CF	NorthAmerica	USA	CO					08/04/2015
SMRL_AB	CF00152	39	Abscessus3	CF	Europe	UK	Greater_Glasgow		Western Infirmary Glasgow			23/04/2001	CF	NorthAmerica	USA	IL					21/01/2016
SMRL_AB	CF00032	108	Abscessus3	CF	Europe	UK	Greater_Glasgow		Western Infirmary Glasgow			23/04/2001	CF	NorthAmerica	USA	TX					27/02/2015
SMRL_AB	CF00045	101	Abscessus3	CF	Europe	UK	Greater_Glasgow		Western Infirmary Glasgow			23/04/2001	CF	NorthAmerica	USA	TX					26/12/2015
SMRL_AB	UNC_AS	21	Abscessus3	CF	Europe	UK	Greater_Glasgow		Western Infirmary Glasgow			23/04/2001	CF	NorthAmerica	USA	UNC_Chapel_Hill		UNC_Chapel_Hill			?
SMRL_AB	Ireland_8	36	Abscessus3	CF	Europe	UK	Greater_Glasgow		Western Infirmary Glasgow			23/04/2001	CF	Europe	Ireland	Ireland_E		Ireland_E
SMRL_AB	Ireland_11	33	Abscessus3	CF	Europe	UK	Greater_Glasgow		Western Infirmary Glasgow			23/04/2001	CF	Europe	Ireland	Ireland_E		Ireland_E
SMRL_AB	Ireland_19	40	Abscessus3	CF	Europe	UK	Greater_Glasgow		Western Infirmary Glasgow			23/04/2001	CF	Europe	Ireland	Ireland_A	Ireland_D	Ireland_A	Ireland_D
SMRL_AB	Ireland_16	42	Abscessus3	CF	Europe	UK	Greater_Glasgow		Western Infirmary Glasgow			23/04/2001	CF	Europe	Ireland	Ireland_E		Ireland_E
SMRL_AB	Ireland_9	39	Abscessus3	CF	Europe	UK	Greater_Glasgow		Western Infirmary Glasgow			23/04/2001	CF	Europe	Ireland	Ireland_A		Ireland_A
SMRL_AB	Ireland_14	43	Abscessus3	CF	Europe	UK	Greater_Glasgow		Western Infirmary Glasgow			23/04/2001	CF	Europe	Ireland	Ireland_A		Ireland_A
SMRL_AB	Ireland_5	110	Abscessus3	CF	Europe	UK	Greater_Glasgow		Western Infirmary Glasgow			23/04/2001	CF	Europe	Ireland	Ireland_A		Ireland_A
SMRL_AB	Ireland_23	44	Abscessus3	CF	Europe	UK	Greater_Glasgow		Western Infirmary Glasgow			23/04/2001	CF	Europe	Ireland	Ireland_C		Ireland_C
SMRL_AB	Netherlands_2	97	Abscessus3	CF	Europe	UK	Greater_Glasgow		Western Infirmary Glasgow			23/04/2001	CF	Europe	Netherlands
SMRL_AB	Netherlands_14	107	Abscessus3	CF	Europe	UK	Greater_Glasgow		Western Infirmary Glasgow			23/04/2001	Non-CF	Europe	Netherlands
SMRL_AB	Netherlands_17	104	Abscessus3	CF	Europe	UK	Greater_Glasgow		Western Infirmary Glasgow			23/04/2001	CF	Europe	Netherlands
SMRL_AB	Netherlands_19	100	Abscessus3	CF	Europe	UK	Greater_Glasgow		Western Infirmary Glasgow			23/04/2001	CF	Europe	Netherlands
SMRL_AB	Netherlands_20	101	Abscessus3	CF	Europe	UK	Greater_Glasgow		Western Infirmary Glasgow			23/04/2001	CF	Europe	Netherlands
SMRL_AB	Netherlands_23	98	Abscessus3	CF	Europe	UK	Greater_Glasgow		Western Infirmary Glasgow			23/04/2001	CF	Europe	Netherlands
SMRL_AB	Netherlands_26	126	Abscessus3	CF	Europe	UK	Greater_Glasgow		Western Infirmary Glasgow			23/04/2001	CF	Europe	Netherlands
SMRL_AB	Manchester_LD	118	Abscessus3	CF	Europe	UK	Greater_Glasgow		Western Infirmary Glasgow			23/04/2001	CF	Europe	UK	Manchester
SMRL_AB	Manchester_MH	37	Abscessus3	CF	Europe	UK	Greater_Glasgow		Western Infirmary Glasgow			23/04/2001	CF	Europe	UK	Manchester
SMRL_AB	Manchester_SB	36	Abscessus3	CF	Europe	UK	Greater_Glasgow		Western Infirmary Glasgow			23/04/2001	CF	Europe	UK	Manchester
SMRL_AB	Manchester_JS	104	Abscessus3	CF	Europe	UK	Greater_Glasgow		Western Infirmary Glasgow			23/04/2001	CF	Europe	UK	Manchester
SMRL_AB	Manchester_MM	99	Abscessus3	CF	Europe	UK	Greater_Glasgow		Western Infirmary Glasgow			23/04/2001	CF	Europe	UK	Manchester
SMRL_AB	Manchester_SI	46	Abscessus3	CF	Europe	UK	Greater_Glasgow		Western Infirmary Glasgow			23/04/2001	CF	Europe	UK	Manchester
SMRL_AB	Italy_FI	95	Abscessus3	CF	Europe	UK	Greater_Glasgow		Western Infirmary Glasgow			23/04/2001	CF	Europe	Italy
SMRL_AB	Italy_IR	93	Abscessus3	CF	Europe	UK	Greater_Glasgow		Western Infirmary Glasgow			23/04/2001	CF	Europe	Italy
SMRL_AB	Italy_GI	100	Abscessus3	CF	Europe	UK	Greater_Glasgow		Western Infirmary Glasgow			23/04/2001	CF	Europe	Italy
SMRL_AB	Italy_MC	98	Abscessus3	CF	Europe	UK	Greater_Glasgow		Western Infirmary Glasgow			23/04/2001	CF	Europe	Italy
SMRL_AB	Italy_TE	101	Abscessus3	CF	Europe	UK	Greater_Glasgow		Western Infirmary Glasgow			23/04/2001	CF	Europe	Italy
SMRL_U	SMRL_CN	26	Abscessus3	CF	Europe	UK	Lothian	Grampian	Raigmore Hospital, Inverness			02/05/2001	?	Europe	UK	Greater_Glasgow		Southern General Hospital			28/10/2011
SMRL_U	SMRL_AI	28	Abscessus3	CF	Europe	UK	Lothian	Grampian	Raigmore Hospital, Inverness			02/05/2001	?	Europe	UK	Lothian		Ninewells Hospital, Dundee			17/11/2011
SMRL_U	RBL_K	36	Abscessus3	CF	Europe	UK	Lothian	Grampian	Raigmore Hospital, Inverness			02/05/2001	CF	Europe	UK	London_Brompton		Royal Brompton			?
SMRL_U	RBL_L	30	Abscessus3	CF	Europe	UK	Lothian	Grampian	Raigmore Hospital, Inverness			02/05/2001	CF	Europe	UK	London_Brompton		Royal Brompton			?
SMRL_U	RBL_R	181	Abscessus3	CF	Europe	UK	Lothian	Grampian	Raigmore Hospital, Inverness			02/05/2001	CF	Europe	UK	London_Brompton		Royal Brompton			?
SMRL_U	LTH_D	245	Abscessus3	CF	Europe	UK	Lothian	Grampian	Raigmore Hospital, Inverness			02/05/2001	CF	Europe	UK	Leeds		Leeds			28/06/2012
SMRL_U	LTH_H	39	Abscessus3	CF	Europe	UK	Lothian	Grampian	Raigmore Hospital, Inverness			02/05/2001	CF	Europe	UK	Leeds		Leeds			18/05/2012
SMRL_U	LTH_J	93	Abscessus3	CF	Europe	UK	Lothian	Grampian	Raigmore Hospital, Inverness			02/05/2001	CF	Europe	UK	Leeds		Leeds			31/05/2012
SMRL_U	LTH_M	30	Abscessus3	CF	Europe	UK	Lothian	Grampian	Raigmore Hospital, Inverness			02/05/2001	CF	Europe	UK	Leeds		Leeds			23/10/2012
SMRL_U	AHL_I	27	Abscessus3	CF	Europe	UK	Lothian	Grampian	Raigmore Hospital, Inverness			02/05/2001	CF	Europe	UK	Manchester		Wythenshawe			07/11/2012
SMRL_U	SMRL_BA	5	Abscessus3	CF	Europe	UK	Lothian	Grampian	Raigmore Hospital, Inverness			02/05/2001	Non-CF	Europe	UK	Lothian	Grampian	Raigmore Hospital, Inverness			04/03/2009
SMRL_U	SMRL_D	39	Abscessus3	CF	Europe	UK	Lothian	Grampian	Raigmore Hospital, Inverness			02/05/2001	Non-CF	Europe	UK	Grampian		Aberdeen Royal Infirmary			25/03/2008
SMRL_U	SMRL_BY	8	Abscessus3	CF	Europe	UK	Lothian	Grampian	Raigmore Hospital, Inverness			02/05/2001	CF	Europe	UK	Lothian	Grampian	Raigmore Hospital, Inverness			06/05/2008
SMRL_U	WRCM_B	50	Abscessus3	CF	Europe	UK	Lothian	Grampian	Raigmore Hospital, Inverness			02/05/2001	?	Europe	UK	Exeter		Exeter			?
SMRL_U	WRCM_F	33	Abscessus3	CF	Europe	UK	Lothian	Grampian	Raigmore Hospital, Inverness			02/05/2001	CF	Europe	UK	Wales		Llandough			?
SMRL_U	RVI_D	27	Abscessus3	CF	Europe	UK	Lothian	Grampian	Raigmore Hospital, Inverness			02/05/2001	CF	Europe	UK	Newcastle		RVI, Newcastle			02/09/2011
SMRL_U	RVI_G	30	Abscessus3	CF	Europe	UK	Lothian	Grampian	Raigmore Hospital, Inverness			02/05/2001	CF	Europe	UK	Newcastle		RVI, Newcastle			05/08/2011
SMRL_U	RVI_H	26	Abscessus3	CF	Europe	UK	Lothian	Grampian	Raigmore Hospital, Inverness			02/05/2001	CF	Europe	UK	Newcastle		RVI, Newcastle			12/09/2011
SMRL_U	RHS_E	30	Abscessus3	CF	Europe	UK	Lothian	Grampian	Raigmore Hospital, Inverness			02/05/2001	CF	Europe	UK	Sheffield_Childrens	Sheffield_Teaching	SCH	NORTH GEN H SHEFFIELD S5	ROY HALLAM SHEFFIELD S10	06/07/2011
SMRL_U	AHL_G	33	Abscessus3	CF	Europe	UK	Lothian	Grampian	Raigmore Hospital, Inverness			02/05/2001	CF	Europe	UK	Manchester		Wythenshawe			04/10/2011
SMRL_U	RLB_A	10	Abscessus3	CF	Europe	UK	Lothian	Grampian	Raigmore Hospital, Inverness			02/05/2001	CF	Europe	UK	Liverpool_Heart_and_Chest		Liverpool Heart and Chest			04/02/2011
SMRL_U	JRH_E	44	Abscessus3	CF	Europe	UK	Lothian	Grampian	Raigmore Hospital, Inverness			02/05/2001	Non-CF	Europe	UK	Oxford		Churchill Hospital			30/03/2012
SMRL_U	SVH_O	44	Abscessus3	CF	Europe	UK	Lothian	Grampian	Raigmore Hospital, Inverness			02/05/2001	CF	Europe	Ireland	Dublin		SVH, Dublin			?
SMRL_U	AHL_F	31	Abscessus3	CF	Europe	UK	Lothian	Grampian	Raigmore Hospital, Inverness			02/05/2001	CF	Europe	UK	Alder_Hey	North_Staffs	Alder Hey Childrens	UNI HOS N STAFF STOKE ST4		02/07/2012
SMRL_U	SMRL_BZ	4	Abscessus3	CF	Europe	UK	Lothian	Grampian	Raigmore Hospital, Inverness			02/05/2001	Non-CF	Europe	UK	Lothian	Grampian	Raigmore Hospital, Inverness			03/05/2001
SMRL_U	SMRL_AZ	8	Abscessus3	CF	Europe	UK	Lothian	Grampian	Raigmore Hospital, Inverness			02/05/2001	Non-CF	Europe	UK	Lothian	Grampian	Raigmore Hospital, Inverness			30/04/2001
SMRL_U	SMRL_CG	2	Abscessus3	CF	Europe	UK	Lothian	Grampian	Raigmore Hospital, Inverness			02/05/2001	CF	Europe	UK	Greater_Glasgow		Raigmore Hospital, Inverness	Glasgow Royal Infirmary	Southern General Hospital	02/05/2001
SMRL_U	SMRL_BB	7	Abscessus3	CF	Europe	UK	Lothian	Grampian	Raigmore Hospital, Inverness			02/05/2001	Non-CF	Europe	UK	Lothian	Grampian	Raigmore Hospital, Inverness			02/05/2001
SMRL_U	UNC_AD	24	Abscessus3	CF	Europe	UK	Lothian	Grampian	Raigmore Hospital, Inverness			02/05/2001	CF	NorthAmerica	USA	UNC_Chapel_Hill		UNC_Chapel_Hill			10/10/2007
SMRL_U	SMRL_F	33	Abscessus3	CF	Europe	UK	Lothian	Grampian	Raigmore Hospital, Inverness			02/05/2001	?	Europe	UK	Greater_Glasgow		Southern General Hospital			17/06/2011
SMRL_U	DEN_B	77	Abscessus3	CF	Europe	UK	Lothian	Grampian	Raigmore Hospital, Inverness			02/05/2001	CF	Europe	Denmark	Copenhagen		Copenhagen			?
SMRL_U	DEN_A	28	Abscessus3	CF	Europe	UK	Lothian	Grampian	Raigmore Hospital, Inverness			02/05/2001	CF	Europe	Denmark	Copenhagen		Copenhagen			?
SMRL_U	DEN_V	35	Abscessus3	CF	Europe	UK	Lothian	Grampian	Raigmore Hospital, Inverness			02/05/2001	CF	Europe	Denmark	Skejby		Skejby			?
SMRL_U	RVI_AE	157	Abscessus3	CF	Europe	UK	Lothian	Grampian	Raigmore Hospital, Inverness			02/05/2001	CF	Europe	UK	Newcastle		RVI, Newcastle			01/02/2013
SMRL_U	SMRL_BW	28	Abscessus3	CF	Europe	UK	Lothian	Grampian	Raigmore Hospital, Inverness			02/05/2001	?	Europe	UK	Greater_Glasgow		Western Infirmary Glasgow	Southern General Hospital		05/08/2003
SMRL_U	SMRL_T	33	Abscessus3	CF	Europe	UK	Lothian	Grampian	Raigmore Hospital, Inverness			02/05/2001	CF	Europe	UK	Greater_Glasgow		Royal Hospital for Sick Children, Glasgow			06/11/2001
SMRL_U	SMRL_CJ	81	Abscessus3	CF	Europe	UK	Lothian	Grampian	Raigmore Hospital, Inverness			02/05/2001	CF	Europe	UK	Lothian		Western General Hospital			04/02/2004
SMRL_U	SMRL_BF	26	Abscessus3	CF	Europe	UK	Lothian	Grampian	Raigmore Hospital, Inverness			02/05/2001	?	Europe	UK	Greater_Glasgow		Royal Hospital for Sick Children, Glasgow	Southern General Hospital	Western Infirmary Glasgow	31/10/2006
SMRL_U	SMRL_CS	39	Abscessus3	CF	Europe	UK	Lothian	Grampian	Raigmore Hospital, Inverness			02/05/2001	CF	Europe	UK	Greater_Glasgow		Western Infirmary Glasgow			06/08/2007
SMRL_U	SMRL_CT	35	Abscessus3	CF	Europe	UK	Lothian	Grampian	Raigmore Hospital, Inverness			02/05/2001	CF	Europe	UK	Greater_Glasgow		Inverclyde Royal Hospital, Greenock			24/01/2005
SMRL_U	UNC_CO	27	Abscessus3	CF	Europe	UK	Lothian	Grampian	Raigmore Hospital, Inverness			02/05/2001	Non-CF	NorthAmerica	USA	UNC_Chapel_Hill		UNC_Chapel_Hill			14/01/2006
SMRL_U	UNC_AR	30	Abscessus3	CF	Europe	UK	Lothian	Grampian	Raigmore Hospital, Inverness			02/05/2001	CF	NorthAmerica	USA	UNC_Chapel_Hill		UNC_Chapel_Hill			04/06/2008
SMRL_U	UNC_DB	25	Abscessus3	CF	Europe	UK	Lothian	Grampian	Raigmore Hospital, Inverness			02/05/2001	CF	NorthAmerica	USA	UNC_Chapel_Hill		UNC_Chapel_Hill			07/10/2010
SMRL_U	UNC_A	29	Abscessus3	CF	Europe	UK	Lothian	Grampian	Raigmore Hospital, Inverness			02/05/2001	CF	NorthAmerica	USA	UNC_Chapel_Hill		UNC_Chapel_Hill			17/01/2013
SMRL_U	AUS_S	28	Abscessus3	CF	Europe	UK	Lothian	Grampian	Raigmore Hospital, Inverness			02/05/2001	CF	Oceania	Australia	TPCH		TPCH			2009
SMRL_U	SVH_G	87	Abscessus3	CF	Europe	UK	Lothian	Grampian	Raigmore Hospital, Inverness			02/05/2001	CF	Europe	Ireland	Dublin		SVH, Dublin			?
SMRL_U	BIR_T	32	Abscessus3	CF	Europe	UK	Lothian	Grampian	Raigmore Hospital, Inverness			02/05/2001	CF	Europe	UK	Birmingham_Heartlands		BIRMINGHAM HEARTLANDS HOSPITAL			03/01/2008
SMRL_U	STH_K	89	Abscessus3	CF	Europe	UK	Lothian	Grampian	Raigmore Hospital, Inverness			02/05/2001	CF	Europe	UK	Southampton		Southampton			15/10/2013
SMRL_U	STH_L	91	Abscessus3	CF	Europe	UK	Lothian	Grampian	Raigmore Hospital, Inverness			02/05/2001	CF	Europe	UK	Southampton		Southampton			05/11/2013
SMRL_U	STH_C	45	Abscessus3	CF	Europe	UK	Lothian	Grampian	Raigmore Hospital, Inverness			02/05/2001	CF	Europe	UK	Southampton		Southampton			07/09/2013
SMRL_U	STH_D	86	Abscessus3	CF	Europe	UK	Lothian	Grampian	Raigmore Hospital, Inverness			02/05/2001	CF	Europe	UK	Southampton		Southampton			14/08/2013
SMRL_U	STH_E	31	Abscessus3	CF	Europe	UK	Lothian	Grampian	Raigmore Hospital, Inverness			02/05/2001	CF	Europe	UK	Southampton		Southampton			16/08/2013
SMRL_U	NOT_B	51	Abscessus3	CF	Europe	UK	Lothian	Grampian	Raigmore Hospital, Inverness			02/05/2001	CF	Europe	UK	Nottingham		QUEENS MED CENT NOT UNI H			04/03/2010
SMRL_U	BIR_N	30	Abscessus3	CF	Europe	UK	Lothian	Grampian	Raigmore Hospital, Inverness			02/05/2001	CF	Europe	UK	Birmingham_Heartlands		BIRMINGHAM HEARTLANDS HOSPITAL			17/12/2010
SMRL_U	AHL_C	78	Abscessus3	CF	Europe	UK	Lothian	Grampian	Raigmore Hospital, Inverness			02/05/2001	CF	Europe	UK	North_Staffs	Alder_Hey	UNI HOS N STAFF STOKE ST4	Alder Hey Childrens		07/01/2011
SMRL_U	NOT_C	45	Abscessus3	CF	Europe	UK	Lothian	Grampian	Raigmore Hospital, Inverness			02/05/2001	CF	Europe	UK	Nottingham		QUEENS MED CENT NOT UNI H			17/02/2011
SMRL_U	BIR_S	31	Abscessus3	CF	Europe	UK	Lothian	Grampian	Raigmore Hospital, Inverness			02/05/2001	CF	Europe	UK	Birmingham_Childrens		BHAM CHILDRENS HOSP			02/03/2011
SMRL_U	BIR_AA	35	Abscessus3	CF	Europe	UK	Lothian	Grampian	Raigmore Hospital, Inverness			02/05/2001	CF	Europe	UK	Birmingham_Childrens		BHAM CHILDRENS HOSP			04/04/2011
SMRL_U	LEI_H	14	Abscessus3	CF	Europe	UK	Lothian	Grampian	Raigmore Hospital, Inverness			02/05/2001	CF	Europe	UK	Leicester		ROY INFIRM LEICESTER LE1			06/12/2011
SMRL_U	AHL_H	84	Abscessus3	CF	Europe	UK	Lothian	Grampian	Raigmore Hospital, Inverness			02/05/2001	CF	Europe	UK	North_Staffs	Manchester	UNI HOS N STAFF STOKE ST4	Stoke Hospital	Wythenshawe	22/06/2012
SMRL_U	RHS_U	74	Abscessus3	CF	Europe	UK	Lothian	Grampian	Raigmore Hospital, Inverness			02/05/2001	CF	Europe	UK	Sheffield_Teaching		NORTH GEN H SHEFFIELD S5			22/09/2012
SMRL_U	RHS_T	35	Abscessus3	CF	Europe	UK	Lothian	Grampian	Raigmore Hospital, Inverness			02/05/2001	CF	Europe	UK	Sheffield_Teaching		Northern General Hospital, Sheffield			12/10/2012
SMRL_U	SWE_C	74	Abscessus3	CF	Europe	UK	Lothian	Grampian	Raigmore Hospital, Inverness			02/05/2001	CF	Europe	Sweden	Sweden		Sweden			?
SMRL_U	SWE_D	74	Abscessus3	CF	Europe	UK	Lothian	Grampian	Raigmore Hospital, Inverness			02/05/2001	CF	Europe	Sweden	Sweden		Sweden			?
SMRL_U	UNC_H	19	Abscessus3	CF	Europe	UK	Lothian	Grampian	Raigmore Hospital, Inverness			02/05/2001	CF	NorthAmerica	USA	UNC_Chapel_Hill		UNC_Chapel_Hill			09/10/2005
SMRL_U	PAP_004	72	Abscessus3	CF	Europe	UK	Lothian	Grampian	Raigmore Hospital, Inverness			02/05/2001	Non-CF	Europe	UK	Papworth		Papworth			19/11/2009
SMRL_U	PAP_005	32	Abscessus3	CF	Europe	UK	Lothian	Grampian	Raigmore Hospital, Inverness			02/05/2001	Non-CF	Europe	UK	Papworth		Papworth			15/02/2010
SMRL_U	PAP_008	79	Abscessus3	CF	Europe	UK	Lothian	Grampian	Raigmore Hospital, Inverness			02/05/2001	CF	Europe	UK	Papworth		Papworth			02/11/2007
SMRL_U	PAP_015	28	Abscessus3	CF	Europe	UK	Lothian	Grampian	Raigmore Hospital, Inverness			02/05/2001	CF	Europe	UK	Papworth		Papworth			14/01/2008
SMRL_U	PAP_027	47	Abscessus3	CF	Europe	UK	Lothian	Grampian	Raigmore Hospital, Inverness			02/05/2001	CF	Europe	UK	Papworth		Papworth			21/12/2010
SMRL_U	PAP_033	30	Abscessus3	CF	Europe	UK	Lothian	Grampian	Raigmore Hospital, Inverness			02/05/2001	CF	Europe	UK	Papworth		Papworth			03/12/2007
SMRL_U	Melb-002	43	Abscessus3	CF	Europe	UK	Lothian	Grampian	Raigmore Hospital, Inverness			02/05/2001	CF	Oceania	Australia	RCH		RCH			Mar-14
SMRL_U	Melb-008	31	Abscessus3	CF	Europe	UK	Lothian	Grampian	Raigmore Hospital, Inverness			02/05/2001	CF	Oceania	Australia	RCH		RCH			Dec-14
SMRL_U	Melb-009	41	Abscessus3	CF	Europe	UK	Lothian	Grampian	Raigmore Hospital, Inverness			02/05/2001	CF	Oceania	Australia	RCH		RCH			Feb-15
SMRL_U	Melb-010	50	Abscessus3	CF	Europe	UK	Lothian	Grampian	Raigmore Hospital, Inverness			02/05/2001	CF	Oceania	Australia	RCH		RCH			Jan-15
SMRL_U	Melb-013	45	Abscessus3	CF	Europe	UK	Lothian	Grampian	Raigmore Hospital, Inverness			02/05/2001	CF	Oceania	Australia	RCH		RCH			Jan-16
SMRL_U	Melb-014	40	Abscessus3	CF	Europe	UK	Lothian	Grampian	Raigmore Hospital, Inverness			02/05/2001	CF	Oceania	Australia	RCH		RCH			May-16
SMRL_U	GOSH2	41	Abscessus3	CF	Europe	UK	Lothian	Grampian	Raigmore Hospital, Inverness			02/05/2001	CF	Europe	UK	London_GOSH		London_GOSH			05/01/2009
SMRL_U	GOSH21	38	Abscessus3	CF	Europe	UK	Lothian	Grampian	Raigmore Hospital, Inverness			02/05/2001	CF	Europe	UK	London_GOSH		London_GOSH			29/10/2009
SMRL_U	GOSH40	28	Abscessus3	CF	Europe	UK	Lothian	Grampian	Raigmore Hospital, Inverness			02/05/2001	CF	Europe	UK	London_GOSH		London_GOSH			18/09/2015
SMRL_U	GOSH41	26	Abscessus3	CF	Europe	UK	Lothian	Grampian	Raigmore Hospital, Inverness			02/05/2001	CF	Europe	UK	London_GOSH		London_GOSH			20/11/2015
SMRL_U	GOSH8	33	Abscessus3	CF	Europe	UK	Lothian	Grampian	Raigmore Hospital, Inverness			02/05/2001	CF	Europe	UK	London_GOSH		London_GOSH			27/10/2009
SMRL_U	GOSH9	26	Abscessus3	CF	Europe	UK	Lothian	Grampian	Raigmore Hospital, Inverness			02/05/2001	CF	Europe	UK	London_GOSH		London_GOSH			17/11/2009
SMRL_U	CF00764	99	Abscessus3	CF	Europe	UK	Lothian	Grampian	Raigmore Hospital, Inverness			02/05/2001	CF	NorthAmerica	USA	TX					11/08/2016
SMRL_U	CF00297	191	Abscessus3	CF	Europe	UK	Lothian	Grampian	Raigmore Hospital, Inverness			02/05/2001	CF	NorthAmerica	USA	TN					18/03/2016
SMRL_U	CF00108	91	Abscessus3	CF	Europe	UK	Lothian	Grampian	Raigmore Hospital, Inverness			02/05/2001	CF	NorthAmerica	USA	AL					14/12/2015
SMRL_U	CF00123	92	Abscessus3	CF	Europe	UK	Lothian	Grampian	Raigmore Hospital, Inverness			02/05/2001	CF	NorthAmerica	USA	CA					20/04/2016
SMRL_U	CF00017	60	Abscessus3	CF	Europe	UK	Lothian	Grampian	Raigmore Hospital, Inverness			02/05/2001	CF	NorthAmerica	USA	CO					08/04/2015
SMRL_U	CF00152	37	Abscessus3	CF	Europe	UK	Lothian	Grampian	Raigmore Hospital, Inverness			02/05/2001	CF	NorthAmerica	USA	IL					21/01/2016
SMRL_U	CF00032	98	Abscessus3	CF	Europe	UK	Lothian	Grampian	Raigmore Hospital, Inverness			02/05/2001	CF	NorthAmerica	USA	TX					27/02/2015
SMRL_U	CF00045	83	Abscessus3	CF	Europe	UK	Lothian	Grampian	Raigmore Hospital, Inverness			02/05/2001	CF	NorthAmerica	USA	TX					26/12/2015
SMRL_U	UNC_AS	19	Abscessus3	CF	Europe	UK	Lothian	Grampian	Raigmore Hospital, Inverness			02/05/2001	CF	NorthAmerica	USA	UNC_Chapel_Hill		UNC_Chapel_Hill			?
SMRL_U	Ireland_8	34	Abscessus3	CF	Europe	UK	Lothian	Grampian	Raigmore Hospital, Inverness			02/05/2001	CF	Europe	Ireland	Ireland_E		Ireland_E
SMRL_U	Ireland_11	31	Abscessus3	CF	Europe	UK	Lothian	Grampian	Raigmore Hospital, Inverness			02/05/2001	CF	Europe	Ireland	Ireland_E		Ireland_E
SMRL_U	Ireland_19	42	Abscessus3	CF	Europe	UK	Lothian	Grampian	Raigmore Hospital, Inverness			02/05/2001	CF	Europe	Ireland	Ireland_A	Ireland_D	Ireland_A	Ireland_D
SMRL_U	Ireland_16	40	Abscessus3	CF	Europe	UK	Lothian	Grampian	Raigmore Hospital, Inverness			02/05/2001	CF	Europe	Ireland	Ireland_E		Ireland_E
SMRL_U	Ireland_9	37	Abscessus3	CF	Europe	UK	Lothian	Grampian	Raigmore Hospital, Inverness			02/05/2001	CF	Europe	Ireland	Ireland_A		Ireland_A
SMRL_U	Ireland_14	45	Abscessus3	CF	Europe	UK	Lothian	Grampian	Raigmore Hospital, Inverness			02/05/2001	CF	Europe	Ireland	Ireland_A		Ireland_A
SMRL_U	Ireland_5	88	Abscessus3	CF	Europe	UK	Lothian	Grampian	Raigmore Hospital, Inverness			02/05/2001	CF	Europe	Ireland	Ireland_A		Ireland_A
SMRL_U	Ireland_23	40	Abscessus3	CF	Europe	UK	Lothian	Grampian	Raigmore Hospital, Inverness			02/05/2001	CF	Europe	Ireland	Ireland_C		Ireland_C
SMRL_U	Netherlands_2	76	Abscessus3	CF	Europe	UK	Lothian	Grampian	Raigmore Hospital, Inverness			02/05/2001	CF	Europe	Netherlands
SMRL_U	Netherlands_14	92	Abscessus3	CF	Europe	UK	Lothian	Grampian	Raigmore Hospital, Inverness			02/05/2001	Non-CF	Europe	Netherlands
SMRL_U	Netherlands_17	86	Abscessus3	CF	Europe	UK	Lothian	Grampian	Raigmore Hospital, Inverness			02/05/2001	CF	Europe	Netherlands
SMRL_U	Netherlands_19	82	Abscessus3	CF	Europe	UK	Lothian	Grampian	Raigmore Hospital, Inverness			02/05/2001	CF	Europe	Netherlands
SMRL_U	Netherlands_20	81	Abscessus3	CF	Europe	UK	Lothian	Grampian	Raigmore Hospital, Inverness			02/05/2001	CF	Europe	Netherlands
SMRL_U	Netherlands_23	82	Abscessus3	CF	Europe	UK	Lothian	Grampian	Raigmore Hospital, Inverness			02/05/2001	CF	Europe	Netherlands
SMRL_U	Netherlands_26	100	Abscessus3	CF	Europe	UK	Lothian	Grampian	Raigmore Hospital, Inverness			02/05/2001	CF	Europe	Netherlands
SMRL_U	Manchester_LD	27	Abscessus3	CF	Europe	UK	Lothian	Grampian	Raigmore Hospital, Inverness			02/05/2001	CF	Europe	UK	Manchester
SMRL_U	Manchester_MH	33	Abscessus3	CF	Europe	UK	Lothian	Grampian	Raigmore Hospital, Inverness			02/05/2001	CF	Europe	UK	Manchester
SMRL_U	Manchester_SB	34	Abscessus3	CF	Europe	UK	Lothian	Grampian	Raigmore Hospital, Inverness			02/05/2001	CF	Europe	UK	Manchester
SMRL_U	Manchester_JS	88	Abscessus3	CF	Europe	UK	Lothian	Grampian	Raigmore Hospital, Inverness			02/05/2001	CF	Europe	UK	Manchester
SMRL_U	Manchester_MM	82	Abscessus3	CF	Europe	UK	Lothian	Grampian	Raigmore Hospital, Inverness			02/05/2001	CF	Europe	UK	Manchester
SMRL_U	Manchester_SI	42	Abscessus3	CF	Europe	UK	Lothian	Grampian	Raigmore Hospital, Inverness			02/05/2001	CF	Europe	UK	Manchester
SMRL_U	Italy_FI	78	Abscessus3	CF	Europe	UK	Lothian	Grampian	Raigmore Hospital, Inverness			02/05/2001	CF	Europe	Italy
SMRL_U	Italy_IR	79	Abscessus3	CF	Europe	UK	Lothian	Grampian	Raigmore Hospital, Inverness			02/05/2001	CF	Europe	Italy
SMRL_U	Italy_GI	79	Abscessus3	CF	Europe	UK	Lothian	Grampian	Raigmore Hospital, Inverness			02/05/2001	CF	Europe	Italy
SMRL_U	Italy_MC	84	Abscessus3	CF	Europe	UK	Lothian	Grampian	Raigmore Hospital, Inverness			02/05/2001	CF	Europe	Italy
SMRL_U	Italy_TE	77	Abscessus3	CF	Europe	UK	Lothian	Grampian	Raigmore Hospital, Inverness			02/05/2001	CF	Europe	Italy
SMRL_CN	SMRL_AI	30	Abscessus3	?	Europe	UK	Greater_Glasgow		Southern General Hospital			28/10/2011	?	Europe	UK	Lothian		Ninewells Hospital, Dundee			17/11/2011
SMRL_CN	RBL_K	38	Abscessus3	?	Europe	UK	Greater_Glasgow		Southern General Hospital			28/10/2011	CF	Europe	UK	London_Brompton		Royal Brompton			?
SMRL_CN	RBL_L	32	Abscessus3	?	Europe	UK	Greater_Glasgow		Southern General Hospital			28/10/2011	CF	Europe	UK	London_Brompton		Royal Brompton			?
SMRL_CN	RBL_R	183	Abscessus3	?	Europe	UK	Greater_Glasgow		Southern General Hospital			28/10/2011	CF	Europe	UK	London_Brompton		Royal Brompton			?
SMRL_CN	LTH_D	253	Abscessus3	?	Europe	UK	Greater_Glasgow		Southern General Hospital			28/10/2011	CF	Europe	UK	Leeds		Leeds			28/06/2012
SMRL_CN	LTH_H	41	Abscessus3	?	Europe	UK	Greater_Glasgow		Southern General Hospital			28/10/2011	CF	Europe	UK	Leeds		Leeds			18/05/2012
SMRL_CN	LTH_J	108	Abscessus3	?	Europe	UK	Greater_Glasgow		Southern General Hospital			28/10/2011	CF	Europe	UK	Leeds		Leeds			31/05/2012
SMRL_CN	LTH_M	30	Abscessus3	?	Europe	UK	Greater_Glasgow		Southern General Hospital			28/10/2011	CF	Europe	UK	Leeds		Leeds			23/10/2012
SMRL_CN	AHL_I	29	Abscessus3	?	Europe	UK	Greater_Glasgow		Southern General Hospital			28/10/2011	CF	Europe	UK	Manchester		Wythenshawe			07/11/2012
SMRL_CN	SMRL_BA	27	Abscessus3	?	Europe	UK	Greater_Glasgow		Southern General Hospital			28/10/2011	Non-CF	Europe	UK	Lothian	Grampian	Raigmore Hospital, Inverness			04/03/2009
SMRL_CN	SMRL_D	33	Abscessus3	?	Europe	UK	Greater_Glasgow		Southern General Hospital			28/10/2011	Non-CF	Europe	UK	Grampian		Aberdeen Royal Infirmary			25/03/2008
SMRL_CN	SMRL_BY	27	Abscessus3	?	Europe	UK	Greater_Glasgow		Southern General Hospital			28/10/2011	CF	Europe	UK	Lothian	Grampian	Raigmore Hospital, Inverness			06/05/2008
SMRL_CN	WRCM_B	50	Abscessus3	?	Europe	UK	Greater_Glasgow		Southern General Hospital			28/10/2011	?	Europe	UK	Exeter		Exeter			?
SMRL_CN	WRCM_F	16	Abscessus3	?	Europe	UK	Greater_Glasgow		Southern General Hospital			28/10/2011	CF	Europe	UK	Wales		Llandough			?
SMRL_CN	RVI_D	29	Abscessus3	?	Europe	UK	Greater_Glasgow		Southern General Hospital			28/10/2011	CF	Europe	UK	Newcastle		RVI, Newcastle			02/09/2011
SMRL_CN	RVI_G	32	Abscessus3	?	Europe	UK	Greater_Glasgow		Southern General Hospital			28/10/2011	CF	Europe	UK	Newcastle		RVI, Newcastle			05/08/2011
SMRL_CN	RVI_H	28	Abscessus3	?	Europe	UK	Greater_Glasgow		Southern General Hospital			28/10/2011	CF	Europe	UK	Newcastle		RVI, Newcastle			12/09/2011
SMRL_CN	RHS_E	30	Abscessus3	?	Europe	UK	Greater_Glasgow		Southern General Hospital			28/10/2011	CF	Europe	UK	Sheffield_Childrens	Sheffield_Teaching	SCH	NORTH GEN H SHEFFIELD S5	ROY HALLAM SHEFFIELD S10	06/07/2011
SMRL_CN	AHL_G	35	Abscessus3	?	Europe	UK	Greater_Glasgow		Southern General Hospital			28/10/2011	CF	Europe	UK	Manchester		Wythenshawe			04/10/2011
SMRL_CN	RLB_A	32	Abscessus3	?	Europe	UK	Greater_Glasgow		Southern General Hospital			28/10/2011	CF	Europe	UK	Liverpool_Heart_and_Chest		Liverpool Heart and Chest			04/02/2011
SMRL_CN	JRH_E	46	Abscessus3	?	Europe	UK	Greater_Glasgow		Southern General Hospital			28/10/2011	Non-CF	Europe	UK	Oxford		Churchill Hospital			30/03/2012
SMRL_CN	SVH_O	40	Abscessus3	?	Europe	UK	Greater_Glasgow		Southern General Hospital			28/10/2011	CF	Europe	Ireland	Dublin		SVH, Dublin			?
SMRL_CN	AHL_F	31	Abscessus3	?	Europe	UK	Greater_Glasgow		Southern General Hospital			28/10/2011	CF	Europe	UK	Alder_Hey	North_Staffs	Alder Hey Childrens	UNI HOS N STAFF STOKE ST4		02/07/2012
SMRL_CN	SMRL_BZ	26	Abscessus3	?	Europe	UK	Greater_Glasgow		Southern General Hospital			28/10/2011	Non-CF	Europe	UK	Lothian	Grampian	Raigmore Hospital, Inverness			03/05/2001
SMRL_CN	SMRL_AZ	30	Abscessus3	?	Europe	UK	Greater_Glasgow		Southern General Hospital			28/10/2011	Non-CF	Europe	UK	Lothian	Grampian	Raigmore Hospital, Inverness			30/04/2001
SMRL_CN	SMRL_CG	24	Abscessus3	?	Europe	UK	Greater_Glasgow		Southern General Hospital			28/10/2011	CF	Europe	UK	Greater_Glasgow		Raigmore Hospital, Inverness	Glasgow Royal Infirmary	Southern General Hospital	02/05/2001
SMRL_CN	SMRL_BB	29	Abscessus3	?	Europe	UK	Greater_Glasgow		Southern General Hospital			28/10/2011	Non-CF	Europe	UK	Lothian	Grampian	Raigmore Hospital, Inverness			02/05/2001
SMRL_CN	UNC_AD	24	Abscessus3	?	Europe	UK	Greater_Glasgow		Southern General Hospital			28/10/2011	CF	NorthAmerica	USA	UNC_Chapel_Hill		UNC_Chapel_Hill			10/10/2007
SMRL_CN	SMRL_F	35	Abscessus3	?	Europe	UK	Greater_Glasgow		Southern General Hospital			28/10/2011	?	Europe	UK	Greater_Glasgow		Southern General Hospital			17/06/2011
SMRL_CN	DEN_B	92	Abscessus3	?	Europe	UK	Greater_Glasgow		Southern General Hospital			28/10/2011	CF	Europe	Denmark	Copenhagen		Copenhagen			?
SMRL_CN	DEN_A	28	Abscessus3	?	Europe	UK	Greater_Glasgow		Southern General Hospital			28/10/2011	CF	Europe	Denmark	Copenhagen		Copenhagen			?
SMRL_CN	DEN_V	37	Abscessus3	?	Europe	UK	Greater_Glasgow		Southern General Hospital			28/10/2011	CF	Europe	Denmark	Skejby		Skejby			?
SMRL_CN	RVI_AE	175	Abscessus3	?	Europe	UK	Greater_Glasgow		Southern General Hospital			28/10/2011	CF	Europe	UK	Newcastle		RVI, Newcastle			01/02/2013
SMRL_CN	SMRL_BW	11	Abscessus3	?	Europe	UK	Greater_Glasgow		Southern General Hospital			28/10/2011	?	Europe	UK	Greater_Glasgow		Western Infirmary Glasgow	Southern General Hospital		05/08/2003
SMRL_CN	SMRL_T	16	Abscessus3	?	Europe	UK	Greater_Glasgow		Southern General Hospital			28/10/2011	CF	Europe	UK	Greater_Glasgow		Royal Hospital for Sick Children, Glasgow			06/11/2001
SMRL_CN	SMRL_CJ	98	Abscessus3	?	Europe	UK	Greater_Glasgow		Southern General Hospital			28/10/2011	CF	Europe	UK	Lothian		Western General Hospital			04/02/2004
SMRL_CN	SMRL_BF	19	Abscessus3	?	Europe	UK	Greater_Glasgow		Southern General Hospital			28/10/2011	?	Europe	UK	Greater_Glasgow		Royal Hospital for Sick Children, Glasgow	Southern General Hospital	Western Infirmary Glasgow	31/10/2006
SMRL_CN	SMRL_CS	22	Abscessus3	?	Europe	UK	Greater_Glasgow		Southern General Hospital			28/10/2011	CF	Europe	UK	Greater_Glasgow		Western Infirmary Glasgow			06/08/2007
SMRL_CN	SMRL_CT	18	Abscessus3	?	Europe	UK	Greater_Glasgow		Southern General Hospital			28/10/2011	CF	Europe	UK	Greater_Glasgow		Inverclyde Royal Hospital, Greenock			24/01/2005
SMRL_CN	UNC_CO	27	Abscessus3	?	Europe	UK	Greater_Glasgow		Southern General Hospital			28/10/2011	Non-CF	NorthAmerica	USA	UNC_Chapel_Hill		UNC_Chapel_Hill			14/01/2006
SMRL_CN	UNC_AR	30	Abscessus3	?	Europe	UK	Greater_Glasgow		Southern General Hospital			28/10/2011	CF	NorthAmerica	USA	UNC_Chapel_Hill		UNC_Chapel_Hill			04/06/2008
SMRL_CN	UNC_DB	21	Abscessus3	?	Europe	UK	Greater_Glasgow		Southern General Hospital			28/10/2011	CF	NorthAmerica	USA	UNC_Chapel_Hill		UNC_Chapel_Hill			07/10/2010
SMRL_CN	UNC_A	32	Abscessus3	?	Europe	UK	Greater_Glasgow		Southern General Hospital			28/10/2011	CF	NorthAmerica	USA	UNC_Chapel_Hill		UNC_Chapel_Hill			17/01/2013
SMRL_CN	AUS_S	104	Abscessus3	?	Europe	UK	Greater_Glasgow		Southern General Hospital			28/10/2011	CF	Oceania	Australia	TPCH		TPCH			2009
SMRL_CN	SVH_G	110	Abscessus3	?	Europe	UK	Greater_Glasgow		Southern General Hospital			28/10/2011	CF	Europe	Ireland	Dublin		SVH, Dublin			?
SMRL_CN	BIR_T	15	Abscessus3	?	Europe	UK	Greater_Glasgow		Southern General Hospital			28/10/2011	CF	Europe	UK	Birmingham_Heartlands		BIRMINGHAM HEARTLANDS HOSPITAL			03/01/2008
SMRL_CN	STH_K	103	Abscessus3	?	Europe	UK	Greater_Glasgow		Southern General Hospital			28/10/2011	CF	Europe	UK	Southampton		Southampton			15/10/2013
SMRL_CN	STH_L	104	Abscessus3	?	Europe	UK	Greater_Glasgow		Southern General Hospital			28/10/2011	CF	Europe	UK	Southampton		Southampton			05/11/2013
SMRL_CN	STH_C	118	Abscessus3	?	Europe	UK	Greater_Glasgow		Southern General Hospital			28/10/2011	CF	Europe	UK	Southampton		Southampton			07/09/2013
SMRL_CN	STH_D	100	Abscessus3	?	Europe	UK	Greater_Glasgow		Southern General Hospital			28/10/2011	CF	Europe	UK	Southampton		Southampton			14/08/2013
SMRL_CN	STH_E	33	Abscessus3	?	Europe	UK	Greater_Glasgow		Southern General Hospital			28/10/2011	CF	Europe	UK	Southampton		Southampton			16/08/2013
SMRL_CN	NOT_B	51	Abscessus3	?	Europe	UK	Greater_Glasgow		Southern General Hospital			28/10/2011	CF	Europe	UK	Nottingham		QUEENS MED CENT NOT UNI H			04/03/2010
SMRL_CN	BIR_N	32	Abscessus3	?	Europe	UK	Greater_Glasgow		Southern General Hospital			28/10/2011	CF	Europe	UK	Birmingham_Heartlands		BIRMINGHAM HEARTLANDS HOSPITAL			17/12/2010
SMRL_CN	AHL_C	92	Abscessus3	?	Europe	UK	Greater_Glasgow		Southern General Hospital			28/10/2011	CF	Europe	UK	North_Staffs	Alder_Hey	UNI HOS N STAFF STOKE ST4	Alder Hey Childrens		07/01/2011
SMRL_CN	NOT_C	122	Abscessus3	?	Europe	UK	Greater_Glasgow		Southern General Hospital			28/10/2011	CF	Europe	UK	Nottingham		QUEENS MED CENT NOT UNI H			17/02/2011
SMRL_CN	BIR_S	30	Abscessus3	?	Europe	UK	Greater_Glasgow		Southern General Hospital			28/10/2011	CF	Europe	UK	Birmingham_Childrens		BHAM CHILDRENS HOSP			02/03/2011
SMRL_CN	BIR_AA	35	Abscessus3	?	Europe	UK	Greater_Glasgow		Southern General Hospital			28/10/2011	CF	Europe	UK	Birmingham_Childrens		BHAM CHILDRENS HOSP			04/04/2011
SMRL_CN	LEI_H	14	Abscessus3	?	Europe	UK	Greater_Glasgow		Southern General Hospital			28/10/2011	CF	Europe	UK	Leicester		ROY INFIRM LEICESTER LE1			06/12/2011
SMRL_CN	AHL_H	90	Abscessus3	?	Europe	UK	Greater_Glasgow		Southern General Hospital			28/10/2011	CF	Europe	UK	North_Staffs	Manchester	UNI HOS N STAFF STOKE ST4	Stoke Hospital	Wythenshawe	22/06/2012
SMRL_CN	RHS_U	90	Abscessus3	?	Europe	UK	Greater_Glasgow		Southern General Hospital			28/10/2011	CF	Europe	UK	Sheffield_Teaching		NORTH GEN H SHEFFIELD S5			22/09/2012
SMRL_CN	RHS_T	18	Abscessus3	?	Europe	UK	Greater_Glasgow		Southern General Hospital			28/10/2011	CF	Europe	UK	Sheffield_Teaching		Northern General Hospital, Sheffield			12/10/2012
SMRL_CN	SWE_C	87	Abscessus3	?	Europe	UK	Greater_Glasgow		Southern General Hospital			28/10/2011	CF	Europe	Sweden	Sweden		Sweden			?
SMRL_CN	SWE_D	86	Abscessus3	?	Europe	UK	Greater_Glasgow		Southern General Hospital			28/10/2011	CF	Europe	Sweden	Sweden		Sweden			?
SMRL_CN	UNC_H	19	Abscessus3	?	Europe	UK	Greater_Glasgow		Southern General Hospital			28/10/2011	CF	NorthAmerica	USA	UNC_Chapel_Hill		UNC_Chapel_Hill			09/10/2005
SMRL_CN	PAP_004	86	Abscessus3	?	Europe	UK	Greater_Glasgow		Southern General Hospital			28/10/2011	Non-CF	Europe	UK	Papworth		Papworth			19/11/2009
SMRL_CN	PAP_005	28	Abscessus3	?	Europe	UK	Greater_Glasgow		Southern General Hospital			28/10/2011	Non-CF	Europe	UK	Papworth		Papworth			15/02/2010
SMRL_CN	PAP_008	95	Abscessus3	?	Europe	UK	Greater_Glasgow		Southern General Hospital			28/10/2011	CF	Europe	UK	Papworth		Papworth			02/11/2007
SMRL_CN	PAP_015	29	Abscessus3	?	Europe	UK	Greater_Glasgow		Southern General Hospital			28/10/2011	CF	Europe	UK	Papworth		Papworth			14/01/2008
SMRL_CN	PAP_027	129	Abscessus3	?	Europe	UK	Greater_Glasgow		Southern General Hospital			28/10/2011	CF	Europe	UK	Papworth		Papworth			21/12/2010
SMRL_CN	PAP_033	99	Abscessus3	?	Europe	UK	Greater_Glasgow		Southern General Hospital			28/10/2011	CF	Europe	UK	Papworth		Papworth			03/12/2007
SMRL_CN	Melb-002	120	Abscessus3	?	Europe	UK	Greater_Glasgow		Southern General Hospital			28/10/2011	CF	Oceania	Australia	RCH		RCH			Mar-14
SMRL_CN	Melb-008	112	Abscessus3	?	Europe	UK	Greater_Glasgow		Southern General Hospital			28/10/2011	CF	Oceania	Australia	RCH		RCH			Dec-14
SMRL_CN	Melb-009	120	Abscessus3	?	Europe	UK	Greater_Glasgow		Southern General Hospital			28/10/2011	CF	Oceania	Australia	RCH		RCH			Feb-15
SMRL_CN	Melb-010	52	Abscessus3	?	Europe	UK	Greater_Glasgow		Southern General Hospital			28/10/2011	CF	Oceania	Australia	RCH		RCH			Jan-15
SMRL_CN	Melb-013	120	Abscessus3	?	Europe	UK	Greater_Glasgow		Southern General Hospital			28/10/2011	CF	Oceania	Australia	RCH		RCH			Jan-16
SMRL_CN	Melb-014	118	Abscessus3	?	Europe	UK	Greater_Glasgow		Southern General Hospital			28/10/2011	CF	Oceania	Australia	RCH		RCH			May-16
SMRL_CN	GOSH2	41	Abscessus3	?	Europe	UK	Greater_Glasgow		Southern General Hospital			28/10/2011	CF	Europe	UK	London_GOSH		London_GOSH			05/01/2009
SMRL_CN	GOSH21	121	Abscessus3	?	Europe	UK	Greater_Glasgow		Southern General Hospital			28/10/2011	CF	Europe	UK	London_GOSH		London_GOSH			29/10/2009
SMRL_CN	GOSH40	28	Abscessus3	?	Europe	UK	Greater_Glasgow		Southern General Hospital			28/10/2011	CF	Europe	UK	London_GOSH		London_GOSH			18/09/2015
SMRL_CN	GOSH41	28	Abscessus3	?	Europe	UK	Greater_Glasgow		Southern General Hospital			28/10/2011	CF	Europe	UK	London_GOSH		London_GOSH			20/11/2015
SMRL_CN	GOSH8	33	Abscessus3	?	Europe	UK	Greater_Glasgow		Southern General Hospital			28/10/2011	CF	Europe	UK	London_GOSH		London_GOSH			27/10/2009
SMRL_CN	GOSH9	32	Abscessus3	?	Europe	UK	Greater_Glasgow		Southern General Hospital			28/10/2011	CF	Europe	UK	London_GOSH		London_GOSH			17/11/2009
SMRL_CN	CF00764	105	Abscessus3	?	Europe	UK	Greater_Glasgow		Southern General Hospital			28/10/2011	CF	NorthAmerica	USA	TX					11/08/2016
SMRL_CN	CF00297	202	Abscessus3	?	Europe	UK	Greater_Glasgow		Southern General Hospital			28/10/2011	CF	NorthAmerica	USA	TN					18/03/2016
SMRL_CN	CF00108	109	Abscessus3	?	Europe	UK	Greater_Glasgow		Southern General Hospital			28/10/2011	CF	NorthAmerica	USA	AL					14/12/2015
SMRL_CN	CF00123	112	Abscessus3	?	Europe	UK	Greater_Glasgow		Southern General Hospital			28/10/2011	CF	NorthAmerica	USA	CA					20/04/2016
SMRL_CN	CF00017	81	Abscessus3	?	Europe	UK	Greater_Glasgow		Southern General Hospital			28/10/2011	CF	NorthAmerica	USA	CO					08/04/2015
SMRL_CN	CF00152	39	Abscessus3	?	Europe	UK	Greater_Glasgow		Southern General Hospital			28/10/2011	CF	NorthAmerica	USA	IL					21/01/2016
SMRL_CN	CF00032	108	Abscessus3	?	Europe	UK	Greater_Glasgow		Southern General Hospital			28/10/2011	CF	NorthAmerica	USA	TX					27/02/2015
SMRL_CN	CF00045	101	Abscessus3	?	Europe	UK	Greater_Glasgow		Southern General Hospital			28/10/2011	CF	NorthAmerica	USA	TX					26/12/2015
SMRL_CN	UNC_AS	19	Abscessus3	?	Europe	UK	Greater_Glasgow		Southern General Hospital			28/10/2011	CF	NorthAmerica	USA	UNC_Chapel_Hill		UNC_Chapel_Hill			?
SMRL_CN	Ireland_8	34	Abscessus3	?	Europe	UK	Greater_Glasgow		Southern General Hospital			28/10/2011	CF	Europe	Ireland	Ireland_E		Ireland_E
SMRL_CN	Ireland_11	31	Abscessus3	?	Europe	UK	Greater_Glasgow		Southern General Hospital			28/10/2011	CF	Europe	Ireland	Ireland_E		Ireland_E
SMRL_CN	Ireland_19	38	Abscessus3	?	Europe	UK	Greater_Glasgow		Southern General Hospital			28/10/2011	CF	Europe	Ireland	Ireland_A	Ireland_D	Ireland_A	Ireland_D
SMRL_CN	Ireland_16	40	Abscessus3	?	Europe	UK	Greater_Glasgow		Southern General Hospital			28/10/2011	CF	Europe	Ireland	Ireland_E		Ireland_E
SMRL_CN	Ireland_9	37	Abscessus3	?	Europe	UK	Greater_Glasgow		Southern General Hospital			28/10/2011	CF	Europe	Ireland	Ireland_A		Ireland_A
SMRL_CN	Ireland_14	41	Abscessus3	?	Europe	UK	Greater_Glasgow		Southern General Hospital			28/10/2011	CF	Europe	Ireland	Ireland_A		Ireland_A
SMRL_CN	Ireland_5	110	Abscessus3	?	Europe	UK	Greater_Glasgow		Southern General Hospital			28/10/2011	CF	Europe	Ireland	Ireland_A		Ireland_A
SMRL_CN	Ireland_23	42	Abscessus3	?	Europe	UK	Greater_Glasgow		Southern General Hospital			28/10/2011	CF	Europe	Ireland	Ireland_C		Ireland_C
SMRL_CN	Netherlands_2	97	Abscessus3	?	Europe	UK	Greater_Glasgow		Southern General Hospital			28/10/2011	CF	Europe	Netherlands
SMRL_CN	Netherlands_14	108	Abscessus3	?	Europe	UK	Greater_Glasgow		Southern General Hospital			28/10/2011	Non-CF	Europe	Netherlands
SMRL_CN	Netherlands_17	104	Abscessus3	?	Europe	UK	Greater_Glasgow		Southern General Hospital			28/10/2011	CF	Europe	Netherlands
SMRL_CN	Netherlands_19	100	Abscessus3	?	Europe	UK	Greater_Glasgow		Southern General Hospital			28/10/2011	CF	Europe	Netherlands
SMRL_CN	Netherlands_20	101	Abscessus3	?	Europe	UK	Greater_Glasgow		Southern General Hospital			28/10/2011	CF	Europe	Netherlands
SMRL_CN	Netherlands_23	98	Abscessus3	?	Europe	UK	Greater_Glasgow		Southern General Hospital			28/10/2011	CF	Europe	Netherlands
SMRL_CN	Netherlands_26	125	Abscessus3	?	Europe	UK	Greater_Glasgow		Southern General Hospital			28/10/2011	CF	Europe	Netherlands
SMRL_CN	Manchester_LD	118	Abscessus3	?	Europe	UK	Greater_Glasgow		Southern General Hospital			28/10/2011	CF	Europe	UK	Manchester
SMRL_CN	Manchester_MH	35	Abscessus3	?	Europe	UK	Greater_Glasgow		Southern General Hospital			28/10/2011	CF	Europe	UK	Manchester
SMRL_CN	Manchester_SB	34	Abscessus3	?	Europe	UK	Greater_Glasgow		Southern General Hospital			28/10/2011	CF	Europe	UK	Manchester
SMRL_CN	Manchester_JS	104	Abscessus3	?	Europe	UK	Greater_Glasgow		Southern General Hospital			28/10/2011	CF	Europe	UK	Manchester
SMRL_CN	Manchester_MM	99	Abscessus3	?	Europe	UK	Greater_Glasgow		Southern General Hospital			28/10/2011	CF	Europe	UK	Manchester
SMRL_CN	Manchester_SI	44	Abscessus3	?	Europe	UK	Greater_Glasgow		Southern General Hospital			28/10/2011	CF	Europe	UK	Manchester
SMRL_CN	Italy_FI	95	Abscessus3	?	Europe	UK	Greater_Glasgow		Southern General Hospital			28/10/2011	CF	Europe	Italy
SMRL_CN	Italy_IR	93	Abscessus3	?	Europe	UK	Greater_Glasgow		Southern General Hospital			28/10/2011	CF	Europe	Italy
SMRL_CN	Italy_GI	100	Abscessus3	?	Europe	UK	Greater_Glasgow		Southern General Hospital			28/10/2011	CF	Europe	Italy
SMRL_CN	Italy_MC	98	Abscessus3	?	Europe	UK	Greater_Glasgow		Southern General Hospital			28/10/2011	CF	Europe	Italy
SMRL_CN	Italy_TE	101	Abscessus3	?	Europe	UK	Greater_Glasgow		Southern General Hospital			28/10/2011	CF	Europe	Italy
SMRL_AI	RBL_K	34	Abscessus3	?	Europe	UK	Lothian		Ninewells Hospital, Dundee			17/11/2011	CF	Europe	UK	London_Brompton		Royal Brompton			?
SMRL_AI	RBL_L	28	Abscessus3	?	Europe	UK	Lothian		Ninewells Hospital, Dundee			17/11/2011	CF	Europe	UK	London_Brompton		Royal Brompton			?
SMRL_AI	RBL_R	179	Abscessus3	?	Europe	UK	Lothian		Ninewells Hospital, Dundee			17/11/2011	CF	Europe	UK	London_Brompton		Royal Brompton			?
SMRL_AI	LTH_D	253	Abscessus3	?	Europe	UK	Lothian		Ninewells Hospital, Dundee			17/11/2011	CF	Europe	UK	Leeds		Leeds			28/06/2012
SMRL_AI	LTH_H	43	Abscessus3	?	Europe	UK	Lothian		Ninewells Hospital, Dundee			17/11/2011	CF	Europe	UK	Leeds		Leeds			18/05/2012
SMRL_AI	LTH_J	108	Abscessus3	?	Europe	UK	Lothian		Ninewells Hospital, Dundee			17/11/2011	CF	Europe	UK	Leeds		Leeds			31/05/2012
SMRL_AI	LTH_M	32	Abscessus3	?	Europe	UK	Lothian		Ninewells Hospital, Dundee			17/11/2011	CF	Europe	UK	Leeds		Leeds			23/10/2012
SMRL_AI	AHL_I	25	Abscessus3	?	Europe	UK	Lothian		Ninewells Hospital, Dundee			17/11/2011	CF	Europe	UK	Manchester		Wythenshawe			07/11/2012
SMRL_AI	SMRL_BA	29	Abscessus3	?	Europe	UK	Lothian		Ninewells Hospital, Dundee			17/11/2011	Non-CF	Europe	UK	Lothian	Grampian	Raigmore Hospital, Inverness			04/03/2009
SMRL_AI	SMRL_D	43	Abscessus3	?	Europe	UK	Lothian		Ninewells Hospital, Dundee			17/11/2011	Non-CF	Europe	UK	Grampian		Aberdeen Royal Infirmary			25/03/2008
SMRL_AI	SMRL_BY	29	Abscessus3	?	Europe	UK	Lothian		Ninewells Hospital, Dundee			17/11/2011	CF	Europe	UK	Lothian	Grampian	Raigmore Hospital, Inverness			06/05/2008
SMRL_AI	WRCM_B	52	Abscessus3	?	Europe	UK	Lothian		Ninewells Hospital, Dundee			17/11/2011	?	Europe	UK	Exeter		Exeter			?
SMRL_AI	WRCM_F	37	Abscessus3	?	Europe	UK	Lothian		Ninewells Hospital, Dundee			17/11/2011	CF	Europe	UK	Wales		Llandough			?
SMRL_AI	RVI_D	25	Abscessus3	?	Europe	UK	Lothian		Ninewells Hospital, Dundee			17/11/2011	CF	Europe	UK	Newcastle		RVI, Newcastle			02/09/2011
SMRL_AI	RVI_G	28	Abscessus3	?	Europe	UK	Lothian		Ninewells Hospital, Dundee			17/11/2011	CF	Europe	UK	Newcastle		RVI, Newcastle			05/08/2011
SMRL_AI	RVI_H	24	Abscessus3	?	Europe	UK	Lothian		Ninewells Hospital, Dundee			17/11/2011	CF	Europe	UK	Newcastle		RVI, Newcastle			12/09/2011
SMRL_AI	RHS_E	27	Abscessus3	?	Europe	UK	Lothian		Ninewells Hospital, Dundee			17/11/2011	CF	Europe	UK	Sheffield_Childrens	Sheffield_Teaching	SCH	NORTH GEN H SHEFFIELD S5	ROY HALLAM SHEFFIELD S10	06/07/2011
SMRL_AI	AHL_G	31	Abscessus3	?	Europe	UK	Lothian		Ninewells Hospital, Dundee			17/11/2011	CF	Europe	UK	Manchester		Wythenshawe			04/10/2011
SMRL_AI	RLB_A	34	Abscessus3	?	Europe	UK	Lothian		Ninewells Hospital, Dundee			17/11/2011	CF	Europe	UK	Liverpool_Heart_and_Chest		Liverpool Heart and Chest			04/02/2011
SMRL_AI	JRH_E	48	Abscessus3	?	Europe	UK	Lothian		Ninewells Hospital, Dundee			17/11/2011	Non-CF	Europe	UK	Oxford		Churchill Hospital			30/03/2012
SMRL_AI	SVH_O	48	Abscessus3	?	Europe	UK	Lothian		Ninewells Hospital, Dundee			17/11/2011	CF	Europe	Ireland	Dublin		SVH, Dublin			?
SMRL_AI	AHL_F	33	Abscessus3	?	Europe	UK	Lothian		Ninewells Hospital, Dundee			17/11/2011	CF	Europe	UK	Alder_Hey	North_Staffs	Alder Hey Childrens	UNI HOS N STAFF STOKE ST4		02/07/2012
SMRL_AI	SMRL_BZ	28	Abscessus3	?	Europe	UK	Lothian		Ninewells Hospital, Dundee			17/11/2011	Non-CF	Europe	UK	Lothian	Grampian	Raigmore Hospital, Inverness			03/05/2001
SMRL_AI	SMRL_AZ	32	Abscessus3	?	Europe	UK	Lothian		Ninewells Hospital, Dundee			17/11/2011	Non-CF	Europe	UK	Lothian	Grampian	Raigmore Hospital, Inverness			30/04/2001
SMRL_AI	SMRL_CG	26	Abscessus3	?	Europe	UK	Lothian		Ninewells Hospital, Dundee			17/11/2011	CF	Europe	UK	Greater_Glasgow		Raigmore Hospital, Inverness	Glasgow Royal Infirmary	Southern General Hospital	02/05/2001
SMRL_AI	SMRL_BB	31	Abscessus3	?	Europe	UK	Lothian		Ninewells Hospital, Dundee			17/11/2011	Non-CF	Europe	UK	Lothian	Grampian	Raigmore Hospital, Inverness			02/05/2001
SMRL_AI	UNC_AD	26	Abscessus3	?	Europe	UK	Lothian		Ninewells Hospital, Dundee			17/11/2011	CF	NorthAmerica	USA	UNC_Chapel_Hill		UNC_Chapel_Hill			10/10/2007
SMRL_AI	SMRL_F	31	Abscessus3	?	Europe	UK	Lothian		Ninewells Hospital, Dundee			17/11/2011	?	Europe	UK	Greater_Glasgow		Southern General Hospital			17/06/2011
SMRL_AI	DEN_B	93	Abscessus3	?	Europe	UK	Lothian		Ninewells Hospital, Dundee			17/11/2011	CF	Europe	Denmark	Copenhagen		Copenhagen			?
SMRL_AI	DEN_A	30	Abscessus3	?	Europe	UK	Lothian		Ninewells Hospital, Dundee			17/11/2011	CF	Europe	Denmark	Copenhagen		Copenhagen			?
SMRL_AI	DEN_V	33	Abscessus3	?	Europe	UK	Lothian		Ninewells Hospital, Dundee			17/11/2011	CF	Europe	Denmark	Skejby		Skejby			?
SMRL_AI	RVI_AE	176	Abscessus3	?	Europe	UK	Lothian		Ninewells Hospital, Dundee			17/11/2011	CF	Europe	UK	Newcastle		RVI, Newcastle			01/02/2013
SMRL_AI	SMRL_BW	32	Abscessus3	?	Europe	UK	Lothian		Ninewells Hospital, Dundee			17/11/2011	?	Europe	UK	Greater_Glasgow		Western Infirmary Glasgow	Southern General Hospital		05/08/2003
SMRL_AI	SMRL_T	37	Abscessus3	?	Europe	UK	Lothian		Ninewells Hospital, Dundee			17/11/2011	CF	Europe	UK	Greater_Glasgow		Royal Hospital for Sick Children, Glasgow			06/11/2001
SMRL_AI	SMRL_CJ	99	Abscessus3	?	Europe	UK	Lothian		Ninewells Hospital, Dundee			17/11/2011	CF	Europe	UK	Lothian		Western General Hospital			04/02/2004
SMRL_AI	SMRL_BF	30	Abscessus3	?	Europe	UK	Lothian		Ninewells Hospital, Dundee			17/11/2011	?	Europe	UK	Greater_Glasgow		Royal Hospital for Sick Children, Glasgow	Southern General Hospital	Western Infirmary Glasgow	31/10/2006
SMRL_AI	SMRL_CS	43	Abscessus3	?	Europe	UK	Lothian		Ninewells Hospital, Dundee			17/11/2011	CF	Europe	UK	Greater_Glasgow		Western Infirmary Glasgow			06/08/2007
SMRL_AI	SMRL_CT	39	Abscessus3	?	Europe	UK	Lothian		Ninewells Hospital, Dundee			17/11/2011	CF	Europe	UK	Greater_Glasgow		Inverclyde Royal Hospital, Greenock			24/01/2005
SMRL_AI	UNC_CO	29	Abscessus3	?	Europe	UK	Lothian		Ninewells Hospital, Dundee			17/11/2011	Non-CF	NorthAmerica	USA	UNC_Chapel_Hill		UNC_Chapel_Hill			14/01/2006
SMRL_AI	UNC_AR	32	Abscessus3	?	Europe	UK	Lothian		Ninewells Hospital, Dundee			17/11/2011	CF	NorthAmerica	USA	UNC_Chapel_Hill		UNC_Chapel_Hill			04/06/2008
SMRL_AI	UNC_DB	29	Abscessus3	?	Europe	UK	Lothian		Ninewells Hospital, Dundee			17/11/2011	CF	NorthAmerica	USA	UNC_Chapel_Hill		UNC_Chapel_Hill			07/10/2010
SMRL_AI	UNC_A	34	Abscessus3	?	Europe	UK	Lothian		Ninewells Hospital, Dundee			17/11/2011	CF	NorthAmerica	USA	UNC_Chapel_Hill		UNC_Chapel_Hill			17/01/2013
SMRL_AI	AUS_S	105	Abscessus3	?	Europe	UK	Lothian		Ninewells Hospital, Dundee			17/11/2011	CF	Oceania	Australia	TPCH		TPCH			2009
SMRL_AI	SVH_G	111	Abscessus3	?	Europe	UK	Lothian		Ninewells Hospital, Dundee			17/11/2011	CF	Europe	Ireland	Dublin		SVH, Dublin			?
SMRL_AI	BIR_T	36	Abscessus3	?	Europe	UK	Lothian		Ninewells Hospital, Dundee			17/11/2011	CF	Europe	UK	Birmingham_Heartlands		BIRMINGHAM HEARTLANDS HOSPITAL			03/01/2008
SMRL_AI	STH_K	104	Abscessus3	?	Europe	UK	Lothian		Ninewells Hospital, Dundee			17/11/2011	CF	Europe	UK	Southampton		Southampton			15/10/2013
SMRL_AI	STH_L	105	Abscessus3	?	Europe	UK	Lothian		Ninewells Hospital, Dundee			17/11/2011	CF	Europe	UK	Southampton		Southampton			05/11/2013
SMRL_AI	STH_C	120	Abscessus3	?	Europe	UK	Lothian		Ninewells Hospital, Dundee			17/11/2011	CF	Europe	UK	Southampton		Southampton			07/09/2013
SMRL_AI	STH_D	101	Abscessus3	?	Europe	UK	Lothian		Ninewells Hospital, Dundee			17/11/2011	CF	Europe	UK	Southampton		Southampton			14/08/2013
SMRL_AI	STH_E	29	Abscessus3	?	Europe	UK	Lothian		Ninewells Hospital, Dundee			17/11/2011	CF	Europe	UK	Southampton		Southampton			16/08/2013
SMRL_AI	NOT_B	53	Abscessus3	?	Europe	UK	Lothian		Ninewells Hospital, Dundee			17/11/2011	CF	Europe	UK	Nottingham		QUEENS MED CENT NOT UNI H			04/03/2010
SMRL_AI	BIR_N	28	Abscessus3	?	Europe	UK	Lothian		Ninewells Hospital, Dundee			17/11/2011	CF	Europe	UK	Birmingham_Heartlands		BIRMINGHAM HEARTLANDS HOSPITAL			17/12/2010
SMRL_AI	AHL_C	93	Abscessus3	?	Europe	UK	Lothian		Ninewells Hospital, Dundee			17/11/2011	CF	Europe	UK	North_Staffs	Alder_Hey	UNI HOS N STAFF STOKE ST4	Alder Hey Childrens		07/01/2011
SMRL_AI	NOT_C	120	Abscessus3	?	Europe	UK	Lothian		Ninewells Hospital, Dundee			17/11/2011	CF	Europe	UK	Nottingham		QUEENS MED CENT NOT UNI H			17/02/2011
SMRL_AI	BIR_S	33	Abscessus3	?	Europe	UK	Lothian		Ninewells Hospital, Dundee			17/11/2011	CF	Europe	UK	Birmingham_Childrens		BHAM CHILDRENS HOSP			02/03/2011
SMRL_AI	BIR_AA	37	Abscessus3	?	Europe	UK	Lothian		Ninewells Hospital, Dundee			17/11/2011	CF	Europe	UK	Birmingham_Childrens		BHAM CHILDRENS HOSP			04/04/2011
SMRL_AI	LEI_H	13	Abscessus3	?	Europe	UK	Lothian		Ninewells Hospital, Dundee			17/11/2011	CF	Europe	UK	Leicester		ROY INFIRM LEICESTER LE1			06/12/2011
SMRL_AI	AHL_H	90	Abscessus3	?	Europe	UK	Lothian		Ninewells Hospital, Dundee			17/11/2011	CF	Europe	UK	North_Staffs	Manchester	UNI HOS N STAFF STOKE ST4	Stoke Hospital	Wythenshawe	22/06/2012
SMRL_AI	RHS_U	91	Abscessus3	?	Europe	UK	Lothian		Ninewells Hospital, Dundee			17/11/2011	CF	Europe	UK	Sheffield_Teaching		NORTH GEN H SHEFFIELD S5			22/09/2012
SMRL_AI	RHS_T	39	Abscessus3	?	Europe	UK	Lothian		Ninewells Hospital, Dundee			17/11/2011	CF	Europe	UK	Sheffield_Teaching		Northern General Hospital, Sheffield			12/10/2012
SMRL_AI	SWE_C	88	Abscessus3	?	Europe	UK	Lothian		Ninewells Hospital, Dundee			17/11/2011	CF	Europe	Sweden	Sweden		Sweden			?
SMRL_AI	SWE_D	87	Abscessus3	?	Europe	UK	Lothian		Ninewells Hospital, Dundee			17/11/2011	CF	Europe	Sweden	Sweden		Sweden			?
SMRL_AI	UNC_H	21	Abscessus3	?	Europe	UK	Lothian		Ninewells Hospital, Dundee			17/11/2011	CF	NorthAmerica	USA	UNC_Chapel_Hill		UNC_Chapel_Hill			09/10/2005
SMRL_AI	PAP_004	87	Abscessus3	?	Europe	UK	Lothian		Ninewells Hospital, Dundee			17/11/2011	Non-CF	Europe	UK	Papworth		Papworth			19/11/2009
SMRL_AI	PAP_005	36	Abscessus3	?	Europe	UK	Lothian		Ninewells Hospital, Dundee			17/11/2011	Non-CF	Europe	UK	Papworth		Papworth			15/02/2010
SMRL_AI	PAP_008	96	Abscessus3	?	Europe	UK	Lothian		Ninewells Hospital, Dundee			17/11/2011	CF	Europe	UK	Papworth		Papworth			02/11/2007
SMRL_AI	PAP_015	27	Abscessus3	?	Europe	UK	Lothian		Ninewells Hospital, Dundee			17/11/2011	CF	Europe	UK	Papworth		Papworth			14/01/2008
SMRL_AI	PAP_027	130	Abscessus3	?	Europe	UK	Lothian		Ninewells Hospital, Dundee			17/11/2011	CF	Europe	UK	Papworth		Papworth			21/12/2010
SMRL_AI	PAP_033	100	Abscessus3	?	Europe	UK	Lothian		Ninewells Hospital, Dundee			17/11/2011	CF	Europe	UK	Papworth		Papworth			03/12/2007
SMRL_AI	Melb-002	121	Abscessus3	?	Europe	UK	Lothian		Ninewells Hospital, Dundee			17/11/2011	CF	Oceania	Australia	RCH		RCH			Mar-14
SMRL_AI	Melb-008	111	Abscessus3	?	Europe	UK	Lothian		Ninewells Hospital, Dundee			17/11/2011	CF	Oceania	Australia	RCH		RCH			Dec-14
SMRL_AI	Melb-009	121	Abscessus3	?	Europe	UK	Lothian		Ninewells Hospital, Dundee			17/11/2011	CF	Oceania	Australia	RCH		RCH			Feb-15
SMRL_AI	Melb-010	54	Abscessus3	?	Europe	UK	Lothian		Ninewells Hospital, Dundee			17/11/2011	CF	Oceania	Australia	RCH		RCH			Jan-15
SMRL_AI	Melb-013	121	Abscessus3	?	Europe	UK	Lothian		Ninewells Hospital, Dundee			17/11/2011	CF	Oceania	Australia	RCH		RCH			Jan-16
SMRL_AI	Melb-014	119	Abscessus3	?	Europe	UK	Lothian		Ninewells Hospital, Dundee			17/11/2011	CF	Oceania	Australia	RCH		RCH			May-16
SMRL_AI	GOSH2	43	Abscessus3	?	Europe	UK	Lothian		Ninewells Hospital, Dundee			17/11/2011	CF	Europe	UK	London_GOSH		London_GOSH			05/01/2009
SMRL_AI	GOSH21	122	Abscessus3	?	Europe	UK	Lothian		Ninewells Hospital, Dundee			17/11/2011	CF	Europe	UK	London_GOSH		London_GOSH			29/10/2009
SMRL_AI	GOSH40	30	Abscessus3	?	Europe	UK	Lothian		Ninewells Hospital, Dundee			17/11/2011	CF	Europe	UK	London_GOSH		London_GOSH			18/09/2015
SMRL_AI	GOSH41	24	Abscessus3	?	Europe	UK	Lothian		Ninewells Hospital, Dundee			17/11/2011	CF	Europe	UK	London_GOSH		London_GOSH			20/11/2015
SMRL_AI	GOSH8	35	Abscessus3	?	Europe	UK	Lothian		Ninewells Hospital, Dundee			17/11/2011	CF	Europe	UK	London_GOSH		London_GOSH			27/10/2009
SMRL_AI	GOSH9	34	Abscessus3	?	Europe	UK	Lothian		Ninewells Hospital, Dundee			17/11/2011	CF	Europe	UK	London_GOSH		London_GOSH			17/11/2009
SMRL_AI	CF00764	107	Abscessus3	?	Europe	UK	Lothian		Ninewells Hospital, Dundee			17/11/2011	CF	NorthAmerica	USA	TX					11/08/2016
SMRL_AI	CF00297	203	Abscessus3	?	Europe	UK	Lothian		Ninewells Hospital, Dundee			17/11/2011	CF	NorthAmerica	USA	TN					18/03/2016
SMRL_AI	CF00108	110	Abscessus3	?	Europe	UK	Lothian		Ninewells Hospital, Dundee			17/11/2011	CF	NorthAmerica	USA	AL					14/12/2015
SMRL_AI	CF00123	113	Abscessus3	?	Europe	UK	Lothian		Ninewells Hospital, Dundee			17/11/2011	CF	NorthAmerica	USA	CA					20/04/2016
SMRL_AI	CF00017	82	Abscessus3	?	Europe	UK	Lothian		Ninewells Hospital, Dundee			17/11/2011	CF	NorthAmerica	USA	CO					08/04/2015
SMRL_AI	CF00152	41	Abscessus3	?	Europe	UK	Lothian		Ninewells Hospital, Dundee			17/11/2011	CF	NorthAmerica	USA	IL					21/01/2016
SMRL_AI	CF00032	109	Abscessus3	?	Europe	UK	Lothian		Ninewells Hospital, Dundee			17/11/2011	CF	NorthAmerica	USA	TX					27/02/2015
SMRL_AI	CF00045	102	Abscessus3	?	Europe	UK	Lothian		Ninewells Hospital, Dundee			17/11/2011	CF	NorthAmerica	USA	TX					26/12/2015
SMRL_AI	UNC_AS	21	Abscessus3	?	Europe	UK	Lothian		Ninewells Hospital, Dundee			17/11/2011	CF	NorthAmerica	USA	UNC_Chapel_Hill		UNC_Chapel_Hill			?
SMRL_AI	Ireland_8	36	Abscessus3	?	Europe	UK	Lothian		Ninewells Hospital, Dundee			17/11/2011	CF	Europe	Ireland	Ireland_E		Ireland_E
SMRL_AI	Ireland_11	33	Abscessus3	?	Europe	UK	Lothian		Ninewells Hospital, Dundee			17/11/2011	CF	Europe	Ireland	Ireland_E		Ireland_E
SMRL_AI	Ireland_19	46	Abscessus3	?	Europe	UK	Lothian		Ninewells Hospital, Dundee			17/11/2011	CF	Europe	Ireland	Ireland_A	Ireland_D	Ireland_A	Ireland_D
SMRL_AI	Ireland_16	42	Abscessus3	?	Europe	UK	Lothian		Ninewells Hospital, Dundee			17/11/2011	CF	Europe	Ireland	Ireland_E		Ireland_E
SMRL_AI	Ireland_9	39	Abscessus3	?	Europe	UK	Lothian		Ninewells Hospital, Dundee			17/11/2011	CF	Europe	Ireland	Ireland_A		Ireland_A
SMRL_AI	Ireland_14	49	Abscessus3	?	Europe	UK	Lothian		Ninewells Hospital, Dundee			17/11/2011	CF	Europe	Ireland	Ireland_A		Ireland_A
SMRL_AI	Ireland_5	111	Abscessus3	?	Europe	UK	Lothian		Ninewells Hospital, Dundee			17/11/2011	CF	Europe	Ireland	Ireland_A		Ireland_A
SMRL_AI	Ireland_23	43	Abscessus3	?	Europe	UK	Lothian		Ninewells Hospital, Dundee			17/11/2011	CF	Europe	Ireland	Ireland_C		Ireland_C
SMRL_AI	Netherlands_2	97	Abscessus3	?	Europe	UK	Lothian		Ninewells Hospital, Dundee			17/11/2011	CF	Europe	Netherlands
SMRL_AI	Netherlands_14	109	Abscessus3	?	Europe	UK	Lothian		Ninewells Hospital, Dundee			17/11/2011	Non-CF	Europe	Netherlands
SMRL_AI	Netherlands_17	105	Abscessus3	?	Europe	UK	Lothian		Ninewells Hospital, Dundee			17/11/2011	CF	Europe	Netherlands
SMRL_AI	Netherlands_19	101	Abscessus3	?	Europe	UK	Lothian		Ninewells Hospital, Dundee			17/11/2011	CF	Europe	Netherlands
SMRL_AI	Netherlands_20	101	Abscessus3	?	Europe	UK	Lothian		Ninewells Hospital, Dundee			17/11/2011	CF	Europe	Netherlands
SMRL_AI	Netherlands_23	99	Abscessus3	?	Europe	UK	Lothian		Ninewells Hospital, Dundee			17/11/2011	CF	Europe	Netherlands
SMRL_AI	Netherlands_26	126	Abscessus3	?	Europe	UK	Lothian		Ninewells Hospital, Dundee			17/11/2011	CF	Europe	Netherlands
SMRL_AI	Manchester_LD	119	Abscessus3	?	Europe	UK	Lothian		Ninewells Hospital, Dundee			17/11/2011	CF	Europe	UK	Manchester
SMRL_AI	Manchester_MH	31	Abscessus3	?	Europe	UK	Lothian		Ninewells Hospital, Dundee			17/11/2011	CF	Europe	UK	Manchester
SMRL_AI	Manchester_SB	36	Abscessus3	?	Europe	UK	Lothian		Ninewells Hospital, Dundee			17/11/2011	CF	Europe	UK	Manchester
SMRL_AI	Manchester_JS	104	Abscessus3	?	Europe	UK	Lothian		Ninewells Hospital, Dundee			17/11/2011	CF	Europe	UK	Manchester
SMRL_AI	Manchester_MM	100	Abscessus3	?	Europe	UK	Lothian		Ninewells Hospital, Dundee			17/11/2011	CF	Europe	UK	Manchester
SMRL_AI	Manchester_SI	46	Abscessus3	?	Europe	UK	Lothian		Ninewells Hospital, Dundee			17/11/2011	CF	Europe	UK	Manchester
SMRL_AI	Italy_FI	96	Abscessus3	?	Europe	UK	Lothian		Ninewells Hospital, Dundee			17/11/2011	CF	Europe	Italy
SMRL_AI	Italy_IR	94	Abscessus3	?	Europe	UK	Lothian		Ninewells Hospital, Dundee			17/11/2011	CF	Europe	Italy
SMRL_AI	Italy_GI	101	Abscessus3	?	Europe	UK	Lothian		Ninewells Hospital, Dundee			17/11/2011	CF	Europe	Italy
SMRL_AI	Italy_MC	99	Abscessus3	?	Europe	UK	Lothian		Ninewells Hospital, Dundee			17/11/2011	CF	Europe	Italy
SMRL_AI	Italy_TE	102	Abscessus3	?	Europe	UK	Lothian		Ninewells Hospital, Dundee			17/11/2011	CF	Europe	Italy
RBL_K	RBL_L	28	Abscessus3	CF	Europe	UK	London_Brompton		Royal Brompton			?	CF	Europe	UK	London_Brompton		Royal Brompton			?
RBL_K	RBL_R	179	Abscessus3	CF	Europe	UK	London_Brompton		Royal Brompton			?	CF	Europe	UK	London_Brompton		Royal Brompton			?
RBL_K	LTH_D	262	Abscessus3	CF	Europe	UK	London_Brompton		Royal Brompton			?	CF	Europe	UK	Leeds		Leeds			28/06/2012
RBL_K	LTH_H	51	Abscessus3	CF	Europe	UK	London_Brompton		Royal Brompton			?	CF	Europe	UK	Leeds		Leeds			18/05/2012
RBL_K	LTH_J	120	Abscessus3	CF	Europe	UK	London_Brompton		Royal Brompton			?	CF	Europe	UK	Leeds		Leeds			31/05/2012
RBL_K	LTH_M	41	Abscessus3	CF	Europe	UK	London_Brompton		Royal Brompton			?	CF	Europe	UK	Leeds		Leeds			23/10/2012
RBL_K	AHL_I	26	Abscessus3	CF	Europe	UK	London_Brompton		Royal Brompton			?	CF	Europe	UK	Manchester		Wythenshawe			07/11/2012
RBL_K	SMRL_BA	37	Abscessus3	CF	Europe	UK	London_Brompton		Royal Brompton			?	Non-CF	Europe	UK	Lothian	Grampian	Raigmore Hospital, Inverness			04/03/2009
RBL_K	SMRL_D	51	Abscessus3	CF	Europe	UK	London_Brompton		Royal Brompton			?	Non-CF	Europe	UK	Grampian		Aberdeen Royal Infirmary			25/03/2008
RBL_K	SMRL_BY	37	Abscessus3	CF	Europe	UK	London_Brompton		Royal Brompton			?	CF	Europe	UK	Lothian	Grampian	Raigmore Hospital, Inverness			06/05/2008
RBL_K	WRCM_B	60	Abscessus3	CF	Europe	UK	London_Brompton		Royal Brompton			?	?	Europe	UK	Exeter		Exeter			?
RBL_K	WRCM_F	45	Abscessus3	CF	Europe	UK	London_Brompton		Royal Brompton			?	CF	Europe	UK	Wales		Llandough			?
RBL_K	RVI_D	25	Abscessus3	CF	Europe	UK	London_Brompton		Royal Brompton			?	CF	Europe	UK	Newcastle		RVI, Newcastle			02/09/2011
RBL_K	RVI_G	36	Abscessus3	CF	Europe	UK	London_Brompton		Royal Brompton			?	CF	Europe	UK	Newcastle		RVI, Newcastle			05/08/2011
RBL_K	RVI_H	25	Abscessus3	CF	Europe	UK	London_Brompton		Royal Brompton			?	CF	Europe	UK	Newcastle		RVI, Newcastle			12/09/2011
RBL_K	RHS_E	27	Abscessus3	CF	Europe	UK	London_Brompton		Royal Brompton			?	CF	Europe	UK	Sheffield_Childrens	Sheffield_Teaching	SCH	NORTH GEN H SHEFFIELD S5	ROY HALLAM SHEFFIELD S10	06/07/2011
RBL_K	AHL_G	31	Abscessus3	CF	Europe	UK	London_Brompton		Royal Brompton			?	CF	Europe	UK	Manchester		Wythenshawe			04/10/2011
RBL_K	RLB_A	42	Abscessus3	CF	Europe	UK	London_Brompton		Royal Brompton			?	CF	Europe	UK	Liverpool_Heart_and_Chest		Liverpool Heart and Chest			04/02/2011
RBL_K	JRH_E	56	Abscessus3	CF	Europe	UK	London_Brompton		Royal Brompton			?	Non-CF	Europe	UK	Oxford		Churchill Hospital			30/03/2012
RBL_K	SVH_O	56	Abscessus3	CF	Europe	UK	London_Brompton		Royal Brompton			?	CF	Europe	Ireland	Dublin		SVH, Dublin			?
RBL_K	AHL_F	41	Abscessus3	CF	Europe	UK	London_Brompton		Royal Brompton			?	CF	Europe	UK	Alder_Hey	North_Staffs	Alder Hey Childrens	UNI HOS N STAFF STOKE ST4		02/07/2012
RBL_K	SMRL_BZ	35	Abscessus3	CF	Europe	UK	London_Brompton		Royal Brompton			?	Non-CF	Europe	UK	Lothian	Grampian	Raigmore Hospital, Inverness			03/05/2001
RBL_K	SMRL_AZ	40	Abscessus3	CF	Europe	UK	London_Brompton		Royal Brompton			?	Non-CF	Europe	UK	Lothian	Grampian	Raigmore Hospital, Inverness			30/04/2001
RBL_K	SMRL_CG	34	Abscessus3	CF	Europe	UK	London_Brompton		Royal Brompton			?	CF	Europe	UK	Greater_Glasgow		Raigmore Hospital, Inverness	Glasgow Royal Infirmary	Southern General Hospital	02/05/2001
RBL_K	SMRL_BB	39	Abscessus3	CF	Europe	UK	London_Brompton		Royal Brompton			?	Non-CF	Europe	UK	Lothian	Grampian	Raigmore Hospital, Inverness			02/05/2001
RBL_K	UNC_AD	34	Abscessus3	CF	Europe	UK	London_Brompton		Royal Brompton			?	CF	NorthAmerica	USA	UNC_Chapel_Hill		UNC_Chapel_Hill			10/10/2007
RBL_K	SMRL_F	31	Abscessus3	CF	Europe	UK	London_Brompton		Royal Brompton			?	?	Europe	UK	Greater_Glasgow		Southern General Hospital			17/06/2011
RBL_K	DEN_B	101	Abscessus3	CF	Europe	UK	London_Brompton		Royal Brompton			?	CF	Europe	Denmark	Copenhagen		Copenhagen			?
RBL_K	DEN_A	38	Abscessus3	CF	Europe	UK	London_Brompton		Royal Brompton			?	CF	Europe	Denmark	Copenhagen		Copenhagen			?
RBL_K	DEN_V	32	Abscessus3	CF	Europe	UK	London_Brompton		Royal Brompton			?	CF	Europe	Denmark	Skejby		Skejby			?
RBL_K	RVI_AE	185	Abscessus3	CF	Europe	UK	London_Brompton		Royal Brompton			?	CF	Europe	UK	Newcastle		RVI, Newcastle			01/02/2013
RBL_K	SMRL_BW	40	Abscessus3	CF	Europe	UK	London_Brompton		Royal Brompton			?	?	Europe	UK	Greater_Glasgow		Western Infirmary Glasgow	Southern General Hospital		05/08/2003
RBL_K	SMRL_T	45	Abscessus3	CF	Europe	UK	London_Brompton		Royal Brompton			?	CF	Europe	UK	Greater_Glasgow		Royal Hospital for Sick Children, Glasgow			06/11/2001
RBL_K	SMRL_CJ	108	Abscessus3	CF	Europe	UK	London_Brompton		Royal Brompton			?	CF	Europe	UK	Lothian		Western General Hospital			04/02/2004
RBL_K	SMRL_BF	37	Abscessus3	CF	Europe	UK	London_Brompton		Royal Brompton			?	?	Europe	UK	Greater_Glasgow		Royal Hospital for Sick Children, Glasgow	Southern General Hospital	Western Infirmary Glasgow	31/10/2006
RBL_K	SMRL_CS	51	Abscessus3	CF	Europe	UK	London_Brompton		Royal Brompton			?	CF	Europe	UK	Greater_Glasgow		Western Infirmary Glasgow			06/08/2007
RBL_K	SMRL_CT	46	Abscessus3	CF	Europe	UK	London_Brompton		Royal Brompton			?	CF	Europe	UK	Greater_Glasgow		Inverclyde Royal Hospital, Greenock			24/01/2005
RBL_K	UNC_CO	36	Abscessus3	CF	Europe	UK	London_Brompton		Royal Brompton			?	Non-CF	NorthAmerica	USA	UNC_Chapel_Hill		UNC_Chapel_Hill			14/01/2006
RBL_K	UNC_AR	40	Abscessus3	CF	Europe	UK	London_Brompton		Royal Brompton			?	CF	NorthAmerica	USA	UNC_Chapel_Hill		UNC_Chapel_Hill			04/06/2008
RBL_K	UNC_DB	37	Abscessus3	CF	Europe	UK	London_Brompton		Royal Brompton			?	CF	NorthAmerica	USA	UNC_Chapel_Hill		UNC_Chapel_Hill			07/10/2010
RBL_K	UNC_A	42	Abscessus3	CF	Europe	UK	London_Brompton		Royal Brompton			?	CF	NorthAmerica	USA	UNC_Chapel_Hill		UNC_Chapel_Hill			17/01/2013
RBL_K	AUS_S	114	Abscessus3	CF	Europe	UK	London_Brompton		Royal Brompton			?	CF	Oceania	Australia	TPCH		TPCH			2009
RBL_K	SVH_G	120	Abscessus3	CF	Europe	UK	London_Brompton		Royal Brompton			?	CF	Europe	Ireland	Dublin		SVH, Dublin			?
RBL_K	BIR_T	44	Abscessus3	CF	Europe	UK	London_Brompton		Royal Brompton			?	CF	Europe	UK	Birmingham_Heartlands		BIRMINGHAM HEARTLANDS HOSPITAL			03/01/2008
RBL_K	STH_K	114	Abscessus3	CF	Europe	UK	London_Brompton		Royal Brompton			?	CF	Europe	UK	Southampton		Southampton			15/10/2013
RBL_K	STH_L	114	Abscessus3	CF	Europe	UK	London_Brompton		Royal Brompton			?	CF	Europe	UK	Southampton		Southampton			05/11/2013
RBL_K	STH_C	129	Abscessus3	CF	Europe	UK	London_Brompton		Royal Brompton			?	CF	Europe	UK	Southampton		Southampton			07/09/2013
RBL_K	STH_D	110	Abscessus3	CF	Europe	UK	London_Brompton		Royal Brompton			?	CF	Europe	UK	Southampton		Southampton			14/08/2013
RBL_K	STH_E	37	Abscessus3	CF	Europe	UK	London_Brompton		Royal Brompton			?	CF	Europe	UK	Southampton		Southampton			16/08/2013
RBL_K	NOT_B	61	Abscessus3	CF	Europe	UK	London_Brompton		Royal Brompton			?	CF	Europe	UK	Nottingham		QUEENS MED CENT NOT UNI H			04/03/2010
RBL_K	BIR_N	28	Abscessus3	CF	Europe	UK	London_Brompton		Royal Brompton			?	CF	Europe	UK	Birmingham_Heartlands		BIRMINGHAM HEARTLANDS HOSPITAL			17/12/2010
RBL_K	AHL_C	102	Abscessus3	CF	Europe	UK	London_Brompton		Royal Brompton			?	CF	Europe	UK	North_Staffs	Alder_Hey	UNI HOS N STAFF STOKE ST4	Alder Hey Childrens		07/01/2011
RBL_K	NOT_C	133	Abscessus3	CF	Europe	UK	London_Brompton		Royal Brompton			?	CF	Europe	UK	Nottingham		QUEENS MED CENT NOT UNI H			17/02/2011
RBL_K	BIR_S	41	Abscessus3	CF	Europe	UK	London_Brompton		Royal Brompton			?	CF	Europe	UK	Birmingham_Childrens		BHAM CHILDRENS HOSP			02/03/2011
RBL_K	BIR_AA	45	Abscessus3	CF	Europe	UK	London_Brompton		Royal Brompton			?	CF	Europe	UK	Birmingham_Childrens		BHAM CHILDRENS HOSP			04/04/2011
RBL_K	LEI_H	21	Abscessus3	CF	Europe	UK	London_Brompton		Royal Brompton			?	CF	Europe	UK	Leicester		ROY INFIRM LEICESTER LE1			06/12/2011
RBL_K	AHL_H	100	Abscessus3	CF	Europe	UK	London_Brompton		Royal Brompton			?	CF	Europe	UK	North_Staffs	Manchester	UNI HOS N STAFF STOKE ST4	Stoke Hospital	Wythenshawe	22/06/2012
RBL_K	RHS_U	101	Abscessus3	CF	Europe	UK	London_Brompton		Royal Brompton			?	CF	Europe	UK	Sheffield_Teaching		NORTH GEN H SHEFFIELD S5			22/09/2012
RBL_K	RHS_T	47	Abscessus3	CF	Europe	UK	London_Brompton		Royal Brompton			?	CF	Europe	UK	Sheffield_Teaching		Northern General Hospital, Sheffield			12/10/2012
RBL_K	SWE_C	97	Abscessus3	CF	Europe	UK	London_Brompton		Royal Brompton			?	CF	Europe	Sweden	Sweden		Sweden			?
RBL_K	SWE_D	96	Abscessus3	CF	Europe	UK	London_Brompton		Royal Brompton			?	CF	Europe	Sweden	Sweden		Sweden			?
RBL_K	UNC_H	28	Abscessus3	CF	Europe	UK	London_Brompton		Royal Brompton			?	CF	NorthAmerica	USA	UNC_Chapel_Hill		UNC_Chapel_Hill			09/10/2005
RBL_K	PAP_004	95	Abscessus3	CF	Europe	UK	London_Brompton		Royal Brompton			?	Non-CF	Europe	UK	Papworth		Papworth			19/11/2009
RBL_K	PAP_005	44	Abscessus3	CF	Europe	UK	London_Brompton		Royal Brompton			?	Non-CF	Europe	UK	Papworth		Papworth			15/02/2010
RBL_K	PAP_008	104	Abscessus3	CF	Europe	UK	London_Brompton		Royal Brompton			?	CF	Europe	UK	Papworth		Papworth			02/11/2007
RBL_K	PAP_015	27	Abscessus3	CF	Europe	UK	London_Brompton		Royal Brompton			?	CF	Europe	UK	Papworth		Papworth			14/01/2008
RBL_K	PAP_027	138	Abscessus3	CF	Europe	UK	London_Brompton		Royal Brompton			?	CF	Europe	UK	Papworth		Papworth			21/12/2010
RBL_K	PAP_033	108	Abscessus3	CF	Europe	UK	London_Brompton		Royal Brompton			?	CF	Europe	UK	Papworth		Papworth			03/12/2007
RBL_K	Melb-002	130	Abscessus3	CF	Europe	UK	London_Brompton		Royal Brompton			?	CF	Oceania	Australia	RCH		RCH			Mar-14
RBL_K	Melb-008	122	Abscessus3	CF	Europe	UK	London_Brompton		Royal Brompton			?	CF	Oceania	Australia	RCH		RCH			Dec-14
RBL_K	Melb-009	130	Abscessus3	CF	Europe	UK	London_Brompton		Royal Brompton			?	CF	Oceania	Australia	RCH		RCH			Feb-15
RBL_K	Melb-010	60	Abscessus3	CF	Europe	UK	London_Brompton		Royal Brompton			?	CF	Oceania	Australia	RCH		RCH			Jan-15
RBL_K	Melb-013	129	Abscessus3	CF	Europe	UK	London_Brompton		Royal Brompton			?	CF	Oceania	Australia	RCH		RCH			Jan-16
RBL_K	Melb-014	128	Abscessus3	CF	Europe	UK	London_Brompton		Royal Brompton			?	CF	Oceania	Australia	RCH		RCH			May-16
RBL_K	GOSH2	51	Abscessus3	CF	Europe	UK	London_Brompton		Royal Brompton			?	CF	Europe	UK	London_GOSH		London_GOSH			05/01/2009
RBL_K	GOSH21	131	Abscessus3	CF	Europe	UK	London_Brompton		Royal Brompton			?	CF	Europe	UK	London_GOSH		London_GOSH			29/10/2009
RBL_K	GOSH40	38	Abscessus3	CF	Europe	UK	London_Brompton		Royal Brompton			?	CF	Europe	UK	London_GOSH		London_GOSH			18/09/2015
RBL_K	GOSH41	24	Abscessus3	CF	Europe	UK	London_Brompton		Royal Brompton			?	CF	Europe	UK	London_GOSH		London_GOSH			20/11/2015
RBL_K	GOSH8	43	Abscessus3	CF	Europe	UK	London_Brompton		Royal Brompton			?	CF	Europe	UK	London_GOSH		London_GOSH			27/10/2009
RBL_K	GOSH9	42	Abscessus3	CF	Europe	UK	London_Brompton		Royal Brompton			?	CF	Europe	UK	London_GOSH		London_GOSH			17/11/2009
RBL_K	CF00764	115	Abscessus3	CF	Europe	UK	London_Brompton		Royal Brompton			?	CF	NorthAmerica	USA	TX					11/08/2016
RBL_K	CF00297	211	Abscessus3	CF	Europe	UK	London_Brompton		Royal Brompton			?	CF	NorthAmerica	USA	TN					18/03/2016
RBL_K	CF00108	119	Abscessus3	CF	Europe	UK	London_Brompton		Royal Brompton			?	CF	NorthAmerica	USA	AL					14/12/2015
RBL_K	CF00123	121	Abscessus3	CF	Europe	UK	London_Brompton		Royal Brompton			?	CF	NorthAmerica	USA	CA					20/04/2016
RBL_K	CF00017	90	Abscessus3	CF	Europe	UK	London_Brompton		Royal Brompton			?	CF	NorthAmerica	USA	CO					08/04/2015
RBL_K	CF00152	48	Abscessus3	CF	Europe	UK	London_Brompton		Royal Brompton			?	CF	NorthAmerica	USA	IL					21/01/2016
RBL_K	CF00032	118	Abscessus3	CF	Europe	UK	London_Brompton		Royal Brompton			?	CF	NorthAmerica	USA	TX					27/02/2015
RBL_K	CF00045	111	Abscessus3	CF	Europe	UK	London_Brompton		Royal Brompton			?	CF	NorthAmerica	USA	TX					26/12/2015
RBL_K	UNC_AS	29	Abscessus3	CF	Europe	UK	London_Brompton		Royal Brompton			?	CF	NorthAmerica	USA	UNC_Chapel_Hill		UNC_Chapel_Hill			?
RBL_K	Ireland_8	44	Abscessus3	CF	Europe	UK	London_Brompton		Royal Brompton			?	CF	Europe	Ireland	Ireland_E		Ireland_E
RBL_K	Ireland_11	41	Abscessus3	CF	Europe	UK	London_Brompton		Royal Brompton			?	CF	Europe	Ireland	Ireland_E		Ireland_E
RBL_K	Ireland_19	54	Abscessus3	CF	Europe	UK	London_Brompton		Royal Brompton			?	CF	Europe	Ireland	Ireland_A	Ireland_D	Ireland_A	Ireland_D
RBL_K	Ireland_16	50	Abscessus3	CF	Europe	UK	London_Brompton		Royal Brompton			?	CF	Europe	Ireland	Ireland_E		Ireland_E
RBL_K	Ireland_9	47	Abscessus3	CF	Europe	UK	London_Brompton		Royal Brompton			?	CF	Europe	Ireland	Ireland_A		Ireland_A
RBL_K	Ireland_14	57	Abscessus3	CF	Europe	UK	London_Brompton		Royal Brompton			?	CF	Europe	Ireland	Ireland_A		Ireland_A
RBL_K	Ireland_5	120	Abscessus3	CF	Europe	UK	London_Brompton		Royal Brompton			?	CF	Europe	Ireland	Ireland_A		Ireland_A
RBL_K	Ireland_23	52	Abscessus3	CF	Europe	UK	London_Brompton		Royal Brompton			?	CF	Europe	Ireland	Ireland_C		Ireland_C
RBL_K	Netherlands_2	107	Abscessus3	CF	Europe	UK	London_Brompton		Royal Brompton			?	CF	Europe	Netherlands
RBL_K	Netherlands_14	113	Abscessus3	CF	Europe	UK	London_Brompton		Royal Brompton			?	Non-CF	Europe	Netherlands
RBL_K	Netherlands_17	113	Abscessus3	CF	Europe	UK	London_Brompton		Royal Brompton			?	CF	Europe	Netherlands
RBL_K	Netherlands_19	110	Abscessus3	CF	Europe	UK	London_Brompton		Royal Brompton			?	CF	Europe	Netherlands
RBL_K	Netherlands_20	111	Abscessus3	CF	Europe	UK	London_Brompton		Royal Brompton			?	CF	Europe	Netherlands
RBL_K	Netherlands_23	108	Abscessus3	CF	Europe	UK	London_Brompton		Royal Brompton			?	CF	Europe	Netherlands
RBL_K	Netherlands_26	134	Abscessus3	CF	Europe	UK	London_Brompton		Royal Brompton			?	CF	Europe	Netherlands
RBL_K	Manchester_LD	128	Abscessus3	CF	Europe	UK	London_Brompton		Royal Brompton			?	CF	Europe	UK	Manchester
RBL_K	Manchester_MH	31	Abscessus3	CF	Europe	UK	London_Brompton		Royal Brompton			?	CF	Europe	UK	Manchester
RBL_K	Manchester_SB	43	Abscessus3	CF	Europe	UK	London_Brompton		Royal Brompton			?	CF	Europe	UK	Manchester
RBL_K	Manchester_JS	113	Abscessus3	CF	Europe	UK	London_Brompton		Royal Brompton			?	CF	Europe	UK	Manchester
RBL_K	Manchester_MM	109	Abscessus3	CF	Europe	UK	London_Brompton		Royal Brompton			?	CF	Europe	UK	Manchester
RBL_K	Manchester_SI	54	Abscessus3	CF	Europe	UK	London_Brompton		Royal Brompton			?	CF	Europe	UK	Manchester
RBL_K	Italy_FI	105	Abscessus3	CF	Europe	UK	London_Brompton		Royal Brompton			?	CF	Europe	Italy
RBL_K	Italy_IR	101	Abscessus3	CF	Europe	UK	London_Brompton		Royal Brompton			?	CF	Europe	Italy
RBL_K	Italy_GI	108	Abscessus3	CF	Europe	UK	London_Brompton		Royal Brompton			?	CF	Europe	Italy
RBL_K	Italy_MC	106	Abscessus3	CF	Europe	UK	London_Brompton		Royal Brompton			?	CF	Europe	Italy
RBL_K	Italy_TE	109	Abscessus3	CF	Europe	UK	London_Brompton		Royal Brompton			?	CF	Europe	Italy
RBL_L	RBL_R	172	Abscessus3	CF	Europe	UK	London_Brompton		Royal Brompton			?	CF	Europe	UK	London_Brompton		Royal Brompton			?
RBL_L	LTH_D	255	Abscessus3	CF	Europe	UK	London_Brompton		Royal Brompton			?	CF	Europe	UK	Leeds		Leeds			28/06/2012
RBL_L	LTH_H	45	Abscessus3	CF	Europe	UK	London_Brompton		Royal Brompton			?	CF	Europe	UK	Leeds		Leeds			18/05/2012
RBL_L	LTH_J	112	Abscessus3	CF	Europe	UK	London_Brompton		Royal Brompton			?	CF	Europe	UK	Leeds		Leeds			31/05/2012
RBL_L	LTH_M	34	Abscessus3	CF	Europe	UK	London_Brompton		Royal Brompton			?	CF	Europe	UK	Leeds		Leeds			23/10/2012
RBL_L	AHL_I	19	Abscessus3	CF	Europe	UK	London_Brompton		Royal Brompton			?	CF	Europe	UK	Manchester		Wythenshawe			07/11/2012
RBL_L	SMRL_BA	31	Abscessus3	CF	Europe	UK	London_Brompton		Royal Brompton			?	Non-CF	Europe	UK	Lothian	Grampian	Raigmore Hospital, Inverness			04/03/2009
RBL_L	SMRL_D	45	Abscessus3	CF	Europe	UK	London_Brompton		Royal Brompton			?	Non-CF	Europe	UK	Grampian		Aberdeen Royal Infirmary			25/03/2008
RBL_L	SMRL_BY	31	Abscessus3	CF	Europe	UK	London_Brompton		Royal Brompton			?	CF	Europe	UK	Lothian	Grampian	Raigmore Hospital, Inverness			06/05/2008
RBL_L	WRCM_B	51	Abscessus3	CF	Europe	UK	London_Brompton		Royal Brompton			?	?	Europe	UK	Exeter		Exeter			?
RBL_L	WRCM_F	39	Abscessus3	CF	Europe	UK	London_Brompton		Royal Brompton			?	CF	Europe	UK	Wales		Llandough			?
RBL_L	RVI_D	19	Abscessus3	CF	Europe	UK	London_Brompton		Royal Brompton			?	CF	Europe	UK	Newcastle		RVI, Newcastle			02/09/2011
RBL_L	RVI_G	30	Abscessus3	CF	Europe	UK	London_Brompton		Royal Brompton			?	CF	Europe	UK	Newcastle		RVI, Newcastle			05/08/2011
RBL_L	RVI_H	19	Abscessus3	CF	Europe	UK	London_Brompton		Royal Brompton			?	CF	Europe	UK	Newcastle		RVI, Newcastle			12/09/2011
RBL_L	RHS_E	22	Abscessus3	CF	Europe	UK	London_Brompton		Royal Brompton			?	CF	Europe	UK	Sheffield_Childrens	Sheffield_Teaching	SCH	NORTH GEN H SHEFFIELD S5	ROY HALLAM SHEFFIELD S10	06/07/2011
RBL_L	AHL_G	25	Abscessus3	CF	Europe	UK	London_Brompton		Royal Brompton			?	CF	Europe	UK	Manchester		Wythenshawe			04/10/2011
RBL_L	RLB_A	36	Abscessus3	CF	Europe	UK	London_Brompton		Royal Brompton			?	CF	Europe	UK	Liverpool_Heart_and_Chest		Liverpool Heart and Chest			04/02/2011
RBL_L	JRH_E	50	Abscessus3	CF	Europe	UK	London_Brompton		Royal Brompton			?	Non-CF	Europe	UK	Oxford		Churchill Hospital			30/03/2012
RBL_L	SVH_O	50	Abscessus3	CF	Europe	UK	London_Brompton		Royal Brompton			?	CF	Europe	Ireland	Dublin		SVH, Dublin			?
RBL_L	AHL_F	35	Abscessus3	CF	Europe	UK	London_Brompton		Royal Brompton			?	CF	Europe	UK	Alder_Hey	North_Staffs	Alder Hey Childrens	UNI HOS N STAFF STOKE ST4		02/07/2012
RBL_L	SMRL_BZ	30	Abscessus3	CF	Europe	UK	London_Brompton		Royal Brompton			?	Non-CF	Europe	UK	Lothian	Grampian	Raigmore Hospital, Inverness			03/05/2001
RBL_L	SMRL_AZ	34	Abscessus3	CF	Europe	UK	London_Brompton		Royal Brompton			?	Non-CF	Europe	UK	Lothian	Grampian	Raigmore Hospital, Inverness			30/04/2001
RBL_L	SMRL_CG	28	Abscessus3	CF	Europe	UK	London_Brompton		Royal Brompton			?	CF	Europe	UK	Greater_Glasgow		Raigmore Hospital, Inverness	Glasgow Royal Infirmary	Southern General Hospital	02/05/2001
RBL_L	SMRL_BB	31	Abscessus3	CF	Europe	UK	London_Brompton		Royal Brompton			?	Non-CF	Europe	UK	Lothian	Grampian	Raigmore Hospital, Inverness			02/05/2001
RBL_L	UNC_AD	28	Abscessus3	CF	Europe	UK	London_Brompton		Royal Brompton			?	CF	NorthAmerica	USA	UNC_Chapel_Hill		UNC_Chapel_Hill			10/10/2007
RBL_L	SMRL_F	25	Abscessus3	CF	Europe	UK	London_Brompton		Royal Brompton			?	?	Europe	UK	Greater_Glasgow		Southern General Hospital			17/06/2011
RBL_L	DEN_B	96	Abscessus3	CF	Europe	UK	London_Brompton		Royal Brompton			?	CF	Europe	Denmark	Copenhagen		Copenhagen			?
RBL_L	DEN_A	32	Abscessus3	CF	Europe	UK	London_Brompton		Royal Brompton			?	CF	Europe	Denmark	Copenhagen		Copenhagen			?
RBL_L	DEN_V	25	Abscessus3	CF	Europe	UK	London_Brompton		Royal Brompton			?	CF	Europe	Denmark	Skejby		Skejby			?
RBL_L	RVI_AE	179	Abscessus3	CF	Europe	UK	London_Brompton		Royal Brompton			?	CF	Europe	UK	Newcastle		RVI, Newcastle			01/02/2013
RBL_L	SMRL_BW	34	Abscessus3	CF	Europe	UK	London_Brompton		Royal Brompton			?	?	Europe	UK	Greater_Glasgow		Western Infirmary Glasgow	Southern General Hospital		05/08/2003
RBL_L	SMRL_T	38	Abscessus3	CF	Europe	UK	London_Brompton		Royal Brompton			?	CF	Europe	UK	Greater_Glasgow		Royal Hospital for Sick Children, Glasgow			06/11/2001
RBL_L	SMRL_CJ	102	Abscessus3	CF	Europe	UK	London_Brompton		Royal Brompton			?	CF	Europe	UK	Lothian		Western General Hospital			04/02/2004
RBL_L	SMRL_BF	32	Abscessus3	CF	Europe	UK	London_Brompton		Royal Brompton			?	?	Europe	UK	Greater_Glasgow		Royal Hospital for Sick Children, Glasgow	Southern General Hospital	Western Infirmary Glasgow	31/10/2006
RBL_L	SMRL_CS	45	Abscessus3	CF	Europe	UK	London_Brompton		Royal Brompton			?	CF	Europe	UK	Greater_Glasgow		Western Infirmary Glasgow			06/08/2007
RBL_L	SMRL_CT	41	Abscessus3	CF	Europe	UK	London_Brompton		Royal Brompton			?	CF	Europe	UK	Greater_Glasgow		Inverclyde Royal Hospital, Greenock			24/01/2005
RBL_L	UNC_CO	31	Abscessus3	CF	Europe	UK	London_Brompton		Royal Brompton			?	Non-CF	NorthAmerica	USA	UNC_Chapel_Hill		UNC_Chapel_Hill			14/01/2006
RBL_L	UNC_AR	34	Abscessus3	CF	Europe	UK	London_Brompton		Royal Brompton			?	CF	NorthAmerica	USA	UNC_Chapel_Hill		UNC_Chapel_Hill			04/06/2008
RBL_L	UNC_DB	31	Abscessus3	CF	Europe	UK	London_Brompton		Royal Brompton			?	CF	NorthAmerica	USA	UNC_Chapel_Hill		UNC_Chapel_Hill			07/10/2010
RBL_L	UNC_A	36	Abscessus3	CF	Europe	UK	London_Brompton		Royal Brompton			?	CF	NorthAmerica	USA	UNC_Chapel_Hill		UNC_Chapel_Hill			17/01/2013
RBL_L	AUS_S	108	Abscessus3	CF	Europe	UK	London_Brompton		Royal Brompton			?	CF	Oceania	Australia	TPCH		TPCH			2009
RBL_L	SVH_G	112	Abscessus3	CF	Europe	UK	London_Brompton		Royal Brompton			?	CF	Europe	Ireland	Dublin		SVH, Dublin			?
RBL_L	BIR_T	38	Abscessus3	CF	Europe	UK	London_Brompton		Royal Brompton			?	CF	Europe	UK	Birmingham_Heartlands		BIRMINGHAM HEARTLANDS HOSPITAL			03/01/2008
RBL_L	STH_K	106	Abscessus3	CF	Europe	UK	London_Brompton		Royal Brompton			?	CF	Europe	UK	Southampton		Southampton			15/10/2013
RBL_L	STH_L	107	Abscessus3	CF	Europe	UK	London_Brompton		Royal Brompton			?	CF	Europe	UK	Southampton		Southampton			05/11/2013
RBL_L	STH_C	123	Abscessus3	CF	Europe	UK	London_Brompton		Royal Brompton			?	CF	Europe	UK	Southampton		Southampton			07/09/2013
RBL_L	STH_D	103	Abscessus3	CF	Europe	UK	London_Brompton		Royal Brompton			?	CF	Europe	UK	Southampton		Southampton			14/08/2013
RBL_L	STH_E	30	Abscessus3	CF	Europe	UK	London_Brompton		Royal Brompton			?	CF	Europe	UK	Southampton		Southampton			16/08/2013
RBL_L	NOT_B	55	Abscessus3	CF	Europe	UK	London_Brompton		Royal Brompton			?	CF	Europe	UK	Nottingham		QUEENS MED CENT NOT UNI H			04/03/2010
RBL_L	BIR_N	22	Abscessus3	CF	Europe	UK	London_Brompton		Royal Brompton			?	CF	Europe	UK	Birmingham_Heartlands		BIRMINGHAM HEARTLANDS HOSPITAL			17/12/2010
RBL_L	AHL_C	96	Abscessus3	CF	Europe	UK	London_Brompton		Royal Brompton			?	CF	Europe	UK	North_Staffs	Alder_Hey	UNI HOS N STAFF STOKE ST4	Alder Hey Childrens		07/01/2011
RBL_L	NOT_C	125	Abscessus3	CF	Europe	UK	London_Brompton		Royal Brompton			?	CF	Europe	UK	Nottingham		QUEENS MED CENT NOT UNI H			17/02/2011
RBL_L	BIR_S	35	Abscessus3	CF	Europe	UK	London_Brompton		Royal Brompton			?	CF	Europe	UK	Birmingham_Childrens		BHAM CHILDRENS HOSP			02/03/2011
RBL_L	BIR_AA	39	Abscessus3	CF	Europe	UK	London_Brompton		Royal Brompton			?	CF	Europe	UK	Birmingham_Childrens		BHAM CHILDRENS HOSP			04/04/2011
RBL_L	LEI_H	15	Abscessus3	CF	Europe	UK	London_Brompton		Royal Brompton			?	CF	Europe	UK	Leicester		ROY INFIRM LEICESTER LE1			06/12/2011
RBL_L	AHL_H	94	Abscessus3	CF	Europe	UK	London_Brompton		Royal Brompton			?	CF	Europe	UK	North_Staffs	Manchester	UNI HOS N STAFF STOKE ST4	Stoke Hospital	Wythenshawe	22/06/2012
RBL_L	RHS_U	94	Abscessus3	CF	Europe	UK	London_Brompton		Royal Brompton			?	CF	Europe	UK	Sheffield_Teaching		NORTH GEN H SHEFFIELD S5			22/09/2012
RBL_L	RHS_T	41	Abscessus3	CF	Europe	UK	London_Brompton		Royal Brompton			?	CF	Europe	UK	Sheffield_Teaching		Northern General Hospital, Sheffield			12/10/2012
RBL_L	SWE_C	91	Abscessus3	CF	Europe	UK	London_Brompton		Royal Brompton			?	CF	Europe	Sweden	Sweden		Sweden			?
RBL_L	SWE_D	90	Abscessus3	CF	Europe	UK	London_Brompton		Royal Brompton			?	CF	Europe	Sweden	Sweden		Sweden			?
RBL_L	UNC_H	23	Abscessus3	CF	Europe	UK	London_Brompton		Royal Brompton			?	CF	NorthAmerica	USA	UNC_Chapel_Hill		UNC_Chapel_Hill			09/10/2005
RBL_L	PAP_004	90	Abscessus3	CF	Europe	UK	London_Brompton		Royal Brompton			?	Non-CF	Europe	UK	Papworth		Papworth			19/11/2009
RBL_L	PAP_005	38	Abscessus3	CF	Europe	UK	London_Brompton		Royal Brompton			?	Non-CF	Europe	UK	Papworth		Papworth			15/02/2010
RBL_L	PAP_008	99	Abscessus3	CF	Europe	UK	London_Brompton		Royal Brompton			?	CF	Europe	UK	Papworth		Papworth			02/11/2007
RBL_L	PAP_015	22	Abscessus3	CF	Europe	UK	London_Brompton		Royal Brompton			?	CF	Europe	UK	Papworth		Papworth			14/01/2008
RBL_L	PAP_027	133	Abscessus3	CF	Europe	UK	London_Brompton		Royal Brompton			?	CF	Europe	UK	Papworth		Papworth			21/12/2010
RBL_L	PAP_033	102	Abscessus3	CF	Europe	UK	London_Brompton		Royal Brompton			?	CF	Europe	UK	Papworth		Papworth			03/12/2007
RBL_L	Melb-002	123	Abscessus3	CF	Europe	UK	London_Brompton		Royal Brompton			?	CF	Oceania	Australia	RCH		RCH			Mar-14
RBL_L	Melb-008	116	Abscessus3	CF	Europe	UK	London_Brompton		Royal Brompton			?	CF	Oceania	Australia	RCH		RCH			Dec-14
RBL_L	Melb-009	124	Abscessus3	CF	Europe	UK	London_Brompton		Royal Brompton			?	CF	Oceania	Australia	RCH		RCH			Feb-15
RBL_L	Melb-010	56	Abscessus3	CF	Europe	UK	London_Brompton		Royal Brompton			?	CF	Oceania	Australia	RCH		RCH			Jan-15
RBL_L	Melb-013	124	Abscessus3	CF	Europe	UK	London_Brompton		Royal Brompton			?	CF	Oceania	Australia	RCH		RCH			Jan-16
RBL_L	Melb-014	122	Abscessus3	CF	Europe	UK	London_Brompton		Royal Brompton			?	CF	Oceania	Australia	RCH		RCH			May-16
RBL_L	GOSH2	45	Abscessus3	CF	Europe	UK	London_Brompton		Royal Brompton			?	CF	Europe	UK	London_GOSH		London_GOSH			05/01/2009
RBL_L	GOSH21	125	Abscessus3	CF	Europe	UK	London_Brompton		Royal Brompton			?	CF	Europe	UK	London_GOSH		London_GOSH			29/10/2009
RBL_L	GOSH40	32	Abscessus3	CF	Europe	UK	London_Brompton		Royal Brompton			?	CF	Europe	UK	London_GOSH		London_GOSH			18/09/2015
RBL_L	GOSH41	17	Abscessus3	CF	Europe	UK	London_Brompton		Royal Brompton			?	CF	Europe	UK	London_GOSH		London_GOSH			20/11/2015
RBL_L	GOSH8	36	Abscessus3	CF	Europe	UK	London_Brompton		Royal Brompton			?	CF	Europe	UK	London_GOSH		London_GOSH			27/10/2009
RBL_L	GOSH9	36	Abscessus3	CF	Europe	UK	London_Brompton		Royal Brompton			?	CF	Europe	UK	London_GOSH		London_GOSH			17/11/2009
RBL_L	CF00764	108	Abscessus3	CF	Europe	UK	London_Brompton		Royal Brompton			?	CF	NorthAmerica	USA	TX					11/08/2016
RBL_L	CF00297	206	Abscessus3	CF	Europe	UK	London_Brompton		Royal Brompton			?	CF	NorthAmerica	USA	TN					18/03/2016
RBL_L	CF00108	113	Abscessus3	CF	Europe	UK	London_Brompton		Royal Brompton			?	CF	NorthAmerica	USA	AL					14/12/2015
RBL_L	CF00123	112	Abscessus3	CF	Europe	UK	London_Brompton		Royal Brompton			?	CF	NorthAmerica	USA	CA					20/04/2016
RBL_L	CF00017	83	Abscessus3	CF	Europe	UK	London_Brompton		Royal Brompton			?	CF	NorthAmerica	USA	CO					08/04/2015
RBL_L	CF00152	42	Abscessus3	CF	Europe	UK	London_Brompton		Royal Brompton			?	CF	NorthAmerica	USA	IL					21/01/2016
RBL_L	CF00032	111	Abscessus3	CF	Europe	UK	London_Brompton		Royal Brompton			?	CF	NorthAmerica	USA	TX					27/02/2015
RBL_L	CF00045	105	Abscessus3	CF	Europe	UK	London_Brompton		Royal Brompton			?	CF	NorthAmerica	USA	TX					26/12/2015
RBL_L	UNC_AS	23	Abscessus3	CF	Europe	UK	London_Brompton		Royal Brompton			?	CF	NorthAmerica	USA	UNC_Chapel_Hill		UNC_Chapel_Hill			?
RBL_L	Ireland_8	38	Abscessus3	CF	Europe	UK	London_Brompton		Royal Brompton			?	CF	Europe	Ireland	Ireland_E		Ireland_E
RBL_L	Ireland_11	35	Abscessus3	CF	Europe	UK	London_Brompton		Royal Brompton			?	CF	Europe	Ireland	Ireland_E		Ireland_E
RBL_L	Ireland_19	48	Abscessus3	CF	Europe	UK	London_Brompton		Royal Brompton			?	CF	Europe	Ireland	Ireland_A	Ireland_D	Ireland_A	Ireland_D
RBL_L	Ireland_16	44	Abscessus3	CF	Europe	UK	London_Brompton		Royal Brompton			?	CF	Europe	Ireland	Ireland_E		Ireland_E
RBL_L	Ireland_9	41	Abscessus3	CF	Europe	UK	London_Brompton		Royal Brompton			?	CF	Europe	Ireland	Ireland_A		Ireland_A
RBL_L	Ireland_14	51	Abscessus3	CF	Europe	UK	London_Brompton		Royal Brompton			?	CF	Europe	Ireland	Ireland_A		Ireland_A
RBL_L	Ireland_5	112	Abscessus3	CF	Europe	UK	London_Brompton		Royal Brompton			?	CF	Europe	Ireland	Ireland_A		Ireland_A
RBL_L	Ireland_23	45	Abscessus3	CF	Europe	UK	London_Brompton		Royal Brompton			?	CF	Europe	Ireland	Ireland_C		Ireland_C
RBL_L	Netherlands_2	99	Abscessus3	CF	Europe	UK	London_Brompton		Royal Brompton			?	CF	Europe	Netherlands
RBL_L	Netherlands_14	110	Abscessus3	CF	Europe	UK	London_Brompton		Royal Brompton			?	Non-CF	Europe	Netherlands
RBL_L	Netherlands_17	108	Abscessus3	CF	Europe	UK	London_Brompton		Royal Brompton			?	CF	Europe	Netherlands
RBL_L	Netherlands_19	104	Abscessus3	CF	Europe	UK	London_Brompton		Royal Brompton			?	CF	Europe	Netherlands
RBL_L	Netherlands_20	104	Abscessus3	CF	Europe	UK	London_Brompton		Royal Brompton			?	CF	Europe	Netherlands
RBL_L	Netherlands_23	102	Abscessus3	CF	Europe	UK	London_Brompton		Royal Brompton			?	CF	Europe	Netherlands
RBL_L	Netherlands_26	129	Abscessus3	CF	Europe	UK	London_Brompton		Royal Brompton			?	CF	Europe	Netherlands
RBL_L	Manchester_LD	122	Abscessus3	CF	Europe	UK	London_Brompton		Royal Brompton			?	CF	Europe	UK	Manchester
RBL_L	Manchester_MH	23	Abscessus3	CF	Europe	UK	London_Brompton		Royal Brompton			?	CF	Europe	UK	Manchester
RBL_L	Manchester_SB	38	Abscessus3	CF	Europe	UK	London_Brompton		Royal Brompton			?	CF	Europe	UK	Manchester
RBL_L	Manchester_JS	108	Abscessus3	CF	Europe	UK	London_Brompton		Royal Brompton			?	CF	Europe	UK	Manchester
RBL_L	Manchester_MM	103	Abscessus3	CF	Europe	UK	London_Brompton		Royal Brompton			?	CF	Europe	UK	Manchester
RBL_L	Manchester_SI	48	Abscessus3	CF	Europe	UK	London_Brompton		Royal Brompton			?	CF	Europe	UK	Manchester
RBL_L	Italy_FI	99	Abscessus3	CF	Europe	UK	London_Brompton		Royal Brompton			?	CF	Europe	Italy
RBL_L	Italy_IR	96	Abscessus3	CF	Europe	UK	London_Brompton		Royal Brompton			?	CF	Europe	Italy
RBL_L	Italy_GI	103	Abscessus3	CF	Europe	UK	London_Brompton		Royal Brompton			?	CF	Europe	Italy
RBL_L	Italy_MC	101	Abscessus3	CF	Europe	UK	London_Brompton		Royal Brompton			?	CF	Europe	Italy
RBL_L	Italy_TE	104	Abscessus3	CF	Europe	UK	London_Brompton		Royal Brompton			?	CF	Europe	Italy
RBL_R	LTH_D	392	Abscessus3	CF	Europe	UK	London_Brompton		Royal Brompton			?	CF	Europe	UK	Leeds		Leeds			28/06/2012
RBL_R	LTH_H	196	Abscessus3	CF	Europe	UK	London_Brompton		Royal Brompton			?	CF	Europe	UK	Leeds		Leeds			18/05/2012
RBL_R	LTH_J	251	Abscessus3	CF	Europe	UK	London_Brompton		Royal Brompton			?	CF	Europe	UK	Leeds		Leeds			31/05/2012
RBL_R	LTH_M	185	Abscessus3	CF	Europe	UK	London_Brompton		Royal Brompton			?	CF	Europe	UK	Leeds		Leeds			23/10/2012
RBL_R	AHL_I	170	Abscessus3	CF	Europe	UK	London_Brompton		Royal Brompton			?	CF	Europe	UK	Manchester		Wythenshawe			07/11/2012
RBL_R	SMRL_BA	182	Abscessus3	CF	Europe	UK	London_Brompton		Royal Brompton			?	Non-CF	Europe	UK	Lothian	Grampian	Raigmore Hospital, Inverness			04/03/2009
RBL_R	SMRL_D	194	Abscessus3	CF	Europe	UK	London_Brompton		Royal Brompton			?	Non-CF	Europe	UK	Grampian		Aberdeen Royal Infirmary			25/03/2008
RBL_R	SMRL_BY	182	Abscessus3	CF	Europe	UK	London_Brompton		Royal Brompton			?	CF	Europe	UK	Lothian	Grampian	Raigmore Hospital, Inverness			06/05/2008
RBL_R	WRCM_B	200	Abscessus3	CF	Europe	UK	London_Brompton		Royal Brompton			?	?	Europe	UK	Exeter		Exeter			?
RBL_R	WRCM_F	190	Abscessus3	CF	Europe	UK	London_Brompton		Royal Brompton			?	CF	Europe	UK	Wales		Llandough			?
RBL_R	RVI_D	171	Abscessus3	CF	Europe	UK	London_Brompton		Royal Brompton			?	CF	Europe	UK	Newcastle		RVI, Newcastle			02/09/2011
RBL_R	RVI_G	181	Abscessus3	CF	Europe	UK	London_Brompton		Royal Brompton			?	CF	Europe	UK	Newcastle		RVI, Newcastle			05/08/2011
RBL_R	RVI_H	171	Abscessus3	CF	Europe	UK	London_Brompton		Royal Brompton			?	CF	Europe	UK	Newcastle		RVI, Newcastle			12/09/2011
RBL_R	RHS_E	172	Abscessus3	CF	Europe	UK	London_Brompton		Royal Brompton			?	CF	Europe	UK	Sheffield_Childrens	Sheffield_Teaching	SCH	NORTH GEN H SHEFFIELD S5	ROY HALLAM SHEFFIELD S10	06/07/2011
RBL_R	AHL_G	175	Abscessus3	CF	Europe	UK	London_Brompton		Royal Brompton			?	CF	Europe	UK	Manchester		Wythenshawe			04/10/2011
RBL_R	RLB_A	186	Abscessus3	CF	Europe	UK	London_Brompton		Royal Brompton			?	CF	Europe	UK	Liverpool_Heart_and_Chest		Liverpool Heart and Chest			04/02/2011
RBL_R	JRH_E	201	Abscessus3	CF	Europe	UK	London_Brompton		Royal Brompton			?	Non-CF	Europe	UK	Oxford		Churchill Hospital			30/03/2012
RBL_R	SVH_O	201	Abscessus3	CF	Europe	UK	London_Brompton		Royal Brompton			?	CF	Europe	Ireland	Dublin		SVH, Dublin			?
RBL_R	AHL_F	185	Abscessus3	CF	Europe	UK	London_Brompton		Royal Brompton			?	CF	Europe	UK	Alder_Hey	North_Staffs	Alder Hey Childrens	UNI HOS N STAFF STOKE ST4		02/07/2012
RBL_R	SMRL_BZ	180	Abscessus3	CF	Europe	UK	London_Brompton		Royal Brompton			?	Non-CF	Europe	UK	Lothian	Grampian	Raigmore Hospital, Inverness			03/05/2001
RBL_R	SMRL_AZ	185	Abscessus3	CF	Europe	UK	London_Brompton		Royal Brompton			?	Non-CF	Europe	UK	Lothian	Grampian	Raigmore Hospital, Inverness			30/04/2001
RBL_R	SMRL_CG	175	Abscessus3	CF	Europe	UK	London_Brompton		Royal Brompton			?	CF	Europe	UK	Greater_Glasgow		Raigmore Hospital, Inverness	Glasgow Royal Infirmary	Southern General Hospital	02/05/2001
RBL_R	SMRL_BB	184	Abscessus3	CF	Europe	UK	London_Brompton		Royal Brompton			?	Non-CF	Europe	UK	Lothian	Grampian	Raigmore Hospital, Inverness			02/05/2001
RBL_R	UNC_AD	179	Abscessus3	CF	Europe	UK	London_Brompton		Royal Brompton			?	CF	NorthAmerica	USA	UNC_Chapel_Hill		UNC_Chapel_Hill			10/10/2007
RBL_R	SMRL_F	175	Abscessus3	CF	Europe	UK	London_Brompton		Royal Brompton			?	?	Europe	UK	Greater_Glasgow		Southern General Hospital			17/06/2011
RBL_R	DEN_B	241	Abscessus3	CF	Europe	UK	London_Brompton		Royal Brompton			?	CF	Europe	Denmark	Copenhagen		Copenhagen			?
RBL_R	DEN_A	183	Abscessus3	CF	Europe	UK	London_Brompton		Royal Brompton			?	CF	Europe	Denmark	Copenhagen		Copenhagen			?
RBL_R	DEN_V	178	Abscessus3	CF	Europe	UK	London_Brompton		Royal Brompton			?	CF	Europe	Denmark	Skejby		Skejby			?
RBL_R	RVI_AE	322	Abscessus3	CF	Europe	UK	London_Brompton		Royal Brompton			?	CF	Europe	UK	Newcastle		RVI, Newcastle			01/02/2013
RBL_R	SMRL_BW	185	Abscessus3	CF	Europe	UK	London_Brompton		Royal Brompton			?	?	Europe	UK	Greater_Glasgow		Western Infirmary Glasgow	Southern General Hospital		05/08/2003
RBL_R	SMRL_T	188	Abscessus3	CF	Europe	UK	London_Brompton		Royal Brompton			?	CF	Europe	UK	Greater_Glasgow		Royal Hospital for Sick Children, Glasgow			06/11/2001
RBL_R	SMRL_CJ	248	Abscessus3	CF	Europe	UK	London_Brompton		Royal Brompton			?	CF	Europe	UK	Lothian		Western General Hospital			04/02/2004
RBL_R	SMRL_BF	180	Abscessus3	CF	Europe	UK	London_Brompton		Royal Brompton			?	?	Europe	UK	Greater_Glasgow		Royal Hospital for Sick Children, Glasgow	Southern General Hospital	Western Infirmary Glasgow	31/10/2006
RBL_R	SMRL_CS	196	Abscessus3	CF	Europe	UK	London_Brompton		Royal Brompton			?	CF	Europe	UK	Greater_Glasgow		Western Infirmary Glasgow			06/08/2007
RBL_R	SMRL_CT	191	Abscessus3	CF	Europe	UK	London_Brompton		Royal Brompton			?	CF	Europe	UK	Greater_Glasgow		Inverclyde Royal Hospital, Greenock			24/01/2005
RBL_R	UNC_CO	179	Abscessus3	CF	Europe	UK	London_Brompton		Royal Brompton			?	Non-CF	NorthAmerica	USA	UNC_Chapel_Hill		UNC_Chapel_Hill			14/01/2006
RBL_R	UNC_AR	185	Abscessus3	CF	Europe	UK	London_Brompton		Royal Brompton			?	CF	NorthAmerica	USA	UNC_Chapel_Hill		UNC_Chapel_Hill			04/06/2008
RBL_R	UNC_DB	181	Abscessus3	CF	Europe	UK	London_Brompton		Royal Brompton			?	CF	NorthAmerica	USA	UNC_Chapel_Hill		UNC_Chapel_Hill			07/10/2010
RBL_R	UNC_A	186	Abscessus3	CF	Europe	UK	London_Brompton		Royal Brompton			?	CF	NorthAmerica	USA	UNC_Chapel_Hill		UNC_Chapel_Hill			17/01/2013
RBL_R	AUS_S	254	Abscessus3	CF	Europe	UK	London_Brompton		Royal Brompton			?	CF	Oceania	Australia	TPCH		TPCH			2009
RBL_R	SVH_G	255	Abscessus3	CF	Europe	UK	London_Brompton		Royal Brompton			?	CF	Europe	Ireland	Dublin		SVH, Dublin			?
RBL_R	BIR_T	189	Abscessus3	CF	Europe	UK	London_Brompton		Royal Brompton			?	CF	Europe	UK	Birmingham_Heartlands		BIRMINGHAM HEARTLANDS HOSPITAL			03/01/2008
RBL_R	STH_K	254	Abscessus3	CF	Europe	UK	London_Brompton		Royal Brompton			?	CF	Europe	UK	Southampton		Southampton			15/10/2013
RBL_R	STH_L	254	Abscessus3	CF	Europe	UK	London_Brompton		Royal Brompton			?	CF	Europe	UK	Southampton		Southampton			05/11/2013
RBL_R	STH_C	267	Abscessus3	CF	Europe	UK	London_Brompton		Royal Brompton			?	CF	Europe	UK	Southampton		Southampton			07/09/2013
RBL_R	STH_D	250	Abscessus3	CF	Europe	UK	London_Brompton		Royal Brompton			?	CF	Europe	UK	Southampton		Southampton			14/08/2013
RBL_R	STH_E	182	Abscessus3	CF	Europe	UK	London_Brompton		Royal Brompton			?	CF	Europe	UK	Southampton		Southampton			16/08/2013
RBL_R	NOT_B	206	Abscessus3	CF	Europe	UK	London_Brompton		Royal Brompton			?	CF	Europe	UK	Nottingham		QUEENS MED CENT NOT UNI H			04/03/2010
RBL_R	BIR_N	172	Abscessus3	CF	Europe	UK	London_Brompton		Royal Brompton			?	CF	Europe	UK	Birmingham_Heartlands		BIRMINGHAM HEARTLANDS HOSPITAL			17/12/2010
RBL_R	AHL_C	242	Abscessus3	CF	Europe	UK	London_Brompton		Royal Brompton			?	CF	Europe	UK	North_Staffs	Alder_Hey	UNI HOS N STAFF STOKE ST4	Alder Hey Childrens		07/01/2011
RBL_R	NOT_C	270	Abscessus3	CF	Europe	UK	London_Brompton		Royal Brompton			?	CF	Europe	UK	Nottingham		QUEENS MED CENT NOT UNI H			17/02/2011
RBL_R	BIR_S	182	Abscessus3	CF	Europe	UK	London_Brompton		Royal Brompton			?	CF	Europe	UK	Birmingham_Childrens		BHAM CHILDRENS HOSP			02/03/2011
RBL_R	BIR_AA	190	Abscessus3	CF	Europe	UK	London_Brompton		Royal Brompton			?	CF	Europe	UK	Birmingham_Childrens		BHAM CHILDRENS HOSP			04/04/2011
RBL_R	LEI_H	166	Abscessus3	CF	Europe	UK	London_Brompton		Royal Brompton			?	CF	Europe	UK	Leicester		ROY INFIRM LEICESTER LE1			06/12/2011
RBL_R	AHL_H	239	Abscessus3	CF	Europe	UK	London_Brompton		Royal Brompton			?	CF	Europe	UK	North_Staffs	Manchester	UNI HOS N STAFF STOKE ST4	Stoke Hospital	Wythenshawe	22/06/2012
RBL_R	RHS_U	240	Abscessus3	CF	Europe	UK	London_Brompton		Royal Brompton			?	CF	Europe	UK	Sheffield_Teaching		NORTH GEN H SHEFFIELD S5			22/09/2012
RBL_R	RHS_T	192	Abscessus3	CF	Europe	UK	London_Brompton		Royal Brompton			?	CF	Europe	UK	Sheffield_Teaching		Northern General Hospital, Sheffield			12/10/2012
RBL_R	SWE_C	237	Abscessus3	CF	Europe	UK	London_Brompton		Royal Brompton			?	CF	Europe	Sweden	Sweden		Sweden			?
RBL_R	SWE_D	236	Abscessus3	CF	Europe	UK	London_Brompton		Royal Brompton			?	CF	Europe	Sweden	Sweden		Sweden			?
RBL_R	UNC_H	172	Abscessus3	CF	Europe	UK	London_Brompton		Royal Brompton			?	CF	NorthAmerica	USA	UNC_Chapel_Hill		UNC_Chapel_Hill			09/10/2005
RBL_R	PAP_004	234	Abscessus3	CF	Europe	UK	London_Brompton		Royal Brompton			?	Non-CF	Europe	UK	Papworth		Papworth			19/11/2009
RBL_R	PAP_005	189	Abscessus3	CF	Europe	UK	London_Brompton		Royal Brompton			?	Non-CF	Europe	UK	Papworth		Papworth			15/02/2010
RBL_R	PAP_008	235	Abscessus3	CF	Europe	UK	London_Brompton		Royal Brompton			?	CF	Europe	UK	Papworth		Papworth			02/11/2007
RBL_R	PAP_015	171	Abscessus3	CF	Europe	UK	London_Brompton		Royal Brompton			?	CF	Europe	UK	Papworth		Papworth			14/01/2008
RBL_R	PAP_027	279	Abscessus3	CF	Europe	UK	London_Brompton		Royal Brompton			?	CF	Europe	UK	Papworth		Papworth			21/12/2010
RBL_R	PAP_033	248	Abscessus3	CF	Europe	UK	London_Brompton		Royal Brompton			?	CF	Europe	UK	Papworth		Papworth			03/12/2007
RBL_R	Melb-002	269	Abscessus3	CF	Europe	UK	London_Brompton		Royal Brompton			?	CF	Oceania	Australia	RCH		RCH			Mar-14
RBL_R	Melb-008	261	Abscessus3	CF	Europe	UK	London_Brompton		Royal Brompton			?	CF	Oceania	Australia	RCH		RCH			Dec-14
RBL_R	Melb-009	269	Abscessus3	CF	Europe	UK	London_Brompton		Royal Brompton			?	CF	Oceania	Australia	RCH		RCH			Feb-15
RBL_R	Melb-010	204	Abscessus3	CF	Europe	UK	London_Brompton		Royal Brompton			?	CF	Oceania	Australia	RCH		RCH			Jan-15
RBL_R	Melb-013	263	Abscessus3	CF	Europe	UK	London_Brompton		Royal Brompton			?	CF	Oceania	Australia	RCH		RCH			Jan-16
RBL_R	Melb-014	267	Abscessus3	CF	Europe	UK	London_Brompton		Royal Brompton			?	CF	Oceania	Australia	RCH		RCH			May-16
RBL_R	GOSH2	192	Abscessus3	CF	Europe	UK	London_Brompton		Royal Brompton			?	CF	Europe	UK	London_GOSH		London_GOSH			05/01/2009
RBL_R	GOSH21	270	Abscessus3	CF	Europe	UK	London_Brompton		Royal Brompton			?	CF	Europe	UK	London_GOSH		London_GOSH			29/10/2009
RBL_R	GOSH40	182	Abscessus3	CF	Europe	UK	London_Brompton		Royal Brompton			?	CF	Europe	UK	London_GOSH		London_GOSH			18/09/2015
RBL_R	GOSH41	165	Abscessus3	CF	Europe	UK	London_Brompton		Royal Brompton			?	CF	Europe	UK	London_GOSH		London_GOSH			20/11/2015
RBL_R	GOSH8	186	Abscessus3	CF	Europe	UK	London_Brompton		Royal Brompton			?	CF	Europe	UK	London_GOSH		London_GOSH			27/10/2009
RBL_R	GOSH9	183	Abscessus3	CF	Europe	UK	London_Brompton		Royal Brompton			?	CF	Europe	UK	London_GOSH		London_GOSH			17/11/2009
RBL_R	CF00764	253	Abscessus3	CF	Europe	UK	London_Brompton		Royal Brompton			?	CF	NorthAmerica	USA	TX					11/08/2016
RBL_R	CF00297	349	Abscessus3	CF	Europe	UK	London_Brompton		Royal Brompton			?	CF	NorthAmerica	USA	TN					18/03/2016
RBL_R	CF00108	254	Abscessus3	CF	Europe	UK	London_Brompton		Royal Brompton			?	CF	NorthAmerica	USA	AL					14/12/2015
RBL_R	CF00123	251	Abscessus3	CF	Europe	UK	London_Brompton		Royal Brompton			?	CF	NorthAmerica	USA	CA					20/04/2016
RBL_R	CF00017	225	Abscessus3	CF	Europe	UK	London_Brompton		Royal Brompton			?	CF	NorthAmerica	USA	CO					08/04/2015
RBL_R	CF00152	192	Abscessus3	CF	Europe	UK	London_Brompton		Royal Brompton			?	CF	NorthAmerica	USA	IL					21/01/2016
RBL_R	CF00032	256	Abscessus3	CF	Europe	UK	London_Brompton		Royal Brompton			?	CF	NorthAmerica	USA	TX					27/02/2015
RBL_R	CF00045	247	Abscessus3	CF	Europe	UK	London_Brompton		Royal Brompton			?	CF	NorthAmerica	USA	TX					26/12/2015
RBL_R	UNC_AS	172	Abscessus3	CF	Europe	UK	London_Brompton		Royal Brompton			?	CF	NorthAmerica	USA	UNC_Chapel_Hill		UNC_Chapel_Hill			?
RBL_R	Ireland_8	188	Abscessus3	CF	Europe	UK	London_Brompton		Royal Brompton			?	CF	Europe	Ireland	Ireland_E		Ireland_E
RBL_R	Ireland_11	185	Abscessus3	CF	Europe	UK	London_Brompton		Royal Brompton			?	CF	Europe	Ireland	Ireland_E		Ireland_E
RBL_R	Ireland_19	197	Abscessus3	CF	Europe	UK	London_Brompton		Royal Brompton			?	CF	Europe	Ireland	Ireland_A	Ireland_D	Ireland_A	Ireland_D
RBL_R	Ireland_16	194	Abscessus3	CF	Europe	UK	London_Brompton		Royal Brompton			?	CF	Europe	Ireland	Ireland_E		Ireland_E
RBL_R	Ireland_9	185	Abscessus3	CF	Europe	UK	London_Brompton		Royal Brompton			?	CF	Europe	Ireland	Ireland_A		Ireland_A
RBL_R	Ireland_14	200	Abscessus3	CF	Europe	UK	London_Brompton		Royal Brompton			?	CF	Europe	Ireland	Ireland_A		Ireland_A
RBL_R	Ireland_5	254	Abscessus3	CF	Europe	UK	London_Brompton		Royal Brompton			?	CF	Europe	Ireland	Ireland_A		Ireland_A
RBL_R	Ireland_23	193	Abscessus3	CF	Europe	UK	London_Brompton		Royal Brompton			?	CF	Europe	Ireland	Ireland_C		Ireland_C
RBL_R	Netherlands_2	245	Abscessus3	CF	Europe	UK	London_Brompton		Royal Brompton			?	CF	Europe	Netherlands
RBL_R	Netherlands_14	248	Abscessus3	CF	Europe	UK	London_Brompton		Royal Brompton			?	Non-CF	Europe	Netherlands
RBL_R	Netherlands_17	254	Abscessus3	CF	Europe	UK	London_Brompton		Royal Brompton			?	CF	Europe	Netherlands
RBL_R	Netherlands_19	250	Abscessus3	CF	Europe	UK	London_Brompton		Royal Brompton			?	CF	Europe	Netherlands
RBL_R	Netherlands_20	249	Abscessus3	CF	Europe	UK	London_Brompton		Royal Brompton			?	CF	Europe	Netherlands
RBL_R	Netherlands_23	248	Abscessus3	CF	Europe	UK	London_Brompton		Royal Brompton			?	CF	Europe	Netherlands
RBL_R	Netherlands_26	276	Abscessus3	CF	Europe	UK	London_Brompton		Royal Brompton			?	CF	Europe	Netherlands
RBL_R	Manchester_LD	268	Abscessus3	CF	Europe	UK	London_Brompton		Royal Brompton			?	CF	Europe	UK	Manchester
RBL_R	Manchester_MH	173	Abscessus3	CF	Europe	UK	London_Brompton		Royal Brompton			?	CF	Europe	UK	Manchester
RBL_R	Manchester_SB	186	Abscessus3	CF	Europe	UK	London_Brompton		Royal Brompton			?	CF	Europe	UK	Manchester
RBL_R	Manchester_JS	253	Abscessus3	CF	Europe	UK	London_Brompton		Royal Brompton			?	CF	Europe	UK	Manchester
RBL_R	Manchester_MM	249	Abscessus3	CF	Europe	UK	London_Brompton		Royal Brompton			?	CF	Europe	UK	Manchester
RBL_R	Manchester_SI	199	Abscessus3	CF	Europe	UK	London_Brompton		Royal Brompton			?	CF	Europe	UK	Manchester
RBL_R	Italy_FI	242	Abscessus3	CF	Europe	UK	London_Brompton		Royal Brompton			?	CF	Europe	Italy
RBL_R	Italy_IR	240	Abscessus3	CF	Europe	UK	London_Brompton		Royal Brompton			?	CF	Europe	Italy
RBL_R	Italy_GI	245	Abscessus3	CF	Europe	UK	London_Brompton		Royal Brompton			?	CF	Europe	Italy
RBL_R	Italy_MC	246	Abscessus3	CF	Europe	UK	London_Brompton		Royal Brompton			?	CF	Europe	Italy
RBL_R	Italy_TE	246	Abscessus3	CF	Europe	UK	London_Brompton		Royal Brompton			?	CF	Europe	Italy
LTH_D	LTH_H	267	Abscessus3	CF	Europe	UK	Leeds		Leeds			28/06/2012	CF	Europe	UK	Leeds		Leeds			18/05/2012
LTH_D	LTH_J	246	Abscessus3	CF	Europe	UK	Leeds		Leeds			28/06/2012	CF	Europe	UK	Leeds		Leeds			31/05/2012
LTH_D	LTH_M	251	Abscessus3	CF	Europe	UK	Leeds		Leeds			28/06/2012	CF	Europe	UK	Leeds		Leeds			23/10/2012
LTH_D	AHL_I	253	Abscessus3	CF	Europe	UK	Leeds		Leeds			28/06/2012	CF	Europe	UK	Manchester		Wythenshawe			07/11/2012
LTH_D	SMRL_BA	252	Abscessus3	CF	Europe	UK	Leeds		Leeds			28/06/2012	Non-CF	Europe	UK	Lothian	Grampian	Raigmore Hospital, Inverness			04/03/2009
LTH_D	SMRL_D	265	Abscessus3	CF	Europe	UK	Leeds		Leeds			28/06/2012	Non-CF	Europe	UK	Grampian		Aberdeen Royal Infirmary			25/03/2008
LTH_D	SMRL_BY	252	Abscessus3	CF	Europe	UK	Leeds		Leeds			28/06/2012	CF	Europe	UK	Lothian	Grampian	Raigmore Hospital, Inverness			06/05/2008
LTH_D	WRCM_B	276	Abscessus3	CF	Europe	UK	Leeds		Leeds			28/06/2012	?	Europe	UK	Exeter		Exeter			?
LTH_D	WRCM_F	262	Abscessus3	CF	Europe	UK	Leeds		Leeds			28/06/2012	CF	Europe	UK	Wales		Llandough			?
LTH_D	RVI_D	254	Abscessus3	CF	Europe	UK	Leeds		Leeds			28/06/2012	CF	Europe	UK	Newcastle		RVI, Newcastle			02/09/2011
LTH_D	RVI_G	258	Abscessus3	CF	Europe	UK	Leeds		Leeds			28/06/2012	CF	Europe	UK	Newcastle		RVI, Newcastle			05/08/2011
LTH_D	RVI_H	254	Abscessus3	CF	Europe	UK	Leeds		Leeds			28/06/2012	CF	Europe	UK	Newcastle		RVI, Newcastle			12/09/2011
LTH_D	RHS_E	245	Abscessus3	CF	Europe	UK	Leeds		Leeds			28/06/2012	CF	Europe	UK	Sheffield_Childrens	Sheffield_Teaching	SCH	NORTH GEN H SHEFFIELD S5	ROY HALLAM SHEFFIELD S10	06/07/2011
LTH_D	AHL_G	256	Abscessus3	CF	Europe	UK	Leeds		Leeds			28/06/2012	CF	Europe	UK	Manchester		Wythenshawe			04/10/2011
LTH_D	RLB_A	258	Abscessus3	CF	Europe	UK	Leeds		Leeds			28/06/2012	CF	Europe	UK	Liverpool_Heart_and_Chest		Liverpool Heart and Chest			04/02/2011
LTH_D	JRH_E	271	Abscessus3	CF	Europe	UK	Leeds		Leeds			28/06/2012	Non-CF	Europe	UK	Oxford		Churchill Hospital			30/03/2012
LTH_D	SVH_O	272	Abscessus3	CF	Europe	UK	Leeds		Leeds			28/06/2012	CF	Europe	Ireland	Dublin		SVH, Dublin			?
LTH_D	AHL_F	257	Abscessus3	CF	Europe	UK	Leeds		Leeds			28/06/2012	CF	Europe	UK	Alder_Hey	North_Staffs	Alder Hey Childrens	UNI HOS N STAFF STOKE ST4		02/07/2012
LTH_D	SMRL_BZ	252	Abscessus3	CF	Europe	UK	Leeds		Leeds			28/06/2012	Non-CF	Europe	UK	Lothian	Grampian	Raigmore Hospital, Inverness			03/05/2001
LTH_D	SMRL_AZ	256	Abscessus3	CF	Europe	UK	Leeds		Leeds			28/06/2012	Non-CF	Europe	UK	Lothian	Grampian	Raigmore Hospital, Inverness			30/04/2001
LTH_D	SMRL_CG	250	Abscessus3	CF	Europe	UK	Leeds		Leeds			28/06/2012	CF	Europe	UK	Greater_Glasgow		Raigmore Hospital, Inverness	Glasgow Royal Infirmary	Southern General Hospital	02/05/2001
LTH_D	SMRL_BB	255	Abscessus3	CF	Europe	UK	Leeds		Leeds			28/06/2012	Non-CF	Europe	UK	Lothian	Grampian	Raigmore Hospital, Inverness			02/05/2001
LTH_D	UNC_AD	248	Abscessus3	CF	Europe	UK	Leeds		Leeds			28/06/2012	CF	NorthAmerica	USA	UNC_Chapel_Hill		UNC_Chapel_Hill			10/10/2007
LTH_D	SMRL_F	258	Abscessus3	CF	Europe	UK	Leeds		Leeds			28/06/2012	?	Europe	UK	Greater_Glasgow		Southern General Hospital			17/06/2011
LTH_D	DEN_B	233	Abscessus3	CF	Europe	UK	Leeds		Leeds			28/06/2012	CF	Europe	Denmark	Copenhagen		Copenhagen			?
LTH_D	DEN_A	253	Abscessus3	CF	Europe	UK	Leeds		Leeds			28/06/2012	CF	Europe	Denmark	Copenhagen		Copenhagen			?
LTH_D	DEN_V	258	Abscessus3	CF	Europe	UK	Leeds		Leeds			28/06/2012	CF	Europe	Denmark	Skejby		Skejby			?
LTH_D	RVI_AE	317	Abscessus3	CF	Europe	UK	Leeds		Leeds			28/06/2012	CF	Europe	UK	Newcastle		RVI, Newcastle			01/02/2013
LTH_D	SMRL_BW	255	Abscessus3	CF	Europe	UK	Leeds		Leeds			28/06/2012	?	Europe	UK	Greater_Glasgow		Western Infirmary Glasgow	Southern General Hospital		05/08/2003
LTH_D	SMRL_T	261	Abscessus3	CF	Europe	UK	Leeds		Leeds			28/06/2012	CF	Europe	UK	Greater_Glasgow		Royal Hospital for Sick Children, Glasgow			06/11/2001
LTH_D	SMRL_CJ	236	Abscessus3	CF	Europe	UK	Leeds		Leeds			28/06/2012	CF	Europe	UK	Lothian		Western General Hospital			04/02/2004
LTH_D	SMRL_BF	251	Abscessus3	CF	Europe	UK	Leeds		Leeds			28/06/2012	?	Europe	UK	Greater_Glasgow		Royal Hospital for Sick Children, Glasgow	Southern General Hospital	Western Infirmary Glasgow	31/10/2006
LTH_D	SMRL_CS	263	Abscessus3	CF	Europe	UK	Leeds		Leeds			28/06/2012	CF	Europe	UK	Greater_Glasgow		Western Infirmary Glasgow			06/08/2007
LTH_D	SMRL_CT	260	Abscessus3	CF	Europe	UK	Leeds		Leeds			28/06/2012	CF	Europe	UK	Greater_Glasgow		Inverclyde Royal Hospital, Greenock			24/01/2005
LTH_D	UNC_CO	251	Abscessus3	CF	Europe	UK	Leeds		Leeds			28/06/2012	Non-CF	NorthAmerica	USA	UNC_Chapel_Hill		UNC_Chapel_Hill			14/01/2006
LTH_D	UNC_AR	253	Abscessus3	CF	Europe	UK	Leeds		Leeds			28/06/2012	CF	NorthAmerica	USA	UNC_Chapel_Hill		UNC_Chapel_Hill			04/06/2008
LTH_D	UNC_DB	252	Abscessus3	CF	Europe	UK	Leeds		Leeds			28/06/2012	CF	NorthAmerica	USA	UNC_Chapel_Hill		UNC_Chapel_Hill			07/10/2010
LTH_D	UNC_A	242	Abscessus3	CF	Europe	UK	Leeds		Leeds			28/06/2012	CF	NorthAmerica	USA	UNC_Chapel_Hill		UNC_Chapel_Hill			17/01/2013
LTH_D	AUS_S	246	Abscessus3	CF	Europe	UK	Leeds		Leeds			28/06/2012	CF	Oceania	Australia	TPCH		TPCH			2009
LTH_D	SVH_G	247	Abscessus3	CF	Europe	UK	Leeds		Leeds			28/06/2012	CF	Europe	Ireland	Dublin		SVH, Dublin			?
LTH_D	BIR_T	257	Abscessus3	CF	Europe	UK	Leeds		Leeds			28/06/2012	CF	Europe	UK	Birmingham_Heartlands		BIRMINGHAM HEARTLANDS HOSPITAL			03/01/2008
LTH_D	STH_K	242	Abscessus3	CF	Europe	UK	Leeds		Leeds			28/06/2012	CF	Europe	UK	Southampton		Southampton			15/10/2013
LTH_D	STH_L	244	Abscessus3	CF	Europe	UK	Leeds		Leeds			28/06/2012	CF	Europe	UK	Southampton		Southampton			05/11/2013
LTH_D	STH_C	260	Abscessus3	CF	Europe	UK	Leeds		Leeds			28/06/2012	CF	Europe	UK	Southampton		Southampton			07/09/2013
LTH_D	STH_D	240	Abscessus3	CF	Europe	UK	Leeds		Leeds			28/06/2012	CF	Europe	UK	Southampton		Southampton			14/08/2013
LTH_D	STH_E	254	Abscessus3	CF	Europe	UK	Leeds		Leeds			28/06/2012	CF	Europe	UK	Southampton		Southampton			16/08/2013
LTH_D	NOT_B	275	Abscessus3	CF	Europe	UK	Leeds		Leeds			28/06/2012	CF	Europe	UK	Nottingham		QUEENS MED CENT NOT UNI H			04/03/2010
LTH_D	BIR_N	254	Abscessus3	CF	Europe	UK	Leeds		Leeds			28/06/2012	CF	Europe	UK	Birmingham_Heartlands		BIRMINGHAM HEARTLANDS HOSPITAL			17/12/2010
LTH_D	AHL_C	231	Abscessus3	CF	Europe	UK	Leeds		Leeds			28/06/2012	CF	Europe	UK	North_Staffs	Alder_Hey	UNI HOS N STAFF STOKE ST4	Alder Hey Childrens		07/01/2011
LTH_D	NOT_C	266	Abscessus3	CF	Europe	UK	Leeds		Leeds			28/06/2012	CF	Europe	UK	Nottingham		QUEENS MED CENT NOT UNI H			17/02/2011
LTH_D	BIR_S	254	Abscessus3	CF	Europe	UK	Leeds		Leeds			28/06/2012	CF	Europe	UK	Birmingham_Childrens		BHAM CHILDRENS HOSP			02/03/2011
LTH_D	BIR_AA	261	Abscessus3	CF	Europe	UK	Leeds		Leeds			28/06/2012	CF	Europe	UK	Birmingham_Childrens		BHAM CHILDRENS HOSP			04/04/2011
LTH_D	LEI_H	240	Abscessus3	CF	Europe	UK	Leeds		Leeds			28/06/2012	CF	Europe	UK	Leicester		ROY INFIRM LEICESTER LE1			06/12/2011
LTH_D	AHL_H	235	Abscessus3	CF	Europe	UK	Leeds		Leeds			28/06/2012	CF	Europe	UK	North_Staffs	Manchester	UNI HOS N STAFF STOKE ST4	Stoke Hospital	Wythenshawe	22/06/2012
LTH_D	RHS_U	229	Abscessus3	CF	Europe	UK	Leeds		Leeds			28/06/2012	CF	Europe	UK	Sheffield_Teaching		NORTH GEN H SHEFFIELD S5			22/09/2012
LTH_D	RHS_T	262	Abscessus3	CF	Europe	UK	Leeds		Leeds			28/06/2012	CF	Europe	UK	Sheffield_Teaching		Northern General Hospital, Sheffield			12/10/2012
LTH_D	SWE_C	232	Abscessus3	CF	Europe	UK	Leeds		Leeds			28/06/2012	CF	Europe	Sweden	Sweden		Sweden			?
LTH_D	SWE_D	227	Abscessus3	CF	Europe	UK	Leeds		Leeds			28/06/2012	CF	Europe	Sweden	Sweden		Sweden			?
LTH_D	UNC_H	242	Abscessus3	CF	Europe	UK	Leeds		Leeds			28/06/2012	CF	NorthAmerica	USA	UNC_Chapel_Hill		UNC_Chapel_Hill			09/10/2005
LTH_D	PAP_004	232	Abscessus3	CF	Europe	UK	Leeds		Leeds			28/06/2012	Non-CF	Europe	UK	Papworth		Papworth			19/11/2009
LTH_D	PAP_005	256	Abscessus3	CF	Europe	UK	Leeds		Leeds			28/06/2012	Non-CF	Europe	UK	Papworth		Papworth			15/02/2010
LTH_D	PAP_008	238	Abscessus3	CF	Europe	UK	Leeds		Leeds			28/06/2012	CF	Europe	UK	Papworth		Papworth			02/11/2007
LTH_D	PAP_015	249	Abscessus3	CF	Europe	UK	Leeds		Leeds			28/06/2012	CF	Europe	UK	Papworth		Papworth			14/01/2008
LTH_D	PAP_027	263	Abscessus3	CF	Europe	UK	Leeds		Leeds			28/06/2012	CF	Europe	UK	Papworth		Papworth			21/12/2010
LTH_D	PAP_033	241	Abscessus3	CF	Europe	UK	Leeds		Leeds			28/06/2012	CF	Europe	UK	Papworth		Papworth			03/12/2007
LTH_D	Melb-002	257	Abscessus3	CF	Europe	UK	Leeds		Leeds			28/06/2012	CF	Oceania	Australia	RCH		RCH			Mar-14
LTH_D	Melb-008	246	Abscessus3	CF	Europe	UK	Leeds		Leeds			28/06/2012	CF	Oceania	Australia	RCH		RCH			Dec-14
LTH_D	Melb-009	255	Abscessus3	CF	Europe	UK	Leeds		Leeds			28/06/2012	CF	Oceania	Australia	RCH		RCH			Feb-15
LTH_D	Melb-010	267	Abscessus3	CF	Europe	UK	Leeds		Leeds			28/06/2012	CF	Oceania	Australia	RCH		RCH			Jan-15
LTH_D	Melb-013	263	Abscessus3	CF	Europe	UK	Leeds		Leeds			28/06/2012	CF	Oceania	Australia	RCH		RCH			Jan-16
LTH_D	Melb-014	255	Abscessus3	CF	Europe	UK	Leeds		Leeds			28/06/2012	CF	Oceania	Australia	RCH		RCH			May-16
LTH_D	GOSH2	262	Abscessus3	CF	Europe	UK	Leeds		Leeds			28/06/2012	CF	Europe	UK	London_GOSH		London_GOSH			05/01/2009
LTH_D	GOSH21	249	Abscessus3	CF	Europe	UK	Leeds		Leeds			28/06/2012	CF	Europe	UK	London_GOSH		London_GOSH			29/10/2009
LTH_D	GOSH40	250	Abscessus3	CF	Europe	UK	Leeds		Leeds			28/06/2012	CF	Europe	UK	London_GOSH		London_GOSH			18/09/2015
LTH_D	GOSH41	247	Abscessus3	CF	Europe	UK	Leeds		Leeds			28/06/2012	CF	Europe	UK	London_GOSH		London_GOSH			20/11/2015
LTH_D	GOSH8	251	Abscessus3	CF	Europe	UK	Leeds		Leeds			28/06/2012	CF	Europe	UK	London_GOSH		London_GOSH			27/10/2009
LTH_D	GOSH9	251	Abscessus3	CF	Europe	UK	Leeds		Leeds			28/06/2012	CF	Europe	UK	London_GOSH		London_GOSH			17/11/2009
LTH_D	CF00764	244	Abscessus3	CF	Europe	UK	Leeds		Leeds			28/06/2012	CF	NorthAmerica	USA	TX					11/08/2016
LTH_D	CF00297	333	Abscessus3	CF	Europe	UK	Leeds		Leeds			28/06/2012	CF	NorthAmerica	USA	TN					18/03/2016
LTH_D	CF00108	252	Abscessus3	CF	Europe	UK	Leeds		Leeds			28/06/2012	CF	NorthAmerica	USA	AL					14/12/2015
LTH_D	CF00123	254	Abscessus3	CF	Europe	UK	Leeds		Leeds			28/06/2012	CF	NorthAmerica	USA	CA					20/04/2016
LTH_D	CF00017	216	Abscessus3	CF	Europe	UK	Leeds		Leeds			28/06/2012	CF	NorthAmerica	USA	CO					08/04/2015
LTH_D	CF00152	258	Abscessus3	CF	Europe	UK	Leeds		Leeds			28/06/2012	CF	NorthAmerica	USA	IL					21/01/2016
LTH_D	CF00032	245	Abscessus3	CF	Europe	UK	Leeds		Leeds			28/06/2012	CF	NorthAmerica	USA	TX					27/02/2015
LTH_D	CF00045	240	Abscessus3	CF	Europe	UK	Leeds		Leeds			28/06/2012	CF	NorthAmerica	USA	TX					26/12/2015
LTH_D	UNC_AS	245	Abscessus3	CF	Europe	UK	Leeds		Leeds			28/06/2012	CF	NorthAmerica	USA	UNC_Chapel_Hill		UNC_Chapel_Hill			?
LTH_D	Ireland_8	257	Abscessus3	CF	Europe	UK	Leeds		Leeds			28/06/2012	CF	Europe	Ireland	Ireland_E		Ireland_E
LTH_D	Ireland_11	257	Abscessus3	CF	Europe	UK	Leeds		Leeds			28/06/2012	CF	Europe	Ireland	Ireland_E		Ireland_E
LTH_D	Ireland_19	268	Abscessus3	CF	Europe	UK	Leeds		Leeds			28/06/2012	CF	Europe	Ireland	Ireland_A	Ireland_D	Ireland_A	Ireland_D
LTH_D	Ireland_16	258	Abscessus3	CF	Europe	UK	Leeds		Leeds			28/06/2012	CF	Europe	Ireland	Ireland_E		Ireland_E
LTH_D	Ireland_9	257	Abscessus3	CF	Europe	UK	Leeds		Leeds			28/06/2012	CF	Europe	Ireland	Ireland_A		Ireland_A
LTH_D	Ireland_14	270	Abscessus3	CF	Europe	UK	Leeds		Leeds			28/06/2012	CF	Europe	Ireland	Ireland_A		Ireland_A
LTH_D	Ireland_5	245	Abscessus3	CF	Europe	UK	Leeds		Leeds			28/06/2012	CF	Europe	Ireland	Ireland_A		Ireland_A
LTH_D	Ireland_23	265	Abscessus3	CF	Europe	UK	Leeds		Leeds			28/06/2012	CF	Europe	Ireland	Ireland_C		Ireland_C
LTH_D	Netherlands_2	235	Abscessus3	CF	Europe	UK	Leeds		Leeds			28/06/2012	CF	Europe	Netherlands
LTH_D	Netherlands_14	238	Abscessus3	CF	Europe	UK	Leeds		Leeds			28/06/2012	Non-CF	Europe	Netherlands
LTH_D	Netherlands_17	239	Abscessus3	CF	Europe	UK	Leeds		Leeds			28/06/2012	CF	Europe	Netherlands
LTH_D	Netherlands_19	235	Abscessus3	CF	Europe	UK	Leeds		Leeds			28/06/2012	CF	Europe	Netherlands
LTH_D	Netherlands_20	239	Abscessus3	CF	Europe	UK	Leeds		Leeds			28/06/2012	CF	Europe	Netherlands
LTH_D	Netherlands_23	234	Abscessus3	CF	Europe	UK	Leeds		Leeds			28/06/2012	CF	Europe	Netherlands
LTH_D	Netherlands_26	255	Abscessus3	CF	Europe	UK	Leeds		Leeds			28/06/2012	CF	Europe	Netherlands
LTH_D	Manchester_LD	252	Abscessus3	CF	Europe	UK	Leeds		Leeds			28/06/2012	CF	Europe	UK	Manchester
LTH_D	Manchester_MH	256	Abscessus3	CF	Europe	UK	Leeds		Leeds			28/06/2012	CF	Europe	UK	Manchester
LTH_D	Manchester_SB	258	Abscessus3	CF	Europe	UK	Leeds		Leeds			28/06/2012	CF	Europe	UK	Manchester
LTH_D	Manchester_JS	236	Abscessus3	CF	Europe	UK	Leeds		Leeds			28/06/2012	CF	Europe	UK	Manchester
LTH_D	Manchester_MM	234	Abscessus3	CF	Europe	UK	Leeds		Leeds			28/06/2012	CF	Europe	UK	Manchester
LTH_D	Manchester_SI	262	Abscessus3	CF	Europe	UK	Leeds		Leeds			28/06/2012	CF	Europe	UK	Manchester
LTH_D	Italy_FI	236	Abscessus3	CF	Europe	UK	Leeds		Leeds			28/06/2012	CF	Europe	Italy
LTH_D	Italy_IR	230	Abscessus3	CF	Europe	UK	Leeds		Leeds			28/06/2012	CF	Europe	Italy
LTH_D	Italy_GI	227	Abscessus3	CF	Europe	UK	Leeds		Leeds			28/06/2012	CF	Europe	Italy
LTH_D	Italy_MC	237	Abscessus3	CF	Europe	UK	Leeds		Leeds			28/06/2012	CF	Europe	Italy
LTH_D	Italy_TE	227	Abscessus3	CF	Europe	UK	Leeds		Leeds			28/06/2012	CF	Europe	Italy
LTH_H	LTH_J	122	Abscessus3	CF	Europe	UK	Leeds		Leeds			18/05/2012	CF	Europe	UK	Leeds		Leeds			31/05/2012
LTH_H	LTH_M	43	Abscessus3	CF	Europe	UK	Leeds		Leeds			18/05/2012	CF	Europe	UK	Leeds		Leeds			23/10/2012
LTH_H	AHL_I	42	Abscessus3	CF	Europe	UK	Leeds		Leeds			18/05/2012	CF	Europe	UK	Manchester		Wythenshawe			07/11/2012
LTH_H	SMRL_BA	40	Abscessus3	CF	Europe	UK	Leeds		Leeds			18/05/2012	Non-CF	Europe	UK	Lothian	Grampian	Raigmore Hospital, Inverness			04/03/2009
LTH_H	SMRL_D	54	Abscessus3	CF	Europe	UK	Leeds		Leeds			18/05/2012	Non-CF	Europe	UK	Grampian		Aberdeen Royal Infirmary			25/03/2008
LTH_H	SMRL_BY	40	Abscessus3	CF	Europe	UK	Leeds		Leeds			18/05/2012	CF	Europe	UK	Lothian	Grampian	Raigmore Hospital, Inverness			06/05/2008
LTH_H	WRCM_B	63	Abscessus3	CF	Europe	UK	Leeds		Leeds			18/05/2012	?	Europe	UK	Exeter		Exeter			?
LTH_H	WRCM_F	48	Abscessus3	CF	Europe	UK	Leeds		Leeds			18/05/2012	CF	Europe	UK	Wales		Llandough			?
LTH_H	RVI_D	42	Abscessus3	CF	Europe	UK	Leeds		Leeds			18/05/2012	CF	Europe	UK	Newcastle		RVI, Newcastle			02/09/2011
LTH_H	RVI_G	45	Abscessus3	CF	Europe	UK	Leeds		Leeds			18/05/2012	CF	Europe	UK	Newcastle		RVI, Newcastle			05/08/2011
LTH_H	RVI_H	41	Abscessus3	CF	Europe	UK	Leeds		Leeds			18/05/2012	CF	Europe	UK	Newcastle		RVI, Newcastle			12/09/2011
LTH_H	RHS_E	45	Abscessus3	CF	Europe	UK	Leeds		Leeds			18/05/2012	CF	Europe	UK	Sheffield_Childrens	Sheffield_Teaching	SCH	NORTH GEN H SHEFFIELD S5	ROY HALLAM SHEFFIELD S10	06/07/2011
LTH_H	AHL_G	48	Abscessus3	CF	Europe	UK	Leeds		Leeds			18/05/2012	CF	Europe	UK	Manchester		Wythenshawe			04/10/2011
LTH_H	RLB_A	45	Abscessus3	CF	Europe	UK	Leeds		Leeds			18/05/2012	CF	Europe	UK	Liverpool_Heart_and_Chest		Liverpool Heart and Chest			04/02/2011
LTH_H	JRH_E	45	Abscessus3	CF	Europe	UK	Leeds		Leeds			18/05/2012	Non-CF	Europe	UK	Oxford		Churchill Hospital			30/03/2012
LTH_H	SVH_O	59	Abscessus3	CF	Europe	UK	Leeds		Leeds			18/05/2012	CF	Europe	Ireland	Dublin		SVH, Dublin			?
LTH_H	AHL_F	44	Abscessus3	CF	Europe	UK	Leeds		Leeds			18/05/2012	CF	Europe	UK	Alder_Hey	North_Staffs	Alder Hey Childrens	UNI HOS N STAFF STOKE ST4		02/07/2012
LTH_H	SMRL_BZ	39	Abscessus3	CF	Europe	UK	Leeds		Leeds			18/05/2012	Non-CF	Europe	UK	Lothian	Grampian	Raigmore Hospital, Inverness			03/05/2001
LTH_H	SMRL_AZ	43	Abscessus3	CF	Europe	UK	Leeds		Leeds			18/05/2012	Non-CF	Europe	UK	Lothian	Grampian	Raigmore Hospital, Inverness			30/04/2001
LTH_H	SMRL_CG	37	Abscessus3	CF	Europe	UK	Leeds		Leeds			18/05/2012	CF	Europe	UK	Greater_Glasgow		Raigmore Hospital, Inverness	Glasgow Royal Infirmary	Southern General Hospital	02/05/2001
LTH_H	SMRL_BB	42	Abscessus3	CF	Europe	UK	Leeds		Leeds			18/05/2012	Non-CF	Europe	UK	Lothian	Grampian	Raigmore Hospital, Inverness			02/05/2001
LTH_H	UNC_AD	37	Abscessus3	CF	Europe	UK	Leeds		Leeds			18/05/2012	CF	NorthAmerica	USA	UNC_Chapel_Hill		UNC_Chapel_Hill			10/10/2007
LTH_H	SMRL_F	48	Abscessus3	CF	Europe	UK	Leeds		Leeds			18/05/2012	?	Europe	UK	Greater_Glasgow		Southern General Hospital			17/06/2011
LTH_H	DEN_B	105	Abscessus3	CF	Europe	UK	Leeds		Leeds			18/05/2012	CF	Europe	Denmark	Copenhagen		Copenhagen			?
LTH_H	DEN_A	41	Abscessus3	CF	Europe	UK	Leeds		Leeds			18/05/2012	CF	Europe	Denmark	Copenhagen		Copenhagen			?
LTH_H	DEN_V	50	Abscessus3	CF	Europe	UK	Leeds		Leeds			18/05/2012	CF	Europe	Denmark	Skejby		Skejby			?
LTH_H	RVI_AE	188	Abscessus3	CF	Europe	UK	Leeds		Leeds			18/05/2012	CF	Europe	UK	Newcastle		RVI, Newcastle			01/02/2013
LTH_H	SMRL_BW	43	Abscessus3	CF	Europe	UK	Leeds		Leeds			18/05/2012	?	Europe	UK	Greater_Glasgow		Western Infirmary Glasgow	Southern General Hospital		05/08/2003
LTH_H	SMRL_T	48	Abscessus3	CF	Europe	UK	Leeds		Leeds			18/05/2012	CF	Europe	UK	Greater_Glasgow		Royal Hospital for Sick Children, Glasgow			06/11/2001
LTH_H	SMRL_CJ	111	Abscessus3	CF	Europe	UK	Leeds		Leeds			18/05/2012	CF	Europe	UK	Lothian		Western General Hospital			04/02/2004
LTH_H	SMRL_BF	41	Abscessus3	CF	Europe	UK	Leeds		Leeds			18/05/2012	?	Europe	UK	Greater_Glasgow		Royal Hospital for Sick Children, Glasgow	Southern General Hospital	Western Infirmary Glasgow	31/10/2006
LTH_H	SMRL_CS	53	Abscessus3	CF	Europe	UK	Leeds		Leeds			18/05/2012	CF	Europe	UK	Greater_Glasgow		Western Infirmary Glasgow			06/08/2007
LTH_H	SMRL_CT	50	Abscessus3	CF	Europe	UK	Leeds		Leeds			18/05/2012	CF	Europe	UK	Greater_Glasgow		Inverclyde Royal Hospital, Greenock			24/01/2005
LTH_H	UNC_CO	40	Abscessus3	CF	Europe	UK	Leeds		Leeds			18/05/2012	Non-CF	NorthAmerica	USA	UNC_Chapel_Hill		UNC_Chapel_Hill			14/01/2006
LTH_H	UNC_AR	43	Abscessus3	CF	Europe	UK	Leeds		Leeds			18/05/2012	CF	NorthAmerica	USA	UNC_Chapel_Hill		UNC_Chapel_Hill			04/06/2008
LTH_H	UNC_DB	40	Abscessus3	CF	Europe	UK	Leeds		Leeds			18/05/2012	CF	NorthAmerica	USA	UNC_Chapel_Hill		UNC_Chapel_Hill			07/10/2010
LTH_H	UNC_A	45	Abscessus3	CF	Europe	UK	Leeds		Leeds			18/05/2012	CF	NorthAmerica	USA	UNC_Chapel_Hill		UNC_Chapel_Hill			17/01/2013
LTH_H	AUS_S	117	Abscessus3	CF	Europe	UK	Leeds		Leeds			18/05/2012	CF	Oceania	Australia	TPCH		TPCH			2009
LTH_H	SVH_G	123	Abscessus3	CF	Europe	UK	Leeds		Leeds			18/05/2012	CF	Europe	Ireland	Dublin		SVH, Dublin			?
LTH_H	BIR_T	47	Abscessus3	CF	Europe	UK	Leeds		Leeds			18/05/2012	CF	Europe	UK	Birmingham_Heartlands		BIRMINGHAM HEARTLANDS HOSPITAL			03/01/2008
LTH_H	STH_K	116	Abscessus3	CF	Europe	UK	Leeds		Leeds			18/05/2012	CF	Europe	UK	Southampton		Southampton			15/10/2013
LTH_H	STH_L	117	Abscessus3	CF	Europe	UK	Leeds		Leeds			18/05/2012	CF	Europe	UK	Southampton		Southampton			05/11/2013
LTH_H	STH_C	132	Abscessus3	CF	Europe	UK	Leeds		Leeds			18/05/2012	CF	Europe	UK	Southampton		Southampton			07/09/2013
LTH_H	STH_D	113	Abscessus3	CF	Europe	UK	Leeds		Leeds			18/05/2012	CF	Europe	UK	Southampton		Southampton			14/08/2013
LTH_H	STH_E	47	Abscessus3	CF	Europe	UK	Leeds		Leeds			18/05/2012	CF	Europe	UK	Southampton		Southampton			16/08/2013
LTH_H	NOT_B	64	Abscessus3	CF	Europe	UK	Leeds		Leeds			18/05/2012	CF	Europe	UK	Nottingham		QUEENS MED CENT NOT UNI H			04/03/2010
LTH_H	BIR_N	45	Abscessus3	CF	Europe	UK	Leeds		Leeds			18/05/2012	CF	Europe	UK	Birmingham_Heartlands		BIRMINGHAM HEARTLANDS HOSPITAL			17/12/2010
LTH_H	AHL_C	105	Abscessus3	CF	Europe	UK	Leeds		Leeds			18/05/2012	CF	Europe	UK	North_Staffs	Alder_Hey	UNI HOS N STAFF STOKE ST4	Alder Hey Childrens		07/01/2011
LTH_H	NOT_C	135	Abscessus3	CF	Europe	UK	Leeds		Leeds			18/05/2012	CF	Europe	UK	Nottingham		QUEENS MED CENT NOT UNI H			17/02/2011
LTH_H	BIR_S	43	Abscessus3	CF	Europe	UK	Leeds		Leeds			18/05/2012	CF	Europe	UK	Birmingham_Childrens		BHAM CHILDRENS HOSP			02/03/2011
LTH_H	BIR_AA	48	Abscessus3	CF	Europe	UK	Leeds		Leeds			18/05/2012	CF	Europe	UK	Birmingham_Childrens		BHAM CHILDRENS HOSP			04/04/2011
LTH_H	LEI_H	27	Abscessus3	CF	Europe	UK	Leeds		Leeds			18/05/2012	CF	Europe	UK	Leicester		ROY INFIRM LEICESTER LE1			06/12/2011
LTH_H	AHL_H	101	Abscessus3	CF	Europe	UK	Leeds		Leeds			18/05/2012	CF	Europe	UK	North_Staffs	Manchester	UNI HOS N STAFF STOKE ST4	Stoke Hospital	Wythenshawe	22/06/2012
LTH_H	RHS_U	103	Abscessus3	CF	Europe	UK	Leeds		Leeds			18/05/2012	CF	Europe	UK	Sheffield_Teaching		NORTH GEN H SHEFFIELD S5			22/09/2012
LTH_H	RHS_T	50	Abscessus3	CF	Europe	UK	Leeds		Leeds			18/05/2012	CF	Europe	UK	Sheffield_Teaching		Northern General Hospital, Sheffield			12/10/2012
LTH_H	SWE_C	100	Abscessus3	CF	Europe	UK	Leeds		Leeds			18/05/2012	CF	Europe	Sweden	Sweden		Sweden			?
LTH_H	SWE_D	99	Abscessus3	CF	Europe	UK	Leeds		Leeds			18/05/2012	CF	Europe	Sweden	Sweden		Sweden			?
LTH_H	UNC_H	32	Abscessus3	CF	Europe	UK	Leeds		Leeds			18/05/2012	CF	NorthAmerica	USA	UNC_Chapel_Hill		UNC_Chapel_Hill			09/10/2005
LTH_H	PAP_004	99	Abscessus3	CF	Europe	UK	Leeds		Leeds			18/05/2012	Non-CF	Europe	UK	Papworth		Papworth			19/11/2009
LTH_H	PAP_005	47	Abscessus3	CF	Europe	UK	Leeds		Leeds			18/05/2012	Non-CF	Europe	UK	Papworth		Papworth			15/02/2010
LTH_H	PAP_008	108	Abscessus3	CF	Europe	UK	Leeds		Leeds			18/05/2012	CF	Europe	UK	Papworth		Papworth			02/11/2007
LTH_H	PAP_015	43	Abscessus3	CF	Europe	UK	Leeds		Leeds			18/05/2012	CF	Europe	UK	Papworth		Papworth			14/01/2008
LTH_H	PAP_027	142	Abscessus3	CF	Europe	UK	Leeds		Leeds			18/05/2012	CF	Europe	UK	Papworth		Papworth			21/12/2010
LTH_H	PAP_033	112	Abscessus3	CF	Europe	UK	Leeds		Leeds			18/05/2012	CF	Europe	UK	Papworth		Papworth			03/12/2007
LTH_H	Melb-002	133	Abscessus3	CF	Europe	UK	Leeds		Leeds			18/05/2012	CF	Oceania	Australia	RCH		RCH			Mar-14
LTH_H	Melb-008	125	Abscessus3	CF	Europe	UK	Leeds		Leeds			18/05/2012	CF	Oceania	Australia	RCH		RCH			Dec-14
LTH_H	Melb-009	133	Abscessus3	CF	Europe	UK	Leeds		Leeds			18/05/2012	CF	Oceania	Australia	RCH		RCH			Feb-15
LTH_H	Melb-010	65	Abscessus3	CF	Europe	UK	Leeds		Leeds			18/05/2012	CF	Oceania	Australia	RCH		RCH			Jan-15
LTH_H	Melb-013	132	Abscessus3	CF	Europe	UK	Leeds		Leeds			18/05/2012	CF	Oceania	Australia	RCH		RCH			Jan-16
LTH_H	Melb-014	131	Abscessus3	CF	Europe	UK	Leeds		Leeds			18/05/2012	CF	Oceania	Australia	RCH		RCH			May-16
LTH_H	GOSH2	54	Abscessus3	CF	Europe	UK	Leeds		Leeds			18/05/2012	CF	Europe	UK	London_GOSH		London_GOSH			05/01/2009
LTH_H	GOSH21	134	Abscessus3	CF	Europe	UK	Leeds		Leeds			18/05/2012	CF	Europe	UK	London_GOSH		London_GOSH			29/10/2009
LTH_H	GOSH40	41	Abscessus3	CF	Europe	UK	Leeds		Leeds			18/05/2012	CF	Europe	UK	London_GOSH		London_GOSH			18/09/2015
LTH_H	GOSH41	41	Abscessus3	CF	Europe	UK	Leeds		Leeds			18/05/2012	CF	Europe	UK	London_GOSH		London_GOSH			20/11/2015
LTH_H	GOSH8	46	Abscessus3	CF	Europe	UK	Leeds		Leeds			18/05/2012	CF	Europe	UK	London_GOSH		London_GOSH			27/10/2009
LTH_H	GOSH9	44	Abscessus3	CF	Europe	UK	Leeds		Leeds			18/05/2012	CF	Europe	UK	London_GOSH		London_GOSH			17/11/2009
LTH_H	CF00764	118	Abscessus3	CF	Europe	UK	Leeds		Leeds			18/05/2012	CF	NorthAmerica	USA	TX					11/08/2016
LTH_H	CF00297	215	Abscessus3	CF	Europe	UK	Leeds		Leeds			18/05/2012	CF	NorthAmerica	USA	TN					18/03/2016
LTH_H	CF00108	122	Abscessus3	CF	Europe	UK	Leeds		Leeds			18/05/2012	CF	NorthAmerica	USA	AL					14/12/2015
LTH_H	CF00123	125	Abscessus3	CF	Europe	UK	Leeds		Leeds			18/05/2012	CF	NorthAmerica	USA	CA					20/04/2016
LTH_H	CF00017	94	Abscessus3	CF	Europe	UK	Leeds		Leeds			18/05/2012	CF	NorthAmerica	USA	CO					08/04/2015
LTH_H	CF00152	52	Abscessus3	CF	Europe	UK	Leeds		Leeds			18/05/2012	CF	NorthAmerica	USA	IL					21/01/2016
LTH_H	CF00032	121	Abscessus3	CF	Europe	UK	Leeds		Leeds			18/05/2012	CF	NorthAmerica	USA	TX					27/02/2015
LTH_H	CF00045	114	Abscessus3	CF	Europe	UK	Leeds		Leeds			18/05/2012	CF	NorthAmerica	USA	TX					26/12/2015
LTH_H	UNC_AS	32	Abscessus3	CF	Europe	UK	Leeds		Leeds			18/05/2012	CF	NorthAmerica	USA	UNC_Chapel_Hill		UNC_Chapel_Hill			?
LTH_H	Ireland_8	47	Abscessus3	CF	Europe	UK	Leeds		Leeds			18/05/2012	CF	Europe	Ireland	Ireland_E		Ireland_E
LTH_H	Ireland_11	44	Abscessus3	CF	Europe	UK	Leeds		Leeds			18/05/2012	CF	Europe	Ireland	Ireland_E		Ireland_E
LTH_H	Ireland_19	57	Abscessus3	CF	Europe	UK	Leeds		Leeds			18/05/2012	CF	Europe	Ireland	Ireland_A	Ireland_D	Ireland_A	Ireland_D
LTH_H	Ireland_16	53	Abscessus3	CF	Europe	UK	Leeds		Leeds			18/05/2012	CF	Europe	Ireland	Ireland_E		Ireland_E
LTH_H	Ireland_9	50	Abscessus3	CF	Europe	UK	Leeds		Leeds			18/05/2012	CF	Europe	Ireland	Ireland_A		Ireland_A
LTH_H	Ireland_14	60	Abscessus3	CF	Europe	UK	Leeds		Leeds			18/05/2012	CF	Europe	Ireland	Ireland_A		Ireland_A
LTH_H	Ireland_5	123	Abscessus3	CF	Europe	UK	Leeds		Leeds			18/05/2012	CF	Europe	Ireland	Ireland_A		Ireland_A
LTH_H	Ireland_23	55	Abscessus3	CF	Europe	UK	Leeds		Leeds			18/05/2012	CF	Europe	Ireland	Ireland_C		Ireland_C
LTH_H	Netherlands_2	110	Abscessus3	CF	Europe	UK	Leeds		Leeds			18/05/2012	CF	Europe	Netherlands
LTH_H	Netherlands_14	121	Abscessus3	CF	Europe	UK	Leeds		Leeds			18/05/2012	Non-CF	Europe	Netherlands
LTH_H	Netherlands_17	117	Abscessus3	CF	Europe	UK	Leeds		Leeds			18/05/2012	CF	Europe	Netherlands
LTH_H	Netherlands_19	113	Abscessus3	CF	Europe	UK	Leeds		Leeds			18/05/2012	CF	Europe	Netherlands
LTH_H	Netherlands_20	114	Abscessus3	CF	Europe	UK	Leeds		Leeds			18/05/2012	CF	Europe	Netherlands
LTH_H	Netherlands_23	111	Abscessus3	CF	Europe	UK	Leeds		Leeds			18/05/2012	CF	Europe	Netherlands
LTH_H	Netherlands_26	138	Abscessus3	CF	Europe	UK	Leeds		Leeds			18/05/2012	CF	Europe	Netherlands
LTH_H	Manchester_LD	131	Abscessus3	CF	Europe	UK	Leeds		Leeds			18/05/2012	CF	Europe	UK	Manchester
LTH_H	Manchester_MH	48	Abscessus3	CF	Europe	UK	Leeds		Leeds			18/05/2012	CF	Europe	UK	Manchester
LTH_H	Manchester_SB	47	Abscessus3	CF	Europe	UK	Leeds		Leeds			18/05/2012	CF	Europe	UK	Manchester
LTH_H	Manchester_JS	115	Abscessus3	CF	Europe	UK	Leeds		Leeds			18/05/2012	CF	Europe	UK	Manchester
LTH_H	Manchester_MM	112	Abscessus3	CF	Europe	UK	Leeds		Leeds			18/05/2012	CF	Europe	UK	Manchester
LTH_H	Manchester_SI	37	Abscessus3	CF	Europe	UK	Leeds		Leeds			18/05/2012	CF	Europe	UK	Manchester
LTH_H	Italy_FI	108	Abscessus3	CF	Europe	UK	Leeds		Leeds			18/05/2012	CF	Europe	Italy
LTH_H	Italy_IR	106	Abscessus3	CF	Europe	UK	Leeds		Leeds			18/05/2012	CF	Europe	Italy
LTH_H	Italy_GI	112	Abscessus3	CF	Europe	UK	Leeds		Leeds			18/05/2012	CF	Europe	Italy
LTH_H	Italy_MC	111	Abscessus3	CF	Europe	UK	Leeds		Leeds			18/05/2012	CF	Europe	Italy
LTH_H	Italy_TE	114	Abscessus3	CF	Europe	UK	Leeds		Leeds			18/05/2012	CF	Europe	Italy
LTH_J	LTH_M	110	Abscessus3	CF	Europe	UK	Leeds		Leeds			31/05/2012	CF	Europe	UK	Leeds		Leeds			23/10/2012
LTH_J	AHL_I	107	Abscessus3	CF	Europe	UK	Leeds		Leeds			31/05/2012	CF	Europe	UK	Manchester		Wythenshawe			07/11/2012
LTH_J	SMRL_BA	103	Abscessus3	CF	Europe	UK	Leeds		Leeds			31/05/2012	Non-CF	Europe	UK	Lothian	Grampian	Raigmore Hospital, Inverness			04/03/2009
LTH_J	SMRL_D	117	Abscessus3	CF	Europe	UK	Leeds		Leeds			31/05/2012	Non-CF	Europe	UK	Grampian		Aberdeen Royal Infirmary			25/03/2008
LTH_J	SMRL_BY	108	Abscessus3	CF	Europe	UK	Leeds		Leeds			31/05/2012	CF	Europe	UK	Lothian	Grampian	Raigmore Hospital, Inverness			06/05/2008
LTH_J	WRCM_B	128	Abscessus3	CF	Europe	UK	Leeds		Leeds			31/05/2012	?	Europe	UK	Exeter		Exeter			?
LTH_J	WRCM_F	115	Abscessus3	CF	Europe	UK	Leeds		Leeds			31/05/2012	CF	Europe	UK	Wales		Llandough			?
LTH_J	RVI_D	109	Abscessus3	CF	Europe	UK	Leeds		Leeds			31/05/2012	CF	Europe	UK	Newcastle		RVI, Newcastle			02/09/2011
LTH_J	RVI_G	112	Abscessus3	CF	Europe	UK	Leeds		Leeds			31/05/2012	CF	Europe	UK	Newcastle		RVI, Newcastle			05/08/2011
LTH_J	RVI_H	107	Abscessus3	CF	Europe	UK	Leeds		Leeds			31/05/2012	CF	Europe	UK	Newcastle		RVI, Newcastle			12/09/2011
LTH_J	RHS_E	104	Abscessus3	CF	Europe	UK	Leeds		Leeds			31/05/2012	CF	Europe	UK	Sheffield_Childrens	Sheffield_Teaching	SCH	NORTH GEN H SHEFFIELD S5	ROY HALLAM SHEFFIELD S10	06/07/2011
LTH_J	AHL_G	114	Abscessus3	CF	Europe	UK	Leeds		Leeds			31/05/2012	CF	Europe	UK	Manchester		Wythenshawe			04/10/2011
LTH_J	RLB_A	111	Abscessus3	CF	Europe	UK	Leeds		Leeds			31/05/2012	CF	Europe	UK	Liverpool_Heart_and_Chest		Liverpool Heart and Chest			04/02/2011
LTH_J	JRH_E	126	Abscessus3	CF	Europe	UK	Leeds		Leeds			31/05/2012	Non-CF	Europe	UK	Oxford		Churchill Hospital			30/03/2012
LTH_J	SVH_O	126	Abscessus3	CF	Europe	UK	Leeds		Leeds			31/05/2012	CF	Europe	Ireland	Dublin		SVH, Dublin			?
LTH_J	AHL_F	111	Abscessus3	CF	Europe	UK	Leeds		Leeds			31/05/2012	CF	Europe	UK	Alder_Hey	North_Staffs	Alder Hey Childrens	UNI HOS N STAFF STOKE ST4		02/07/2012
LTH_J	SMRL_BZ	104	Abscessus3	CF	Europe	UK	Leeds		Leeds			31/05/2012	Non-CF	Europe	UK	Lothian	Grampian	Raigmore Hospital, Inverness			03/05/2001
LTH_J	SMRL_AZ	109	Abscessus3	CF	Europe	UK	Leeds		Leeds			31/05/2012	Non-CF	Europe	UK	Lothian	Grampian	Raigmore Hospital, Inverness			30/04/2001
LTH_J	SMRL_CG	102	Abscessus3	CF	Europe	UK	Leeds		Leeds			31/05/2012	CF	Europe	UK	Greater_Glasgow		Raigmore Hospital, Inverness	Glasgow Royal Infirmary	Southern General Hospital	02/05/2001
LTH_J	SMRL_BB	110	Abscessus3	CF	Europe	UK	Leeds		Leeds			31/05/2012	Non-CF	Europe	UK	Lothian	Grampian	Raigmore Hospital, Inverness			02/05/2001
LTH_J	UNC_AD	100	Abscessus3	CF	Europe	UK	Leeds		Leeds			31/05/2012	CF	NorthAmerica	USA	UNC_Chapel_Hill		UNC_Chapel_Hill			10/10/2007
LTH_J	SMRL_F	109	Abscessus3	CF	Europe	UK	Leeds		Leeds			31/05/2012	?	Europe	UK	Greater_Glasgow		Southern General Hospital			17/06/2011
LTH_J	DEN_B	33	Abscessus3	CF	Europe	UK	Leeds		Leeds			31/05/2012	CF	Europe	Denmark	Copenhagen		Copenhagen			?
LTH_J	DEN_A	105	Abscessus3	CF	Europe	UK	Leeds		Leeds			31/05/2012	CF	Europe	Denmark	Copenhagen		Copenhagen			?
LTH_J	DEN_V	117	Abscessus3	CF	Europe	UK	Leeds		Leeds			31/05/2012	CF	Europe	Denmark	Skejby		Skejby			?
LTH_J	RVI_AE	162	Abscessus3	CF	Europe	UK	Leeds		Leeds			31/05/2012	CF	Europe	UK	Newcastle		RVI, Newcastle			01/02/2013
LTH_J	SMRL_BW	109	Abscessus3	CF	Europe	UK	Leeds		Leeds			31/05/2012	?	Europe	UK	Greater_Glasgow		Western Infirmary Glasgow	Southern General Hospital		05/08/2003
LTH_J	SMRL_T	111	Abscessus3	CF	Europe	UK	Leeds		Leeds			31/05/2012	CF	Europe	UK	Greater_Glasgow		Royal Hospital for Sick Children, Glasgow			06/11/2001
LTH_J	SMRL_CJ	73	Abscessus3	CF	Europe	UK	Leeds		Leeds			31/05/2012	CF	Europe	UK	Lothian		Western General Hospital			04/02/2004
LTH_J	SMRL_BF	107	Abscessus3	CF	Europe	UK	Leeds		Leeds			31/05/2012	?	Europe	UK	Greater_Glasgow		Royal Hospital for Sick Children, Glasgow	Southern General Hospital	Western Infirmary Glasgow	31/10/2006
LTH_J	SMRL_CS	117	Abscessus3	CF	Europe	UK	Leeds		Leeds			31/05/2012	CF	Europe	UK	Greater_Glasgow		Western Infirmary Glasgow			06/08/2007
LTH_J	SMRL_CT	116	Abscessus3	CF	Europe	UK	Leeds		Leeds			31/05/2012	CF	Europe	UK	Greater_Glasgow		Inverclyde Royal Hospital, Greenock			24/01/2005
LTH_J	UNC_CO	101	Abscessus3	CF	Europe	UK	Leeds		Leeds			31/05/2012	Non-CF	NorthAmerica	USA	UNC_Chapel_Hill		UNC_Chapel_Hill			14/01/2006
LTH_J	UNC_AR	107	Abscessus3	CF	Europe	UK	Leeds		Leeds			31/05/2012	CF	NorthAmerica	USA	UNC_Chapel_Hill		UNC_Chapel_Hill			04/06/2008
LTH_J	UNC_DB	105	Abscessus3	CF	Europe	UK	Leeds		Leeds			31/05/2012	CF	NorthAmerica	USA	UNC_Chapel_Hill		UNC_Chapel_Hill			07/10/2010
LTH_J	UNC_A	100	Abscessus3	CF	Europe	UK	Leeds		Leeds			31/05/2012	CF	NorthAmerica	USA	UNC_Chapel_Hill		UNC_Chapel_Hill			17/01/2013
LTH_J	AUS_S	88	Abscessus3	CF	Europe	UK	Leeds		Leeds			31/05/2012	CF	Oceania	Australia	TPCH		TPCH			2009
LTH_J	SVH_G	89	Abscessus3	CF	Europe	UK	Leeds		Leeds			31/05/2012	CF	Europe	Ireland	Dublin		SVH, Dublin			?
LTH_J	BIR_T	113	Abscessus3	CF	Europe	UK	Leeds		Leeds			31/05/2012	CF	Europe	UK	Birmingham_Heartlands		BIRMINGHAM HEARTLANDS HOSPITAL			03/01/2008
LTH_J	STH_K	38	Abscessus3	CF	Europe	UK	Leeds		Leeds			31/05/2012	CF	Europe	UK	Southampton		Southampton			15/10/2013
LTH_J	STH_L	43	Abscessus3	CF	Europe	UK	Leeds		Leeds			31/05/2012	CF	Europe	UK	Southampton		Southampton			05/11/2013
LTH_J	STH_C	101	Abscessus3	CF	Europe	UK	Leeds		Leeds			31/05/2012	CF	Europe	UK	Southampton		Southampton			07/09/2013
LTH_J	STH_D	37	Abscessus3	CF	Europe	UK	Leeds		Leeds			31/05/2012	CF	Europe	UK	Southampton		Southampton			14/08/2013
LTH_J	STH_E	112	Abscessus3	CF	Europe	UK	Leeds		Leeds			31/05/2012	CF	Europe	UK	Southampton		Southampton			16/08/2013
LTH_J	NOT_B	130	Abscessus3	CF	Europe	UK	Leeds		Leeds			31/05/2012	CF	Europe	UK	Nottingham		QUEENS MED CENT NOT UNI H			04/03/2010
LTH_J	BIR_N	111	Abscessus3	CF	Europe	UK	Leeds		Leeds			31/05/2012	CF	Europe	UK	Birmingham_Heartlands		BIRMINGHAM HEARTLANDS HOSPITAL			17/12/2010
LTH_J	AHL_C	32	Abscessus3	CF	Europe	UK	Leeds		Leeds			31/05/2012	CF	Europe	UK	North_Staffs	Alder_Hey	UNI HOS N STAFF STOKE ST4	Alder Hey Childrens		07/01/2011
LTH_J	NOT_C	102	Abscessus3	CF	Europe	UK	Leeds		Leeds			31/05/2012	CF	Europe	UK	Nottingham		QUEENS MED CENT NOT UNI H			17/02/2011
LTH_J	BIR_S	110	Abscessus3	CF	Europe	UK	Leeds		Leeds			31/05/2012	CF	Europe	UK	Birmingham_Childrens		BHAM CHILDRENS HOSP			02/03/2011
LTH_J	BIR_AA	113	Abscessus3	CF	Europe	UK	Leeds		Leeds			31/05/2012	CF	Europe	UK	Birmingham_Childrens		BHAM CHILDRENS HOSP			04/04/2011
LTH_J	LEI_H	95	Abscessus3	CF	Europe	UK	Leeds		Leeds			31/05/2012	CF	Europe	UK	Leicester		ROY INFIRM LEICESTER LE1			06/12/2011
LTH_J	AHL_H	38	Abscessus3	CF	Europe	UK	Leeds		Leeds			31/05/2012	CF	Europe	UK	North_Staffs	Manchester	UNI HOS N STAFF STOKE ST4	Stoke Hospital	Wythenshawe	22/06/2012
LTH_J	RHS_U	71	Abscessus3	CF	Europe	UK	Leeds		Leeds			31/05/2012	CF	Europe	UK	Sheffield_Teaching		NORTH GEN H SHEFFIELD S5			22/09/2012
LTH_J	RHS_T	115	Abscessus3	CF	Europe	UK	Leeds		Leeds			31/05/2012	CF	Europe	UK	Sheffield_Teaching		Northern General Hospital, Sheffield			12/10/2012
LTH_J	SWE_C	36	Abscessus3	CF	Europe	UK	Leeds		Leeds			31/05/2012	CF	Europe	Sweden	Sweden		Sweden			?
LTH_J	SWE_D	28	Abscessus3	CF	Europe	UK	Leeds		Leeds			31/05/2012	CF	Europe	Sweden	Sweden		Sweden			?
LTH_J	UNC_H	97	Abscessus3	CF	Europe	UK	Leeds		Leeds			31/05/2012	CF	NorthAmerica	USA	UNC_Chapel_Hill		UNC_Chapel_Hill			09/10/2005
LTH_J	PAP_004	68	Abscessus3	CF	Europe	UK	Leeds		Leeds			31/05/2012	Non-CF	Europe	UK	Papworth		Papworth			19/11/2009
LTH_J	PAP_005	115	Abscessus3	CF	Europe	UK	Leeds		Leeds			31/05/2012	Non-CF	Europe	UK	Papworth		Papworth			15/02/2010
LTH_J	PAP_008	80	Abscessus3	CF	Europe	UK	Leeds		Leeds			31/05/2012	CF	Europe	UK	Papworth		Papworth			02/11/2007
LTH_J	PAP_015	109	Abscessus3	CF	Europe	UK	Leeds		Leeds			31/05/2012	CF	Europe	UK	Papworth		Papworth			14/01/2008
LTH_J	PAP_027	110	Abscessus3	CF	Europe	UK	Leeds		Leeds			31/05/2012	CF	Europe	UK	Papworth		Papworth			21/12/2010
LTH_J	PAP_033	86	Abscessus3	CF	Europe	UK	Leeds		Leeds			31/05/2012	CF	Europe	UK	Papworth		Papworth			03/12/2007
LTH_J	Melb-002	99	Abscessus3	CF	Europe	UK	Leeds		Leeds			31/05/2012	CF	Oceania	Australia	RCH		RCH			Mar-14
LTH_J	Melb-008	93	Abscessus3	CF	Europe	UK	Leeds		Leeds			31/05/2012	CF	Oceania	Australia	RCH		RCH			Dec-14
LTH_J	Melb-009	98	Abscessus3	CF	Europe	UK	Leeds		Leeds			31/05/2012	CF	Oceania	Australia	RCH		RCH			Feb-15
LTH_J	Melb-010	122	Abscessus3	CF	Europe	UK	Leeds		Leeds			31/05/2012	CF	Oceania	Australia	RCH		RCH			Jan-15
LTH_J	Melb-013	103	Abscessus3	CF	Europe	UK	Leeds		Leeds			31/05/2012	CF	Oceania	Australia	RCH		RCH			Jan-16
LTH_J	Melb-014	96	Abscessus3	CF	Europe	UK	Leeds		Leeds			31/05/2012	CF	Oceania	Australia	RCH		RCH			May-16
LTH_J	GOSH2	113	Abscessus3	CF	Europe	UK	Leeds		Leeds			31/05/2012	CF	Europe	UK	London_GOSH		London_GOSH			05/01/2009
LTH_J	GOSH21	99	Abscessus3	CF	Europe	UK	Leeds		Leeds			31/05/2012	CF	Europe	UK	London_GOSH		London_GOSH			29/10/2009
LTH_J	GOSH40	103	Abscessus3	CF	Europe	UK	Leeds		Leeds			31/05/2012	CF	Europe	UK	London_GOSH		London_GOSH			18/09/2015
LTH_J	GOSH41	108	Abscessus3	CF	Europe	UK	Leeds		Leeds			31/05/2012	CF	Europe	UK	London_GOSH		London_GOSH			20/11/2015
LTH_J	GOSH8	102	Abscessus3	CF	Europe	UK	Leeds		Leeds			31/05/2012	CF	Europe	UK	London_GOSH		London_GOSH			27/10/2009
LTH_J	GOSH9	105	Abscessus3	CF	Europe	UK	Leeds		Leeds			31/05/2012	CF	Europe	UK	London_GOSH		London_GOSH			17/11/2009
LTH_J	CF00764	98	Abscessus3	CF	Europe	UK	Leeds		Leeds			31/05/2012	CF	NorthAmerica	USA	TX					11/08/2016
LTH_J	CF00297	193	Abscessus3	CF	Europe	UK	Leeds		Leeds			31/05/2012	CF	NorthAmerica	USA	TN					18/03/2016
LTH_J	CF00108	89	Abscessus3	CF	Europe	UK	Leeds		Leeds			31/05/2012	CF	NorthAmerica	USA	AL					14/12/2015
LTH_J	CF00123	88	Abscessus3	CF	Europe	UK	Leeds		Leeds			31/05/2012	CF	NorthAmerica	USA	CA					20/04/2016
LTH_J	CF00017	62	Abscessus3	CF	Europe	UK	Leeds		Leeds			31/05/2012	CF	NorthAmerica	USA	CO					08/04/2015
LTH_J	CF00152	115	Abscessus3	CF	Europe	UK	Leeds		Leeds			31/05/2012	CF	NorthAmerica	USA	IL					21/01/2016
LTH_J	CF00032	99	Abscessus3	CF	Europe	UK	Leeds		Leeds			31/05/2012	CF	NorthAmerica	USA	TX					27/02/2015
LTH_J	CF00045	85	Abscessus3	CF	Europe	UK	Leeds		Leeds			31/05/2012	CF	NorthAmerica	USA	TX					26/12/2015
LTH_J	UNC_AS	94	Abscessus3	CF	Europe	UK	Leeds		Leeds			31/05/2012	CF	NorthAmerica	USA	UNC_Chapel_Hill		UNC_Chapel_Hill			?
LTH_J	Ireland_8	112	Abscessus3	CF	Europe	UK	Leeds		Leeds			31/05/2012	CF	Europe	Ireland	Ireland_E		Ireland_E
LTH_J	Ireland_11	112	Abscessus3	CF	Europe	UK	Leeds		Leeds			31/05/2012	CF	Europe	Ireland	Ireland_E		Ireland_E
LTH_J	Ireland_19	121	Abscessus3	CF	Europe	UK	Leeds		Leeds			31/05/2012	CF	Europe	Ireland	Ireland_A	Ireland_D	Ireland_A	Ireland_D
LTH_J	Ireland_16	117	Abscessus3	CF	Europe	UK	Leeds		Leeds			31/05/2012	CF	Europe	Ireland	Ireland_E		Ireland_E
LTH_J	Ireland_9	111	Abscessus3	CF	Europe	UK	Leeds		Leeds			31/05/2012	CF	Europe	Ireland	Ireland_A		Ireland_A
LTH_J	Ireland_14	122	Abscessus3	CF	Europe	UK	Leeds		Leeds			31/05/2012	CF	Europe	Ireland	Ireland_A		Ireland_A
LTH_J	Ireland_5	92	Abscessus3	CF	Europe	UK	Leeds		Leeds			31/05/2012	CF	Europe	Ireland	Ireland_A		Ireland_A
LTH_J	Ireland_23	119	Abscessus3	CF	Europe	UK	Leeds		Leeds			31/05/2012	CF	Europe	Ireland	Ireland_C		Ireland_C
LTH_J	Netherlands_2	32	Abscessus3	CF	Europe	UK	Leeds		Leeds			31/05/2012	CF	Europe	Netherlands
LTH_J	Netherlands_14	40	Abscessus3	CF	Europe	UK	Leeds		Leeds			31/05/2012	Non-CF	Europe	Netherlands
LTH_J	Netherlands_17	45	Abscessus3	CF	Europe	UK	Leeds		Leeds			31/05/2012	CF	Europe	Netherlands
LTH_J	Netherlands_19	35	Abscessus3	CF	Europe	UK	Leeds		Leeds			31/05/2012	CF	Europe	Netherlands
LTH_J	Netherlands_20	37	Abscessus3	CF	Europe	UK	Leeds		Leeds			31/05/2012	CF	Europe	Netherlands
LTH_J	Netherlands_23	29	Abscessus3	CF	Europe	UK	Leeds		Leeds			31/05/2012	CF	Europe	Netherlands
LTH_J	Netherlands_26	52	Abscessus3	CF	Europe	UK	Leeds		Leeds			31/05/2012	CF	Europe	Netherlands
LTH_J	Manchester_LD	96	Abscessus3	CF	Europe	UK	Leeds		Leeds			31/05/2012	CF	Europe	UK	Manchester
LTH_J	Manchester_MH	112	Abscessus3	CF	Europe	UK	Leeds		Leeds			31/05/2012	CF	Europe	UK	Manchester
LTH_J	Manchester_SB	111	Abscessus3	CF	Europe	UK	Leeds		Leeds			31/05/2012	CF	Europe	UK	Manchester
LTH_J	Manchester_JS	36	Abscessus3	CF	Europe	UK	Leeds		Leeds			31/05/2012	CF	Europe	UK	Manchester
LTH_J	Manchester_MM	34	Abscessus3	CF	Europe	UK	Leeds		Leeds			31/05/2012	CF	Europe	UK	Manchester
LTH_J	Manchester_SI	117	Abscessus3	CF	Europe	UK	Leeds		Leeds			31/05/2012	CF	Europe	UK	Manchester
LTH_J	Italy_FI	76	Abscessus3	CF	Europe	UK	Leeds		Leeds			31/05/2012	CF	Europe	Italy
LTH_J	Italy_IR	29	Abscessus3	CF	Europe	UK	Leeds		Leeds			31/05/2012	CF	Europe	Italy
LTH_J	Italy_GI	28	Abscessus3	CF	Europe	UK	Leeds		Leeds			31/05/2012	CF	Europe	Italy
LTH_J	Italy_MC	33	Abscessus3	CF	Europe	UK	Leeds		Leeds			31/05/2012	CF	Europe	Italy
LTH_J	Italy_TE	25	Abscessus3	CF	Europe	UK	Leeds		Leeds			31/05/2012	CF	Europe	Italy
LTH_M	AHL_I	31	Abscessus3	CF	Europe	UK	Leeds		Leeds			23/10/2012	CF	Europe	UK	Manchester		Wythenshawe			07/11/2012
LTH_M	SMRL_BA	29	Abscessus3	CF	Europe	UK	Leeds		Leeds			23/10/2012	Non-CF	Europe	UK	Lothian	Grampian	Raigmore Hospital, Inverness			04/03/2009
LTH_M	SMRL_D	43	Abscessus3	CF	Europe	UK	Leeds		Leeds			23/10/2012	Non-CF	Europe	UK	Grampian		Aberdeen Royal Infirmary			25/03/2008
LTH_M	SMRL_BY	32	Abscessus3	CF	Europe	UK	Leeds		Leeds			23/10/2012	CF	Europe	UK	Lothian	Grampian	Raigmore Hospital, Inverness			06/05/2008
LTH_M	WRCM_B	28	Abscessus3	CF	Europe	UK	Leeds		Leeds			23/10/2012	?	Europe	UK	Exeter		Exeter			?
LTH_M	WRCM_F	37	Abscessus3	CF	Europe	UK	Leeds		Leeds			23/10/2012	CF	Europe	UK	Wales		Llandough			?
LTH_M	RVI_D	31	Abscessus3	CF	Europe	UK	Leeds		Leeds			23/10/2012	CF	Europe	UK	Newcastle		RVI, Newcastle			02/09/2011
LTH_M	RVI_G	34	Abscessus3	CF	Europe	UK	Leeds		Leeds			23/10/2012	CF	Europe	UK	Newcastle		RVI, Newcastle			05/08/2011
LTH_M	RVI_H	30	Abscessus3	CF	Europe	UK	Leeds		Leeds			23/10/2012	CF	Europe	UK	Newcastle		RVI, Newcastle			12/09/2011
LTH_M	RHS_E	34	Abscessus3	CF	Europe	UK	Leeds		Leeds			23/10/2012	CF	Europe	UK	Sheffield_Childrens	Sheffield_Teaching	SCH	NORTH GEN H SHEFFIELD S5	ROY HALLAM SHEFFIELD S10	06/07/2011
LTH_M	AHL_G	37	Abscessus3	CF	Europe	UK	Leeds		Leeds			23/10/2012	CF	Europe	UK	Manchester		Wythenshawe			04/10/2011
LTH_M	RLB_A	37	Abscessus3	CF	Europe	UK	Leeds		Leeds			23/10/2012	CF	Europe	UK	Liverpool_Heart_and_Chest		Liverpool Heart and Chest			04/02/2011
LTH_M	JRH_E	48	Abscessus3	CF	Europe	UK	Leeds		Leeds			23/10/2012	Non-CF	Europe	UK	Oxford		Churchill Hospital			30/03/2012
LTH_M	SVH_O	48	Abscessus3	CF	Europe	UK	Leeds		Leeds			23/10/2012	CF	Europe	Ireland	Dublin		SVH, Dublin			?
LTH_M	AHL_F	30	Abscessus3	CF	Europe	UK	Leeds		Leeds			23/10/2012	CF	Europe	UK	Alder_Hey	North_Staffs	Alder Hey Childrens	UNI HOS N STAFF STOKE ST4		02/07/2012
LTH_M	SMRL_BZ	30	Abscessus3	CF	Europe	UK	Leeds		Leeds			23/10/2012	Non-CF	Europe	UK	Lothian	Grampian	Raigmore Hospital, Inverness			03/05/2001
LTH_M	SMRL_AZ	35	Abscessus3	CF	Europe	UK	Leeds		Leeds			23/10/2012	Non-CF	Europe	UK	Lothian	Grampian	Raigmore Hospital, Inverness			30/04/2001
LTH_M	SMRL_CG	28	Abscessus3	CF	Europe	UK	Leeds		Leeds			23/10/2012	CF	Europe	UK	Greater_Glasgow		Raigmore Hospital, Inverness	Glasgow Royal Infirmary	Southern General Hospital	02/05/2001
LTH_M	SMRL_BB	33	Abscessus3	CF	Europe	UK	Leeds		Leeds			23/10/2012	Non-CF	Europe	UK	Lothian	Grampian	Raigmore Hospital, Inverness			02/05/2001
LTH_M	UNC_AD	23	Abscessus3	CF	Europe	UK	Leeds		Leeds			23/10/2012	CF	NorthAmerica	USA	UNC_Chapel_Hill		UNC_Chapel_Hill			10/10/2007
LTH_M	SMRL_F	37	Abscessus3	CF	Europe	UK	Leeds		Leeds			23/10/2012	?	Europe	UK	Greater_Glasgow		Southern General Hospital			17/06/2011
LTH_M	DEN_B	94	Abscessus3	CF	Europe	UK	Leeds		Leeds			23/10/2012	CF	Europe	Denmark	Copenhagen		Copenhagen			?
LTH_M	DEN_A	27	Abscessus3	CF	Europe	UK	Leeds		Leeds			23/10/2012	CF	Europe	Denmark	Copenhagen		Copenhagen			?
LTH_M	DEN_V	39	Abscessus3	CF	Europe	UK	Leeds		Leeds			23/10/2012	CF	Europe	Denmark	Skejby		Skejby			?
LTH_M	RVI_AE	177	Abscessus3	CF	Europe	UK	Leeds		Leeds			23/10/2012	CF	Europe	UK	Newcastle		RVI, Newcastle			01/02/2013
LTH_M	SMRL_BW	32	Abscessus3	CF	Europe	UK	Leeds		Leeds			23/10/2012	?	Europe	UK	Greater_Glasgow		Western Infirmary Glasgow	Southern General Hospital		05/08/2003
LTH_M	SMRL_T	37	Abscessus3	CF	Europe	UK	Leeds		Leeds			23/10/2012	CF	Europe	UK	Greater_Glasgow		Royal Hospital for Sick Children, Glasgow			06/11/2001
LTH_M	SMRL_CJ	100	Abscessus3	CF	Europe	UK	Leeds		Leeds			23/10/2012	CF	Europe	UK	Lothian		Western General Hospital			04/02/2004
LTH_M	SMRL_BF	30	Abscessus3	CF	Europe	UK	Leeds		Leeds			23/10/2012	?	Europe	UK	Greater_Glasgow		Royal Hospital for Sick Children, Glasgow	Southern General Hospital	Western Infirmary Glasgow	31/10/2006
LTH_M	SMRL_CS	43	Abscessus3	CF	Europe	UK	Leeds		Leeds			23/10/2012	CF	Europe	UK	Greater_Glasgow		Western Infirmary Glasgow			06/08/2007
LTH_M	SMRL_CT	39	Abscessus3	CF	Europe	UK	Leeds		Leeds			23/10/2012	CF	Europe	UK	Greater_Glasgow		Inverclyde Royal Hospital, Greenock			24/01/2005
LTH_M	UNC_CO	26	Abscessus3	CF	Europe	UK	Leeds		Leeds			23/10/2012	Non-CF	NorthAmerica	USA	UNC_Chapel_Hill		UNC_Chapel_Hill			14/01/2006
LTH_M	UNC_AR	29	Abscessus3	CF	Europe	UK	Leeds		Leeds			23/10/2012	CF	NorthAmerica	USA	UNC_Chapel_Hill		UNC_Chapel_Hill			04/06/2008
LTH_M	UNC_DB	29	Abscessus3	CF	Europe	UK	Leeds		Leeds			23/10/2012	CF	NorthAmerica	USA	UNC_Chapel_Hill		UNC_Chapel_Hill			07/10/2010
LTH_M	UNC_A	34	Abscessus3	CF	Europe	UK	Leeds		Leeds			23/10/2012	CF	NorthAmerica	USA	UNC_Chapel_Hill		UNC_Chapel_Hill			17/01/2013
LTH_M	AUS_S	106	Abscessus3	CF	Europe	UK	Leeds		Leeds			23/10/2012	CF	Oceania	Australia	TPCH		TPCH			2009
LTH_M	SVH_G	112	Abscessus3	CF	Europe	UK	Leeds		Leeds			23/10/2012	CF	Europe	Ireland	Dublin		SVH, Dublin			?
LTH_M	BIR_T	36	Abscessus3	CF	Europe	UK	Leeds		Leeds			23/10/2012	CF	Europe	UK	Birmingham_Heartlands		BIRMINGHAM HEARTLANDS HOSPITAL			03/01/2008
LTH_M	STH_K	105	Abscessus3	CF	Europe	UK	Leeds		Leeds			23/10/2012	CF	Europe	UK	Southampton		Southampton			15/10/2013
LTH_M	STH_L	106	Abscessus3	CF	Europe	UK	Leeds		Leeds			23/10/2012	CF	Europe	UK	Southampton		Southampton			05/11/2013
LTH_M	STH_C	121	Abscessus3	CF	Europe	UK	Leeds		Leeds			23/10/2012	CF	Europe	UK	Southampton		Southampton			07/09/2013
LTH_M	STH_D	102	Abscessus3	CF	Europe	UK	Leeds		Leeds			23/10/2012	CF	Europe	UK	Southampton		Southampton			14/08/2013
LTH_M	STH_E	35	Abscessus3	CF	Europe	UK	Leeds		Leeds			23/10/2012	CF	Europe	UK	Southampton		Southampton			16/08/2013
LTH_M	NOT_B	39	Abscessus3	CF	Europe	UK	Leeds		Leeds			23/10/2012	CF	Europe	UK	Nottingham		QUEENS MED CENT NOT UNI H			04/03/2010
LTH_M	BIR_N	34	Abscessus3	CF	Europe	UK	Leeds		Leeds			23/10/2012	CF	Europe	UK	Birmingham_Heartlands		BIRMINGHAM HEARTLANDS HOSPITAL			17/12/2010
LTH_M	AHL_C	94	Abscessus3	CF	Europe	UK	Leeds		Leeds			23/10/2012	CF	Europe	UK	North_Staffs	Alder_Hey	UNI HOS N STAFF STOKE ST4	Alder Hey Childrens		07/01/2011
LTH_M	NOT_C	123	Abscessus3	CF	Europe	UK	Leeds		Leeds			23/10/2012	CF	Europe	UK	Nottingham		QUEENS MED CENT NOT UNI H			17/02/2011
LTH_M	BIR_S	26	Abscessus3	CF	Europe	UK	Leeds		Leeds			23/10/2012	CF	Europe	UK	Birmingham_Childrens		BHAM CHILDRENS HOSP			02/03/2011
LTH_M	BIR_AA	30	Abscessus3	CF	Europe	UK	Leeds		Leeds			23/10/2012	CF	Europe	UK	Birmingham_Childrens		BHAM CHILDRENS HOSP			04/04/2011
LTH_M	LEI_H	15	Abscessus3	CF	Europe	UK	Leeds		Leeds			23/10/2012	CF	Europe	UK	Leicester		ROY INFIRM LEICESTER LE1			06/12/2011
LTH_M	AHL_H	90	Abscessus3	CF	Europe	UK	Leeds		Leeds			23/10/2012	CF	Europe	UK	North_Staffs	Manchester	UNI HOS N STAFF STOKE ST4	Stoke Hospital	Wythenshawe	22/06/2012
LTH_M	RHS_U	92	Abscessus3	CF	Europe	UK	Leeds		Leeds			23/10/2012	CF	Europe	UK	Sheffield_Teaching		NORTH GEN H SHEFFIELD S5			22/09/2012
LTH_M	RHS_T	39	Abscessus3	CF	Europe	UK	Leeds		Leeds			23/10/2012	CF	Europe	UK	Sheffield_Teaching		Northern General Hospital, Sheffield			12/10/2012
LTH_M	SWE_C	89	Abscessus3	CF	Europe	UK	Leeds		Leeds			23/10/2012	CF	Europe	Sweden	Sweden		Sweden			?
LTH_M	SWE_D	88	Abscessus3	CF	Europe	UK	Leeds		Leeds			23/10/2012	CF	Europe	Sweden	Sweden		Sweden			?
LTH_M	UNC_H	18	Abscessus3	CF	Europe	UK	Leeds		Leeds			23/10/2012	CF	NorthAmerica	USA	UNC_Chapel_Hill		UNC_Chapel_Hill			09/10/2005
LTH_M	PAP_004	88	Abscessus3	CF	Europe	UK	Leeds		Leeds			23/10/2012	Non-CF	Europe	UK	Papworth		Papworth			19/11/2009
LTH_M	PAP_005	36	Abscessus3	CF	Europe	UK	Leeds		Leeds			23/10/2012	Non-CF	Europe	UK	Papworth		Papworth			15/02/2010
LTH_M	PAP_008	97	Abscessus3	CF	Europe	UK	Leeds		Leeds			23/10/2012	CF	Europe	UK	Papworth		Papworth			02/11/2007
LTH_M	PAP_015	32	Abscessus3	CF	Europe	UK	Leeds		Leeds			23/10/2012	CF	Europe	UK	Papworth		Papworth			14/01/2008
LTH_M	PAP_027	131	Abscessus3	CF	Europe	UK	Leeds		Leeds			23/10/2012	CF	Europe	UK	Papworth		Papworth			21/12/2010
LTH_M	PAP_033	101	Abscessus3	CF	Europe	UK	Leeds		Leeds			23/10/2012	CF	Europe	UK	Papworth		Papworth			03/12/2007
LTH_M	Melb-002	123	Abscessus3	CF	Europe	UK	Leeds		Leeds			23/10/2012	CF	Oceania	Australia	RCH		RCH			Mar-14
LTH_M	Melb-008	114	Abscessus3	CF	Europe	UK	Leeds		Leeds			23/10/2012	CF	Oceania	Australia	RCH		RCH			Dec-14
LTH_M	Melb-009	122	Abscessus3	CF	Europe	UK	Leeds		Leeds			23/10/2012	CF	Oceania	Australia	RCH		RCH			Feb-15
LTH_M	Melb-010	54	Abscessus3	CF	Europe	UK	Leeds		Leeds			23/10/2012	CF	Oceania	Australia	RCH		RCH			Jan-15
LTH_M	Melb-013	122	Abscessus3	CF	Europe	UK	Leeds		Leeds			23/10/2012	CF	Oceania	Australia	RCH		RCH			Jan-16
LTH_M	Melb-014	120	Abscessus3	CF	Europe	UK	Leeds		Leeds			23/10/2012	CF	Oceania	Australia	RCH		RCH			May-16
LTH_M	GOSH2	40	Abscessus3	CF	Europe	UK	Leeds		Leeds			23/10/2012	CF	Europe	UK	London_GOSH		London_GOSH			05/01/2009
LTH_M	GOSH21	123	Abscessus3	CF	Europe	UK	Leeds		Leeds			23/10/2012	CF	Europe	UK	London_GOSH		London_GOSH			29/10/2009
LTH_M	GOSH40	27	Abscessus3	CF	Europe	UK	Leeds		Leeds			23/10/2012	CF	Europe	UK	London_GOSH		London_GOSH			18/09/2015
LTH_M	GOSH41	30	Abscessus3	CF	Europe	UK	Leeds		Leeds			23/10/2012	CF	Europe	UK	London_GOSH		London_GOSH			20/11/2015
LTH_M	GOSH8	28	Abscessus3	CF	Europe	UK	Leeds		Leeds			23/10/2012	CF	Europe	UK	London_GOSH		London_GOSH			27/10/2009
LTH_M	GOSH9	34	Abscessus3	CF	Europe	UK	Leeds		Leeds			23/10/2012	CF	Europe	UK	London_GOSH		London_GOSH			17/11/2009
LTH_M	CF00764	108	Abscessus3	CF	Europe	UK	Leeds		Leeds			23/10/2012	CF	NorthAmerica	USA	TX					11/08/2016
LTH_M	CF00297	204	Abscessus3	CF	Europe	UK	Leeds		Leeds			23/10/2012	CF	NorthAmerica	USA	TN					18/03/2016
LTH_M	CF00108	111	Abscessus3	CF	Europe	UK	Leeds		Leeds			23/10/2012	CF	NorthAmerica	USA	AL					14/12/2015
LTH_M	CF00123	114	Abscessus3	CF	Europe	UK	Leeds		Leeds			23/10/2012	CF	NorthAmerica	USA	CA					20/04/2016
LTH_M	CF00017	83	Abscessus3	CF	Europe	UK	Leeds		Leeds			23/10/2012	CF	NorthAmerica	USA	CO					08/04/2015
LTH_M	CF00152	41	Abscessus3	CF	Europe	UK	Leeds		Leeds			23/10/2012	CF	NorthAmerica	USA	IL					21/01/2016
LTH_M	CF00032	110	Abscessus3	CF	Europe	UK	Leeds		Leeds			23/10/2012	CF	NorthAmerica	USA	TX					27/02/2015
LTH_M	CF00045	103	Abscessus3	CF	Europe	UK	Leeds		Leeds			23/10/2012	CF	NorthAmerica	USA	TX					26/12/2015
LTH_M	UNC_AS	18	Abscessus3	CF	Europe	UK	Leeds		Leeds			23/10/2012	CF	NorthAmerica	USA	UNC_Chapel_Hill		UNC_Chapel_Hill			?
LTH_M	Ireland_8	33	Abscessus3	CF	Europe	UK	Leeds		Leeds			23/10/2012	CF	Europe	Ireland	Ireland_E		Ireland_E
LTH_M	Ireland_11	31	Abscessus3	CF	Europe	UK	Leeds		Leeds			23/10/2012	CF	Europe	Ireland	Ireland_E		Ireland_E
LTH_M	Ireland_19	46	Abscessus3	CF	Europe	UK	Leeds		Leeds			23/10/2012	CF	Europe	Ireland	Ireland_A	Ireland_D	Ireland_A	Ireland_D
LTH_M	Ireland_16	39	Abscessus3	CF	Europe	UK	Leeds		Leeds			23/10/2012	CF	Europe	Ireland	Ireland_E		Ireland_E
LTH_M	Ireland_9	36	Abscessus3	CF	Europe	UK	Leeds		Leeds			23/10/2012	CF	Europe	Ireland	Ireland_A		Ireland_A
LTH_M	Ireland_14	49	Abscessus3	CF	Europe	UK	Leeds		Leeds			23/10/2012	CF	Europe	Ireland	Ireland_A		Ireland_A
LTH_M	Ireland_5	112	Abscessus3	CF	Europe	UK	Leeds		Leeds			23/10/2012	CF	Europe	Ireland	Ireland_A		Ireland_A
LTH_M	Ireland_23	44	Abscessus3	CF	Europe	UK	Leeds		Leeds			23/10/2012	CF	Europe	Ireland	Ireland_C		Ireland_C
LTH_M	Netherlands_2	99	Abscessus3	CF	Europe	UK	Leeds		Leeds			23/10/2012	CF	Europe	Netherlands
LTH_M	Netherlands_14	110	Abscessus3	CF	Europe	UK	Leeds		Leeds			23/10/2012	Non-CF	Europe	Netherlands
LTH_M	Netherlands_17	106	Abscessus3	CF	Europe	UK	Leeds		Leeds			23/10/2012	CF	Europe	Netherlands
LTH_M	Netherlands_19	102	Abscessus3	CF	Europe	UK	Leeds		Leeds			23/10/2012	CF	Europe	Netherlands
LTH_M	Netherlands_20	103	Abscessus3	CF	Europe	UK	Leeds		Leeds			23/10/2012	CF	Europe	Netherlands
LTH_M	Netherlands_23	100	Abscessus3	CF	Europe	UK	Leeds		Leeds			23/10/2012	CF	Europe	Netherlands
LTH_M	Netherlands_26	127	Abscessus3	CF	Europe	UK	Leeds		Leeds			23/10/2012	CF	Europe	Netherlands
LTH_M	Manchester_LD	120	Abscessus3	CF	Europe	UK	Leeds		Leeds			23/10/2012	CF	Europe	UK	Manchester
LTH_M	Manchester_MH	37	Abscessus3	CF	Europe	UK	Leeds		Leeds			23/10/2012	CF	Europe	UK	Manchester
LTH_M	Manchester_SB	31	Abscessus3	CF	Europe	UK	Leeds		Leeds			23/10/2012	CF	Europe	UK	Manchester
LTH_M	Manchester_JS	106	Abscessus3	CF	Europe	UK	Leeds		Leeds			23/10/2012	CF	Europe	UK	Manchester
LTH_M	Manchester_MM	101	Abscessus3	CF	Europe	UK	Leeds		Leeds			23/10/2012	CF	Europe	UK	Manchester
LTH_M	Manchester_SI	46	Abscessus3	CF	Europe	UK	Leeds		Leeds			23/10/2012	CF	Europe	UK	Manchester
LTH_M	Italy_FI	97	Abscessus3	CF	Europe	UK	Leeds		Leeds			23/10/2012	CF	Europe	Italy
LTH_M	Italy_IR	95	Abscessus3	CF	Europe	UK	Leeds		Leeds			23/10/2012	CF	Europe	Italy
LTH_M	Italy_GI	102	Abscessus3	CF	Europe	UK	Leeds		Leeds			23/10/2012	CF	Europe	Italy
LTH_M	Italy_MC	100	Abscessus3	CF	Europe	UK	Leeds		Leeds			23/10/2012	CF	Europe	Italy
LTH_M	Italy_TE	104	Abscessus3	CF	Europe	UK	Leeds		Leeds			23/10/2012	CF	Europe	Italy
AHL_I	SMRL_BA	28	Abscessus3	CF	Europe	UK	Manchester		Wythenshawe			07/11/2012	Non-CF	Europe	UK	Lothian	Grampian	Raigmore Hospital, Inverness			04/03/2009
AHL_I	SMRL_D	42	Abscessus3	CF	Europe	UK	Manchester		Wythenshawe			07/11/2012	Non-CF	Europe	UK	Grampian		Aberdeen Royal Infirmary			25/03/2008
AHL_I	SMRL_BY	28	Abscessus3	CF	Europe	UK	Manchester		Wythenshawe			07/11/2012	CF	Europe	UK	Lothian	Grampian	Raigmore Hospital, Inverness			06/05/2008
AHL_I	WRCM_B	51	Abscessus3	CF	Europe	UK	Manchester		Wythenshawe			07/11/2012	?	Europe	UK	Exeter		Exeter			?
AHL_I	WRCM_F	36	Abscessus3	CF	Europe	UK	Manchester		Wythenshawe			07/11/2012	CF	Europe	UK	Wales		Llandough			?
AHL_I	RVI_D	17	Abscessus3	CF	Europe	UK	Manchester		Wythenshawe			07/11/2012	CF	Europe	UK	Newcastle		RVI, Newcastle			02/09/2011
AHL_I	RVI_G	27	Abscessus3	CF	Europe	UK	Manchester		Wythenshawe			07/11/2012	CF	Europe	UK	Newcastle		RVI, Newcastle			05/08/2011
AHL_I	RVI_H	17	Abscessus3	CF	Europe	UK	Manchester		Wythenshawe			07/11/2012	CF	Europe	UK	Newcastle		RVI, Newcastle			12/09/2011
AHL_I	RHS_E	19	Abscessus3	CF	Europe	UK	Manchester		Wythenshawe			07/11/2012	CF	Europe	UK	Sheffield_Childrens	Sheffield_Teaching	SCH	NORTH GEN H SHEFFIELD S5	ROY HALLAM SHEFFIELD S10	06/07/2011
AHL_I	AHL_G	10	Abscessus3	CF	Europe	UK	Manchester		Wythenshawe			07/11/2012	CF	Europe	UK	Manchester		Wythenshawe			04/10/2011
AHL_I	RLB_A	33	Abscessus3	CF	Europe	UK	Manchester		Wythenshawe			07/11/2012	CF	Europe	UK	Liverpool_Heart_and_Chest		Liverpool Heart and Chest			04/02/2011
AHL_I	JRH_E	47	Abscessus3	CF	Europe	UK	Manchester		Wythenshawe			07/11/2012	Non-CF	Europe	UK	Oxford		Churchill Hospital			30/03/2012
AHL_I	SVH_O	47	Abscessus3	CF	Europe	UK	Manchester		Wythenshawe			07/11/2012	CF	Europe	Ireland	Dublin		SVH, Dublin			?
AHL_I	AHL_F	32	Abscessus3	CF	Europe	UK	Manchester		Wythenshawe			07/11/2012	CF	Europe	UK	Alder_Hey	North_Staffs	Alder Hey Childrens	UNI HOS N STAFF STOKE ST4		02/07/2012
AHL_I	SMRL_BZ	27	Abscessus3	CF	Europe	UK	Manchester		Wythenshawe			07/11/2012	Non-CF	Europe	UK	Lothian	Grampian	Raigmore Hospital, Inverness			03/05/2001
AHL_I	SMRL_AZ	31	Abscessus3	CF	Europe	UK	Manchester		Wythenshawe			07/11/2012	Non-CF	Europe	UK	Lothian	Grampian	Raigmore Hospital, Inverness			30/04/2001
AHL_I	SMRL_CG	24	Abscessus3	CF	Europe	UK	Manchester		Wythenshawe			07/11/2012	CF	Europe	UK	Greater_Glasgow		Raigmore Hospital, Inverness	Glasgow Royal Infirmary	Southern General Hospital	02/05/2001
AHL_I	SMRL_BB	29	Abscessus3	CF	Europe	UK	Manchester		Wythenshawe			07/11/2012	Non-CF	Europe	UK	Lothian	Grampian	Raigmore Hospital, Inverness			02/05/2001
AHL_I	UNC_AD	25	Abscessus3	CF	Europe	UK	Manchester		Wythenshawe			07/11/2012	CF	NorthAmerica	USA	UNC_Chapel_Hill		UNC_Chapel_Hill			10/10/2007
AHL_I	SMRL_F	23	Abscessus3	CF	Europe	UK	Manchester		Wythenshawe			07/11/2012	?	Europe	UK	Greater_Glasgow		Southern General Hospital			17/06/2011
AHL_I	DEN_B	93	Abscessus3	CF	Europe	UK	Manchester		Wythenshawe			07/11/2012	CF	Europe	Denmark	Copenhagen		Copenhagen			?
AHL_I	DEN_A	29	Abscessus3	CF	Europe	UK	Manchester		Wythenshawe			07/11/2012	CF	Europe	Denmark	Copenhagen		Copenhagen			?
AHL_I	DEN_V	25	Abscessus3	CF	Europe	UK	Manchester		Wythenshawe			07/11/2012	CF	Europe	Denmark	Skejby		Skejby			?
AHL_I	RVI_AE	176	Abscessus3	CF	Europe	UK	Manchester		Wythenshawe			07/11/2012	CF	Europe	UK	Newcastle		RVI, Newcastle			01/02/2013
AHL_I	SMRL_BW	31	Abscessus3	CF	Europe	UK	Manchester		Wythenshawe			07/11/2012	?	Europe	UK	Greater_Glasgow		Western Infirmary Glasgow	Southern General Hospital		05/08/2003
AHL_I	SMRL_T	36	Abscessus3	CF	Europe	UK	Manchester		Wythenshawe			07/11/2012	CF	Europe	UK	Greater_Glasgow		Royal Hospital for Sick Children, Glasgow			06/11/2001
AHL_I	SMRL_CJ	99	Abscessus3	CF	Europe	UK	Manchester		Wythenshawe			07/11/2012	CF	Europe	UK	Lothian		Western General Hospital			04/02/2004
AHL_I	SMRL_BF	29	Abscessus3	CF	Europe	UK	Manchester		Wythenshawe			07/11/2012	?	Europe	UK	Greater_Glasgow		Royal Hospital for Sick Children, Glasgow	Southern General Hospital	Western Infirmary Glasgow	31/10/2006
AHL_I	SMRL_CS	42	Abscessus3	CF	Europe	UK	Manchester		Wythenshawe			07/11/2012	CF	Europe	UK	Greater_Glasgow		Western Infirmary Glasgow			06/08/2007
AHL_I	SMRL_CT	38	Abscessus3	CF	Europe	UK	Manchester		Wythenshawe			07/11/2012	CF	Europe	UK	Greater_Glasgow		Inverclyde Royal Hospital, Greenock			24/01/2005
AHL_I	UNC_CO	28	Abscessus3	CF	Europe	UK	Manchester		Wythenshawe			07/11/2012	Non-CF	NorthAmerica	USA	UNC_Chapel_Hill		UNC_Chapel_Hill			14/01/2006
AHL_I	UNC_AR	31	Abscessus3	CF	Europe	UK	Manchester		Wythenshawe			07/11/2012	CF	NorthAmerica	USA	UNC_Chapel_Hill		UNC_Chapel_Hill			04/06/2008
AHL_I	UNC_DB	28	Abscessus3	CF	Europe	UK	Manchester		Wythenshawe			07/11/2012	CF	NorthAmerica	USA	UNC_Chapel_Hill		UNC_Chapel_Hill			07/10/2010
AHL_I	UNC_A	33	Abscessus3	CF	Europe	UK	Manchester		Wythenshawe			07/11/2012	CF	NorthAmerica	USA	UNC_Chapel_Hill		UNC_Chapel_Hill			17/01/2013
AHL_I	AUS_S	105	Abscessus3	CF	Europe	UK	Manchester		Wythenshawe			07/11/2012	CF	Oceania	Australia	TPCH		TPCH			2009
AHL_I	SVH_G	111	Abscessus3	CF	Europe	UK	Manchester		Wythenshawe			07/11/2012	CF	Europe	Ireland	Dublin		SVH, Dublin			?
AHL_I	BIR_T	35	Abscessus3	CF	Europe	UK	Manchester		Wythenshawe			07/11/2012	CF	Europe	UK	Birmingham_Heartlands		BIRMINGHAM HEARTLANDS HOSPITAL			03/01/2008
AHL_I	STH_K	104	Abscessus3	CF	Europe	UK	Manchester		Wythenshawe			07/11/2012	CF	Europe	UK	Southampton		Southampton			15/10/2013
AHL_I	STH_L	105	Abscessus3	CF	Europe	UK	Manchester		Wythenshawe			07/11/2012	CF	Europe	UK	Southampton		Southampton			05/11/2013
AHL_I	STH_C	120	Abscessus3	CF	Europe	UK	Manchester		Wythenshawe			07/11/2012	CF	Europe	UK	Southampton		Southampton			07/09/2013
AHL_I	STH_D	101	Abscessus3	CF	Europe	UK	Manchester		Wythenshawe			07/11/2012	CF	Europe	UK	Southampton		Southampton			14/08/2013
AHL_I	STH_E	28	Abscessus3	CF	Europe	UK	Manchester		Wythenshawe			07/11/2012	CF	Europe	UK	Southampton		Southampton			16/08/2013
AHL_I	NOT_B	52	Abscessus3	CF	Europe	UK	Manchester		Wythenshawe			07/11/2012	CF	Europe	UK	Nottingham		QUEENS MED CENT NOT UNI H			04/03/2010
AHL_I	BIR_N	7	Abscessus3	CF	Europe	UK	Manchester		Wythenshawe			07/11/2012	CF	Europe	UK	Birmingham_Heartlands		BIRMINGHAM HEARTLANDS HOSPITAL			17/12/2010
AHL_I	AHL_C	93	Abscessus3	CF	Europe	UK	Manchester		Wythenshawe			07/11/2012	CF	Europe	UK	North_Staffs	Alder_Hey	UNI HOS N STAFF STOKE ST4	Alder Hey Childrens		07/01/2011
AHL_I	NOT_C	121	Abscessus3	CF	Europe	UK	Manchester		Wythenshawe			07/11/2012	CF	Europe	UK	Nottingham		QUEENS MED CENT NOT UNI H			17/02/2011
AHL_I	BIR_S	32	Abscessus3	CF	Europe	UK	Manchester		Wythenshawe			07/11/2012	CF	Europe	UK	Birmingham_Childrens		BHAM CHILDRENS HOSP			02/03/2011
AHL_I	BIR_AA	36	Abscessus3	CF	Europe	UK	Manchester		Wythenshawe			07/11/2012	CF	Europe	UK	Birmingham_Childrens		BHAM CHILDRENS HOSP			04/04/2011
AHL_I	LEI_H	12	Abscessus3	CF	Europe	UK	Manchester		Wythenshawe			07/11/2012	CF	Europe	UK	Leicester		ROY INFIRM LEICESTER LE1			06/12/2011
AHL_I	AHL_H	91	Abscessus3	CF	Europe	UK	Manchester		Wythenshawe			07/11/2012	CF	Europe	UK	North_Staffs	Manchester	UNI HOS N STAFF STOKE ST4	Stoke Hospital	Wythenshawe	22/06/2012
AHL_I	RHS_U	91	Abscessus3	CF	Europe	UK	Manchester		Wythenshawe			07/11/2012	CF	Europe	UK	Sheffield_Teaching		NORTH GEN H SHEFFIELD S5			22/09/2012
AHL_I	RHS_T	38	Abscessus3	CF	Europe	UK	Manchester		Wythenshawe			07/11/2012	CF	Europe	UK	Sheffield_Teaching		Northern General Hospital, Sheffield			12/10/2012
AHL_I	SWE_C	88	Abscessus3	CF	Europe	UK	Manchester		Wythenshawe			07/11/2012	CF	Europe	Sweden	Sweden		Sweden			?
AHL_I	SWE_D	87	Abscessus3	CF	Europe	UK	Manchester		Wythenshawe			07/11/2012	CF	Europe	Sweden	Sweden		Sweden			?
AHL_I	UNC_H	20	Abscessus3	CF	Europe	UK	Manchester		Wythenshawe			07/11/2012	CF	NorthAmerica	USA	UNC_Chapel_Hill		UNC_Chapel_Hill			09/10/2005
AHL_I	PAP_004	87	Abscessus3	CF	Europe	UK	Manchester		Wythenshawe			07/11/2012	Non-CF	Europe	UK	Papworth		Papworth			19/11/2009
AHL_I	PAP_005	35	Abscessus3	CF	Europe	UK	Manchester		Wythenshawe			07/11/2012	Non-CF	Europe	UK	Papworth		Papworth			15/02/2010
AHL_I	PAP_008	96	Abscessus3	CF	Europe	UK	Manchester		Wythenshawe			07/11/2012	CF	Europe	UK	Papworth		Papworth			02/11/2007
AHL_I	PAP_015	9	Abscessus3	CF	Europe	UK	Manchester		Wythenshawe			07/11/2012	CF	Europe	UK	Papworth		Papworth			14/01/2008
AHL_I	PAP_027	130	Abscessus3	CF	Europe	UK	Manchester		Wythenshawe			07/11/2012	CF	Europe	UK	Papworth		Papworth			21/12/2010
AHL_I	PAP_033	100	Abscessus3	CF	Europe	UK	Manchester		Wythenshawe			07/11/2012	CF	Europe	UK	Papworth		Papworth			03/12/2007
AHL_I	Melb-002	121	Abscessus3	CF	Europe	UK	Manchester		Wythenshawe			07/11/2012	CF	Oceania	Australia	RCH		RCH			Mar-14
AHL_I	Melb-008	113	Abscessus3	CF	Europe	UK	Manchester		Wythenshawe			07/11/2012	CF	Oceania	Australia	RCH		RCH			Dec-14
AHL_I	Melb-009	121	Abscessus3	CF	Europe	UK	Manchester		Wythenshawe			07/11/2012	CF	Oceania	Australia	RCH		RCH			Feb-15
AHL_I	Melb-010	53	Abscessus3	CF	Europe	UK	Manchester		Wythenshawe			07/11/2012	CF	Oceania	Australia	RCH		RCH			Jan-15
AHL_I	Melb-013	121	Abscessus3	CF	Europe	UK	Manchester		Wythenshawe			07/11/2012	CF	Oceania	Australia	RCH		RCH			Jan-16
AHL_I	Melb-014	119	Abscessus3	CF	Europe	UK	Manchester		Wythenshawe			07/11/2012	CF	Oceania	Australia	RCH		RCH			May-16
AHL_I	GOSH2	42	Abscessus3	CF	Europe	UK	Manchester		Wythenshawe			07/11/2012	CF	Europe	UK	London_GOSH		London_GOSH			05/01/2009
AHL_I	GOSH21	122	Abscessus3	CF	Europe	UK	Manchester		Wythenshawe			07/11/2012	CF	Europe	UK	London_GOSH		London_GOSH			29/10/2009
AHL_I	GOSH40	29	Abscessus3	CF	Europe	UK	Manchester		Wythenshawe			07/11/2012	CF	Europe	UK	London_GOSH		London_GOSH			18/09/2015
AHL_I	GOSH41	3	Abscessus3	CF	Europe	UK	Manchester		Wythenshawe			07/11/2012	CF	Europe	UK	London_GOSH		London_GOSH			20/11/2015
AHL_I	GOSH8	34	Abscessus3	CF	Europe	UK	Manchester		Wythenshawe			07/11/2012	CF	Europe	UK	London_GOSH		London_GOSH			27/10/2009
AHL_I	GOSH9	33	Abscessus3	CF	Europe	UK	Manchester		Wythenshawe			07/11/2012	CF	Europe	UK	London_GOSH		London_GOSH			17/11/2009
AHL_I	CF00764	107	Abscessus3	CF	Europe	UK	Manchester		Wythenshawe			07/11/2012	CF	NorthAmerica	USA	TX					11/08/2016
AHL_I	CF00297	199	Abscessus3	CF	Europe	UK	Manchester		Wythenshawe			07/11/2012	CF	NorthAmerica	USA	TN					18/03/2016
AHL_I	CF00108	110	Abscessus3	CF	Europe	UK	Manchester		Wythenshawe			07/11/2012	CF	NorthAmerica	USA	AL					14/12/2015
AHL_I	CF00123	112	Abscessus3	CF	Europe	UK	Manchester		Wythenshawe			07/11/2012	CF	NorthAmerica	USA	CA					20/04/2016
AHL_I	CF00017	81	Abscessus3	CF	Europe	UK	Manchester		Wythenshawe			07/11/2012	CF	NorthAmerica	USA	CO					08/04/2015
AHL_I	CF00152	38	Abscessus3	CF	Europe	UK	Manchester		Wythenshawe			07/11/2012	CF	NorthAmerica	USA	IL					21/01/2016
AHL_I	CF00032	110	Abscessus3	CF	Europe	UK	Manchester		Wythenshawe			07/11/2012	CF	NorthAmerica	USA	TX					27/02/2015
AHL_I	CF00045	102	Abscessus3	CF	Europe	UK	Manchester		Wythenshawe			07/11/2012	CF	NorthAmerica	USA	TX					26/12/2015
AHL_I	UNC_AS	20	Abscessus3	CF	Europe	UK	Manchester		Wythenshawe			07/11/2012	CF	NorthAmerica	USA	UNC_Chapel_Hill		UNC_Chapel_Hill			?
AHL_I	Ireland_8	35	Abscessus3	CF	Europe	UK	Manchester		Wythenshawe			07/11/2012	CF	Europe	Ireland	Ireland_E		Ireland_E
AHL_I	Ireland_11	32	Abscessus3	CF	Europe	UK	Manchester		Wythenshawe			07/11/2012	CF	Europe	Ireland	Ireland_E		Ireland_E
AHL_I	Ireland_19	45	Abscessus3	CF	Europe	UK	Manchester		Wythenshawe			07/11/2012	CF	Europe	Ireland	Ireland_A	Ireland_D	Ireland_A	Ireland_D
AHL_I	Ireland_16	41	Abscessus3	CF	Europe	UK	Manchester		Wythenshawe			07/11/2012	CF	Europe	Ireland	Ireland_E		Ireland_E
AHL_I	Ireland_9	38	Abscessus3	CF	Europe	UK	Manchester		Wythenshawe			07/11/2012	CF	Europe	Ireland	Ireland_A		Ireland_A
AHL_I	Ireland_14	48	Abscessus3	CF	Europe	UK	Manchester		Wythenshawe			07/11/2012	CF	Europe	Ireland	Ireland_A		Ireland_A
AHL_I	Ireland_5	111	Abscessus3	CF	Europe	UK	Manchester		Wythenshawe			07/11/2012	CF	Europe	Ireland	Ireland_A		Ireland_A
AHL_I	Ireland_23	43	Abscessus3	CF	Europe	UK	Manchester		Wythenshawe			07/11/2012	CF	Europe	Ireland	Ireland_C		Ireland_C
AHL_I	Netherlands_2	97	Abscessus3	CF	Europe	UK	Manchester		Wythenshawe			07/11/2012	CF	Europe	Netherlands
AHL_I	Netherlands_14	108	Abscessus3	CF	Europe	UK	Manchester		Wythenshawe			07/11/2012	Non-CF	Europe	Netherlands
AHL_I	Netherlands_17	105	Abscessus3	CF	Europe	UK	Manchester		Wythenshawe			07/11/2012	CF	Europe	Netherlands
AHL_I	Netherlands_19	101	Abscessus3	CF	Europe	UK	Manchester		Wythenshawe			07/11/2012	CF	Europe	Netherlands
AHL_I	Netherlands_20	102	Abscessus3	CF	Europe	UK	Manchester		Wythenshawe			07/11/2012	CF	Europe	Netherlands
AHL_I	Netherlands_23	99	Abscessus3	CF	Europe	UK	Manchester		Wythenshawe			07/11/2012	CF	Europe	Netherlands
AHL_I	Netherlands_26	126	Abscessus3	CF	Europe	UK	Manchester		Wythenshawe			07/11/2012	CF	Europe	Netherlands
AHL_I	Manchester_LD	119	Abscessus3	CF	Europe	UK	Manchester		Wythenshawe			07/11/2012	CF	Europe	UK	Manchester
AHL_I	Manchester_MH	2	Abscessus3	CF	Europe	UK	Manchester		Wythenshawe			07/11/2012	CF	Europe	UK	Manchester
AHL_I	Manchester_SB	35	Abscessus3	CF	Europe	UK	Manchester		Wythenshawe			07/11/2012	CF	Europe	UK	Manchester
AHL_I	Manchester_JS	105	Abscessus3	CF	Europe	UK	Manchester		Wythenshawe			07/11/2012	CF	Europe	UK	Manchester
AHL_I	Manchester_MM	100	Abscessus3	CF	Europe	UK	Manchester		Wythenshawe			07/11/2012	CF	Europe	UK	Manchester
AHL_I	Manchester_SI	45	Abscessus3	CF	Europe	UK	Manchester		Wythenshawe			07/11/2012	CF	Europe	UK	Manchester
AHL_I	Italy_FI	96	Abscessus3	CF	Europe	UK	Manchester		Wythenshawe			07/11/2012	CF	Europe	Italy
AHL_I	Italy_IR	94	Abscessus3	CF	Europe	UK	Manchester		Wythenshawe			07/11/2012	CF	Europe	Italy
AHL_I	Italy_GI	101	Abscessus3	CF	Europe	UK	Manchester		Wythenshawe			07/11/2012	CF	Europe	Italy
AHL_I	Italy_MC	99	Abscessus3	CF	Europe	UK	Manchester		Wythenshawe			07/11/2012	CF	Europe	Italy
AHL_I	Italy_TE	102	Abscessus3	CF	Europe	UK	Manchester		Wythenshawe			07/11/2012	CF	Europe	Italy
SMRL_BA	SMRL_D	40	Abscessus3	Non-CF	Europe	UK	Lothian	Grampian	Raigmore Hospital, Inverness			04/03/2009	Non-CF	Europe	UK	Grampian		Aberdeen Royal Infirmary			25/03/2008
SMRL_BA	SMRL_BY	9	Abscessus3	Non-CF	Europe	UK	Lothian	Grampian	Raigmore Hospital, Inverness			04/03/2009	CF	Europe	UK	Lothian	Grampian	Raigmore Hospital, Inverness			06/05/2008
SMRL_BA	WRCM_B	49	Abscessus3	Non-CF	Europe	UK	Lothian	Grampian	Raigmore Hospital, Inverness			04/03/2009	?	Europe	UK	Exeter		Exeter			?
SMRL_BA	WRCM_F	34	Abscessus3	Non-CF	Europe	UK	Lothian	Grampian	Raigmore Hospital, Inverness			04/03/2009	CF	Europe	UK	Wales		Llandough			?
SMRL_BA	RVI_D	28	Abscessus3	Non-CF	Europe	UK	Lothian	Grampian	Raigmore Hospital, Inverness			04/03/2009	CF	Europe	UK	Newcastle		RVI, Newcastle			02/09/2011
SMRL_BA	RVI_G	31	Abscessus3	Non-CF	Europe	UK	Lothian	Grampian	Raigmore Hospital, Inverness			04/03/2009	CF	Europe	UK	Newcastle		RVI, Newcastle			05/08/2011
SMRL_BA	RVI_H	27	Abscessus3	Non-CF	Europe	UK	Lothian	Grampian	Raigmore Hospital, Inverness			04/03/2009	CF	Europe	UK	Newcastle		RVI, Newcastle			12/09/2011
SMRL_BA	RHS_E	31	Abscessus3	Non-CF	Europe	UK	Lothian	Grampian	Raigmore Hospital, Inverness			04/03/2009	CF	Europe	UK	Sheffield_Childrens	Sheffield_Teaching	SCH	NORTH GEN H SHEFFIELD S5	ROY HALLAM SHEFFIELD S10	06/07/2011
SMRL_BA	AHL_G	34	Abscessus3	Non-CF	Europe	UK	Lothian	Grampian	Raigmore Hospital, Inverness			04/03/2009	CF	Europe	UK	Manchester		Wythenshawe			04/10/2011
SMRL_BA	RLB_A	11	Abscessus3	Non-CF	Europe	UK	Lothian	Grampian	Raigmore Hospital, Inverness			04/03/2009	CF	Europe	UK	Liverpool_Heart_and_Chest		Liverpool Heart and Chest			04/02/2011
SMRL_BA	JRH_E	45	Abscessus3	Non-CF	Europe	UK	Lothian	Grampian	Raigmore Hospital, Inverness			04/03/2009	Non-CF	Europe	UK	Oxford		Churchill Hospital			30/03/2012
SMRL_BA	SVH_O	45	Abscessus3	Non-CF	Europe	UK	Lothian	Grampian	Raigmore Hospital, Inverness			04/03/2009	CF	Europe	Ireland	Dublin		SVH, Dublin			?
SMRL_BA	AHL_F	30	Abscessus3	Non-CF	Europe	UK	Lothian	Grampian	Raigmore Hospital, Inverness			04/03/2009	CF	Europe	UK	Alder_Hey	North_Staffs	Alder Hey Childrens	UNI HOS N STAFF STOKE ST4		02/07/2012
SMRL_BA	SMRL_BZ	5	Abscessus3	Non-CF	Europe	UK	Lothian	Grampian	Raigmore Hospital, Inverness			04/03/2009	Non-CF	Europe	UK	Lothian	Grampian	Raigmore Hospital, Inverness			03/05/2001
SMRL_BA	SMRL_AZ	9	Abscessus3	Non-CF	Europe	UK	Lothian	Grampian	Raigmore Hospital, Inverness			04/03/2009	Non-CF	Europe	UK	Lothian	Grampian	Raigmore Hospital, Inverness			30/04/2001
SMRL_BA	SMRL_CG	3	Abscessus3	Non-CF	Europe	UK	Lothian	Grampian	Raigmore Hospital, Inverness			04/03/2009	CF	Europe	UK	Greater_Glasgow		Raigmore Hospital, Inverness	Glasgow Royal Infirmary	Southern General Hospital	02/05/2001
SMRL_BA	SMRL_BB	8	Abscessus3	Non-CF	Europe	UK	Lothian	Grampian	Raigmore Hospital, Inverness			04/03/2009	Non-CF	Europe	UK	Lothian	Grampian	Raigmore Hospital, Inverness			02/05/2001
SMRL_BA	UNC_AD	23	Abscessus3	Non-CF	Europe	UK	Lothian	Grampian	Raigmore Hospital, Inverness			04/03/2009	CF	NorthAmerica	USA	UNC_Chapel_Hill		UNC_Chapel_Hill			10/10/2007
SMRL_BA	SMRL_F	34	Abscessus3	Non-CF	Europe	UK	Lothian	Grampian	Raigmore Hospital, Inverness			04/03/2009	?	Europe	UK	Greater_Glasgow		Southern General Hospital			17/06/2011
SMRL_BA	DEN_B	90	Abscessus3	Non-CF	Europe	UK	Lothian	Grampian	Raigmore Hospital, Inverness			04/03/2009	CF	Europe	Denmark	Copenhagen		Copenhagen			?
SMRL_BA	DEN_A	27	Abscessus3	Non-CF	Europe	UK	Lothian	Grampian	Raigmore Hospital, Inverness			04/03/2009	CF	Europe	Denmark	Copenhagen		Copenhagen			?
SMRL_BA	DEN_V	36	Abscessus3	Non-CF	Europe	UK	Lothian	Grampian	Raigmore Hospital, Inverness			04/03/2009	CF	Europe	Denmark	Skejby		Skejby			?
SMRL_BA	RVI_AE	174	Abscessus3	Non-CF	Europe	UK	Lothian	Grampian	Raigmore Hospital, Inverness			04/03/2009	CF	Europe	UK	Newcastle		RVI, Newcastle			01/02/2013
SMRL_BA	SMRL_BW	29	Abscessus3	Non-CF	Europe	UK	Lothian	Grampian	Raigmore Hospital, Inverness			04/03/2009	?	Europe	UK	Greater_Glasgow		Western Infirmary Glasgow	Southern General Hospital		05/08/2003
SMRL_BA	SMRL_T	34	Abscessus3	Non-CF	Europe	UK	Lothian	Grampian	Raigmore Hospital, Inverness			04/03/2009	CF	Europe	UK	Greater_Glasgow		Royal Hospital for Sick Children, Glasgow			06/11/2001
SMRL_BA	SMRL_CJ	97	Abscessus3	Non-CF	Europe	UK	Lothian	Grampian	Raigmore Hospital, Inverness			04/03/2009	CF	Europe	UK	Lothian		Western General Hospital			04/02/2004
SMRL_BA	SMRL_BF	27	Abscessus3	Non-CF	Europe	UK	Lothian	Grampian	Raigmore Hospital, Inverness			04/03/2009	?	Europe	UK	Greater_Glasgow		Royal Hospital for Sick Children, Glasgow	Southern General Hospital	Western Infirmary Glasgow	31/10/2006
SMRL_BA	SMRL_CS	40	Abscessus3	Non-CF	Europe	UK	Lothian	Grampian	Raigmore Hospital, Inverness			04/03/2009	CF	Europe	UK	Greater_Glasgow		Western Infirmary Glasgow			06/08/2007
SMRL_BA	SMRL_CT	36	Abscessus3	Non-CF	Europe	UK	Lothian	Grampian	Raigmore Hospital, Inverness			04/03/2009	CF	Europe	UK	Greater_Glasgow		Inverclyde Royal Hospital, Greenock			24/01/2005
SMRL_BA	UNC_CO	26	Abscessus3	Non-CF	Europe	UK	Lothian	Grampian	Raigmore Hospital, Inverness			04/03/2009	Non-CF	NorthAmerica	USA	UNC_Chapel_Hill		UNC_Chapel_Hill			14/01/2006
SMRL_BA	UNC_AR	29	Abscessus3	Non-CF	Europe	UK	Lothian	Grampian	Raigmore Hospital, Inverness			04/03/2009	CF	NorthAmerica	USA	UNC_Chapel_Hill		UNC_Chapel_Hill			04/06/2008
SMRL_BA	UNC_DB	26	Abscessus3	Non-CF	Europe	UK	Lothian	Grampian	Raigmore Hospital, Inverness			04/03/2009	CF	NorthAmerica	USA	UNC_Chapel_Hill		UNC_Chapel_Hill			07/10/2010
SMRL_BA	UNC_A	31	Abscessus3	Non-CF	Europe	UK	Lothian	Grampian	Raigmore Hospital, Inverness			04/03/2009	CF	NorthAmerica	USA	UNC_Chapel_Hill		UNC_Chapel_Hill			17/01/2013
SMRL_BA	AUS_S	103	Abscessus3	Non-CF	Europe	UK	Lothian	Grampian	Raigmore Hospital, Inverness			04/03/2009	CF	Oceania	Australia	TPCH		TPCH			2009
SMRL_BA	SVH_G	109	Abscessus3	Non-CF	Europe	UK	Lothian	Grampian	Raigmore Hospital, Inverness			04/03/2009	CF	Europe	Ireland	Dublin		SVH, Dublin			?
SMRL_BA	BIR_T	33	Abscessus3	Non-CF	Europe	UK	Lothian	Grampian	Raigmore Hospital, Inverness			04/03/2009	CF	Europe	UK	Birmingham_Heartlands		BIRMINGHAM HEARTLANDS HOSPITAL			03/01/2008
SMRL_BA	STH_K	102	Abscessus3	Non-CF	Europe	UK	Lothian	Grampian	Raigmore Hospital, Inverness			04/03/2009	CF	Europe	UK	Southampton		Southampton			15/10/2013
SMRL_BA	STH_L	103	Abscessus3	Non-CF	Europe	UK	Lothian	Grampian	Raigmore Hospital, Inverness			04/03/2009	CF	Europe	UK	Southampton		Southampton			05/11/2013
SMRL_BA	STH_C	117	Abscessus3	Non-CF	Europe	UK	Lothian	Grampian	Raigmore Hospital, Inverness			04/03/2009	CF	Europe	UK	Southampton		Southampton			07/09/2013
SMRL_BA	STH_D	99	Abscessus3	Non-CF	Europe	UK	Lothian	Grampian	Raigmore Hospital, Inverness			04/03/2009	CF	Europe	UK	Southampton		Southampton			14/08/2013
SMRL_BA	STH_E	32	Abscessus3	Non-CF	Europe	UK	Lothian	Grampian	Raigmore Hospital, Inverness			04/03/2009	CF	Europe	UK	Southampton		Southampton			16/08/2013
SMRL_BA	NOT_B	50	Abscessus3	Non-CF	Europe	UK	Lothian	Grampian	Raigmore Hospital, Inverness			04/03/2009	CF	Europe	UK	Nottingham		QUEENS MED CENT NOT UNI H			04/03/2010
SMRL_BA	BIR_N	31	Abscessus3	Non-CF	Europe	UK	Lothian	Grampian	Raigmore Hospital, Inverness			04/03/2009	CF	Europe	UK	Birmingham_Heartlands		BIRMINGHAM HEARTLANDS HOSPITAL			17/12/2010
SMRL_BA	AHL_C	91	Abscessus3	Non-CF	Europe	UK	Lothian	Grampian	Raigmore Hospital, Inverness			04/03/2009	CF	Europe	UK	North_Staffs	Alder_Hey	UNI HOS N STAFF STOKE ST4	Alder Hey Childrens		07/01/2011
SMRL_BA	NOT_C	119	Abscessus3	Non-CF	Europe	UK	Lothian	Grampian	Raigmore Hospital, Inverness			04/03/2009	CF	Europe	UK	Nottingham		QUEENS MED CENT NOT UNI H			17/02/2011
SMRL_BA	BIR_S	30	Abscessus3	Non-CF	Europe	UK	Lothian	Grampian	Raigmore Hospital, Inverness			04/03/2009	CF	Europe	UK	Birmingham_Childrens		BHAM CHILDRENS HOSP			02/03/2011
SMRL_BA	BIR_AA	34	Abscessus3	Non-CF	Europe	UK	Lothian	Grampian	Raigmore Hospital, Inverness			04/03/2009	CF	Europe	UK	Birmingham_Childrens		BHAM CHILDRENS HOSP			04/04/2011
SMRL_BA	LEI_H	13	Abscessus3	Non-CF	Europe	UK	Lothian	Grampian	Raigmore Hospital, Inverness			04/03/2009	CF	Europe	UK	Leicester		ROY INFIRM LEICESTER LE1			06/12/2011
SMRL_BA	AHL_H	88	Abscessus3	Non-CF	Europe	UK	Lothian	Grampian	Raigmore Hospital, Inverness			04/03/2009	CF	Europe	UK	North_Staffs	Manchester	UNI HOS N STAFF STOKE ST4	Stoke Hospital	Wythenshawe	22/06/2012
SMRL_BA	RHS_U	89	Abscessus3	Non-CF	Europe	UK	Lothian	Grampian	Raigmore Hospital, Inverness			04/03/2009	CF	Europe	UK	Sheffield_Teaching		NORTH GEN H SHEFFIELD S5			22/09/2012
SMRL_BA	RHS_T	36	Abscessus3	Non-CF	Europe	UK	Lothian	Grampian	Raigmore Hospital, Inverness			04/03/2009	CF	Europe	UK	Sheffield_Teaching		Northern General Hospital, Sheffield			12/10/2012
SMRL_BA	SWE_C	86	Abscessus3	Non-CF	Europe	UK	Lothian	Grampian	Raigmore Hospital, Inverness			04/03/2009	CF	Europe	Sweden	Sweden		Sweden			?
SMRL_BA	SWE_D	85	Abscessus3	Non-CF	Europe	UK	Lothian	Grampian	Raigmore Hospital, Inverness			04/03/2009	CF	Europe	Sweden	Sweden		Sweden			?
SMRL_BA	UNC_H	18	Abscessus3	Non-CF	Europe	UK	Lothian	Grampian	Raigmore Hospital, Inverness			04/03/2009	CF	NorthAmerica	USA	UNC_Chapel_Hill		UNC_Chapel_Hill			09/10/2005
SMRL_BA	PAP_004	85	Abscessus3	Non-CF	Europe	UK	Lothian	Grampian	Raigmore Hospital, Inverness			04/03/2009	Non-CF	Europe	UK	Papworth		Papworth			19/11/2009
SMRL_BA	PAP_005	33	Abscessus3	Non-CF	Europe	UK	Lothian	Grampian	Raigmore Hospital, Inverness			04/03/2009	Non-CF	Europe	UK	Papworth		Papworth			15/02/2010
SMRL_BA	PAP_008	93	Abscessus3	Non-CF	Europe	UK	Lothian	Grampian	Raigmore Hospital, Inverness			04/03/2009	CF	Europe	UK	Papworth		Papworth			02/11/2007
SMRL_BA	PAP_015	29	Abscessus3	Non-CF	Europe	UK	Lothian	Grampian	Raigmore Hospital, Inverness			04/03/2009	CF	Europe	UK	Papworth		Papworth			14/01/2008
SMRL_BA	PAP_027	128	Abscessus3	Non-CF	Europe	UK	Lothian	Grampian	Raigmore Hospital, Inverness			04/03/2009	CF	Europe	UK	Papworth		Papworth			21/12/2010
SMRL_BA	PAP_033	98	Abscessus3	Non-CF	Europe	UK	Lothian	Grampian	Raigmore Hospital, Inverness			04/03/2009	CF	Europe	UK	Papworth		Papworth			03/12/2007
SMRL_BA	Melb-002	119	Abscessus3	Non-CF	Europe	UK	Lothian	Grampian	Raigmore Hospital, Inverness			04/03/2009	CF	Oceania	Australia	RCH		RCH			Mar-14
SMRL_BA	Melb-008	111	Abscessus3	Non-CF	Europe	UK	Lothian	Grampian	Raigmore Hospital, Inverness			04/03/2009	CF	Oceania	Australia	RCH		RCH			Dec-14
SMRL_BA	Melb-009	119	Abscessus3	Non-CF	Europe	UK	Lothian	Grampian	Raigmore Hospital, Inverness			04/03/2009	CF	Oceania	Australia	RCH		RCH			Feb-15
SMRL_BA	Melb-010	51	Abscessus3	Non-CF	Europe	UK	Lothian	Grampian	Raigmore Hospital, Inverness			04/03/2009	CF	Oceania	Australia	RCH		RCH			Jan-15
SMRL_BA	Melb-013	119	Abscessus3	Non-CF	Europe	UK	Lothian	Grampian	Raigmore Hospital, Inverness			04/03/2009	CF	Oceania	Australia	RCH		RCH			Jan-16
SMRL_BA	Melb-014	117	Abscessus3	Non-CF	Europe	UK	Lothian	Grampian	Raigmore Hospital, Inverness			04/03/2009	CF	Oceania	Australia	RCH		RCH			May-16
SMRL_BA	GOSH2	40	Abscessus3	Non-CF	Europe	UK	Lothian	Grampian	Raigmore Hospital, Inverness			04/03/2009	CF	Europe	UK	London_GOSH		London_GOSH			05/01/2009
SMRL_BA	GOSH21	120	Abscessus3	Non-CF	Europe	UK	Lothian	Grampian	Raigmore Hospital, Inverness			04/03/2009	CF	Europe	UK	London_GOSH		London_GOSH			29/10/2009
SMRL_BA	GOSH40	27	Abscessus3	Non-CF	Europe	UK	Lothian	Grampian	Raigmore Hospital, Inverness			04/03/2009	CF	Europe	UK	London_GOSH		London_GOSH			18/09/2015
SMRL_BA	GOSH41	27	Abscessus3	Non-CF	Europe	UK	Lothian	Grampian	Raigmore Hospital, Inverness			04/03/2009	CF	Europe	UK	London_GOSH		London_GOSH			20/11/2015
SMRL_BA	GOSH8	32	Abscessus3	Non-CF	Europe	UK	Lothian	Grampian	Raigmore Hospital, Inverness			04/03/2009	CF	Europe	UK	London_GOSH		London_GOSH			27/10/2009
SMRL_BA	GOSH9	27	Abscessus3	Non-CF	Europe	UK	Lothian	Grampian	Raigmore Hospital, Inverness			04/03/2009	CF	Europe	UK	London_GOSH		London_GOSH			17/11/2009
SMRL_BA	CF00764	105	Abscessus3	Non-CF	Europe	UK	Lothian	Grampian	Raigmore Hospital, Inverness			04/03/2009	CF	NorthAmerica	USA	TX					11/08/2016
SMRL_BA	CF00297	201	Abscessus3	Non-CF	Europe	UK	Lothian	Grampian	Raigmore Hospital, Inverness			04/03/2009	CF	NorthAmerica	USA	TN					18/03/2016
SMRL_BA	CF00108	108	Abscessus3	Non-CF	Europe	UK	Lothian	Grampian	Raigmore Hospital, Inverness			04/03/2009	CF	NorthAmerica	USA	AL					14/12/2015
SMRL_BA	CF00123	111	Abscessus3	Non-CF	Europe	UK	Lothian	Grampian	Raigmore Hospital, Inverness			04/03/2009	CF	NorthAmerica	USA	CA					20/04/2016
SMRL_BA	CF00017	80	Abscessus3	Non-CF	Europe	UK	Lothian	Grampian	Raigmore Hospital, Inverness			04/03/2009	CF	NorthAmerica	USA	CO					08/04/2015
SMRL_BA	CF00152	38	Abscessus3	Non-CF	Europe	UK	Lothian	Grampian	Raigmore Hospital, Inverness			04/03/2009	CF	NorthAmerica	USA	IL					21/01/2016
SMRL_BA	CF00032	106	Abscessus3	Non-CF	Europe	UK	Lothian	Grampian	Raigmore Hospital, Inverness			04/03/2009	CF	NorthAmerica	USA	TX					27/02/2015
SMRL_BA	CF00045	100	Abscessus3	Non-CF	Europe	UK	Lothian	Grampian	Raigmore Hospital, Inverness			04/03/2009	CF	NorthAmerica	USA	TX					26/12/2015
SMRL_BA	UNC_AS	18	Abscessus3	Non-CF	Europe	UK	Lothian	Grampian	Raigmore Hospital, Inverness			04/03/2009	CF	NorthAmerica	USA	UNC_Chapel_Hill		UNC_Chapel_Hill			?
SMRL_BA	Ireland_8	33	Abscessus3	Non-CF	Europe	UK	Lothian	Grampian	Raigmore Hospital, Inverness			04/03/2009	CF	Europe	Ireland	Ireland_E		Ireland_E
SMRL_BA	Ireland_11	30	Abscessus3	Non-CF	Europe	UK	Lothian	Grampian	Raigmore Hospital, Inverness			04/03/2009	CF	Europe	Ireland	Ireland_E		Ireland_E
SMRL_BA	Ireland_19	43	Abscessus3	Non-CF	Europe	UK	Lothian	Grampian	Raigmore Hospital, Inverness			04/03/2009	CF	Europe	Ireland	Ireland_A	Ireland_D	Ireland_A	Ireland_D
SMRL_BA	Ireland_16	39	Abscessus3	Non-CF	Europe	UK	Lothian	Grampian	Raigmore Hospital, Inverness			04/03/2009	CF	Europe	Ireland	Ireland_E		Ireland_E
SMRL_BA	Ireland_9	36	Abscessus3	Non-CF	Europe	UK	Lothian	Grampian	Raigmore Hospital, Inverness			04/03/2009	CF	Europe	Ireland	Ireland_A		Ireland_A
SMRL_BA	Ireland_14	46	Abscessus3	Non-CF	Europe	UK	Lothian	Grampian	Raigmore Hospital, Inverness			04/03/2009	CF	Europe	Ireland	Ireland_A		Ireland_A
SMRL_BA	Ireland_5	109	Abscessus3	Non-CF	Europe	UK	Lothian	Grampian	Raigmore Hospital, Inverness			04/03/2009	CF	Europe	Ireland	Ireland_A		Ireland_A
SMRL_BA	Ireland_23	41	Abscessus3	Non-CF	Europe	UK	Lothian	Grampian	Raigmore Hospital, Inverness			04/03/2009	CF	Europe	Ireland	Ireland_C		Ireland_C
SMRL_BA	Netherlands_2	96	Abscessus3	Non-CF	Europe	UK	Lothian	Grampian	Raigmore Hospital, Inverness			04/03/2009	CF	Europe	Netherlands
SMRL_BA	Netherlands_14	107	Abscessus3	Non-CF	Europe	UK	Lothian	Grampian	Raigmore Hospital, Inverness			04/03/2009	Non-CF	Europe	Netherlands
SMRL_BA	Netherlands_17	103	Abscessus3	Non-CF	Europe	UK	Lothian	Grampian	Raigmore Hospital, Inverness			04/03/2009	CF	Europe	Netherlands
SMRL_BA	Netherlands_19	99	Abscessus3	Non-CF	Europe	UK	Lothian	Grampian	Raigmore Hospital, Inverness			04/03/2009	CF	Europe	Netherlands
SMRL_BA	Netherlands_20	100	Abscessus3	Non-CF	Europe	UK	Lothian	Grampian	Raigmore Hospital, Inverness			04/03/2009	CF	Europe	Netherlands
SMRL_BA	Netherlands_23	97	Abscessus3	Non-CF	Europe	UK	Lothian	Grampian	Raigmore Hospital, Inverness			04/03/2009	CF	Europe	Netherlands
SMRL_BA	Netherlands_26	124	Abscessus3	Non-CF	Europe	UK	Lothian	Grampian	Raigmore Hospital, Inverness			04/03/2009	CF	Europe	Netherlands
SMRL_BA	Manchester_LD	117	Abscessus3	Non-CF	Europe	UK	Lothian	Grampian	Raigmore Hospital, Inverness			04/03/2009	CF	Europe	UK	Manchester
SMRL_BA	Manchester_MH	34	Abscessus3	Non-CF	Europe	UK	Lothian	Grampian	Raigmore Hospital, Inverness			04/03/2009	CF	Europe	UK	Manchester
SMRL_BA	Manchester_SB	33	Abscessus3	Non-CF	Europe	UK	Lothian	Grampian	Raigmore Hospital, Inverness			04/03/2009	CF	Europe	UK	Manchester
SMRL_BA	Manchester_JS	102	Abscessus3	Non-CF	Europe	UK	Lothian	Grampian	Raigmore Hospital, Inverness			04/03/2009	CF	Europe	UK	Manchester
SMRL_BA	Manchester_MM	98	Abscessus3	Non-CF	Europe	UK	Lothian	Grampian	Raigmore Hospital, Inverness			04/03/2009	CF	Europe	UK	Manchester
SMRL_BA	Manchester_SI	43	Abscessus3	Non-CF	Europe	UK	Lothian	Grampian	Raigmore Hospital, Inverness			04/03/2009	CF	Europe	UK	Manchester
SMRL_BA	Italy_FI	94	Abscessus3	Non-CF	Europe	UK	Lothian	Grampian	Raigmore Hospital, Inverness			04/03/2009	CF	Europe	Italy
SMRL_BA	Italy_IR	91	Abscessus3	Non-CF	Europe	UK	Lothian	Grampian	Raigmore Hospital, Inverness			04/03/2009	CF	Europe	Italy
SMRL_BA	Italy_GI	98	Abscessus3	Non-CF	Europe	UK	Lothian	Grampian	Raigmore Hospital, Inverness			04/03/2009	CF	Europe	Italy
SMRL_BA	Italy_MC	97	Abscessus3	Non-CF	Europe	UK	Lothian	Grampian	Raigmore Hospital, Inverness			04/03/2009	CF	Europe	Italy
SMRL_BA	Italy_TE	100	Abscessus3	Non-CF	Europe	UK	Lothian	Grampian	Raigmore Hospital, Inverness			04/03/2009	CF	Europe	Italy
SMRL_D	SMRL_BY	40	Abscessus3	Non-CF	Europe	UK	Grampian		Aberdeen Royal Infirmary			25/03/2008	CF	Europe	UK	Lothian	Grampian	Raigmore Hospital, Inverness			06/05/2008
SMRL_D	WRCM_B	63	Abscessus3	Non-CF	Europe	UK	Grampian		Aberdeen Royal Infirmary			25/03/2008	?	Europe	UK	Exeter		Exeter			?
SMRL_D	WRCM_F	39	Abscessus3	Non-CF	Europe	UK	Grampian		Aberdeen Royal Infirmary			25/03/2008	CF	Europe	UK	Wales		Llandough			?
SMRL_D	RVI_D	42	Abscessus3	Non-CF	Europe	UK	Grampian		Aberdeen Royal Infirmary			25/03/2008	CF	Europe	UK	Newcastle		RVI, Newcastle			02/09/2011
SMRL_D	RVI_G	43	Abscessus3	Non-CF	Europe	UK	Grampian		Aberdeen Royal Infirmary			25/03/2008	CF	Europe	UK	Newcastle		RVI, Newcastle			05/08/2011
SMRL_D	RVI_H	41	Abscessus3	Non-CF	Europe	UK	Grampian		Aberdeen Royal Infirmary			25/03/2008	CF	Europe	UK	Newcastle		RVI, Newcastle			12/09/2011
SMRL_D	RHS_E	44	Abscessus3	Non-CF	Europe	UK	Grampian		Aberdeen Royal Infirmary			25/03/2008	CF	Europe	UK	Sheffield_Childrens	Sheffield_Teaching	SCH	NORTH GEN H SHEFFIELD S5	ROY HALLAM SHEFFIELD S10	06/07/2011
SMRL_D	AHL_G	48	Abscessus3	Non-CF	Europe	UK	Grampian		Aberdeen Royal Infirmary			25/03/2008	CF	Europe	UK	Manchester		Wythenshawe			04/10/2011
SMRL_D	RLB_A	45	Abscessus3	Non-CF	Europe	UK	Grampian		Aberdeen Royal Infirmary			25/03/2008	CF	Europe	UK	Liverpool_Heart_and_Chest		Liverpool Heart and Chest			04/02/2011
SMRL_D	JRH_E	58	Abscessus3	Non-CF	Europe	UK	Grampian		Aberdeen Royal Infirmary			25/03/2008	Non-CF	Europe	UK	Oxford		Churchill Hospital			30/03/2012
SMRL_D	SVH_O	54	Abscessus3	Non-CF	Europe	UK	Grampian		Aberdeen Royal Infirmary			25/03/2008	CF	Europe	Ireland	Dublin		SVH, Dublin			?
SMRL_D	AHL_F	44	Abscessus3	Non-CF	Europe	UK	Grampian		Aberdeen Royal Infirmary			25/03/2008	CF	Europe	UK	Alder_Hey	North_Staffs	Alder Hey Childrens	UNI HOS N STAFF STOKE ST4		02/07/2012
SMRL_D	SMRL_BZ	39	Abscessus3	Non-CF	Europe	UK	Grampian		Aberdeen Royal Infirmary			25/03/2008	Non-CF	Europe	UK	Lothian	Grampian	Raigmore Hospital, Inverness			03/05/2001
SMRL_D	SMRL_AZ	43	Abscessus3	Non-CF	Europe	UK	Grampian		Aberdeen Royal Infirmary			25/03/2008	Non-CF	Europe	UK	Lothian	Grampian	Raigmore Hospital, Inverness			30/04/2001
SMRL_D	SMRL_CG	37	Abscessus3	Non-CF	Europe	UK	Grampian		Aberdeen Royal Infirmary			25/03/2008	CF	Europe	UK	Greater_Glasgow		Raigmore Hospital, Inverness	Glasgow Royal Infirmary	Southern General Hospital	02/05/2001
SMRL_D	SMRL_BB	42	Abscessus3	Non-CF	Europe	UK	Grampian		Aberdeen Royal Infirmary			25/03/2008	Non-CF	Europe	UK	Lothian	Grampian	Raigmore Hospital, Inverness			02/05/2001
SMRL_D	UNC_AD	37	Abscessus3	Non-CF	Europe	UK	Grampian		Aberdeen Royal Infirmary			25/03/2008	CF	NorthAmerica	USA	UNC_Chapel_Hill		UNC_Chapel_Hill			10/10/2007
SMRL_D	SMRL_F	48	Abscessus3	Non-CF	Europe	UK	Grampian		Aberdeen Royal Infirmary			25/03/2008	?	Europe	UK	Greater_Glasgow		Southern General Hospital			17/06/2011
SMRL_D	DEN_B	100	Abscessus3	Non-CF	Europe	UK	Grampian		Aberdeen Royal Infirmary			25/03/2008	CF	Europe	Denmark	Copenhagen		Copenhagen			?
SMRL_D	DEN_A	41	Abscessus3	Non-CF	Europe	UK	Grampian		Aberdeen Royal Infirmary			25/03/2008	CF	Europe	Denmark	Copenhagen		Copenhagen			?
SMRL_D	DEN_V	50	Abscessus3	Non-CF	Europe	UK	Grampian		Aberdeen Royal Infirmary			25/03/2008	CF	Europe	Denmark	Skejby		Skejby			?
SMRL_D	RVI_AE	183	Abscessus3	Non-CF	Europe	UK	Grampian		Aberdeen Royal Infirmary			25/03/2008	CF	Europe	UK	Newcastle		RVI, Newcastle			01/02/2013
SMRL_D	SMRL_BW	33	Abscessus3	Non-CF	Europe	UK	Grampian		Aberdeen Royal Infirmary			25/03/2008	?	Europe	UK	Greater_Glasgow		Western Infirmary Glasgow	Southern General Hospital		05/08/2003
SMRL_D	SMRL_T	38	Abscessus3	Non-CF	Europe	UK	Grampian		Aberdeen Royal Infirmary			25/03/2008	CF	Europe	UK	Greater_Glasgow		Royal Hospital for Sick Children, Glasgow			06/11/2001
SMRL_D	SMRL_CJ	107	Abscessus3	Non-CF	Europe	UK	Grampian		Aberdeen Royal Infirmary			25/03/2008	CF	Europe	UK	Lothian		Western General Hospital			04/02/2004
SMRL_D	SMRL_BF	32	Abscessus3	Non-CF	Europe	UK	Grampian		Aberdeen Royal Infirmary			25/03/2008	?	Europe	UK	Greater_Glasgow		Royal Hospital for Sick Children, Glasgow	Southern General Hospital	Western Infirmary Glasgow	31/10/2006
SMRL_D	SMRL_CS	45	Abscessus3	Non-CF	Europe	UK	Grampian		Aberdeen Royal Infirmary			25/03/2008	CF	Europe	UK	Greater_Glasgow		Western Infirmary Glasgow			06/08/2007
SMRL_D	SMRL_CT	41	Abscessus3	Non-CF	Europe	UK	Grampian		Aberdeen Royal Infirmary			25/03/2008	CF	Europe	UK	Greater_Glasgow		Inverclyde Royal Hospital, Greenock			24/01/2005
SMRL_D	UNC_CO	40	Abscessus3	Non-CF	Europe	UK	Grampian		Aberdeen Royal Infirmary			25/03/2008	Non-CF	NorthAmerica	USA	UNC_Chapel_Hill		UNC_Chapel_Hill			14/01/2006
SMRL_D	UNC_AR	43	Abscessus3	Non-CF	Europe	UK	Grampian		Aberdeen Royal Infirmary			25/03/2008	CF	NorthAmerica	USA	UNC_Chapel_Hill		UNC_Chapel_Hill			04/06/2008
SMRL_D	UNC_DB	35	Abscessus3	Non-CF	Europe	UK	Grampian		Aberdeen Royal Infirmary			25/03/2008	CF	NorthAmerica	USA	UNC_Chapel_Hill		UNC_Chapel_Hill			07/10/2010
SMRL_D	UNC_A	45	Abscessus3	Non-CF	Europe	UK	Grampian		Aberdeen Royal Infirmary			25/03/2008	CF	NorthAmerica	USA	UNC_Chapel_Hill		UNC_Chapel_Hill			17/01/2013
SMRL_D	AUS_S	112	Abscessus3	Non-CF	Europe	UK	Grampian		Aberdeen Royal Infirmary			25/03/2008	CF	Oceania	Australia	TPCH		TPCH			2009
SMRL_D	SVH_G	122	Abscessus3	Non-CF	Europe	UK	Grampian		Aberdeen Royal Infirmary			25/03/2008	CF	Europe	Ireland	Dublin		SVH, Dublin			?
SMRL_D	BIR_T	38	Abscessus3	Non-CF	Europe	UK	Grampian		Aberdeen Royal Infirmary			25/03/2008	CF	Europe	UK	Birmingham_Heartlands		BIRMINGHAM HEARTLANDS HOSPITAL			03/01/2008
SMRL_D	STH_K	110	Abscessus3	Non-CF	Europe	UK	Grampian		Aberdeen Royal Infirmary			25/03/2008	CF	Europe	UK	Southampton		Southampton			15/10/2013
SMRL_D	STH_L	111	Abscessus3	Non-CF	Europe	UK	Grampian		Aberdeen Royal Infirmary			25/03/2008	CF	Europe	UK	Southampton		Southampton			05/11/2013
SMRL_D	STH_C	131	Abscessus3	Non-CF	Europe	UK	Grampian		Aberdeen Royal Infirmary			25/03/2008	CF	Europe	UK	Southampton		Southampton			07/09/2013
SMRL_D	STH_D	107	Abscessus3	Non-CF	Europe	UK	Grampian		Aberdeen Royal Infirmary			25/03/2008	CF	Europe	UK	Southampton		Southampton			14/08/2013
SMRL_D	STH_E	46	Abscessus3	Non-CF	Europe	UK	Grampian		Aberdeen Royal Infirmary			25/03/2008	CF	Europe	UK	Southampton		Southampton			16/08/2013
SMRL_D	NOT_B	63	Abscessus3	Non-CF	Europe	UK	Grampian		Aberdeen Royal Infirmary			25/03/2008	CF	Europe	UK	Nottingham		QUEENS MED CENT NOT UNI H			04/03/2010
SMRL_D	BIR_N	44	Abscessus3	Non-CF	Europe	UK	Grampian		Aberdeen Royal Infirmary			25/03/2008	CF	Europe	UK	Birmingham_Heartlands		BIRMINGHAM HEARTLANDS HOSPITAL			17/12/2010
SMRL_D	AHL_C	99	Abscessus3	Non-CF	Europe	UK	Grampian		Aberdeen Royal Infirmary			25/03/2008	CF	Europe	UK	North_Staffs	Alder_Hey	UNI HOS N STAFF STOKE ST4	Alder Hey Childrens		07/01/2011
SMRL_D	NOT_C	130	Abscessus3	Non-CF	Europe	UK	Grampian		Aberdeen Royal Infirmary			25/03/2008	CF	Europe	UK	Nottingham		QUEENS MED CENT NOT UNI H			17/02/2011
SMRL_D	BIR_S	44	Abscessus3	Non-CF	Europe	UK	Grampian		Aberdeen Royal Infirmary			25/03/2008	CF	Europe	UK	Birmingham_Childrens		BHAM CHILDRENS HOSP			02/03/2011
SMRL_D	BIR_AA	48	Abscessus3	Non-CF	Europe	UK	Grampian		Aberdeen Royal Infirmary			25/03/2008	CF	Europe	UK	Birmingham_Childrens		BHAM CHILDRENS HOSP			04/04/2011
SMRL_D	LEI_H	27	Abscessus3	Non-CF	Europe	UK	Grampian		Aberdeen Royal Infirmary			25/03/2008	CF	Europe	UK	Leicester		ROY INFIRM LEICESTER LE1			06/12/2011
SMRL_D	AHL_H	97	Abscessus3	Non-CF	Europe	UK	Grampian		Aberdeen Royal Infirmary			25/03/2008	CF	Europe	UK	North_Staffs	Manchester	UNI HOS N STAFF STOKE ST4	Stoke Hospital	Wythenshawe	22/06/2012
SMRL_D	RHS_U	99	Abscessus3	Non-CF	Europe	UK	Grampian		Aberdeen Royal Infirmary			25/03/2008	CF	Europe	UK	Sheffield_Teaching		NORTH GEN H SHEFFIELD S5			22/09/2012
SMRL_D	RHS_T	41	Abscessus3	Non-CF	Europe	UK	Grampian		Aberdeen Royal Infirmary			25/03/2008	CF	Europe	UK	Sheffield_Teaching		Northern General Hospital, Sheffield			12/10/2012
SMRL_D	SWE_C	96	Abscessus3	Non-CF	Europe	UK	Grampian		Aberdeen Royal Infirmary			25/03/2008	CF	Europe	Sweden	Sweden		Sweden			?
SMRL_D	SWE_D	93	Abscessus3	Non-CF	Europe	UK	Grampian		Aberdeen Royal Infirmary			25/03/2008	CF	Europe	Sweden	Sweden		Sweden			?
SMRL_D	UNC_H	32	Abscessus3	Non-CF	Europe	UK	Grampian		Aberdeen Royal Infirmary			25/03/2008	CF	NorthAmerica	USA	UNC_Chapel_Hill		UNC_Chapel_Hill			09/10/2005
SMRL_D	PAP_004	96	Abscessus3	Non-CF	Europe	UK	Grampian		Aberdeen Royal Infirmary			25/03/2008	Non-CF	Europe	UK	Papworth		Papworth			19/11/2009
SMRL_D	PAP_005	41	Abscessus3	Non-CF	Europe	UK	Grampian		Aberdeen Royal Infirmary			25/03/2008	Non-CF	Europe	UK	Papworth		Papworth			15/02/2010
SMRL_D	PAP_008	105	Abscessus3	Non-CF	Europe	UK	Grampian		Aberdeen Royal Infirmary			25/03/2008	CF	Europe	UK	Papworth		Papworth			02/11/2007
SMRL_D	PAP_015	43	Abscessus3	Non-CF	Europe	UK	Grampian		Aberdeen Royal Infirmary			25/03/2008	CF	Europe	UK	Papworth		Papworth			14/01/2008
SMRL_D	PAP_027	137	Abscessus3	Non-CF	Europe	UK	Grampian		Aberdeen Royal Infirmary			25/03/2008	CF	Europe	UK	Papworth		Papworth			21/12/2010
SMRL_D	PAP_033	107	Abscessus3	Non-CF	Europe	UK	Grampian		Aberdeen Royal Infirmary			25/03/2008	CF	Europe	UK	Papworth		Papworth			03/12/2007
SMRL_D	Melb-002	128	Abscessus3	Non-CF	Europe	UK	Grampian		Aberdeen Royal Infirmary			25/03/2008	CF	Oceania	Australia	RCH		RCH			Mar-14
SMRL_D	Melb-008	119	Abscessus3	Non-CF	Europe	UK	Grampian		Aberdeen Royal Infirmary			25/03/2008	CF	Oceania	Australia	RCH		RCH			Dec-14
SMRL_D	Melb-009	128	Abscessus3	Non-CF	Europe	UK	Grampian		Aberdeen Royal Infirmary			25/03/2008	CF	Oceania	Australia	RCH		RCH			Feb-15
SMRL_D	Melb-010	65	Abscessus3	Non-CF	Europe	UK	Grampian		Aberdeen Royal Infirmary			25/03/2008	CF	Oceania	Australia	RCH		RCH			Jan-15
SMRL_D	Melb-013	129	Abscessus3	Non-CF	Europe	UK	Grampian		Aberdeen Royal Infirmary			25/03/2008	CF	Oceania	Australia	RCH		RCH			Jan-16
SMRL_D	Melb-014	126	Abscessus3	Non-CF	Europe	UK	Grampian		Aberdeen Royal Infirmary			25/03/2008	CF	Oceania	Australia	RCH		RCH			May-16
SMRL_D	GOSH2	54	Abscessus3	Non-CF	Europe	UK	Grampian		Aberdeen Royal Infirmary			25/03/2008	CF	Europe	UK	London_GOSH		London_GOSH			05/01/2009
SMRL_D	GOSH21	129	Abscessus3	Non-CF	Europe	UK	Grampian		Aberdeen Royal Infirmary			25/03/2008	CF	Europe	UK	London_GOSH		London_GOSH			29/10/2009
SMRL_D	GOSH40	41	Abscessus3	Non-CF	Europe	UK	Grampian		Aberdeen Royal Infirmary			25/03/2008	CF	Europe	UK	London_GOSH		London_GOSH			18/09/2015
SMRL_D	GOSH41	41	Abscessus3	Non-CF	Europe	UK	Grampian		Aberdeen Royal Infirmary			25/03/2008	CF	Europe	UK	London_GOSH		London_GOSH			20/11/2015
SMRL_D	GOSH8	46	Abscessus3	Non-CF	Europe	UK	Grampian		Aberdeen Royal Infirmary			25/03/2008	CF	Europe	UK	London_GOSH		London_GOSH			27/10/2009
SMRL_D	GOSH9	45	Abscessus3	Non-CF	Europe	UK	Grampian		Aberdeen Royal Infirmary			25/03/2008	CF	Europe	UK	London_GOSH		London_GOSH			17/11/2009
SMRL_D	CF00764	116	Abscessus3	Non-CF	Europe	UK	Grampian		Aberdeen Royal Infirmary			25/03/2008	CF	NorthAmerica	USA	TX					11/08/2016
SMRL_D	CF00297	210	Abscessus3	Non-CF	Europe	UK	Grampian		Aberdeen Royal Infirmary			25/03/2008	CF	NorthAmerica	USA	TN					18/03/2016
SMRL_D	CF00108	119	Abscessus3	Non-CF	Europe	UK	Grampian		Aberdeen Royal Infirmary			25/03/2008	CF	NorthAmerica	USA	AL					14/12/2015
SMRL_D	CF00123	124	Abscessus3	Non-CF	Europe	UK	Grampian		Aberdeen Royal Infirmary			25/03/2008	CF	NorthAmerica	USA	CA					20/04/2016
SMRL_D	CF00017	91	Abscessus3	Non-CF	Europe	UK	Grampian		Aberdeen Royal Infirmary			25/03/2008	CF	NorthAmerica	USA	CO					08/04/2015
SMRL_D	CF00152	52	Abscessus3	Non-CF	Europe	UK	Grampian		Aberdeen Royal Infirmary			25/03/2008	CF	NorthAmerica	USA	IL					21/01/2016
SMRL_D	CF00032	119	Abscessus3	Non-CF	Europe	UK	Grampian		Aberdeen Royal Infirmary			25/03/2008	CF	NorthAmerica	USA	TX					27/02/2015
SMRL_D	CF00045	111	Abscessus3	Non-CF	Europe	UK	Grampian		Aberdeen Royal Infirmary			25/03/2008	CF	NorthAmerica	USA	TX					26/12/2015
SMRL_D	UNC_AS	32	Abscessus3	Non-CF	Europe	UK	Grampian		Aberdeen Royal Infirmary			25/03/2008	CF	NorthAmerica	USA	UNC_Chapel_Hill		UNC_Chapel_Hill			?
SMRL_D	Ireland_8	47	Abscessus3	Non-CF	Europe	UK	Grampian		Aberdeen Royal Infirmary			25/03/2008	CF	Europe	Ireland	Ireland_E		Ireland_E
SMRL_D	Ireland_11	44	Abscessus3	Non-CF	Europe	UK	Grampian		Aberdeen Royal Infirmary			25/03/2008	CF	Europe	Ireland	Ireland_E		Ireland_E
SMRL_D	Ireland_19	52	Abscessus3	Non-CF	Europe	UK	Grampian		Aberdeen Royal Infirmary			25/03/2008	CF	Europe	Ireland	Ireland_A	Ireland_D	Ireland_A	Ireland_D
SMRL_D	Ireland_16	53	Abscessus3	Non-CF	Europe	UK	Grampian		Aberdeen Royal Infirmary			25/03/2008	CF	Europe	Ireland	Ireland_E		Ireland_E
SMRL_D	Ireland_9	50	Abscessus3	Non-CF	Europe	UK	Grampian		Aberdeen Royal Infirmary			25/03/2008	CF	Europe	Ireland	Ireland_A		Ireland_A
SMRL_D	Ireland_14	55	Abscessus3	Non-CF	Europe	UK	Grampian		Aberdeen Royal Infirmary			25/03/2008	CF	Europe	Ireland	Ireland_A		Ireland_A
SMRL_D	Ireland_5	122	Abscessus3	Non-CF	Europe	UK	Grampian		Aberdeen Royal Infirmary			25/03/2008	CF	Europe	Ireland	Ireland_A		Ireland_A
SMRL_D	Ireland_23	55	Abscessus3	Non-CF	Europe	UK	Grampian		Aberdeen Royal Infirmary			25/03/2008	CF	Europe	Ireland	Ireland_C		Ireland_C
SMRL_D	Netherlands_2	108	Abscessus3	Non-CF	Europe	UK	Grampian		Aberdeen Royal Infirmary			25/03/2008	CF	Europe	Netherlands
SMRL_D	Netherlands_14	115	Abscessus3	Non-CF	Europe	UK	Grampian		Aberdeen Royal Infirmary			25/03/2008	Non-CF	Europe	Netherlands
SMRL_D	Netherlands_17	112	Abscessus3	Non-CF	Europe	UK	Grampian		Aberdeen Royal Infirmary			25/03/2008	CF	Europe	Netherlands
SMRL_D	Netherlands_19	106	Abscessus3	Non-CF	Europe	UK	Grampian		Aberdeen Royal Infirmary			25/03/2008	CF	Europe	Netherlands
SMRL_D	Netherlands_20	112	Abscessus3	Non-CF	Europe	UK	Grampian		Aberdeen Royal Infirmary			25/03/2008	CF	Europe	Netherlands
SMRL_D	Netherlands_23	105	Abscessus3	Non-CF	Europe	UK	Grampian		Aberdeen Royal Infirmary			25/03/2008	CF	Europe	Netherlands
SMRL_D	Netherlands_26	132	Abscessus3	Non-CF	Europe	UK	Grampian		Aberdeen Royal Infirmary			25/03/2008	CF	Europe	Netherlands
SMRL_D	Manchester_LD	126	Abscessus3	Non-CF	Europe	UK	Grampian		Aberdeen Royal Infirmary			25/03/2008	CF	Europe	UK	Manchester
SMRL_D	Manchester_MH	48	Abscessus3	Non-CF	Europe	UK	Grampian		Aberdeen Royal Infirmary			25/03/2008	CF	Europe	UK	Manchester
SMRL_D	Manchester_SB	47	Abscessus3	Non-CF	Europe	UK	Grampian		Aberdeen Royal Infirmary			25/03/2008	CF	Europe	UK	Manchester
SMRL_D	Manchester_JS	110	Abscessus3	Non-CF	Europe	UK	Grampian		Aberdeen Royal Infirmary			25/03/2008	CF	Europe	UK	Manchester
SMRL_D	Manchester_MM	106	Abscessus3	Non-CF	Europe	UK	Grampian		Aberdeen Royal Infirmary			25/03/2008	CF	Europe	UK	Manchester
SMRL_D	Manchester_SI	57	Abscessus3	Non-CF	Europe	UK	Grampian		Aberdeen Royal Infirmary			25/03/2008	CF	Europe	UK	Manchester
SMRL_D	Italy_FI	105	Abscessus3	Non-CF	Europe	UK	Grampian		Aberdeen Royal Infirmary			25/03/2008	CF	Europe	Italy
SMRL_D	Italy_IR	99	Abscessus3	Non-CF	Europe	UK	Grampian		Aberdeen Royal Infirmary			25/03/2008	CF	Europe	Italy
SMRL_D	Italy_GI	106	Abscessus3	Non-CF	Europe	UK	Grampian		Aberdeen Royal Infirmary			25/03/2008	CF	Europe	Italy
SMRL_D	Italy_MC	104	Abscessus3	Non-CF	Europe	UK	Grampian		Aberdeen Royal Infirmary			25/03/2008	CF	Europe	Italy
SMRL_D	Italy_TE	107	Abscessus3	Non-CF	Europe	UK	Grampian		Aberdeen Royal Infirmary			25/03/2008	CF	Europe	Italy
SMRL_BY	WRCM_B	54	Abscessus3	CF	Europe	UK	Lothian	Grampian	Raigmore Hospital, Inverness			06/05/2008	?	Europe	UK	Exeter		Exeter			?
SMRL_BY	WRCM_F	34	Abscessus3	CF	Europe	UK	Lothian	Grampian	Raigmore Hospital, Inverness			06/05/2008	CF	Europe	UK	Wales		Llandough			?
SMRL_BY	RVI_D	28	Abscessus3	CF	Europe	UK	Lothian	Grampian	Raigmore Hospital, Inverness			06/05/2008	CF	Europe	UK	Newcastle		RVI, Newcastle			02/09/2011
SMRL_BY	RVI_G	31	Abscessus3	CF	Europe	UK	Lothian	Grampian	Raigmore Hospital, Inverness			06/05/2008	CF	Europe	UK	Newcastle		RVI, Newcastle			05/08/2011
SMRL_BY	RVI_H	27	Abscessus3	CF	Europe	UK	Lothian	Grampian	Raigmore Hospital, Inverness			06/05/2008	CF	Europe	UK	Newcastle		RVI, Newcastle			12/09/2011
SMRL_BY	RHS_E	31	Abscessus3	CF	Europe	UK	Lothian	Grampian	Raigmore Hospital, Inverness			06/05/2008	CF	Europe	UK	Sheffield_Childrens	Sheffield_Teaching	SCH	NORTH GEN H SHEFFIELD S5	ROY HALLAM SHEFFIELD S10	06/07/2011
SMRL_BY	AHL_G	34	Abscessus3	CF	Europe	UK	Lothian	Grampian	Raigmore Hospital, Inverness			06/05/2008	CF	Europe	UK	Manchester		Wythenshawe			04/10/2011
SMRL_BY	RLB_A	14	Abscessus3	CF	Europe	UK	Lothian	Grampian	Raigmore Hospital, Inverness			06/05/2008	CF	Europe	UK	Liverpool_Heart_and_Chest		Liverpool Heart and Chest			04/02/2011
SMRL_BY	JRH_E	45	Abscessus3	CF	Europe	UK	Lothian	Grampian	Raigmore Hospital, Inverness			06/05/2008	Non-CF	Europe	UK	Oxford		Churchill Hospital			30/03/2012
SMRL_BY	SVH_O	45	Abscessus3	CF	Europe	UK	Lothian	Grampian	Raigmore Hospital, Inverness			06/05/2008	CF	Europe	Ireland	Dublin		SVH, Dublin			?
SMRL_BY	AHL_F	33	Abscessus3	CF	Europe	UK	Lothian	Grampian	Raigmore Hospital, Inverness			06/05/2008	CF	Europe	UK	Alder_Hey	North_Staffs	Alder Hey Childrens	UNI HOS N STAFF STOKE ST4		02/07/2012
SMRL_BY	SMRL_BZ	8	Abscessus3	CF	Europe	UK	Lothian	Grampian	Raigmore Hospital, Inverness			06/05/2008	Non-CF	Europe	UK	Lothian	Grampian	Raigmore Hospital, Inverness			03/05/2001
SMRL_BY	SMRL_AZ	12	Abscessus3	CF	Europe	UK	Lothian	Grampian	Raigmore Hospital, Inverness			06/05/2008	Non-CF	Europe	UK	Lothian	Grampian	Raigmore Hospital, Inverness			30/04/2001
SMRL_BY	SMRL_CG	6	Abscessus3	CF	Europe	UK	Lothian	Grampian	Raigmore Hospital, Inverness			06/05/2008	CF	Europe	UK	Greater_Glasgow		Raigmore Hospital, Inverness	Glasgow Royal Infirmary	Southern General Hospital	02/05/2001
SMRL_BY	SMRL_BB	11	Abscessus3	CF	Europe	UK	Lothian	Grampian	Raigmore Hospital, Inverness			06/05/2008	Non-CF	Europe	UK	Lothian	Grampian	Raigmore Hospital, Inverness			02/05/2001
SMRL_BY	UNC_AD	26	Abscessus3	CF	Europe	UK	Lothian	Grampian	Raigmore Hospital, Inverness			06/05/2008	CF	NorthAmerica	USA	UNC_Chapel_Hill		UNC_Chapel_Hill			10/10/2007
SMRL_BY	SMRL_F	34	Abscessus3	CF	Europe	UK	Lothian	Grampian	Raigmore Hospital, Inverness			06/05/2008	?	Europe	UK	Greater_Glasgow		Southern General Hospital			17/06/2011
SMRL_BY	DEN_B	89	Abscessus3	CF	Europe	UK	Lothian	Grampian	Raigmore Hospital, Inverness			06/05/2008	CF	Europe	Denmark	Copenhagen		Copenhagen			?
SMRL_BY	DEN_A	30	Abscessus3	CF	Europe	UK	Lothian	Grampian	Raigmore Hospital, Inverness			06/05/2008	CF	Europe	Denmark	Copenhagen		Copenhagen			?
SMRL_BY	DEN_V	36	Abscessus3	CF	Europe	UK	Lothian	Grampian	Raigmore Hospital, Inverness			06/05/2008	CF	Europe	Denmark	Skejby		Skejby			?
SMRL_BY	RVI_AE	174	Abscessus3	CF	Europe	UK	Lothian	Grampian	Raigmore Hospital, Inverness			06/05/2008	CF	Europe	UK	Newcastle		RVI, Newcastle			01/02/2013
SMRL_BY	SMRL_BW	29	Abscessus3	CF	Europe	UK	Lothian	Grampian	Raigmore Hospital, Inverness			06/05/2008	?	Europe	UK	Greater_Glasgow		Western Infirmary Glasgow	Southern General Hospital		05/08/2003
SMRL_BY	SMRL_T	34	Abscessus3	CF	Europe	UK	Lothian	Grampian	Raigmore Hospital, Inverness			06/05/2008	CF	Europe	UK	Greater_Glasgow		Royal Hospital for Sick Children, Glasgow			06/11/2001
SMRL_BY	SMRL_CJ	97	Abscessus3	CF	Europe	UK	Lothian	Grampian	Raigmore Hospital, Inverness			06/05/2008	CF	Europe	UK	Lothian		Western General Hospital			04/02/2004
SMRL_BY	SMRL_BF	27	Abscessus3	CF	Europe	UK	Lothian	Grampian	Raigmore Hospital, Inverness			06/05/2008	?	Europe	UK	Greater_Glasgow		Royal Hospital for Sick Children, Glasgow	Southern General Hospital	Western Infirmary Glasgow	31/10/2006
SMRL_BY	SMRL_CS	40	Abscessus3	CF	Europe	UK	Lothian	Grampian	Raigmore Hospital, Inverness			06/05/2008	CF	Europe	UK	Greater_Glasgow		Western Infirmary Glasgow			06/08/2007
SMRL_BY	SMRL_CT	36	Abscessus3	CF	Europe	UK	Lothian	Grampian	Raigmore Hospital, Inverness			06/05/2008	CF	Europe	UK	Greater_Glasgow		Inverclyde Royal Hospital, Greenock			24/01/2005
SMRL_BY	UNC_CO	29	Abscessus3	CF	Europe	UK	Lothian	Grampian	Raigmore Hospital, Inverness			06/05/2008	Non-CF	NorthAmerica	USA	UNC_Chapel_Hill		UNC_Chapel_Hill			14/01/2006
SMRL_BY	UNC_AR	32	Abscessus3	CF	Europe	UK	Lothian	Grampian	Raigmore Hospital, Inverness			06/05/2008	CF	NorthAmerica	USA	UNC_Chapel_Hill		UNC_Chapel_Hill			04/06/2008
SMRL_BY	UNC_DB	26	Abscessus3	CF	Europe	UK	Lothian	Grampian	Raigmore Hospital, Inverness			06/05/2008	CF	NorthAmerica	USA	UNC_Chapel_Hill		UNC_Chapel_Hill			07/10/2010
SMRL_BY	UNC_A	31	Abscessus3	CF	Europe	UK	Lothian	Grampian	Raigmore Hospital, Inverness			06/05/2008	CF	NorthAmerica	USA	UNC_Chapel_Hill		UNC_Chapel_Hill			17/01/2013
SMRL_BY	AUS_S	103	Abscessus3	CF	Europe	UK	Lothian	Grampian	Raigmore Hospital, Inverness			06/05/2008	CF	Oceania	Australia	TPCH		TPCH			2009
SMRL_BY	SVH_G	109	Abscessus3	CF	Europe	UK	Lothian	Grampian	Raigmore Hospital, Inverness			06/05/2008	CF	Europe	Ireland	Dublin		SVH, Dublin			?
SMRL_BY	BIR_T	33	Abscessus3	CF	Europe	UK	Lothian	Grampian	Raigmore Hospital, Inverness			06/05/2008	CF	Europe	UK	Birmingham_Heartlands		BIRMINGHAM HEARTLANDS HOSPITAL			03/01/2008
SMRL_BY	STH_K	102	Abscessus3	CF	Europe	UK	Lothian	Grampian	Raigmore Hospital, Inverness			06/05/2008	CF	Europe	UK	Southampton		Southampton			15/10/2013
SMRL_BY	STH_L	103	Abscessus3	CF	Europe	UK	Lothian	Grampian	Raigmore Hospital, Inverness			06/05/2008	CF	Europe	UK	Southampton		Southampton			05/11/2013
SMRL_BY	STH_C	116	Abscessus3	CF	Europe	UK	Lothian	Grampian	Raigmore Hospital, Inverness			06/05/2008	CF	Europe	UK	Southampton		Southampton			07/09/2013
SMRL_BY	STH_D	99	Abscessus3	CF	Europe	UK	Lothian	Grampian	Raigmore Hospital, Inverness			06/05/2008	CF	Europe	UK	Southampton		Southampton			14/08/2013
SMRL_BY	STH_E	32	Abscessus3	CF	Europe	UK	Lothian	Grampian	Raigmore Hospital, Inverness			06/05/2008	CF	Europe	UK	Southampton		Southampton			16/08/2013
SMRL_BY	NOT_B	53	Abscessus3	CF	Europe	UK	Lothian	Grampian	Raigmore Hospital, Inverness			06/05/2008	CF	Europe	UK	Nottingham		QUEENS MED CENT NOT UNI H			04/03/2010
SMRL_BY	BIR_N	31	Abscessus3	CF	Europe	UK	Lothian	Grampian	Raigmore Hospital, Inverness			06/05/2008	CF	Europe	UK	Birmingham_Heartlands		BIRMINGHAM HEARTLANDS HOSPITAL			17/12/2010
SMRL_BY	AHL_C	91	Abscessus3	CF	Europe	UK	Lothian	Grampian	Raigmore Hospital, Inverness			06/05/2008	CF	Europe	UK	North_Staffs	Alder_Hey	UNI HOS N STAFF STOKE ST4	Alder Hey Childrens		07/01/2011
SMRL_BY	NOT_C	121	Abscessus3	CF	Europe	UK	Lothian	Grampian	Raigmore Hospital, Inverness			06/05/2008	CF	Europe	UK	Nottingham		QUEENS MED CENT NOT UNI H			17/02/2011
SMRL_BY	BIR_S	33	Abscessus3	CF	Europe	UK	Lothian	Grampian	Raigmore Hospital, Inverness			06/05/2008	CF	Europe	UK	Birmingham_Childrens		BHAM CHILDRENS HOSP			02/03/2011
SMRL_BY	BIR_AA	37	Abscessus3	CF	Europe	UK	Lothian	Grampian	Raigmore Hospital, Inverness			06/05/2008	CF	Europe	UK	Birmingham_Childrens		BHAM CHILDRENS HOSP			04/04/2011
SMRL_BY	LEI_H	16	Abscessus3	CF	Europe	UK	Lothian	Grampian	Raigmore Hospital, Inverness			06/05/2008	CF	Europe	UK	Leicester		ROY INFIRM LEICESTER LE1			06/12/2011
SMRL_BY	AHL_H	89	Abscessus3	CF	Europe	UK	Lothian	Grampian	Raigmore Hospital, Inverness			06/05/2008	CF	Europe	UK	North_Staffs	Manchester	UNI HOS N STAFF STOKE ST4	Stoke Hospital	Wythenshawe	22/06/2012
SMRL_BY	RHS_U	89	Abscessus3	CF	Europe	UK	Lothian	Grampian	Raigmore Hospital, Inverness			06/05/2008	CF	Europe	UK	Sheffield_Teaching		NORTH GEN H SHEFFIELD S5			22/09/2012
SMRL_BY	RHS_T	36	Abscessus3	CF	Europe	UK	Lothian	Grampian	Raigmore Hospital, Inverness			06/05/2008	CF	Europe	UK	Sheffield_Teaching		Northern General Hospital, Sheffield			12/10/2012
SMRL_BY	SWE_C	86	Abscessus3	CF	Europe	UK	Lothian	Grampian	Raigmore Hospital, Inverness			06/05/2008	CF	Europe	Sweden	Sweden		Sweden			?
SMRL_BY	SWE_D	85	Abscessus3	CF	Europe	UK	Lothian	Grampian	Raigmore Hospital, Inverness			06/05/2008	CF	Europe	Sweden	Sweden		Sweden			?
SMRL_BY	UNC_H	21	Abscessus3	CF	Europe	UK	Lothian	Grampian	Raigmore Hospital, Inverness			06/05/2008	CF	NorthAmerica	USA	UNC_Chapel_Hill		UNC_Chapel_Hill			09/10/2005
SMRL_BY	PAP_004	85	Abscessus3	CF	Europe	UK	Lothian	Grampian	Raigmore Hospital, Inverness			06/05/2008	Non-CF	Europe	UK	Papworth		Papworth			19/11/2009
SMRL_BY	PAP_005	33	Abscessus3	CF	Europe	UK	Lothian	Grampian	Raigmore Hospital, Inverness			06/05/2008	Non-CF	Europe	UK	Papworth		Papworth			15/02/2010
SMRL_BY	PAP_008	93	Abscessus3	CF	Europe	UK	Lothian	Grampian	Raigmore Hospital, Inverness			06/05/2008	CF	Europe	UK	Papworth		Papworth			02/11/2007
SMRL_BY	PAP_015	29	Abscessus3	CF	Europe	UK	Lothian	Grampian	Raigmore Hospital, Inverness			06/05/2008	CF	Europe	UK	Papworth		Papworth			14/01/2008
SMRL_BY	PAP_027	128	Abscessus3	CF	Europe	UK	Lothian	Grampian	Raigmore Hospital, Inverness			06/05/2008	CF	Europe	UK	Papworth		Papworth			21/12/2010
SMRL_BY	PAP_033	98	Abscessus3	CF	Europe	UK	Lothian	Grampian	Raigmore Hospital, Inverness			06/05/2008	CF	Europe	UK	Papworth		Papworth			03/12/2007
SMRL_BY	Melb-002	119	Abscessus3	CF	Europe	UK	Lothian	Grampian	Raigmore Hospital, Inverness			06/05/2008	CF	Oceania	Australia	RCH		RCH			Mar-14
SMRL_BY	Melb-008	109	Abscessus3	CF	Europe	UK	Lothian	Grampian	Raigmore Hospital, Inverness			06/05/2008	CF	Oceania	Australia	RCH		RCH			Dec-14
SMRL_BY	Melb-009	119	Abscessus3	CF	Europe	UK	Lothian	Grampian	Raigmore Hospital, Inverness			06/05/2008	CF	Oceania	Australia	RCH		RCH			Feb-15
SMRL_BY	Melb-010	51	Abscessus3	CF	Europe	UK	Lothian	Grampian	Raigmore Hospital, Inverness			06/05/2008	CF	Oceania	Australia	RCH		RCH			Jan-15
SMRL_BY	Melb-013	119	Abscessus3	CF	Europe	UK	Lothian	Grampian	Raigmore Hospital, Inverness			06/05/2008	CF	Oceania	Australia	RCH		RCH			Jan-16
SMRL_BY	Melb-014	115	Abscessus3	CF	Europe	UK	Lothian	Grampian	Raigmore Hospital, Inverness			06/05/2008	CF	Oceania	Australia	RCH		RCH			May-16
SMRL_BY	GOSH2	43	Abscessus3	CF	Europe	UK	Lothian	Grampian	Raigmore Hospital, Inverness			06/05/2008	CF	Europe	UK	London_GOSH		London_GOSH			05/01/2009
SMRL_BY	GOSH21	120	Abscessus3	CF	Europe	UK	Lothian	Grampian	Raigmore Hospital, Inverness			06/05/2008	CF	Europe	UK	London_GOSH		London_GOSH			29/10/2009
SMRL_BY	GOSH40	29	Abscessus3	CF	Europe	UK	Lothian	Grampian	Raigmore Hospital, Inverness			06/05/2008	CF	Europe	UK	London_GOSH		London_GOSH			18/09/2015
SMRL_BY	GOSH41	27	Abscessus3	CF	Europe	UK	Lothian	Grampian	Raigmore Hospital, Inverness			06/05/2008	CF	Europe	UK	London_GOSH		London_GOSH			20/11/2015
SMRL_BY	GOSH8	33	Abscessus3	CF	Europe	UK	Lothian	Grampian	Raigmore Hospital, Inverness			06/05/2008	CF	Europe	UK	London_GOSH		London_GOSH			27/10/2009
SMRL_BY	GOSH9	26	Abscessus3	CF	Europe	UK	Lothian	Grampian	Raigmore Hospital, Inverness			06/05/2008	CF	Europe	UK	London_GOSH		London_GOSH			17/11/2009
SMRL_BY	CF00764	105	Abscessus3	CF	Europe	UK	Lothian	Grampian	Raigmore Hospital, Inverness			06/05/2008	CF	NorthAmerica	USA	TX					11/08/2016
SMRL_BY	CF00297	200	Abscessus3	CF	Europe	UK	Lothian	Grampian	Raigmore Hospital, Inverness			06/05/2008	CF	NorthAmerica	USA	TN					18/03/2016
SMRL_BY	CF00108	108	Abscessus3	CF	Europe	UK	Lothian	Grampian	Raigmore Hospital, Inverness			06/05/2008	CF	NorthAmerica	USA	AL					14/12/2015
SMRL_BY	CF00123	110	Abscessus3	CF	Europe	UK	Lothian	Grampian	Raigmore Hospital, Inverness			06/05/2008	CF	NorthAmerica	USA	CA					20/04/2016
SMRL_BY	CF00017	77	Abscessus3	CF	Europe	UK	Lothian	Grampian	Raigmore Hospital, Inverness			06/05/2008	CF	NorthAmerica	USA	CO					08/04/2015
SMRL_BY	CF00152	38	Abscessus3	CF	Europe	UK	Lothian	Grampian	Raigmore Hospital, Inverness			06/05/2008	CF	NorthAmerica	USA	IL					21/01/2016
SMRL_BY	CF00032	108	Abscessus3	CF	Europe	UK	Lothian	Grampian	Raigmore Hospital, Inverness			06/05/2008	CF	NorthAmerica	USA	TX					27/02/2015
SMRL_BY	CF00045	100	Abscessus3	CF	Europe	UK	Lothian	Grampian	Raigmore Hospital, Inverness			06/05/2008	CF	NorthAmerica	USA	TX					26/12/2015
SMRL_BY	UNC_AS	21	Abscessus3	CF	Europe	UK	Lothian	Grampian	Raigmore Hospital, Inverness			06/05/2008	CF	NorthAmerica	USA	UNC_Chapel_Hill		UNC_Chapel_Hill			?
SMRL_BY	Ireland_8	36	Abscessus3	CF	Europe	UK	Lothian	Grampian	Raigmore Hospital, Inverness			06/05/2008	CF	Europe	Ireland	Ireland_E		Ireland_E
SMRL_BY	Ireland_11	33	Abscessus3	CF	Europe	UK	Lothian	Grampian	Raigmore Hospital, Inverness			06/05/2008	CF	Europe	Ireland	Ireland_E		Ireland_E
SMRL_BY	Ireland_19	41	Abscessus3	CF	Europe	UK	Lothian	Grampian	Raigmore Hospital, Inverness			06/05/2008	CF	Europe	Ireland	Ireland_A	Ireland_D	Ireland_A	Ireland_D
SMRL_BY	Ireland_16	42	Abscessus3	CF	Europe	UK	Lothian	Grampian	Raigmore Hospital, Inverness			06/05/2008	CF	Europe	Ireland	Ireland_E		Ireland_E
SMRL_BY	Ireland_9	37	Abscessus3	CF	Europe	UK	Lothian	Grampian	Raigmore Hospital, Inverness			06/05/2008	CF	Europe	Ireland	Ireland_A		Ireland_A
SMRL_BY	Ireland_14	44	Abscessus3	CF	Europe	UK	Lothian	Grampian	Raigmore Hospital, Inverness			06/05/2008	CF	Europe	Ireland	Ireland_A		Ireland_A
SMRL_BY	Ireland_5	109	Abscessus3	CF	Europe	UK	Lothian	Grampian	Raigmore Hospital, Inverness			06/05/2008	CF	Europe	Ireland	Ireland_A		Ireland_A
SMRL_BY	Ireland_23	41	Abscessus3	CF	Europe	UK	Lothian	Grampian	Raigmore Hospital, Inverness			06/05/2008	CF	Europe	Ireland	Ireland_C		Ireland_C
SMRL_BY	Netherlands_2	95	Abscessus3	CF	Europe	UK	Lothian	Grampian	Raigmore Hospital, Inverness			06/05/2008	CF	Europe	Netherlands
SMRL_BY	Netherlands_14	106	Abscessus3	CF	Europe	UK	Lothian	Grampian	Raigmore Hospital, Inverness			06/05/2008	Non-CF	Europe	Netherlands
SMRL_BY	Netherlands_17	103	Abscessus3	CF	Europe	UK	Lothian	Grampian	Raigmore Hospital, Inverness			06/05/2008	CF	Europe	Netherlands
SMRL_BY	Netherlands_19	99	Abscessus3	CF	Europe	UK	Lothian	Grampian	Raigmore Hospital, Inverness			06/05/2008	CF	Europe	Netherlands
SMRL_BY	Netherlands_20	99	Abscessus3	CF	Europe	UK	Lothian	Grampian	Raigmore Hospital, Inverness			06/05/2008	CF	Europe	Netherlands
SMRL_BY	Netherlands_23	97	Abscessus3	CF	Europe	UK	Lothian	Grampian	Raigmore Hospital, Inverness			06/05/2008	CF	Europe	Netherlands
SMRL_BY	Netherlands_26	124	Abscessus3	CF	Europe	UK	Lothian	Grampian	Raigmore Hospital, Inverness			06/05/2008	CF	Europe	Netherlands
SMRL_BY	Manchester_LD	117	Abscessus3	CF	Europe	UK	Lothian	Grampian	Raigmore Hospital, Inverness			06/05/2008	CF	Europe	UK	Manchester
SMRL_BY	Manchester_MH	34	Abscessus3	CF	Europe	UK	Lothian	Grampian	Raigmore Hospital, Inverness			06/05/2008	CF	Europe	UK	Manchester
SMRL_BY	Manchester_SB	36	Abscessus3	CF	Europe	UK	Lothian	Grampian	Raigmore Hospital, Inverness			06/05/2008	CF	Europe	UK	Manchester
SMRL_BY	Manchester_JS	103	Abscessus3	CF	Europe	UK	Lothian	Grampian	Raigmore Hospital, Inverness			06/05/2008	CF	Europe	UK	Manchester
SMRL_BY	Manchester_MM	98	Abscessus3	CF	Europe	UK	Lothian	Grampian	Raigmore Hospital, Inverness			06/05/2008	CF	Europe	UK	Manchester
SMRL_BY	Manchester_SI	43	Abscessus3	CF	Europe	UK	Lothian	Grampian	Raigmore Hospital, Inverness			06/05/2008	CF	Europe	UK	Manchester
SMRL_BY	Italy_FI	94	Abscessus3	CF	Europe	UK	Lothian	Grampian	Raigmore Hospital, Inverness			06/05/2008	CF	Europe	Italy
SMRL_BY	Italy_IR	92	Abscessus3	CF	Europe	UK	Lothian	Grampian	Raigmore Hospital, Inverness			06/05/2008	CF	Europe	Italy
SMRL_BY	Italy_GI	97	Abscessus3	CF	Europe	UK	Lothian	Grampian	Raigmore Hospital, Inverness			06/05/2008	CF	Europe	Italy
SMRL_BY	Italy_MC	97	Abscessus3	CF	Europe	UK	Lothian	Grampian	Raigmore Hospital, Inverness			06/05/2008	CF	Europe	Italy
SMRL_BY	Italy_TE	100	Abscessus3	CF	Europe	UK	Lothian	Grampian	Raigmore Hospital, Inverness			06/05/2008	CF	Europe	Italy
WRCM_B	WRCM_F	56	Abscessus3	?	Europe	UK	Exeter		Exeter			?	CF	Europe	UK	Wales		Llandough			?
WRCM_B	RVI_D	51	Abscessus3	?	Europe	UK	Exeter		Exeter			?	CF	Europe	UK	Newcastle		RVI, Newcastle			02/09/2011
WRCM_B	RVI_G	54	Abscessus3	?	Europe	UK	Exeter		Exeter			?	CF	Europe	UK	Newcastle		RVI, Newcastle			05/08/2011
WRCM_B	RVI_H	51	Abscessus3	?	Europe	UK	Exeter		Exeter			?	CF	Europe	UK	Newcastle		RVI, Newcastle			12/09/2011
WRCM_B	RHS_E	53	Abscessus3	?	Europe	UK	Exeter		Exeter			?	CF	Europe	UK	Sheffield_Childrens	Sheffield_Teaching	SCH	NORTH GEN H SHEFFIELD S5	ROY HALLAM SHEFFIELD S10	06/07/2011
WRCM_B	AHL_G	57	Abscessus3	?	Europe	UK	Exeter		Exeter			?	CF	Europe	UK	Manchester		Wythenshawe			04/10/2011
WRCM_B	RLB_A	56	Abscessus3	?	Europe	UK	Exeter		Exeter			?	CF	Europe	UK	Liverpool_Heart_and_Chest		Liverpool Heart and Chest			04/02/2011
WRCM_B	JRH_E	68	Abscessus3	?	Europe	UK	Exeter		Exeter			?	Non-CF	Europe	UK	Oxford		Churchill Hospital			30/03/2012
WRCM_B	SVH_O	68	Abscessus3	?	Europe	UK	Exeter		Exeter			?	CF	Europe	Ireland	Dublin		SVH, Dublin			?
WRCM_B	AHL_F	49	Abscessus3	?	Europe	UK	Exeter		Exeter			?	CF	Europe	UK	Alder_Hey	North_Staffs	Alder Hey Childrens	UNI HOS N STAFF STOKE ST4		02/07/2012
WRCM_B	SMRL_BZ	52	Abscessus3	?	Europe	UK	Exeter		Exeter			?	Non-CF	Europe	UK	Lothian	Grampian	Raigmore Hospital, Inverness			03/05/2001
WRCM_B	SMRL_AZ	55	Abscessus3	?	Europe	UK	Exeter		Exeter			?	Non-CF	Europe	UK	Lothian	Grampian	Raigmore Hospital, Inverness			30/04/2001
WRCM_B	SMRL_CG	47	Abscessus3	?	Europe	UK	Exeter		Exeter			?	CF	Europe	UK	Greater_Glasgow		Raigmore Hospital, Inverness	Glasgow Royal Infirmary	Southern General Hospital	02/05/2001
WRCM_B	SMRL_BB	54	Abscessus3	?	Europe	UK	Exeter		Exeter			?	Non-CF	Europe	UK	Lothian	Grampian	Raigmore Hospital, Inverness			02/05/2001
WRCM_B	UNC_AD	41	Abscessus3	?	Europe	UK	Exeter		Exeter			?	CF	NorthAmerica	USA	UNC_Chapel_Hill		UNC_Chapel_Hill			10/10/2007
WRCM_B	SMRL_F	55	Abscessus3	?	Europe	UK	Exeter		Exeter			?	?	Europe	UK	Greater_Glasgow		Southern General Hospital			17/06/2011
WRCM_B	DEN_B	114	Abscessus3	?	Europe	UK	Exeter		Exeter			?	CF	Europe	Denmark	Copenhagen		Copenhagen			?
WRCM_B	DEN_A	47	Abscessus3	?	Europe	UK	Exeter		Exeter			?	CF	Europe	Denmark	Copenhagen		Copenhagen			?
WRCM_B	DEN_V	58	Abscessus3	?	Europe	UK	Exeter		Exeter			?	CF	Europe	Denmark	Skejby		Skejby			?
WRCM_B	RVI_AE	197	Abscessus3	?	Europe	UK	Exeter		Exeter			?	CF	Europe	UK	Newcastle		RVI, Newcastle			01/02/2013
WRCM_B	SMRL_BW	52	Abscessus3	?	Europe	UK	Exeter		Exeter			?	?	Europe	UK	Greater_Glasgow		Western Infirmary Glasgow	Southern General Hospital		05/08/2003
WRCM_B	SMRL_T	57	Abscessus3	?	Europe	UK	Exeter		Exeter			?	CF	Europe	UK	Greater_Glasgow		Royal Hospital for Sick Children, Glasgow			06/11/2001
WRCM_B	SMRL_CJ	120	Abscessus3	?	Europe	UK	Exeter		Exeter			?	CF	Europe	UK	Lothian		Western General Hospital			04/02/2004
WRCM_B	SMRL_BF	50	Abscessus3	?	Europe	UK	Exeter		Exeter			?	?	Europe	UK	Greater_Glasgow		Royal Hospital for Sick Children, Glasgow	Southern General Hospital	Western Infirmary Glasgow	31/10/2006
WRCM_B	SMRL_CS	60	Abscessus3	?	Europe	UK	Exeter		Exeter			?	CF	Europe	UK	Greater_Glasgow		Western Infirmary Glasgow			06/08/2007
WRCM_B	SMRL_CT	59	Abscessus3	?	Europe	UK	Exeter		Exeter			?	CF	Europe	UK	Greater_Glasgow		Inverclyde Royal Hospital, Greenock			24/01/2005
WRCM_B	UNC_CO	46	Abscessus3	?	Europe	UK	Exeter		Exeter			?	Non-CF	NorthAmerica	USA	UNC_Chapel_Hill		UNC_Chapel_Hill			14/01/2006
WRCM_B	UNC_AR	49	Abscessus3	?	Europe	UK	Exeter		Exeter			?	CF	NorthAmerica	USA	UNC_Chapel_Hill		UNC_Chapel_Hill			04/06/2008
WRCM_B	UNC_DB	48	Abscessus3	?	Europe	UK	Exeter		Exeter			?	CF	NorthAmerica	USA	UNC_Chapel_Hill		UNC_Chapel_Hill			07/10/2010
WRCM_B	UNC_A	54	Abscessus3	?	Europe	UK	Exeter		Exeter			?	CF	NorthAmerica	USA	UNC_Chapel_Hill		UNC_Chapel_Hill			17/01/2013
WRCM_B	AUS_S	124	Abscessus3	?	Europe	UK	Exeter		Exeter			?	CF	Oceania	Australia	TPCH		TPCH			2009
WRCM_B	SVH_G	129	Abscessus3	?	Europe	UK	Exeter		Exeter			?	CF	Europe	Ireland	Dublin		SVH, Dublin			?
WRCM_B	BIR_T	55	Abscessus3	?	Europe	UK	Exeter		Exeter			?	CF	Europe	UK	Birmingham_Heartlands		BIRMINGHAM HEARTLANDS HOSPITAL			03/01/2008
WRCM_B	STH_K	126	Abscessus3	?	Europe	UK	Exeter		Exeter			?	CF	Europe	UK	Southampton		Southampton			15/10/2013
WRCM_B	STH_L	126	Abscessus3	?	Europe	UK	Exeter		Exeter			?	CF	Europe	UK	Southampton		Southampton			05/11/2013
WRCM_B	STH_C	140	Abscessus3	?	Europe	UK	Exeter		Exeter			?	CF	Europe	UK	Southampton		Southampton			07/09/2013
WRCM_B	STH_D	121	Abscessus3	?	Europe	UK	Exeter		Exeter			?	CF	Europe	UK	Southampton		Southampton			14/08/2013
WRCM_B	STH_E	53	Abscessus3	?	Europe	UK	Exeter		Exeter			?	CF	Europe	UK	Southampton		Southampton			16/08/2013
WRCM_B	NOT_B	59	Abscessus3	?	Europe	UK	Exeter		Exeter			?	CF	Europe	UK	Nottingham		QUEENS MED CENT NOT UNI H			04/03/2010
WRCM_B	BIR_N	54	Abscessus3	?	Europe	UK	Exeter		Exeter			?	CF	Europe	UK	Birmingham_Heartlands		BIRMINGHAM HEARTLANDS HOSPITAL			17/12/2010
WRCM_B	AHL_C	114	Abscessus3	?	Europe	UK	Exeter		Exeter			?	CF	Europe	UK	North_Staffs	Alder_Hey	UNI HOS N STAFF STOKE ST4	Alder Hey Childrens		07/01/2011
WRCM_B	NOT_C	145	Abscessus3	?	Europe	UK	Exeter		Exeter			?	CF	Europe	UK	Nottingham		QUEENS MED CENT NOT UNI H			17/02/2011
WRCM_B	BIR_S	47	Abscessus3	?	Europe	UK	Exeter		Exeter			?	CF	Europe	UK	Birmingham_Childrens		BHAM CHILDRENS HOSP			02/03/2011
WRCM_B	BIR_AA	50	Abscessus3	?	Europe	UK	Exeter		Exeter			?	CF	Europe	UK	Birmingham_Childrens		BHAM CHILDRENS HOSP			04/04/2011
WRCM_B	LEI_H	34	Abscessus3	?	Europe	UK	Exeter		Exeter			?	CF	Europe	UK	Leicester		ROY INFIRM LEICESTER LE1			06/12/2011
WRCM_B	AHL_H	111	Abscessus3	?	Europe	UK	Exeter		Exeter			?	CF	Europe	UK	North_Staffs	Manchester	UNI HOS N STAFF STOKE ST4	Stoke Hospital	Wythenshawe	22/06/2012
WRCM_B	RHS_U	111	Abscessus3	?	Europe	UK	Exeter		Exeter			?	CF	Europe	UK	Sheffield_Teaching		NORTH GEN H SHEFFIELD S5			22/09/2012
WRCM_B	RHS_T	61	Abscessus3	?	Europe	UK	Exeter		Exeter			?	CF	Europe	UK	Sheffield_Teaching		Northern General Hospital, Sheffield			12/10/2012
WRCM_B	SWE_C	109	Abscessus3	?	Europe	UK	Exeter		Exeter			?	CF	Europe	Sweden	Sweden		Sweden			?
WRCM_B	SWE_D	109	Abscessus3	?	Europe	UK	Exeter		Exeter			?	CF	Europe	Sweden	Sweden		Sweden			?
WRCM_B	UNC_H	33	Abscessus3	?	Europe	UK	Exeter		Exeter			?	CF	NorthAmerica	USA	UNC_Chapel_Hill		UNC_Chapel_Hill			09/10/2005
WRCM_B	PAP_004	104	Abscessus3	?	Europe	UK	Exeter		Exeter			?	Non-CF	Europe	UK	Papworth		Papworth			19/11/2009
WRCM_B	PAP_005	53	Abscessus3	?	Europe	UK	Exeter		Exeter			?	Non-CF	Europe	UK	Papworth		Papworth			15/02/2010
WRCM_B	PAP_008	111	Abscessus3	?	Europe	UK	Exeter		Exeter			?	CF	Europe	UK	Papworth		Papworth			02/11/2007
WRCM_B	PAP_015	49	Abscessus3	?	Europe	UK	Exeter		Exeter			?	CF	Europe	UK	Papworth		Papworth			14/01/2008
WRCM_B	PAP_027	147	Abscessus3	?	Europe	UK	Exeter		Exeter			?	CF	Europe	UK	Papworth		Papworth			21/12/2010
WRCM_B	PAP_033	118	Abscessus3	?	Europe	UK	Exeter		Exeter			?	CF	Europe	UK	Papworth		Papworth			03/12/2007
WRCM_B	Melb-002	139	Abscessus3	?	Europe	UK	Exeter		Exeter			?	CF	Oceania	Australia	RCH		RCH			Mar-14
WRCM_B	Melb-008	131	Abscessus3	?	Europe	UK	Exeter		Exeter			?	CF	Oceania	Australia	RCH		RCH			Dec-14
WRCM_B	Melb-009	139	Abscessus3	?	Europe	UK	Exeter		Exeter			?	CF	Oceania	Australia	RCH		RCH			Feb-15
WRCM_B	Melb-010	71	Abscessus3	?	Europe	UK	Exeter		Exeter			?	CF	Oceania	Australia	RCH		RCH			Jan-15
WRCM_B	Melb-013	136	Abscessus3	?	Europe	UK	Exeter		Exeter			?	CF	Oceania	Australia	RCH		RCH			Jan-16
WRCM_B	Melb-014	137	Abscessus3	?	Europe	UK	Exeter		Exeter			?	CF	Oceania	Australia	RCH		RCH			May-16
WRCM_B	GOSH2	56	Abscessus3	?	Europe	UK	Exeter		Exeter			?	CF	Europe	UK	London_GOSH		London_GOSH			05/01/2009
WRCM_B	GOSH21	139	Abscessus3	?	Europe	UK	Exeter		Exeter			?	CF	Europe	UK	London_GOSH		London_GOSH			29/10/2009
WRCM_B	GOSH40	43	Abscessus3	?	Europe	UK	Exeter		Exeter			?	CF	Europe	UK	London_GOSH		London_GOSH			18/09/2015
WRCM_B	GOSH41	44	Abscessus3	?	Europe	UK	Exeter		Exeter			?	CF	Europe	UK	London_GOSH		London_GOSH			20/11/2015
WRCM_B	GOSH8	44	Abscessus3	?	Europe	UK	Exeter		Exeter			?	CF	Europe	UK	London_GOSH		London_GOSH			27/10/2009
WRCM_B	GOSH9	50	Abscessus3	?	Europe	UK	Exeter		Exeter			?	CF	Europe	UK	London_GOSH		London_GOSH			17/11/2009
WRCM_B	CF00764	124	Abscessus3	?	Europe	UK	Exeter		Exeter			?	CF	NorthAmerica	USA	TX					11/08/2016
WRCM_B	CF00297	221	Abscessus3	?	Europe	UK	Exeter		Exeter			?	CF	NorthAmerica	USA	TN					18/03/2016
WRCM_B	CF00108	130	Abscessus3	?	Europe	UK	Exeter		Exeter			?	CF	NorthAmerica	USA	AL					14/12/2015
WRCM_B	CF00123	125	Abscessus3	?	Europe	UK	Exeter		Exeter			?	CF	NorthAmerica	USA	CA					20/04/2016
WRCM_B	CF00017	97	Abscessus3	?	Europe	UK	Exeter		Exeter			?	CF	NorthAmerica	USA	CO					08/04/2015
WRCM_B	CF00152	58	Abscessus3	?	Europe	UK	Exeter		Exeter			?	CF	NorthAmerica	USA	IL					21/01/2016
WRCM_B	CF00032	127	Abscessus3	?	Europe	UK	Exeter		Exeter			?	CF	NorthAmerica	USA	TX					27/02/2015
WRCM_B	CF00045	120	Abscessus3	?	Europe	UK	Exeter		Exeter			?	CF	NorthAmerica	USA	TX					26/12/2015
WRCM_B	UNC_AS	38	Abscessus3	?	Europe	UK	Exeter		Exeter			?	CF	NorthAmerica	USA	UNC_Chapel_Hill		UNC_Chapel_Hill			?
WRCM_B	Ireland_8	50	Abscessus3	?	Europe	UK	Exeter		Exeter			?	CF	Europe	Ireland	Ireland_E		Ireland_E
WRCM_B	Ireland_11	48	Abscessus3	?	Europe	UK	Exeter		Exeter			?	CF	Europe	Ireland	Ireland_E		Ireland_E
WRCM_B	Ireland_19	63	Abscessus3	?	Europe	UK	Exeter		Exeter			?	CF	Europe	Ireland	Ireland_A	Ireland_D	Ireland_A	Ireland_D
WRCM_B	Ireland_16	56	Abscessus3	?	Europe	UK	Exeter		Exeter			?	CF	Europe	Ireland	Ireland_E		Ireland_E
WRCM_B	Ireland_9	53	Abscessus3	?	Europe	UK	Exeter		Exeter			?	CF	Europe	Ireland	Ireland_A		Ireland_A
WRCM_B	Ireland_14	66	Abscessus3	?	Europe	UK	Exeter		Exeter			?	CF	Europe	Ireland	Ireland_A		Ireland_A
WRCM_B	Ireland_5	129	Abscessus3	?	Europe	UK	Exeter		Exeter			?	CF	Europe	Ireland	Ireland_A		Ireland_A
WRCM_B	Ireland_23	61	Abscessus3	?	Europe	UK	Exeter		Exeter			?	CF	Europe	Ireland	Ireland_C		Ireland_C
WRCM_B	Netherlands_2	117	Abscessus3	?	Europe	UK	Exeter		Exeter			?	CF	Europe	Netherlands
WRCM_B	Netherlands_14	128	Abscessus3	?	Europe	UK	Exeter		Exeter			?	Non-CF	Europe	Netherlands
WRCM_B	Netherlands_17	124	Abscessus3	?	Europe	UK	Exeter		Exeter			?	CF	Europe	Netherlands
WRCM_B	Netherlands_19	119	Abscessus3	?	Europe	UK	Exeter		Exeter			?	CF	Europe	Netherlands
WRCM_B	Netherlands_20	121	Abscessus3	?	Europe	UK	Exeter		Exeter			?	CF	Europe	Netherlands
WRCM_B	Netherlands_23	119	Abscessus3	?	Europe	UK	Exeter		Exeter			?	CF	Europe	Netherlands
WRCM_B	Netherlands_26	147	Abscessus3	?	Europe	UK	Exeter		Exeter			?	CF	Europe	Netherlands
WRCM_B	Manchester_LD	140	Abscessus3	?	Europe	UK	Exeter		Exeter			?	CF	Europe	UK	Manchester
WRCM_B	Manchester_MH	57	Abscessus3	?	Europe	UK	Exeter		Exeter			?	CF	Europe	UK	Manchester
WRCM_B	Manchester_SB	51	Abscessus3	?	Europe	UK	Exeter		Exeter			?	CF	Europe	UK	Manchester
WRCM_B	Manchester_JS	126	Abscessus3	?	Europe	UK	Exeter		Exeter			?	CF	Europe	UK	Manchester
WRCM_B	Manchester_MM	121	Abscessus3	?	Europe	UK	Exeter		Exeter			?	CF	Europe	UK	Manchester
WRCM_B	Manchester_SI	65	Abscessus3	?	Europe	UK	Exeter		Exeter			?	CF	Europe	UK	Manchester
WRCM_B	Italy_FI	114	Abscessus3	?	Europe	UK	Exeter		Exeter			?	CF	Europe	Italy
WRCM_B	Italy_IR	115	Abscessus3	?	Europe	UK	Exeter		Exeter			?	CF	Europe	Italy
WRCM_B	Italy_GI	119	Abscessus3	?	Europe	UK	Exeter		Exeter			?	CF	Europe	Italy
WRCM_B	Italy_MC	118	Abscessus3	?	Europe	UK	Exeter		Exeter			?	CF	Europe	Italy
WRCM_B	Italy_TE	121	Abscessus3	?	Europe	UK	Exeter		Exeter			?	CF	Europe	Italy
WRCM_F	RVI_D	36	Abscessus3	CF	Europe	UK	Wales		Llandough			?	CF	Europe	UK	Newcastle		RVI, Newcastle			02/09/2011
WRCM_F	RVI_G	39	Abscessus3	CF	Europe	UK	Wales		Llandough			?	CF	Europe	UK	Newcastle		RVI, Newcastle			05/08/2011
WRCM_F	RVI_H	35	Abscessus3	CF	Europe	UK	Wales		Llandough			?	CF	Europe	UK	Newcastle		RVI, Newcastle			12/09/2011
WRCM_F	RHS_E	33	Abscessus3	CF	Europe	UK	Wales		Llandough			?	CF	Europe	UK	Sheffield_Childrens	Sheffield_Teaching	SCH	NORTH GEN H SHEFFIELD S5	ROY HALLAM SHEFFIELD S10	06/07/2011
WRCM_F	AHL_G	42	Abscessus3	CF	Europe	UK	Wales		Llandough			?	CF	Europe	UK	Manchester		Wythenshawe			04/10/2011
WRCM_F	RLB_A	39	Abscessus3	CF	Europe	UK	Wales		Llandough			?	CF	Europe	UK	Liverpool_Heart_and_Chest		Liverpool Heart and Chest			04/02/2011
WRCM_F	JRH_E	53	Abscessus3	CF	Europe	UK	Wales		Llandough			?	Non-CF	Europe	UK	Oxford		Churchill Hospital			30/03/2012
WRCM_F	SVH_O	47	Abscessus3	CF	Europe	UK	Wales		Llandough			?	CF	Europe	Ireland	Dublin		SVH, Dublin			?
WRCM_F	AHL_F	38	Abscessus3	CF	Europe	UK	Wales		Llandough			?	CF	Europe	UK	Alder_Hey	North_Staffs	Alder Hey Childrens	UNI HOS N STAFF STOKE ST4		02/07/2012
WRCM_F	SMRL_BZ	33	Abscessus3	CF	Europe	UK	Wales		Llandough			?	Non-CF	Europe	UK	Lothian	Grampian	Raigmore Hospital, Inverness			03/05/2001
WRCM_F	SMRL_AZ	37	Abscessus3	CF	Europe	UK	Wales		Llandough			?	Non-CF	Europe	UK	Lothian	Grampian	Raigmore Hospital, Inverness			30/04/2001
WRCM_F	SMRL_CG	31	Abscessus3	CF	Europe	UK	Wales		Llandough			?	CF	Europe	UK	Greater_Glasgow		Raigmore Hospital, Inverness	Glasgow Royal Infirmary	Southern General Hospital	02/05/2001
WRCM_F	SMRL_BB	36	Abscessus3	CF	Europe	UK	Wales		Llandough			?	Non-CF	Europe	UK	Lothian	Grampian	Raigmore Hospital, Inverness			02/05/2001
WRCM_F	UNC_AD	31	Abscessus3	CF	Europe	UK	Wales		Llandough			?	CF	NorthAmerica	USA	UNC_Chapel_Hill		UNC_Chapel_Hill			10/10/2007
WRCM_F	SMRL_F	42	Abscessus3	CF	Europe	UK	Wales		Llandough			?	?	Europe	UK	Greater_Glasgow		Southern General Hospital			17/06/2011
WRCM_F	DEN_B	99	Abscessus3	CF	Europe	UK	Wales		Llandough			?	CF	Europe	Denmark	Copenhagen		Copenhagen			?
WRCM_F	DEN_A	35	Abscessus3	CF	Europe	UK	Wales		Llandough			?	CF	Europe	Denmark	Copenhagen		Copenhagen			?
WRCM_F	DEN_V	44	Abscessus3	CF	Europe	UK	Wales		Llandough			?	CF	Europe	Denmark	Skejby		Skejby			?
WRCM_F	RVI_AE	181	Abscessus3	CF	Europe	UK	Wales		Llandough			?	CF	Europe	UK	Newcastle		RVI, Newcastle			01/02/2013
WRCM_F	SMRL_BW	15	Abscessus3	CF	Europe	UK	Wales		Llandough			?	?	Europe	UK	Greater_Glasgow		Western Infirmary Glasgow	Southern General Hospital		05/08/2003
WRCM_F	SMRL_T	18	Abscessus3	CF	Europe	UK	Wales		Llandough			?	CF	Europe	UK	Greater_Glasgow		Royal Hospital for Sick Children, Glasgow			06/11/2001
WRCM_F	SMRL_CJ	105	Abscessus3	CF	Europe	UK	Wales		Llandough			?	CF	Europe	UK	Lothian		Western General Hospital			04/02/2004
WRCM_F	SMRL_BF	25	Abscessus3	CF	Europe	UK	Wales		Llandough			?	?	Europe	UK	Greater_Glasgow		Royal Hospital for Sick Children, Glasgow	Southern General Hospital	Western Infirmary Glasgow	31/10/2006
WRCM_F	SMRL_CS	25	Abscessus3	CF	Europe	UK	Wales		Llandough			?	CF	Europe	UK	Greater_Glasgow		Western Infirmary Glasgow			06/08/2007
WRCM_F	SMRL_CT	22	Abscessus3	CF	Europe	UK	Wales		Llandough			?	CF	Europe	UK	Greater_Glasgow		Inverclyde Royal Hospital, Greenock			24/01/2005
WRCM_F	UNC_CO	34	Abscessus3	CF	Europe	UK	Wales		Llandough			?	Non-CF	NorthAmerica	USA	UNC_Chapel_Hill		UNC_Chapel_Hill			14/01/2006
WRCM_F	UNC_AR	37	Abscessus3	CF	Europe	UK	Wales		Llandough			?	CF	NorthAmerica	USA	UNC_Chapel_Hill		UNC_Chapel_Hill			04/06/2008
WRCM_F	UNC_DB	28	Abscessus3	CF	Europe	UK	Wales		Llandough			?	CF	NorthAmerica	USA	UNC_Chapel_Hill		UNC_Chapel_Hill			07/10/2010
WRCM_F	UNC_A	39	Abscessus3	CF	Europe	UK	Wales		Llandough			?	CF	NorthAmerica	USA	UNC_Chapel_Hill		UNC_Chapel_Hill			17/01/2013
WRCM_F	AUS_S	111	Abscessus3	CF	Europe	UK	Wales		Llandough			?	CF	Oceania	Australia	TPCH		TPCH			2009
WRCM_F	SVH_G	116	Abscessus3	CF	Europe	UK	Wales		Llandough			?	CF	Europe	Ireland	Dublin		SVH, Dublin			?
WRCM_F	BIR_T	19	Abscessus3	CF	Europe	UK	Wales		Llandough			?	CF	Europe	UK	Birmingham_Heartlands		BIRMINGHAM HEARTLANDS HOSPITAL			03/01/2008
WRCM_F	STH_K	110	Abscessus3	CF	Europe	UK	Wales		Llandough			?	CF	Europe	UK	Southampton		Southampton			15/10/2013
WRCM_F	STH_L	111	Abscessus3	CF	Europe	UK	Wales		Llandough			?	CF	Europe	UK	Southampton		Southampton			05/11/2013
WRCM_F	STH_C	125	Abscessus3	CF	Europe	UK	Wales		Llandough			?	CF	Europe	UK	Southampton		Southampton			07/09/2013
WRCM_F	STH_D	107	Abscessus3	CF	Europe	UK	Wales		Llandough			?	CF	Europe	UK	Southampton		Southampton			14/08/2013
WRCM_F	STH_E	40	Abscessus3	CF	Europe	UK	Wales		Llandough			?	CF	Europe	UK	Southampton		Southampton			16/08/2013
WRCM_F	NOT_B	58	Abscessus3	CF	Europe	UK	Wales		Llandough			?	CF	Europe	UK	Nottingham		QUEENS MED CENT NOT UNI H			04/03/2010
WRCM_F	BIR_N	39	Abscessus3	CF	Europe	UK	Wales		Llandough			?	CF	Europe	UK	Birmingham_Heartlands		BIRMINGHAM HEARTLANDS HOSPITAL			17/12/2010
WRCM_F	AHL_C	99	Abscessus3	CF	Europe	UK	Wales		Llandough			?	CF	Europe	UK	North_Staffs	Alder_Hey	UNI HOS N STAFF STOKE ST4	Alder Hey Childrens		07/01/2011
WRCM_F	NOT_C	129	Abscessus3	CF	Europe	UK	Wales		Llandough			?	CF	Europe	UK	Nottingham		QUEENS MED CENT NOT UNI H			17/02/2011
WRCM_F	BIR_S	38	Abscessus3	CF	Europe	UK	Wales		Llandough			?	CF	Europe	UK	Birmingham_Childrens		BHAM CHILDRENS HOSP			02/03/2011
WRCM_F	BIR_AA	42	Abscessus3	CF	Europe	UK	Wales		Llandough			?	CF	Europe	UK	Birmingham_Childrens		BHAM CHILDRENS HOSP			04/04/2011
WRCM_F	LEI_H	21	Abscessus3	CF	Europe	UK	Wales		Llandough			?	CF	Europe	UK	Leicester		ROY INFIRM LEICESTER LE1			06/12/2011
WRCM_F	AHL_H	97	Abscessus3	CF	Europe	UK	Wales		Llandough			?	CF	Europe	UK	North_Staffs	Manchester	UNI HOS N STAFF STOKE ST4	Stoke Hospital	Wythenshawe	22/06/2012
WRCM_F	RHS_U	97	Abscessus3	CF	Europe	UK	Wales		Llandough			?	CF	Europe	UK	Sheffield_Teaching		NORTH GEN H SHEFFIELD S5			22/09/2012
WRCM_F	RHS_T	22	Abscessus3	CF	Europe	UK	Wales		Llandough			?	CF	Europe	UK	Sheffield_Teaching		Northern General Hospital, Sheffield			12/10/2012
WRCM_F	SWE_C	94	Abscessus3	CF	Europe	UK	Wales		Llandough			?	CF	Europe	Sweden	Sweden		Sweden			?
WRCM_F	SWE_D	93	Abscessus3	CF	Europe	UK	Wales		Llandough			?	CF	Europe	Sweden	Sweden		Sweden			?
WRCM_F	UNC_H	26	Abscessus3	CF	Europe	UK	Wales		Llandough			?	CF	NorthAmerica	USA	UNC_Chapel_Hill		UNC_Chapel_Hill			09/10/2005
WRCM_F	PAP_004	93	Abscessus3	CF	Europe	UK	Wales		Llandough			?	Non-CF	Europe	UK	Papworth		Papworth			19/11/2009
WRCM_F	PAP_005	35	Abscessus3	CF	Europe	UK	Wales		Llandough			?	Non-CF	Europe	UK	Papworth		Papworth			15/02/2010
WRCM_F	PAP_008	102	Abscessus3	CF	Europe	UK	Wales		Llandough			?	CF	Europe	UK	Papworth		Papworth			02/11/2007
WRCM_F	PAP_015	37	Abscessus3	CF	Europe	UK	Wales		Llandough			?	CF	Europe	UK	Papworth		Papworth			14/01/2008
WRCM_F	PAP_027	136	Abscessus3	CF	Europe	UK	Wales		Llandough			?	CF	Europe	UK	Papworth		Papworth			21/12/2010
WRCM_F	PAP_033	106	Abscessus3	CF	Europe	UK	Wales		Llandough			?	CF	Europe	UK	Papworth		Papworth			03/12/2007
WRCM_F	Melb-002	127	Abscessus3	CF	Europe	UK	Wales		Llandough			?	CF	Oceania	Australia	RCH		RCH			Mar-14
WRCM_F	Melb-008	119	Abscessus3	CF	Europe	UK	Wales		Llandough			?	CF	Oceania	Australia	RCH		RCH			Dec-14
WRCM_F	Melb-009	127	Abscessus3	CF	Europe	UK	Wales		Llandough			?	CF	Oceania	Australia	RCH		RCH			Feb-15
WRCM_F	Melb-010	59	Abscessus3	CF	Europe	UK	Wales		Llandough			?	CF	Oceania	Australia	RCH		RCH			Jan-15
WRCM_F	Melb-013	127	Abscessus3	CF	Europe	UK	Wales		Llandough			?	CF	Oceania	Australia	RCH		RCH			Jan-16
WRCM_F	Melb-014	125	Abscessus3	CF	Europe	UK	Wales		Llandough			?	CF	Oceania	Australia	RCH		RCH			May-16
WRCM_F	GOSH2	46	Abscessus3	CF	Europe	UK	Wales		Llandough			?	CF	Europe	UK	London_GOSH		London_GOSH			05/01/2009
WRCM_F	GOSH21	128	Abscessus3	CF	Europe	UK	Wales		Llandough			?	CF	Europe	UK	London_GOSH		London_GOSH			29/10/2009
WRCM_F	GOSH40	35	Abscessus3	CF	Europe	UK	Wales		Llandough			?	CF	Europe	UK	London_GOSH		London_GOSH			18/09/2015
WRCM_F	GOSH41	35	Abscessus3	CF	Europe	UK	Wales		Llandough			?	CF	Europe	UK	London_GOSH		London_GOSH			20/11/2015
WRCM_F	GOSH8	40	Abscessus3	CF	Europe	UK	Wales		Llandough			?	CF	Europe	UK	London_GOSH		London_GOSH			27/10/2009
WRCM_F	GOSH9	39	Abscessus3	CF	Europe	UK	Wales		Llandough			?	CF	Europe	UK	London_GOSH		London_GOSH			17/11/2009
WRCM_F	CF00764	113	Abscessus3	CF	Europe	UK	Wales		Llandough			?	CF	NorthAmerica	USA	TX					11/08/2016
WRCM_F	CF00297	209	Abscessus3	CF	Europe	UK	Wales		Llandough			?	CF	NorthAmerica	USA	TN					18/03/2016
WRCM_F	CF00108	116	Abscessus3	CF	Europe	UK	Wales		Llandough			?	CF	NorthAmerica	USA	AL					14/12/2015
WRCM_F	CF00123	118	Abscessus3	CF	Europe	UK	Wales		Llandough			?	CF	NorthAmerica	USA	CA					20/04/2016
WRCM_F	CF00017	88	Abscessus3	CF	Europe	UK	Wales		Llandough			?	CF	NorthAmerica	USA	CO					08/04/2015
WRCM_F	CF00152	46	Abscessus3	CF	Europe	UK	Wales		Llandough			?	CF	NorthAmerica	USA	IL					21/01/2016
WRCM_F	CF00032	116	Abscessus3	CF	Europe	UK	Wales		Llandough			?	CF	NorthAmerica	USA	TX					27/02/2015
WRCM_F	CF00045	108	Abscessus3	CF	Europe	UK	Wales		Llandough			?	CF	NorthAmerica	USA	TX					26/12/2015
WRCM_F	UNC_AS	26	Abscessus3	CF	Europe	UK	Wales		Llandough			?	CF	NorthAmerica	USA	UNC_Chapel_Hill		UNC_Chapel_Hill			?
WRCM_F	Ireland_8	41	Abscessus3	CF	Europe	UK	Wales		Llandough			?	CF	Europe	Ireland	Ireland_E		Ireland_E
WRCM_F	Ireland_11	38	Abscessus3	CF	Europe	UK	Wales		Llandough			?	CF	Europe	Ireland	Ireland_E		Ireland_E
WRCM_F	Ireland_19	45	Abscessus3	CF	Europe	UK	Wales		Llandough			?	CF	Europe	Ireland	Ireland_A	Ireland_D	Ireland_A	Ireland_D
WRCM_F	Ireland_16	47	Abscessus3	CF	Europe	UK	Wales		Llandough			?	CF	Europe	Ireland	Ireland_E		Ireland_E
WRCM_F	Ireland_9	44	Abscessus3	CF	Europe	UK	Wales		Llandough			?	CF	Europe	Ireland	Ireland_A		Ireland_A
WRCM_F	Ireland_14	48	Abscessus3	CF	Europe	UK	Wales		Llandough			?	CF	Europe	Ireland	Ireland_A		Ireland_A
WRCM_F	Ireland_5	116	Abscessus3	CF	Europe	UK	Wales		Llandough			?	CF	Europe	Ireland	Ireland_A		Ireland_A
WRCM_F	Ireland_23	49	Abscessus3	CF	Europe	UK	Wales		Llandough			?	CF	Europe	Ireland	Ireland_C		Ireland_C
WRCM_F	Netherlands_2	104	Abscessus3	CF	Europe	UK	Wales		Llandough			?	CF	Europe	Netherlands
WRCM_F	Netherlands_14	115	Abscessus3	CF	Europe	UK	Wales		Llandough			?	Non-CF	Europe	Netherlands
WRCM_F	Netherlands_17	111	Abscessus3	CF	Europe	UK	Wales		Llandough			?	CF	Europe	Netherlands
WRCM_F	Netherlands_19	107	Abscessus3	CF	Europe	UK	Wales		Llandough			?	CF	Europe	Netherlands
WRCM_F	Netherlands_20	108	Abscessus3	CF	Europe	UK	Wales		Llandough			?	CF	Europe	Netherlands
WRCM_F	Netherlands_23	105	Abscessus3	CF	Europe	UK	Wales		Llandough			?	CF	Europe	Netherlands
WRCM_F	Netherlands_26	132	Abscessus3	CF	Europe	UK	Wales		Llandough			?	CF	Europe	Netherlands
WRCM_F	Manchester_LD	125	Abscessus3	CF	Europe	UK	Wales		Llandough			?	CF	Europe	UK	Manchester
WRCM_F	Manchester_MH	42	Abscessus3	CF	Europe	UK	Wales		Llandough			?	CF	Europe	UK	Manchester
[truncated: 46,656 more rows]
