# Supplementary material for: Dissemination of Mycobacterium abscessus via global transmission networks
Source: Nat Microbiol. 2021 Sep 20;6(10):1279–88. doi: 10.1038/s41564-021-00963-3 (PMC8478660; doi:10.1038/s41564-021-00963-3)
Supplement: Source Data Fig. 4 — SNP distances and associated metadata for Fig. 4. [file 41564_2021_963_MOESM6_ESM.zip › figure4/sequence_metadata.xlsx]

## Sheet: Sheet1
Sample	Subspecies	FastBAPS cluster	Patient	cf_status	Continent	Country	Location1	Location2	Sample_date	Reference	Notes
ERR369209	M. a. abscessus	Abscessus1	SMRL_A	Animal	NP	NP	NP		Not present	Bryant et al 2016
SRR7800449	M. a. abscessus	Abscessus10	CF00099	CF	NorthAmerica	USA	CO		2016-03-09	Hasan et al 2019
SRR7800532	M. a. abscessus	Abscessus10	CF00099	CF	NorthAmerica	USA	CO		2016-01-05	Hasan et al 2019
SRR7800711	M. a. abscessus	Abscessus10	CF00099	CF	NorthAmerica	USA	CO		2016-01-08	Hasan et al 2019
NQUP01	M. a. abscessus	Abscessus10	China_abscessus_46	Non-CF	Asia	China	Shanghai		2013-08-21	Li et al 2017
CECC12020_L001_001	M. a. abscessus	Abscessus10	Italy_CE	CF	Europe	Italy			Not present	Tortoli et al 2017	Sequence data obtained from authors
CECC25082015_L001_001	M. a. abscessus	Abscessus10	Italy_CE	CF	Europe	Italy			Not present	Tortoli et al 2017	Sequence data obtained from authors
SRR6871394	M. a. abscessus	Abscessus10	Melb-001	CF	Oceania	Australia	RCH		2014-06-01	Yan et al 2019
ERR337811	M. a. abscessus	Abscessus10	SMRL_AH	?	Europe	UK	Greater_Glasgow		2001-05-01	Bryant et al 2016
ERR369277	M. a. abscessus	Abscessus10	SMRL_BR	?	Europe	UK	Lothian		2005-07-21	Bryant et al 2016
ERR373986	M. a. abscessus	Abscessus10	UNC_AB	CF	NorthAmerica	USA	UNC_Chapel_Hill		2007-09-11	Bryant et al 2016
ERR373976	M. a. abscessus	Abscessus10	UNC_BI	CF	NorthAmerica	USA	UNC_Chapel_Hill		2006-08-03	Bryant et al 2016
ERR363439	M. a. abscessus	Abscessus10	UNC_W	CF	NorthAmerica	USA	UNC_Chapel_Hill		2006-01-19	Bryant et al 2016
ERR363344	M. a. abscessus	Abscessus11	BTL_F	Non-CF	Europe	UK	London_Barts		2012-04-12	Bryant et al 2016
ERR484948	M. a. abscessus	Abscessus11	BTL_F	Non-CF	Europe	UK	London_Barts		2013-03-21	Bryant et al 2016
NQTT01	M. a. abscessus	Abscessus11	China_abscessus_47	Non-CF	Asia	China	Shanghai		2013-12-11	Li et al 2017
NQTV01	M. a. abscessus	Abscessus11	China_abscessus_48	Non-CF	Asia	China	Shanghai		2015-03-27	Li et al 2017
ERR459833	M. a. abscessus	Abscessus12	AUS_AC	CF	Oceania	Australia	RCH		2012	Bryant et al 2016
ERR459834	M. a. abscessus	Abscessus12	AUS_AD	CF	Oceania	Australia	RCH		2008	Bryant et al 2016
ERR459835	M. a. abscessus	Abscessus12	AUS_AD	CF	Oceania	Australia	RCH		2009	Bryant et al 2016
ERR459836	M. a. abscessus	Abscessus12	AUS_AD	CF	Oceania	Australia	RCH		2010	Bryant et al 2016
ERR459837	M. a. abscessus	Abscessus12	AUS_AD	CF	Oceania	Australia	RCH		2010	Bryant et al 2016
ERR459838	M. a. abscessus	Abscessus12	AUS_AD	CF	Oceania	Australia	RCH		2011	Bryant et al 2016
ERR459839	M. a. abscessus	Abscessus12	AUS_AD	CF	Oceania	Australia	RCH		2012	Bryant et al 2016
ERR459920	M. a. abscessus	Abscessus12	AUS_AD	CF	Oceania	Australia	RCH		2012	Bryant et al 2016
ERR459921	M. a. abscessus	Abscessus12	AUS_AD	CF	Oceania	Australia	RCH		2013	Bryant et al 2016
ERR494965	M. a. abscessus	Abscessus12	AUS_AD	CF	Oceania	Australia	RCH		2010	Bryant et al 2016
ERR459853	M. a. abscessus	Abscessus12	AUS_AG	CF	Oceania	Australia	RCH		2004	Bryant et al 2016
ERR459856	M. a. abscessus	Abscessus12	AUS_AO	Non-CF	Oceania	Australia	GPH		2012	Bryant et al 2016
ERR459957	M. a. abscessus	Abscessus12	AUS_AT	Non-CF	Oceania	Australia	HSNS		2007	Bryant et al 2016
ERR459958	M. a. abscessus	Abscessus12	AUS_AT	Non-CF	Oceania	Australia	HSNS		2007	Bryant et al 2016
ERR459959	M. a. abscessus	Abscessus12	AUS_AT	Non-CF	Oceania	Australia	HSNS		2007	Bryant et al 2016
ERR459861	M. a. abscessus	Abscessus12	AUS_AX	Non-CF	Oceania	Australia	GPH		2003	Bryant et al 2016
ERR459862	M. a. abscessus	Abscessus12	AUS_AX	Non-CF	Oceania	Australia	GPH		2004	Bryant et al 2016
ERR459863	M. a. abscessus	Abscessus12	AUS_AX	Non-CF	Oceania	Australia	GPH		2005	Bryant et al 2016
ERR484979	M. a. abscessus	Abscessus12	AUS_AX	Non-CF	Oceania	Australia	GPH		2007	Bryant et al 2016
ERR459772	M. a. abscessus	Abscessus12	AUS_E	CF	Oceania	Australia	TPCH		2011	Bryant et al 2016
ERR459773	M. a. abscessus	Abscessus12	AUS_F	CF	Oceania	Australia	TPCH		2001	Bryant et al 2016
ERR459774	M. a. abscessus	Abscessus12	AUS_G	CF	Oceania	Australia	TPCH		2011	Bryant et al 2016
ERR459775	M. a. abscessus	Abscessus12	AUS_H	CF	Oceania	Australia	TPCH		2011	Bryant et al 2016
ERR459776	M. a. abscessus	Abscessus12	AUS_I	CF	Oceania	Australia	TPCH		2004	Bryant et al 2016
ERR459777	M. a. abscessus	Abscessus12	AUS_I	CF	Oceania	Australia	TPCH		2004	Bryant et al 2016
ERR459778	M. a. abscessus	Abscessus12	AUS_I	CF	Oceania	Australia	TPCH		2005	Bryant et al 2016
ERR459779	M. a. abscessus	Abscessus12	AUS_I	CF	Oceania	Australia	TPCH		2005	Bryant et al 2016
ERR459780	M. a. abscessus	Abscessus12	AUS_I	CF	Oceania	Australia	TPCH		2007	Bryant et al 2016
ERR459781	M. a. abscessus	Abscessus12	AUS_I	CF	Oceania	Australia	TPCH		2010	Bryant et al 2016
ERR459782	M. a. abscessus	Abscessus12	AUS_I	CF	Oceania	Australia	TPCH		2011	Bryant et al 2016
ERR459783	M. a. abscessus	Abscessus12	AUS_I	CF	Oceania	Australia	TPCH		2012	Bryant et al 2016
ERR459843	M. a. abscessus	Abscessus12	AUS_I	CF	Oceania	Australia	TPCH		2009	Bryant et al 2016
ERR459828	M. a. abscessus	Abscessus12	AUS_Z	CF	Oceania	Australia	Cairns	RCH	2007	Bryant et al 2016
ERR459848	M. a. abscessus	Abscessus12	AUS_Z	CF	Oceania	Australia	Cairns	RCH	2008	Bryant et al 2016
ERR459849	M. a. abscessus	Abscessus12	AUS_Z	CF	Oceania	Australia	Cairns	RCH	2010	Bryant et al 2016
ERR459850	M. a. abscessus	Abscessus12	AUS_Z	CF	Oceania	Australia	Cairns	RCH	2011	Bryant et al 2016
ERR459851	M. a. abscessus	Abscessus12	AUS_Z	CF	Oceania	Australia	Cairns	RCH	2012	Bryant et al 2016
ERR459852	M. a. abscessus	Abscessus12	AUS_Z	CF	Oceania	Australia	Cairns	RCH	2012	Bryant et al 2016
SRR7800712	M. a. abscessus	Abscessus12	CF00043	CF	NorthAmerica	USA	TX		2016-01-19	Hasan et al 2019
SRR7800713	M. a. abscessus	Abscessus12	CF00044	CF	NorthAmerica	USA	TX		2016-01-26	Hasan et al 2019
SRR7800477	M. a. abscessus	Abscessus12	CF00077	CF	NorthAmerica	USA	OH		2016-05-26	Hasan et al 2019
SRR7800512	M. a. abscessus	Abscessus12	CF00107	CF	NorthAmerica	USA	CO		2017-01-09	Hasan et al 2019
SRR7800464	M. a. abscessus	Abscessus12	CF00795	CF	NorthAmerica	USA	TN		2016-11-15	Hasan et al 2019
NQTW01	M. a. abscessus	Abscessus12	China_abscessus100	Non-CF	Asia	China	Shanghai		2015-05-23	Li et al 2017
NQTX01	M. a. abscessus	Abscessus12	China_abscessus101	Non-CF	Asia	China	Shanghai		2014-07-18	Li et al 2017
NQUA01	M. a. abscessus	Abscessus12	China_abscessus56	Non-CF	Asia	China	Shanghai		2013-11-08	Li et al 2017
NQUG01	M. a. abscessus	Abscessus12	China_abscessus57	Non-CF	Asia	China	Shanghai		2012-05-25	Li et al 2017
NQUE01	M. a. abscessus	Abscessus12	China_abscessus58	Non-CF	Asia	China	Shanghai		2015-04-23	Li et al 2017
NQUH01	M. a. abscessus	Abscessus12	China_abscessus59	Non-CF	Asia	China	Shanghai		2012-08-14	Li et al 2017
NQUU01	M. a. abscessus	Abscessus12	China_abscessus60	Non-CF	Asia	China	Shanghai		2015-02-16	Li et al 2017
NQUW01	M. a. abscessus	Abscessus12	China_abscessus61	Non-CF	Asia	China	Shanghai		2012-09-28	Li et al 2017
NQUB01	M. a. abscessus	Abscessus12	China_abscessus62	Non-CF	Asia	China	Shanghai		2015-03-26	Li et al 2017
NQUV01	M. a. abscessus	Abscessus12	China_abscessus63	Non-CF	Asia	China	Shanghai		2015-04-26	Li et al 2017
NQUX01	M. a. abscessus	Abscessus12	China_abscessus64	Non-CF	Asia	China	Shanghai		2012-06-05	Li et al 2017
NQUC01	M. a. abscessus	Abscessus12	China_abscessus65	Non-CF	Asia	China	Shanghai		2015-05-22	Li et al 2017
NQUD01	M. a. abscessus	Abscessus12	China_abscessus66	Non-CF	Asia	China	Shanghai		2015-05-04	Li et al 2017
NQUL01	M. a. abscessus	Abscessus12	China_abscessus67	Non-CF	Asia	China	Shanghai		2015-04-20	Li et al 2017
NQUN01	M. a. abscessus	Abscessus12	China_abscessus68	Non-CF	Asia	China	Shanghai		2012-04-02	Li et al 2017
NQUK01	M. a. abscessus	Abscessus12	China_abscessus69	Non-CF	Asia	China	Shanghai		2015-03-22	Li et al 2017
NQUQ01	M. a. abscessus	Abscessus12	China_abscessus70	Non-CF	Asia	China	Shanghai		2014-02-06	Li et al 2017
NQUT01	M. a. abscessus	Abscessus12	China_abscessus71	Non-CF	Asia	China	Shanghai		2015-04-09	Li et al 2017
NQUS01	M. a. abscessus	Abscessus12	China_abscessus72	Non-CF	Asia	China	Shanghai		2015-01-23	Li et al 2017
NQSN01	M. a. abscessus	Abscessus12	China_abscessus73	Non-CF	Asia	China	Shanghai		2014-01-26	Li et al 2017
NQSO01	M. a. abscessus	Abscessus12	China_abscessus74	Non-CF	Asia	China	Shanghai		2015-02-23	Li et al 2017
NQSP01	M. a. abscessus	Abscessus12	China_abscessus75	Non-CF	Asia	China	Shanghai		2015-02-18	Li et al 2017
NQTZ01	M. a. abscessus	Abscessus12	China_abscessus76	Non-CF	Asia	China	Shanghai		2014-01-02	Li et al 2017
NQUF01	M. a. abscessus	Abscessus12	China_abscessus77	Non-CF	Asia	China	Shanghai		2014-03-28	Li et al 2017
NQSI01	M. a. abscessus	Abscessus12	China_abscessus78	Non-CF	Asia	China	Shanghai		2013-08-24	Li et al 2017
NQSK01	M. a. abscessus	Abscessus12	China_abscessus79	Non-CF	Asia	China	Shanghai		2012-12-22	Li et al 2017
NQSJ01	M. a. abscessus	Abscessus12	China_abscessus80	Non-CF	Asia	China	Shanghai		2012-08-15	Li et al 2017
NQUJ01	M. a. abscessus	Abscessus12	China_abscessus81	Non-CF	Asia	China	Shanghai		2014-01-29	Li et al 2017
NQUM01	M. a. abscessus	Abscessus12	China_abscessus82	Non-CF	Asia	China	Shanghai		2014-06-03	Li et al 2017
NQSR01	M. a. abscessus	Abscessus12	China_abscessus83	Non-CF	Asia	China	Shanghai		2012-09-26	Li et al 2017
NQSS01	M. a. abscessus	Abscessus12	China_abscessus84	Non-CF	Asia	China	Shanghai		2012-09-04	Li et al 2017
NQSQ01	M. a. abscessus	Abscessus12	China_abscessus85	Non-CF	Asia	China	Shanghai		2015-05-20	Li et al 2017
NQUI01	M. a. abscessus	Abscessus12	China_abscessus86	Non-CF	Asia	China	Shanghai		2013-07-24	Li et al 2017
NQUO01	M. a. abscessus	Abscessus12	China_abscessus87	Non-CF	Asia	China	Shanghai		2012-12-14	Li et al 2017
NQSX01	M. a. abscessus	Abscessus12	China_abscessus88	Non-CF	Asia	China	Shanghai		2012-12-02	Li et al 2017
NQTI01	M. a. abscessus	Abscessus12	China_abscessus89	Non-CF	Asia	China	Shanghai		2013-08-26	Li et al 2017
NQSZ01	M. a. abscessus	Abscessus12	China_abscessus90	Non-CF	Asia	China	Shanghai		2013-11-29	Li et al 2017
NQTK01	M. a. abscessus	Abscessus12	China_abscessus91	Non-CF	Asia	China	Shanghai		2015-01-24	Li et al 2017
NQRV01	M. a. abscessus	Abscessus12	China_abscessus92	Non-CF	Asia	China	Shanghai		2015-05-11	Li et al 2017
NQST01	M. a. abscessus	Abscessus12	China_abscessus93	Non-CF	Asia	China	Shanghai		2014-01-08	Li et al 2017
NQTA01	M. a. abscessus	Abscessus12	China_abscessus94	Non-CF	Asia	China	Shanghai		2013-07-28	Li et al 2017
NQTN01	M. a. abscessus	Abscessus12	China_abscessus95	Non-CF	Asia	China	Shanghai		2015-03-20	Li et al 2017
NQTY01	M. a. abscessus	Abscessus12	China_abscessus96	Non-CF	Asia	China	Shanghai		2015-01-25	Li et al 2017
NQUR01	M. a. abscessus	Abscessus12	China_abscessus97	Non-CF	Asia	China	Shanghai		2014-03-04	Li et al 2017
NQUY01	M. a. abscessus	Abscessus12	China_abscessus98	Non-CF	Asia	China	Shanghai		2012-04-06	Li et al 2017
NQTU01	M. a. abscessus	Abscessus12	China_abscessus99	Non-CF	Asia	China	Shanghai		2015-03-25	Li et al 2017
ERR363448	M. a. abscessus	Abscessus12	DEN_AA	CF	Europe	Denmark	Copenhagen		Not present	Bryant et al 2016
ERR373943	M. a. abscessus	Abscessus12	DEN_AC	CF	Europe	Denmark	Skejby		Not present	Bryant et al 2016
ERR363450	M. a. abscessus	Abscessus12	DEN_AD	CF	Europe	Denmark	Copenhagen		Not present	Bryant et al 2016
ERR369148	M. a. abscessus	Abscessus12	DEN_L	CF	Europe	Denmark	Copenhagen		Not present	Bryant et al 2016
ERR363459	M. a. abscessus	Abscessus12	DEN_N	CF	Europe	Denmark	Skejby		Not present	Bryant et al 2016
ERR3198412	M. a. abscessus	Abscessus12	GOSH24	CF	Europe	UK	London_GOSH		2009-03-30	Doyle et al 2019
ERR3198416	M. a. abscessus	Abscessus12	GOSH30	CF	Europe	UK	London_GOSH		2012-06-28	Doyle et al 2019
ERR3198388	M. a. abscessus	Abscessus12	HVH39	CF	Europe	Spain	Barcelona_HVH		2007-01-22	Doyle et al 2019
ERR4020101	M. a. abscessus	Abscessus12	Ireland_1	CF	Europe	UK	Ireland_A		Not present	Redondo et al 2020
ERR4020086	M. a. abscessus	Abscessus12	Ireland_17	CF	Europe	UK	Ireland_A		Not present	Redondo et al 2020
ERR4020098	M. a. abscessus	Abscessus12	Ireland_17	CF	Europe	UK	Ireland_A		Not present	Redondo et al 2020
ERR4020081	M. a. abscessus	Abscessus12	Ireland_24	CF	Europe	UK	Ireland_D		Not present	Redondo et al 2020
ERR4020090	M. a. abscessus	Abscessus12	Ireland_24	CF	Europe	UK	Ireland_D		Not present	Redondo et al 2020
ERR4020102	M. a. abscessus	Abscessus12	Ireland_33	Non-CF	Europe	UK	Ireland_H		Not present	Redondo et al 2020
ERR4020120	M. a. abscessus	Abscessus12	Ireland_33	Non-CF	Europe	UK	Ireland_H		Not present	Redondo et al 2020
ERR4020062	M. a. abscessus	Abscessus12	Ireland_34	Non-CF	Europe	UK	Ireland_A		Not present	Redondo et al 2020
ERR4020069	M. a. abscessus	Abscessus12	Ireland_34	Non-CF	Europe	UK	Ireland_A		Not present	Redondo et al 2020
MA401_L002_001	M. a. abscessus	Abscessus12	Italy_MA	CF	Europe	Italy			Not present	Tortoli et al 2017	Sequence data obtained from authors
MA543_L002_001	M. a. abscessus	Abscessus12	Italy_MA	CF	Europe	Italy			Not present	Tortoli et al 2017	Sequence data obtained from authors
OAC418_L002_001	M. a. abscessus	Abscessus12	Italy_OA	CF	Europe	Italy			Not present	Tortoli et al 2017	Sequence data obtained from authors
OAC468_L001_001	M. a. abscessus	Abscessus12	Italy_OA	CF	Europe	Italy			Not present	Tortoli et al 2017	Sequence data obtained from authors
QE221_S1_L001_001	M. a. abscessus	Abscessus12	Italy_QE	CF	Europe	Italy			Not present	Tortoli et al 2017	Sequence data obtained from authors
ERR1081288	M. a. abscessus	Abscessus12	Manchester_21	Non-CF	Europe	UK	Manchester		Not present	This study
ERR1081293	M. a. abscessus	Abscessus12	Manchester_5	CF	Europe	UK	Manchester		Not present	This study
SRR6871399	M. a. abscessus	Abscessus12	Melb-006	CF	Oceania	Australia	RCH		2014-09-01	Yan et al 2019
ERR2524312	M. a. abscessus	Abscessus12	Netherlands_1	CF	Europe	Netherlands			Not present	This study
ERR2759459	M. a. abscessus	Abscessus12	Netherlands_18	CF	Europe	Netherlands			Not present	This study
M93	M. a. abscessus	Abscessus12	Public_abscessus5	Non-CF	Asia	Malaysia			2010	Choo et al 2012
ERR343186	M. a. abscessus	Abscessus12	SMRL_I	?	Europe	UK	Lothian		2008-06-24	Bryant et al 2016
ERR343189	M. a. abscessus	Abscessus12	SMRL_I	?	Europe	UK	Lothian		2008-08-26	Bryant et al 2016
ERR369329	M. a. abscessus	Abscessus12	SMRL_P	?	Europe	UK	Greater_Glasgow		Not present	Bryant et al 2016
ERR349283	M. a. abscessus	Abscessus12	UNC_AF	CF	NorthAmerica	USA	UNC_Chapel_Hill		2010-04-21	Bryant et al 2016
ERR373990	M. a. abscessus	Abscessus12	UNC_AF	CF	NorthAmerica	USA	UNC_Chapel_Hill		2007-11-07	Bryant et al 2016
ERR373991	M. a. abscessus	Abscessus12	UNC_AH	CF	NorthAmerica	USA	UNC_Chapel_Hill		2007-12-11	Bryant et al 2016
ERR374003	M. a. abscessus	Abscessus12	UNC_AQ	CF	NorthAmerica	USA	UNC_Chapel_Hill		2009-02-13	Bryant et al 2016
ERR374009	M. a. abscessus	Abscessus12	UNC_AQ	CF	NorthAmerica	USA	UNC_Chapel_Hill		2010-02-10	Bryant et al 2016
ERR374025	M. a. abscessus	Abscessus12	UNC_AQ	CF	NorthAmerica	USA	UNC_Chapel_Hill		2011-07-21	Bryant et al 2016
ERR349284	M. a. abscessus	Abscessus12	UNC_AS	CF	NorthAmerica	USA	UNC_Chapel_Hill		2010-04-21	Bryant et al 2016
ERR363407	M. a. abscessus	Abscessus12	UNC_BZ	Non-CF	NorthAmerica	USA	UNC_Chapel_Hill		2011-11-11	Bryant et al 2016
ERR373961	M. a. abscessus	Abscessus12	UNC_CA	Non-CF	NorthAmerica	USA	UNC_Chapel_Hill		2005-10-20	Bryant et al 2016
ERR363432	M. a. abscessus	Abscessus12	UNC_G	CF	NorthAmerica	USA	UNC_Chapel_Hill		2006-02-22	Bryant et al 2016
ERR373954	M. a. abscessus	Abscessus12	UNC_G	CF	NorthAmerica	USA	UNC_Chapel_Hill		2013-03-06	Bryant et al 2016
ERR374002	M. a. abscessus	Abscessus12	UNC_G	CF	NorthAmerica	USA	UNC_Chapel_Hill		2008-12-02	Bryant et al 2016
ERR373963	M. a. abscessus	Abscessus12	UNC_Q	CF	NorthAmerica	USA	UNC_Chapel_Hill		2005-11-08	Bryant et al 2016
ERR349271	M. a. abscessus	Abscessus12	UNC_S	CF	NorthAmerica	USA	UNC_Chapel_Hill		2005-12-28	Bryant et al 2016
ERR373984	M. a. abscessus	Abscessus12	UNC_S	CF	NorthAmerica	USA	UNC_Chapel_Hill		2007-03-06	Bryant et al 2016
ERR340574	M. a. abscessus	Abscessus14	AHL_K	CF	Europe	UK	Alder_Hey		2012-12-14	Bryant et al 2016
ERR494916	M. a. abscessus	Abscessus14	BIR_G	CF	Europe	UK	Birmingham_Childrens		2012-07-10	Bryant et al 2016
ERR494922	M. a. abscessus	Abscessus14	BIR_G	CF	Europe	UK	Birmingham_Childrens		2012-09-05	Bryant et al 2016
ERR494931	M. a. abscessus	Abscessus14	BIR_G	CF	Europe	UK	Birmingham_Childrens		2012-11-01	Bryant et al 2016
ERR490689	M. a. abscessus	Abscessus14	BIR_Z	CF	Europe	UK	Birmingham_Heartlands		2010-01-14	Bryant et al 2016
ERR494896	M. a. abscessus	Abscessus14	BIR_Z	CF	Europe	UK	Birmingham_Heartlands		2012-03-16	Bryant et al 2016
ERR363379	M. a. abscessus	Abscessus14	BTL_B	CF	Europe	UK	London_Barts		2012-06-18	Bryant et al 2016
ERR363333	M. a. abscessus	Abscessus14	BTL_D	CF	Europe	UK	London_Barts		2012-03-01	Bryant et al 2016
SRR7800489	M. a. abscessus	Abscessus14	CF00013	CF	NorthAmerica	USA	CO		2014-10-06	Hasan et al 2019
SRR7800560	M. a. abscessus	Abscessus14	CF00013	CF	NorthAmerica	USA	CO		2015-12-21	Hasan et al 2019
SRR7800639	M. a. abscessus	Abscessus14	CF00030	CF	NorthAmerica	USA	TX		2015-05-09	Hasan et al 2019
SRR7800633	M. a. abscessus	Abscessus14	CF00031	CF	NorthAmerica	USA	TX		2015-02-07	Hasan et al 2019
SRR7800645	M. a. abscessus	Abscessus14	CF00037	CF	NorthAmerica	USA	TX		2015-03-26	Hasan et al 2019
SRR7800683	M. a. abscessus	Abscessus14	CF00040	CF	NorthAmerica	USA	TX		2016-12-07	Hasan et al 2019
SRR7800714	M. a. abscessus	Abscessus14	CF00040	CF	NorthAmerica	USA	TX		2016-06-15	Hasan et al 2019
SRR7800717	M. a. abscessus	Abscessus14	CF00040	CF	NorthAmerica	USA	TX		2015-09-25	Hasan et al 2019
SRR7800719	M. a. abscessus	Abscessus14	CF00040	CF	NorthAmerica	USA	TX		2016-02-22	Hasan et al 2019
SRR7800677	M. a. abscessus	Abscessus14	CF00050	CF	NorthAmerica	USA	TX		2016-03-22	Hasan et al 2019
SRR7800678	M. a. abscessus	Abscessus14	CF00064	CF	NorthAmerica	USA	TX		2016-03-15	Hasan et al 2019
SRR7800696	M. a. abscessus	Abscessus14	CF00261	CF	NorthAmerica	USA	MI		2016-08-08	Hasan et al 2019
SRR7800403	M. a. abscessus	Abscessus14	CF00789	CF	NorthAmerica	USA	FL		2016-12-17	Hasan et al 2019
SRR7800404	M. a. abscessus	Abscessus14	CF00789	CF	NorthAmerica	USA	FL		2016-12-16	Hasan et al 2019
SRR7800465	M. a. abscessus	Abscessus14	CF00789	CF	NorthAmerica	USA	FL		2016-12-20	Hasan et al 2019
NQQJ01	M. a. abscessus	Abscessus14	China_abscessus102	Non-CF	Asia	China	Shanghai		2013-12-17	Li et al 2017
NQQK01	M. a. abscessus	Abscessus14	China_abscessus103	Non-CF	Asia	China	Shanghai		2014-01-18	Li et al 2017
NQQL01	M. a. abscessus	Abscessus14	China_abscessus104	Non-CF	Asia	China	Shanghai		2014-02-12	Li et al 2017
NQQM01	M. a. abscessus	Abscessus14	China_abscessus105	Non-CF	Asia	China	Shanghai		2012-07-03	Li et al 2017
NQQN01	M. a. abscessus	Abscessus14	China_abscessus106	Non-CF	Asia	China	Shanghai		2013-11-21	Li et al 2017
NQQO01	M. a. abscessus	Abscessus14	China_abscessus107	Non-CF	Asia	China	Shanghai		2015-01-09	Li et al 2017
NQQP01	M. a. abscessus	Abscessus14	China_abscessus108	Non-CF	Asia	China	Shanghai		2015-05-21	Li et al 2017
NQQQ01	M. a. abscessus	Abscessus14	China_abscessus109	Non-CF	Asia	China	Shanghai		2015-02-13	Li et al 2017
NQQR01	M. a. abscessus	Abscessus14	China_abscessus110	Non-CF	Asia	China	Shanghai		2015-01-31	Li et al 2017
NQQS01	M. a. abscessus	Abscessus14	China_abscessus111	Non-CF	Asia	China	Shanghai		2015-02-20	Li et al 2017
NQQT01	M. a. abscessus	Abscessus14	China_abscessus112	Non-CF	Asia	China	Shanghai		2015-05-04	Li et al 2017
NQQU01	M. a. abscessus	Abscessus14	China_abscessus113	Non-CF	Asia	China	Shanghai		2012-12-04	Li et al 2017
NQQV01	M. a. abscessus	Abscessus14	China_abscessus114	Non-CF	Asia	China	Shanghai		2014-10-29	Li et al 2017
NQQW01	M. a. abscessus	Abscessus14	China_abscessus115	Non-CF	Asia	China	Shanghai		2012-09-07	Li et al 2017
NQQX01	M. a. abscessus	Abscessus14	China_abscessus116	Non-CF	Asia	China	Shanghai		2012-10-05	Li et al 2017
NQSL01	M. a. abscessus	Abscessus14	China_abscessus117	Non-CF	Asia	China	Shanghai		2013-08-09	Li et al 2017
ERR363438	M. a. abscessus	Abscessus14	DEN_G	CF	Europe	Denmark	Copenhagen		Not present	Bryant et al 2016
ERR369138	M. a. abscessus	Abscessus14	DEN_P	CF	Europe	Denmark	Copenhagen		Not present	Bryant et al 2016
ERR3198480	M. a. abscessus	Abscessus14	GOSH42	Non-CF	Europe	UK	London_GOSH		2015-07-31	Doyle et al 2019
ERR3198378	M. a. abscessus	Abscessus14	HSP-3	Non-CF	Europe	Spain	Barcelona_HSP		2007-06-05	Doyle et al 2019
ERR3198379	M. a. abscessus	Abscessus14	HSP-3	Non-CF	Europe	Spain	Barcelona_HSP		2015-01-01	Doyle et al 2019
ERR3198372	M. a. abscessus	Abscessus14	HSP19	Non-CF	Europe	Spain	Barcelona_HSP		2014-01-23	Doyle et al 2019
ERR3198387	M. a. abscessus	Abscessus14	HVH38	CF	Europe	Spain	Barcelona_HVH		2014-07-25	Doyle et al 2019
ERR4020078	M. a. abscessus	Abscessus14	Ireland_2	CF	Europe	UK	Ireland_A		Not present	Redondo et al 2020
ERR4020083	M. a. abscessus	Abscessus14	Ireland_2	CF	Europe	UK	Ireland_A		Not present	Redondo et al 2020
ERR4020085	M. a. abscessus	Abscessus14	Ireland_30	Non-CF	Europe	UK	Ireland_I		Not present	Redondo et al 2020
ERR4020058	M. a. abscessus	Abscessus14	Ireland_35	Non-CF	Europe	UK	Ireland_F		Not present	Redondo et al 2020
ERR4020063	M. a. abscessus	Abscessus14	Ireland_7	CF	Europe	UK	Ireland_A		Not present	Redondo et al 2020
ERR4020066	M. a. abscessus	Abscessus14	Ireland_7	CF	Europe	UK	Ireland_A		Not present	Redondo et al 2020
EPG497_L002_001	M. a. abscessus	Abscessus14	Italy_EP	CF	Europe	Italy			Not present	Tortoli et al 2017	Sequence data obtained from authors
EPG530_L002	M. a. abscessus	Abscessus14	Italy_EP	CF	Europe	Italy			Not present	Tortoli et al 2017	Sequence data obtained from authors
PAL_11199_lib4817_nextseq_n0027_151bp	M. a. abscessus	Abscessus14	Italy_PL	CF	Europe	Italy			Not present	Tortoli et al 2017	Sequence data obtained from authors
PAL_12004_lib4818_nextseq_n0027_151bp	M. a. abscessus	Abscessus14	Italy_PL	CF	Europe	Italy			Not present	Tortoli et al 2017	Sequence data obtained from authors
SR414_S55_001	M. a. abscessus	Abscessus14	Italy_SR	CF	Europe	Italy			Not present	Tortoli et al 2017	Sequence data obtained from authors
SR476_L001_001	M. a. abscessus	Abscessus14	Italy_SR	CF	Europe	Italy			Not present	Tortoli et al 2017	Sequence data obtained from authors
VM512_S51_001	M. a. abscessus	Abscessus14	Italy_VM	CF	Europe	Italy			Not present	Tortoli et al 2017	Sequence data obtained from authors
ERR340566	M. a. abscessus	Abscessus14	LTH_K	CF	Europe	UK	Leeds		2012-07-03	Bryant et al 2016
ERR473271	M. a. abscessus	Abscessus14	PAP_G	CF	Europe	UK	Papworth		2012-10-24	Bryant et al 2016
ERR473272	M. a. abscessus	Abscessus14	PAP_G	CF	Europe	UK	Papworth		2012-11-14	Bryant et al 2016
ERR473273	M. a. abscessus	Abscessus14	PAP_G	CF	Europe	UK	Papworth		2012-10-16	Bryant et al 2016
MVDX01	M. a. abscessus	Abscessus14	Public_abscessus8	Non-CF	Asia	Taiwan	Taichung		Not present	Yee el al 2017
ERR340541	M. a. abscessus	Abscessus14	RBL_F	CF	Europe	UK	London_Brompton		Not present	Bryant et al 2016
ERR340543	M. a. abscessus	Abscessus14	RBL_H	CF	Europe	UK	London_Brompton		Not present	Bryant et al 2016
ERR363279	M. a. abscessus	Abscessus14	RHS_F	Non-CF	Europe	UK	Sheffield_Teaching		2011-07-25	Bryant et al 2016
ERR363280	M. a. abscessus	Abscessus14	RHS_G	CF	Europe	UK	Sheffield_Childrens		2011-07-19	Bryant et al 2016
ERR363281	M. a. abscessus	Abscessus14	RHS_G	CF	Europe	UK	Sheffield_Childrens		2011-08-09	Bryant et al 2016
ERR494864	M. a. abscessus	Abscessus14	RHS_G	CF	Europe	UK	Sheffield_Teaching		2011-07-19	Bryant et al 2016
ERR494866	M. a. abscessus	Abscessus14	RHS_G	CF	Europe	UK	Sheffield_Teaching		2011-08-10	Bryant et al 2016
ERR494906	M. a. abscessus	Abscessus14	RHS_G	CF	Europe	UK	Sheffield_Teaching		2012-05-09	Bryant et al 2016
ERR494913	M. a. abscessus	Abscessus14	RHS_G	CF	Europe	UK	Sheffield_Teaching		2012-07-20	Bryant et al 2016
ERR494890	M. a. abscessus	Abscessus14	RHS_S	CF	Europe	UK	Sheffield_Teaching		2012-02-22	Bryant et al 2016
ERR363255	M. a. abscessus	Abscessus14	RVI_A	CF	Europe	UK	Newcastle		2011-08-01	Bryant et al 2016
ERR340493	M. a. abscessus	Abscessus14	SMRL_AG	?	Europe	UK	Greater_Glasgow		2011-01-07	Bryant et al 2016
ERR343183	M. a. abscessus	Abscessus14	SMRL_BD	?	Europe	UK	Greater_Glasgow		2011-02-08	Bryant et al 2016
ERR340512	M. a. abscessus	Abscessus14	SMRL_BK	?	Europe	UK	Greater_Glasgow		2011-07-25	Bryant et al 2016
ERR340501	M. a. abscessus	Abscessus14	SMRL_BN	?	Europe	UK	Lothian		2011-04-07	Bryant et al 2016
ERR340502	M. a. abscessus	Abscessus14	SMRL_BN	?	Europe	UK	Lothian		2011-04-07	Bryant et al 2016
ERR340503	M. a. abscessus	Abscessus14	SMRL_BN	?	Europe	UK	Lothian		2011-04-07	Bryant et al 2016
ERR343212	M. a. abscessus	Abscessus14	SMRL_BN	?	Europe	UK	Lothian		2009-08-12	Bryant et al 2016
ERR343228	M. a. abscessus	Abscessus14	SMRL_BN	?	Europe	UK	Lothian		2010-04-12	Bryant et al 2016
ERR343229	M. a. abscessus	Abscessus14	SMRL_BN	?	Europe	UK	Lothian		2010-04-13	Bryant et al 2016
ERR343232	M. a. abscessus	Abscessus14	SMRL_BN	?	Europe	UK	Lothian		2010-06-13	Bryant et al 2016
ERR343233	M. a. abscessus	Abscessus14	SMRL_BN	?	Europe	UK	Lothian		2010-06-13	Bryant et al 2016
ERR351970	M. a. abscessus	Abscessus14	SMRL_BN	?	Europe	UK	Greater_Glasgow		2009-09-28	Bryant et al 2016
ERR351974	M. a. abscessus	Abscessus14	SMRL_BN	?	Europe	UK	Lothian		2010-04-14	Bryant et al 2016
ERR369267	M. a. abscessus	Abscessus14	SMRL_BN	?	Europe	UK	Lothian		Not present	Bryant et al 2016
ERR369272	M. a. abscessus	Abscessus14	SMRL_BN	?	Europe	UK	Lothian		2005-06-08	Bryant et al 2016
ERR369273	M. a. abscessus	Abscessus14	SMRL_BN	?	Europe	UK	Lothian		2005-06-08	Bryant et al 2016
ERR369283	M. a. abscessus	Abscessus14	SMRL_BN	?	Europe	UK	Lothian		2005-11-09	Bryant et al 2016
ERR369293	M. a. abscessus	Abscessus14	SMRL_BN	?	Europe	UK	Greater_Glasgow		2006-03-24	Bryant et al 2016
ERR369314	M. a. abscessus	Abscessus14	SMRL_BN	?	Europe	UK	Lothian		2006-12-13	Bryant et al 2016
ERR369315	M. a. abscessus	Abscessus14	SMRL_BN	?	Europe	UK	Lothian		2006-12-13	Bryant et al 2016
ERR369323	M. a. abscessus	Abscessus14	SMRL_BN	?	Europe	UK	Greater_Glasgow		2007-05-30	Bryant et al 2016
ERR369336	M. a. abscessus	Abscessus14	SMRL_BN	?	Europe	UK	Lothian		2007-12-31	Bryant et al 2016
ERR369338	M. a. abscessus	Abscessus14	SMRL_BN	?	Europe	UK	Lothian		Not present	Bryant et al 2016
ERR369339	M. a. abscessus	Abscessus14	SMRL_BN	?	Europe	UK	Lothian		2008-01-03	Bryant et al 2016
ERR343239	M. a. abscessus	Abscessus14	SMRL_BO	?	Europe	UK	Greater_Glasgow		2010-11-17	Bryant et al 2016
ERR343242	M. a. abscessus	Abscessus14	SMRL_BO	?	Europe	UK	Greater_Glasgow		2010-12-08	Bryant et al 2016
ERR343243	M. a. abscessus	Abscessus14	SMRL_BO	?	Europe	UK	Greater_Glasgow		2010-11-19	Bryant et al 2016
ERR351979	M. a. abscessus	Abscessus14	SMRL_BO	?	Europe	UK	Greater_Glasgow		2010-12-08	Bryant et al 2016
ERR343205	M. a. abscessus	Abscessus14	SMRL_CM	?	Europe	UK	Greater_Glasgow		2009-04-29	Bryant et al 2016
ERR343207	M. a. abscessus	Abscessus14	SMRL_CM	?	Europe	UK	Greater_Glasgow		2009-05-28	Bryant et al 2016
ERR343208	M. a. abscessus	Abscessus14	SMRL_CM	?	Europe	UK	Greater_Glasgow		2009-05-21	Bryant et al 2016
ERR484956	M. a. abscessus	Abscessus14	SMRL_DB	CF	Europe	UK	Grampian		Not present	Bryant et al 2016
ERR369214	M. a. abscessus	Abscessus14	SMRL_E	?	Europe	UK	Lothian	Grampian	2003-09-24	Bryant et al 2016
ERR369215	M. a. abscessus	Abscessus14	SMRL_E	?	Europe	UK	Lothian	Grampian	2003-11-28	Bryant et al 2016
ERR369217	M. a. abscessus	Abscessus14	SMRL_E	?	Europe	UK	Lothian	Grampian	2003-12-13	Bryant et al 2016
ERR340521	M. a. abscessus	Abscessus14	SMRL_Q	Non-CF	Europe	UK	Grampian		2011-10-24	Bryant et al 2016
ERR343218	M. a. abscessus	Abscessus14	SMRL_Q	Non-CF	Europe	UK	Grampian		2009-09-16	Bryant et al 2016
ERR374012	M. a. abscessus	Abscessus14	UNC_AU	CF	NorthAmerica	USA	UNC_Chapel_Hill		2010-09-09	Bryant et al 2016
ERR349282	M. a. abscessus	Abscessus14	UNC_B	CF	NorthAmerica	USA	UNC_Chapel_Hill		2010-01-07	Bryant et al 2016
ERR373949	M. a. abscessus	Abscessus14	UNC_B	CF	NorthAmerica	USA	UNC_Chapel_Hill		2013-01-10	Bryant et al 2016
ERR374024	M. a. abscessus	Abscessus14	UNC_BA	CF	NorthAmerica	USA	UNC_Chapel_Hill		2011-06-16	Bryant et al 2016
ERR374033	M. a. abscessus	Abscessus14	UNC_BD	CF	NorthAmerica	USA	UNC_Chapel_Hill		2012-06-05	Bryant et al 2016
ERR349273	M. a. abscessus	Abscessus14	UNC_BG	CF	NorthAmerica	USA	UNC_Chapel_Hill		2006-05-25	Bryant et al 2016
ERR363418	M. a. abscessus	Abscessus14	UNC_BX	CF	NorthAmerica	USA	UNC_Chapel_Hill		2010-09-09	Bryant et al 2016
ERR349289	M. a. abscessus	Abscessus14	UNC_CE	Non-CF	NorthAmerica	USA	UNC_Chapel_Hill		2011-06-27	Bryant et al 2016
ERR363435	M. a. abscessus	Abscessus14	UNC_CG	Non-CF	NorthAmerica	USA	UNC_Chapel_Hill		2012-10-22	Bryant et al 2016
ERR374036	M. a. abscessus	Abscessus14	UNC_CG	Non-CF	NorthAmerica	USA	UNC_Chapel_Hill		2012-10-24	Bryant et al 2016
ERR373999	M. a. abscessus	Abscessus14	UNC_CI	Non-CF	NorthAmerica	USA	UNC_Chapel_Hill		2008-09-29	Bryant et al 2016
ERR373962	M. a. abscessus	Abscessus14	UNC_CJ	CF	NorthAmerica	USA	UNC_Chapel_Hill		2005-11-02	Bryant et al 2016
ERR374008	M. a. abscessus	Abscessus14	UNC_CM	Non-CF	NorthAmerica	USA	UNC_Chapel_Hill		2010-01-29	Bryant et al 2016
ERR363414	M. a. abscessus	Abscessus14	UNC_CQ	Non-CF	NorthAmerica	USA	UNC_Chapel_Hill		2011-02-16	Bryant et al 2016
ERR349270	M. a. abscessus	Abscessus14	UNC_P	CF	NorthAmerica	USA	UNC_Chapel_Hill		2005-11-02	Bryant et al 2016
ERR363249	M. a. abscessus	Abscessus14	WRCM_K	?	Europe	UK	Wales		Not present	Bryant et al 2016
ERR459979	M. a. abscessus	Abscessus15	BIR_E	CF	Europe	UK	Birmingham_Heartlands		2008-01-09	Bryant et al 2016
ERR494898	M. a. abscessus	Abscessus15	BIR_M	CF	Europe	UK	Birmingham_Childrens		2012-01-23	Bryant et al 2016
ERR494918	M. a. abscessus	Abscessus15	BIR_M	CF	Europe	UK	Birmingham_Heartlands		2012-08-12	Bryant et al 2016
ERR363334	M. a. abscessus	Abscessus15	BTL_C	CF	Europe	UK	London_Barts		2012-03-02	Bryant et al 2016
SRR7800709	M. a. abscessus	Abscessus15	CF00038	CF	NorthAmerica	USA	TX		2015-10-02	Hasan et al 2019
SRR7800591	M. a. abscessus	Abscessus15	CF00136	CF	NorthAmerica	USA	FL		2016-04-29	Hasan et al 2019
SRR7800592	M. a. abscessus	Abscessus15	CF00136	CF	NorthAmerica	USA	FL		2016-01-04	Hasan et al 2019
SRR7800594	M. a. abscessus	Abscessus15	CF00136	CF	NorthAmerica	USA	FL		2016-03-15	Hasan et al 2019
SRR7800595	M. a. abscessus	Abscessus15	CF00141	CF	NorthAmerica	USA	FL		2016-03-14	Hasan et al 2019
SRR7800660	M. a. abscessus	Abscessus15	CF00167	CF	NorthAmerica	USA	OH		2016-01-28	Hasan et al 2019
SRR7800661	M. a. abscessus	Abscessus15	CF00167	CF	NorthAmerica	USA	OH		2016-05-12	Hasan et al 2019
SRR7800662	M. a. abscessus	Abscessus15	CF00167	CF	NorthAmerica	USA	OH		2016-04-29	Hasan et al 2019
ERR3198401	M. a. abscessus	Abscessus15	GOSH17	CF	Europe	UK	London_GOSH		2009-04-21	Doyle et al 2019
ERR3198413	M. a. abscessus	Abscessus15	GOSH27	CF	Europe	UK	London_GOSH		2010-12-18	Doyle et al 2019
ERR3198481	M. a. abscessus	Abscessus15	GOSH43	CF	Europe	UK	London_GOSH		2015-08-30	Doyle et al 2019
ERR4020108	M. a. abscessus	Abscessus15	Ireland_1	CF	Europe	UK	Ireland_A		Not present	Redondo et al 2020
ERR4020079	M. a. abscessus	Abscessus15	Ireland_15	CF	Europe	UK	Ireland_A		Not present	Redondo et al 2020
ERR4020082	M. a. abscessus	Abscessus15	Ireland_15	CF	Europe	UK	Ireland_A		Not present	Redondo et al 2020
ERR4020104	M. a. abscessus	Abscessus15	Ireland_20	CF	Europe	UK	Ireland_A		Not present	Redondo et al 2020
ERR4020092	M. a. abscessus	Abscessus15	Ireland_22	CF	Europe	UK	Ireland_A		Not present	Redondo et al 2020
ERR4020107	M. a. abscessus	Abscessus15	Ireland_22	CF	Europe	UK	Ireland_A		Not present	Redondo et al 2020
ERR4020052	M. a. abscessus	Abscessus15	Ireland_25	CF	Europe	UK	Ireland_C		Not present	Redondo et al 2020
ERR4020072	M. a. abscessus	Abscessus15	Ireland_6	CF	Europe	UK	Ireland_A		Not present	Redondo et al 2020
ERR4020076	M. a. abscessus	Abscessus15	Ireland_6	CF	Europe	UK	Ireland_A		Not present	Redondo et al 2020
ERR363361	M. a. abscessus	Abscessus15	JRH_F	CF	Europe	UK	Oxford		2012-04-13	Bryant et al 2016
ERR363362	M. a. abscessus	Abscessus15	JRH_F	CF	Europe	UK	Oxford		2012-03-30	Bryant et al 2016
ERR363363	M. a. abscessus	Abscessus15	JRH_F	CF	Europe	UK	Oxford		2012-03-31	Bryant et al 2016
ERR363364	M. a. abscessus	Abscessus15	JRH_F	CF	Europe	UK	Oxford		2012-04-05	Bryant et al 2016
ERR363356	M. a. abscessus	Abscessus15	JRH_L	CF	Europe	UK	Oxford		2012-04-02	Bryant et al 2016
ERR1081311	M. a. abscessus	Abscessus15	Manchester_19	CF	Europe	UK	Manchester		Not present	This study
ERR340538	M. a. abscessus	Abscessus15	RBL_C	CF	Europe	UK	London_Brompton		Not present	Bryant et al 2016
ERR363269	M. a. abscessus	Abscessus15	RHS_C	CF	Europe	UK	Sheffield_Teaching		2011-10-24	Bryant et al 2016
ERR363270	M. a. abscessus	Abscessus15	RHS_C	CF	Europe	UK	Sheffield_Teaching		2011-05-05	Bryant et al 2016
ERR363271	M. a. abscessus	Abscessus15	RHS_C	CF	Europe	UK	Sheffield_Teaching		2010-05-12	Bryant et al 2016
ERR494899	M. a. abscessus	Abscessus15	RHS_W	CF	Europe	UK	Sheffield_Teaching		2012-03-22	Bryant et al 2016
ERR363268	M. a. abscessus	Abscessus15	RVI_E	CF	Europe	UK	Newcastle		2012-02-21	Bryant et al 2016
ERR363260	M. a. abscessus	Abscessus15	RVI_J	CF	Europe	UK	Newcastle		2011-03-01	Bryant et al 2016
ERR363264	M. a. abscessus	Abscessus15	RVI_M	CF	Europe	UK	Newcastle		2011-08-03	Bryant et al 2016
ERR363266	M. a. abscessus	Abscessus15	RVI_O	CF	Europe	UK	Newcastle		2012-01-25	Bryant et al 2016
ERR459976	M. a. abscessus	Abscessus15	RVI_R	CF	Europe	UK	Newcastle		2013-05-22	Bryant et al 2016
ERR343204	M. a. abscessus	Abscessus15	SMRL_BC	?	Europe	UK	Greater_Glasgow		2009-04-22	Bryant et al 2016
ERR340505	M. a. abscessus	Abscessus15	SMRL_BP	?	Europe	UK	Greater_Glasgow		2011-04-26	Bryant et al 2016
ERR343219	M. a. abscessus	Abscessus15	SMRL_BP	?	Europe	UK	Greater_Glasgow		2009-10-07	Bryant et al 2016
ERR343234	M. a. abscessus	Abscessus15	SMRL_BP	?	Europe	UK	Greater_Glasgow		Not present	Bryant et al 2016
ERR351971	M. a. abscessus	Abscessus15	SMRL_BP	?	Europe	UK	Greater_Glasgow		2009-10-12	Bryant et al 2016
ERR340510	M. a. abscessus	Abscessus15	SMRL_CV	CF	Europe	UK	Greater_Glasgow		2011-06-06	Bryant et al 2016
ERR343185	M. a. abscessus	Abscessus15	SMRL_CV	CF	Europe	UK	Greater_Glasgow		2008-06-12	Bryant et al 2016
ERR369180	M. a. abscessus	Abscessus15	SMRL_CV	CF	Europe	UK	Greater_Glasgow		2002-02-08	Bryant et al 2016
ERR369188	M. a. abscessus	Abscessus15	SMRL_CV	CF	Europe	UK	Greater_Glasgow		2002-09-16	Bryant et al 2016
ERR369229	M. a. abscessus	Abscessus15	SMRL_CV	CF	Europe	UK	Greater_Glasgow		2004-05-04	Bryant et al 2016
ERR369232	M. a. abscessus	Abscessus15	SMRL_CV	CF	Europe	UK	Greater_Glasgow		2004-05-25	Bryant et al 2016
ERR369253	M. a. abscessus	Abscessus15	SMRL_CV	CF	Europe	UK	Greater_Glasgow		2004-10-26	Bryant et al 2016
ERR369281	M. a. abscessus	Abscessus15	SMRL_CV	CF	Europe	UK	Greater_Glasgow		2005-11-04	Bryant et al 2016
ERR369296	M. a. abscessus	Abscessus15	SMRL_CV	CF	Europe	UK	Greater_Glasgow		2006-04-04	Bryant et al 2016
ERR369320	M. a. abscessus	Abscessus15	SMRL_CV	CF	Europe	UK	Greater_Glasgow		2007-04-03	Bryant et al 2016
ERR369340	M. a. abscessus	Abscessus15	SMRL_CV	CF	Europe	UK	Greater_Glasgow		2008-01-17	Bryant et al 2016
ERR343175	M. a. abscessus	Abscessus15	SMRL_CZ	?	Europe	UK	Greater_Glasgow		2008-01-28	Bryant et al 2016
ERR369230	M. a. abscessus	Abscessus15	SMRL_J	CF	Europe	UK	Greater_Glasgow		2004-04-16	Bryant et al 2016
ERR369250	M. a. abscessus	Abscessus15	SMRL_J	CF	Europe	UK	Greater_Glasgow		2004-10-22	Bryant et al 2016
ERR369251	M. a. abscessus	Abscessus15	SMRL_J	CF	Europe	UK	Greater_Glasgow		2004-10-22	Bryant et al 2016
ERR369252	M. a. abscessus	Abscessus15	SMRL_J	CF	Europe	UK	Greater_Glasgow		2004-10-22	Bryant et al 2016
ERR369258	M. a. abscessus	Abscessus15	SMRL_J	CF	Europe	UK	Greater_Glasgow		2004-10-22	Bryant et al 2016
ERR369302	M. a. abscessus	Abscessus15	SMRL_J	CF	Europe	UK	Greater_Glasgow		2006-06-23	Bryant et al 2016
ERR369310	M. a. abscessus	Abscessus15	SMRL_J	CF	Europe	UK	Greater_Glasgow		2006-10-24	Bryant et al 2016
ERR363403	M. a. abscessus	Abscessus15	SMRL_W	CF	Europe	UK	Greater_Glasgow		2001-06-18	Bryant et al 2016
ERR485002	M. a. abscessus	Abscessus15	STH_J	CF	Europe	UK	Southampton		2013-10-23	Bryant et al 2016
ERR459865	M. a. abscessus	Abscessus15	SVH_C	?	Europe	UK	Dublin		Not present	Bryant et al 2016
ERR459973	M. a. abscessus	Abscessus15	SVH_P	CF	Europe	UK	Dublin		Not present	Bryant et al 2016
ERR349267	M. a. abscessus	Abscessus15	UNC_C	CF	NorthAmerica	USA	UNC_Chapel_Hill		2013-01-06	Bryant et al 2016
ERR373952	M. a. abscessus	Abscessus15	UNC_C	CF	NorthAmerica	USA	UNC_Chapel_Hill		2013-01-19	Bryant et al 2016
ERR373973	M. a. abscessus	Abscessus15	UNC_CT	Non-CF	NorthAmerica	USA	UNC_Chapel_Hill		2006-02-15	Bryant et al 2016
ERR363408	M. a. abscessus	Abscessus15	UNC_Z	CF	NorthAmerica	USA	UNC_Chapel_Hill		2007-04-05	Bryant et al 2016
ERR363241	M. a. abscessus	Abscessus15	WRCM_E	?	Europe	UK	Bristol		Not present	Bryant et al 2016
ERR330752	M. a. abscessus	Abscessus15	WRCM_G	?	Europe	UK	Taunton		Not present	Bryant et al 2016
SRR7800488	M. a. abscessus	Abscessus16	CF00016	CF	NorthAmerica	USA	CO		2016-04-13	Hasan et al 2019
SRR7800490	M. a. abscessus	Abscessus16	CF00016	CF	NorthAmerica	USA	CO		2015-12-14	Hasan et al 2019
SRR7800491	M. a. abscessus	Abscessus16	CF00016	CF	NorthAmerica	USA	CO		2016-05-16	Hasan et al 2019
SRR7800493	M. a. abscessus	Abscessus16	CF00016	CF	NorthAmerica	USA	CO		2015-04-15	Hasan et al 2019
SRR7800524	M. a. abscessus	Abscessus16	CF00016	CF	NorthAmerica	USA	CO		2015-01-26	Hasan et al 2019
SRR7800634	M. a. abscessus	Abscessus16	CF00016	CF	NorthAmerica	USA	CO		2016-06-02	Hasan et al 2019
SRR7800635	M. a. abscessus	Abscessus16	CF00016	CF	NorthAmerica	USA	CO		2016-12-05	Hasan et al 2019
SRR7800636	M. a. abscessus	Abscessus16	CF00016	CF	NorthAmerica	USA	CO		2016-12-08	Hasan et al 2019
SRR7800637	M. a. abscessus	Abscessus16	CF00016	CF	NorthAmerica	USA	CO		2016-12-28	Hasan et al 2019
SRR7800638	M. a. abscessus	Abscessus16	CF00016	CF	NorthAmerica	USA	CO		2015-06-01	Hasan et al 2019
SRR7800643	M. a. abscessus	Abscessus16	CF00016	CF	NorthAmerica	USA	CO		2016-04-27	Hasan et al 2019
SRR7800680	M. a. abscessus	Abscessus16	CF00016	CF	NorthAmerica	USA	CO		2016-07-11	Hasan et al 2019
SRR7800707	M. a. abscessus	Abscessus16	CF00016	CF	NorthAmerica	USA	CO		2016-03-21	Hasan et al 2019
SRR7800470	M. a. abscessus	Abscessus16	CF00076	CF	NorthAmerica	USA	OH		2016-01-29	Hasan et al 2019
SRR7800471	M. a. abscessus	Abscessus16	CF00076	CF	NorthAmerica	USA	OH		2016-02-24	Hasan et al 2019
SRR7800513	M. a. abscessus	Abscessus16	CF00106	CF	NorthAmerica	USA	ID		2015-12-15	Hasan et al 2019
SRR7800623	M. a. abscessus	Abscessus16	CF00151	CF	NorthAmerica	USA	TN		2016-02-24	Hasan et al 2019
NQTL01	M. a. abscessus	Abscessus16	China_abscessus118	Non-CF	Asia	China	Shanghai		2015-04-07	Li et al 2017
NQRE01	M. a. abscessus	Abscessus16	China_abscessus119	Non-CF	Asia	China	Shanghai		2014-01-22	Li et al 2017
NQSM01	M. a. abscessus	Abscessus16	China_abscessus120	Non-CF	Asia	China	Shanghai		2015-04-04	Li et al 2017
ERR4020094	M. a. abscessus	Abscessus16	Ireland_18	CF	Europe	UK	Ireland_A		Not present	Redondo et al 2020
ERR4020113	M. a. abscessus	Abscessus16	Ireland_18	CF	Europe	UK	Ireland_A		Not present	Redondo et al 2020
BENC_10241_lib5981_nextseq_n0055_151bp	M. a. abscessus	Abscessus16	Italy_BC	CF	Europe	Italy			Not present	Tortoli et al 2017	Sequence data obtained from authors
BS_258_lib4811_nextseq_n0027_151bp	M. a. abscessus	Abscessus16	Italy_BS	CF	Europe	Italy			Not present	Tortoli et al 2017	Sequence data obtained from authors
BS_365_lib5993_nextseq_n0055_151bp	M. a. abscessus	Abscessus16	Italy_BS	CF	Europe	Italy			Not present	Tortoli et al 2017	Sequence data obtained from authors
BS_366_lib4812_nextseq_n0027_151bp	M. a. abscessus	Abscessus16	Italy_BS	CF	Europe	Italy			Not present	Tortoli et al 2017	Sequence data obtained from authors
ERR1081297	M. a. abscessus	Abscessus16	Manchester_17	CF	Europe	UK	Manchester		Not present	This study
M152	M. a. abscessus	Abscessus16	Public_abscessus9	?	Asia	Malaysia			Not present	Ngeow et al 2012
ERR494941	M. a. abscessus	Abscessus16	RVI_BF	CF	Europe	UK	Newcastle		2013-07-24	Bryant et al 2016
ERR363267	M. a. abscessus	Abscessus16	RVI_C	CF	Europe	UK	Newcastle		2012-02-17	Bryant et al 2016
ERR369242	M. a. abscessus	Abscessus16	SMRL_CP	CF	Europe	UK	Greater_Glasgow		2004-07-03	Bryant et al 2016
ERR363321	M. a. abscessus	Abscessus16	SVH_M	CF	Europe	UK	Dublin		Not present	Bryant et al 2016
ERR374005	M. a. abscessus	Abscessus16	UNC_AM	CF	NorthAmerica	USA	UNC_Chapel_Hill		2009-04-16	Bryant et al 2016
ERR363416	M. a. abscessus	Abscessus16	UNC_AV	CF	NorthAmerica	USA	UNC_Chapel_Hill		2008-05-13	Bryant et al 2016
VM214_S49_001	M. a. abscessus	Abscessus17	Italy_VM	CF	Europe	Italy			Not present	Tortoli et al 2017	Sequence data obtained from authors
ERR1081298	M. a. abscessus	Abscessus17	Manchester_3	CF	Europe	UK	Manchester		Not present	This study
JRME01	M. a. abscessus	Abscessus17	Public_abscessus_10	?	Europe	France	Paris_Necker_Hospital		2004	Sapriel et al 2016
ERR369175	M. a. abscessus	Abscessus17	SMRL_AE	?	Europe	UK	Greater_Glasgow		2001-11-21	Bryant et al 2016
ERR343213	M. a. abscessus	Abscessus17	SMRL_AK	?	Europe	UK	Greater_Glasgow		2009-08-12	Bryant et al 2016
ERR343220	M. a. abscessus	Abscessus17	SMRL_AK	?	Europe	UK	Greater_Glasgow		2009-10-28	Bryant et al 2016
ERR343199	M. a. abscessus	Abscessus17	SMRL_BD	?	Europe	UK	Greater_Glasgow		2009-01-28	Bryant et al 2016
ERR343206	M. a. abscessus	Abscessus17	SMRL_BD	?	Europe	UK	Greater_Glasgow		2009-04-29	Bryant et al 2016
ERR343210	M. a. abscessus	Abscessus17	SMRL_BD	?	Europe	UK	Greater_Glasgow		Not present	Bryant et al 2016
ERR343215	M. a. abscessus	Abscessus17	SMRL_BD	?	Europe	UK	Greater_Glasgow		2009-08-20	Bryant et al 2016
ERR369194	M. a. abscessus	Abscessus17	SMRL_BD	?	Europe	UK	Lothian		Not present	Bryant et al 2016
ERR369195	M. a. abscessus	Abscessus17	SMRL_BD	?	Europe	UK	Lothian		Not present	Bryant et al 2016
ERR369196	M. a. abscessus	Abscessus17	SMRL_BD	?	Europe	UK	Lothian		Not present	Bryant et al 2016
ERR369199	M. a. abscessus	Abscessus17	SMRL_BD	?	Europe	UK	Lothian		2003-07-11	Bryant et al 2016
ERR369210	M. a. abscessus	Abscessus17	SMRL_BD	?	Europe	UK	Lothian		2003-10-02	Bryant et al 2016
ERR369285	M. a. abscessus	Abscessus17	SMRL_BD	?	Europe	UK	Lothian		2005-12-05	Bryant et al 2016
ERR369297	M. a. abscessus	Abscessus17	SMRL_BD	?	Europe	UK	Lothian		2006-04-11	Bryant et al 2016
ERR369298	M. a. abscessus	Abscessus17	SMRL_BD	?	Europe	UK	Lothian		2006-04-11	Bryant et al 2016
ERR369299	M. a. abscessus	Abscessus17	SMRL_BD	?	Europe	UK	Lothian		2006-04-12	Bryant et al 2016
ERR369318	M. a. abscessus	Abscessus17	SMRL_BD	?	Europe	UK	Greater_Glasgow		2007-03-15	Bryant et al 2016
ERR369332	M. a. abscessus	Abscessus17	SMRL_BD	?	Europe	UK	Greater_Glasgow		2007-10-30	Bryant et al 2016
ERR363402	M. a. abscessus	Abscessus17	SMRL_Y	CF	Europe	UK	Lothian		2001-06-06	Bryant et al 2016
ERR363406	M. a. abscessus	Abscessus17	SMRL_Y	CF	Europe	UK	Lothian		2001-09-12	Bryant et al 2016
ERR369223	M. a. abscessus	Abscessus17	SMRL_Y	CF	Europe	UK	Lothian		2004-03-03	Bryant et al 2016
ERR369231	M. a. abscessus	Abscessus17	SMRL_Y	CF	Europe	UK	Lothian		2004-05-12	Bryant et al 2016
ML566_L002	M. a. abscessus	Abscessus18	Italy_ML	CF	Europe	Italy			Not present	Bryant et al 2016
ERR369181	M. a. abscessus	Abscessus18	SMRL_CE	CF	Europe	UK	Lothian		2002-02-20	Bryant et al 2016
ERR369172	M. a. abscessus	Abscessus18	SMRL_CE	CF	Europe	UK	Lothian		2001-09-12	Bryant et al 2016
ERR369176	M. a. abscessus	Abscessus18	SMRL_CE	CF	Europe	UK	Lothian		2001-12-18	Bryant et al 2016
ERR369233	M. a. abscessus	Abscessus18	SMRL_CE	CF	Europe	UK	Lothian		2004-06-14	Bryant et al 2016
ERR369235	M. a. abscessus	Abscessus18	SMRL_CE	CF	Europe	UK	Lothian		2004-06-29	Bryant et al 2016
ERR369245	M. a. abscessus	Abscessus18	SMRL_CE	CF	Europe	UK	Lothian		2004-08-25	Bryant et al 2016
ERR369255	M. a. abscessus	Abscessus18	SMRL_CE	CF	Europe	UK	Lothian		2004-11-17	Bryant et al 2016
ERR369264	M. a. abscessus	Abscessus18	SMRL_CE	CF	Europe	UK	Lothian		Not present	Bryant et al 2016
SRR7800527	M. a. abscessus	Abscessus19	CF00100	CF	NorthAmerica	USA	OH		2016-01-26	Hasan et al 2019
SRR7800716	M. a. abscessus	Abscessus19	CF00100	CF	NorthAmerica	USA	OH		2016-02-11	Hasan et al 2019
SRR7800722	M. a. abscessus	Abscessus19	CF00100	CF	NorthAmerica	USA	OH		2016-03-08	Hasan et al 2019
SRR7800728	M. a. abscessus	Abscessus19	CF00100	CF	NorthAmerica	USA	OH		2016-05-24	Hasan et al 2019
SRR7800731	M. a. abscessus	Abscessus19	CF00100	CF	NorthAmerica	USA	OH		2016-01-26	Hasan et al 2019
ERR3198376	M. a. abscessus	Abscessus19	HSP-2	Non-CF	Europe	Spain	Barcelona_HSP		2009-03-24	Doyle et al 2019
ERR3198377	M. a. abscessus	Abscessus19	HSP-2	Non-CF	Europe	Spain	Barcelona_HSP		2015-12-01	Doyle et al 2019
PE_239_lib5992_nextseq_n0055_151bp	M. a. abscessus	Abscessus19	Italy_PE	CF	Europe	Italy			Not present	Tortoli et al 2017	Sequence data obtained from authors
PE_500_lib5970_nextseq_n0055_151bp	M. a. abscessus	Abscessus19	Italy_PE	CF	Europe	Italy			Not present	Tortoli et al 2017	Sequence data obtained from authors
ERR363357	M. a. abscessus	Abscessus19	JRH_A	CF	Europe	UK	Oxford		2012-04-10	Bryant et al 2016
ERR363358	M. a. abscessus	Abscessus19	JRH_A	CF	Europe	UK	Oxford		2012-06-07	Bryant et al 2016
CF	M. a. abscessus	Abscessus19	Public_abscessus_11	?	Europe	France			Not present	Bryant et al 2016
ERR363377	M. a. abscessus	Abscessus2	BTL_E	CF	Europe	UK	London_Barts		2012-06-18	Bryant et al 2016
SRR7800557	M. a. abscessus	Abscessus2	CF00096	CF	NorthAmerica	USA	SD		2016-04-27	Hasan et al 2019
SRR7800408	M. a. abscessus	Abscessus2	CF00783	CF	NorthAmerica	USA	CO		2017-01-05	Hasan et al 2019
NQTC01	M. a. abscessus	Abscessus2	China_abscessus1	Non-CF	Asia	China	Shanghai		2014-02-10	Li et al 2017
NQTS01	M. a. abscessus	Abscessus2	China_abscessus2	Non-CF	Asia	China	Shanghai		2014-02-21	Li et al 2017
NQTE01	M. a. abscessus	Abscessus2	China_abscessus3	Non-CF	Asia	China	Shanghai		2014-01-20	Li et al 2017
ERR369142	M. a. abscessus	Abscessus2	DEN_M	CF	Europe	Denmark	Copenhagen		Not present	Bryant et al 2016
ERR369135	M. a. abscessus	Abscessus2	DEN_O	CF	Europe	Denmark	Copenhagen		Not present	Bryant et al 2016
ERR3198386	M. a. abscessus	Abscessus2	HVH37	CF	Europe	Spain	Barcelona_HVH		2013-01-30	Doyle et al 2019
ERR3198395	M. a. abscessus	Abscessus2	HVH47	Non-CF	Europe	Spain	Barcelona_HVH		2013-03-28	Doyle et al 2019
SPIN08200_L001_001	M. a. abscessus	Abscessus2	Italy_SP	CF	Europe	Italy			Not present	Tortoli et al 2017	Sequence data obtained from authors
SRR6871408	M. a. abscessus	Abscessus2	Melb-016	CF	Oceania	Australia	RCH		2017-02-01	Yan et al 2019
ERR2759447	M. a. abscessus	Abscessus2	Netherlands_6	CF	Europe	Netherlands			Not present	This study
ERR340536	M. a. abscessus	Abscessus2	RBL_A	CF	Europe	UK	London_Brompton		Not present	Bryant et al 2016
ERR349292	M. a. abscessus	Abscessus2	UNC_AW	CF	NorthAmerica	USA	UNC_Chapel_Hill		2012-09-19	Bryant et al 2016
ERR374018	M. a. abscessus	Abscessus2	UNC_AW	CF	NorthAmerica	USA	UNC_Chapel_Hill		2011-05-03	Bryant et al 2016
ERR373953	M. a. abscessus	Abscessus2	UNC_F	CF	NorthAmerica	USA	UNC_Chapel_Hill		2013-03-06	Bryant et al 2016
ERR484983	M. a. abscessus	Abscessus5	AUS_BG	Environmental	Oceania	Australia			Not present	Bryant et al 2016
SRR7800554	M. a. abscessus	Abscessus5	CF00130	CF	NorthAmerica	USA	TX		2016-03-23	Hasan et al 2019
NQTO01	M. a. abscessus	Abscessus5	China_abscessus_25	Non-CF	Asia	China	Shanghai		2014-09-12	Li et al 2017
NQTH01	M. a. abscessus	Abscessus5	China_abscessus_26	Non-CF	Asia	China	Shanghai		2013-08-27	Li et al 2017
NQTB01	M. a. abscessus	Abscessus5	China_abscessus_27	Non-CF	Asia	China	Shanghai		2012-12-16	Li et al 2017
NQTM01	M. a. abscessus	Abscessus5	China_abscessus_28	Non-CF	Asia	China	Shanghai		2015-04-06	Li et al 2017
NQSW01	M. a. abscessus	Abscessus5	China_abscessus_29	Non-CF	Asia	China	Shanghai		2012-06-23	Li et al 2017
NQTQ01	M. a. abscessus	Abscessus5	China_abscessus_30	Non-CF	Asia	China	Shanghai		2014-06-14	Li et al 2017
NQSY01	M. a. abscessus	Abscessus5	China_abscessus_31	Non-CF	Asia	China	Shanghai		2013-11-28	Li et al 2017
ERR4020080	M. a. abscessus	Abscessus5	Ireland_32	Non-CF	Europe	UK	Ireland_A	Ireland_D	Not present	Redondo et al 2020
ERR4020115	M. a. abscessus	Abscessus5	Ireland_32	Non-CF	Europe	UK	Ireland_A	Ireland_D	Not present	Redondo et al 2020
ERR2759453	M. a. abscessus	Abscessus5	Netherlands_12	CF	Europe	Netherlands			Not present	This study
ERR2759457	M. a. abscessus	Abscessus5	Netherlands_16	CF	Europe	Netherlands			Not present	This study
ERR484987	M. a. abscessus	Abscessus6	AUS_I	CF	Oceania	Australia	TPCH		2010	Bryant et al 2016
ERR459815	M. a. abscessus	Abscessus6	AUS_T	CF	Oceania	Australia	RCH		2011	Bryant et al 2016
ERR459816	M. a. abscessus	Abscessus6	AUS_T	CF	Oceania	Australia	RCH		2011	Bryant et al 2016
ERR459817	M. a. abscessus	Abscessus6	AUS_T	CF	Oceania	Australia	RCH		2012	Bryant et al 2016
ERR494964	M. a. abscessus	Abscessus6	AUS_T	CF	Oceania	Australia	RCH		2011	Bryant et al 2016
ERR459818	M. a. abscessus	Abscessus6	AUS_U	CF	Oceania	Australia	RCH		2011	Bryant et al 2016
ERR459819	M. a. abscessus	Abscessus6	AUS_U	CF	Oceania	Australia	RCH		2011	Bryant et al 2016
ERR459820	M. a. abscessus	Abscessus6	AUS_U	CF	Oceania	Australia	RCH		2012	Bryant et al 2016
ERR459821	M. a. abscessus	Abscessus6	AUS_U	CF	Oceania	Australia	RCH		2012	Bryant et al 2016
SRR6871398	M. a. abscessus	Abscessus6	Australia_2	CF	Oceania	Australia	RCH		2013-10-01	Yan et al 2019
SRR6871406	M. a. abscessus	Abscessus6	Australia_2	CF	Oceania	Australia	RCH		2017-03-01	Yan et al 2019
ERR494842	M. a. abscessus	Abscessus6	BIR_F	CF	Europe	UK	Birmingham_Heartlands		2010-12-14	Bryant et al 2016
SRR7800649	M. a. abscessus	Abscessus6	CF00023	CF	NorthAmerica	USA	CO		2016-05-23	Hasan et al 2019
SRR7800547	M. a. abscessus	Abscessus6	CF00120	CF	NorthAmerica	USA	CO		2016-06-13	Hasan et al 2019
SRR7800548	M. a. abscessus	Abscessus6	CF00120	CF	NorthAmerica	USA	CO		2016-06-13	Hasan et al 2019
SRR7800550	M. a. abscessus	Abscessus6	CF00120	CF	NorthAmerica	USA	CO		2015-12-28	Hasan et al 2019
SRR7800558	M. a. abscessus	Abscessus6	CF00120	CF	NorthAmerica	USA	CO		2016-05-09	Hasan et al 2019
SRR7800559	M. a. abscessus	Abscessus6	CF00120	CF	NorthAmerica	USA	CO		2016-05-24	Hasan et al 2019
ERR4020070	M. a. abscessus	Abscessus6	Ireland_4	CF	Europe	UK	Ireland_A		Not present	Redondo et al 2020
ERR4020111	M. a. abscessus	Abscessus6	Ireland_4	CF	Europe	UK	Ireland_A		Not present	Redondo et al 2020
ERR340557	M. a. abscessus	Abscessus6	LTH_A	CF	Europe	UK	Leeds		2012-06-14	Bryant et al 2016
ERR363323	M. a. abscessus	Abscessus6	SVH_F	CF	Europe	UK	Dublin		Not present	Bryant et al 2016
ERR363252	M. a. abscessus	Abscessus6	WRCM_D	?	Europe	UK	Exeter		Not present	Bryant et al 2016
ERR363345	M. a. abscessus	Abscessus7	AHL_B	CF	Europe	UK	Alder_Hey		2012-04-27	Bryant et al 2016
ERR363342	M. a. abscessus	Abscessus7	AHL_E	CF	Europe	UK	Manchester		2012-03-06	Bryant et al 2016
ERR459811	M. a. abscessus	Abscessus7	AUS_Q	CF	Oceania	Australia	TPCH		2008	Bryant et al 2016
ERR490680	M. a. abscessus	Abscessus7	BIR_A	CF	Europe	UK	Birmingham_Heartlands		2009-06-23	Bryant et al 2016
ERR490693	M. a. abscessus	Abscessus7	BIR_A	CF	Europe	UK	Birmingham_Heartlands		2010-03-12	Bryant et al 2016
NQRL01	M. a. abscessus	Abscessus7	China_abscessus_32	Non-CF	Asia	China	Shanghai		2012-06-20	Li et al 2017
NQRA01	M. a. abscessus	Abscessus7	China_abscessus_33	Non-CF	Asia	China	Shanghai		2012-10-15	Li et al 2017
NQRD01	M. a. abscessus	Abscessus7	China_abscessus_34	Non-CF	Asia	China	Shanghai		2014-01-03	Li et al 2017
NQRO01	M. a. abscessus	Abscessus7	China_abscessus_35	Non-CF	Asia	China	Shanghai		2013-11-25	Li et al 2017
NQRW01	M. a. abscessus	Abscessus7	China_abscessus_36	Non-CF	Asia	China	Shanghai		2015-02-17	Li et al 2017
NQRM01	M. a. abscessus	Abscessus7	China_abscessus_37	Non-CF	Asia	China	Shanghai		2012-05-30	Li et al 2017
NQRJ01	M. a. abscessus	Abscessus7	China_abscessus_38	Non-CF	Asia	China	Shanghai		2012-09-20	Li et al 2017
ERR369140	M. a. abscessus	Abscessus7	DEN_X	CF	Europe	Denmark	Copenhagen		Not present	Bryant et al 2016
ERR3198400	M. a. abscessus	Abscessus7	GOSH15	CF	Europe	UK	London_GOSH		2006-06-27	Doyle et al 2019
ERR3198427	M. a. abscessus	Abscessus7	GOSH35	CF	Europe	UK	London_GOSH		2013-10-21	Doyle et al 2019
ERR459795	M. a. abscessus	Abscessus7	HOL_B	CF	Europe	Holland			2010-01-01	Bryant et al 2016
ERR459796	M. a. abscessus	Abscessus7	HOL_B	CF	Europe	Netherlands	Holland		2010-06-01	Bryant et al 2016
ERR459844	M. a. abscessus	Abscessus7	HOL_B	CF	Europe	Netherlands	Holland		2011-01-01	Bryant et al 2016
ERR459845	M. a. abscessus	Abscessus7	HOL_B	CF	Europe	Netherlands	Holland		2012-05-01	Bryant et al 2016
ERR4020061	M. a. abscessus	Abscessus7	Ireland_12	CF	Europe	UK	Ireland_A		Not present	Redondo et al 2020
SG_256_lib4816_nextseq_n0027_151bp	M. a. abscessus	Abscessus7	Italy_SG	CF	Europe	Italy			Not present	Tortoli et al 2017	Sequence data obtained from authors
SG_407_lib5969_nextseq_151bp	M. a. abscessus	Abscessus7	Italy_SG	CF	Europe	Italy			Not present	Tortoli et al 2017	Sequence data obtained from authors
SG_70_lib4815_nextseq_n0027_151bp	M. a. abscessus	Abscessus7	Italy_SG	CF	Europe	Italy			Not present	Tortoli et al 2017	Sequence data obtained from authors
ERR494901	M. a. abscessus	Abscessus7	LEI_B	CF	Europe	UK	Leicester		2012-04-04	Bryant et al 2016
ERR494911	M. a. abscessus	Abscessus7	LEI_D	CF	Europe	UK	Leicester		2012-07-28	Bryant et al 2016
ERR490671	M. a. abscessus	Abscessus7	LEI_G	CF	Europe	UK	Leicester		2009-03-25	Bryant et al 2016
ERR490675	M. a. abscessus	Abscessus7	LEI_G	CF	Europe	UK	Leicester		2009-04-24	Bryant et al 2016
ERR490683	M. a. abscessus	Abscessus7	LEI_G	CF	Europe	UK	Leicester		2009-07-07	Bryant et al 2016
ERR490688	M. a. abscessus	Abscessus7	LEI_G	CF	Europe	UK	Leicester		2009-12-02	Bryant et al 2016
ERR490701	M. a. abscessus	Abscessus7	LEI_G	CF	Europe	UK	Leicester		2010-07-09	Bryant et al 2016
ERR494836	M. a. abscessus	Abscessus7	LEI_G	CF	Europe	UK	Leicester		2010-09-12	Bryant et al 2016
ERR1081305	M. a. abscessus	Abscessus7	Manchester_2	CF	Europe	UK	Manchester		Not present	This study
ERR2759454	M. a. abscessus	Abscessus7	Netherlands_13	CF	Europe	Netherlands			Not present	This study
ERR340550	M. a. abscessus	Abscessus7	RBL_O	CF	Europe	UK	London_Brompton		Not present	Bryant et al 2016
ERR363310	M. a. abscessus	Abscessus7	RHS_I	CF	Europe	UK	Sheffield_Childrens		2009-03-10	Bryant et al 2016
ERR459984	M. a. abscessus	Abscessus7	RHS_I	CF	Europe	UK	Sheffield_Teaching		2008-07-15	Bryant et al 2016
ERR490697	M. a. abscessus	Abscessus7	RHS_I	CF	Europe	UK	Sheffield_Teaching		2010-04-19	Bryant et al 2016
ERR494834	M. a. abscessus	Abscessus7	RHS_I	CF	Europe	UK	Sheffield_Teaching		2009-03-09	Bryant et al 2016
ERR494904	M. a. abscessus	Abscessus7	RHS_V	CF	Europe	UK	Sheffield_Teaching		2012-04-12	Bryant et al 2016
ERR340513	M. a. abscessus	Abscessus7	SMRL_AD	?	Europe	UK	Lothian		2011-09-07	Bryant et al 2016
ERR340528	M. a. abscessus	Abscessus7	SMRL_AD	?	Europe	UK	Lothian		Not present	Bryant et al 2016
ERR351978	M. a. abscessus	Abscessus7	SMRL_AD	?	Europe	UK	Lothian		Not present	Bryant et al 2016
ERR343177	M. a. abscessus	Abscessus7	SMRL_BL	?	Europe	UK	Lothian		2008-02-22	Bryant et al 2016
ERR363384	M. a. abscessus	Abscessus7	SMRL_H	?	Europe	UK	Lothian		2001-02-27	Bryant et al 2016
ERR363325	M. a. abscessus	Abscessus7	SVH_K	CF	Europe	UK	Dublin		Not present	Bryant et al 2016
ERR363251	M. a. abscessus	Abscessus7	WRCM_H	CF	Europe	UK	Wales		Not present	Bryant et al 2016
ERR363240	M. a. abscessus	Abscessus7	WRCM_H	CF	Europe	UK	Wales		Not present	Bryant et al 2016
SRR7800702	M. a. abscessus	Abscessus8	CF00209	CF	NorthAmerica	USA	TN		2016-05-26	Hasan et al 2019
NQTG01	M. a. abscessus	Abscessus8	China_abscessus_39	Non-CF	Asia	China	Shanghai		2013-12-30	Li et al 2017
NQTR01	M. a. abscessus	Abscessus8	China_abscessus_40	Non-CF	Asia	China	Shanghai		2014-08-05	Li et al 2017
NQSV01	M. a. abscessus	Abscessus8	China_abscessus_41	Non-CF	Asia	China	Shanghai		2013-12-23	Li et al 2017
NQTJ01	M. a. abscessus	Abscessus8	China_abscessus_42	Non-CF	Asia	China	Shanghai		2013-08-09	Li et al 2017
NQTP01	M. a. abscessus	Abscessus8	China_abscessus_43	Non-CF	Asia	China	Shanghai		2013-08-07	Li et al 2017
NQTD01	M. a. abscessus	Abscessus8	China_abscessus_44	Non-CF	Asia	China	Shanghai		2014-01-10	Li et al 2017
ERR3198371	M. a. abscessus	Abscessus8	HSP14	Non-CF	Europe	Spain	Barcelona_HSP		2001-01-30	Doyle et al 2019
ERR4020067	M. a. abscessus	Abscessus8	Ireland_21	CF	Europe	UK	Ireland_A		Not present	Redondo et al 2020
ERR4020093	M. a. abscessus	Abscessus8	Ireland_21	CF	Europe	UK	Ireland_A		Not present	Redondo et al 2020
CAPP_12092014_lib5980_nextseq_n0055_151bp	M. a. abscessus	Abscessus8	Italy_CA	CF	Europe	Italy			Not present	Tortoli et al 2017	Sequence data obtained from authors
CAPP2015_lib5558_nextseq_n0047_151bp	M. a. abscessus	Abscessus8	Italy_CA	CF	Europe	Italy			Not present	Tortoli et al 2017	Sequence data obtained from authors
ERR1081310	M. a. abscessus	Abscessus8	Manchester_18	CF	Europe	UK	Manchester		Not present	This study
ERR340495	M. a. abscessus	Abscessus8	SMRL_AJ	?	Europe	UK	Lothian		2011-02-07	Bryant et al 2016
ERR340496	M. a. abscessus	Abscessus8	SMRL_AJ	?	Europe	UK	Lothian		2011-02-07	Bryant et al 2016
ERR459967	M. a. abscessus	Abscessus8	SVH_J	?	Europe	UK	Dublin		Not present	Bryant et al 2016
ERR459790	M. a. abscessus	Abscessus9	AUS_L	CF	Oceania	Australia	TPCH		2009	Bryant et al 2016
SRR7800674	M. a. abscessus	Abscessus9	CF00068	CF	NorthAmerica	USA	OH		2016-05-05	Hasan et al 2019
SRR7800597	M. a. abscessus	Abscessus9	CF00138	CF	NorthAmerica	USA	OH		2016-06-15	Hasan et al 2019
SRR7800598	M. a. abscessus	Abscessus9	CF00138	CF	NorthAmerica	USA	OH		2016-02-22	Hasan et al 2019
SRR7800411	M. a. abscessus	Abscessus9	CF00280	CF	NorthAmerica	USA	OH		2017-01-05	Hasan et al 2019
NQTF01	M. a. abscessus	Abscessus9	China_abscessus_45	Non-CF	Asia	China	Shanghai		2014-01-20	Li et al 2017
BARB12289_L001_001	M. a. abscessus	Abscessus9	Italy_BA	CF	Europe	Italy			Not present	Tortoli et al 2017	Sequence data obtained from authors
CGI439_L002_001	M. a. abscessus	Abscessus9	Italy_CI	CF	Europe	Italy			Not present	Tortoli et al 2017	Sequence data obtained from authors
CGI457_L002	M. a. abscessus	Abscessus9	Italy_CI	CF	Europe	Italy			Not present	Tortoli et al 2017	Sequence data obtained from authors
MONT14240_L001_001	M. a. abscessus	Abscessus9	Italy_MO	CF	Europe	Italy			Not present	Tortoli et al 2017	Sequence data obtained from authors
ERR363444	M. a. abscessus	Abscessus9	UNC_AA	CF	NorthAmerica	USA	UNC_Chapel_Hill		2007-08-02	Bryant et al 2016
ERR373998	M. a. abscessus	Abscessus9	UNC_AK	CF	NorthAmerica	USA	UNC_Chapel_Hill		2008-08-14	Bryant et al 2016
ERR349287	M. a. abscessus	Abscessus9	UNC_AX	CF	NorthAmerica	USA	UNC_Chapel_Hill		2011-05-19	Bryant et al 2016
ERR363413	M. a. abscessus	Abscessus9	UNC_BQ	CF	NorthAmerica	USA	UNC_Chapel_Hill		2012-07-06	Bryant et al 2016
ERR349294	M. a. abscessus	Abscessus9	UNC_BS	CF	NorthAmerica	USA	UNC_Chapel_Hill		2012-11-01	Bryant et al 2016
ERR374031	M. a. abscessus	Abscessus9	UNC_BY	Non-CF	NorthAmerica	USA	UNC_Chapel_Hill		2011-11-22	Bryant et al 2016
ERR363417	M. a. abscessus	Abscessus9	UNC_CF	Non-CF	NorthAmerica	USA	UNC_Chapel_Hill		2008-02-08	Bryant et al 2016
ERR363409	M. a. abscessus	Abscessus9	UNC_CZ	CF	NorthAmerica	USA	UNC_Chapel_Hill		2012-07-06	Bryant et al 2016
ERR363346	M. a. abscessus	DCC1	AHL_D	CF	Europe	UK	Manchester		2012-05-29	Bryant et al 2016
ERR340573	M. a. abscessus	DCC1	AHL_J	CF	Europe	UK	Manchester		2013-01-11	Bryant et al 2016
ERR459758	M. a. abscessus	DCC1	AUS_A	CF	Oceania	Australia	TPCH		2003	Bryant et al 2016
ERR459759	M. a. abscessus	DCC1	AUS_A	CF	Oceania	Australia	TPCH		2004	Bryant et al 2016
ERR459760	M. a. abscessus	DCC1	AUS_A	CF	Oceania	Australia	TPCH		2003	Bryant et al 2016
ERR494956	M. a. abscessus	DCC1	AUS_A	CF	Oceania	Australia	TPCH		2006	Bryant et al 2016
ERR459829	M. a. abscessus	DCC1	AUS_AA	CF	Oceania	Australia	RCH		2008	Bryant et al 2016
ERR459830	M. a. abscessus	DCC1	AUS_AA	CF	Oceania	Australia	RCH		2009	Bryant et al 2016
ERR459922	M. a. abscessus	DCC1	AUS_AE	CF	Oceania	Australia	RCH		2012	Bryant et al 2016
ERR459929	M. a. abscessus	DCC1	AUS_AJ	CF	Oceania	Australia	RCH		2013	Bryant et al 2016
ERR459854	M. a. abscessus	DCC1	AUS_AL	Non-CF	Oceania	Australia	TPCH		2008	Bryant et al 2016
ERR459936	M. a. abscessus	DCC1	AUS_AL	Non-CF	Oceania	Australia	TPCH		2008	Bryant et al 2016
ERR459937	M. a. abscessus	DCC1	AUS_AL	Non-CF	Oceania	Australia	TPCH		2009	Bryant et al 2016
ERR459938	M. a. abscessus	DCC1	AUS_AL	Non-CF	Oceania	Australia	TPCH		2009	Bryant et al 2016
ERR459939	M. a. abscessus	DCC1	AUS_AL	Non-CF	Oceania	Australia	TPCH		2011	Bryant et al 2016
ERR459855	M. a. abscessus	DCC1	AUS_AN	Non-CF	Oceania	Australia	GPH		2011	Bryant et al 2016
ERR459941	M. a. abscessus	DCC1	AUS_AN	Non-CF	Oceania	Australia	GPH		2011	Bryant et al 2016
ERR459966	M. a. abscessus	DCC1	AUS_AW	Non-CF	Oceania	Australia	GPH		2007	Bryant et al 2016
ERR484980	M. a. abscessus	DCC1	AUS_AY	Non-CF	Oceania	Australia	GPH	Bundaberg	2008	Bryant et al 2016
ERR484981	M. a. abscessus	DCC1	AUS_AY	Non-CF	Oceania	Australia	GPH	Bundaberg	2010	Bryant et al 2016
ERR494942	M. a. abscessus	DCC1	AUS_AY	Non-CF	Oceania	Australia	GPH	Bundaberg	2010	Bryant et al 2016
ERR459761	M. a. abscessus	DCC1	AUS_B	CF	Oceania	Australia	TPCH		2010	Bryant et al 2016
ERR459762	M. a. abscessus	DCC1	AUS_B	CF	Oceania	Australia	TPCH		2012	Bryant et al 2016
ERR459763	M. a. abscessus	DCC1	AUS_B	CF	Oceania	Australia	TPCH		2012	Bryant et al 2016
ERR459842	M. a. abscessus	DCC1	AUS_B	CF	Oceania	Australia	TPCH		2011	Bryant et al 2016
ERR484984	M. a. abscessus	DCC1	AUS_B	CF	Oceania	Australia	TPCH		2010	Bryant et al 2016
ERR459784	M. a. abscessus	DCC1	AUS_J	CF	Oceania	Australia	TPCH		2000	Bryant et al 2016
ERR459785	M. a. abscessus	DCC1	AUS_J	CF	Oceania	Australia	TPCH		2002	Bryant et al 2016
ERR459786	M. a. abscessus	DCC1	AUS_J	CF	Oceania	Australia	TPCH		2002	Bryant et al 2016
ERR459787	M. a. abscessus	DCC1	AUS_J	CF	Oceania	Australia	TPCH		2004	Bryant et al 2016
ERR459788	M. a. abscessus	DCC1	AUS_J	CF	Oceania	Australia	TPCH		2006	Bryant et al 2016
ERR459789	M. a. abscessus	DCC1	AUS_K	CF	Oceania	Australia	TPCH		2002	Bryant et al 2016
ERR459791	M. a. abscessus	DCC1	AUS_M	CF	Oceania	Australia	TPCH		2005	Bryant et al 2016
ERR459792	M. a. abscessus	DCC1	AUS_M	CF	Oceania	Australia	TPCH		2006	Bryant et al 2016
ERR459812	M. a. abscessus	DCC1	AUS_R	CF	Oceania	Australia	TPCH		2002	Bryant et al 2016
ERR459813	M. a. abscessus	DCC1	AUS_R	CF	Oceania	Australia	TPCH		2003	Bryant et al 2016
ERR459822	M. a. abscessus	DCC1	AUS_V	CF	Oceania	Australia	RCH		2012	Bryant et al 2016
ERR459825	M. a. abscessus	DCC1	AUS_Y	CF	Oceania	Australia	RCH		2010	Bryant et al 2016
ERR459826	M. a. abscessus	DCC1	AUS_Y	CF	Oceania	Australia	RCH		2011	Bryant et al 2016
ERR459827	M. a. abscessus	DCC1	AUS_Z	CF	Oceania	Australia	Cairns	RCH	2007	Bryant et al 2016
SRR6871393	M. a. abscessus	DCC1	Australia_1	CF	Oceania	Australia	RCH		2014-01-01	Yan et al 2019
SRR6871396	M. a. abscessus	DCC1	Australia_1	CF	Oceania	Australia	RCH		2014-08-01	Yan et al 2019
ERR490691	M. a. abscessus	DCC1	BIR_K	CF	Europe	UK	Birmingham_Heartlands		2010-02-18	Bryant et al 2016
ERR484975	M. a. abscessus	DCC1	BIR_P	CF	Europe	UK	Birmingham_Heartlands		2012-01-31	Bryant et al 2016
ERR494883	M. a. abscessus	DCC1	BIR_P	CF	Europe	UK	Birmingham_Heartlands		2012-01-17	Bryant et al 2016
ERR494893	M. a. abscessus	DCC1	BIR_P	CF	Europe	UK	Birmingham_Heartlands		2012-02-23	Bryant et al 2016
ERR459868	M. a. abscessus	DCC1	BIR_W	CF	Europe	UK	Birmingham_Heartlands		2008-04-18	Bryant et al 2016
ERR459870	M. a. abscessus	DCC1	BIR_W	CF	Europe	UK	Birmingham_Heartlands		2008-07-17	Bryant et al 2016
ERR459981	M. a. abscessus	DCC1	BIR_W	CF	Europe	UK	Birmingham_Heartlands		2008-02-05	Bryant et al 2016
ERR490700	M. a. abscessus	DCC1	BIR_W	CF	Europe	UK	Birmingham_Heartlands		2010-07-06	Bryant et al 2016
ERR494852	M. a. abscessus	DCC1	BIR_W	CF	Europe	UK	Birmingham_Heartlands		2011-04-19	Bryant et al 2016
ERR494874	M. a. abscessus	DCC1	BIR_W	CF	Europe	UK	Birmingham_Heartlands		2011-11-11	Bryant et al 2016
ERR494895	M. a. abscessus	DCC1	BIR_W	CF	Europe	UK	Birmingham_Heartlands		2012-03-13	Bryant et al 2016
ERR494900	M. a. abscessus	DCC1	BIR_W	CF	Europe	UK	Birmingham_Heartlands		2012-04-03	Bryant et al 2016
ERR494919	M. a. abscessus	DCC1	BIR_W	CF	Europe	UK	Birmingham_Heartlands		2012-08-17	Bryant et al 2016
ERR494924	M. a. abscessus	DCC1	BIR_W	CF	Europe	UK	Birmingham_Heartlands		2012-09-26	Bryant et al 2016
ERR494926	M. a. abscessus	DCC1	BIR_W	CF	Europe	UK	Birmingham_Heartlands		2012-10-04	Bryant et al 2016
ERR494972	M. a. abscessus	DCC1	BIR_W	CF	Europe	UK	Birmingham_Heartlands		2012-12-14	Bryant et al 2016
ERR363378	M. a. abscessus	DCC1	BTL_A	Non-CF	Europe	UK	London_Barts		2012-06-01	Bryant et al 2016
ERR484995	M. a. abscessus	DCC1	BTL_G	CF	Europe	UK	London_Barts		2012-10-11	Bryant et al 2016
SRR7800415	M. a. abscessus	DCC1	CF00006	CF	NorthAmerica	USA	CO		2014-02-03	Hasan et al 2019
SRR7800486	M. a. abscessus	DCC1	CF00006	CF	NorthAmerica	USA	CO		2015-03-02	Hasan et al 2019
SRR7800487	M. a. abscessus	DCC1	CF00006	CF	NorthAmerica	USA	CO		2014-12-01	Hasan et al 2019
SRR7800630	M. a. abscessus	DCC1	CF00006	CF	NorthAmerica	USA	CO		2014-05-28	Hasan et al 2019
SRR7800631	M. a. abscessus	DCC1	CF00006	CF	NorthAmerica	USA	CO		2015-12-21	Hasan et al 2019
SRR7800644	M. a. abscessus	DCC1	CF00026	CF	NorthAmerica	USA	CO		2014-10-23	Hasan et al 2019
SRR7800647	M. a. abscessus	DCC1	CF00026	CF	NorthAmerica	USA	CO		2015-04-17	Hasan et al 2019
SRR7800619	M. a. abscessus	DCC1	CF00034	CF	NorthAmerica	USA	TX		2015-12-29	Hasan et al 2019
SRR7800715	M. a. abscessus	DCC1	CF00041	CF	NorthAmerica	USA	TX		2015-08-28	Hasan et al 2019
SRR7800668	M. a. abscessus	DCC1	CF00048	CF	NorthAmerica	USA	TX		2015-08-13	Hasan et al 2019
SRR7800676	M. a. abscessus	DCC1	CF00053	CF	NorthAmerica	USA	NY		2016-01-15	Hasan et al 2019
SRR7800679	M. a. abscessus	DCC1	CF00055	CF	NorthAmerica	USA	NY		2016-03-08	Hasan et al 2019
SRR7800673	M. a. abscessus	DCC1	CF00065	CF	NorthAmerica	USA	TX		2016-05-16	Hasan et al 2019
SRR7800672	M. a. abscessus	DCC1	CF00066	CF	NorthAmerica	USA	TX		2016-06-28	Hasan et al 2019
SRR7800675	M. a. abscessus	DCC1	CF00067	CF	NorthAmerica	USA	OH		2016-06-15	Hasan et al 2019
SRR7800478	M. a. abscessus	DCC1	CF00080	CF	NorthAmerica	USA	CO		2016-12-26	Hasan et al 2019
SRR7800479	M. a. abscessus	DCC1	CF00080	CF	NorthAmerica	USA	CO		2016-05-23	Hasan et al 2019
SRR7800473	M. a. abscessus	DCC1	CF00085	CF	NorthAmerica	USA	OK		2016-06-02	Hasan et al 2019
SRR7800474	M. a. abscessus	DCC1	CF00085	CF	NorthAmerica	USA	OK		2016-12-22	Hasan et al 2019
SRR7800475	M. a. abscessus	DCC1	CF00085	CF	NorthAmerica	USA	OK		2016-05-12	Hasan et al 2019
SRR7800480	M. a. abscessus	DCC1	CF00085	CF	NorthAmerica	USA	OK		2016-03-26	Hasan et al 2019
SRR7800430	M. a. abscessus	DCC1	CF00088	CF	NorthAmerica	USA	CO		2016-04-19	Hasan et al 2019
SRR7800476	M. a. abscessus	DCC1	CF00088	CF	NorthAmerica	USA	CO		2015-12-30	Hasan et al 2019
SRR7800429	M. a. abscessus	DCC1	CF00089	CF	NorthAmerica	USA	NC		2016-04-19	Hasan et al 2019
SRR7800435	M. a. abscessus	DCC1	CF00089	CF	NorthAmerica	USA	NC		2016-06-22	Hasan et al 2019
SRR7800436	M. a. abscessus	DCC1	CF00089	CF	NorthAmerica	USA	NC		2016-05-03	Hasan et al 2019
SRR7800433	M. a. abscessus	DCC1	CF00090	CF	NorthAmerica	USA	CO		2016-01-28	Hasan et al 2019
SRR7800434	M. a. abscessus	DCC1	CF00090	CF	NorthAmerica	USA	CO		2016-02-03	Hasan et al 2019
SRR7800439	M. a. abscessus	DCC1	CF00090	CF	NorthAmerica	USA	CO		2016-01-18	Hasan et al 2019
SRR7800440	M. a. abscessus	DCC1	CF00090	CF	NorthAmerica	USA	CO		2016-04-27	Hasan et al 2019
SRR7800437	M. a. abscessus	DCC1	CF00093	CF	NorthAmerica	USA	OK		2016-04-29	Hasan et al 2019
SRR7800438	M. a. abscessus	DCC1	CF00093	CF	NorthAmerica	USA	OK		2016-05-05	Hasan et al 2019
SRR7800556	M. a. abscessus	DCC1	CF00093	CF	NorthAmerica	USA	OK		2016-03-11	Hasan et al 2019
SRR7800708	M. a. abscessus	DCC1	CF00097	CF	NorthAmerica	USA	AZ		2015-12-12	Hasan et al 2019
SRR7800526	M. a. abscessus	DCC1	CF00103	CF	NorthAmerica	USA	OH		2016-01-27	Hasan et al 2019
SRR7800514	M. a. abscessus	DCC1	CF00114	CF	NorthAmerica	USA	TN		2016-02-17	Hasan et al 2019
SRR7800516	M. a. abscessus	DCC1	CF00116	CF	NorthAmerica	USA	OH		2016-01-22	Hasan et al 2019
SRR7800517	M. a. abscessus	DCC1	CF00116	CF	NorthAmerica	USA	OH		2016-05-26	Hasan et al 2019
SRR7800518	M. a. abscessus	DCC1	CF00118	CF	NorthAmerica	USA	NY		2016-05-17	Hasan et al 2019
SRR7800519	M. a. abscessus	DCC1	CF00118	CF	NorthAmerica	USA	NY		2016-05-16	Hasan et al 2019
SRR7800551	M. a. abscessus	DCC1	CF00125	CF	NorthAmerica	USA	TN		2015-12-14	Hasan et al 2019
SRR7800553	M. a. abscessus	DCC1	CF00133	CF	NorthAmerica	USA	TX		2016-04-17	Hasan et al 2019
SRR7800602	M. a. abscessus	DCC1	CF00133	CF	NorthAmerica	USA	TX		2016-02-01	Hasan et al 2019
SRR7800603	M. a. abscessus	DCC1	CF00134	CF	NorthAmerica	USA	AL		2016-04-19	Hasan et al 2019
SRR7800593	M. a. abscessus	DCC1	CF00135	CF	NorthAmerica	USA	OR		2016-04-27	Hasan et al 2019
SRR7800596	M. a. abscessus	DCC1	CF00142	CF	NorthAmerica	USA	FL		2016-05-21	Hasan et al 2019
SRR7800618	M. a. abscessus	DCC1	CF00143	CF	NorthAmerica	USA	AL		2016-03-22	Hasan et al 2019
SRR7800617	M. a. abscessus	DCC1	CF00144	CF	NorthAmerica	USA	CO		2016-05-01	Hasan et al 2019
SRR7800627	M. a. abscessus	DCC1	CF00144	CF	NorthAmerica	USA	CO		2016-06-22	Hasan et al 2019
SRR7800628	M. a. abscessus	DCC1	CF00144	CF	NorthAmerica	USA	CO		2015-08-10	Hasan et al 2019
SRR7800626	M. a. abscessus	DCC1	CF00148	CF	NorthAmerica	USA	FL		2016-04-05	Hasan et al 2019
SRR7800624	M. a. abscessus	DCC1	CF00149	CF	NorthAmerica	USA	CO		2016-03-07	Hasan et al 2019
SRR7800625	M. a. abscessus	DCC1	CF00149	CF	NorthAmerica	USA	CO		2016-03-22	Hasan et al 2019
SRR7800621	M. a. abscessus	DCC1	CF00154	CF	NorthAmerica	USA	OH		2016-01-19	Hasan et al 2019
SRR7800665	M. a. abscessus	DCC1	CF00157	CF	NorthAmerica	USA	SC		2016-02-22	Hasan et al 2019
SRR7800666	M. a. abscessus	DCC1	CF00158	CF	NorthAmerica	USA	TX		2016-03-17	Hasan et al 2019
SRR7800655	M. a. abscessus	DCC1	CF00160	CF	NorthAmerica	USA	NH		2016-04-26	Hasan et al 2019
SRR7800656	M. a. abscessus	DCC1	CF00165	CF	NorthAmerica	USA	CO		2016-05-23	Hasan et al 2019
SRR7800657	M. a. abscessus	DCC1	CF00165	CF	NorthAmerica	USA	CO		2016-12-19	Hasan et al 2019
SRR7800658	M. a. abscessus	DCC1	CF00165	CF	NorthAmerica	USA	CO		2016-01-18	Hasan et al 2019
SRR7800659	M. a. abscessus	DCC1	CF00165	CF	NorthAmerica	USA	CO		2015-02-25	Hasan et al 2019
SRR7800706	M. a. abscessus	DCC1	CF00171	CF	NorthAmerica	USA	CA		2016-02-29	Hasan et al 2019
SRR7800701	M. a. abscessus	DCC1	CF00186	CF	NorthAmerica	USA	TN		2016-04-18	Hasan et al 2019
SRR7800705	M. a. abscessus	DCC1	CF00186	CF	NorthAmerica	USA	TN		2016-04-18	Hasan et al 2019
SRR7800700	M. a. abscessus	DCC1	CF00207	CF	NorthAmerica	USA	CO		2016-06-23	Hasan et al 2019
SRR7800703	M. a. abscessus	DCC1	CF00208	CF	NorthAmerica	USA	GA		2016-06-09	Hasan et al 2019
SRR7800697	M. a. abscessus	DCC1	CF00211	CF	NorthAmerica	USA	CO		2016-05-23	Hasan et al 2019
SRR7800698	M. a. abscessus	DCC1	CF00279	CF	NorthAmerica	USA	CO		2017-01-02	Hasan et al 2019
SRR7800699	M. a. abscessus	DCC1	CF00279	CF	NorthAmerica	USA	CO		2016-12-19	Hasan et al 2019
SRR7800409	M. a. abscessus	DCC1	CF00308	CF	NorthAmerica	USA	OH		2016-12-01	Hasan et al 2019
SRR7800405	M. a. abscessus	DCC1	CF00786	CF	NorthAmerica	USA	FL		2016-11-28	Hasan et al 2019
SRR7800406	M. a. abscessus	DCC1	CF00788	CF	NorthAmerica	USA	SD		2016-12-14	Hasan et al 2019
NQRH01	M. a. abscessus	DCC1	China_abscessus10	Non-CF	Asia	China	Shanghai		2013-08-20	Li et al 2017
NQRK01	M. a. abscessus	DCC1	China_abscessus11	Non-CF	Asia	China	Shanghai		2012-08-04	Li et al 2017
NQRN01	M. a. abscessus	DCC1	China_abscessus12	Non-CF	Asia	China	Shanghai		2013-10-10	Li et al 2017
NQRP01	M. a. abscessus	DCC1	China_abscessus13	Non-CF	Asia	China	Shanghai		2013-12-16	Li et al 2017
NQRQ01	M. a. abscessus	DCC1	China_abscessus14	Non-CF	Asia	China	Shanghai		2013-12-17	Li et al 2017
NQRR01	M. a. abscessus	DCC1	China_abscessus15	Non-CF	Asia	China	Shanghai		2013-12-09	Li et al 2017
NQRS01	M. a. abscessus	DCC1	China_abscessus16	Non-CF	Asia	China	Shanghai		2012-08-03	Li et al 2017
NQRT01	M. a. abscessus	DCC1	China_abscessus17	Non-CF	Asia	China	Shanghai		2015-01-14	Li et al 2017
NQRU01	M. a. abscessus	DCC1	China_abscessus18	Non-CF	Asia	China	Shanghai		2015-01-26	Li et al 2017
NQRX01	M. a. abscessus	DCC1	China_abscessus19	Non-CF	Asia	China	Shanghai		2015-04-29	Li et al 2017
NQRY01	M. a. abscessus	DCC1	China_abscessus20	Non-CF	Asia	China	Shanghai		2014-08-08	Li et al 2017
NQRZ01	M. a. abscessus	DCC1	China_abscessus21	Non-CF	Asia	China	Shanghai		2012-09-01	Li et al 2017
NQSA01	M. a. abscessus	DCC1	China_abscessus22	Non-CF	Asia	China	Shanghai		2012-09-05	Li et al 2017
NQSB01	M. a. abscessus	DCC1	China_abscessus23	Non-CF	Asia	China	Shanghai		2012-08-07	Li et al 2017
NQSC01	M. a. abscessus	DCC1	China_abscessus24	Non-CF	Asia	China	Shanghai		2014-08-15	Li et al 2017
NQQY01	M. a. abscessus	DCC1	China_abscessus4	Non-CF	Asia	China	Shanghai		2012-12-23	Li et al 2017
NQQZ01	M. a. abscessus	DCC1	China_abscessus5	Non-CF	Asia	China	Shanghai		2012-12-15	Li et al 2017
NQRB01	M. a. abscessus	DCC1	China_abscessus6	Non-CF	Asia	China	Shanghai		2014-03-04	Li et al 2017
NQRC01	M. a. abscessus	DCC1	China_abscessus7	Non-CF	Asia	China	Shanghai		2014-01-26	Li et al 2017
NQRF01	M. a. abscessus	DCC1	China_abscessus8	Non-CF	Asia	China	Shanghai		2013-11-01	Li et al 2017
NQRG01	M. a. abscessus	DCC1	China_abscessus9	Non-CF	Asia	China	Shanghai		2013-11-11	Li et al 2017
ERR373944	M. a. abscessus	DCC1	DEN_C	CF	Europe	Denmark	Skejby		Not present	Bryant et al 2016
ERR369146	M. a. abscessus	DCC1	DEN_E	CF	Europe	Denmark	Copenhagen		Not present	Bryant et al 2016
ERR3198402	M. a. abscessus	DCC1	GOSH18	CF	Europe	UK	London_GOSH		2008-03-11	Doyle et al 2019
ERR3198403	M. a. abscessus	DCC1	GOSH18	CF	Europe	UK	London_GOSH		2007-06-14	Doyle et al 2019
ERR3198404	M. a. abscessus	DCC1	GOSH18	CF	Europe	UK	London_GOSH		2010-03-09	Doyle et al 2019
ERR3198405	M. a. abscessus	DCC1	GOSH18	CF	Europe	UK	London_GOSH		2012-01-17	Doyle et al 2019
ERR3198406	M. a. abscessus	DCC1	GOSH19	CF	Europe	UK	London_GOSH		2007-06-18	Doyle et al 2019
ERR3198409	M. a. abscessus	DCC1	GOSH22	CF	Europe	UK	London_GOSH		2009-02-17	Doyle et al 2019
ERR3198415	M. a. abscessus	DCC1	GOSH3	CF	Europe	UK	London_GOSH		2009-07-03	Doyle et al 2019
ERR3198417	M. a. abscessus	DCC1	GOSH32	CF	Europe	UK	London_GOSH		2013-04-25	Doyle et al 2019
ERR3198418	M. a. abscessus	DCC1	GOSH32	CF	Europe	UK	London_GOSH		2014-10-29	Doyle et al 2019
ERR3198419	M. a. abscessus	DCC1	GOSH32	CF	Europe	UK	London_GOSH		2014-05-27	Doyle et al 2019
ERR3198420	M. a. abscessus	DCC1	GOSH32	CF	Europe	UK	London_GOSH		2015-10-09	Doyle et al 2019
ERR3198421	M. a. abscessus	DCC1	GOSH32	CF	Europe	UK	London_GOSH		2012-05-17	Doyle et al 2019
ERR3198422	M. a. abscessus	DCC1	GOSH32	CF	Europe	UK	London_GOSH		2014-04-23	Doyle et al 2019
ERR3198423	M. a. abscessus	DCC1	GOSH32	CF	Europe	UK	London_GOSH		2014-05-28	Doyle et al 2019
ERR3198424	M. a. abscessus	DCC1	GOSH32	CF	Europe	UK	London_GOSH		2014-08-22	Doyle et al 2019
ERR3198425	M. a. abscessus	DCC1	GOSH32	CF	Europe	UK	London_GOSH		2012-11-29	Doyle et al 2019
ERR3198426	M. a. abscessus	DCC1	GOSH32	CF	Europe	UK	London_GOSH		2014-05-28	Doyle et al 2019
ERR3198428	M. a. abscessus	DCC1	GOSH36	Non-CF	Europe	UK	London_GOSH		2014-11-29	Doyle et al 2019
ERR3198429	M. a. abscessus	DCC1	GOSH36	Non-CF	Europe	UK	London_GOSH		2015-04-02	Doyle et al 2019
ERR3198430	M. a. abscessus	DCC1	GOSH36	Non-CF	Europe	UK	London_GOSH		2014-11-26	Doyle et al 2019
ERR3198431	M. a. abscessus	DCC1	GOSH36	Non-CF	Europe	UK	London_GOSH		2015-03-29	Doyle et al 2019
ERR3198432	M. a. abscessus	DCC1	GOSH36	Non-CF	Europe	UK	London_GOSH		2014-09-14	Doyle et al 2019
ERR3198433	M. a. abscessus	DCC1	GOSH36	Non-CF	Europe	UK	London_GOSH		2015-02-19	Doyle et al 2019
ERR3198434	M. a. abscessus	DCC1	GOSH36	Non-CF	Europe	UK	London_GOSH		2016-02-01	Doyle et al 2019
ERR3198435	M. a. abscessus	DCC1	GOSH36	Non-CF	Europe	UK	London_GOSH		2014-12-10	Doyle et al 2019
ERR3198436	M. a. abscessus	DCC1	GOSH36	Non-CF	Europe	UK	London_GOSH		2014-01-23	Doyle et al 2019
ERR3198437	M. a. abscessus	DCC1	GOSH36	Non-CF	Europe	UK	London_GOSH		2014-01-11	Doyle et al 2019
ERR3198438	M. a. abscessus	DCC1	GOSH37	CF	Europe	UK	London_GOSH		2016-06-22	Doyle et al 2019
ERR3198439	M. a. abscessus	DCC1	GOSH37	CF	Europe	UK	London_GOSH		2015-12-21	Doyle et al 2019
ERR3198498	M. a. abscessus	DCC1	GOSH45	CF	Europe	UK	London_GOSH		2016-03-05	Doyle et al 2019
ERR3198499	M. a. abscessus	DCC1	GOSH45	CF	Europe	UK	London_GOSH		2014-06-08	Doyle et al 2019
ERR3198500	M. a. abscessus	DCC1	GOSH45	CF	Europe	UK	London_GOSH		2016-03-01	Doyle et al 2019
ERR3198363	M. a. abscessus	DCC1	HCL002	CF	Europe	Spain	Barcelona_HCL		2013-12-30	Doyle et al 2019
ERR3198364	M. a. abscessus	DCC1	HCL004	Non-CF	Europe	Spain	Barcelona_HCL		2013-05-09	Doyle et al 2019
ERR3198365	M. a. abscessus	DCC1	HCL005	Non-CF	Europe	Spain	Barcelona_HCL		2014-08-01	Doyle et al 2019
ERR3198366	M. a. abscessus	DCC1	HCL007	Non-CF	Europe	Spain	Barcelona_HCL		2014-09-10	Doyle et al 2019
ERR3198368	M. a. abscessus	DCC1	HCL009	Non-CF	Europe	Spain	Barcelona_HCL		2013-05-08	Doyle et al 2019
ERR459793	M. a. abscessus	DCC1	HOL_A	CF	Europe	Holland	Holland		2009-12-01	Bryant et al 2016
ERR459794	M. a. abscessus	DCC1	HOL_A	CF	Europe	Holland	Holland		2010-09-01	Bryant et al 2016
ERR3198374	M. a. abscessus	DCC1	HSP-1	Non-CF	Europe	Spain	Barcelona_HSP		2009-09-17	Doyle et al 2019
ERR3198375	M. a. abscessus	DCC1	HSP-1	Non-CF	Europe	Spain	Barcelona_HSP		2011-07-05	Doyle et al 2019
ERR3198370	M. a. abscessus	DCC1	HSP012	Non-CF	Europe	Spain	Barcelona_HSP		2008-10-31	Doyle et al 2019
ERR3198373	M. a. abscessus	DCC1	HSP21	Non-CF	Europe	Spain	Barcelona_HSP		2015-04-24	Doyle et al 2019
ERR3198380	M. a. abscessus	DCC1	HVH30	CF	Europe	Spain	Barcelona_HVH		2012-01-09	Doyle et al 2019
ERR3198381	M. a. abscessus	DCC1	HVH31	CF	Europe	Spain	Barcelona_HVH		2009-05-06	Doyle et al 2019
ERR3198382	M. a. abscessus	DCC1	HVH33	CF	Europe	Spain	Barcelona_HVH		2013-07-15	Doyle et al 2019
ERR3198384	M. a. abscessus	DCC1	HVH35	CF	Europe	Spain	Barcelona_HVH		2014-02-14	Doyle et al 2019
ERR4020109	M. a. abscessus	DCC1	Ireland_12	CF	Europe	UK	Ireland_A		Not present	Redondo et al 2020
ERR4020100	M. a. abscessus	DCC1	Ireland_20	CF	Europe	UK	Ireland_A		Not present	Redondo et al 2020
ERR4020077	M. a. abscessus	DCC1	Ireland_3	CF	Europe	UK	Ireland_A	Ireland_C	Not present	Redondo et al 2020
ERR4020084	M. a. abscessus	DCC1	Ireland_3	CF	Europe	UK	Ireland_A	Ireland_C	Not present	Redondo et al 2020
B_LJ_lib5206_nextseq_n0040_151bp	M. a. abscessus	DCC1	Italy_BE	CF	Europe	Italy			Not present	Tortoli et al 2017	Sequence data obtained from authors
BE_146_lib4814_nextseq_n0027_151bp_001	M. a. abscessus	DCC1	Italy_BE	CF	Europe	Italy			Not present	Tortoli et al 2017	Sequence data obtained from authors
BE_289_lib4794_nextseq_n0027_151bp	M. a. abscessus	DCC1	Italy_BE	CF	Europe	Italy			Not present	Tortoli et al 2017	Sequence data obtained from authors
BE449_lib5556_nextseq_n0047_151bp	M. a. abscessus	DCC1	Italy_BE	CF	Europe	Italy			Not present	Tortoli et al 2017	Sequence data obtained from authors
BE450_lib5557_nextseq_n0047_151bp	M. a. abscessus	DCC1	Italy_BE	CF	Europe	Italy			Not present	Tortoli et al 2017	Sequence data obtained from authors
BMG342_TCCTGAGC_GCGTAAGA_L001_001	M. a. abscessus	DCC1	Italy_BM	CF	Europe	Italy			Not present	Tortoli et al 2017	Sequence data obtained from authors
BMG445_S53_001	M. a. abscessus	DCC1	Italy_BM	CF	Europe	Italy			Not present	Tortoli et al 2017	Sequence data obtained from authors
BMG550_S54_001	M. a. abscessus	DCC1	Italy_BM	CF	Europe	Italy			Not present	Tortoli et al 2017	Sequence data obtained from authors
BOT_lib4809_nextseq_n0027_151bp	M. a. abscessus	DCC1	Italy_BO	CF	Europe	Italy			Not present	Tortoli et al 2017	Sequence data obtained from authors
CP_285_lib4810_nextseq_n0027_151bp	M. a. abscessus	DCC1	Italy_CP	CF	Europe	Italy			Not present	Tortoli et al 2017	Sequence data obtained from authors
CP186_lib1633_miseq_r0090_301bp_001	M. a. abscessus	DCC1	Italy_CP	CF	Europe	Italy			Not present	Tortoli et al 2017	Sequence data obtained from authors
CP187_lib5560_nextseq_n0047_151bp	M. a. abscessus	DCC1	Italy_CP	CF	Europe	Italy			Not present	Tortoli et al 2017	Sequence data obtained from authors
CP241_lib1634_miseq_r0090_301bp	M. a. abscessus	DCC1	Italy_CP	CF	Europe	Italy			Not present	Tortoli et al 2017	Sequence data obtained from authors
CP242_lib5561_nextseq_n0047_151bp	M. a. abscessus	DCC1	Italy_CP	CF	Europe	Italy			Not present	Tortoli et al 2017	Sequence data obtained from authors
CP286_lib5562_nextseq_n0047_151bp	M. a. abscessus	DCC1	Italy_CP	CF	Europe	Italy			Not present	Tortoli et al 2017	Sequence data obtained from authors
CP387_lib5563_nextseq_n0047_151bp	M. a. abscessus	DCC1	Italy_CP	CF	Europe	Italy			Not present	Tortoli et al 2017	Sequence data obtained from authors
CP410_lib5564_nextseq_n0047_151bp	M. a. abscessus	DCC1	Italy_CP	CF	Europe	Italy			Not present	Tortoli et al 2017	Sequence data obtained from authors
CP426_lib5565_nextseq_n0047_151bp	M. a. abscessus	DCC1	Italy_CP	CF	Europe	Italy			Not present	Tortoli et al 2017	Sequence data obtained from authors
CP458_lib5566_nextseq_151bp	M. a. abscessus	DCC1	Italy_CP	CF	Europe	Italy			Not present	Tortoli et al 2017	Sequence data obtained from authors
CA+124_lib5975_nextseq_n0055_151bp	M. a. abscessus	DCC1	Italy_CR	CF	Europe	Italy			Not present	Tortoli et al 2017	Sequence data obtained from authors
CA+364_lib5995_nextseq_n0055_151bp	M. a. abscessus	DCC1	Italy_CR	CF	Europe	Italy			Not present	Tortoli et al 2017	Sequence data obtained from authors
CA+68_lib5978_nextseq_n0055_151bp	M. a. abscessus	DCC1	Italy_CR	CF	Europe	Italy			Not present	Tortoli et al 2017	Sequence data obtained from authors
DARC_L001_001	M. a. abscessus	DCC1	Italy_DA	CF	Europe	Italy			Not present	Tortoli et al 2017	Sequence data obtained from authors
DED_09116_lib4798_nextseq_n0027_151bp	M. a. abscessus	DCC1	Italy_DE	CF	Europe	Italy			Not present	Tortoli et al 2017	Sequence data obtained from authors
DFF431_L002	M. a. abscessus	DCC1	Italy_DF	CF	Europe	Italy			Not present	Tortoli et al 2017	Sequence data obtained from authors
DFF600_L002	M. a. abscessus	DCC1	Italy_DF	CF	Europe	Italy			Not present	Tortoli et al 2017	Sequence data obtained from authors
DLV455_L002_001	M. a. abscessus	DCC1	Italy_DL	CF	Europe	Italy			Not present	Tortoli et al 2017	Sequence data obtained from authors
DLV673_L002	M. a. abscessus	DCC1	Italy_DL	CF	Europe	Italy			Not present	Tortoli et al 2017	Sequence data obtained from authors
FJ_346_lib4799_nextseq_n0027_151bp	M. a. abscessus	DCC1	Italy_FJ	CF	Europe	Italy			Not present	Tortoli et al 2017	Sequence data obtained from authors
FJ_489_lib5973_nextseq_n0055_151bp	M. a. abscessus	DCC1	Italy_FJ	CF	Europe	Italy			Not present	Tortoli et al 2017	Sequence data obtained from authors
GA293_lib5581_nextseq_n0047_151bp	M. a. abscessus	DCC1	Italy_GA	CF	Europe	Italy			Not present	Tortoli et al 2017	Sequence data obtained from authors
GA367_lib5582_nextseq_n0047_151bp	M. a. abscessus	DCC1	Italy_GA	CF	Europe	Italy			Not present	Tortoli et al 2017	Sequence data obtained from authors
GAL01_2012_L001_001	M. a. abscessus	DCC1	Italy_GL	CF	Europe	Italy			Not present	Tortoli et al 2017	Sequence data obtained from authors
GAL2_1_L001_001	M. a. abscessus	DCC1	Italy_GL	CF	Europe	Italy			Not present	Tortoli et al 2017	Sequence data obtained from authors
GM_430_lib5976_nextseq_n0055_151bp	M. a. abscessus	DCC1	Italy_GM	CF	Europe	Italy			Not present	Tortoli et al 2017	Sequence data obtained from authors
GM_513_lib5968_nextseq	M. a. abscessus	DCC1	Italy_GM	CF	Europe	Italy			Not present	Tortoli et al 2017	Sequence data obtained from authors
GM325_lib5575_nextseq_n0047_151bp	M. a. abscessus	DCC1	Italy_GM	CF	Europe	Italy			Not present	Tortoli et al 2017	Sequence data obtained from authors
GM397_lib5576_nextseq_n0047_151bp	M. a. abscessus	DCC1	Italy_GM	CF	Europe	Italy			Not present	Tortoli et al 2017	Sequence data obtained from authors
GM421_lib5577_nextseq_n0047_151bp	M. a. abscessus	DCC1	Italy_GM	CF	Europe	Italy			Not present	Tortoli et al 2017	Sequence data obtained from authors
GT_204_lib5965_nextseq_n0055_151bp	M. a. abscessus	DCC1	Italy_GT	CF	Europe	Italy			Not present	Tortoli et al 2017	Sequence data obtained from authors
GT_288_lib5972_nextseq_n0055_151bp	M. a. abscessus	DCC1	Italy_GT	CF	Europe	Italy			Not present	Tortoli et al 2017	Sequence data obtained from authors
GT_517_lib5966_nextseq_n0055_151bp	M. a. abscessus	DCC1	Italy_GT	CF	Europe	Italy			Not present	Tortoli et al 2017	Sequence data obtained from authors
LCS595_L002_001	M. a. abscessus	DCC1	Italy_LC	CF	Europe	Italy			Not present	Tortoli et al 2017	Sequence data obtained from authors
LG300_L002	M. a. abscessus	DCC1	Italy_LG	CF	Europe	Italy			Not present	Tortoli et al 2017	Sequence data obtained from authors
LG584_L002_001	M. a. abscessus	DCC1	Italy_LG	CF	Europe	Italy			Not present	Tortoli et al 2017	Sequence data obtained from authors
PM615_L001_001	M. a. abscessus	DCC1	Italy_PM	CF	Europe	Italy			Not present	Tortoli et al 2017	Sequence data obtained from authors
TRIG102014_L001_001	M. a. abscessus	DCC1	Italy_TR	CF	Europe	Italy			Not present	Tortoli et al 2017	Sequence data obtained from authors
TRIG13118_L001_001	M. a. abscessus	DCC1	Italy_TR	CF	Europe	Italy			Not present	Tortoli et al 2017	Sequence data obtained from authors
ERR363355	M. a. abscessus	DCC1	JRH_H	CF	Europe	UK	Oxford		2012-05-11	Bryant et al 2016
ERR494936	M. a. abscessus	DCC1	LEI_A	CF	Europe	UK	Leicester		2012-10-25	Bryant et al 2016
ERR459986	M. a. abscessus	DCC1	LEI_C	CF	Europe	UK	Leicester		2008-10-01	Bryant et al 2016
ERR494835	M. a. abscessus	DCC1	LEI_C	CF	Europe	UK	Leicester		2009-02-27	Bryant et al 2016
ERR340559	M. a. abscessus	DCC1	LTH_C	CF	Europe	UK	Leeds		2012-11-02	Bryant et al 2016
ERR340567	M. a. abscessus	DCC1	LTH_L	CF	Europe	UK	Leeds		2012-11-16	Bryant et al 2016
ERR340569	M. a. abscessus	DCC1	LTH_N	CF	Europe	UK	Leeds		2012-10-26	Bryant et al 2016
ERR1081290	M. a. abscessus	DCC1	Manchester_23	Non-CF	Europe	UK	Manchester		Not present	This study
ERR1081301	M. a. abscessus	DCC1	Manchester_16	CF	Europe	UK	Manchester		Not present	This study
ERR1081294	M. a. abscessus	DCC1	Manchester_10	CF	Europe	UK	Manchester		Not present	This study
ERR1081291	M. a. abscessus	DCC1	Manchester_24	Non-CF	Europe	UK	Manchester		Not present	This study
ERR1081307	M. a. abscessus	DCC1	Manchester_8	CF	Europe	UK	Manchester		Not present	This study
ERR1081295	M. a. abscessus	DCC1	Manchester_14	CF	Europe	UK	Manchester		Not present	This study
ERR1081296	M. a. abscessus	DCC1	Manchester_1	CF	Europe	UK	Manchester		Not present	This study
SRR6871405	M. a. abscessus	DCC1	Melb-012	CF	Oceania	Australia	RCH		2015	Yan et al 2019
SRR6871407	M. a. abscessus	DCC1	Melb-015	CF	Oceania	Australia	RCH		2017-01-01	Yan et al 2019
ERR2759451	M. a. abscessus	DCC1	Netherlands_10	CF	Europe	Netherlands			Not present	This study
ERR114968	M. a. abscessus	DCC1	PAP_013	Non-CF	Europe	UK	Papworth		2007-11-02	Bryant et al 2016
ERR114965	M. a. abscessus	DCC1	PAP_018	CF	Europe	UK	Papworth		2007-10-13	Bryant et al 2016
ERR114966	M. a. abscessus	DCC1	PAP_018	CF	Europe	UK	Papworth		2007-10-13	Bryant et al 2016
ERR114984	M. a. abscessus	DCC1	PAP_018	CF	Europe	UK	Papworth		2007-10-13	Bryant et al 2016
ERR115041	M. a. abscessus	DCC1	PAP_018	CF	Europe	UK	Papworth		2007-10-12	Bryant et al 2016
M.a_3A_0119	M. a. abscessus	DCC1	Public_abscessus1	?	NorthAmerica	USA			2010	Tettelin et al 2014
M.a_6G_0125_R	M. a. abscessus	DCC1	Public_abscessus2	?	NorthAmerica	USA			2010	Tettelin et al 2014
M.a_V06705	M. a. abscessus	DCC1	Public_abscessus3	?	Europe	France			2005-12-01	Pang et al 2013
CU458896	M. a. abscessus	DCC1	Public_abscessus4	Non-CF	Europe	France			Not present	Ripoll et al 2009
ERR340539	M. a. abscessus	DCC1	RBL_D	CF	Europe	UK	London_Brompton		Not present	Bryant et al 2016
ERR340555	M. a. abscessus	DCC1	RBL_T	CF	Europe	UK	London_Brompton		Not present	Bryant et al 2016
ERR340556	M. a. abscessus	DCC1	RBL_U	CF	Europe	UK	London_Brompton		Not present	Bryant et al 2016
ERR363282	M. a. abscessus	DCC1	RHS_J	CF	Europe	UK	Sheffield_Teaching		2011-04-14	Bryant et al 2016
ERR363283	M. a. abscessus	DCC1	RHS_J	CF	Europe	UK	Sheffield_Teaching		2011-04-26	Bryant et al 2016
ERR363285	M. a. abscessus	DCC1	RHS_J	CF	Europe	UK	Sheffield_Teaching		2011-04-27	Bryant et al 2016
ERR363286	M. a. abscessus	DCC1	RHS_J	CF	Europe	UK	Sheffield_Teaching		2011-04-14	Bryant et al 2016
ERR363287	M. a. abscessus	DCC1	RHS_J	CF	Europe	UK	Sheffield_Teaching		2011-10-14	Bryant et al 2016
ERR363288	M. a. abscessus	DCC1	RHS_J	CF	Europe	UK	Sheffield_Teaching		2010-04-22	Bryant et al 2016
ERR363289	M. a. abscessus	DCC1	RHS_J	CF	Europe	UK	Sheffield_Teaching		2010-10-20	Bryant et al 2016
ERR484965	M. a. abscessus	DCC1	RHS_J	CF	Europe	UK	Sheffield_Teaching		2009-10-16	Bryant et al 2016
ERR490698	M. a. abscessus	DCC1	RHS_J	CF	Europe	UK	Sheffield_Teaching		2010-04-21	Bryant et al 2016
ERR494838	M. a. abscessus	DCC1	RHS_J	CF	Europe	UK	Sheffield_Teaching		2010-10-20	Bryant et al 2016
ERR494853	M. a. abscessus	DCC1	RHS_J	CF	Europe	UK	Sheffield_Teaching		2011-04-14	Bryant et al 2016
ERR494854	M. a. abscessus	DCC1	RHS_J	CF	Europe	UK	Sheffield_Teaching		2011-04-26	Bryant et al 2016
ERR494966	M. a. abscessus	DCC1	RHS_J	CF	Europe	UK	Sheffield_Teaching		2008-10-13	Bryant et al 2016
ERR363290	M. a. abscessus	DCC1	RHS_L	CF	Europe	UK	Sheffield_Childrens		2011-03-16	Bryant et al 2016
ERR363291	M. a. abscessus	DCC1	RHS_L	CF	Europe	UK	Sheffield_Childrens		2011-03-29	Bryant et al 2016
ERR363292	M. a. abscessus	DCC1	RHS_L	CF	Europe	UK	Sheffield_Childrens		2011-05-25	Bryant et al 2016
ERR363293	M. a. abscessus	DCC1	RHS_L	CF	Europe	UK	Sheffield_Childrens		2011-05-03	Bryant et al 2016
ERR484970	M. a. abscessus	DCC1	RHS_L	CF	Europe	UK	Sheffield_Teaching		2011-05-03	Bryant et al 2016
ERR494850	M. a. abscessus	DCC1	RHS_L	CF	Europe	UK	Sheffield_Teaching		2011-03-28	Bryant et al 2016
ERR494902	M. a. abscessus	DCC1	RHS_L	CF	Europe	UK	Sheffield_Teaching		2012-04-02	Bryant et al 2016
ERR494903	M. a. abscessus	DCC1	RHS_L	CF	Europe	UK	Sheffield_Teaching		2012-04-10	Bryant et al 2016
ERR494935	M. a. abscessus	DCC1	RHS_L	CF	Europe	UK	Sheffield_Teaching		2012-11-14	Bryant et al 2016
ERR494937	M. a. abscessus	DCC1	RHS_L	CF	Europe	UK	Sheffield_Teaching		2012-11-16	Bryant et al 2016
ERR363298	M. a. abscessus	DCC1	RHS_O	CF	Europe	UK	Sheffield_Teaching		2011-06-27	Bryant et al 2016
ERR363299	M. a. abscessus	DCC1	RHS_O	CF	Europe	UK	Sheffield_Teaching		2011-06-23	Bryant et al 2016
ERR363300	M. a. abscessus	DCC1	RHS_O	CF	Europe	UK	Sheffield_Teaching		2011-05-05	Bryant et al 2016
ERR363301	M. a. abscessus	DCC1	RHS_O	CF	Europe	UK	Sheffield_Teaching		2011-06-24	Bryant et al 2016
ERR363302	M. a. abscessus	DCC1	RHS_O	CF	Europe	UK	Sheffield_Teaching		2011-06-14	Bryant et al 2016
ERR363303	M. a. abscessus	DCC1	RHS_O	CF	Europe	UK	Sheffield_Teaching		2011-07-20	Bryant et al 2016
ERR363304	M. a. abscessus	DCC1	RHS_O	CF	Europe	UK	Sheffield_Teaching		2011-06-24	Bryant et al 2016
ERR363305	M. a. abscessus	DCC1	RHS_O	CF	Europe	UK	Sheffield_Teaching		2011-07-21	Bryant et al 2016
ERR363306	M. a. abscessus	DCC1	RHS_O	CF	Europe	UK	Sheffield_Teaching		2011-07-19	Bryant et al 2016
ERR363307	M. a. abscessus	DCC1	RHS_O	CF	Europe	UK	Sheffield_Teaching		2011-06-27	Bryant et al 2016
ERR494855	M. a. abscessus	DCC1	RHS_O	CF	Europe	UK	Sheffield_Teaching		2011-05-05	Bryant et al 2016
ERR494857	M. a. abscessus	DCC1	RHS_O	CF	Europe	UK	Sheffield_Teaching		2011-06-23	Bryant et al 2016
ERR494858	M. a. abscessus	DCC1	RHS_O	CF	Europe	UK	Sheffield_Teaching		2011-06-24	Bryant et al 2016
ERR494860	M. a. abscessus	DCC1	RHS_O	CF	Europe	UK	Sheffield_Teaching		2011-06-27	Bryant et al 2016
ERR494870	M. a. abscessus	DCC1	RHS_O	CF	Europe	UK	Sheffield_Teaching		2011-10-04	Bryant et al 2016
ERR494880	M. a. abscessus	DCC1	RHS_O	CF	Europe	UK	Sheffield_Teaching		2011-11-28	Bryant et al 2016
ERR494884	M. a. abscessus	DCC1	RHS_O	CF	Europe	UK	Sheffield_Teaching		2012-01-05	Bryant et al 2016
ERR494886	M. a. abscessus	DCC1	RHS_O	CF	Europe	UK	Sheffield_Teaching		2012-01-06	Bryant et al 2016
ERR363308	M. a. abscessus	DCC1	RHS_R	CF	Europe	UK	Sheffield_Childrens		2011-07-14	Bryant et al 2016
ERR363309	M. a. abscessus	DCC1	RHS_R	CF	Europe	UK	Sheffield_Childrens		2010-06-02	Bryant et al 2016
ERR459869	M. a. abscessus	DCC1	RHS_R	CF	Europe	UK	Sheffield_Teaching		2008-06-24	Bryant et al 2016
ERR484968	M. a. abscessus	DCC1	RHS_R	CF	Europe	UK	Sheffield_Teaching		2010-08-05	Bryant et al 2016
ERR484977	M. a. abscessus	DCC1	RHS_R	CF	Europe	UK	Sheffield_Teaching		2012-08-21	Bryant et al 2016
ERR490676	M. a. abscessus	DCC1	RHS_R	CF	Europe	UK	Sheffield_Teaching		2009-05-13	Bryant et al 2016
ERR494862	M. a. abscessus	DCC1	RHS_R	CF	Europe	UK	Sheffield_Teaching		2011-07-13	Bryant et al 2016
ERR494909	M. a. abscessus	DCC1	RHS_R	CF	Europe	UK	Sheffield_Teaching		2012-06-15	Bryant et al 2016
ERR484958	M. a. abscessus	DCC1	RHS_X	CF	Europe	UK	Sheffield_Teaching		2012-11-14	Bryant et al 2016
ERR494905	M. a. abscessus	DCC1	RHS_X	CF	Europe	UK	Sheffield_Teaching		2012-04-23	Bryant et al 2016
ERR363339	M. a. abscessus	DCC1	RLB_D	CF	Europe	UK	Liverpool_Heart_and_Chest		2011-06-06	Bryant et al 2016
ERR363410	M. a. abscessus	DCC1	RVI_AB	CF	Europe	UK	Leeds		2013-01-11	Bryant et al 2016
ERR484989	M. a. abscessus	DCC1	RVI_BK	CF	Europe	UK	Newcastle		2013-03-14	Bryant et al 2016
ERR340535	M. a. abscessus	DCC1	RVI_P	CF	Europe	UK	Newcastle		2012-10-31	Bryant et al 2016
ERR340527	M. a. abscessus	DCC1	SMRL_B	Non-CF	Europe	UK	Grampian		2011-11-07	Bryant et al 2016
ERR369291	M. a. abscessus	DCC1	SMRL_BE	?	Europe	UK	Lothian		2006-02-01	Bryant et al 2016
ERR340511	M. a. abscessus	DCC1	SMRL_BT	Non-CF	Europe	UK	Grampian		Not present	Bryant et al 2016
ERR340516	M. a. abscessus	DCC1	SMRL_BX	?	Europe	UK	Lothian		2011-10-05	Bryant et al 2016
ERR343209	M. a. abscessus	DCC1	SMRL_BX	?	Europe	UK	Lothian		2009-06-29	Bryant et al 2016
ERR343227	M. a. abscessus	DCC1	SMRL_BX	?	Europe	UK	Lothian		2010-02-08	Bryant et al 2016
ERR343240	M. a. abscessus	DCC1	SMRL_BX	?	Europe	UK	Lothian		2010-11-15	Bryant et al 2016
ERR343187	M. a. abscessus	DCC1	SMRL_CL	?	Europe	UK	Lothian		2008-07-05	Bryant et al 2016
ERR340530	M. a. abscessus	DCC1	SMRL_CU	CF	Europe	UK	Lothian		2011-11-08	Bryant et al 2016
ERR340522	M. a. abscessus	DCC1	SMRL_CW	?	Europe	UK	Lothian		2011-11-04	Bryant et al 2016
ERR340526	M. a. abscessus	DCC1	SMRL_CY	CF	Europe	UK	Grampian		2011-11-02	Bryant et al 2016
ERR343226	M. a. abscessus	DCC1	SMRL_CY	CF	Europe	UK	Grampian		2010-01-14	Bryant et al 2016
ERR343236	M. a. abscessus	DCC1	SMRL_CY	CF	Europe	UK	Grampian		2010-09-14	Bryant et al 2016
ERR369333	M. a. abscessus	DCC1	SMRL_CY	CF	Europe	UK	Grampian		2007-11-15	Bryant et al 2016
ERR340492	M. a. abscessus	DCC1	SMRL_X	?	Europe	UK	Lothian		2011-01-12	Bryant et al 2016
ERR340499	M. a. abscessus	DCC1	SMRL_X	?	Europe	UK	Lothian		2011-04-07	Bryant et al 2016
ERR340500	M. a. abscessus	DCC1	SMRL_X	?	Europe	UK	Lothian		2011-04-06	Bryant et al 2016
ERR343244	M. a. abscessus	DCC1	SMRL_X	?	Europe	UK	Lothian		2011-01-06	Bryant et al 2016
ERR343245	M. a. abscessus	DCC1	SMRL_X	?	Europe	UK	Lothian		2011-01-07	Bryant et al 2016
ERR343246	M. a. abscessus	DCC1	SMRL_X	?	Europe	UK	Lothian		2011-01-10	Bryant et al 2016
ERR343247	M. a. abscessus	DCC1	SMRL_X	?	Europe	UK	Lothian		2011-01-11	Bryant et al 2016
ERR343248	M. a. abscessus	DCC1	SMRL_X	?	Europe	UK	Lothian		2011-01-11	Bryant et al 2016
ERR484949	M. a. abscessus	DCC1	STH_A	CF	Europe	UK	Southampton		2013-09-03	Bryant et al 2016
ERR484952	M. a. abscessus	DCC1	STH_A	CF	Europe	UK	Southampton		2013-10-23	Bryant et al 2016
ERR484955	M. a. abscessus	DCC1	STH_A	CF	Europe	UK	Southampton		2013-11-07	Bryant et al 2016
ERR484996	M. a. abscessus	DCC1	STH_B	CF	Europe	UK	Southampton		2013-09-05	Bryant et al 2016
ERR484950	M. a. abscessus	DCC1	STH_F	CF	Europe	UK	Southampton		2013-07-09	Bryant et al 2016
ERR485000	M. a. abscessus	DCC1	STH_F	CF	Europe	UK	Southampton		2013-10-04	Bryant et al 2016
ERR484961	M. a. abscessus	DCC1	STH_I	CF	Europe	UK	Southampton		2013-10-14	Bryant et al 2016
ERR459971	M. a. abscessus	DCC1	SVH_A	CF	Europe	UK	Dublin		Not present	Bryant et al 2016
ERR459970	M. a. abscessus	DCC1	SVH_Q	CF	Europe	UK	Dublin		Not present	Bryant et al 2016
ERR459974	M. a. abscessus	DCC1	SVH_S	CF	Europe	UK	Dublin		Not present	Bryant et al 2016
ERR484992	M. a. abscessus	DCC1	SWE_A	CF	Europe	Sweden	Sweden		Not present	Bryant et al 2016
ERR373987	M. a. abscessus	DCC1	UNC_AC	CF	NorthAmerica	USA	UNC_Chapel_Hill		2007-08-24	Bryant et al 2016
ERR373997	M. a. abscessus	DCC1	UNC_AC	CF	NorthAmerica	USA	UNC_Chapel_Hill		2008-08-15	Bryant et al 2016
ERR373989	M. a. abscessus	DCC1	UNC_AE	CF	NorthAmerica	USA	UNC_Chapel_Hill		2007-10-10	Bryant et al 2016
ERR363419	M. a. abscessus	DCC1	UNC_AI	CF	NorthAmerica	USA	UNC_Chapel_Hill		2012-10-04	Bryant et al 2016
ERR363443	M. a. abscessus	DCC1	UNC_AI	CF	NorthAmerica	USA	UNC_Chapel_Hill		2009-10-29	Bryant et al 2016
ERR373993	M. a. abscessus	DCC1	UNC_AI	CF	NorthAmerica	USA	UNC_Chapel_Hill		2008-01-03	Bryant et al 2016
ERR373994	M. a. abscessus	DCC1	UNC_AJ	CF	NorthAmerica	USA	UNC_Chapel_Hill		2008-01-17	Bryant et al 2016
ERR374026	M. a. abscessus	DCC1	UNC_AK	CF	NorthAmerica	USA	UNC_Chapel_Hill		2011-09-09	Bryant et al 2016
ERR374004	M. a. abscessus	DCC1	UNC_AL	CF	NorthAmerica	USA	UNC_Chapel_Hill		2009-05-28	Bryant et al 2016
ERR349280	M. a. abscessus	DCC1	UNC_AN	CF	NorthAmerica	USA	UNC_Chapel_Hill		2009-07-16	Bryant et al 2016
ERR363436	M. a. abscessus	DCC1	UNC_AP	CF	NorthAmerica	USA	UNC_Chapel_Hill		2012-08-01	Bryant et al 2016
ERR363411	M. a. abscessus	DCC1	UNC_AP	CF	NorthAmerica	USA	UNC_Chapel_Hill		2010-01-19	Bryant et al 2016
ERR349285	M. a. abscessus	DCC1	UNC_AT	CF	NorthAmerica	USA	UNC_Chapel_Hill		2010-08-05	Bryant et al 2016
ERR374016	M. a. abscessus	DCC1	UNC_AT	CF	NorthAmerica	USA	UNC_Chapel_Hill		2011-01-20	Bryant et al 2016
ERR349281	M. a. abscessus	DCC1	UNC_AY	CF	NorthAmerica	USA	UNC_Chapel_Hill		2009-09-23	Bryant et al 2016
ERR374020	M. a. abscessus	DCC1	UNC_AY	CF	NorthAmerica	USA	UNC_Chapel_Hill		2011-05-31	Bryant et al 2016
ERR374023	M. a. abscessus	DCC1	UNC_AZ	CF	NorthAmerica	USA	UNC_Chapel_Hill		2011-06-15	Bryant et al 2016
ERR374027	M. a. abscessus	DCC1	UNC_AZ	CF	NorthAmerica	USA	UNC_Chapel_Hill		2011-08-26	Bryant et al 2016
ERR349290	M. a. abscessus	DCC1	UNC_BB	CF	NorthAmerica	USA	UNC_Chapel_Hill		2011-08-19	Bryant et al 2016
ERR349291	M. a. abscessus	DCC1	UNC_BC	CF	NorthAmerica	USA	UNC_Chapel_Hill		2011-12-21	Bryant et al 2016
ERR363415	M. a. abscessus	DCC1	UNC_BC	CF	NorthAmerica	USA	UNC_Chapel_Hill		2009-08-27	Bryant et al 2016
ERR373975	M. a. abscessus	DCC1	UNC_BC	CF	NorthAmerica	USA	UNC_Chapel_Hill		2006-08-04	Bryant et al 2016
ERR349295	M. a. abscessus	DCC1	UNC_BE	CF	NorthAmerica	USA	UNC_Chapel_Hill		2012-12-21	Bryant et al 2016
ERR374035	M. a. abscessus	DCC1	UNC_BE	CF	NorthAmerica	USA	UNC_Chapel_Hill		2012-09-11	Bryant et al 2016
ERR349276	M. a. abscessus	DCC1	UNC_BL	CF	NorthAmerica	USA	UNC_Chapel_Hill		2008-05-09	Bryant et al 2016
ERR373995	M. a. abscessus	DCC1	UNC_BM	CF	NorthAmerica	USA	UNC_Chapel_Hill		2008-07-01	Bryant et al 2016
ERR349277	M. a. abscessus	DCC1	UNC_BN	CF	NorthAmerica	USA	UNC_Chapel_Hill		2008-09-04	Bryant et al 2016
ERR374000	M. a. abscessus	DCC1	UNC_BO	CF	NorthAmerica	USA	UNC_Chapel_Hill		2008-10-16	Bryant et al 2016
ERR374001	M. a. abscessus	DCC1	UNC_BO	CF	NorthAmerica	USA	UNC_Chapel_Hill		2008-10-16	Bryant et al 2016
ERR363454	M. a. abscessus	DCC1	UNC_BP	CF	NorthAmerica	USA	UNC_Chapel_Hill		2009-11-30	Bryant et al 2016
ERR349293	M. a. abscessus	DCC1	UNC_BR	CF	NorthAmerica	USA	UNC_Chapel_Hill		2012-10-25	Bryant et al 2016
ERR369167	M. a. abscessus	DCC1	UNC_BU	Non-CF	NorthAmerica	USA	UNC_Chapel_Hill		2011-02-28	Bryant et al 2016
ERR373972	M. a. abscessus	DCC1	UNC_BV	Non-CF	NorthAmerica	USA	UNC_Chapel_Hill		2006-02-09	Bryant et al 2016
ERR363425	M. a. abscessus	DCC1	UNC_CB	Non-CF	NorthAmerica	USA	UNC_Chapel_Hill		2012-09-28	Bryant et al 2016
ERR373983	M. a. abscessus	DCC1	UNC_CL	CF	NorthAmerica	USA	UNC_Chapel_Hill		2007-03-08	Bryant et al 2016
ERR349274	M. a. abscessus	DCC1	UNC_CS	Non-CF	NorthAmerica	USA	UNC_Chapel_Hill		2006-12-11	Bryant et al 2016
ERR373965	M. a. abscessus	DCC1	UNC_CV	CF	NorthAmerica	USA	UNC_Chapel_Hill		2005-11-18	Bryant et al 2016
ERR363458	M. a. abscessus	DCC1	UNC_E	CF	NorthAmerica	USA	UNC_Chapel_Hill		2012-02-17	Bryant et al 2016
ERR373951	M. a. abscessus	DCC1	UNC_E	CF	NorthAmerica	USA	UNC_Chapel_Hill		2013-02-07	Bryant et al 2016
ERR349268	M. a. abscessus	DCC1	UNC_I	CF	NorthAmerica	USA	UNC_Chapel_Hill		2005-05-02	Bryant et al 2016
ERR349278	M. a. abscessus	DCC1	UNC_I	CF	NorthAmerica	USA	UNC_Chapel_Hill		2008-10-28	Bryant et al 2016
ERR363412	M. a. abscessus	DCC1	UNC_J	CF	NorthAmerica	USA	UNC_Chapel_Hill		2005-05-17	Bryant et al 2016
ERR369165	M. a. abscessus	DCC1	UNC_J	CF	NorthAmerica	USA	UNC_Chapel_Hill		2008-08-26	Bryant et al 2016
ERR363441	M. a. abscessus	DCC1	UNC_M	CF	NorthAmerica	USA	UNC_Chapel_Hill		2007-08-16	Bryant et al 2016
ERR369166	M. a. abscessus	DCC1	UNC_M	CF	NorthAmerica	USA	UNC_Chapel_Hill		2010-11-11	Bryant et al 2016
ERR373959	M. a. abscessus	DCC1	UNC_M	CF	NorthAmerica	USA	UNC_Chapel_Hill		2005-08-18	Bryant et al 2016
ERR349269	M. a. abscessus	DCC1	UNC_N	CF	NorthAmerica	USA	UNC_Chapel_Hill		2005-09-22	Bryant et al 2016
ERR369164	M. a. abscessus	DCC1	UNC_N	CF	NorthAmerica	USA	UNC_Chapel_Hill		2008-06-16	Bryant et al 2016
ERR373980	M. a. abscessus	DCC1	UNC_N	CF	NorthAmerica	USA	UNC_Chapel_Hill		2007-01-11	Bryant et al 2016
ERR363433	M. a. abscessus	DCC1	UNC_O	CF	NorthAmerica	USA	UNC_Chapel_Hill		2005-11-03	Bryant et al 2016
ERR374032	M. a. abscessus	DCC1	UNC_Q	CF	NorthAmerica	USA	UNC_Chapel_Hill		2012-05-22	Bryant et al 2016
ERR373964	M. a. abscessus	DCC1	UNC_R	CF	NorthAmerica	USA	UNC_Chapel_Hill		2005-11-03	Bryant et al 2016
ERR373967	M. a. abscessus	DCC1	UNC_T	CF	NorthAmerica	USA	UNC_Chapel_Hill		2006-01-05	Bryant et al 2016
ERR373974	M. a. abscessus	DCC1	UNC_T	CF	NorthAmerica	USA	UNC_Chapel_Hill		2006-07-20	Bryant et al 2016
ERR373968	M. a. abscessus	DCC1	UNC_U	CF	NorthAmerica	USA	UNC_Chapel_Hill		2005-12-09	Bryant et al 2016
ERR373977	M. a. abscessus	DCC1	UNC_U	CF	NorthAmerica	USA	UNC_Chapel_Hill		2006-09-07	Bryant et al 2016
ERR373969	M. a. abscessus	DCC1	UNC_V	CF	NorthAmerica	USA	UNC_Chapel_Hill		2005-11-30	Bryant et al 2016
ERR374017	M. a. abscessus	DCC1	UNC_V	CF	NorthAmerica	USA	UNC_Chapel_Hill		2011-05-03	Bryant et al 2016
ERR373982	M. a. abscessus	DCC1	UNC_Y	CF	NorthAmerica	USA	UNC_Chapel_Hill		2007-02-13	Bryant et al 2016
ERR363254	M. a. abscessus	DCC1	WRCM_C	CF	Europe	UK	Wales		Not present	Bryant et al 2016
ERR363244	M. a. abscessus	DCC1	WRCM_I	?	Europe	UK	Exeter		Not present	Bryant et al 2016
ERR363246	M. a. abscessus	DCC1	WRCM_J	CF	Europe	UK	Bristol		Not present	Bryant et al 2016
ERR363428	M. a. abscessus	DCC1	WRCM_J	CF	Europe	UK	Swindon		2012-04-27	Bryant et al 2016
ERR363250	M. a. abscessus	DCC1	WRCM_M	?	Europe	UK	Bristol		Not present	Bryant et al 2016
ERR363331	M. a. abscessus	DCC2	AHL_C	CF	Europe	UK	Alder_Hey		2011-10-31	Bryant et al 2016
ERR363330	M. a. abscessus	DCC2	AHL_C	CF	Europe	UK	Alder_Hey		2011-11-28	Bryant et al 2016
ERR494845	M. a. abscessus	DCC2	AHL_C	CF	Europe	UK	North_Staffs		2011-01-07	Bryant et al 2016
ERR363380	M. a. abscessus	DCC2	AHL_F	CF	Europe	UK	Alder_Hey		2012-07-02	Bryant et al 2016
ERR494925	M. a. abscessus	DCC2	AHL_F	CF	Europe	UK	North_Staffs		2012-09-27	Bryant et al 2016
ERR363332	M. a. abscessus	DCC2	AHL_G	CF	Europe	UK	Manchester		2011-10-04	Bryant et al 2016
ERR340570	M. a. abscessus	DCC2	AHL_H	CF	Europe	UK	Manchester		2012-09-24	Bryant et al 2016
ERR369153	M. a. abscessus	DCC2	AHL_H	CF	Europe	UK	North_Staffs		2013-02-06	Bryant et al 2016
ERR494912	M. a. abscessus	DCC2	AHL_H	CF	Europe	UK	North_Staffs		2012-06-22	Bryant et al 2016
ERR494920	M. a. abscessus	DCC2	AHL_H	CF	Europe	UK	North_Staffs		2012-08-17	Bryant et al 2016
ERR494927	M. a. abscessus	DCC2	AHL_H	CF	Europe	UK	North_Staffs		2012-10-16	Bryant et al 2016
ERR340571	M. a. abscessus	DCC2	AHL_I	CF	Europe	UK	Manchester		2012-11-07	Bryant et al 2016
ERR459814	M. a. abscessus	DCC2	AUS_S	CF	Oceania	Australia	TPCH		2009	Bryant et al 2016
ERR494851	M. a. abscessus	DCC2	BIR_AA	CF	Europe	UK	Birmingham_Childrens		2011-04-04	Bryant et al 2016
ERR494932	M. a. abscessus	DCC2	BIR_AA	CF	Europe	UK	Birmingham_Childrens		2012-11-01	Bryant et al 2016
ERR494843	M. a. abscessus	DCC2	BIR_N	CF	Europe	UK	Birmingham_Heartlands		2010-12-17	Bryant et al 2016
ERR494849	M. a. abscessus	DCC2	BIR_S	CF	Europe	UK	Birmingham_Childrens		2011-03-02	Bryant et al 2016
ERR459978	M. a. abscessus	DCC2	BIR_T	CF	Europe	UK	Birmingham_Heartlands		2008-01-03	Bryant et al 2016
ERR459985	M. a. abscessus	DCC2	BIR_T	CF	Europe	UK	Birmingham_Heartlands		2008-07-31	Bryant et al 2016
ERR490674	M. a. abscessus	DCC2	BIR_T	CF	Europe	UK	Birmingham_Heartlands		2009-04-21	Bryant et al 2016
ERR490699	M. a. abscessus	DCC2	BIR_T	CF	Europe	UK	Birmingham_Heartlands		2010-06-14	Bryant et al 2016
SRR7800599	M. a. abscessus	DCC2	CF00017	CF	NorthAmerica	USA	CO		2015-04-08	Hasan et al 2019
SRR7800600	M. a. abscessus	DCC2	CF00017	CF	NorthAmerica	USA	CO		2014-12-15	Hasan et al 2019
SRR7800640	M. a. abscessus	DCC2	CF00017	CF	NorthAmerica	USA	CO		2015-07-01	Hasan et al 2019
SRR7800641	M. a. abscessus	DCC2	CF00017	CF	NorthAmerica	USA	CO		2016-01-13	Hasan et al 2019
SRR7800642	M. a. abscessus	DCC2	CF00017	CF	NorthAmerica	USA	CO		2016-05-23	Hasan et al 2019
SRR7800629	M. a. abscessus	DCC2	CF00032	CF	NorthAmerica	USA	TX		2015-02-27	Hasan et al 2019
SRR7800669	M. a. abscessus	DCC2	CF00045	CF	NorthAmerica	USA	TX		2015-12-26	Hasan et al 2019
SRR7800515	M. a. abscessus	DCC2	CF00108	CF	NorthAmerica	USA	AL		2015-12-14	Hasan et al 2019
SRR7800549	M. a. abscessus	DCC2	CF00123	CF	NorthAmerica	USA	CA		2016-04-20	Hasan et al 2019
SRR7800552	M. a. abscessus	DCC2	CF00123	CF	NorthAmerica	USA	CA		2016-04-22	Hasan et al 2019
SRR7800622	M. a. abscessus	DCC2	CF00152	CF	NorthAmerica	USA	IL		2016-01-21	Hasan et al 2019
SRR7800412	M. a. abscessus	DCC2	CF00297	CF	NorthAmerica	USA	TN		2016-03-18	Hasan et al 2019
SRR7800407	M. a. abscessus	DCC2	CF00764	CF	NorthAmerica	USA	TX		2016-08-11	Hasan et al 2019
ERR369145	M. a. abscessus	DCC2	DEN_A	CF	Europe	Denmark	Copenhagen		Not present	Bryant et al 2016
ERR369141	M. a. abscessus	DCC2	DEN_B	CF	Europe	Denmark	Copenhagen		Not present	Bryant et al 2016
ERR369150	M. a. abscessus	DCC2	DEN_V	CF	Europe	Denmark	Skejby		Not present	Bryant et al 2016
ERR3198407	M. a. abscessus	DCC2	GOSH2	CF	Europe	UK	London_GOSH		2009-01-05	Doyle et al 2019
ERR3198408	M. a. abscessus	DCC2	GOSH21	CF	Europe	UK	London_GOSH		2009-10-29	Doyle et al 2019
ERR3198450	M. a. abscessus	DCC2	GOSH40	CF	Europe	UK	London_GOSH		2015-09-18	Doyle et al 2019
ERR3198451	M. a. abscessus	DCC2	GOSH40	CF	Europe	UK	London_GOSH		2015-09-23	Doyle et al 2019
ERR3198452	M. a. abscessus	DCC2	GOSH40	CF	Europe	UK	London_GOSH		2015-10-18	Doyle et al 2019
ERR3198453	M. a. abscessus	DCC2	GOSH40	CF	Europe	UK	London_GOSH		2015-10-29	Doyle et al 2019
ERR3198454	M. a. abscessus	DCC2	GOSH40	CF	Europe	UK	London_GOSH		2015-09-08	Doyle et al 2019
ERR3198455	M. a. abscessus	DCC2	GOSH40	CF	Europe	UK	London_GOSH		2015-11-03	Doyle et al 2019
ERR3198456	M. a. abscessus	DCC2	GOSH40	CF	Europe	UK	London_GOSH		2015-10-27	Doyle et al 2019
ERR3198457	M. a. abscessus	DCC2	GOSH40	CF	Europe	UK	London_GOSH		2015-10-27	Doyle et al 2019
ERR3198458	M. a. abscessus	DCC2	GOSH40	CF	Europe	UK	London_GOSH		2015-10-27	Doyle et al 2019
ERR3198459	M. a. abscessus	DCC2	GOSH40	CF	Europe	UK	London_GOSH		2015-10-27	Doyle et al 2019
ERR3198460	M. a. abscessus	DCC2	GOSH40	CF	Europe	UK	London_GOSH		2015-10-27	Doyle et al 2019
ERR3198461	M. a. abscessus	DCC2	GOSH40	CF	Europe	UK	London_GOSH		2015-09-29	Doyle et al 2019
ERR3198462	M. a. abscessus	DCC2	GOSH40	CF	Europe	UK	London_GOSH		2015-03-26	Doyle et al 2019
ERR3198463	M. a. abscessus	DCC2	GOSH40	CF	Europe	UK	London_GOSH		2015-10-20	Doyle et al 2019
ERR3198464	M. a. abscessus	DCC2	GOSH41	CF	Europe	UK	London_GOSH		2015-11-20	Doyle et al 2019
ERR3198465	M. a. abscessus	DCC2	GOSH41	CF	Europe	UK	London_GOSH		2015-11-12	Doyle et al 2019
ERR3198466	M. a. abscessus	DCC2	GOSH41	CF	Europe	UK	London_GOSH		2015-11-28	Doyle et al 2019
ERR3198467	M. a. abscessus	DCC2	GOSH41	CF	Europe	UK	London_GOSH		2015-11-29	Doyle et al 2019
ERR3198468	M. a. abscessus	DCC2	GOSH41	CF	Europe	UK	London_GOSH		2015-10-01	Doyle et al 2019
ERR3198469	M. a. abscessus	DCC2	GOSH41	CF	Europe	UK	London_GOSH		2015-10-01	Doyle et al 2019
ERR3198470	M. a. abscessus	DCC2	GOSH41	CF	Europe	UK	London_GOSH		2015-10-01	Doyle et al 2019
ERR3198471	M. a. abscessus	DCC2	GOSH41	CF	Europe	UK	London_GOSH		2015-10-01	Doyle et al 2019
ERR3198472	M. a. abscessus	DCC2	GOSH41	CF	Europe	UK	London_GOSH		2015-11-11	Doyle et al 2019
ERR3198473	M. a. abscessus	DCC2	GOSH41	CF	Europe	UK	London_GOSH		2015-11-03	Doyle et al 2019
ERR3198474	M. a. abscessus	DCC2	GOSH41	CF	Europe	UK	London_GOSH		2015-06-02	Doyle et al 2019
ERR3198475	M. a. abscessus	DCC2	GOSH41	CF	Europe	UK	London_GOSH		2015-11-19	Doyle et al 2019
ERR3198476	M. a. abscessus	DCC2	GOSH41	CF	Europe	UK	London_GOSH		2015-10-15	Doyle et al 2019
ERR3198477	M. a. abscessus	DCC2	GOSH41	CF	Europe	UK	London_GOSH		2015-10-28	Doyle et al 2019
ERR3198478	M. a. abscessus	DCC2	GOSH41	CF	Europe	UK	London_GOSH		2015-07-12	Doyle et al 2019
ERR3198479	M. a. abscessus	DCC2	GOSH41	CF	Europe	UK	London_GOSH		2015-11-12	Doyle et al 2019
ERR3198505	M. a. abscessus	DCC2	GOSH8	CF	Europe	UK	London_GOSH		2009-10-27	Doyle et al 2019
ERR3198506	M. a. abscessus	DCC2	GOSH8	CF	Europe	UK	London_GOSH		2012-05-09	Doyle et al 2019
ERR3198507	M. a. abscessus	DCC2	GOSH9	CF	Europe	UK	London_GOSH		2009-11-17	Doyle et al 2019
ERR4020056	M. a. abscessus	DCC2	Ireland_11	CF	Europe	UK	Ireland_E		Not present	Redondo et al 2020
ERR4020060	M. a. abscessus	DCC2	Ireland_11	CF	Europe	UK	Ireland_E		Not present	Redondo et al 2020
ERR4020075	M. a. abscessus	DCC2	Ireland_14	CF	Europe	UK	Ireland_A		Not present	Redondo et al 2020
ERR4020088	M. a. abscessus	DCC2	Ireland_14	CF	Europe	UK	Ireland_A		Not present	Redondo et al 2020
ERR4020065	M. a. abscessus	DCC2	Ireland_16	CF	Europe	UK	Ireland_E		Not present	Redondo et al 2020
ERR4020096	M. a. abscessus	DCC2	Ireland_16	CF	Europe	UK	Ireland_E		Not present	Redondo et al 2020
ERR4020064	M. a. abscessus	DCC2	Ireland_19	CF	Europe	UK	Ireland_A	Ireland_D	Not present	Redondo et al 2020
ERR4020105	M. a. abscessus	DCC2	Ireland_19	CF	Europe	UK	Ireland_A	Ireland_D	Not present	Redondo et al 2020
ERR4020114	M. a. abscessus	DCC2	Ireland_23	CF	Europe	UK	Ireland_C		Not present	Redondo et al 2020
ERR4020118	M. a. abscessus	DCC2	Ireland_23	CF	Europe	UK	Ireland_C		Not present	Redondo et al 2020
ERR4020099	M. a. abscessus	DCC2	Ireland_5	CF	Europe	UK	Ireland_A		Not present	Redondo et al 2020
ERR4020117	M. a. abscessus	DCC2	Ireland_5	CF	Europe	UK	Ireland_A		Not present	Redondo et al 2020
ERR4020055	M. a. abscessus	DCC2	Ireland_8	CF	Europe	UK	Ireland_E		Not present	Redondo et al 2020
ERR4020057	M. a. abscessus	DCC2	Ireland_8	CF	Europe	UK	Ireland_E		Not present	Redondo et al 2020
ERR4020068	M. a. abscessus	DCC2	Ireland_9	CF	Europe	UK	Ireland_A		Not present	Redondo et al 2020
ERR4020073	M. a. abscessus	DCC2	Ireland_9	CF	Europe	UK	Ireland_A		Not present	Redondo et al 2020
FIO_14025_lib4802_nextseq_n0027_151bp	M. a. abscessus	DCC2	Italy_FI	CF	Europe	Italy			Not present	Tortoli et al 2017	Sequence data obtained from authors
FIO13333_L001_001	M. a. abscessus	DCC2	Italy_FI	CF	Europe	Italy			Not present	Tortoli et al 2017	Sequence data obtained from authors
GA_374_lib5971_nextseq_n0055_151bp	M. a. abscessus	DCC2	Italy_GI	CF	Europe	Italy			Not present	Tortoli et al 2017	Sequence data obtained from authors
GA_529_lib5967_nextseq_n0055_151bp	M. a. abscessus	DCC2	Italy_GI	CF	Europe	Italy			Not present	Tortoli et al 2017	Sequence data obtained from authors
IFR139_L002	M. a. abscessus	DCC2	Italy_IR	CF	Europe	Italy			Not present	Tortoli et al 2017	Sequence data obtained from authors
IFR471_L002_001	M. a. abscessus	DCC2	Italy_IR	CF	Europe	Italy			Not present	Tortoli et al 2017	Sequence data obtained from authors
IFR95_L002_001	M. a. abscessus	DCC2	Italy_IR	CF	Europe	Italy			Not present	Tortoli et al 2017	Sequence data obtained from authors
MM197_L002_001	M. a. abscessus	DCC2	Italy_MC	CF	Europe	Italy			Not present	Tortoli et al 2017	Sequence data obtained from authors
MM314_L002_001	M. a. abscessus	DCC2	Italy_MC	CF	Europe	Italy			Not present	Tortoli et al 2017	Sequence data obtained from authors
MM496_L002_001	M. a. abscessus	DCC2	Italy_MC	CF	Europe	Italy			Not present	Tortoli et al 2017	Sequence data obtained from authors
TE_107_lib4803_nextseq_n0027_151bp	M. a. abscessus	DCC2	Italy_TE	CF	Europe	Italy			Not present	Tortoli et al 2017	Sequence data obtained from authors
TE_304_lib4796_nextseq_n0027_151bp	M. a. abscessus	DCC2	Italy_TE	CF	Europe	Italy			Not present	Tortoli et al 2017	Sequence data obtained from authors
TE_391_lib4797_nextseq_n0027_151bp	M. a. abscessus	DCC2	Italy_TE	CF	Europe	Italy			Not present	Tortoli et al 2017	Sequence data obtained from authors
ERR363353	M. a. abscessus	DCC2	JRH_E	Non-CF	Europe	UK	Oxford		2012-03-30	Bryant et al 2016
ERR494877	M. a. abscessus	DCC2	LEI_H	CF	Europe	UK	Leicester		2011-12-06	Bryant et al 2016
ERR340560	M. a. abscessus	DCC2	LTH_D	CF	Europe	UK	Leeds		2012-06-28	Bryant et al 2016
ERR340563	M. a. abscessus	DCC2	LTH_H	CF	Europe	UK	Leeds		2012-05-18	Bryant et al 2016
ERR340565	M. a. abscessus	DCC2	LTH_J	CF	Europe	UK	Leeds		2012-05-31	Bryant et al 2016
ERR340568	M. a. abscessus	DCC2	LTH_M	CF	Europe	UK	Leeds		2012-10-23	Bryant et al 2016
ERR1081302	M. a. abscessus	DCC2	Manchester_13	CF	Europe	UK	Manchester		Not present	This study
ERR1081300	M. a. abscessus	DCC2	Manchester_4	CF	Europe	UK	Manchester		Not present	This study
ERR1081308	M. a. abscessus	DCC2	Manchester_7	CF	Europe	UK	Manchester		Not present	This study
ERR1081303	M. a. abscessus	DCC2	Manchester_11	CF	Europe	UK	Manchester		Not present	This study
ERR1081304	M. a. abscessus	DCC2	Manchester_9	CF	Europe	UK	Manchester		Not present	This study
ERR1081299	M. a. abscessus	DCC2	Manchester_12	CF	Europe	UK	Manchester		Not present	This study
SRR6871395	M. a. abscessus	DCC2	Melb-002	CF	Oceania	Australia	RCH		2014-03-01	Yan et al 2019
SRR6871397	M. a. abscessus	DCC2	Melb-008	CF	Oceania	Australia	RCH		2014-12-01	Yan et al 2019
SRR6871400	M. a. abscessus	DCC2	Melb-009	CF	Oceania	Australia	RCH		2015-02-01	Yan et al 2019
SRR6871401	M. a. abscessus	DCC2	Melb-010	CF	Oceania	Australia	RCH		2015-01-01	Yan et al 2019
SRR6871402	M. a. abscessus	DCC2	Melb-013	CF	Oceania	Australia	RCH		2016-01-01	Yan et al 2019
SRR6871403	M. a. abscessus	DCC2	Melb-014	CF	Oceania	Australia	RCH		2016-05-01	Yan et al 2019
ERR2759455	M. a. abscessus	DCC2	Netherlands_14	Non-CF	Europe	Netherlands			Not present	This study
ERR2759458	M. a. abscessus	DCC2	Netherlands_17	CF	Europe	Netherlands			Not present	This study
ERR2759460	M. a. abscessus	DCC2	Netherlands_19	CF	Europe	Netherlands			Not present	This study
ERR2524313	M. a. abscessus	DCC2	Netherlands_2	CF	Europe	Netherlands			Not present	This study
ERR2759461	M. a. abscessus	DCC2	Netherlands_20	CF	Europe	Netherlands			Not present	This study
ERR2759464	M. a. abscessus	DCC2	Netherlands_23	CF	Europe	Netherlands			Not present	This study
ERR2759467	M. a. abscessus	DCC2	Netherlands_26	CF	Europe	Netherlands			Not present	This study
ERR490692	M. a. abscessus	DCC2	NOT_B	CF	Europe	UK	Nottingham		2010-03-04	Bryant et al 2016
ERR494847	M. a. abscessus	DCC2	NOT_C	CF	Europe	UK	Nottingham		2011-02-17	Bryant et al 2016
ERR115031	M. a. abscessus	DCC2	PAP_004	Non-CF	Europe	UK	Papworth		2009-11-19	Bryant et al 2016
ERR115032	M. a. abscessus	DCC2	PAP_004	Non-CF	Europe	UK	Papworth		2009-12-17	Bryant et al 2016
ERR115033	M. a. abscessus	DCC2	PAP_004	Non-CF	Europe	UK	Papworth		2009-12-17	Bryant et al 2016
ERR115047	M. a. abscessus	DCC2	PAP_004	Non-CF	Europe	UK	Papworth		2010-05-03	Bryant et al 2016
ERR115039	M. a. abscessus	DCC2	PAP_005	Non-CF	Europe	UK	Papworth		2010-02-15	Bryant et al 2016
ERR114967	M. a. abscessus	DCC2	PAP_008	CF	Europe	UK	Papworth		2007-11-02	Bryant et al 2016
ERR115035	M. a. abscessus	DCC2	PAP_008	CF	Europe	UK	Papworth		2007-11-02	Bryant et al 2016
ERR114972	M. a. abscessus	DCC2	PAP_015	CF	Europe	UK	Papworth		2009-03-03	Bryant et al 2016
ERR114976	M. a. abscessus	DCC2	PAP_015	CF	Europe	UK	Papworth		2008-01-14	Bryant et al 2016
ERR114996	M. a. abscessus	DCC2	PAP_015	CF	Europe	UK	Papworth		2008-01-14	Bryant et al 2016
ERR115026	M. a. abscessus	DCC2	PAP_015	CF	Europe	UK	Papworth		2009-07-15	Bryant et al 2016
ERR115043	M. a. abscessus	DCC2	PAP_015	CF	Europe	UK	Papworth		2009-07-14	Bryant et al 2016
ERR115070	M. a. abscessus	DCC2	PAP_027	CF	Europe	UK	Papworth		2010-12-21	Bryant et al 2016
ERR114975	M. a. abscessus	DCC2	PAP_033	CF	Europe	UK	Papworth		2008-01-14	Bryant et al 2016
ERR114983	M. a. abscessus	DCC2	PAP_033	CF	Europe	UK	Papworth		2008-02-20	Bryant et al 2016
ERR114993	M. a. abscessus	DCC2	PAP_033	CF	Europe	UK	Papworth		2008-04-28	Bryant et al 2016
ERR114994	M. a. abscessus	DCC2	PAP_033	CF	Europe	UK	Papworth		2008-04-28	Bryant et al 2016
ERR115006	M. a. abscessus	DCC2	PAP_033	CF	Europe	UK	Papworth		2008-09-22	Bryant et al 2016
ERR115010	M. a. abscessus	DCC2	PAP_033	CF	Europe	UK	Papworth		2008-11-04	Bryant et al 2016
ERR115011	M. a. abscessus	DCC2	PAP_033	CF	Europe	UK	Papworth		2008-11-09	Bryant et al 2016
ERR115024	M. a. abscessus	DCC2	PAP_033	CF	Europe	UK	Papworth		2009-05-18	Bryant et al 2016
ERR115018	M. a. abscessus	DCC2	PAP_033	CF	Europe	UK	Papworth		2009-02-26	Bryant et al 2016
ERR115066	M. a. abscessus	DCC2	PAP_033	CF	Europe	UK	Papworth		2010-12-08	Bryant et al 2016
ERR115094	M. a. abscessus	DCC2	PAP_033	CF	Europe	UK	Papworth		2007-12-03	Bryant et al 2016
ERR115096	M. a. abscessus	DCC2	PAP_033	CF	Europe	UK	Papworth		2008-01-14	Bryant et al 2016
ERR115097	M. a. abscessus	DCC2	PAP_033	CF	Europe	UK	Papworth		2010-01-18	Bryant et al 2016
ERR119098	M. a. abscessus	DCC2	PAP_033	CF	Europe	UK	Papworth		2009-12-14	Bryant et al 2016
ERR119099	M. a. abscessus	DCC2	PAP_033	CF	Europe	UK	Papworth		2010-02-17	Bryant et al 2016
ERR340546	M. a. abscessus	DCC2	RBL_K	CF	Europe	UK	London_Brompton		Not present	Bryant et al 2016
ERR340547	M. a. abscessus	DCC2	RBL_L	CF	Europe	UK	London_Brompton		Not present	Bryant et al 2016
ERR340553	M. a. abscessus	DCC2	RBL_R	CF	Europe	UK	London_Brompton		Not present	Bryant et al 2016
ERR363274	M. a. abscessus	DCC2	RHS_E	CF	Europe	UK	Sheffield_Childrens		2011-07-06	Bryant et al 2016
ERR363275	M. a. abscessus	DCC2	RHS_E	CF	Europe	UK	Sheffield_Childrens		2011-10-20	Bryant et al 2016
ERR363276	M. a. abscessus	DCC2	RHS_E	CF	Europe	UK	Sheffield_Childrens		2011-07-11	Bryant et al 2016
ERR363277	M. a. abscessus	DCC2	RHS_E	CF	Europe	UK	Sheffield_Childrens		2011-08-01	Bryant et al 2016
ERR363278	M. a. abscessus	DCC2	RHS_E	CF	Europe	UK	Sheffield_Childrens		2011-11-22	Bryant et al 2016
ERR494861	M. a. abscessus	DCC2	RHS_E	CF	Europe	UK	Sheffield_Teaching		2011-07-06	Bryant et al 2016
ERR494871	M. a. abscessus	DCC2	RHS_E	CF	Europe	UK	Sheffield_Teaching		2011-10-19	Bryant et al 2016
ERR494921	M. a. abscessus	DCC2	RHS_E	CF	Europe	UK	Sheffield_Teaching		2012-08-29	Bryant et al 2016
ERR494933	M. a. abscessus	DCC2	RHS_T	CF	Europe	UK	Sheffield_Teaching		2012-10-12	Bryant et al 2016
ERR494940	M. a. abscessus	DCC2	RHS_T	CF	Europe	UK	Sheffield_Teaching		2012-11-26	Bryant et al 2016
ERR484991	M. a. abscessus	DCC2	RHS_U	CF	Europe	UK	Sheffield_Teaching		2012-12-28	Bryant et al 2016
ERR494929	M. a. abscessus	DCC2	RHS_U	CF	Europe	UK	Sheffield_Teaching		2012-09-22	Bryant et al 2016
ERR494938	M. a. abscessus	DCC2	RHS_U	CF	Europe	UK	Sheffield_Teaching		2012-11-28	Bryant et al 2016
ERR494973	M. a. abscessus	DCC2	RHS_U	CF	Europe	UK	Sheffield_Teaching		2012-12-31	Bryant et al 2016
ERR363336	M. a. abscessus	DCC2	RLB_A	CF	Europe	UK	Liverpool_Heart_and_Chest		2011-08-08	Bryant et al 2016
ERR363337	M. a. abscessus	DCC2	RLB_A	CF	Europe	UK	Liverpool_Heart_and_Chest		2011-08-07	Bryant et al 2016
ERR363338	M. a. abscessus	DCC2	RLB_A	CF	Europe	UK	Liverpool_Heart_and_Chest		2011-02-04	Bryant et al 2016
ERR363340	M. a. abscessus	DCC2	RLB_A	CF	Europe	UK	Liverpool_Heart_and_Chest		2011-08-04	Bryant et al 2016
ERR363341	M. a. abscessus	DCC2	RLB_A	CF	Europe	UK	Liverpool_Heart_and_Chest		2011-12-05	Bryant et al 2016
ERR369154	M. a. abscessus	DCC2	RVI_AE	CF	Europe	UK	Newcastle		2013-02-01	Bryant et al 2016
ERR363257	M. a. abscessus	DCC2	RVI_D	CF	Europe	UK	Newcastle		2011-09-02	Bryant et al 2016
ERR363258	M. a. abscessus	DCC2	RVI_G	CF	Europe	UK	Newcastle		2011-08-05	Bryant et al 2016
ERR363259	M. a. abscessus	DCC2	RVI_H	CF	Europe	UK	Newcastle		2011-09-12	Bryant et al 2016
ERR337803	M. a. abscessus	DCC2	SMRL_AB	CF	Europe	UK	Greater_Glasgow		2001-04-23	Bryant et al 2016
ERR340529	M. a. abscessus	DCC2	SMRL_AI	?	Europe	UK	Lothian		2011-11-17	Bryant et al 2016
ERR340533	M. a. abscessus	DCC2	SMRL_AI	?	Europe	UK	Lothian		2011-12-21	Bryant et al 2016
ERR363396	M. a. abscessus	DCC2	SMRL_AZ	Non-CF	Europe	UK	Lothian	Grampian	2001-04-30	Bryant et al 2016
ERR340497	M. a. abscessus	DCC2	SMRL_BA	Non-CF	Europe	UK	Lothian	Grampian	2011-01-25	Bryant et al 2016
ERR343201	M. a. abscessus	DCC2	SMRL_BA	Non-CF	Europe	UK	Lothian	Grampian	2009-03-04	Bryant et al 2016
ERR343222	M. a. abscessus	DCC2	SMRL_BA	Non-CF	Europe	UK	Lothian	Grampian	2009-11-25	Bryant et al 2016
ERR363399	M. a. abscessus	DCC2	SMRL_BB	Non-CF	Europe	UK	Lothian	Grampian	2001-05-02	Bryant et al 2016
ERR343191	M. a. abscessus	DCC2	SMRL_BF	?	Europe	UK	Greater_Glasgow		2008-10-23	Bryant et al 2016
ERR343230	M. a. abscessus	DCC2	SMRL_BF	?	Europe	UK	Greater_Glasgow		2010-04-15	Bryant et al 2016
ERR369311	M. a. abscessus	DCC2	SMRL_BF	?	Europe	UK	Greater_Glasgow		2006-10-31	Bryant et al 2016
ERR369337	M. a. abscessus	DCC2	SMRL_BF	?	Europe	UK	Greater_Glasgow		2008-01-07	Bryant et al 2016
ERR343238	M. a. abscessus	DCC2	SMRL_BW	?	Europe	UK	Greater_Glasgow		2010-11-02	Bryant et al 2016
ERR369205	M. a. abscessus	DCC2	SMRL_BW	?	Europe	UK	Greater_Glasgow		2003-08-05	Bryant et al 2016
ERR369216	M. a. abscessus	DCC2	SMRL_BW	?	Europe	UK	Greater_Glasgow		2003-12-09	Bryant et al 2016
ERR369319	M. a. abscessus	DCC2	SMRL_BW	?	Europe	UK	Greater_Glasgow		2007-03-28	Bryant et al 2016
ERR340506	M. a. abscessus	DCC2	SMRL_BY	CF	Europe	UK	Lothian	Grampian	2011-04-21	Bryant et al 2016
ERR343192	M. a. abscessus	DCC2	SMRL_BY	CF	Europe	UK	Lothian	Grampian	2008-11-03	Bryant et al 2016
ERR343216	M. a. abscessus	DCC2	SMRL_BY	CF	Europe	UK	Lothian	Grampian	2009-05-06	Bryant et al 2016
ERR343182	M. a. abscessus	DCC2	SMRL_BY	CF	Europe	UK	Lothian	Grampian	2008-05-06	Bryant et al 2016
ERR363395	M. a. abscessus	DCC2	SMRL_BZ	Non-CF	Europe	UK	Lothian	Grampian	2001-05-03	Bryant et al 2016
ERR343195	M. a. abscessus	DCC2	SMRL_CG	CF	Europe	UK	Greater_Glasgow		2008-11-03	Bryant et al 2016
ERR343198	M. a. abscessus	DCC2	SMRL_CG	CF	Europe	UK	Greater_Glasgow		2008-11-25	Bryant et al 2016
ERR343214	M. a. abscessus	DCC2	SMRL_CG	CF	Europe	UK	Greater_Glasgow		2009-06-26	Bryant et al 2016
ERR343224	M. a. abscessus	DCC2	SMRL_CG	CF	Europe	UK	Greater_Glasgow		2010-01-06	Bryant et al 2016
ERR351975	M. a. abscessus	DCC2	SMRL_CG	CF	Europe	UK	Greater_Glasgow		2010-05-21	Bryant et al 2016
ERR363398	M. a. abscessus	DCC2	SMRL_CG	CF	Europe	UK	Greater_Glasgow		2001-05-02	Bryant et al 2016
ERR369152	M. a. abscessus	DCC2	SMRL_CG	CF	Europe	UK	Greater_Glasgow		2012-04-13	Bryant et al 2016
ERR369212	M. a. abscessus	DCC2	SMRL_CG	CF	Europe	UK	Greater_Glasgow		2003-11-18	Bryant et al 2016
ERR369222	M. a. abscessus	DCC2	SMRL_CG	CF	Europe	UK	Greater_Glasgow		2004-02-03	Bryant et al 2016
ERR369239	M. a. abscessus	DCC2	SMRL_CG	CF	Europe	UK	Greater_Glasgow		2004-07-13	Bryant et al 2016
ERR369248	M. a. abscessus	DCC2	SMRL_CG	CF	Europe	UK	Greater_Glasgow		Not present	Bryant et al 2016
ERR369254	M. a. abscessus	DCC2	SMRL_CG	CF	Europe	UK	Greater_Glasgow		2004-11-10	Bryant et al 2016
ERR369269	M. a. abscessus	DCC2	SMRL_CG	CF	Europe	UK	Greater_Glasgow		2005-05-03	Bryant et al 2016
ERR369328	M. a. abscessus	DCC2	SMRL_CG	CF	Europe	UK	Greater_Glasgow		2007-08-28	Bryant et al 2016
ERR369221	M. a. abscessus	DCC2	SMRL_CJ	CF	Europe	UK	Lothian		2004-02-04	Bryant et al 2016
ERR340520	M. a. abscessus	DCC2	SMRL_CN	?	Europe	UK	Greater_Glasgow		2011-10-28	Bryant et al 2016
ERR369330	M. a. abscessus	DCC2	SMRL_CS	CF	Europe	UK	Greater_Glasgow		2007-08-06	Bryant et al 2016
ERR369263	M. a. abscessus	DCC2	SMRL_CT	CF	Europe	UK	Greater_Glasgow		2005-01-24	Bryant et al 2016
ERR343179	M. a. abscessus	DCC2	SMRL_D	Non-CF	Europe	UK	Grampian		2008-03-25	Bryant et al 2016
ERR351976	M. a. abscessus	DCC2	SMRL_D	Non-CF	Europe	UK	Grampian		2010-05-26	Bryant et al 2016
ERR369133	M. a. abscessus	DCC2	SMRL_F	?	Europe	UK	Greater_Glasgow		2011-06-17	Bryant et al 2016
ERR369173	M. a. abscessus	DCC2	SMRL_T	CF	Europe	UK	Greater_Glasgow		2001-11-06	Bryant et al 2016
ERR369279	M. a. abscessus	DCC2	SMRL_T	CF	Europe	UK	Greater_Glasgow		Not present	Bryant et al 2016
ERR337807	M. a. abscessus	DCC2	SMRL_U	CF	Europe	UK	Lothian	Grampian	2001-05-02	Bryant et al 2016
ERR343184	M. a. abscessus	DCC2	SMRL_U	CF	Europe	UK	Lothian	Grampian	2008-05-28	Bryant et al 2016
ERR369226	M. a. abscessus	DCC2	SMRL_U	CF	Europe	UK	Lothian	Grampian	2004-04-14	Bryant et al 2016
ERR369270	M. a. abscessus	DCC2	SMRL_U	CF	Europe	UK	Lothian	Grampian	2005-05-27	Bryant et al 2016
ERR484997	M. a. abscessus	DCC2	STH_C	CF	Europe	UK	Southampton		2013-09-07	Bryant et al 2016
ERR485003	M. a. abscessus	DCC2	STH_C	CF	Europe	UK	Southampton		2013-09-07	Bryant et al 2016
ERR484953	M. a. abscessus	DCC2	STH_D	CF	Europe	UK	Southampton		2013-10-25	Bryant et al 2016
ERR484998	M. a. abscessus	DCC2	STH_D	CF	Europe	UK	Southampton		2013-08-14	Bryant et al 2016
ERR485001	M. a. abscessus	DCC2	STH_D	CF	Europe	UK	Southampton		2013-10-16	Bryant et al 2016
ERR484999	M. a. abscessus	DCC2	STH_E	CF	Europe	UK	Southampton		2013-08-16	Bryant et al 2016
ERR485004	M. a. abscessus	DCC2	STH_E	CF	Europe	UK	Southampton		2013-10-14	Bryant et al 2016
ERR484951	M. a. abscessus	DCC2	STH_K	CF	Europe	UK	Southampton		2013-10-15	Bryant et al 2016
ERR484954	M. a. abscessus	DCC2	STH_L	CF	Europe	UK	Southampton		2013-11-05	Bryant et al 2016
ERR459864	M. a. abscessus	DCC2	SVH_G	CF	Europe	Ireland	Dublin		Not present	Bryant et al 2016
ERR363324	M. a. abscessus	DCC2	SVH_O	CF	Europe	Ireland	Dublin		Not present	Bryant et al 2016
ERR494977	M. a. abscessus	DCC2	SWE_C	CF	Europe	Sweden	Sweden		Not present	Bryant et al 2016
ERR494978	M. a. abscessus	DCC2	SWE_D	CF	Europe	Sweden	Sweden		Not present	Bryant et al 2016
ERR373948	M. a. abscessus	DCC2	UNC_A	CF	NorthAmerica	USA	UNC_Chapel_Hill		2013-01-17	Bryant et al 2016
ERR363420	M. a. abscessus	DCC2	UNC_AD	CF	NorthAmerica	USA	UNC_Chapel_Hill		2007-10-10	Bryant et al 2016
ERR374019	M. a. abscessus	DCC2	UNC_AD	CF	NorthAmerica	USA	UNC_Chapel_Hill		2011-05-20	Bryant et al 2016
ERR349288	M. a. abscessus	DCC2	UNC_AR	CF	NorthAmerica	USA	UNC_Chapel_Hill		2011-06-30	Bryant et al 2016
ERR373996	M. a. abscessus	DCC2	UNC_AR	CF	NorthAmerica	USA	UNC_Chapel_Hill		2008-06-04	Bryant et al 2016
ERR374010	M. a. abscessus	DCC2	UNC_AR	CF	NorthAmerica	USA	UNC_Chapel_Hill		2010-03-24	Bryant et al 2016
ERR374034	M. a. abscessus	DCC2	UNC_AS	CF	NorthAmerica	USA	UNC_Chapel_Hill		2012-06-13	Bryant et al 2016
ERR373971	M. a. abscessus	DCC2	UNC_CO	Non-CF	NorthAmerica	USA	UNC_Chapel_Hill		2006-01-14	Bryant et al 2016
ERR374013	M. a. abscessus	DCC2	UNC_DB	CF	NorthAmerica	USA	UNC_Chapel_Hill		2010-10-07	Bryant et al 2016
ERR349275	M. a. abscessus	DCC2	UNC_H	CF	NorthAmerica	USA	UNC_Chapel_Hill		2008-05-13	Bryant et al 2016
ERR363452	M. a. abscessus	DCC2	UNC_H	CF	NorthAmerica	USA	UNC_Chapel_Hill		2005-10-09	Bryant et al 2016
ERR373955	M. a. abscessus	DCC2	UNC_H	CF	NorthAmerica	USA	UNC_Chapel_Hill		2013-03-14	Bryant et al 2016
ERR363247	M. a. abscessus	DCC2	WRCM_B	?	Europe	UK	Exeter		Not present	Bryant et al 2016
ERR363237	M. a. abscessus	DCC2	WRCM_F	CF	Europe	UK	Wales		Not present	Bryant et al 2016
ERR363243	M. a. abscessus	DCC2	WRCM_F	CF	Europe	UK	Wales		Not present	Bryant et al 2016
ERR363245	M. a. abscessus	DCC2	WRCM_F	CF	Europe	UK	Wales		Not present	Bryant et al 2016
ERR484978	M. a. abscessus	DCC4	BIR_AB	CF	Europe	UK	Birmingham_Heartlands		2012-10-05	Bryant et al 2016
ERR494970	M. a. abscessus	DCC4	BIR_L	CF	Europe	UK	Birmingham_Heartlands		2012-12-04	Bryant et al 2016
ERR494967	M. a. abscessus	DCC4	BIR_U	CF	Europe	UK	Birmingham_Heartlands		2011-08-25	Bryant et al 2016
ERR494888	M. a. abscessus	DCC4	BIR_V	CF	Europe	UK	Birmingham_Heartlands		2012-01-30	Bryant et al 2016
SRR7800482	M. a. abscessus	DCC4	CF00033	CF	NorthAmerica	USA	TX		2015-10-21	Hasan et al 2019
SRR7800410	M. a. abscessus	DCC4	CF00314	CF	NorthAmerica	USA	NY		2016-10-19	Hasan et al 2019
NQSF01	M. a. abscessus	DCC4	China_abscessus50	Non-CF	Asia	China	Shanghai		2015-04-02	Li et al 2017
NQSG01	M. a. abscessus	DCC4	China_abscessus51	Non-CF	Asia	China	Shanghai		2015-04-03	Li et al 2017
NQSU01	M. a. abscessus	DCC4	China_abscessus52	Non-CF	Asia	China	Shanghai		2012-06-09	Li et al 2017
NQSE01	M. a. abscessus	DCC4	China_abscessus53	Non-CF	Asia	China	Shanghai		2012-07-01	Li et al 2017
NQSD01	M. a. abscessus	DCC4	China_abscessus54	Non-CF	Asia	China	Shanghai		2013-07-29	Li et al 2017
NQSH01	M. a. abscessus	DCC4	China_abscessus55	Non-CF	Asia	China	Shanghai		2015-05-23	Li et al 2017
ERR363430	M. a. abscessus	DCC4	DEN_J	CF	Europe	Denmark	Copenhagen		Not present	Bryant et al 2016
ERR3198398	M. a. abscessus	DCC4	GOSH11	CF	Europe	UK	London_GOSH		2012-05-03	Doyle et al 2019
ERR4020112	M. a. abscessus	DCC4	Ireland_10	CF	Europe	UK	Ireland_A		Not present	Redondo et al 2020
ERR4020116	M. a. abscessus	DCC4	Ireland_10	CF	Europe	UK	Ireland_A		Not present	Redondo et al 2020
ERR4020091	M. a. abscessus	DCC4	Ireland_13	CF	Europe	UK	Ireland_G		Not present	Redondo et al 2020
ERR4020095	M. a. abscessus	DCC4	Ireland_13	CF	Europe	UK	Ireland_G		Not present	Redondo et al 2020
GA245_lib5578_nextseq_n0047_151bp	M. a. abscessus	DCC4	Italy_GA	CF	Europe	Italy			Not present	Tortoli et al 2017	Sequence data obtained from authors
GA283_lib5579_nextseq_n0047_151bp	M. a. abscessus	DCC4	Italy_GA	CF	Europe	Italy			Not present	Tortoli et al 2017	Sequence data obtained from authors
GA292_lib5580_nextseq_n0047_151bp	M. a. abscessus	DCC4	Italy_GA	CF	Europe	Italy			Not present	Tortoli et al 2017	Sequence data obtained from authors
GA368_lib5583_nextseq_n0047_151bp	M. a. abscessus	DCC4	Italy_GA	CF	Europe	Italy			Not present	Tortoli et al 2017	Sequence data obtained from authors
GA448_lib5584_nextseq_n0047_151bp	M. a. abscessus	DCC4	Italy_GA	CF	Europe	Italy			Not present	Tortoli et al 2017	Sequence data obtained from authors
ERR1081309	M. a. abscessus	DCC4	Manchester_6	CF	Europe	UK	Manchester		Not present	This study
ERR1081292	M. a. abscessus	DCC4	Manchester_25	Non-CF	Europe	UK	Manchester		Not present	This study
ERR2759462	M. a. abscessus	DCC4	Netherlands_21	CF	Europe	Netherlands			Not present	This study
ERR473267	M. a. abscessus	DCC4	PAP_D	CF	Europe	UK	Papworth		2012-12-13	Bryant et al 2016
ERR340552	M. a. abscessus	DCC4	RBL_Q	CF	Europe	UK	London_Brompton		Not present	Bryant et al 2016
ERR340554	M. a. abscessus	DCC4	RBL_S	CF	Europe	UK	London_Brompton		Not present	Bryant et al 2016
ERR363313	M. a. abscessus	DCC4	RHS_A	CF	Europe	UK	Sheffield_Childrens		2010-11-26	Bryant et al 2016
ERR363314	M. a. abscessus	DCC4	RHS_A	CF	Europe	UK	Sheffield_Childrens		2010-11-19	Bryant et al 2016
ERR363315	M. a. abscessus	DCC4	RHS_A	CF	Europe	UK	Sheffield_Childrens		2010-11-17	Bryant et al 2016
ERR494841	M. a. abscessus	DCC4	RHS_A	CF	Europe	UK	Sheffield_Teaching		2010-11-17	Bryant et al 2016
ERR494939	M. a. abscessus	DCC4	RHS_A	CF	Europe	UK	Sheffield_Teaching		2012-11-28	Bryant et al 2016
ERR494971	M. a. abscessus	DCC4	RHS_A	CF	Europe	UK	Sheffield_Teaching		2012-12-07	Bryant et al 2016
ERR363297	M. a. abscessus	DCC4	RHS_N	CF	Europe	UK	Sheffield_Teaching		2011-12-19	Bryant et al 2016
ERR494872	M. a. abscessus	DCC4	RHS_N	CF	Europe	UK	Sheffield_Teaching		2011-11-02	Bryant et al 2016
ERR494885	M. a. abscessus	DCC4	RHS_N	CF	Europe	UK	Sheffield_Teaching		2012-01-16	Bryant et al 2016
ERR494908	M. a. abscessus	DCC4	RHS_N	CF	Europe	UK	Sheffield_Teaching		2012-06-07	Bryant et al 2016
ERR494917	M. a. abscessus	DCC4	RHS_N	CF	Europe	UK	Sheffield_Teaching		2012-08-13	Bryant et al 2016
ERR363256	M. a. abscessus	DCC4	RVI_B	CF	Europe	UK	Newcastle		2011-08-20	Bryant et al 2016
ERR369304	M. a. abscessus	DCC4	SMRL_BH	?	Europe	UK	Greater_Glasgow		2006-07-03	Bryant et al 2016
ERR459969	M. a. abscessus	DCC4	SVH_I	CF	Europe	UK	Dublin		Not present	Bryant et al 2016
ERR363423	M. a. abscessus	DCC4	UNC_D	CF	NorthAmerica	USA	UNC_Chapel_Hill		2006-10-03	Bryant et al 2016
ERR459859	M. a. abscessus	DCC5	AUS_AS	Non-CF	Oceania	Australia	TPCH	GCH	2010	Bryant et al 2016
ERR459860	M. a. abscessus	DCC5	AUS_AS	Non-CF	Oceania	Australia	TPCH	GCH	2010	Bryant et al 2016
ERR459956	M. a. abscessus	DCC5	AUS_AS	Non-CF	Oceania	Australia	TPCH	GCH	2011	Bryant et al 2016
ERR459965	M. a. abscessus	DCC5	AUS_AV	Non-CF	Oceania	Australia	GPH		2006	Bryant et al 2016
ERR494948	M. a. abscessus	DCC5	AUS_BA	Non-CF	Oceania	Australia	GPH		2012	Bryant et al 2016
ERR494949	M. a. abscessus	DCC5	AUS_BA	Non-CF	Oceania	Australia	GPH		2013	Bryant et al 2016
ERR494950	M. a. abscessus	DCC5	AUS_BB	?	Oceania	Australia			Not present	Bryant et al 2016
ERR494951	M. a. abscessus	DCC5	AUS_BC	?	Oceania	Australia			Not present	Bryant et al 2016
ERR484982	M. a. abscessus	DCC5	AUS_BD	?	Oceania	Australia			Not present	Bryant et al 2016
ERR484959	M. a. abscessus	DCC5	AUS_BE	?	Oceania	Australia			Not present	Bryant et al 2016
ERR494952	M. a. abscessus	DCC5	AUS_BE	?	Oceania	Australia			Not present	Bryant et al 2016
ERR494953	M. a. abscessus	DCC5	AUS_BE	?	Oceania	Australia			Not present	Bryant et al 2016
ERR484960	M. a. abscessus	DCC5	AUS_BF	?	Oceania	Australia			Not present	Bryant et al 2016
ERR494954	M. a. abscessus	DCC5	AUS_BF	?	Oceania	Australia			Not present	Bryant et al 2016
ERR494959	M. a. abscessus	DCC5	AUS_BQ	Non-CF	Oceania	Australia	PAH		2007	Bryant et al 2016
ERR494979	M. a. abscessus	DCC5	BTL_H	?	Europe	UK	London_Barts		2013-01-11	Bryant et al 2016
SRR7800718	M. a. abscessus	DCC5	CF00039	CF	NorthAmerica	USA	TX		2015-06-27	Hasan et al 2019
ERR369139	M. a. abscessus	DCC5	DEN_Q	CF	Europe	Denmark	Copenhagen		Not present	Bryant et al 2016
ERR3198504	M. a. abscessus	DCC5	GOSH8	CF	Europe	UK	London_GOSH		2007-06-29	Doyle et al 2019
ERR3198392	M. a. abscessus	DCC5	HVH43	Non-CF	Europe	Spain	Barcelona_HVH		2013-02-23	Doyle et al 2019
9808	M. a. abscessus	DCC5	Public_abscessus_6	?	Asia	China			1998	Davidson et al 2013
M94	M. a. abscessus	DCC5	Public_abscessus_7	Non-CF	Asia	Malaysia			Not present	Choo et al 2012
ERR363261	M. a. abscessus	DCC5	RVI_I	CF	Europe	UK	Newcastle		2011-08-17	Bryant et al 2016
ERR369189	M. a. abscessus	DCC5	SMRL_AN	?	Europe	UK	Greater_Glasgow		2002-12-12	Bryant et al 2016
ERR343235	M. a. abscessus	DCC5	SMRL_CF	?	Europe	UK	Lothian		2010-07-29	Bryant et al 2016
ERR494976	M. a. abscessus	DCC5	SWE_B	CF	Europe	Sweden			Not present	Bryant et al 2016
ERR363431	M. a. abscessus	DCC5	UNC_BK	CF	NorthAmerica	USA	UNC_Chapel_Hill		2008-05-23	Bryant et al 2016
ERR373960	M. a. abscessus	DCC5	UNC_CU	CF	NorthAmerica	USA	UNC_Chapel_Hill		2005-10-20	Bryant et al 2016
ERR373956	M. a. abscessus	DCC5	UNC_K	CF	NorthAmerica	USA	UNC_Chapel_Hill		2005-07-07	Bryant et al 2016
ERR459927	M. a. massiliense	DCC3	AUS_AH	CF	Oceania	Australia	RCH		2013	Bryant et al 2016
ERR459928	M. a. massiliense	DCC3	AUS_AI	CF	Oceania	Australia	RCH		2013	Bryant et al 2016
ERR459858	M. a. massiliense	DCC3	AUS_AQ	Non-CF	Oceania	Australia	GPH	Bundaberg	2010	Bryant et al 2016
ERR459771	M. a. massiliense	DCC3	AUS_D	CF	Oceania	Australia	TPCH		2001	Bryant et al 2016
ERR459803	M. a. massiliense	DCC3	AUS_P	CF	Oceania	Australia	Mackay	TPCH	2002	Bryant et al 2016
ERR459805	M. a. massiliense	DCC3	AUS_P	CF	Oceania	Australia	Mackay	TPCH	2003	Bryant et al 2016
ERR459806	M. a. massiliense	DCC3	AUS_P	CF	Oceania	Australia	Mackay	TPCH	2005	Bryant et al 2016
ERR459808	M. a. massiliense	DCC3	AUS_P	CF	Oceania	Australia	Mackay	TPCH	2008	Bryant et al 2016
ERR459809	M. a. massiliense	DCC3	AUS_P	CF	Oceania	Australia	Mackay	TPCH	2008	Bryant et al 2016
ERR459810	M. a. massiliense	DCC3	AUS_P	CF	Oceania	Australia	Mackay	TPCH	2009	Bryant et al 2016
ERR494961	M. a. massiliense	DCC3	AUS_P	CF	Oceania	Australia	Mackay	TPCH	2010	Bryant et al 2016
ERR494962	M. a. massiliense	DCC3	AUS_P	CF	Oceania	Australia	Mackay	TPCH	2011	Bryant et al 2016
ERR494963	M. a. massiliense	DCC3	AUS_P	CF	Oceania	Australia	Mackay	TPCH	2012	Bryant et al 2016
ERR484990	M. a. massiliense	DCC3	BIR_H	CF	Europe	UK	Birmingham_Childrens		2012-10-10	Bryant et al 2016
ERR484963	M. a. massiliense	DCC3	BIR_J	CF	Europe	UK	Birmingham_Heartlands		2008-12-09	Bryant et al 2016
ERR490684	M. a. massiliense	DCC3	BIR_O	CF	Europe	UK	Birmingham_Heartlands		2009-08-18	Bryant et al 2016
ERR494837	M. a. massiliense	DCC3	BIR_O	CF	Europe	UK	Birmingham_Heartlands		2010-10-12	Bryant et al 2016
ERR490667	M. a. massiliense	DCC3	BIR_Q	CF	Europe	UK	Birmingham_Heartlands		2008-11-20	Bryant et al 2016
ERR490690	M. a. massiliense	DCC3	BIR_Q	CF	Europe	UK	Birmingham_Heartlands		2010-01-25	Bryant et al 2016
ERR490704	M. a. massiliense	DCC3	BIR_Q	CF	Europe	UK	Birmingham_Heartlands		2010-09-14	Bryant et al 2016
ERR494833	M. a. massiliense	DCC3	BIR_Q	CF	Europe	UK	Birmingham_Heartlands		2009-02-17	Bryant et al 2016
ERR494863	M. a. massiliense	DCC3	BIR_Q	CF	Europe	UK	Birmingham_Heartlands		2011-07-20	Bryant et al 2016
ERR494868	M. a. massiliense	DCC3	BIR_Q	CF	Europe	UK	Birmingham_Heartlands		2011-10-21	Bryant et al 2016
ERR484972	M. a. massiliense	DCC3	BIR_R	CF	Europe	UK	Birmingham_Heartlands		2011-09-26	Bryant et al 2016
ERR494865	M. a. massiliense	DCC3	BIR_R	CF	Europe	UK	Birmingham_Heartlands		2011-08-01	Bryant et al 2016
ERR494873	M. a. massiliense	DCC3	BIR_R	CF	Europe	UK	Birmingham_Heartlands		2011-11-07	Bryant et al 2016
ERR494878	M. a. massiliense	DCC3	BIR_R	CF	Europe	UK	Birmingham_Heartlands		2011-12-19	Bryant et al 2016
ERR494882	M. a. massiliense	DCC3	BIR_R	CF	Europe	UK	Birmingham_Heartlands		2012-01-10	Bryant et al 2016
ERR494894	M. a. massiliense	DCC3	BIR_R	CF	Europe	UK	Birmingham_Heartlands		2012-03-13	Bryant et al 2016
ERR484966	M. a. massiliense	DCC3	BIR_Y	CF	Europe	UK	Birmingham_Heartlands		2009-12-03	Bryant et al 2016
ERR490694	M. a. massiliense	DCC3	BIR_Y	CF	Europe	UK	Birmingham_Heartlands		2010-03-26	Bryant et al 2016
ERR494846	M. a. massiliense	DCC3	BIR_Y	CF	Europe	UK	Birmingham_Heartlands		2011-01-28	Bryant et al 2016
ERR494848	M. a. massiliense	DCC3	BIR_Y	CF	Europe	UK	Birmingham_Heartlands		2011-02-25	Bryant et al 2016
ERR494907	M. a. massiliense	DCC3	BIR_Y	CF	Europe	UK	Birmingham_Heartlands		2012-06-08	Bryant et al 2016
ERR494891	M. a. massiliense	DCC3	BIR_Y	CF	Europe	UK	Birmingham_Heartlands		2012-02-07	Bryant et al 2016
ERR1045534	M. a. massiliense	DCC3	Brazil_P1	Non-CF	SouthAmerica	Brazil	ES_CARIACICA		2007-08-02	Everall et al 2017
ERR1045551	M. a. massiliense	DCC3	Brazil_P10	Non-CF	SouthAmerica	Brazil	ES_CARIACICA		2007-08-17	Everall et al 2017
ERR1045641	M. a. massiliense	DCC3	Brazil_P100	Non-CF	SouthAmerica	Brazil	PA_BELEM		2004-12-21	Everall et al 2017
ERR1045642	M. a. massiliense	DCC3	Brazil_P101	Non-CF	SouthAmerica	Brazil	PR_CURITIBA		2007-12-19	Everall et al 2017
ERR1045643	M. a. massiliense	DCC3	Brazil_P102	Non-CF	SouthAmerica	Brazil	PR_CURITIBA		2008-01-21	Everall et al 2017
ERR1045644	M. a. massiliense	DCC3	Brazil_P103	Non-CF	SouthAmerica	Brazil	PR_CURITIBA		2008-01-03	Everall et al 2017
ERR1045645	M. a. massiliense	DCC3	Brazil_P104	Non-CF	SouthAmerica	Brazil	PR_CURITIBA		2008-03-08	Everall et al 2017
ERR1045646	M. a. massiliense	DCC3	Brazil_P105	Non-CF	SouthAmerica	Brazil	PR_CURITIBA		2007-12-20	Everall et al 2017
ERR1045647	M. a. massiliense	DCC3	Brazil_P106	Non-CF	SouthAmerica	Brazil	PR_CURITIBA		2008-03-17	Everall et al 2017
ERR1045630	M. a. massiliense	DCC3	Brazil_P107	Non-CF	SouthAmerica	Brazil	PA_BELEM		2004-11-23	Everall et al 2017
ERR1045648	M. a. massiliense	DCC3	Brazil_P108	Non-CF	SouthAmerica	Brazil	PR_CURITIBA		2007-12-20	Everall et al 2017
ERR1045649	M. a. massiliense	DCC3	Brazil_P109	Non-CF	SouthAmerica	Brazil	PR_CURITIBA		2007-12-23	Everall et al 2017
ERR1045552	M. a. massiliense	DCC3	Brazil_P11	Non-CF	SouthAmerica	Brazil	ES_CARIACICA		2007-08-18	Everall et al 2017
ERR1045650	M. a. massiliense	DCC3	Brazil_P110	Non-CF	SouthAmerica	Brazil	PR_CURITIBA		2008-01-14	Everall et al 2017
ERR1045651	M. a. massiliense	DCC3	Brazil_P111	Non-CF	SouthAmerica	Brazil	PR_CURITIBA		2008-01-26	Everall et al 2017
ERR1045652	M. a. massiliense	DCC3	Brazil_P112	Non-CF	SouthAmerica	Brazil	PR_CURITIBA		2008-01-05	Everall et al 2017
ERR1045653	M. a. massiliense	DCC3	Brazil_P113	Non-CF	SouthAmerica	Brazil	PR_CURITIBA		2008-01-03	Everall et al 2017
ERR1045654	M. a. massiliense	DCC3	Brazil_P114	Non-CF	SouthAmerica	Brazil	PR_CURITIBA		2008-01-14	Everall et al 2017
ERR1045655	M. a. massiliense	DCC3	Brazil_P115	Non-CF	SouthAmerica	Brazil	PR_CURITIBA		2008-01-23	Everall et al 2017
ERR1045656	M. a. massiliense	DCC3	Brazil_P116	Non-CF	SouthAmerica	Brazil	PR_CURITIBA		2008-01-21	Everall et al 2017
ERR1045657	M. a. massiliense	DCC3	Brazil_P117	Non-CF	SouthAmerica	Brazil	PR_CURITIBA		2008-01-21	Everall et al 2017
ERR1045631	M. a. massiliense	DCC3	Brazil_P118	Non-CF	SouthAmerica	Brazil	PA_BELEM		2005-11-26	Everall et al 2017
ERR1045658	M. a. massiliense	DCC3	Brazil_P119	Non-CF	SouthAmerica	Brazil	PR_CURITIBA		2007-12-26	Everall et al 2017
ERR1045535	M. a. massiliense	DCC3	Brazil_P12	Non-CF	SouthAmerica	Brazil	PA_BELEM		2004-11-23	Everall et al 2017
ERR1045659	M. a. massiliense	DCC3	Brazil_P120	Non-CF	SouthAmerica	Brazil	PR_CURITIBA		2008-01-10	Everall et al 2017
ERR1045660	M. a. massiliense	DCC3	Brazil_P121	Non-CF	SouthAmerica	Brazil	PR_CURITIBA		2008-01-31	Everall et al 2017
ERR1045661	M. a. massiliense	DCC3	Brazil_P122	Non-CF	SouthAmerica	Brazil	PR_CURITIBA		2007-12-17	Everall et al 2017
ERR1045662	M. a. massiliense	DCC3	Brazil_P123	Non-CF	SouthAmerica	Brazil	PR_CURITIBA		2007-12-04	Everall et al 2017
ERR1045663	M. a. massiliense	DCC3	Brazil_P124	Non-CF	SouthAmerica	Brazil	PR_CURITIBA		2007-12-22	Everall et al 2017
ERR1045664	M. a. massiliense	DCC3	Brazil_P125	Non-CF	SouthAmerica	Brazil	PR_CURITIBA		2008-01-09	Everall et al 2017
ERR1045665	M. a. massiliense	DCC3	Brazil_P126	Non-CF	SouthAmerica	Brazil	PR_CURITIBA		2008-01-11	Everall et al 2017
ERR1045666	M. a. massiliense	DCC3	Brazil_P127	Non-CF	SouthAmerica	Brazil	PR_CURITIBA		2007-10-17	Everall et al 2017
ERR1045667	M. a. massiliense	DCC3	Brazil_P128	Non-CF	SouthAmerica	Brazil	PR_CURITIBA		2007-12-26	Everall et al 2017
ERR1045632	M. a. massiliense	DCC3	Brazil_P129	Non-CF	SouthAmerica	Brazil	PA_BELEM		2004-11-30	Everall et al 2017
ERR1045553	M. a. massiliense	DCC3	Brazil_P13	Non-CF	SouthAmerica	Brazil	ES_CARIACICA		2007-08-20	Everall et al 2017
ERR1045668	M. a. massiliense	DCC3	Brazil_P130	Non-CF	SouthAmerica	Brazil	PR_CURITIBA		2007-12-19	Everall et al 2017
ERR1045669	M. a. massiliense	DCC3	Brazil_P131	Non-CF	SouthAmerica	Brazil	PR_CURITIBA		2008-01-05	Everall et al 2017
ERR1045670	M. a. massiliense	DCC3	Brazil_P132	Non-CF	SouthAmerica	Brazil	PR_CURITIBA		2007-11-19	Everall et al 2017
ERR1045671	M. a. massiliense	DCC3	Brazil_P133	Non-CF	SouthAmerica	Brazil	PR_CURITIBA		2007-12-21	Everall et al 2017
ERR1045672	M. a. massiliense	DCC3	Brazil_P134	Non-CF	SouthAmerica	Brazil	RJ_RIO_DE_JANEIRO		2006-08-23	Everall et al 2017
ERR1045673	M. a. massiliense	DCC3	Brazil_P135	Non-CF	SouthAmerica	Brazil	RJ_RIO_DE_JANEIRO		2006-08-29	Everall et al 2017
ERR1045674	M. a. massiliense	DCC3	Brazil_P136	Non-CF	SouthAmerica	Brazil	RJ_RIO_DE_JANEIRO		2006-09-29	Everall et al 2017
ERR1045675	M. a. massiliense	DCC3	Brazil_P137	Non-CF	SouthAmerica	Brazil	RJ_RIO_DE_JANEIRO		2006-10-11	Everall et al 2017
ERR1045676	M. a. massiliense	DCC3	Brazil_P138	Non-CF	SouthAmerica	Brazil	RJ_RIO_DE_JANEIRO		2006-08-30	Everall et al 2017
ERR1045677	M. a. massiliense	DCC3	Brazil_P139	Non-CF	SouthAmerica	Brazil	RJ_RIO_DE_JANEIRO		2006-09-20	Everall et al 2017
ERR1045554	M. a. massiliense	DCC3	Brazil_P14	Non-CF	SouthAmerica	Brazil	ES_SERRA		2007-08-23	Everall et al 2017
ERR1045633	M. a. massiliense	DCC3	Brazil_P140	Non-CF	SouthAmerica	Brazil	PA_BELEM		2004-11-30	Everall et al 2017
ERR1045678	M. a. massiliense	DCC3	Brazil_P141	Non-CF	SouthAmerica	Brazil	RJ_RIO_DE_JANEIRO		2006-09-28	Everall et al 2017
ERR1045679	M. a. massiliense	DCC3	Brazil_P142	Non-CF	SouthAmerica	Brazil	RJ_RIO_DE_JANEIRO		2007-04-12	Everall et al 2017
ERR1045680	M. a. massiliense	DCC3	Brazil_P143	Non-CF	SouthAmerica	Brazil	RJ_RIO_DE_JANEIRO		2007-03-19	Everall et al 2017
ERR1045681	M. a. massiliense	DCC3	Brazil_P144	Non-CF	SouthAmerica	Brazil	RJ_RIO_DE_JANEIRO		2007-03-14	Everall et al 2017
ERR1045682	M. a. massiliense	DCC3	Brazil_P145	Non-CF	SouthAmerica	Brazil	RJ_RIO_DE_JANEIRO		2007-03-06	Everall et al 2017
ERR1045683	M. a. massiliense	DCC3	Brazil_P146	Non-CF	SouthAmerica	Brazil	RJ_RIO_DE_JANEIRO		2007-03-08	Everall et al 2017
ERR1045684	M. a. massiliense	DCC3	Brazil_P147	Non-CF	SouthAmerica	Brazil	RJ_RIO_DE_JANEIRO		2007-02-22	Everall et al 2017
ERR1045685	M. a. massiliense	DCC3	Brazil_P148	Non-CF	SouthAmerica	Brazil	RJ_RIO_DE_JANEIRO		2007-01-19	Everall et al 2017
ERR1045686	M. a. massiliense	DCC3	Brazil_P149	Non-CF	SouthAmerica	Brazil	RJ_RIO_DE_JANEIRO		2007-02-07	Everall et al 2017
ERR1045555	M. a. massiliense	DCC3	Brazil_P15	Non-CF	SouthAmerica	Brazil	ES_CARIACICA		2007-08-24	Everall et al 2017
ERR1045687	M. a. massiliense	DCC3	Brazil_P150	Non-CF	SouthAmerica	Brazil	RJ_RIO_DE_JANEIRO		2007-03-13	Everall et al 2017
ERR1045634	M. a. massiliense	DCC3	Brazil_P151	Non-CF	SouthAmerica	Brazil	PA_BELEM		2004-12-10	Everall et al 2017
ERR1045688	M. a. massiliense	DCC3	Brazil_P152	Non-CF	SouthAmerica	Brazil	RJ_RIO_DE_JANEIRO		2007-03-06	Everall et al 2017
ERR1045689	M. a. massiliense	DCC3	Brazil_P153	Non-CF	SouthAmerica	Brazil	RJ_RIO_DE_JANEIRO		2007-02-07	Everall et al 2017
ERR1045690	M. a. massiliense	DCC3	Brazil_P154	Non-CF	SouthAmerica	Brazil	RJ_RIO_DE_JANEIRO		2007-03-19	Everall et al 2017
ERR1045691	M. a. massiliense	DCC3	Brazil_P155	Non-CF	SouthAmerica	Brazil	RJ_RIO_DE_JANEIRO		2007-03-12	Everall et al 2017
ERR1045692	M. a. massiliense	DCC3	Brazil_P156	Non-CF	SouthAmerica	Brazil	RJ_RIO_DE_JANEIRO		2007-02-27	Everall et al 2017
ERR1045693	M. a. massiliense	DCC3	Brazil_P157	Non-CF	SouthAmerica	Brazil	RJ_RIO_DE_JANEIRO		2007-03-26	Everall et al 2017
ERR1045694	M. a. massiliense	DCC3	Brazil_P158	Non-CF	SouthAmerica	Brazil	RJ_ANGRA_DOS_REIS		2008-02-18	Everall et al 2017
ERR1045695	M. a. massiliense	DCC3	Brazil_P159	Non-CF	SouthAmerica	Brazil	RJ_ANGRA_DOS_REIS		2008-02-11	Everall et al 2017
ERR1045556	M. a. massiliense	DCC3	Brazil_P16	Non-CF	SouthAmerica	Brazil	ES_SERRA		2007-08-24	Everall et al 2017
ERR1045696	M. a. massiliense	DCC3	Brazil_P160	Non-CF	SouthAmerica	Brazil	RJ_ANGRA_DOS_REIS		Not present	Everall et al 2017
ERR1045635	M. a. massiliense	DCC3	Brazil_P161	Non-CF	SouthAmerica	Brazil	PA_BELEM		2004-12-13	Everall et al 2017
ERR1045697	M. a. massiliense	DCC3	Brazil_P162	Non-CF	SouthAmerica	Brazil	RJ_RIO_DE_JANEIRO		2007-05-25	Everall et al 2017
ERR1045698	M. a. massiliense	DCC3	Brazil_P163	Non-CF	SouthAmerica	Brazil	RS_SANTO_ANGELO		2007-05-18	Everall et al 2017
ERR1045699	M. a. massiliense	DCC3	Brazil_P164	Non-CF	SouthAmerica	Brazil	RS_SANTO_ANGELO		2007-06-05	Everall et al 2017
ERR1045700	M. a. massiliense	DCC3	Brazil_P165	Non-CF	SouthAmerica	Brazil	RS_SANTO_ANGELO		2007-06-08	Everall et al 2017
ERR1045701	M. a. massiliense	DCC3	Brazil_P166	Non-CF	SouthAmerica	Brazil	RS_SANTO_ANGELO		2007-06-20	Everall et al 2017
ERR1045702	M. a. massiliense	DCC3	Brazil_P167	Non-CF	SouthAmerica	Brazil	RS_SANTO_ANGELO		2007-05-31	Everall et al 2017
ERR1045703	M. a. massiliense	DCC3	Brazil_P168	Non-CF	SouthAmerica	Brazil	RS_SANTO_ANGELO		2007-05-31	Everall et al 2017
ERR1045704	M. a. massiliense	DCC3	Brazil_P169	Non-CF	SouthAmerica	Brazil	RS_SANTO_ANGELO		2007-05-31	Everall et al 2017
ERR1045557	M. a. massiliense	DCC3	Brazil_P17	Non-CF	SouthAmerica	Brazil	ES_SERRA		2007-08-28	Everall et al 2017
ERR1045705	M. a. massiliense	DCC3	Brazil_P170	Non-CF	SouthAmerica	Brazil	RS_SANTO_ÂNGELO		Not present	Everall et al 2017
ERR1045706	M. a. massiliense	DCC3	Brazil_P171	Non-CF	SouthAmerica	Brazil	RS_SANTO_ANGELO		2007-05-31	Everall et al 2017
ERR1045636	M. a. massiliense	DCC3	Brazil_P172	Non-CF	SouthAmerica	Brazil	PA_BELEM		2004-12-14	Everall et al 2017
ERR1045707	M. a. massiliense	DCC3	Brazil_P173	Non-CF	SouthAmerica	Brazil	RS_CARAZINHO		2010-07-07	Everall et al 2017
ERR1045708	M. a. massiliense	DCC3	Brazil_P174	Non-CF	SouthAmerica	Brazil	RS_CARAZINHO		2010-07-07	Everall et al 2017
ERR1045709	M. a. massiliense	DCC3	Brazil_P175	Non-CF	SouthAmerica	Brazil	RS_CARAZINHO		2010-07-07	Everall et al 2017
ERR1045710	M. a. massiliense	DCC3	Brazil_P176	Non-CF	SouthAmerica	Brazil	RS_CARAZINHO		2010-03-08	Everall et al 2017
ERR1045711	M. a. massiliense	DCC3	Brazil_P177	Non-CF	SouthAmerica	Brazil	RS_CARAZINHO		2010-03-08	Everall et al 2017
ERR1045712	M. a. massiliense	DCC3	Brazil_P178	Non-CF	SouthAmerica	Brazil	RS_CARAZINHO		2010-03-08	Everall et al 2017
ERR1045713	M. a. massiliense	DCC3	Brazil_P179	Non-CF	SouthAmerica	Brazil	RS_CARAZINHO		2010-03-08	Everall et al 2017
ERR1045558	M. a. massiliense	DCC3	Brazil_P18	Non-CF	SouthAmerica	Brazil	ES_VILA_VELHA		2007-08-30	Everall et al 2017
ERR1045714	M. a. massiliense	DCC3	Brazil_P180	Non-CF	SouthAmerica	Brazil	SP_ASSIS		Not present	Everall et al 2017
ERR1045715	M. a. massiliense	DCC3	Brazil_P181	Non-CF	SouthAmerica	Brazil	SP_ASSIS		Not present	Everall et al 2017
ERR1045716	M. a. massiliense	DCC3	Brazil_P182	Non-CF	SouthAmerica	Brazil	SP_ASSIS		Not present	Everall et al 2017
ERR1045637	M. a. massiliense	DCC3	Brazil_P183	Non-CF	SouthAmerica	Brazil	PA_BELEM		2004-12-16	Everall et al 2017
ERR1045717	M. a. massiliense	DCC3	Brazil_P184	Non-CF	SouthAmerica	Brazil	SP_ASSIS		Not present	Everall et al 2017
ERR1045718	M. a. massiliense	DCC3	Brazil_P185	Non-CF	SouthAmerica	Brazil	SP_ASSIS		Not present	Everall et al 2017
ERR1045719	M. a. massiliense	DCC3	Brazil_P186	Non-CF	SouthAmerica	Brazil	SP_ASSIS		2008-11-04	Everall et al 2017
ERR1045720	M. a. massiliense	DCC3	Brazil_P187	Non-CF	SouthAmerica	Brazil	SP_ASSIS		Not present	Everall et al 2017
ERR1045721	M. a. massiliense	DCC3	Brazil_P188	Non-CF	SouthAmerica	Brazil	SP_ASSIS		2008-09-01	Everall et al 2017
ERR1045722	M. a. massiliense	DCC3	Brazil_P189	Non-CF	SouthAmerica	Brazil	SP_ASSIS		Not present	Everall et al 2017
ERR1045559	M. a. massiliense	DCC3	Brazil_P19	Non-CF	SouthAmerica	Brazil	ES_VITORIA		2007-08-29	Everall et al 2017
ERR1215659	M. a. massiliense	DCC3	Brazil_P190	Non-CF	SouthAmerica	Brazil	RJ_RIO_DE_JANEIRO		2007-02-22	Everall et al 2017
ERR1045543	M. a. massiliense	DCC3	Brazil_P2	Non-CF	SouthAmerica	Brazil	AM_MANAUS		Not present	Everall et al 2017
ERR1045560	M. a. massiliense	DCC3	Brazil_P20	Non-CF	SouthAmerica	Brazil	ES_CARIACICA		2007-08-30	Everall et al 2017
ERR1045561	M. a. massiliense	DCC3	Brazil_P21	Non-CF	SouthAmerica	Brazil	ES_VILA_VELHA		2007-09-01	Everall et al 2017
ERR1045562	M. a. massiliense	DCC3	Brazil_P22	Non-CF	SouthAmerica	Brazil	ES_VITORIA		2007-09-01	Everall et al 2017
ERR1045536	M. a. massiliense	DCC3	Brazil_P23	Non-CF	SouthAmerica	Brazil	RJ_RIO_DE_JANEIRO		2006-09-19	Everall et al 2017
ERR1045563	M. a. massiliense	DCC3	Brazil_P24	Non-CF	SouthAmerica	Brazil	ES_CARIACICA		2007-09-03	Everall et al 2017
ERR1045564	M. a. massiliense	DCC3	Brazil_P25	Non-CF	SouthAmerica	Brazil	ES_VITORIA		2007-07-20	Everall et al 2017
ERR1045565	M. a. massiliense	DCC3	Brazil_P26	Non-CF	SouthAmerica	Brazil	ES_VILA_VELHA		2007-08-09	Everall et al 2017
ERR1045566	M. a. massiliense	DCC3	Brazil_P27	Non-CF	SouthAmerica	Brazil	ES_VITORIA		Not present	Everall et al 2017
ERR1045567	M. a. massiliense	DCC3	Brazil_P28	Non-CF	SouthAmerica	Brazil	GO_GOIÂNIA		05∕2007	Everall et al 2017
ERR1045568	M. a. massiliense	DCC3	Brazil_P29	Non-CF	SouthAmerica	Brazil	GO_GOIÂNIA		08∕2006	Everall et al 2017
ERR1045544	M. a. massiliense	DCC3	Brazil_P3	Non-CF	SouthAmerica	Brazil	AM_MANAUS		Not present	Everall et al 2017
ERR1045569	M. a. massiliense	DCC3	Brazil_P30	Non-CF	SouthAmerica	Brazil	GO_GOIÂNIA		06∕2006	Everall et al 2017
ERR1045570	M. a. massiliense	DCC3	Brazil_P31	Non-CF	SouthAmerica	Brazil	GO_GOIÂNIA		05∕2006	Everall et al 2017
ERR1045571	M. a. massiliense	DCC3	Brazil_P32	Non-CF	SouthAmerica	Brazil	GO_GOIÂNIA		07∕2006	Everall et al 2017
ERR1045572	M. a. massiliense	DCC3	Brazil_P33	Non-CF	SouthAmerica	Brazil	GO_GOIÂNIA		07∕2006	Everall et al 2017
ERR1045537	M. a. massiliense	DCC3	Brazil_P34	Non-CF	SouthAmerica	Brazil	RJ_RIO_DE_JANEIRO		2007-03-27	Everall et al 2017
ERR1045573	M. a. massiliense	DCC3	Brazil_P35	Non-CF	SouthAmerica	Brazil	GO_GOIÂNIA		07∕2006	Everall et al 2017
ERR1045574	M. a. massiliense	DCC3	Brazil_P36	Non-CF	SouthAmerica	Brazil	GO_GOIÂNIA		07∕2006	Everall et al 2017
ERR1045575	M. a. massiliense	DCC3	Brazil_P37	Non-CF	SouthAmerica	Brazil	GO_GOIÂNIA		08∕2006	Everall et al 2017
ERR1045576	M. a. massiliense	DCC3	Brazil_P38	Non-CF	SouthAmerica	Brazil	GO_GOIÂNIA		05∕2006	Everall et al 2017
ERR1045577	M. a. massiliense	DCC3	Brazil_P39	Non-CF	SouthAmerica	Brazil	GO_GOIÂNIA		06∕2006	Everall et al 2017
ERR1045545	M. a. massiliense	DCC3	Brazil_P4	Non-CF	SouthAmerica	Brazil	AM_MANAUS		Not present	Everall et al 2017
ERR1045578	M. a. massiliense	DCC3	Brazil_P40	Non-CF	SouthAmerica	Brazil	GO_GOIÂNIA		05∕2006	Everall et al 2017
ERR1045579	M. a. massiliense	DCC3	Brazil_P41	Non-CF	SouthAmerica	Brazil	GO_GOIÂNIA		06∕2006	Everall et al 2017
ERR1045580	M. a. massiliense	DCC3	Brazil_P42	Non-CF	SouthAmerica	Brazil	GO_GOIÂNIA		06∕2006	Everall et al 2017
ERR1045581	M. a. massiliense	DCC3	Brazil_P43	Non-CF	SouthAmerica	Brazil	GO_GOIÂNIA		07∕2006	Everall et al 2017
ERR1045582	M. a. massiliense	DCC3	Brazil_P44	Non-CF	SouthAmerica	Brazil	GO_GOIÂNIA		06∕2006	Everall et al 2017
ERR1045538	M. a. massiliense	DCC3	Brazil_P45	Non-CF	SouthAmerica	Brazil	RJ_RIO_DE_JANEIRO		2007-02-02	Everall et al 2017
ERR1045583	M. a. massiliense	DCC3	Brazil_P46	Non-CF	SouthAmerica	Brazil	GO_GOIÂNIA		07∕2006	Everall et al 2017
ERR1045584	M. a. massiliense	DCC3	Brazil_P47	Non-CF	SouthAmerica	Brazil	GO_GOIÂNIA		11∕2006	Everall et al 2017
ERR1045585	M. a. massiliense	DCC3	Brazil_P48	Non-CF	SouthAmerica	Brazil	MT_CUIABA		2006-10-17	Everall et al 2017
ERR1045586	M. a. massiliense	DCC3	Brazil_P49	Non-CF	SouthAmerica	Brazil	MT_CUIABA		2006-11-29	Everall et al 2017
ERR1045546	M. a. massiliense	DCC3	Brazil_P5	Non-CF	SouthAmerica	Brazil	ES_CARIACICA		2007-07-27	Everall et al 2017
ERR1045587	M. a. massiliense	DCC3	Brazil_P50	Non-CF	SouthAmerica	Brazil	MT_CUIABA		2007-04-23	Everall et al 2017
ERR1045588	M. a. massiliense	DCC3	Brazil_P51	Non-CF	SouthAmerica	Brazil	PA_BELEM		2005-01-05	Everall et al 2017
ERR1045589	M. a. massiliense	DCC3	Brazil_P52	Non-CF	SouthAmerica	Brazil	PA_BELEM		2005-01-07	Everall et al 2017
ERR1045590	M. a. massiliense	DCC3	Brazil_P53	Non-CF	SouthAmerica	Brazil	PA_BELEM		2005-01-10	Everall et al 2017
ERR1045591	M. a. massiliense	DCC3	Brazil_P54	Non-CF	SouthAmerica	Brazil	PA_BELEM		2005-01-17	Everall et al 2017
ERR1045592	M. a. massiliense	DCC3	Brazil_P55	Non-CF	SouthAmerica	Brazil	PA_BELEM		2005-01-26	Everall et al 2017
ERR1045539	M. a. massiliense	DCC3	Brazil_P56	Non-CF	SouthAmerica	Brazil	RS_SANTO_ANGELO		2007-06-14	Everall et al 2017
ERR1045594	M. a. massiliense	DCC3	Brazil_P58	Non-CF	SouthAmerica	Brazil	PA_BELEM		2005-03-03	Everall et al 2017
ERR1045595	M. a. massiliense	DCC3	Brazil_P59	Non-CF	SouthAmerica	Brazil	PA_BELEM		2005-03-11	Everall et al 2017
ERR1045547	M. a. massiliense	DCC3	Brazil_P6	Non-CF	SouthAmerica	Brazil	ES_CARIACICA		2007-08-03	Everall et al 2017
ERR1045596	M. a. massiliense	DCC3	Brazil_P60	Non-CF	SouthAmerica	Brazil	PA_BELEM		2005-03-14	Everall et al 2017
ERR1045597	M. a. massiliense	DCC3	Brazil_P61	Non-CF	SouthAmerica	Brazil	PA_BELEM		2005-03-16	Everall et al 2017
ERR1045598	M. a. massiliense	DCC3	Brazil_P62	Non-CF	SouthAmerica	Brazil	PA_BELEM		2005-03-28	Everall et al 2017
ERR1045599	M. a. massiliense	DCC3	Brazil_P63	Non-CF	SouthAmerica	Brazil	PA_BELEM		2005-03-29	Everall et al 2017
ERR1045600	M. a. massiliense	DCC3	Brazil_P64	Non-CF	SouthAmerica	Brazil	PA_BELEM		2005-04-01	Everall et al 2017
ERR1045601	M. a. massiliense	DCC3	Brazil_P65	Non-CF	SouthAmerica	Brazil	PA_BELEM		2005-04-05	Everall et al 2017
ERR1045602	M. a. massiliense	DCC3	Brazil_P66	Non-CF	SouthAmerica	Brazil	PA_BELEM		2005-04-13	Everall et al 2017
ERR1045540	M. a. massiliense	DCC3	Brazil_P67	Non-CF	SouthAmerica	Brazil	AM_MANAUS		18/8/2010	Everall et al 2017
ERR1045603	M. a. massiliense	DCC3	Brazil_P68	Non-CF	SouthAmerica	Brazil	PA_BELEM		2005-04-14	Everall et al 2017
ERR1045604	M. a. massiliense	DCC3	Brazil_P69	Non-CF	SouthAmerica	Brazil	PA_BELEM		2005-04-18	Everall et al 2017
ERR1045548	M. a. massiliense	DCC3	Brazil_P7	Non-CF	SouthAmerica	Brazil	ES_VITORIA		2007-08-06	Everall et al 2017
ERR1045605	M. a. massiliense	DCC3	Brazil_P70	Non-CF	SouthAmerica	Brazil	PA_BELEM		2005-04-18	Everall et al 2017
ERR1045606	M. a. massiliense	DCC3	Brazil_P71	Non-CF	SouthAmerica	Brazil	PA_BELEM		2005-04-19	Everall et al 2017
ERR1045607	M. a. massiliense	DCC3	Brazil_P72	Non-CF	SouthAmerica	Brazil	PA_BELEM		2005-05-02	Everall et al 2017
ERR1045608	M. a. massiliense	DCC3	Brazil_P73	Non-CF	SouthAmerica	Brazil	PA_BELEM		Not present	Everall et al 2017
ERR1045609	M. a. massiliense	DCC3	Brazil_P74	Non-CF	SouthAmerica	Brazil	PA_MARITUBA		2005-05-23	Everall et al 2017
ERR1045610	M. a. massiliense	DCC3	Brazil_P75	Non-CF	SouthAmerica	Brazil	PA_BELEM		2004-09-14	Everall et al 2017
ERR1045611	M. a. massiliense	DCC3	Brazil_P76	Non-CF	SouthAmerica	Brazil	PA_MARITUBA		2005-05-30	Everall et al 2017
ERR1045612	M. a. massiliense	DCC3	Brazil_P77	Non-CF	SouthAmerica	Brazil	PA_BELEM		2005-05-31	Everall et al 2017
ERR1045541	M. a. massiliense	DCC3	Brazil_P78	Non-CF	SouthAmerica	Brazil	AM_MANAUS		18/8/2010	Everall et al 2017
ERR1045613	M. a. massiliense	DCC3	Brazil_P79	Non-CF	SouthAmerica	Brazil	PA_BELEM		2005-06-13	Everall et al 2017
ERR1045549	M. a. massiliense	DCC3	Brazil_P8	Non-CF	SouthAmerica	Brazil	ES_CARIACICA		2007-08-10	Everall et al 2017
ERR1045614	M. a. massiliense	DCC3	Brazil_P80	Non-CF	SouthAmerica	Brazil	PA_BELEM		Not present	Everall et al 2017
ERR1045615	M. a. massiliense	DCC3	Brazil_P81	Non-CF	SouthAmerica	Brazil	PA_BELEM		2004-10-21	Everall et al 2017
ERR1045616	M. a. massiliense	DCC3	Brazil_P82	Non-CF	SouthAmerica	Brazil	PA_BELEM		2004-10-25	Everall et al 2017
ERR1045617	M. a. massiliense	DCC3	Brazil_P83	Non-CF	SouthAmerica	Brazil	PA_BELEM		2004-10-26	Everall et al 2017
ERR1045618	M. a. massiliense	DCC3	Brazil_P84	Non-CF	SouthAmerica	Brazil	PA_BELEM		2004-10-29	Everall et al 2017
ERR1045619	M. a. massiliense	DCC3	Brazil_P85	Non-CF	SouthAmerica	Brazil	PA_BELEM		2004-10-29	Everall et al 2017
ERR1045620	M. a. massiliense	DCC3	Brazil_P86	Non-CF	SouthAmerica	Brazil	PA_BELEM		2004-11-04	Everall et al 2017
ERR1045621	M. a. massiliense	DCC3	Brazil_P87	Non-CF	SouthAmerica	Brazil	PA_BELEM		2004-11-04	Everall et al 2017
ERR1045622	M. a. massiliense	DCC3	Brazil_P88	Non-CF	SouthAmerica	Brazil	PA_BELEM		2004-11-05	Everall et al 2017
ERR1045542	M. a. massiliense	DCC3	Brazil_P89	Non-CF	SouthAmerica	Brazil	AM_MANAUS		18/8/2010	Everall et al 2017
ERR1045550	M. a. massiliense	DCC3	Brazil_P9	Non-CF	SouthAmerica	Brazil	ES_VILA_VELHA		2007-08-10	Everall et al 2017
ERR1045623	M. a. massiliense	DCC3	Brazil_P90	Non-CF	SouthAmerica	Brazil	PA_BELEM		2004-11-05	Everall et al 2017
ERR1045624	M. a. massiliense	DCC3	Brazil_P91	Non-CF	SouthAmerica	Brazil	PA_BELEM		2004-11-09	Everall et al 2017
ERR1045625	M. a. massiliense	DCC3	Brazil_P92	Non-CF	SouthAmerica	Brazil	PA_BELEM		2004-11-12	Everall et al 2017
ERR1045626	M. a. massiliense	DCC3	Brazil_P93	Non-CF	SouthAmerica	Brazil	PA_BELEM		2004-11-12	Everall et al 2017
ERR1045627	M. a. massiliense	DCC3	Brazil_P94	Non-CF	SouthAmerica	Brazil	PA_BELEM		2004-11-16	Everall et al 2017
ERR1045628	M. a. massiliense	DCC3	Brazil_P95	Non-CF	SouthAmerica	Brazil	PA_BELEM		2004-11-18	Everall et al 2017
ERR1045629	M. a. massiliense	DCC3	Brazil_P96	Non-CF	SouthAmerica	Brazil	PA_BELEM		2004-11-22	Everall et al 2017
ERR1045638	M. a. massiliense	DCC3	Brazil_P97	Non-CF	SouthAmerica	Brazil	PA_BELEM		2004-12-16	Everall et al 2017
ERR1045639	M. a. massiliense	DCC3	Brazil_P98	Non-CF	SouthAmerica	Brazil	PA_BELEM		2004-12-17	Everall et al 2017
ERR1045640	M. a. massiliense	DCC3	Brazil_P99	Non-CF	SouthAmerica	Brazil	PA_BELEM		2004-12-20	Everall et al 2017
SRR7800509	M. a. massiliense	DCC3	CF00046	CF	NorthAmerica	USA	TX		2015-08-24	Hasan et al 2019
SRR7800426	M. a. massiliense	DCC3	CF00047	CF	NorthAmerica	USA	TX		2016-03-07	Hasan et al 2019
SRR7800727	M. a. massiliense	DCC3	CF00086	CF	NorthAmerica	USA	TN		2015-12-29	Hasan et al 2019
SRR7800418	M. a. massiliense	DCC3	CF00156	CF	NorthAmerica	USA	CO		2016-02-29	Hasan et al 2019
SRR7800421	M. a. massiliense	DCC3	CF00198	CF	NorthAmerica	USA	CO		2016-06-30	Hasan et al 2019
SRR7800422	M. a. massiliense	DCC3	CF00198	CF	NorthAmerica	USA	CO		2016-06-26	Hasan et al 2019
SRR7800423	M. a. massiliense	DCC3	CF00206	CF	NorthAmerica	USA	AZ		2016-06-27	Hasan et al 2019
NQPB01	M. a. massiliense	DCC3	China_massiliense1	Non-CF	Asia	China			2012-12-01	Li et al 2017
NQQA01	M. a. massiliense	DCC3	China_massiliense10	Non-CF	Asia	China			2015-01-05	Li et al 2017
NQQI01	M. a. massiliense	DCC3	China_massiliense11	Non-CF	Asia	China			2014-03-31	Li et al 2017
NQOY01	M. a. massiliense	DCC3	China_massiliense12	Non-CF	Asia	China			2013-11-14	Li et al 2017
NQOZ01	M. a. massiliense	DCC3	China_massiliense13	Non-CF	Asia	China			2013-07-28	Li et al 2017
NQPQ01	M. a. massiliense	DCC3	China_massiliense14	Non-CF	Asia	China			2012-07-06	Li et al 2017
NQPS01	M. a. massiliense	DCC3	China_massiliense15	Non-CF	Asia	China			2012-05-26	Li et al 2017
NQPY01	M. a. massiliense	DCC3	China_massiliense16	Non-CF	Asia	China			2015-02-14	Li et al 2017
NQQD01	M. a. massiliense	DCC3	China_massiliense17	Non-CF	Asia	China			2014-07-23	Li et al 2017
NQQE01	M. a. massiliense	DCC3	China_massiliense18	Non-CF	Asia	China			2012-07-03	Li et al 2017
NQQG01	M. a. massiliense	DCC3	China_massiliense19	Non-CF	Asia	China			2012-09-01	Li et al 2017
NQPF01	M. a. massiliense	DCC3	China_massiliense2	Non-CF	Asia	China			2014-02-15	Li et al 2017
NQQH01	M. a. massiliense	DCC3	China_massiliense20	Non-CF	Asia	China			2014-04-01	Li et al 2017
NQPG01	M. a. massiliense	DCC3	China_massiliense3	Non-CF	Asia	China			2014-01-28	Li et al 2017
NQPH01	M. a. massiliense	DCC3	China_massiliense4	Non-CF	Asia	China			2013-10-28	Li et al 2017
NQPI01	M. a. massiliense	DCC3	China_massiliense5	Non-CF	Asia	China			2014-10-29	Li et al 2017
NQPK01	M. a. massiliense	DCC3	China_massiliense6	Non-CF	Asia	China			2013-10-28	Li et al 2017
NQPV01	M. a. massiliense	DCC3	China_massiliense7	Non-CF	Asia	China			2015-04-05	Li et al 2017
NQPX01	M. a. massiliense	DCC3	China_massiliense8	Non-CF	Asia	China			2015-05-23	Li et al 2017
NQPZ01	M. a. massiliense	DCC3	China_massiliense9	Non-CF	Asia	China			2015-02-15	Li et al 2017
ERR369144	M. a. massiliense	DCC3	DEN_H	CF	Europe	Denmark	Copenhagen		Not present	Bryant et al 2016
ERR349263	M. a. massiliense	DCC3	DEN_I	CF	Europe	Denmark	Copenhagen		Not present	Bryant et al 2016
ERR363424	M. a. massiliense	DCC3	DEN_W	CF	Europe	Denmark	Copenhagen		Not present	Bryant et al 2016
ERR3198410	M. a. massiliense	DCC3	GOSH23	CF	Europe	UK	London_GOSH		2009-02-03	Doyle et al 2019
ERR3198411	M. a. massiliense	DCC3	GOSH23	CF	Europe	UK	London_GOSH		2011-11-22	Doyle et al 2019
ERR3198482	M. a. massiliense	DCC3	GOSH44	CF	Europe	UK	London_GOSH		2017-02-25	Doyle et al 2019
ERR3198483	M. a. massiliense	DCC3	GOSH44	CF	Europe	UK	London_GOSH		2017-09-08	Doyle et al 2019
ERR3198484	M. a. massiliense	DCC3	GOSH44	CF	Europe	UK	London_GOSH		2017-09-08	Doyle et al 2019
ERR3198485	M. a. massiliense	DCC3	GOSH44	CF	Europe	UK	London_GOSH		2017-09-08	Doyle et al 2019
ERR3198486	M. a. massiliense	DCC3	GOSH44	CF	Europe	UK	London_GOSH		2017-09-08	Doyle et al 2019
ERR3198487	M. a. massiliense	DCC3	GOSH44	CF	Europe	UK	London_GOSH		2017-09-08	Doyle et al 2019
ERR3198488	M. a. massiliense	DCC3	GOSH44	CF	Europe	UK	London_GOSH		2017-09-13	Doyle et al 2019
ERR3198489	M. a. massiliense	DCC3	GOSH44	CF	Europe	UK	London_GOSH		2017-07-31	Doyle et al 2019
ERR3198490	M. a. massiliense	DCC3	GOSH44	CF	Europe	UK	London_GOSH		2017-03-17	Doyle et al 2019
ERR3198491	M. a. massiliense	DCC3	GOSH44	CF	Europe	UK	London_GOSH		2017-02-23	Doyle et al 2019
ERR3198492	M. a. massiliense	DCC3	GOSH44	CF	Europe	UK	London_GOSH		2015-10-27	Doyle et al 2019
ERR3198493	M. a. massiliense	DCC3	GOSH44	CF	Europe	UK	London_GOSH		2017-02-16	Doyle et al 2019
ERR3198494	M. a. massiliense	DCC3	GOSH44	CF	Europe	UK	London_GOSH		2017-02-16	Doyle et al 2019
ERR3198495	M. a. massiliense	DCC3	GOSH44	CF	Europe	UK	London_GOSH		2017-03-03	Doyle et al 2019
ERR3198496	M. a. massiliense	DCC3	GOSH44	CF	Europe	UK	London_GOSH		2017-02-24	Doyle et al 2019
ERR3198497	M. a. massiliense	DCC3	GOSH44	CF	Europe	UK	London_GOSH		2017-10-12	Doyle et al 2019
ERR3198501	M. a. massiliense	DCC3	GOSH46	CF	Europe	UK	London_GOSH		2017-02-10	Doyle et al 2019
ERR3198502	M. a. massiliense	DCC3	GOSH46	CF	Europe	UK	London_GOSH		2017-01-09	Doyle et al 2019
ERR3198503	M. a. massiliense	DCC3	GOSH7	CF	Europe	UK	London_GOSH		2009-04-30	Doyle et al 2019
ERR3198383	M. a. massiliense	DCC3	HVH34	CF	Europe	Spain	Barcelona_HVH		2009-01-23	Doyle et al 2019
ERR4020051	M. a. massiliense	DCC3	Ireland_28	Non-CF	Europe	UK	Ireland_B		Not present	Redondo et al 2020
ERR4020053	M. a. massiliense	DCC3	Ireland_28	Non-CF	Europe	UK	Ireland_B		Not present	Redondo et al 2020
BS_200_lib4795_nextseq_n0027_151bp	M. a. massiliense	DCC3	Italy_BS	CF	Europe	Italy			Not present	Tortoli et al 2017	Sequence data obtained from authors
BS_222_lib5986_nextseq_n0055_151bp	M. a. massiliense	DCC3	Italy_BS	CF	Europe	Italy			Not present	Tortoli et al 2017	Sequence data obtained from authors
BS_257_lib5982_nextseq_n0055_151bp	M. a. massiliense	DCC3	Italy_BS	CF	Europe	Italy			Not present	Tortoli et al 2017	Sequence data obtained from authors
BS_297_lib4801_nextseq_n0027_151bp	M. a. massiliense	DCC3	Italy_BS	CF	Europe	Italy			Not present	Tortoli et al 2017	Sequence data obtained from authors
BS422_lib5551_nextseq_n0047_151bp	M. a. massiliense	DCC3	Italy_BS	CF	Europe	Italy			Not present	Tortoli et al 2017	Sequence data obtained from authors
BS441_lib5552_nextseq_n0047_151bp	M. a. massiliense	DCC3	Italy_BS	CF	Europe	Italy			Not present	Tortoli et al 2017	Sequence data obtained from authors
BS472_lib5553_nextseq_n0047_151bp	M. a. massiliense	DCC3	Italy_BS	CF	Europe	Italy			Not present	Tortoli et al 2017	Sequence data obtained from authors
BS485_lib5554_nextseq_n0047_151bp	M. a. massiliense	DCC3	Italy_BS	CF	Europe	Italy			Not present	Tortoli et al 2017	Sequence data obtained from authors
BS504_lib5555_nextseq_n0047_151bp	M. a. massiliense	DCC3	Italy_BS	CF	Europe	Italy			Not present	Tortoli et al 2017	Sequence data obtained from authors
CP7_lib1632_miseq_r0090_301bp	M. a. massiliense	DCC3	Italy_CP	CF	Europe	Italy			Not present	Tortoli et al 2017	Sequence data obtained from authors
ERR494910	M. a. massiliense	DCC3	LEI_I	CF	Europe	UK	Leicester		2012-06-06	Bryant et al 2016
ERR1081312	M. a. massiliense	DCC3	Manchester_20	CF	Europe	UK	Manchester		Not present	This study
SRR6871392	M. a. massiliense	DCC3	Melb-003	CF	Oceania	Australia	RCH		2014	Yan et al 2019
ERR115003	M. a. massiliense	DCC3	PAP_007	CF	Europe	UK	Papworth		2008-07-29	Bryant et al 2016
ERR115023	M. a. massiliense	DCC3	PAP_007	CF	Europe	UK	Papworth		2009-04-30	Bryant et al 2016
ERR115036	M. a. massiliense	DCC3	PAP_007	CF	Europe	UK	Papworth		2010-02-02	Bryant et al 2016
ERR115050	M. a. massiliense	DCC3	PAP_007	CF	Europe	UK	Papworth		2010-05-19	Bryant et al 2016
ERR115019	M. a. massiliense	DCC3	PAP_007	CF	Europe	UK	Papworth		2009-03-04	Bryant et al 2016
ERR115108	M. a. massiliense	DCC3	PAP_007	CF	Europe	UK	Papworth		2008-07-05	Bryant et al 2016
ERR119106	M. a. massiliense	DCC3	PAP_007	CF	Europe	UK	Papworth		2009-08-05	Bryant et al 2016
ERR114987	M. a. massiliense	DCC3	PAP_009	CF	Europe	UK	Papworth		2007-12-12	Bryant et al 2016
ERR115100	M. a. massiliense	DCC3	PAP_009	CF	Europe	UK	Papworth		2007-12-12	Bryant et al 2016
ERR115022	M. a. massiliense	DCC3	PAP_010	CF	Europe	UK	Papworth		2009-04-17	Bryant et al 2016
ERR114969	M. a. massiliense	DCC3	PAP_016	Non-CF	Europe	UK	Papworth		2007-11-08	Bryant et al 2016
ERR114985	M. a. massiliense	DCC3	PAP_016	Non-CF	Europe	UK	Papworth		2007-11-08	Bryant et al 2016
ERR115037	M. a. massiliense	DCC3	PAP_019	CF	Europe	UK	Papworth		2010-02-03	Bryant et al 2016
ERR115045	M. a. massiliense	DCC3	PAP_019	CF	Europe	UK	Papworth		2010-03-31	Bryant et al 2016
ERR115048	M. a. massiliense	DCC3	PAP_019	CF	Europe	UK	Papworth		2010-05-16	Bryant et al 2016
ERR115056	M. a. massiliense	DCC3	PAP_019	CF	Europe	UK	Papworth		2010-07-27	Bryant et al 2016
ERR115060	M. a. massiliense	DCC3	PAP_019	CF	Europe	UK	Papworth		2010-09-15	Bryant et al 2016
ERR115068	M. a. massiliense	DCC3	PAP_019	CF	Europe	UK	Papworth		2010-12-20	Bryant et al 2016
ERR115078	M. a. massiliense	DCC3	PAP_019	CF	Europe	UK	Papworth		2010-07-21	Bryant et al 2016
ERR115105	M. a. massiliense	DCC3	PAP_019	CF	Europe	UK	Papworth		2009-11-05	Bryant et al 2016
ERR115061	M. a. massiliense	DCC3	PAP_022	CF	Europe	UK	Papworth		2010-10-26	Bryant et al 2016
ERR115062	M. a. massiliense	DCC3	PAP_022	CF	Europe	UK	Papworth		2010-11-08	Bryant et al 2016
ERR115065	M. a. massiliense	DCC3	PAP_022	CF	Europe	UK	Papworth		2010-11-09	Bryant et al 2016
ERR115074	M. a. massiliense	DCC3	PAP_022	CF	Europe	UK	Papworth		2011-02-28	Bryant et al 2016
ERR115084	M. a. massiliense	DCC3	PAP_022	CF	Europe	UK	Papworth		2010-11-24	Bryant et al 2016
ERR115085	M. a. massiliense	DCC3	PAP_022	CF	Europe	UK	Papworth		2011-01-23	Bryant et al 2016
ERR115044	M. a. massiliense	DCC3	PAP_024	CF	Europe	UK	Papworth		2010-03-26	Bryant et al 2016
ERR115051	M. a. massiliense	DCC3	PAP_024	CF	Europe	UK	Papworth		2010-05-27	Bryant et al 2016
ERR115055	M. a. massiliense	DCC3	PAP_024	CF	Europe	UK	Papworth		2010-07-26	Bryant et al 2016
ERR115059	M. a. massiliense	DCC3	PAP_024	CF	Europe	UK	Papworth		2010-08-18	Bryant et al 2016
ERR115069	M. a. massiliense	DCC3	PAP_024	CF	Europe	UK	Papworth		2010-12-22	Bryant et al 2016
ERR115080	M. a. massiliense	DCC3	PAP_024	CF	Europe	UK	Papworth		2010-08-07	Bryant et al 2016
ERR115083	M. a. massiliense	DCC3	PAP_024	CF	Europe	UK	Papworth		2010-09-22	Bryant et al 2016
ERR115101	M. a. massiliense	DCC3	PAP_024	CF	Europe	UK	Papworth		2009-10-23	Bryant et al 2016
ERR115107	M. a. massiliense	DCC3	PAP_024	CF	Europe	UK	Papworth		2010-03-18	Bryant et al 2016
ERR119082	M. a. massiliense	DCC3	PAP_024	CF	Europe	UK	Papworth		2009-11-18	Bryant et al 2016
ERR119083	M. a. massiliense	DCC3	PAP_024	CF	Europe	UK	Papworth		2010-01-11	Bryant et al 2016
ERR119084	M. a. massiliense	DCC3	PAP_024	CF	Europe	UK	Papworth		2009-11-17	Bryant et al 2016
ERR119085	M. a. massiliense	DCC3	PAP_024	CF	Europe	UK	Papworth		2010-01-05	Bryant et al 2016
ERR119086	M. a. massiliense	DCC3	PAP_024	CF	Europe	UK	Papworth		2010-04-19	Bryant et al 2016
ERR119087	M. a. massiliense	DCC3	PAP_024	CF	Europe	UK	Papworth		2010-05-24	Bryant et al 2016
ERR119088	M. a. massiliense	DCC3	PAP_024	CF	Europe	UK	Papworth		2009-11-20	Bryant et al 2016
ERR119089	M. a. massiliense	DCC3	PAP_024	CF	Europe	UK	Papworth		2010-01-29	Bryant et al 2016
ERR119096	M. a. massiliense	DCC3	PAP_024	CF	Europe	UK	Papworth		2009-09-29	Bryant et al 2016
ERR115072	M. a. massiliense	DCC3	PAP_025	CF	Europe	UK	Papworth		2011-02-15	Bryant et al 2016
ERR115089	M. a. massiliense	DCC3	PAP_025	CF	Europe	UK	Papworth		2011-03-16	Bryant et al 2016
ERR115092	M. a. massiliense	DCC3	PAP_025	CF	Europe	UK	Papworth		2011-04-07	Bryant et al 2016
ERR115090	M. a. massiliense	DCC3	PAP_026	Non-CF	Europe	UK	Papworth		2011-03-26	Bryant et al 2016
ERR115012	M. a. massiliense	DCC3	PAP_028	CF	Europe	UK	Papworth		2008-12-01	Bryant et al 2016
ERR115013	M. a. massiliense	DCC3	PAP_028	CF	Europe	UK	Papworth		2008-12-10	Bryant et al 2016
ERR115021	M. a. massiliense	DCC3	PAP_028	CF	Europe	UK	Papworth		2009-04-08	Bryant et al 2016
ERR115071	M. a. massiliense	DCC3	PAP_028	CF	Europe	UK	Papworth		2011-01-26	Bryant et al 2016
ERR115075	M. a. massiliense	DCC3	PAP_028	CF	Europe	UK	Papworth		2011-03-25	Bryant et al 2016
ERR115087	M. a. massiliense	DCC3	PAP_028	CF	Europe	UK	Papworth		2011-02-23	Bryant et al 2016
ERR115088	M. a. massiliense	DCC3	PAP_028	CF	Europe	UK	Papworth		2011-02-26	Bryant et al 2016
ERR119104	M. a. massiliense	DCC3	PAP_028	CF	Europe	UK	Papworth		2008-12-22	Bryant et al 2016
ERR119105	M. a. massiliense	DCC3	PAP_028	CF	Europe	UK	Papworth		2009-01-28	Bryant et al 2016
ERR115038	M. a. massiliense	DCC3	PAP_030	CF	Europe	UK	Papworth		2010-02-05	Bryant et al 2016
ERR115042	M. a. massiliense	DCC3	PAP_030	CF	Europe	UK	Papworth		2010-03-10	Bryant et al 2016
ERR115064	M. a. massiliense	DCC3	PAP_030	CF	Europe	UK	Papworth		2010-11-08	Bryant et al 2016
ERR115067	M. a. massiliense	DCC3	PAP_030	CF	Europe	UK	Papworth		2010-12-20	Bryant et al 2016
ERR115073	M. a. massiliense	DCC3	PAP_030	CF	Europe	UK	Papworth		2011-02-25	Bryant et al 2016
ERR115076	M. a. massiliense	DCC3	PAP_030	CF	Europe	UK	Papworth		2011-03-14	Bryant et al 2016
ERR115082	M. a. massiliense	DCC3	PAP_030	CF	Europe	UK	Papworth		2010-09-13	Bryant et al 2016
ERR119101	M. a. massiliense	DCC3	PAP_030	CF	Europe	UK	Papworth		2010-03-01	Bryant et al 2016
ERR114970	M. a. massiliense	DCC3	PAP_031	CF	Europe	UK	Papworth		2007-11-30	Bryant et al 2016
ERR114971	M. a. massiliense	DCC3	PAP_031	CF	Europe	UK	Papworth		2007-11-30	Bryant et al 2016
ERR114973	M. a. massiliense	DCC3	PAP_031	CF	Europe	UK	Papworth		2007-12-13	Bryant et al 2016
ERR114980	M. a. massiliense	DCC3	PAP_031	CF	Europe	UK	Papworth		2008-02-08	Bryant et al 2016
ERR114981	M. a. massiliense	DCC3	PAP_031	CF	Europe	UK	Papworth		2008-02-08	Bryant et al 2016
ERR114982	M. a. massiliense	DCC3	PAP_031	CF	Europe	UK	Papworth		2008-02-09	Bryant et al 2016
ERR114988	M. a. massiliense	DCC3	PAP_031	CF	Europe	UK	Papworth		2008-03-15	Bryant et al 2016
ERR114989	M. a. massiliense	DCC3	PAP_031	CF	Europe	UK	Papworth		2008-03-18	Bryant et al 2016
ERR114990	M. a. massiliense	DCC3	PAP_031	CF	Europe	UK	Papworth		2008-03-19	Bryant et al 2016
ERR114991	M. a. massiliense	DCC3	PAP_031	CF	Europe	UK	Papworth		2008-03-19	Bryant et al 2016
ERR114992	M. a. massiliense	DCC3	PAP_031	CF	Europe	UK	Papworth		2008-03-18	Bryant et al 2016
ERR114995	M. a. massiliense	DCC3	PAP_031	CF	Europe	UK	Papworth		2008-03-05	Bryant et al 2016
ERR114998	M. a. massiliense	DCC3	PAP_031	CF	Europe	UK	Papworth		2008-06-04	Bryant et al 2016
ERR115001	M. a. massiliense	DCC3	PAP_031	CF	Europe	UK	Papworth		2008-07-29	Bryant et al 2016
ERR115009	M. a. massiliense	DCC3	PAP_031	CF	Europe	UK	Papworth		2008-10-11	Bryant et al 2016
ERR115014	M. a. massiliense	DCC3	PAP_031	CF	Europe	UK	Papworth		2008-12-17	Bryant et al 2016
ERR115015	M. a. massiliense	DCC3	PAP_031	CF	Europe	UK	Papworth		2009-01-07	Bryant et al 2016
ERR115016	M. a. massiliense	DCC3	PAP_031	CF	Europe	UK	Papworth		2009-01-21	Bryant et al 2016
ERR115053	M. a. massiliense	DCC3	PAP_031	CF	Europe	UK	Papworth		2010-06-11	Bryant et al 2016
ERR115086	M. a. massiliense	DCC3	PAP_031	CF	Europe	UK	Papworth		2011-02-06	Bryant et al 2016
ERR115093	M. a. massiliense	DCC3	PAP_031	CF	Europe	UK	Papworth		2008-01-28	Bryant et al 2016
ERR115098	M. a. massiliense	DCC3	PAP_031	CF	Europe	UK	Papworth		2007-12-13	Bryant et al 2016
ERR115099	M. a. massiliense	DCC3	PAP_031	CF	Europe	UK	Papworth		2010-03-31	Bryant et al 2016
ERR119090	M. a. massiliense	DCC3	PAP_031	CF	Europe	UK	Papworth		2009-06-02	Bryant et al 2016
ERR119091	M. a. massiliense	DCC3	PAP_031	CF	Europe	UK	Papworth		2009-09-30	Bryant et al 2016
ERR119092	M. a. massiliense	DCC3	PAP_031	CF	Europe	UK	Papworth		2009-08-25	Bryant et al 2016
ERR119093	M. a. massiliense	DCC3	PAP_031	CF	Europe	UK	Papworth		2009-10-17	Bryant et al 2016
ERR119094	M. a. massiliense	DCC3	PAP_031	CF	Europe	UK	Papworth		2009-12-08	Bryant et al 2016
ERR119108	M. a. massiliense	DCC3	PAP_031	CF	Europe	UK	Papworth		2010-11-12	Bryant et al 2016
ERR369168	M. a. massiliense	DCC3	PAP_A	Environmental	Europe	UK	Papworth		Not present	Bryant et al 2016
ERR369169	M. a. massiliense	DCC3	PAP_A	?	Europe	UK	Papworth		Not present	Bryant et al 2016
ERR369170	M. a. massiliense	DCC3	PAP_A	?	Europe	UK	Papworth		Not present	Bryant et al 2016
ERR473268	M. a. massiliense	DCC3	PAP_E	CF	Europe	UK	Papworth		Not present	Bryant et al 2016
ERR473269	M. a. massiliense	DCC3	PAP_E	CF	Europe	UK	Papworth		Not present	Bryant et al 2016
ERR473270	M. a. massiliense	DCC3	PAP_F	CF	Europe	UK	Papworth		Not present	Bryant et al 2016
ERR473274	M. a. massiliense	DCC3	PAP_H	CF	Europe	UK	Papworth		2011-04-27	Bryant et al 2016
ERR473275	M. a. massiliense	DCC3	PAP_H	CF	Europe	UK	Papworth		2012-10-04	Bryant et al 2016
ERR473276	M. a. massiliense	DCC3	PAP_I	Non-CF	Europe	UK	Papworth		2011-09-08	Bryant et al 2016
M.a_2B_0307	M. a. massiliense	DCC3	Public_massiliense10	CF	NorthAmerica	USA	Seattle		Not present	Tettelin et al 2014
M.a_47J26	M. a. massiliense	DCC3	Public_massiliense11	CF	Europe	UK	UK		2009-12-01	Chan et al 2012
M.a_1S_153_0915	M. a. massiliense	DCC3	Public_massiliense2	CF	NorthAmerica	USA	Seattle		Not present	Tettelin et al 2014
AUVF01	M. a. massiliense	DCC3	Public_massiliense4	Non-CF	SouthAmerica	Brazil	Brazil		Not present	Leão et al 2013
CRM-0020	M. a. massiliense	DCC3	Public_massiliense5	Non-CF	SouthAmerica	Brazil	Rio_de_Janerio		2006	Davidson et al 2013
GO_06	M. a. massiliense	DCC3	Public_massiliense6	Non-CF	SouthAmerica	Brazil			2006	Raiol et al 2012
M18	M. a. massiliense	DCC3	Public_massiliense7	Non-CF	Asia	Malaysia	Malaysia		Not present	Ngeow et al 2012
M.a_082312_2258	M. a. massiliense	DCC3	Public_massiliense8	CF	NorthAmerica	USA	Seattle		2002	Tettelin et al 2014
M.a_091912_2455	M. a. massiliense	DCC3	Public_massiliense9	CF	NorthAmerica	USA	Seattle		Not present	Tettelin et al 2014
ERR340548	M. a. massiliense	DCC3	RBL_M	CF	Europe	UK	London_Brompton		Not present	Bryant et al 2016
ERR363312	M. a. massiliense	DCC3	RHS_H	CF	Europe	UK	Sheffield_Teaching		2009-06-11	Bryant et al 2016
ERR490677	M. a. massiliense	DCC3	RHS_H	CF	Europe	UK	Sheffield_Teaching		2009-05-26	Bryant et al 2016
ERR490678	M. a. massiliense	DCC3	RHS_H	CF	Europe	UK	Sheffield_Teaching		2009-06-15	Bryant et al 2016
ERR490679	M. a. massiliense	DCC3	RHS_H	CF	Europe	UK	Sheffield_Teaching		2009-06-11	Bryant et al 2016
ERR490687	M. a. massiliense	DCC3	RHS_H	CF	Europe	UK	Sheffield_Teaching		2009-09-22	Bryant et al 2016
ERR363262	M. a. massiliense	DCC3	RVI_L	CF	Europe	UK	Newcastle		2011-02-18	Bryant et al 2016
ERR369309	M. a. massiliense	DCC3	SMRL_AP	CF	Europe	UK	Greater_Glasgow		2006-09-13	Bryant et al 2016
ERR369290	M. a. massiliense	DCC3	SMRL_AR	CF	Europe	UK	Greater_Glasgow		2006-01-30	Bryant et al 2016
ERR369292	M. a. massiliense	DCC3	SMRL_AR	CF	Europe	UK	Greater_Glasgow		2006-02-22	Bryant et al 2016
ERR330849	M. a. massiliense	DCC3	SMRL_AT	CF	Europe	UK	Greater_Glasgow		2002-06-21	Bryant et al 2016
ERR337814	M. a. massiliense	DCC3	SMRL_AT	CF	Europe	UK	Greater_Glasgow		2001-08-27	Bryant et al 2016
ERR363381	M. a. massiliense	DCC3	SMRL_AT	CF	Europe	UK	Greater_Glasgow		2001-01-24	Bryant et al 2016
ERR369192	M. a. massiliense	DCC3	SMRL_AT	CF	Europe	UK	Greater_Glasgow		2003-03-04	Bryant et al 2016
ERR369193	M. a. massiliense	DCC3	SMRL_AT	CF	Europe	UK	Greater_Glasgow		2003-03-14	Bryant et al 2016
ERR369200	M. a. massiliense	DCC3	SMRL_AT	CF	Europe	UK	Greater_Glasgow		2003-08-01	Bryant et al 2016
ERR369201	M. a. massiliense	DCC3	SMRL_AT	CF	Europe	UK	Greater_Glasgow		2003-08-18	Bryant et al 2016
ERR369203	M. a. massiliense	DCC3	SMRL_AT	CF	Europe	UK	Greater_Glasgow		2003-09-01	Bryant et al 2016
ERR369204	M. a. massiliense	DCC3	SMRL_AT	CF	Europe	UK	Greater_Glasgow		2003-09-09	Bryant et al 2016
ERR369207	M. a. massiliense	DCC3	SMRL_AT	CF	Europe	UK	Greater_Glasgow		2003-10-03	Bryant et al 2016
ERR369208	M. a. massiliense	DCC3	SMRL_AT	CF	Europe	UK	Greater_Glasgow		2003-09-26	Bryant et al 2016
ERR369213	M. a. massiliense	DCC3	SMRL_AT	CF	Europe	UK	Greater_Glasgow		2003-11-21	Bryant et al 2016
ERR369219	M. a. massiliense	DCC3	SMRL_AT	CF	Europe	UK	Greater_Glasgow		2003-12-17	Bryant et al 2016
ERR369249	M. a. massiliense	DCC3	SMRL_AT	CF	Europe	UK	Lothian		2004-10-03	Bryant et al 2016
ERR369179	M. a. massiliense	DCC3	SMRL_AT	CF	Europe	UK	Greater_Glasgow		2002-01-31	Bryant et al 2016
ERR369256	M. a. massiliense	DCC3	SMRL_AT	CF	Europe	UK	Lothian		2004-11-08	Bryant et al 2016
ERR369257	M. a. massiliense	DCC3	SMRL_AT	CF	Europe	UK	Lothian		2004-11-17	Bryant et al 2016
ERR369282	M. a. massiliense	DCC3	SMRL_AT	CF	Europe	UK	Lothian		2005-11-09	Bryant et al 2016
ERR369284	M. a. massiliense	DCC3	SMRL_AT	CF	Europe	UK	Lothian		2005-11-14	Bryant et al 2016
ERR369289	M. a. massiliense	DCC3	SMRL_AT	CF	Europe	UK	Lothian		2006-01-26	Bryant et al 2016
ERR363385	M. a. massiliense	DCC3	SMRL_AU	CF	Europe	UK	Greater_Glasgow		2001-03-12	Bryant et al 2016
ERR363405	M. a. massiliense	DCC3	SMRL_AU	CF	Europe	UK	Greater_Glasgow		2001-08-27	Bryant et al 2016
ERR369177	M. a. massiliense	DCC3	SMRL_AU	CF	Europe	UK	Greater_Glasgow		2001-11-19	Bryant et al 2016
ERR369178	M. a. massiliense	DCC3	SMRL_AU	CF	Europe	UK	Greater_Glasgow		2002-01-07	Bryant et al 2016
ERR369303	M. a. massiliense	DCC3	SMRL_AW	?	Europe	UK	Lothian		2006-07-12	Bryant et al 2016
ERR343180	M. a. massiliense	DCC3	SMRL_AY	Non-CF	Europe	UK	Lothian	Grampian	2008-04-01	Bryant et al 2016
ERR369324	M. a. massiliense	DCC3	SMRL_BG	?	Europe	UK	Greater_Glasgow		2007-06-20	Bryant et al 2016
ERR369325	M. a. massiliense	DCC3	SMRL_BG	?	Europe	UK	Greater_Glasgow		2007-06-25	Bryant et al 2016
ERR369326	M. a. massiliense	DCC3	SMRL_BG	?	Europe	UK	Greater_Glasgow		2007-08-08	Bryant et al 2016
ERR343223	M. a. massiliense	DCC3	SMRL_BI	CF	Europe	UK	Greater_Glasgow		2010-01-06	Bryant et al 2016
ERR351973	M. a. massiliense	DCC3	SMRL_BI	CF	Europe	UK	Greater_Glasgow		2010-01-18	Bryant et al 2016
ERR369186	M. a. massiliense	DCC3	SMRL_C	CF	Europe	UK	Greater_Glasgow		2002-09-03	Bryant et al 2016
ERR369187	M. a. massiliense	DCC3	SMRL_C	CF	Europe	UK	Greater_Glasgow		2002-09-02	Bryant et al 2016
ERR369308	M. a. massiliense	DCC3	SMRL_C	CF	Europe	UK	Greater_Glasgow		2006-08-30	Bryant et al 2016
ERR340517	M. a. massiliense	DCC3	SMRL_CB	?	Europe	UK	Lothian		2011-10-07	Bryant et al 2016
ERR369198	M. a. massiliense	DCC3	SMRL_CD	?	Europe	UK	Lothian		2003-07-01	Bryant et al 2016
ERR343241	M. a. massiliense	DCC3	SMRL_G	?	Europe	UK	Greater_Glasgow		2010-12-03	Bryant et al 2016
ERR369275	M. a. massiliense	DCC3	SMRL_N	?	Europe	UK	Greater_Glasgow		2005-05-11	Bryant et al 2016
ERR363400	M. a. massiliense	DCC3	SMRL_R	CF	Europe	UK	Greater_Glasgow		2001-05-21	Bryant et al 2016
ERR369211	M. a. massiliense	DCC3	SMRL_R	CF	Europe	UK	Greater_Glasgow		2003-10-20	Bryant et al 2016
ERR369220	M. a. massiliense	DCC3	SMRL_R	CF	Europe	UK	Greater_Glasgow		2004-01-21	Bryant et al 2016
ERR369236	M. a. massiliense	DCC3	SMRL_R	CF	Europe	UK	Greater_Glasgow		2004-06-16	Bryant et al 2016
ERR369238	M. a. massiliense	DCC3	SMRL_R	CF	Europe	UK	Greater_Glasgow		2004-06-16	Bryant et al 2016
ERR369274	M. a. massiliense	DCC3	SMRL_R	CF	Europe	UK	Greater_Glasgow		2004-06-09	Bryant et al 2016
ERR369276	M. a. massiliense	DCC3	SMRL_R	CF	Europe	UK	Greater_Glasgow		2005-08-04	Bryant et al 2016
ERR369278	M. a. massiliense	DCC3	SMRL_R	CF	Europe	UK	Greater_Glasgow		2005-08-08	Bryant et al 2016
ERR369262	M. a. massiliense	DCC3	SMRL_R	CF	Europe	UK	Greater_Glasgow		2005-01-24	Bryant et al 2016
ERR369300	M. a. massiliense	DCC3	SMRL_S	Non-CF	Europe	UK	Grampian		2006-04-12	Bryant et al 2016
ERR330847	M. a. massiliense	DCC3	SMRL_Z	CF	Europe	UK	Greater_Glasgow		2002-05-07	Bryant et al 2016
ERR343193	M. a. massiliense	DCC3	SMRL_Z	CF	Europe	UK	Greater_Glasgow		2008-11-11	Bryant et al 2016
ERR343194	M. a. massiliense	DCC3	SMRL_Z	CF	Europe	UK	Greater_Glasgow		2008-11-11	Bryant et al 2016
ERR459972	M. a. massiliense	DCC3	SVH_R	CF	Europe	Ireland	Dublin		Not present	Bryant et al 2016
ERR349272	M. a. massiliense	DCC3	UNC_BF	CF	NorthAmerica	USA	UNC_Chapel_Hill		2006-03-08	Bryant et al 2016
ERR373992	M. a. massiliense	DCC3	UNC_BT	CF	NorthAmerica	USA	UNC_Chapel_Hill		2007-12-06	Bryant et al 2016
SRR7800460	M. a. massiliense	DCC6	CF00008	CF	NorthAmerica	USA	CO		2016-04-13	Hasan et al 2019
SRR7800461	M. a. massiliense	DCC6	CF00008	CF	NorthAmerica	USA	CO		2016-04-13	Hasan et al 2019
SRR7800462	M. a. massiliense	DCC6	CF00008	CF	NorthAmerica	USA	CO		2014-12-22	Hasan et al 2019
SRR7800463	M. a. massiliense	DCC6	CF00008	CF	NorthAmerica	USA	CO		2014-06-09	Hasan et al 2019
SRR7800468	M. a. massiliense	DCC6	CF00008	CF	NorthAmerica	USA	CO		2015-07-13	Hasan et al 2019
NQPA01	M. a. massiliense	DCC6	China_massiliense28	Non-CF	Asia	China			2013-12-10	Li et al 2017
NQPC01	M. a. massiliense	DCC6	China_massiliense29	Non-CF	Asia	China			2012-12-18	Li et al 2017
NQPD01	M. a. massiliense	DCC6	China_massiliense30	Non-CF	Asia	China			2014-02-04	Li et al 2017
NQPE01	M. a. massiliense	DCC6	China_massiliense31	Non-CF	Asia	China			2012-10-04	Li et al 2017
NQPO01	M. a. massiliense	DCC6	China_massiliense33	Non-CF	Asia	China			2013-08-09	Li et al 2017
NQPR01	M. a. massiliense	DCC6	China_massiliense34	Non-CF	Asia	China			2012-06-12	Li et al 2017
NQPT01	M. a. massiliense	DCC6	China_massiliense35	Non-CF	Asia	China			2015-03-23	Li et al 2017
NQPW01	M. a. massiliense	DCC6	China_massiliense36	Non-CF	Asia	China			2015-04-08	Li et al 2017
NQQF01	M. a. massiliense	DCC6	China_massiliense37	Non-CF	Asia	China			2014-05-16	Li et al 2017
NREJ01	M. a. massiliense	DCC6	China_massiliense38	Non-CF	Asia	China			2012-06-16	Li et al 2017
ERR3198397	M. a. massiliense	DCC6	GOSH11	CF	Europe	UK	London_GOSH		2008-10-07	Doyle et al 2019
ERR4020089	M. a. massiliense	DCC6	Ireland_26	CF	Europe	UK	Ireland_A		Not present	Redondo et al 2020
ERR363348	M. a. massiliense	DCC6	JRH_G	CF	Europe	UK	Oxford		2012-05-03	Bryant et al 2016
ERR363349	M. a. massiliense	DCC6	JRH_G	CF	Europe	UK	Oxford		2012-05-10	Bryant et al 2016
ERR363350	M. a. massiliense	DCC6	JRH_I	Non-CF	Europe	UK	Oxford		2012-01-10	Bryant et al 2016
ERR363351	M. a. massiliense	DCC6	JRH_K	Non-CF	Europe	UK	Oxford		2012-06-01	Bryant et al 2016
SRR6871404	M. a. massiliense	DCC6	Melb-011	CF	Oceania	Australia	RCH		2015-02-01	Yan et al 2019
ERR2759465	M. a. massiliense	DCC6	Netherlands_24	CF	Europe	Netherlands			Not present	This study
ERR2524314	M. a. massiliense	DCC6	Netherlands_3	Non-CF	Europe	Netherlands			Not present	This study
ERR363434	M. a. massiliense	DCC6	PAP_C	Non-CF	Europe	UK	Papworth		Not present	Bryant et al 2016
M148	M. a. massiliense	DCC6	Public_massiliense15	?	Asia	Malaysia			Not present	Heydari et al 2013
M154	M. a. massiliense	DCC6	Public_massiliense16	?	Asia	Malaysia			2010	Choo et al 2012
M156	M. a. massiliense	DCC6	Public_massiliense17	Non-CF	Asia	Malaysia			Not present	Choo et al 2013
M172	M. a. massiliense	DCC6	Public_massiliense18	?	Asia	Malaysia			2010	Choo et al 2012
ERR340537	M. a. massiliense	DCC6	RBL_B	CF	Europe	UK	London_Brompton		Not present	Bryant et al 2016
ERR340549	M. a. massiliense	DCC6	RBL_N	CF	Europe	UK	London_Brompton		Not present	Bryant et al 2016
ERR340494	M. a. massiliense	DCC6	SMRL_CK	Non-CF	Europe	UK	Grampian		2011-01-12	Bryant et al 2016
ERR363329	M. a. massiliense	DCC6	SVH_D	CF	Europe	UK	Dublin		Not present	Bryant et al 2016
SRR7800510	M. a. massiliense	DCC7	CF00035	CF	NorthAmerica	USA	TX		2015-11-20	Hasan et al 2019
SRR7800508	M. a. massiliense	DCC7	CF00042	CF	NorthAmerica	USA	TX		2016-02-02	Hasan et al 2019
SRR7800504	M. a. massiliense	DCC7	CF00053	CF	NorthAmerica	USA	NY		2016-02-25	Hasan et al 2019
SRR7800729	M. a. massiliense	DCC7	CF00056	CF	NorthAmerica	USA	NY		2016-01-26	Hasan et al 2019
SRR7800726	M. a. massiliense	DCC7	CF00091	CF	NorthAmerica	USA	FL		2016-02-26	Hasan et al 2019
SRR7800724	M. a. massiliense	DCC7	CF00102	CF	NorthAmerica	USA	FL		2015-02-18	Hasan et al 2019
SRR7800725	M. a. massiliense	DCC7	CF00102	CF	NorthAmerica	USA	FL		2015-02-18	Hasan et al 2019
SRR7800723	M. a. massiliense	DCC7	CF00121	CF	NorthAmerica	USA	MI		2016-04-12	Hasan et al 2019
SRR7800416	M. a. massiliense	DCC7	CF00154	CF	NorthAmerica	USA	OH		2016-03-22	Hasan et al 2019
SRR7800417	M. a. massiliense	DCC7	CF00154	CF	NorthAmerica	USA	OH		2016-06-14	Hasan et al 2019
SRR7800420	M. a. massiliense	DCC7	CF00193	CF	NorthAmerica	USA	CO		2016-05-05	Hasan et al 2019
SRR7800424	M. a. massiliense	DCC7	CF00316	CF	NorthAmerica	USA	FL		2016-11-16	Hasan et al 2019
SRR7800425	M. a. massiliense	DCC7	CF00766	CF	NorthAmerica	USA	TX		2016-09-08	Hasan et al 2019
ERR3198441	M. a. massiliense	DCC7	GOSH39	CF	Europe	UK	London_GOSH		2017-09-05	Doyle et al 2019
ERR3198442	M. a. massiliense	DCC7	GOSH39	CF	Europe	UK	London_GOSH		2017-09-05	Doyle et al 2019
ERR3198443	M. a. massiliense	DCC7	GOSH39	CF	Europe	UK	London_GOSH		2017-09-05	Doyle et al 2019
ERR3198444	M. a. massiliense	DCC7	GOSH39	CF	Europe	UK	London_GOSH		2017-09-06	Doyle et al 2019
ERR3198445	M. a. massiliense	DCC7	GOSH39	CF	Europe	UK	London_GOSH		2017-09-06	Doyle et al 2019
ERR3198446	M. a. massiliense	DCC7	GOSH39	CF	Europe	UK	London_GOSH		2014-09-29	Doyle et al 2019
ERR3198447	M. a. massiliense	DCC7	GOSH39	CF	Europe	UK	London_GOSH		2017-09-11	Doyle et al 2019
ERR3198448	M. a. massiliense	DCC7	GOSH39	CF	Europe	UK	London_GOSH		2017-09-11	Doyle et al 2019
ERR3198449	M. a. massiliense	DCC7	GOSH39	CF	Europe	UK	London_GOSH		2017-09-12	Doyle et al 2019
ERR459798	M. a. massiliense	DCC7	HOL_D	CF	Europe	Netherlands			Not present	Bryant et al 2016
ERR4020097	M. a. massiliense	DCC7	Ireland_29	Non-CF	Europe	UK	Ireland_A		Not present	Redondo et al 2020
ERR4020103	M. a. massiliense	DCC7	Ireland_29	Non-CF	Europe	UK	Ireland_A		Not present	Redondo et al 2020
ERR4020087	M. a. massiliense	DCC7	Ireland_30	Non-CF	Europe	UK	Ireland_I		Not present	Redondo et al 2020
BERN_11158_lib4806_nextseq_n0027_151bp	M. a. massiliense	DCC7	Italy_BN	CF	Europe	Italy			Not present	Tortoli et al 2017	Sequence data obtained from authors
BERN_11194_lib5979_nextseq_n0055_151bp	M. a. massiliense	DCC7	Italy_BN	CF	Europe	Italy			Not present	Tortoli et al 2017	Sequence data obtained from authors
BERN_11216_lib4807_nextseq_n0027_151bp	M. a. massiliense	DCC7	Italy_BN	CF	Europe	Italy			Not present	Tortoli et al 2017	Sequence data obtained from authors
NOV_11006_lib4808_nextseq_n0027_151bp	M. a. massiliense	DCC7	Italy_NO	CF	Europe	Italy			Not present	Tortoli et al 2017	Sequence data obtained from authors
JRMD01	M. a. massiliense	DCC7	Public_massiliense14	CF	Europe	France	Roscoff		2002	Sapriel et al 2016
ERR340542	M. a. massiliense	DCC7	RBL_G	CF	Europe	UK	London_Brompton		Not present	Bryant et al 2016
ERR340544	M. a. massiliense	DCC7	RBL_I	CF	Europe	UK	London_Brompton		Not present	Bryant et al 2016
ERR340551	M. a. massiliense	DCC7	RBL_P	CF	Europe	UK	London_Brompton		Not present	Bryant et al 2016
ERR363320	M. a. massiliense	DCC7	RVI_F	CF	Europe	UK	Newcastle		2012-03-02	Bryant et al 2016
ERR363440	M. a. massiliense	DCC7	UNC_AG	CF	NorthAmerica	USA	UNC_Chapel_Hill		2007-10-25	Bryant et al 2016
ERR374028	M. a. massiliense	DCC7	UNC_BH	CF	NorthAmerica	USA	UNC_Chapel_Hill		2011-10-20	Bryant et al 2016
ERR363427	M. a. massiliense	DCC7	UNC_BW	Non-CF	NorthAmerica	USA	UNC_Chapel_Hill		2011-02-14	Bryant et al 2016
ERR373970	M. a. massiliense	DCC7	UNC_CC	Non-CF	NorthAmerica	USA	UNC_Chapel_Hill		2006-01-18	Bryant et al 2016
ERR363429	M. a. massiliense	DCC7	UNC_CN	Non-CF	NorthAmerica	USA	UNC_Chapel_Hill		2008-09-15	Bryant et al 2016
ERR373966	M. a. massiliense	DCC7	UNC_CP	Non-CF	NorthAmerica	USA	UNC_Chapel_Hill		2006-01-09	Bryant et al 2016
ERR373958	M. a. massiliense	DCC7	UNC_CW	CF	NorthAmerica	USA	UNC_Chapel_Hill		2005-08-11	Bryant et al 2016
ERR373981	M. a. massiliense	DCC7	UNC_CY	Non-CF	NorthAmerica	USA	UNC_Chapel_Hill		2007-02-22	Bryant et al 2016
ERR374011	M. a. massiliense	DCC7	UNC_DA	Non-CF	NorthAmerica	USA	UNC_Chapel_Hill		2010-08-25	Bryant et al 2016
ERR373988	M. a. massiliense	DCC7	UNC_Z	CF	NorthAmerica	USA	UNC_Chapel_Hill		2007-10-22	Bryant et al 2016
ERR340518	M. a. massiliense	Massiliense1	SMRL_BU	?	Europe	UK	Greater_Glasgow		2011-10-05	Bryant et al 2016
ERR459831	M. a. massiliense	Massiliense11	AUS_AB	CF	Oceania	Australia	RCH		2011	Bryant et al 2016
ERR459832	M. a. massiliense	Massiliense11	AUS_AB	CF	Oceania	Australia	RCH		2011	Bryant et al 2016
ERR459923	M. a. massiliense	Massiliense11	AUS_AF	CF	Oceania	Australia	RCH		2004	Bryant et al 2016
ERR459924	M. a. massiliense	Massiliense11	AUS_AF	CF	Oceania	Australia	RCH		2004	Bryant et al 2016
ERR459925	M. a. massiliense	Massiliense11	AUS_AF	CF	Oceania	Australia	RCH		2005	Bryant et al 2016
ERR459926	M. a. massiliense	Massiliense11	AUS_AF	CF	Oceania	Australia	RCH		2006	Bryant et al 2016
SRR7800736	M. a. massiliense	Massiliense11	CF00082	CF	NorthAmerica	USA	TN		2016-02-17	Hasan et al 2019
NQPL01	M. a. massiliense	Massiliense11	China_massiliense32	Non-CF	Asia	China			2013-11-01	LI et al 2017
ROCH4_1_L001_001	M. a. massiliense	Massiliense11	Italy_RO	CF	Europe	Italy			Not present	Tortoli et al 2017	Sequence data obtained from authors
ERR484993	M. a. massiliense	Massiliense11	KIN_A	Non-CF	Europe	UK	London_Kings		2013-10-17	Bryant et al 2016
ERR484994	M. a. massiliense	Massiliense11	KIN_A	Non-CF	Europe	UK	London_Kings		2013-09-17	Bryant et al 2016
ERR459857	M. a. massiliense	Massiliense12	AUS_AP	Non-CF	Oceania	Australia	PAH	LGH	2007	Bryant et al 2016
ERR459942	M. a. massiliense	Massiliense12	AUS_AP	Non-CF	Oceania	Australia	PAH	LGH	2004	Bryant et al 2016
ERR459943	M. a. massiliense	Massiliense12	AUS_AP	Non-CF	Oceania	Australia	PAH	LGH	2005	Bryant et al 2016
ERR459944	M. a. massiliense	Massiliense12	AUS_AP	Non-CF	Oceania	Australia	PAH	LGH	2005	Bryant et al 2016
ERR459945	M. a. massiliense	Massiliense12	AUS_AP	Non-CF	Oceania	Australia	PAH	LGH	2006	Bryant et al 2016
ERR459946	M. a. massiliense	Massiliense12	AUS_AP	Non-CF	Oceania	Australia	PAH	LGH	2006	Bryant et al 2016
ERR459947	M. a. massiliense	Massiliense12	AUS_AP	Non-CF	Oceania	Australia	PAH	LGH	2006	Bryant et al 2016
ERR459948	M. a. massiliense	Massiliense12	AUS_AP	Non-CF	Oceania	Australia	PAH	LGH	2006	Bryant et al 2016
ERR459949	M. a. massiliense	Massiliense12	AUS_AP	Non-CF	Oceania	Australia	PAH	LGH	2008	Bryant et al 2016
ERR459950	M. a. massiliense	Massiliense12	AUS_AP	Non-CF	Oceania	Australia	PAH	LGH	2009	Bryant et al 2016
ERR459951	M. a. massiliense	Massiliense12	AUS_AP	Non-CF	Oceania	Australia	PAH	LGH	2010	Bryant et al 2016
ERR459952	M. a. massiliense	Massiliense12	AUS_AP	Non-CF	Oceania	Australia	PAH	LGH	2010	Bryant et al 2016
ERR459953	M. a. massiliense	Massiliense12	AUS_AP	Non-CF	Oceania	Australia	PAH	LGH	2012	Bryant et al 2016
ERR459823	M. a. massiliense	Massiliense12	AUS_W	CF	Oceania	Australia	RCH		2011	Bryant et al 2016
ERR494958	M. a. massiliense	Massiliense12	AUS_W	CF	Oceania	Australia	RCH		2012	Bryant et al 2016
NQPM01	M. a. massiliense	Massiliense12	China_massiliense39	Non-CF	Asia	China			2013-11-11	LI et al 2017
N_3B_lib5205_nextseq_n0040_151bp	M. a. massiliense	Massiliense12	Italy_NL	CF	Europe	Italy			Not present	Tortoli et al 2017	Sequence data obtained from authors
N_LJ_lib5204_nextseq_n0040_151bp	M. a. massiliense	Massiliense12	Italy_NL	CF	Europe	Italy			Not present	Tortoli et al 2017	Sequence data obtained from authors
NL100_L002_001	M. a. massiliense	Massiliense12	Italy_NL	CF	Europe	Italy			Not present	Tortoli et al 2017	Sequence data obtained from authors
NL141_L002_001	M. a. massiliense	Massiliense12	Italy_NL	CF	Europe	Italy			Not present	Tortoli et al 2017	Sequence data obtained from authors
NL47_S56_001	M. a. massiliense	Massiliense12	Italy_NL	CF	Europe	Italy			Not present	Tortoli et al 2017	Sequence data obtained from authors
ERR340564	M. a. massiliense	Massiliense12	LTH_I	CF	Europe	UK	Leeds		2012-07-12	Bryant et al 2016
M115	M. a. massiliense	Massiliense12	Public_massiliense19	Non-CF	Asia	Malaysia			Not present	Ngeow et al 2012
ERR369294	M. a. massiliense	Massiliense12	SMRL_BQ	?	Europe	UK	Greater_Glasgow		2006-02-23	Bryant et al 2016
ERR343202	M. a. massiliense	Massiliense12	SMRL_CA	?	Europe	UK	Lothian		2009-03-26	Bryant et al 2016
ERR373985	M. a. massiliense	Massiliense12	UNC_BJ	CF	NorthAmerica	USA	UNC_Chapel_Hill		2007-10-03	Bryant et al 2016
ERR373978	M. a. massiliense	Massiliense12	UNC_X	CF	NorthAmerica	USA	UNC_Chapel_Hill		2007-01-02	Bryant et al 2016
ERR374030	M. a. massiliense	Massiliense12	UNC_X	CF	NorthAmerica	USA	UNC_Chapel_Hill		2011-11-17	Bryant et al 2016
ERR363248	M. a. massiliense	Massiliense12	WRCM_L	?	Europe	UK	Wales		Not present	Bryant et al 2016
ERR363242	M. a. massiliense	Massiliense12	WRCM_L	?	Europe	UK	Wales		Not present	Bryant et al 2016
ERR3198399	M. a. massiliense	Massiliense13	GOSH14	CF	Europe	UK	London_GOSH		2005-04-25	Doyle et al 2019
ERR1081289	M. a. massiliense	Massiliense13	Manchester_22	Non-CF	Europe	UK	Manchester		Not present	This study
ERR494875	M. a. massiliense	Massiliense14	BIR_AC	CF	Europe	UK	Birmingham_Childrens		2011-10-05	Bryant et al 2016
ERR459982	M. a. massiliense	Massiliense14	BIR_AD	CF	Europe	UK	Birmingham_Childrens		2008-01-31	Bryant et al 2016
ERR494859	M. a. massiliense	Massiliense14	BIR_AD	CF	Europe	UK	Birmingham_Childrens		2011-06-20	Bryant et al 2016
ERR494915	M. a. massiliense	Massiliense14	BIR_AD	CF	Europe	UK	Birmingham_Childrens		2012-07-29	Bryant et al 2016
ERR3198414	M. a. massiliense	Massiliense14	GOSH28	CF	Europe	UK	London_GOSH		2011-06-06	Doyle et al 2019
CIP108297	M. a. massiliense	Massiliense14	Public_massiliense20	?	Europe	France			Not present	Sapriel et al 2016
ERR3198440	M. a. massiliense	Massiliense15	GOSH38	CF	Europe	UK	London_GOSH		2014-07-31	Doyle et al 2019
ERR340558	M. a. massiliense	Massiliense15	LTH_B	CF	Europe	UK	Leeds		2012-05-31	Bryant et al 2016
ERR2759449	M. a. massiliense	Massiliense15	Netherlands_8	CF	Europe	Netherlands			Not present	This study
ERR340540	M. a. massiliense	Massiliense15	RBL_E	CF	Europe	UK	London_Brompton		Not present	Bryant et al 2016
ERR363294	M. a. massiliense	Massiliense15	RHS_M	CF	Europe	UK	Sheffield_Childrens		2011-10-19	Bryant et al 2016
ERR363295	M. a. massiliense	Massiliense15	RHS_M	CF	Europe	UK	Sheffield_Childrens		2009-07-06	Bryant et al 2016
ERR363296	M. a. massiliense	Massiliense15	RHS_M	CF	Europe	UK	Sheffield_Childrens		2011-12-12	Bryant et al 2016
ERR490682	M. a. massiliense	Massiliense15	RHS_M	CF	Europe	UK	Sheffield_Teaching		2009-07-06	Bryant et al 2016
ERR490696	M. a. massiliense	Massiliense15	RHS_M	CF	Europe	UK	Sheffield_Teaching		2010-04-01	Bryant et al 2016
ERR490702	M. a. massiliense	Massiliense15	RHS_M	CF	Europe	UK	Sheffield_Teaching		2010-08-13	Bryant et al 2016
ERR494928	M. a. massiliense	Massiliense15	RHS_M	CF	Europe	UK	Sheffield_Teaching		2012-10-16	Bryant et al 2016
ERR369301	M. a. massiliense	Massiliense15	SMRL_AL	?	Europe	UK	Greater_Glasgow		2006-05-10	Bryant et al 2016
ERR369312	M. a. massiliense	Massiliense15	SMRL_AL	?	Europe	UK	Greater_Glasgow		2006-10-31	Bryant et al 2016
ERR369335	M. a. massiliense	Massiliense15	SMRL_AL	?	Europe	UK	Greater_Glasgow		2007-12-28	Bryant et al 2016
ERR369247	M. a. massiliense	Massiliense15	SMRL_BJ	?	Europe	UK	Lothian		2004-09-03	Bryant et al 2016
ERR369197	M. a. massiliense	Massiliense15	SMRL_CX	?	Europe	UK	Greater_Glasgow		2003-06-04	Bryant et al 2016
ERR484957	M. a. massiliense	Massiliense15	SMRL_DA	CF	Europe	UK	Grampian		Not present	Bryant et al 2016
ERR363394	M. a. massiliense	Massiliense16	SMRL_AC	?	Europe	UK	Greater_Glasgow		2001-03-16	Bryant et al 2016
ERR363389	M. a. massiliense	Massiliense16	SMRL_AF	?	Europe	UK	Lothian		2001-03-04	Bryant et al 2016
ERR363386	M. a. massiliense	Massiliense16	SMRL_AM	?	Europe	UK	Lothian		2001-03-19	Bryant et al 2016
ERR363390	M. a. massiliense	Massiliense16	SMRL_AO	?	Europe	UK	Lothian		2001-03-19	Bryant et al 2016
ERR363387	M. a. massiliense	Massiliense16	SMRL_AV	?	Europe	UK	Lothian		2001-03-19	Bryant et al 2016
ERR363388	M. a. massiliense	Massiliense16	SMRL_BS	?	Europe	UK	Lothian		Not present	Bryant et al 2016
ERR363383	M. a. massiliense	Massiliense16	SMRL_CO	CF	Europe	UK	Lothian		2001-01-02	Bryant et al 2016
ERR369237	M. a. massiliense	Massiliense16	SMRL_CO	CF	Europe	UK	Lothian		2004-07-16	Bryant et al 2016
ERR369241	M. a. massiliense	Massiliense16	SMRL_CO	CF	Europe	UK	Lothian		2004-07-21	Bryant et al 2016
ERR369246	M. a. massiliense	Massiliense16	SMRL_CO	CF	Europe	UK	Lothian		2004-08-30	Bryant et al 2016
ERR363391	M. a. massiliense	Massiliense16	SMRL_CR	?	Europe	UK	Lothian		2001-03-19	Bryant et al 2016
ERR363392	M. a. massiliense	Massiliense16	SMRL_M	?	Europe	UK	Lothian		Not present	Bryant et al 2016
SRR7800419	M. a. massiliense	Massiliense17	CF00170	CF	NorthAmerica	USA	FL		2016-05-10	Hasan et al 2019
ERR363359	M. a. massiliense	Massiliense17	JRH_D	CF	Europe	UK	Oxford		2012-04-25	Bryant et al 2016
ERR363360	M. a. massiliense	Massiliense17	JRH_D	CF	Europe	UK	Oxford		2012-05-04	Bryant et al 2016
M.a_5s_0817	M. a. massiliense	Massiliense17	Public_massiliense21	CF	NorthAmerica	USA	Seattle		Not present	Tettelin et al 2014
ERR374006	M. a. massiliense	Massiliense17	UNC_AO	CF	NorthAmerica	USA	UNC_Chapel_Hill		2009-08-19	Bryant et al 2016
ERR374029	M. a. massiliense	Massiliense17	UNC_AO	CF	NorthAmerica	USA	UNC_Chapel_Hill		2011-11-30	Bryant et al 2016
50594	M. a. massiliense	Massiliense2	Public_massiliense1	?	Asia	South Korea			Not present	Kim et al 2013
ERR363442	M. a. massiliense	Massiliense4	DEN_AE	CF	Europe	Denmark	Copenhagen		Not present	Bryant et al 2016
ERR3198367	M. a. massiliense	Massiliense4	HCL008	Non-CF	Europe	Spain	Barcelona_HCL		2014-06-30	Doyle et al 2019
M139	M. a. massiliense	Massiliense4	Public_massiliense3	Non-CF	Asia	Malaysia			Not present	Ngeow et al 2012
ERR373979	M. a. massiliense	Massiliense4	UNC_CR	Non-CF	NorthAmerica	USA	UNC_Chapel_Hill		2007-01-19	Bryant et al 2016
ERR459824	M. a. massiliense	Massiliense6	AUS_X	CF	Oceania	Australia	RCH		2012	Bryant et al 2016
SRR7800443	M. a. massiliense	Massiliense6	CF00001	CF	NorthAmerica	USA	CO		2013-11-11	Hasan et al 2019
SRR7800466	M. a. massiliense	Massiliense6	CF00001	CF	NorthAmerica	USA	CO		2014-01-06	Hasan et al 2019
SRR7800467	M. a. massiliense	Massiliense6	CF00001	CF	NorthAmerica	USA	CO		2014-01-20	Hasan et al 2019
SRR7800481	M. a. massiliense	Massiliense6	CF00001	CF	NorthAmerica	USA	CO		2013-12-23	Hasan et al 2019
SRR7800483	M. a. massiliense	Massiliense6	CF00001	CF	NorthAmerica	USA	CO		2013-12-30	Hasan et al 2019
SRR7800528	M. a. massiliense	Massiliense6	CF00001	CF	NorthAmerica	USA	CO		2013-12-04	Hasan et al 2019
SRR7800601	M. a. massiliense	Massiliense6	CF00001	CF	NorthAmerica	USA	CO		2013-12-16	Hasan et al 2019
SRR7800730	M. a. massiliense	Massiliense6	CF00024	CF	NorthAmerica	USA	CO		2014-10-21	Hasan et al 2019
SRR7800511	M. a. massiliense	Massiliense6	CF00036	CF	NorthAmerica	USA	TX		2015-12-23	Hasan et al 2019
SRR7800431	M. a. massiliense	Massiliense6	CF00049	CF	NorthAmerica	USA	TX		2015-07-13	Hasan et al 2019
NQOX01	M. a. massiliense	Massiliense6	China_massiliense21	Non-CF	Asia	China			2012-11-06	Li et al 2017
NQPJ01	M. a. massiliense	Massiliense6	China_massiliense22	Non-CF	Asia	China			2013-10-28	Li et al 2017
NQPN01	M. a. massiliense	Massiliense6	China_massiliense23	Non-CF	Asia	China			2013-08-28	Li et al 2017
NQPP01	M. a. massiliense	Massiliense6	China_massiliense24	Non-CF	Asia	China			2014-09-02	Li et al 2017
NQPU01	M. a. massiliense	Massiliense6	China_massiliense25	Non-CF	Asia	China			2015-03-24	Li et al 2017
NQQB01	M. a. massiliense	Massiliense6	China_massiliense26	Non-CF	Asia	China			2012-12-09	Li et al 2017
ERR363422	M. a. massiliense	Massiliense6	DEN_T	CF	Europe	Denmark	Copenhagen		Not present	Bryant et al 2016
ERR459797	M. a. massiliense	Massiliense6	HOL_C	CF	Europe	Netherlands			2012-08-01	Bryant et al 2016
ERR459846	M. a. massiliense	Massiliense6	HOL_C	CF	Europe	Netherlands			2011-10-01	Bryant et al 2016
ERR459847	M. a. massiliense	Massiliense6	HOL_C	CF	Europe	Netherlands			2012-12-01	Bryant et al 2016
ERR3198385	M. a. massiliense	Massiliense6	HVH36	CF	Europe	Spain	Barcelona_HVH		2011-03-29	Doyle et al 2019
ERR3198389	M. a. massiliense	Massiliense6	HVH40	CF	Europe	Spain	Barcelona_HVH		2009-09-04	Doyle et al 2019
ERR3198391	M. a. massiliense	Massiliense6	HVH42	Non-CF	Europe	Spain	Barcelona_HVH		2012-04-18	Doyle et al 2019
ERR3198393	M. a. massiliense	Massiliense6	HVH45	Non-CF	Europe	Spain	Barcelona_HVH		2013-04-10	Doyle et al 2019
ERR3198394	M. a. massiliense	Massiliense6	HVH46	Non-CF	Europe	Spain	Barcelona_HVH		2013-11-08	Doyle et al 2019
ERR4020054	M. a. massiliense	Massiliense6	Ireland_27	CF	Europe	UK	Ireland_A	Ireland_D	Not present	Redondo et al 2020
ERR4020059	M. a. massiliense	Massiliense6	Ireland_27	CF	Europe	UK	Ireland_A	Ireland_D	Not present	Redondo et al 2020
AS492_L002_001	M. a. massiliense	Massiliense6	Italy_AS	CF	Europe	Italy			Not present	Tortoli et al 2017	Sequence data obtained from authors
[truncated: 46 more rows]
