# Supplementary material for: Dissemination of Mycobacterium abscessus via global transmission networks
Source: Nat Microbiol. 2021 Sep 20;6(10):1279–88. doi: 10.1038/s41564-021-00963-3 (PMC8478660; doi:10.1038/s41564-021-00963-3)
Supplement: Source Data Extended Data Fig. 1 — Phylogenetic trees for Extended Data Fig. 1. [file 41564_2021_963_MOESM7_ESM.zip]

Archive with 5 entries (4 files):
- figureS1/
- figureS1/abscessus_subspecies.nwk
- __MACOSX/figureS1/._abscessus_subspecies.nwk
- figureS1/massiliense_subspecies.nwk
- __MACOSX/figureS1/._massiliense_subspecies.nwk
