# Supplementary material for: Dissemination of Mycobacterium abscessus via global transmission networks
Source: Nat Microbiol. 2021 Sep 20;6(10):1279–88. doi: 10.1038/s41564-021-00963-3 (PMC8478660; doi:10.1038/s41564-021-00963-3)
Supplement: Source Data Extended Data Fig. 2 — Population expansion distributions, CF life expectancy and smoking data for Extended Data Fig. 2. [file 41564_2021_963_MOESM8_ESM.zip]

Archive with 12 entries (11 files):
- figureS2/
- figureS2/dcc7_expansion_distribution.txt
- figureS2/dcc6_expansion_distribution.txt
- figureS2/dcc1_expansion_distribution.txt
- figureS2/dcc4_expansion_distribution.txt
- figureS2/dcc3_expansion_distribution.txt
- figureS2/dcc2_expansion_distribution.txt
- __MACOSX/figureS2/._dcc2_expansion_distribution.txt
- figureS2/smoking_data.csv
- __MACOSX/figureS2/._smoking_data.csv
- figureS2/CF_survival.csv
- figureS2/dcc5_expansion_distribution.txt
