# Supplementary material for: Dissemination of Mycobacterium abscessus via global transmission networks
Source: Nat Microbiol. 2021 Sep 20;6(10):1279–88. doi: 10.1038/s41564-021-00963-3 (PMC8478660; doi:10.1038/s41564-021-00963-3)
Supplement: Source Data Extended Data Fig. 2 — Population expansion distributions, CF life expectancy and smoking data for Extended Data Fig. 2. [file 41564_2021_963_MOESM8_ESM.zip › figureS2/smoking_data.csv]

Country	Code	Year	Cigarette.sales
Armenia	ARM	1988	12
Armenia	ARM	1989	11.60000038146973
Armenia	ARM	1990	11.89999961853027
Armenia	ARM	1991	9.300000190734863
Armenia	ARM	1992	4.900000095367432
Armenia	ARM	1993	5.5
Armenia	ARM	1994	5.699999809265137
Armenia	ARM	1995	5.599999904632568
Armenia	ARM	1996	5.599999904632568
Armenia	ARM	1997	5.599999904632568
Armenia	ARM	1998	5.699999809265137
Australia	AUS	1920	1.600000023841858
Australia	AUS	1921	1.799999952316284
Australia	AUS	1922	1.600000023841858
Australia	AUS	1923	1.5
Australia	AUS	1924	1.600000023841858
Australia	AUS	1925	2.799999952316284
Australia	AUS	1926	1.600000023841858
Australia	AUS	1927	1.700000047683716
Australia	AUS	1928	1.799999952316284
Australia	AUS	1929	1.799999952316284
Australia	AUS	1930	3.700000047683716
Australia	AUS	1931	1.200000047683716
Australia	AUS	1932	1.100000023841858
Australia	AUS	1933	1.200000047683716
Australia	AUS	1934	1.200000047683716
Australia	AUS	1935	3.599999904632568
Australia	AUS	1936	1.299999952316284
Australia	AUS	1937	1.399999976158142
Australia	AUS	1938	1.5
Australia	AUS	1939	1.700000047683716
Australia	AUS	1940	4.900000095367432
Australia	AUS	1941	1.600000023841858
Australia	AUS	1942	1.799999952316284
Australia	AUS	1943	1.799999952316284
Australia	AUS	1944	1.799999952316284
Australia	AUS	1945	4.599999904632568
Australia	AUS	1946	1.799999952316284
Australia	AUS	1947	2.200000047683716
Australia	AUS	1948	2.700000047683716
Australia	AUS	1949	3.099999904632568
Australia	AUS	1950	7.300000190734863
Australia	AUS	1951	4.099999904632568
Australia	AUS	1952	4.099999904632568
Australia	AUS	1953	3.900000095367432
Australia	AUS	1954	4.5
Australia	AUS	1955	8.600000381469727
Australia	AUS	1956	5.199999809265137
Australia	AUS	1957	8.899999618530273
Australia	AUS	1958	5.800000190734863
Australia	AUS	1959	6.099999904632568
Australia	AUS	1960	9.100000381469727
Australia	AUS	1961	9
Australia	AUS	1962	8.800000190734863
Australia	AUS	1963	8.699999809265137
Australia	AUS	1964	8.800000190734863
Australia	AUS	1965	8.699999809265137
Australia	AUS	1966	8.899999618530273
Australia	AUS	1967	8.5
Australia	AUS	1968	8.800000190734863
Australia	AUS	1969	8.899999618530273
Australia	AUS	1970	9.100000381469727
Australia	AUS	1971	8.899999618530273
Australia	AUS	1972	9.199999809265137
Australia	AUS	1973	9.399999618530273
Australia	AUS	1974	10
Australia	AUS	1975	9.699999809265137
Australia	AUS	1976	9.100000381469727
Australia	AUS	1977	9.800000190734863
Australia	AUS	1978	9.600000381469727
Australia	AUS	1979	9.399999618530273
Australia	AUS	1980	9.699999809265137
Australia	AUS	1981	9.300000190734863
Australia	AUS	1982	8.899999618530273
Australia	AUS	1983	8.399999618530273
Australia	AUS	1984	8.199999809265137
Australia	AUS	1985	8.100000381469727
Australia	AUS	1986	8.100000381469727
Australia	AUS	1987	7.599999904632568
Australia	AUS	1988	7.599999904632568
Australia	AUS	1989	7.599999904632568
Australia	AUS	1990	7.599999904632568
Australia	AUS	1991	7.300000190734863
Australia	AUS	1992	7.300000190734863
Australia	AUS	1993	6.599999904632568
Australia	AUS	1994	6.400000095367432
Australia	AUS	1995	6.300000190734863
Australia	AUS	1996	5.599999904632568
Australia	AUS	1997	5.599999904632568
Australia	AUS	1998	5.400000095367432
Australia	AUS	1999	5.099999904632568
Australia	AUS	2000	4.900000095367432
Australia	AUS	2001	4.5
Australia	AUS	2002	4.300000190734863
Australia	AUS	2003	4.5
Australia	AUS	2004	4.300000190734863
Australia	AUS	2005	4.199999809265137
Australia	AUS	2006	4.099999904632568
Australia	AUS	2007	4.099999904632568
Australia	AUS	2008	4.199999809265137
Australia	AUS	2009	4.099999904632568
Australia	AUS	2010	4
Austria	AUT	1923	2.5
Austria	AUT	1924	2.900000095367432
Austria	AUT	1925	2.900000095367432
Austria	AUT	1926	3.099999904632568
Austria	AUT	1927	3.299999952316284
Austria	AUT	1928	3.400000095367432
Austria	AUT	1929	3.5
Austria	AUT	1930	3.5
Austria	AUT	1931	3.299999952316284
Austria	AUT	1932	3.400000095367432
Austria	AUT	1933	3
Austria	AUT	1934	2.900000095367432
Austria	AUT	1935	2.900000095367432
Austria	AUT	1936	2.900000095367432
Austria	AUT	1937	2.799999952316284
Austria	AUT	1938	3.200000047683716
Austria	AUT	1939	4
Austria	AUT	1940	5
Austria	AUT	1941	5.800000190734863
Austria	AUT	1942	5.300000190734863
Austria	AUT	1943	5.300000190734863
Austria	AUT	1944	4.199999809265137
Austria	AUT	1945	1.600000023841858
Austria	AUT	1946	1.100000023841858
Austria	AUT	1947	1.600000023841858
Austria	AUT	1948	2
Austria	AUT	1949	2.5
Austria	AUT	1950	3
Austria	AUT	1951	3.5
Austria	AUT	1952	3.700000047683716
Austria	AUT	1953	3.799999952316284
Austria	AUT	1954	3.299999952316284
Austria	AUT	1955	3.700000047683716
Austria	AUT	1956	4.099999904632568
Austria	AUT	1957	4.300000190734863
Austria	AUT	1958	4.599999904632568
Austria	AUT	1959	4.699999809265137
Austria	AUT	1960	4.800000190734863
Austria	AUT	1961	4.699999809265137
Austria	AUT	1962	4.900000095367432
Austria	AUT	1963	5.099999904632568
Austria	AUT	1964	5.199999809265137
Austria	AUT	1965	5.400000095367432
Austria	AUT	1966	5.800000190734863
Austria	AUT	1967	5.900000095367432
Austria	AUT	1968	6
Austria	AUT	1969	6.199999809265137
Austria	AUT	1970	6.5
Austria	AUT	1971	6.599999904632568
Austria	AUT	1972	6.5
Austria	AUT	1973	7
Austria	AUT	1974	6.900000095367432
Austria	AUT	1975	6.599999904632568
Austria	AUT	1976	6.800000190734863
Austria	AUT	1977	6.900000095367432
Austria	AUT	1978	7
Austria	AUT	1979	7.199999809265137
Austria	AUT	1980	7.099999904632568
Austria	AUT	1981	7.099999904632568
Austria	AUT	1982	7
Austria	AUT	1983	7.199999809265137
Austria	AUT	1984	7
Austria	AUT	1985	7
Austria	AUT	1986	7
Austria	AUT	1987	6.800000190734863
Austria	AUT	1988	6.400000095367432
Austria	AUT	1989	6.199999809265137
Austria	AUT	1990	6.300000190734863
Austria	AUT	1991	6.400000095367432
Austria	AUT	1992	6.099999904632568
Austria	AUT	1993	5.800000190734863
Austria	AUT	1994	5.900000095367432
Austria	AUT	1995	5.599999904632568
Austria	AUT	1996	5.400000095367432
Austria	AUT	1997	5.699999809265137
Austria	AUT	1998	6.400000095367432
Austria	AUT	1999	6.599999904632568
Austria	AUT	2000	6.5
Austria	AUT	2001	6.300000190734863
Austria	AUT	2002	4.800000190734863
Austria	AUT	2003	4.599999904632568
Austria	AUT	2004	4.599999904632568
Azerbaijan	AZE	1988	5.099999904632568
Azerbaijan	AZE	1989	4.900000095367432
Azerbaijan	AZE	1990	4.400000095367432
Azerbaijan	AZE	1991	5.199999809265137
Azerbaijan	AZE	1992	3.799999952316284
Azerbaijan	AZE	1993	1.100000023841858
Azerbaijan	AZE	1994	3.299999952316284
Azerbaijan	AZE	1995	3.299999952316284
Azerbaijan	AZE	1996	3.299999952316284
Azerbaijan	AZE	1997	3.400000095367432
Azerbaijan	AZE	1998	3.200000047683716
Belarus	BLR	1988	4.400000095367432
Belarus	BLR	1989	4.300000190734863
Belarus	BLR	1990	4.300000190734863
Belarus	BLR	1991	4.699999809265137
Belarus	BLR	1992	4.699999809265137
Belarus	BLR	1993	4.599999904632568
Belarus	BLR	1994	4.800000190734863
Belarus	BLR	1995	4.800000190734863
Belarus	BLR	1996	5.099999904632568
Belarus	BLR	1997	5.199999809265137
Belarus	BLR	1998	5.400000095367432
Belgium	BEL	1921	6.599999904632568
Belgium	BEL	1922	7.099999904632568
Belgium	BEL	1923	7.300000190734863
Belgium	BEL	1924	7.5
Belgium	BEL	1925	7.400000095367432
Belgium	BEL	1926	7.5
Belgium	BEL	1927	7.599999904632568
Belgium	BEL	1928	7.699999809265137
Belgium	BEL	1929	7.800000190734863
Belgium	BEL	1930	8
Belgium	BEL	1931	8
Belgium	BEL	1932	7.5
Belgium	BEL	1933	7.300000190734863
Belgium	BEL	1934	7
Belgium	BEL	1935	7.099999904632568
Belgium	BEL	1936	7.300000190734863
Belgium	BEL	1937	7.099999904632568
Belgium	BEL	1938	7.099999904632568
Belgium	BEL	1939	7.5
Belgium	BEL	1940	6.199999809265137
Belgium	BEL	1941	5.599999904632568
Belgium	BEL	1942	4.699999809265137
Belgium	BEL	1943	2.5
Belgium	BEL	1944	2.400000095367432
Belgium	BEL	1945	3.400000095367432
Belgium	BEL	1946	6.400000095367432
Belgium	BEL	1947	7.099999904632568
Belgium	BEL	1948	7.199999809265137
Belgium	BEL	1949	7
Belgium	BEL	1950	6.900000095367432
Belgium	BEL	1951	6.800000190734863
Belgium	BEL	1952	7
Belgium	BEL	1953	6.900000095367432
Belgium	BEL	1954	6.800000190734863
Belgium	BEL	1955	6.699999809265137
Belgium	BEL	1956	6.900000095367432
Belgium	BEL	1957	7.099999904632568
Belgium	BEL	1958	7.199999809265137
Belgium	BEL	1959	7.099999904632568
Belgium	BEL	1960	7.300000190734863
Belgium	BEL	1961	7.300000190734863
Belgium	BEL	1962	7.400000095367432
Belgium	BEL	1963	7.400000095367432
Belgium	BEL	1964	7.400000095367432
Belgium	BEL	1965	7.800000190734863
Belgium	BEL	1966	8
Belgium	BEL	1967	8.399999618530273
Belgium	BEL	1968	8.100000381469727
Belgium	BEL	1969	8.199999809265137
Belgium	BEL	1970	8.399999618530273
Belgium	BEL	1971	8.5
Belgium	BEL	1972	8.600000381469727
Belgium	BEL	1973	8.899999618530273
Belgium	BEL	1974	8.800000190734863
Belgium	BEL	1975	8.300000190734863
Belgium	BEL	1976	8.199999809265137
Belgium	BEL	1977	7.900000095367432
Belgium	BEL	1978	7
Belgium	BEL	1979	7.300000190734863
Belgium	BEL	1980	7.300000190734863
Belgium	BEL	1981	7.300000190734863
Belgium	BEL	1982	8.100000381469727
Belgium	BEL	1983	8
Belgium	BEL	1984	8.100000381469727
Belgium	BEL	1985	7.599999904632568
Belgium	BEL	1986	7.300000190734863
Belgium	BEL	1987	6.699999809265137
Belgium	BEL	1988	6.699999809265137
Belgium	BEL	1989	6.300000190734863
Belgium	BEL	1990	6
Belgium	BEL	1991	6.099999904632568
Belgium	BEL	1992	5.900000095367432
Belgium	BEL	1993	5.599999904632568
Belgium	BEL	1994	5.5
Belgium	BEL	1995	6
Belgium	BEL	1996	6.300000190734863
Belgium	BEL	1997	6.400000095367432
Belgium	BEL	1998	6.699999809265137
Belgium	BEL	1999	6.800000190734863
Belgium	BEL	2000	7
Belgium	BEL	2001	6.199999809265137
Belgium	BEL	2002	7
Belgium	BEL	2003	7
Belgium	BEL	2004	6.699999809265137
Belgium	BEL	2005	6.5
Belgium	BEL	2006	6.800000190734863
Belgium	BEL	2007	6
Belgium	BEL	2008	5.5
Belgium	BEL	2009	5.699999809265137
Belgium	BEL	2010	6.300000190734863
Belgium	BEL	2011	5.199999809265137
Bulgaria	BGR	1913	0.2000000029802322
Bulgaria	BGR	1920	0.800000011920929
Bulgaria	BGR	1921	1.399999976158142
Bulgaria	BGR	1922	2
Bulgaria	BGR	1923	2.299999952316284
Bulgaria	BGR	1960	4
Bulgaria	BGR	1961	4.300000190734863
Bulgaria	BGR	1962	4.5
Bulgaria	BGR	1963	4.900000095367432
Bulgaria	BGR	1964	4.5
Bulgaria	BGR	1965	3.900000095367432
Bulgaria	BGR	1966	5.099999904632568
Bulgaria	BGR	1967	3.400000095367432
Bulgaria	BGR	1968	4.699999809265137
Bulgaria	BGR	1969	6.300000190734863
Bulgaria	BGR	1970	4.099999904632568
Bulgaria	BGR	1971	5.099999904632568
Bulgaria	BGR	1972	5.300000190734863
Bulgaria	BGR	1973	5.5
Bulgaria	BGR	1974	6.699999809265137
Bulgaria	BGR	1975	5.300000190734863
Bulgaria	BGR	1976	5.599999904632568
Bulgaria	BGR	1977	6.699999809265137
Bulgaria	BGR	1978	5.599999904632568
Bulgaria	BGR	1979	5.599999904632568
Bulgaria	BGR	1980	5.199999809265137
Bulgaria	BGR	1981	5.099999904632568
Bulgaria	BGR	1982	5.099999904632568
Bulgaria	BGR	1983	5.699999809265137
Bulgaria	BGR	1984	6.300000190734863
Bulgaria	BGR	1985	6.599999904632568
Bulgaria	BGR	1986	7.099999904632568
Bulgaria	BGR	1987	6.199999809265137
Bulgaria	BGR	1988	5.300000190734863
Bulgaria	BGR	1989	5.400000095367432
Bulgaria	BGR	1990	4.699999809265137
Bulgaria	BGR	1991	6
Bulgaria	BGR	1992	7.099999904632568
Bulgaria	BGR	1993	7.5
Bulgaria	BGR	1994	6
Bulgaria	BGR	1995	6.400000095367432
Bulgaria	BGR	1996	7.599999904632568
Bulgaria	BGR	1997	7.400000095367432
Bulgaria	BGR	1998	7.199999809265137
Bulgaria	BGR	1999	7.599999904632568
Bulgaria	BGR	2000	7.599999904632568
Bulgaria	BGR	2001	7.800000190734863
Bulgaria	BGR	2002	8.899999618530273
Bulgaria	BGR	2003	10
Bulgaria	BGR	2004	9.399999618530273
Bulgaria	BGR	2007	8.100000381469727
Bulgaria	BGR	2008	8.800000190734863
Bulgaria	BGR	2009	8.300000190734863
Bulgaria	BGR	2010	6.599999904632568
Bulgaria	BGR	2011	5.699999809265137
Bulgaria	BGR	2012	5.800000190734863
Bulgaria	BGR	2013	6
Bulgaria	BGR	2014	5.900000095367432
Canada	CAN	1920	1
Canada	CAN	1921	1.100000023841858
Canada	CAN	1922	0.8999999761581421
Canada	CAN	1923	1
Canada	CAN	1924	1.100000023841858
Canada	CAN	1925	1.200000047683716
Canada	CAN	1926	1.399999976158142
Canada	CAN	1927	1.600000023841858
Canada	CAN	1928	1.799999952316284
Canada	CAN	1929	2.099999904632568
Canada	CAN	1930	2
Canada	CAN	1931	1.700000047683716
Canada	CAN	1932	1.399999976158142
Canada	CAN	1933	1.600000023841858
Canada	CAN	1934	1.799999952316284
Canada	CAN	1935	1.899999976158142
Canada	CAN	1936	2
Canada	CAN	1937	2.299999952316284
Canada	CAN	1938	2.400000095367432
Canada	CAN	1939	2.400000095367432
Canada	CAN	1940	2.599999904632568
Canada	CAN	1941	2.900000095367432
Canada	CAN	1942	3.299999952316284
Canada	CAN	1943	3.599999904632568
Canada	CAN	1944	3.700000047683716
Canada	CAN	1945	4.5
Canada	CAN	1946	4.699999809265137
Canada	CAN	1947	4.699999809265137
Canada	CAN	1948	4.800000190734863
Canada	CAN	1949	4.900000095367432
Canada	CAN	1950	4.900000095367432
Canada	CAN	1951	4.400000095367432
Canada	CAN	1952	4.900000095367432
Canada	CAN	1953	5.699999809265137
Canada	CAN	1954	5.800000190734863
Canada	CAN	1955	8.600000381469727
Canada	CAN	1956	8.800000190734863
Canada	CAN	1957	9.300000190734863
Canada	CAN	1958	9.699999809265137
Canada	CAN	1959	9.899999618530273
Canada	CAN	1960	9.800000190734863
Canada	CAN	1961	10.19999980926514
Canada	CAN	1962	10.5
Canada	CAN	1963	10.5
Canada	CAN	1964	10.39999961853027
Canada	CAN	1965	10.69999980926514
Canada	CAN	1966	10.80000019073486
Canada	CAN	1967	10.60000038146973
Canada	CAN	1968	10.30000019073486
Canada	CAN	1969	10.10000038146973
Canada	CAN	1970	10.5
Canada	CAN	1971	10.5
Canada	CAN	1972	10.60000038146973
Canada	CAN	1973	10.80000019073486
Canada	CAN	1974	10.69999980926514
Canada	CAN	1975	10.60000038146973
Canada	CAN	1976	10.89999961853027
Canada	CAN	1977	10.69999980926514
Canada	CAN	1978	10.39999961853027
Canada	CAN	1979	10.5
Canada	CAN	1980	10.30000019073486
Canada	CAN	1981	10.30000019073486
Canada	CAN	1982	10.39999961853027
Canada	CAN	1983	9.699999809265137
Canada	CAN	1984	9.600000381469727
Canada	CAN	1985	9.100000381469727
Canada	CAN	1986	8.699999809265137
Canada	CAN	1987	8.300000190734863
Canada	CAN	1988	8
Canada	CAN	1989	7.300000190734863
Canada	CAN	1990	7
Canada	CAN	1991	6.300000190734863
Canada	CAN	1992	6.400000095367432
Canada	CAN	1993	6
Canada	CAN	1994	6.599999904632568
Canada	CAN	1995	5.900000095367432
Canada	CAN	1996	6.199999809265137
Canada	CAN	1997	5.800000190734863
Canada	CAN	1998	5.800000190734863
Canada	CAN	1999	5.699999809265137
Canada	CAN	2000	5.300000190734863
Canada	CAN	2001	5
Canada	CAN	2002	4.400000095367432
Canada	CAN	2003	4.199999809265137
Canada	CAN	2004	4
Canada	CAN	2005	3.700000047683716
Canada	CAN	2006	3.400000095367432
Canada	CAN	2007	3.200000047683716
Canada	CAN	2008	3
Canada	CAN	2009	3.099999904632568
Canada	CAN	2010	3.5
Croatia	HRV	1993	6.800000190734863
Croatia	HRV	1994	6.800000190734863
Croatia	HRV	1995	6.800000190734863
Croatia	HRV	1996	8
Croatia	HRV	1997	6.699999809265137
Croatia	HRV	1998	7.199999809265137
Croatia	HRV	1999	7
Croatia	HRV	2000	6.400000095367432
Croatia	HRV	2001	6.300000190734863
Croatia	HRV	2002	5.5
Croatia	HRV	2003	5.400000095367432
Croatia	HRV	2004	4.900000095367432
Croatia	HRV	2005	5.400000095367432
Croatia	HRV	2006	5.900000095367432
Croatia	HRV	2007	6.5
Croatia	HRV	2008	6.099999904632568
Croatia	HRV	2009	4.300000190734863
Croatia	HRV	2010	4.900000095367432
Croatia	HRV	2011	5
Croatia	HRV	2012	5
Croatia	HRV	2013	4.699999809265137
Czech Republic	CZE	1975	6.800000190734863
Czech Republic	CZE	1980	6.900000095367432
Czech Republic	CZE	1981	7
Czech Republic	CZE	1982	6.699999809265137
Czech Republic	CZE	1983	6.900000095367432
Czech Republic	CZE	1984	6.699999809265137
Czech Republic	CZE	1985	6.699999809265137
Czech Republic	CZE	1986	6.800000190734863
Czech Republic	CZE	1987	6.5
Czech Republic	CZE	1988	6.199999809265137
Czech Republic	CZE	1989	6.199999809265137
Czech Republic	CZE	1993	5.300000190734863
Czech Republic	CZE	1994	6.699999809265137
Czech Republic	CZE	1995	6.800000190734863
Czech Republic	CZE	1996	7.400000095367432
Czech Republic	CZE	1997	7.900000095367432
Czech Republic	CZE	1998	6.099999904632568
Czech Republic	CZE	1999	6.900000095367432
Czech Republic	CZE	2000	6.199999809265137
Czech Republic	CZE	2001	5.400000095367432
Czech Republic	CZE	2002	6.199999809265137
Czech Republic	CZE	2003	7.5
Czech Republic	CZE	2004	7.599999904632568
Czech Republic	CZE	2005	7.599999904632568
Czech Republic	CZE	2006	6.400000095367432
Czech Republic	CZE	2007	6.699999809265137
Czech Republic	CZE	2008	6.300000190734863
Czech Republic	CZE	2009	6
Czech Republic	CZE	2010	5.5
Czech Republic	CZE	2011	5.099999904632568
Czech Republic	CZE	2012	5.300000190734863
Czech Republic	CZE	2013	4.099999904632568
Czech Republic	CZE	2014	4.400000095367432
Czechoslovakia	OWID_CZS	1923	2.200000047683716
Czechoslovakia	OWID_CZS	1924	2.5
Czechoslovakia	OWID_CZS	1925	2.599999904632568
Czechoslovakia	OWID_CZS	1926	2.700000047683716
Czechoslovakia	OWID_CZS	1927	2.900000095367432
Czechoslovakia	OWID_CZS	1928	3.099999904632568
Czechoslovakia	OWID_CZS	1929	3.200000047683716
Czechoslovakia	OWID_CZS	1930	3.200000047683716
Czechoslovakia	OWID_CZS	1931	2.900000095367432
Czechoslovakia	OWID_CZS	1932	2.700000047683716
Czechoslovakia	OWID_CZS	1933	2.599999904632568
Czechoslovakia	OWID_CZS	1934	2.599999904632568
Czechoslovakia	OWID_CZS	1937	2.700000047683716
Czechoslovakia	OWID_CZS	1948	4
Czechoslovakia	OWID_CZS	1950	4.300000190734863
Czechoslovakia	OWID_CZS	1953	4.699999809265137
Czechoslovakia	OWID_CZS	1955	4.699999809265137
Czechoslovakia	OWID_CZS	1960	5.099999904632568
Czechoslovakia	OWID_CZS	1961	5.300000190734863
Czechoslovakia	OWID_CZS	1962	4.900000095367432
Czechoslovakia	OWID_CZS	1963	5
Czechoslovakia	OWID_CZS	1964	4.599999904632568
Czechoslovakia	OWID_CZS	1965	5
Czechoslovakia	OWID_CZS	1966	5.099999904632568
Czechoslovakia	OWID_CZS	1967	5.099999904632568
Czechoslovakia	OWID_CZS	1968	5.400000095367432
Czechoslovakia	OWID_CZS	1969	4.599999904632568
Czechoslovakia	OWID_CZS	1970	5.099999904632568
Czechoslovakia	OWID_CZS	1971	5.199999809265137
Czechoslovakia	OWID_CZS	1972	5.099999904632568
Czechoslovakia	OWID_CZS	1973	5.199999809265137
Czechoslovakia	OWID_CZS	1974	5.300000190734863
Czechoslovakia	OWID_CZS	1975	5.5
Czechoslovakia	OWID_CZS	1976	5.599999904632568
Czechoslovakia	OWID_CZS	1977	5.699999809265137
Czechoslovakia	OWID_CZS	1978	5.599999904632568
Czechoslovakia	OWID_CZS	1979	5.699999809265137
Czechoslovakia	OWID_CZS	1980	5.699999809265137
Czechoslovakia	OWID_CZS	1981	6.699999809265137
Czechoslovakia	OWID_CZS	1982	6.699999809265137
Czechoslovakia	OWID_CZS	1983	6.699999809265137
Czechoslovakia	OWID_CZS	1984	6.900000095367432
Czechoslovakia	OWID_CZS	1985	6.5
Czechoslovakia	OWID_CZS	1986	6.5
Czechoslovakia	OWID_CZS	1987	6.400000095367432
Czechoslovakia	OWID_CZS	1988	6.400000095367432
Czechoslovakia	OWID_CZS	1989	6.099999904632568
Czechoslovakia	OWID_CZS	1990	6.599999904632568
Czechoslovakia	OWID_CZS	1991	6
Czechoslovakia	OWID_CZS	1992	6.599999904632568
Denmark	DNK	1920	1.100000023841858
Denmark	DNK	1921	1
Denmark	DNK	1922	1.100000023841858
Denmark	DNK	1923	1.299999952316284
Denmark	DNK	1924	1.299999952316284
Denmark	DNK	1925	1.399999976158142
Denmark	DNK	1926	1.5
Denmark	DNK	1927	1.5
Denmark	DNK	1928	1.700000047683716
Denmark	DNK	1929	1.100000023841858
Denmark	DNK	1930	1.399999976158142
Denmark	DNK	1931	1.399999976158142
Denmark	DNK	1932	1.200000047683716
Denmark	DNK	1933	1.200000047683716
Denmark	DNK	1934	1.200000047683716
Denmark	DNK	1935	1.299999952316284
Denmark	DNK	1936	1.399999976158142
Denmark	DNK	1937	1.5
Denmark	DNK	1938	1.5
Denmark	DNK	1939	1.700000047683716
Denmark	DNK	1940	1.600000023841858
Denmark	DNK	1941	1.5
Denmark	DNK	1942	1.700000047683716
Denmark	DNK	1943	1
Denmark	DNK	1944	1.200000047683716
Denmark	DNK	1945	1.100000023841858
Denmark	DNK	1946	1.899999976158142
Denmark	DNK	1947	2.099999904632568
Denmark	DNK	1948	2.299999952316284
Denmark	DNK	1949	3.099999904632568
Denmark	DNK	1950	5.199999809265137
Denmark	DNK	1951	4.699999809265137
Denmark	DNK	1952	5.099999904632568
Denmark	DNK	1953	5.199999809265137
Denmark	DNK	1954	5
Denmark	DNK	1955	5
Denmark	DNK	1956	4.900000095367432
Denmark	DNK	1957	5
Denmark	DNK	1958	5.300000190734863
Denmark	DNK	1959	5.400000095367432
Denmark	DNK	1960	5.599999904632568
Denmark	DNK	1961	5.400000095367432
Denmark	DNK	1962	5.5
Denmark	DNK	1963	5.599999904632568
Denmark	DNK	1964	5.5
Denmark	DNK	1965	5.599999904632568
Denmark	DNK	1966	5.599999904632568
Denmark	DNK	1967	5.599999904632568
Denmark	DNK	1968	5.699999809265137
Denmark	DNK	1969	5.900000095367432
Denmark	DNK	1970	5.800000190734863
Denmark	DNK	1971	5.900000095367432
Denmark	DNK	1972	6.099999904632568
Denmark	DNK	1973	6.199999809265137
Denmark	DNK	1974	6.300000190734863
Denmark	DNK	1975	6.199999809265137
Denmark	DNK	1976	6.400000095367432
Denmark	DNK	1977	6.300000190734863
Denmark	DNK	1978	6.099999904632568
Denmark	DNK	1979	6.099999904632568
Denmark	DNK	1980	6
Denmark	DNK	1981	6.099999904632568
Denmark	DNK	1982	6.599999904632568
Denmark	DNK	1983	6.099999904632568
Denmark	DNK	1984	6.300000190734863
Denmark	DNK	1985	6.300000190734863
Denmark	DNK	1986	6.199999809265137
Denmark	DNK	1987	6
Denmark	DNK	1988	5.900000095367432
Denmark	DNK	1989	5.800000190734863
Denmark	DNK	1990	5.699999809265137
Denmark	DNK	1991	5.699999809265137
Denmark	DNK	1992	5.699999809265137
Denmark	DNK	1993	5.599999904632568
Denmark	DNK	1994	5.5
Denmark	DNK	1995	5.5
Denmark	DNK	1996	5.400000095367432
Denmark	DNK	1997	5.400000095367432
Denmark	DNK	1998	5.400000095367432
Denmark	DNK	1999	5.599999904632568
Denmark	DNK	2000	6.400000095367432
Denmark	DNK	2001	6.199999809265137
Denmark	DNK	2002	6.099999904632568
Denmark	DNK	2003	6.400000095367432
Denmark	DNK	2004	6.300000190734863
Denmark	DNK	2005	5.900000095367432
Denmark	DNK	2006	6
Denmark	DNK	2007	5.599999904632568
Denmark	DNK	2008	5.5
Denmark	DNK	2009	5.5
Denmark	DNK	2010	5.400000095367432
Estonia	EST	1988	4.400000095367432
Estonia	EST	1989	4.300000190734863
Estonia	EST	1990	4.300000190734863
Estonia	EST	1991	4.699999809265137
Estonia	EST	1992	4.800000190734863
Estonia	EST	1993	4.900000095367432
Estonia	EST	1994	5
Estonia	EST	1995	5
Estonia	EST	1996	5.300000190734863
Estonia	EST	1997	5.400000095367432
Estonia	EST	1998	5.400000095367432
Estonia	EST	1999	5.400000095367432
Estonia	EST	2000	4.800000190734863
Estonia	EST	2001	5.099999904632568
Estonia	EST	2002	5.5
Estonia	EST	2003	5.099999904632568
Estonia	EST	2004	5.400000095367432
Estonia	EST	2005	5.599999904632568
Estonia	EST	2006	5.199999809265137
Estonia	EST	2007	5.300000190734863
Estonia	EST	2008	5.099999904632568
Estonia	EST	2009	5.099999904632568
Estonia	EST	2010	4.800000190734863
Estonia	EST	2011	4.599999904632568
Estonia	EST	2012	4.699999809265137
Estonia	EST	2013	4.5
Estonia	EST	2014	4.5
Finland	FIN	1920	3.599999904632568
Finland	FIN	1921	2.700000047683716
Finland	FIN	1922	2.900000095367432
Finland	FIN	1923	3.5
Finland	FIN	1924	3.599999904632568
Finland	FIN	1925	3.599999904632568
Finland	FIN	1926	3.5
Finland	FIN	1927	4
Finland	FIN	1928	4.099999904632568
Finland	FIN	1929	4.199999809265137
Finland	FIN	1930	4.400000095367432
Finland	FIN	1931	3.400000095367432
Finland	FIN	1932	3.200000047683716
Finland	FIN	1933	3.299999952316284
Finland	FIN	1934	3.599999904632568
Finland	FIN	1935	3.700000047683716
Finland	FIN	1936	3.799999952316284
Finland	FIN	1937	4.199999809265137
Finland	FIN	1938	4.599999904632568
Finland	FIN	1939	4
Finland	FIN	1940	3.799999952316284
Finland	FIN	1941	4.599999904632568
Finland	FIN	1942	3.700000047683716
Finland	FIN	1943	3.700000047683716
Finland	FIN	1944	3
Finland	FIN	1945	2.099999904632568
Finland	FIN	1946	2.900000095367432
Finland	FIN	1947	3.599999904632568
Finland	FIN	1948	4.199999809265137
Finland	FIN	1949	4.199999809265137
Finland	FIN	1950	5
Finland	FIN	1951	5
Finland	FIN	1952	5.300000190734863
Finland	FIN	1953	5.099999904632568
Finland	FIN	1954	5.400000095367432
Finland	FIN	1955	5.400000095367432
Finland	FIN	1956	5.5
Finland	FIN	1957	5.400000095367432
Finland	FIN	1958	5.300000190734863
Finland	FIN	1959	5.599999904632568
Finland	FIN	1960	5.800000190734863
Finland	FIN	1961	5.900000095367432
Finland	FIN	1962	6
Finland	FIN	1963	6.5
Finland	FIN	1964	5.300000190734863
Finland	FIN	1965	6
Finland	FIN	1966	5.800000190734863
Finland	FIN	1967	6.099999904632568
Finland	FIN	1968	6
Finland	FIN	1969	6.099999904632568
Finland	FIN	1970	5.800000190734863
Finland	FIN	1971	6.300000190734863
Finland	FIN	1972	6.599999904632568
Finland	FIN	1973	6.300000190734863
Finland	FIN	1974	6.699999809265137
Finland	FIN	1975	6.599999904632568
Finland	FIN	1976	5.699999809265137
Finland	FIN	1977	5.900000095367432
Finland	FIN	1978	5.800000190734863
Finland	FIN	1979	6
Finland	FIN	1980	5.699999809265137
Finland	FIN	1981	5.300000190734863
Finland	FIN	1982	5.5
Finland	FIN	1983	5.599999904632568
Finland	FIN	1984	5.800000190734863
Finland	FIN	1985	5.300000190734863
Finland	FIN	1986	5.5
Finland	FIN	1987	5.800000190734863
Finland	FIN	1988	5.5
Finland	FIN	1989	5.699999809265137
Finland	FIN	1990	5.300000190734863
Finland	FIN	1991	5.199999809265137
Finland	FIN	1992	5.199999809265137
Finland	FIN	1993	4.699999809265137
Finland	FIN	1994	4.400000095367432
Finland	FIN	1995	4
Finland	FIN	1996	4.300000190734863
Finland	FIN	1997	4.199999809265137
Finland	FIN	1998	4.199999809265137
Finland	FIN	1999	4.300000190734863
Finland	FIN	2000	4
Finland	FIN	2001	4.199999809265137
Finland	FIN	2002	4.199999809265137
Finland	FIN	2003	4
Finland	FIN	2004	4
Finland	FIN	2005	4.099999904632568
Finland	FIN	2006	4
Finland	FIN	2007	3.900000095367432
Finland	FIN	2008	5.099999904632568
Finland	FIN	2009	2.900000095367432
France	FRA	1875	0.1000000014901161
France	FRA	1880	0.1000000014901161
France	FRA	1885	0.1000000014901161
France	FRA	1890	0.1000000014901161
France	FRA	1895	0.1000000014901161
France	FRA	1900	0.2000000029802322
France	FRA	1901	0.2000000029802322
France	FRA	1902	0.2000000029802322
France	FRA	1903	0.2000000029802322
France	FRA	1904	0.2000000029802322
France	FRA	1905	0.2000000029802322
France	FRA	1906	0.2000000029802322
France	FRA	1907	0.300000011920929
France	FRA	1908	0.300000011920929
France	FRA	1909	0.300000011920929
France	FRA	1910	0.300000011920929
France	FRA	1913	0.4000000059604645
France	FRA	1923	0.699999988079071
France	FRA	1924	0.8999999761581421
France	FRA	1932	1.600000023841858
France	FRA	1933	1.600000023841858
France	FRA	1934	1.5
France	FRA	1935	1.399999976158142
France	FRA	1936	1.5
France	FRA	1937	1.600000023841858
France	FRA	1938	1.600000023841858
France	FRA	1939	1.799999952316284
France	FRA	1940	1.700000047683716
France	FRA	1941	1.399999976158142
France	FRA	1942	1
France	FRA	1943	0.8999999761581421
France	FRA	1944	0.800000011920929
France	FRA	1945	1.200000047683716
France	FRA	1946	1.600000023841858
France	FRA	1947	2.099999904632568
France	FRA	1948	2.299999952316284
France	FRA	1949	2.400000095367432
France	FRA	1950	4.400000095367432
France	FRA	1951	4.400000095367432
France	FRA	1952	4.5
France	FRA	1953	4.400000095367432
France	FRA	1954	4.5
France	FRA	1955	4.599999904632568
France	FRA	1956	4.800000190734863
France	FRA	1957	5.099999904632568
France	FRA	1958	5.199999809265137
France	FRA	1959	4.900000095367432
France	FRA	1960	5
France	FRA	1961	5
France	FRA	1962	5.099999904632568
France	FRA	1963	5.099999904632568
France	FRA	1964	5.099999904632568
France	FRA	1965	5.300000190734863
France	FRA	1966	5.300000190734863
France	FRA	1967	5.599999904632568
France	FRA	1968	5.599999904632568
France	FRA	1969	5.599999904632568
France	FRA	1970	5.800000190734863
France	FRA	1971	5.900000095367432
France	FRA	1972	5.699999809265137
France	FRA	1973	5.900000095367432
France	FRA	1974	6.099999904632568
France	FRA	1975	6.300000190734863
France	FRA	1976	6.099999904632568
France	FRA	1977	6.300000190734863
France	FRA	1978	6.099999904632568
France	FRA	1979	6.199999809265137
France	FRA	1980	6.099999904632568
France	FRA	1981	6
France	FRA	1982	6
France	FRA	1983	6.099999904632568
France	FRA	1984	6.099999904632568
France	FRA	1985	6.400000095367432
France	FRA	1986	6.199999809265137
France	FRA	1987	6.099999904632568
France	FRA	1988	6
France	FRA	1989	6
France	FRA	1990	5.900000095367432
France	FRA	1991	6
France	FRA	1992	5.900000095367432
France	FRA	1993	5.699999809265137
France	FRA	1994	5.599999904632568
France	FRA	1995	5.400000095367432
France	FRA	1996	5.400000095367432
France	FRA	1997	5.199999809265137
France	FRA	1998	5.199999809265137
France	FRA	1999	5.199999809265137
France	FRA	2000	5.099999904632568
France	FRA	2001	5.199999809265137
France	FRA	2002	4.900000095367432
France	FRA	2003	4.300000190734863
France	FRA	2004	3.5
France	FRA	2005	3.5
France	FRA	2006	3.5
France	FRA	2007	3.5
France	FRA	2008	3.400000095367432
France	FRA	2009	3.5
France	FRA	2010	3.5
Georgia	GEO	1988	6.300000190734863
Georgia	GEO	1989	6.199999809265137
Georgia	GEO	1990	6.099999904632568
Georgia	GEO	1991	6.300000190734863
Georgia	GEO	1992	4.099999904632568
Georgia	GEO	1993	5.599999904632568
Georgia	GEO	1994	6.199999809265137
Georgia	GEO	1995	6.400000095367432
Georgia	GEO	1996	6.599999904632568
Georgia	GEO	1997	6.699999809265137
Georgia	GEO	1998	6.900000095367432
Georgia	GEO	1999	7
Germany	DEU	1906	0.2000000029802322
Germany	DEU	1907	0.300000011920929
Germany	DEU	1908	0.4000000059604645
Germany	DEU	1909	0.4000000059604645
Germany	DEU	1910	0.5
Germany	DEU	1911	0.6000000238418579
Germany	DEU	1912	0.699999988079071
Germany	DEU	1913	0.699999988079071
Germany	DEU	1925	1.700000047683716
Germany	DEU	1926	1.600000023841858
Germany	DEU	1927	1.799999952316284
Germany	DEU	1928	1.799999952316284
Germany	DEU	1929	1.799999952316284
Germany	DEU	1930	1.600000023841858
Germany	DEU	1931	1.5
Germany	DEU	1932	2.299999952316284
Germany	DEU	1933	2.299999952316284
Germany	DEU	1934	2.5
Germany	DEU	1935	2.5
Germany	DEU	1936	2.599999904632568
Germany	DEU	1937	2.799999952316284
Germany	DEU	1938	3.200000047683716
Germany	DEU	1950	2.700000047683716
Germany	DEU	1951	3.099999904632568
Germany	DEU	1952	3.099999904632568
Germany	DEU	1953	3.299999952316284
Germany	DEU	1954	3.5
Germany	DEU	1955	3.799999952316284
Germany	DEU	1956	4
Germany	DEU	1957	4.400000095367432
Germany	DEU	1958	4.400000095367432
Germany	DEU	1959	4.699999809265137
Germany	DEU	1960	5.099999904632568
Germany	DEU	1961	5.400000095367432
Germany	DEU	1962	5.300000190734863
Germany	DEU	1963	5.400000095367432
Germany	DEU	1964	5.699999809265137
Germany	DEU	1965	6
Germany	DEU	1966	6.199999809265137
Germany	DEU	1967	6.099999904632568
Germany	DEU	1968	6.5
Germany	DEU	1969	6.800000190734863
Germany	DEU	1970	7.099999904632568
Germany	DEU	1971	7.5
Germany	DEU	1972	7.5
Germany	DEU	1973	7.300000190734863
Germany	DEU	1974	7.5
Germany	DEU	1975	7.300000190734863
Germany	DEU	1976	7.599999904632568
Germany	DEU	1977	7
Germany	DEU	1978	7.300000190734863
Germany	DEU	1979	7.400000095367432
Germany	DEU	1980	7.5
Germany	DEU	1981	7.599999904632568
Germany	DEU	1982	6.900000095367432
Germany	DEU	1983	7.199999809265137
Germany	DEU	1984	7.099999904632568
Germany	DEU	1985	7.199999809265137
Germany	DEU	1986	7
Germany	DEU	1987	7
Germany	DEU	1988	6.900000095367432
Germany	DEU	1989	7
Germany	DEU	1991	6.599999904632568
Germany	DEU	1992	6.099999904632568
Germany	DEU	1993	5.900000095367432
Germany	DEU	1994	6
Germany	DEU	1995	6
Germany	DEU	1996	6
Germany	DEU	1997	6.099999904632568
Germany	DEU	1998	6.099999904632568
Germany	DEU	1999	6.400000095367432
Germany	DEU	2000	6.099999904632568
Germany	DEU	2001	6.199999809265137
Germany	DEU	2002	6.300000190734863
Germany	DEU	2003	5.900000095367432
Germany	DEU	2004	5.199999809265137
Germany	DEU	2005	5
Germany	DEU	2006	4.5
Germany	DEU	2007	4.400000095367432
Germany	DEU	2008	4.199999809265137
Germany	DEU	2009	4.300000190734863
Germany	DEU	2010	4.199999809265137
Germany	DEU	2011	4.400000095367432
Germany	DEU	2012	4.199999809265137
Germany	DEU	2013	4.099999904632568
Germany	DEU	2014	4.099999904632568
Germany	DEU	2015	4.199999809265137
Greece	GRC	1920	3.200000047683716
Greece	GRC	1921	4.300000190734863
Greece	GRC	1922	4.300000190734863
Greece	GRC	1923	3.5
Greece	GRC	1924	3.299999952316284
Greece	GRC	1925	3.599999904632568
Greece	GRC	1926	2.900000095367432
Greece	GRC	1927	2.799999952316284
Greece	GRC	1928	2.700000047683716
Greece	GRC	1929	2.700000047683716
Greece	GRC	1930	2.599999904632568
Greece	GRC	1931	2.599999904632568
Greece	GRC	1932	2.400000095367432
Greece	GRC	1933	2.5
Greece	GRC	1934	2.599999904632568
Greece	GRC	1935	2.599999904632568
Greece	GRC	1936	2.700000047683716
Greece	GRC	1937	2.700000047683716
Greece	GRC	1938	2.900000095367432
Greece	GRC	1939	2.900000095367432
Greece	GRC	1940	3.099999904632568
Greece	GRC	1941	2.599999904632568
Greece	GRC	1942	2.799999952316284
Greece	GRC	1943	2.299999952316284
Greece	GRC	1944	1.299999952316284
Greece	GRC	1945	2.400000095367432
Greece	GRC	1946	3.299999952316284
Greece	GRC	1947	4
Greece	GRC	1948	4.099999904632568
Greece	GRC	1949	4.5
Greece	GRC	1950	4.400000095367432
Greece	GRC	1951	4.300000190734863
Greece	GRC	1952	4.199999809265137
Greece	GRC	1953	4.300000190734863
Greece	GRC	1954	4.199999809265137
Greece	GRC	1955	4.300000190734863
Greece	GRC	1956	4.300000190734863
Greece	GRC	1957	4.400000095367432
Greece	GRC	1958	4.599999904632568
Greece	GRC	1959	4.699999809265137
Greece	GRC	1960	4.699999809265137
Greece	GRC	1961	4.800000190734863
Greece	GRC	1962	4.900000095367432
Greece	GRC	1963	5.099999904632568
Greece	GRC	1964	5.099999904632568
Greece	GRC	1965	5.300000190734863
Greece	GRC	1966	5.599999904632568
Greece	GRC	1967	5.699999809265137
Greece	GRC	1968	5.900000095367432
Greece	GRC	1969	6
Greece	GRC	1970	6.300000190734863
Greece	GRC	1971	6.400000095367432
Greece	GRC	1972	6.599999904632568
Greece	GRC	1973	7
Greece	GRC	1974	7.300000190734863
Greece	GRC	1975	7.5
Greece	GRC	1976	7.900000095367432
Greece	GRC	1977	8.100000381469727
Greece	GRC	1978	8.399999618530273
Greece	GRC	1979	8.300000190734863
Greece	GRC	1980	8.100000381469727
Greece	GRC	1981	7.099999904632568
Greece	GRC	1982	8.600000381469727
Greece	GRC	1983	9
Greece	GRC	1984	9.5
Greece	GRC	1985	9.699999809265137
Greece	GRC	1986	9.899999618530273
Greece	GRC	1987	9.600000381469727
Greece	GRC	1988	9.100000381469727
Greece	GRC	1989	8.699999809265137
Greece	GRC	1990	8.300000190734863
Greece	GRC	1991	8.100000381469727
Greece	GRC	1992	7.099999904632568
Greece	GRC	1993	6.800000190734863
Greece	GRC	1994	9.399999618530273
Greece	GRC	1995	8.899999618530273
Greece	GRC	1996	9.199999809265137
Greece	GRC	1997	9.5
Greece	GRC	1998	8.899999618530273
Greece	GRC	1999	9.699999809265137
Greece	GRC	2000	9.899999618530273
Greece	GRC	2001	10.30000019073486
Greece	GRC	2002	9.800000190734863
Greece	GRC	2003	10.10000038146973
Greece	GRC	2004	10.69999980926514
Greece	GRC	2005	10.39999961853027
Greece	GRC	2006	10.10000038146973
Greece	GRC	2007	10.60000038146973
Greece	GRC	2008	9.100000381469727
Greece	GRC	2009	10.39999961853027
Greece	GRC	2010	7.599999904632568
Greece	GRC	2011	8.300000190734863
Greece	GRC	2012	7
Hungary	HUN	1920	0.4000000059604645
Hungary	HUN	1921	0.800000011920929
Hungary	HUN	1922	1
Hungary	HUN	1923	0.6000000238418579
Hungary	HUN	1924	0.8999999761581421
Hungary	HUN	1925	0.8999999761581421
Hungary	HUN	1926	1
Hungary	HUN	1927	1
Hungary	HUN	1928	1
Hungary	HUN	1929	1
Hungary	HUN	1930	0.8999999761581421
Hungary	HUN	1931	0.800000011920929
Hungary	HUN	1932	0.800000011920929
Hungary	HUN	1933	0.800000011920929
Hungary	HUN	1934	0.800000011920929
Hungary	HUN	1940	2.700000047683716
Hungary	HUN	1951	3.099999904632568
Hungary	HUN	1952	4
Hungary	HUN	1953	4
Hungary	HUN	1954	4.400000095367432
Hungary	HUN	1955	4.699999809265137
Hungary	HUN	1956	5
Hungary	HUN	1957	5.5
Hungary	HUN	1958	5.199999809265137
Hungary	HUN	1959	5.599999904632568
Hungary	HUN	1960	5.800000190734863
Hungary	HUN	1961	6.099999904632568
Hungary	HUN	1962	6
Hungary	HUN	1963	5.699999809265137
Hungary	HUN	1964	5.800000190734863
Hungary	HUN	1965	6.5
Hungary	HUN	1966	7.199999809265137
Hungary	HUN	1967	7.199999809265137
Hungary	HUN	1968	7.5
Hungary	HUN	1969	7
Hungary	HUN	1970	7.5
Hungary	HUN	1971	8
Hungary	HUN	1972	8.600000381469727
Hungary	HUN	1973	7.699999809265137
Hungary	HUN	1974	7.699999809265137
Hungary	HUN	1975	8.399999618530273
Hungary	HUN	1976	8.600000381469727
Hungary	HUN	1977	8.399999618530273
Hungary	HUN	1978	8.300000190734863
Hungary	HUN	1979	8.5
Hungary	HUN	1980	9.399999618530273
Hungary	HUN	1981	9.199999809265137
Hungary	HUN	1982	8.699999809265137
Hungary	HUN	1983	8.199999809265137
Hungary	HUN	1984	9
Hungary	HUN	1985	8.899999618530273
Hungary	HUN	1986	8.899999618530273
Hungary	HUN	1987	8.899999618530273
Hungary	HUN	1988	8.699999809265137
Hungary	HUN	1989	8.899999618530273
Hungary	HUN	1990	9.399999618530273
Hungary	HUN	1991	8.699999809265137
Hungary	HUN	1992	8.5
Hungary	HUN	1993	9
Hungary	HUN	1994	9.300000190734863
Hungary	HUN	1995	9
Hungary	HUN	1996	6.900000095367432
Hungary	HUN	1997	7.199999809265137
Hungary	HUN	1998	7.199999809265137
Hungary	HUN	1999	7.5
Hungary	HUN	2000	7
Hungary	HUN	2001	6.800000190734863
Hungary	HUN	2002	6.5
Hungary	HUN	2003	6.400000095367432
Hungary	HUN	2004	5.300000190734863
Hungary	HUN	2005	5.199999809265137
Hungary	HUN	2006	6.800000190734863
Hungary	HUN	2007	6.599999904632568
Hungary	HUN	2008	6.5
Hungary	HUN	2009	6.199999809265137
Hungary	HUN	2010	6.099999904632568
Hungary	HUN	2011	5.900000095367432
Hungary	HUN	2012	3.299999952316284
Iceland	ISL	1932	1.399999976158142
Iceland	ISL	1933	1.700000047683716
Iceland	ISL	1934	1.899999976158142
Iceland	ISL	1935	1.399999976158142
Iceland	ISL	1936	1.100000023841858
Iceland	ISL	1937	1.200000047683716
Iceland	ISL	1938	1.299999952316284
Iceland	ISL	1939	0.8999999761581421
Iceland	ISL	1940	1.700000047683716
Iceland	ISL	1941	2.099999904632568
Iceland	ISL	1942	2.400000095367432
Iceland	ISL	1943	2.200000047683716
Iceland	ISL	1944	2.400000095367432
Iceland	ISL	1945	3.400000095367432
Iceland	ISL	1946	4.900000095367432
Iceland	ISL	1947	4.5
Iceland	ISL	1948	4.5
Iceland	ISL	1949	4
Iceland	ISL	1950	4.099999904632568
Iceland	ISL	1951	3.799999952316284
Iceland	ISL	1952	3.799999952316284
Iceland	ISL	1953	4.300000190734863
Iceland	ISL	1954	3.799999952316284
Iceland	ISL	1955	3.900000095367432
Iceland	ISL	1956	4.400000095367432
Iceland	ISL	1957	5
Iceland	ISL	1958	4.900000095367432
Iceland	ISL	1959	4.800000190734863
Iceland	ISL	1960	4.699999809265137
Iceland	ISL	1961	5.099999904632568
Iceland	ISL	1962	5.300000190734863
Iceland	ISL	1963	5.5
Iceland	ISL	1964	4.5
Iceland	ISL	1965	5.099999904632568
Iceland	ISL	1966	5.5
Iceland	ISL	1967	5.599999904632568
Iceland	ISL	1968	5.099999904632568
Iceland	ISL	1969	4.5
Iceland	ISL	1970	5.099999904632568
Iceland	ISL	1971	5
Iceland	ISL	1972	5.599999904632568
Iceland	ISL	1973	5.599999904632568
Iceland	ISL	1974	6.300000190734863
Iceland	ISL	1975	6
Iceland	ISL	1976	6.199999809265137
Iceland	ISL	1977	5.800000190734863
Iceland	ISL	1978	6
Iceland	ISL	1979	6.300000190734863
Iceland	ISL	1980	6.300000190734863
Iceland	ISL	1981	6.599999904632568
Iceland	ISL	1982	6.699999809265137
Iceland	ISL	1983	6.900000095367432
Iceland	ISL	1984	7
Iceland	ISL	1985	6.699999809265137
Iceland	ISL	1986	6.5
Iceland	ISL	1987	6.599999904632568
Iceland	ISL	1988	6.300000190734863
Iceland	ISL	1989	6
Iceland	ISL	1990	5.900000095367432
Iceland	ISL	1991	5.900000095367432
Iceland	ISL	1992	5.599999904632568
Iceland	ISL	1993	5.300000190734863
Iceland	ISL	1994	5.199999809265137
Iceland	ISL	1995	5
Iceland	ISL	1996	5
Iceland	ISL	1997	4.800000190734863
Iceland	ISL	1998	4.599999904632568
Iceland	ISL	1999	4.699999809265137
Iceland	ISL	2000	4.5
Iceland	ISL	2001	4.300000190734863
Iceland	ISL	2002	4.199999809265137
Iceland	ISL	2003	3.900000095367432
Iceland	ISL	2004	3.799999952316284
Iceland	ISL	2005	3.700000047683716
Iceland	ISL	2006	3.599999904632568
Iceland	ISL	2007	3.599999904632568
Iceland	ISL	2008	3.5
Iceland	ISL	2009	3.299999952316284
Iceland	ISL	2010	2.900000095367432
Iceland	ISL	2011	2.799999952316284
Iceland	ISL	2012	2.700000047683716
Iceland	ISL	2013	2.299999952316284
Iceland	ISL	2014	2.299999952316284
Iceland	ISL	2015	2.200000047683716
Ireland	IRL	1920	2
Ireland	IRL	1921	2
Ireland	IRL	1922	2
Ireland	IRL	1923	2
Ireland	IRL	1924	2.099999904632568
Ireland	IRL	1925	2.200000047683716
Ireland	IRL	1926	2.299999952316284
Ireland	IRL	1927	2.400000095367432
Ireland	IRL	1928	2.599999904632568
Ireland	IRL	1929	2.700000047683716
Ireland	IRL	1930	2.900000095367432
Ireland	IRL	1931	3.099999904632568
Ireland	IRL	1932	3
Ireland	IRL	1933	3.099999904632568
Ireland	IRL	1934	3.400000095367432
Ireland	IRL	1935	3.400000095367432
Ireland	IRL	1936	3.5
Ireland	IRL	1937	3.700000047683716
Ireland	IRL	1938	4
Ireland	IRL	1939	4.199999809265137
Ireland	IRL	1940	4.199999809265137
Ireland	IRL	1941	3.700000047683716
Ireland	IRL	1942	3.700000047683716
Ireland	IRL	1943	4.300000190734863
Ireland	IRL	1944	4.599999904632568
Ireland	IRL	1945	4.300000190734863
Ireland	IRL	1946	5.5
Ireland	IRL	1947	5.699999809265137
Ireland	IRL	1948	6
Ireland	IRL	1949	6.599999904632568
Ireland	IRL	1950	7
Ireland	IRL	1951	7.900000095367432
Ireland	IRL	1952	7.400000095367432
Ireland	IRL	1953	7.199999809265137
Ireland	IRL	1954	7
Ireland	IRL	1955	7.400000095367432
Ireland	IRL	1956	6.900000095367432
Ireland	IRL	1957	6.699999809265137
Ireland	IRL	1958	6.699999809265137
Ireland	IRL	1959	7
Ireland	IRL	1960	7.300000190734863
Ireland	IRL	1961	7.599999904632568
Ireland	IRL	1962	7.5
Ireland	IRL	1963	7.900000095367432
Ireland	IRL	1964	7.599999904632568
Ireland	IRL	1965	7.5
Ireland	IRL	1966	7.699999809265137
Ireland	IRL	1967	7.800000190734863
Ireland	IRL	1968	7.900000095367432
Ireland	IRL	1969	8.199999809265137
Ireland	IRL	1970	8.300000190734863
Ireland	IRL	1971	8.300000190734863
Ireland	IRL	1972	8.699999809265137
Ireland	IRL	1973	9.199999809265137
Ireland	IRL	1974	9.800000190734863
Ireland	IRL	1975	9.699999809265137
Ireland	IRL	1976	9.300000190734863
Ireland	IRL	1977	8.899999618530273
Ireland	IRL	1978	9.300000190734863
Ireland	IRL	1979	9
Ireland	IRL	1980	8.800000190734863
Ireland	IRL	1981	8.399999618530273
Ireland	IRL	1982	7.800000190734863
Ireland	IRL	1983	7.400000095367432
Ireland	IRL	1984	7.099999904632568
Ireland	IRL	1985	6.900000095367432
Ireland	IRL	1986	6.5
Ireland	IRL	1987	6.199999809265137
Ireland	IRL	1988	6.099999904632568
Ireland	IRL	1989	6.199999809265137
Ireland	IRL	1990	6.300000190734863
Ireland	IRL	1991	6.699999809265137
Ireland	IRL	1992	6.400000095367432
Ireland	IRL	1993	6
Ireland	IRL	1994	6.199999809265137
Ireland	IRL	1995	6.5
Ireland	IRL	1996	6.099999904632568
Ireland	IRL	1997	6.199999809265137
Ireland	IRL	1998	6.199999809265137
Ireland	IRL	1999	6.599999904632568
Ireland	IRL	2000	6.400000095367432
Ireland	IRL	2001	6.199999809265137
Ireland	IRL	2002	6.300000190734863
Ireland	IRL	2003	5.599999904632568
Ireland	IRL	2004	4.699999809265137
Ireland	IRL	2005	4.699999809265137
Ireland	IRL	2006	4.599999904632568
Ireland	IRL	2007	4.400000095367432
Ireland	IRL	2008	4
Ireland	IRL	2009	3.799999952316284
Ireland	IRL	2010	3.400000095367432
Ireland	IRL	2011	3.5
Israel	ISR	1960	5.800000190734863
Israel	ISR	1961	5.599999904632568
Israel	ISR	1962	5.599999904632568
Israel	ISR	1963	5.800000190734863
Israel	ISR	1964	5.699999809265137
Israel	ISR	1965	6
Israel	ISR	1966	5.5
Israel	ISR	1967	5.699999809265137
Israel	ISR	1968	5.800000190734863
Israel	ISR	1969	6.300000190734863
Israel	ISR	1970	6.300000190734863
Israel	ISR	1971	6.199999809265137
Israel	ISR	1972	6.599999904632568
Israel	ISR	1973	7.300000190734863
Israel	ISR	1974	7.599999904632568
Israel	ISR	1975	6.900000095367432
Israel	ISR	1976	7
Israel	ISR	1977	6.099999904632568
Israel	ISR	1978	6.699999809265137
Israel	ISR	1979	5.900000095367432
Israel	ISR	1980	6.400000095367432
Israel	ISR	1981	6.800000190734863
Israel	ISR	1982	6.800000190734863
Israel	ISR	1983	7
Israel	ISR	1984	6.900000095367432
Israel	ISR	1985	6.900000095367432
Israel	ISR	1986	6.699999809265137
Israel	ISR	1987	6.800000190734863
Israel	ISR	1988	6.800000190734863
Israel	ISR	1989	6.699999809265137
Israel	ISR	1990	6.400000095367432
Israel	ISR	1991	6.099999904632568
Israel	ISR	1992	6.199999809265137
Israel	ISR	1993	6
Israel	ISR	1994	6
Israel	ISR	1995	6.099999904632568
Israel	ISR	1996	6
Israel	ISR	1997	5.599999904632568
Israel	ISR	1998	5
Israel	ISR	1999	5.199999809265137
Israel	ISR	2000	5
Israel	ISR	2001	5.199999809265137
Israel	ISR	2002	5
Israel	ISR	2003	4.800000190734863
Israel	ISR	2004	4.599999904632568
Israel	ISR	2005	4.400000095367432
Israel	ISR	2006	4.300000190734863
Israel	ISR	2007	4.300000190734863
Israel	ISR	2008	4.300000190734863
Israel	ISR	2009	4.199999809265137
Israel	ISR	2010	4.099999904632568
Israel	ISR	2011	4.099999904632568
Israel	ISR	2012	3.900000095367432
Israel	ISR	2013	3.5
Israel	ISR	2014	3.299999952316284
Italy	ITA	1904	0.2000000029802322
Italy	ITA	1905	0.2000000029802322
Italy	ITA	1909	0.300000011920929
Italy	ITA	1910	0.300000011920929
Italy	ITA	1914	0.5
Italy	ITA	1915	0.5
Italy	ITA	1919	0.699999988079071
Italy	ITA	1920	0.699999988079071
Italy	ITA	1921	1.100000023841858
Italy	ITA	1922	1.100000023841858
Italy	ITA	1923	1.100000023841858
Italy	ITA	1924	1.100000023841858
Italy	ITA	1925	1.100000023841858
Italy	ITA	1926	1.399999976158142
Italy	ITA	1927	1.399999976158142
Italy	ITA	1928	1.399999976158142
Italy	ITA	1929	1.399999976158142
Italy	ITA	1930	1.399999976158142
Italy	ITA	1931	1.200000047683716
Italy	ITA	1932	1.200000047683716
Italy	ITA	1933	1.200000047683716
Italy	ITA	1934	1.200000047683716
Italy	ITA	1935	1.200000047683716
Italy	ITA	1936	1.5
Italy	ITA	1937	1.5
Italy	ITA	1938	1.5
Italy	ITA	1939	1.5
Italy	ITA	1940	1.5
Italy	ITA	1941	1.799999952316284
Italy	ITA	1942	1.799999952316284
Italy	ITA	1943	1.799999952316284
Italy	ITA	1944	1.799999952316284
Italy	ITA	1945	1.799999952316284
Italy	ITA	1946	1.799999952316284
Italy	ITA	1947	1.799999952316284
Italy	ITA	1948	1.799999952316284
Italy	ITA	1949	1.799999952316284
Italy	ITA	1950	1.799999952316284
Italy	ITA	1951	2.799999952316284
Italy	ITA	1952	2.799999952316284
Italy	ITA	1953	2.799999952316284
Italy	ITA	1954	2.799999952316284
Italy	ITA	1955	2.799999952316284
Italy	ITA	1956	3.200000047683716
Italy	ITA	1957	3.400000095367432
Italy	ITA	1958	3.400000095367432
Italy	ITA	1959	3.5
Italy	ITA	1960	3.599999904632568
Italy	ITA	1961	3.799999952316284
Italy	ITA	1962	4
Italy	ITA	1963	4
Italy	ITA	1964	4.099999904632568
Italy	ITA	1965	4.199999809265137
Italy	ITA	1966	4.5
Italy	ITA	1967	4.599999904632568
Italy	ITA	1968	4.699999809265137
Italy	ITA	1969	4.699999809265137
Italy	ITA	1970	4.699999809265137
Italy	ITA	1971	4.699999809265137
Italy	ITA	1972	4.900000095367432
Italy	ITA	1973	5.300000190734863
Italy	ITA	1974	5.699999809265137
Italy	ITA	1975	5.699999809265137
Italy	ITA	1976	5.699999809265137
Italy	ITA	1977	5.699999809265137
Italy	ITA	1978	5.599999904632568
Italy	ITA	1979	6
Italy	ITA	1980	6.099999904632568
Italy	ITA	1981	6.099999904632568
Italy	ITA	1982	6.199999809265137
Italy	ITA	1983	6.199999809265137
Italy	ITA	1984	6.300000190734863
Italy	ITA	1985	6.300000190734863
Italy	ITA	1986	6.199999809265137
Italy	ITA	1987	6
Italy	ITA	1988	5.599999904632568
Italy	ITA	1989	5.599999904632568
Italy	ITA	1990	5.199999809265137
Italy	ITA	1991	5.099999904632568
Italy	ITA	1992	5
Italy	ITA	1993	5
Italy	ITA	1994	5.099999904632568
Italy	ITA	1995	5.099999904632568
Italy	ITA	1996	5
Italy	ITA	1997	5
Italy	ITA	1998	5.099999904632568
Italy	ITA	1999	5.400000095367432
Italy	ITA	2000	5.599999904632568
Italy	ITA	2001	5.699999809265137
Italy	ITA	2002	5.800000190734863
Italy	ITA	2003	5.599999904632568
Italy	ITA	2004	5.400000095367432
Italy	ITA	2005	5
Italy	ITA	2006	5.099999904632568
Italy	ITA	2007	5
Italy	ITA	2008	5
Italy	ITA	2009	4.800000190734863
Italy	ITA	2010	4.699999809265137
Japan	JPN	1920	1.600000023841858
Japan	JPN	1921	1.700000047683716
Japan	JPN	1922	1.799999952316284
Japan	JPN	1923	2
Japan	JPN	1924	2.099999904632568
Japan	JPN	1925	2
Japan	JPN	1926	2
Japan	JPN	1927	2.099999904632568
Japan	JPN	1928	2.200000047683716
Japan	JPN	1929	2.200000047683716
Japan	JPN	1930	2
Japan	JPN	1931	2
Japan	JPN	1932	2.099999904632568
Japan	JPN	1933	2.200000047683716
Japan	JPN	1934	2.299999952316284
Japan	JPN	1935	2.400000095367432
Japan	JPN	1936	2.400000095367432
Japan	JPN	1937	2.5
Japan	JPN	1938	2.5
Japan	JPN	1939	2.900000095367432
Japan	JPN	1940	3.099999904632568
Japan	JPN	1941	3.099999904632568
Japan	JPN	1942	3.200000047683716
Japan	JPN	1943	3.200000047683716
Japan	JPN	1944	2.700000047683716
Japan	JPN	1945	0.8999999761581421
Japan	JPN	1946	0.8999999761581421
Japan	JPN	1947	1
Japan	JPN	1948	1.899999976158142
Japan	JPN	1949	2.799999952316284
Japan	JPN	1950	3.299999952316284
Japan	JPN	1951	3.700000047683716
Japan	JPN	1952	3.900000095367432
Japan	JPN	1953	4.300000190734863
Japan	JPN	1954	4.5
Japan	JPN	1955	4.5
Japan	JPN	1956	4.400000095367432
Japan	JPN	1957	4.5
Japan	JPN	1958	4.599999904632568
Japan	JPN	1959	4.800000190734863
Japan	JPN	1960	5.099999904632568
Japan	JPN	1961	5.599999904632568
Japan	JPN	1962	5.699999809265137
Japan	JPN	1963	5.900000095367432
Japan	JPN	1964	6.199999809265137
Japan	JPN	1965	6.400000095367432
Japan	JPN	1966	6.699999809265137
Japan	JPN	1967	7
Japan	JPN	1968	7
Japan	JPN	1969	7.5
Japan	JPN	1970	7.800000190734863
Japan	JPN	1971	8.199999809265137
Japan	JPN	1972	8.600000381469727
Japan	JPN	1973	8.899999618530273
Japan	JPN	1974	9.5
Japan	JPN	1975	9.5
Japan	JPN	1976	9.399999618530273
Japan	JPN	1977	9.699999809265137
Japan	JPN	1978	9.600000381469727
Japan	JPN	1979	9.600000381469727
Japan	JPN	1980	9.399999618530273
Japan	JPN	1981	9.5
Japan	JPN	1982	9.399999618530273
Japan	JPN	1983	9.300000190734863
Japan	JPN	1984	9.199999809265137
Japan	JPN	1985	9
Japan	JPN	1986	8.800000190734863
Japan	JPN	1987	8.699999809265137
Japan	JPN	1988	8.600000381469727
Japan	JPN	1989	8.600000381469727
Japan	JPN	1990	8.800000190734863
Japan	JPN	1991	8.899999618530273
Japan	JPN	1992	8.800000190734863
Japan	JPN	1993	8.800000190734863
Japan	JPN	1994	8.800000190734863
Japan	JPN	1995	8.800000190734863
Japan	JPN	1996	9.100000381469727
Japan	JPN	1997	8.5
Japan	JPN	1998	8.699999809265137
Japan	JPN	1999	8.5
Japan	JPN	2000	8.300000190734863
Japan	JPN	2001	8.100000381469727
Japan	JPN	2002	7.900000095367432
Japan	JPN	2003	7.599999904632568
Japan	JPN	2004	7.400000095367432
Japan	JPN	2005	7.199999809265137
Japan	JPN	2006	6.800000190734863
Japan	JPN	2007	6.5
Japan	JPN	2008	6.199999809265137
Japan	JPN	2009	5.900000095367432
Japan	JPN	2010	5.300000190734863
Japan	JPN	2011	4.900000095367432
Japan	JPN	2012	4.900000095367432
Japan	JPN	2013	4.900000095367432
Japan	JPN	2014	4.5
Japan	JPN	2015	4.599999904632568
Kazakhstan	KAZ	1988	5
Kazakhstan	KAZ	1989	4.699999809265137
Kazakhstan	KAZ	1990	3.900000095367432
Kazakhstan	KAZ	1991	3.599999904632568
Kazakhstan	KAZ	1992	3.599999904632568
Kazakhstan	KAZ	1993	4.699999809265137
Kazakhstan	KAZ	1994	4.900000095367432
Kazakhstan	KAZ	1995	5.099999904632568
Kazakhstan	KAZ	1996	3.799999952316284
Kazakhstan	KAZ	1997	3.900000095367432
Kazakhstan	KAZ	1998	4.400000095367432
Kazakhstan	KAZ	1999	4.400000095367432
Kazakhstan	KAZ	2000	4.400000095367432
Kyrgyzstan	KGZ	1988	5.300000190734863
Kyrgyzstan	KGZ	1989	4.900000095367432
Kyrgyzstan	KGZ	1990	4.900000095367432
Kyrgyzstan	KGZ	1991	4.900000095367432
Kyrgyzstan	KGZ	1992	5
Kyrgyzstan	KGZ	1993	5.800000190734863
Kyrgyzstan	KGZ	1994	4
Kyrgyzstan	KGZ	1995	3.900000095367432
Kyrgyzstan	KGZ	1996	3.900000095367432
Kyrgyzstan	KGZ	1997	3.799999952316284
Kyrgyzstan	KGZ	1998	3.799999952316284
Latvia	LVA	1921	1
Latvia	LVA	1922	1.399999976158142
Latvia	LVA	1923	1.700000047683716
Latvia	LVA	1924	1.799999952316284
Latvia	LVA	1925	1.799999952316284
Latvia	LVA	1926	1.899999976158142
Latvia	LVA	1927	1.799999952316284
Latvia	LVA	1928	1.899999976158142
Latvia	LVA	1929	2
Latvia	LVA	1930	2
Latvia	LVA	1931	1.899999976158142
Latvia	LVA	1932	1.600000023841858
Latvia	LVA	1933	1.600000023841858
Latvia	LVA	1934	1.700000047683716
Latvia	LVA	1935	1.700000047683716
Latvia	LVA	1988	4.400000095367432
Latvia	LVA	1989	4.300000190734863
Latvia	LVA	1990	4.199999809265137
Latvia	LVA	1991	4.400000095367432
Latvia	LVA	1992	4.400000095367432
Latvia	LVA	1993	4.5
Latvia	LVA	1994	4.800000190734863
Latvia	LVA	1995	5.199999809265137
Latvia	LVA	1996	5.400000095367432
Latvia	LVA	1997	3.400000095367432
Latvia	LVA	1998	3.400000095367432
Latvia	LVA	1999	3.400000095367432
Latvia	LVA	2000	3.5
Latvia	LVA	2001	4.099999904632568
Latvia	LVA	2002	3.700000047683716
Latvia	LVA	2003	3.799999952316284
Latvia	LVA	2004	5.300000190734863
Latvia	LVA	2005	6
Latvia	LVA	2006	6.900000095367432
Latvia	LVA	2007	4.800000190734863
Latvia	LVA	2008	5.699999809265137
Latvia	LVA	2009	3.400000095367432
Latvia	LVA	2010	2.700000047683716
Latvia	LVA	2011	3
Latvia	LVA	2012	2.900000095367432
Latvia	LVA	2013	3
Latvia	LVA	2014	2.799999952316284
Lithuania	LTU	1988	4.400000095367432
Lithuania	LTU	1989	4.300000190734863
Lithuania	LTU	1990	4.199999809265137
Lithuania	LTU	1991	4.699999809265137
Lithuania	LTU	1992	4.699999809265137
Lithuania	LTU	1993	4.699999809265137
Lithuania	LTU	1994	4.699999809265137
Lithuania	LTU	1995	4.900000095367432
Lithuania	LTU	1996	5.099999904632568
Lithuania	LTU	1997	7
Lithuania	LTU	1998	7
Lithuania	LTU	1999	7
Lithuania	LTU	2000	5.300000190734863
Lithuania	LTU	2001	5.599999904632568
Lithuania	LTU	2002	4.699999809265137
Lithuania	LTU	2003	3.799999952316284
Lithuania	LTU	2004	3.099999904632568
Lithuania	LTU	2005	3.299999952316284
Lithuania	LTU	2006	5.699999809265137
Lithuania	LTU	2007	6.300000190734863
Lithuania	LTU	2008	5.900000095367432
Lithuania	LTU	2009	5.099999904632568
Lithuania	LTU	2010	4.199999809265137
Lithuania	LTU	2011	3.799999952316284
Lithuania	LTU	2012	3.5
Lithuania	LTU	2013	3.900000095367432
Lithuania	LTU	2014	4
Moldova	MDA	1988	8.5
Moldova	MDA	1989	8.899999618530273
Moldova	MDA	1990	6.599999904632568
Moldova	MDA	1991	6.599999904632568
Moldova	MDA	1992	6.5
Moldova	MDA	1993	4.199999809265137
Moldova	MDA	1994	4.099999904632568
Moldova	MDA	1995	4.099999904632568
Moldova	MDA	1996	4.099999904632568
Moldova	MDA	1997	4.900000095367432
Moldova	MDA	1998	4.699999809265137
Moldova	MDA	1999	4.699999809265137
Netherlands	NLD	1923	1.100000023841858
Netherlands	NLD	1924	1.399999976158142
Netherlands	NLD	1925	1.100000023841858
Netherlands	NLD	1926	1.299999952316284
Netherlands	NLD	1927	1.399999976158142
Netherlands	NLD	1928	1.399999976158142
Netherlands	NLD	1929	1.600000023841858
Netherlands	NLD	1930	1.799999952316284
Netherlands	NLD	1931	1.700000047683716
Netherlands	NLD	1932	1.799999952316284
Netherlands	NLD	1933	1.899999976158142
Netherlands	NLD	1934	1.799999952316284
Netherlands	NLD	1935	1.899999976158142
Netherlands	NLD	1936	1.799999952316284
Netherlands	NLD	1937	1.899999976158142
Netherlands	NLD	1938	2.099999904632568
Netherlands	NLD	1939	2.299999952316284
Netherlands	NLD	1946	1.399999976158142
Netherlands	NLD	1947	2.200000047683716
Netherlands	NLD	1948	2.099999904632568
Netherlands	NLD	1949	2.400000095367432
Netherlands	NLD	1950	3.099999904632568
Netherlands	NLD	1951	3.200000047683716
Netherlands	NLD	1952	3.599999904632568
Netherlands	NLD	1953	3.799999952316284
Netherlands	NLD	1954	4.199999809265137
Netherlands	NLD	1955	4.300000190734863
Netherlands	NLD	1956	4.699999809265137
Netherlands	NLD	1957	4.800000190734863
Netherlands	NLD	1958	4.599999904632568
Netherlands	NLD	1959	4.599999904632568
Netherlands	NLD	1960	7.300000190734863
Netherlands	NLD	1961	7.5
Netherlands	NLD	1962	7.400000095367432
Netherlands	NLD	1963	7.599999904632568
Netherlands	NLD	1964	6.900000095367432
Netherlands	NLD	1965	8.399999618530273
Netherlands	NLD	1966	6.800000190734863
Netherlands	NLD	1967	7.699999809265137
Netherlands	NLD	1968	8.399999618530273
Netherlands	NLD	1969	7.699999809265137
Netherlands	NLD	1970	8.300000190734863
Netherlands	NLD	1971	8.399999618530273
Netherlands	NLD	1972	9.199999809265137
Netherlands	NLD	1973	9.699999809265137
Netherlands	NLD	1974	9.899999618530273
Netherlands	NLD	1975	9.899999618530273
Netherlands	NLD	1976	9.600000381469727
Netherlands	NLD	1977	10.80000019073486
Netherlands	NLD	1978	9.699999809265137
Netherlands	NLD	1979	10.39999961853027
Netherlands	NLD	1980	9.199999809265137
Netherlands	NLD	1981	8.800000190734863
Netherlands	NLD	1982	9.100000381469727
Netherlands	NLD	1983	9.800000190734863
Netherlands	NLD	1984	8
Netherlands	NLD	1985	8
Netherlands	NLD	1986	7.900000095367432
Netherlands	NLD	1987	7.599999904632568
Netherlands	NLD	1988	7.5
Netherlands	NLD	1989	7.5
Netherlands	NLD	1990	7.599999904632568
Netherlands	NLD	1991	8
Netherlands	NLD	1992	7.300000190734863
Netherlands	NLD	1993	6.599999904632568
Netherlands	NLD	1994	6.800000190734863
Netherlands	NLD	1995	6.800000190734863
Netherlands	NLD	1996	6.199999809265137
Netherlands	NLD	1997	6.5
Netherlands	NLD	1998	6.599999904632568
Netherlands	NLD	1999	6.400000095367432
Netherlands	NLD	2000	6.400000095367432
Netherlands	NLD	2001	6
Netherlands	NLD	2002	6.300000190734863
Netherlands	NLD	2003	6.199999809265137
Netherlands	NLD	2004	5.599999904632568
Netherlands	NLD	2005	5.099999904632568
Netherlands	NLD	2006	5.099999904632568
Netherlands	NLD	2007	5.300000190734863
Netherlands	NLD	2008	5.099999904632568
Netherlands	NLD	2009	4.599999904632568
Netherlands	NLD	2010	4.5
Netherlands	NLD	2011	1.5
Netherlands	NLD	2012	1.5
New Zealand	NZL	1920	1.600000023841858
New Zealand	NZL	1921	1.200000047683716
New Zealand	NZL	1922	1.299999952316284
New Zealand	NZL	1923	1.5
New Zealand	NZL	1924	1.600000023841858
New Zealand	NZL	1925	1.799999952316284
New Zealand	NZL	1926	1.799999952316284
New Zealand	NZL	1927	1.799999952316284
New Zealand	NZL	1928	1.799999952316284
New Zealand	NZL	1929	1.899999976158142
New Zealand	NZL	1930	1.600000023841858
New Zealand	NZL	1931	1.200000047683716
New Zealand	NZL	1932	1
New Zealand	NZL	1933	1
New Zealand	NZL	1934	1.100000023841858
New Zealand	NZL	1935	1.399999976158142
New Zealand	NZL	1936	1.700000047683716
New Zealand	NZL	1937	1.899999976158142
New Zealand	NZL	1938	2.099999904632568
New Zealand	NZL	1939	2.099999904632568
New Zealand	NZL	1940	1.899999976158142
New Zealand	NZL	1941	2
New Zealand	NZL	1942	2.299999952316284
New Zealand	NZL	1943	2.299999952316284
New Zealand	NZL	1944	2.5
New Zealand	NZL	1945	2.599999904632568
New Zealand	NZL	1946	3.400000095367432
New Zealand	NZL	1947	4.300000190734863
New Zealand	NZL	1948	3.400000095367432
New Zealand	NZL	1949	3.400000095367432
New Zealand	NZL	1950	7.599999904632568
New Zealand	NZL	1951	8
New Zealand	NZL	1952	7.699999809265137
New Zealand	NZL	1953	7.699999809265137
New Zealand	NZL	1954	8
New Zealand	NZL	1955	8.199999809265137
New Zealand	NZL	1956	7.699999809265137
New Zealand	NZL	1957	8.100000381469727
New Zealand	NZL	1958	7.5
New Zealand	NZL	1959	7.300000190734863
New Zealand	NZL	1960	8.199999809265137
New Zealand	NZL	1961	8.199999809265137
New Zealand	NZL	1962	8.100000381469727
New Zealand	NZL	1963	8.399999618530273
New Zealand	NZL	1964	8.199999809265137
New Zealand	NZL	1965	8.100000381469727
New Zealand	NZL	1966	8.600000381469727
New Zealand	NZL	1967	8.300000190734863
New Zealand	NZL	1968	8.199999809265137
New Zealand	NZL	1969	8.199999809265137
New Zealand	NZL	1970	8.300000190734863
New Zealand	NZL	1971	8.199999809265137
New Zealand	NZL	1972	8.300000190734863
New Zealand	NZL	1973	8.300000190734863
New Zealand	NZL	1974	8.300000190734863
New Zealand	NZL	1975	8.600000381469727
New Zealand	NZL	1976	8.399999618530273
New Zealand	NZL	1977	8.5
New Zealand	NZL	1978	8.300000190734863
New Zealand	NZL	1979	7.900000095367432
New Zealand	NZL	1980	7.699999809265137
New Zealand	NZL	1981	7.800000190734863
New Zealand	NZL	1982	7.599999904632568
New Zealand	NZL	1983	7.5
New Zealand	NZL	1984	7.5
New Zealand	NZL	1985	6.699999809265137
New Zealand	NZL	1986	6.199999809265137
New Zealand	NZL	1987	6.199999809265137
New Zealand	NZL	1988	6.300000190734863
New Zealand	NZL	1989	5.099999904632568
New Zealand	NZL	1990	5.300000190734863
New Zealand	NZL	1991	4.699999809265137
New Zealand	NZL	1992	4.199999809265137
New Zealand	NZL	1993	4.199999809265137
New Zealand	NZL	1994	4
New Zealand	NZL	1995	4
New Zealand	NZL	1996	4.199999809265137
New Zealand	NZL	1997	4.099999904632568
New Zealand	NZL	1998	4
New Zealand	NZL	1999	3.799999952316284
New Zealand	NZL	2000	3.900000095367432
New Zealand	NZL	2001	3.400000095367432
New Zealand	NZL	2002	3.5
New Zealand	NZL	2003	3.099999904632568
New Zealand	NZL	2004	3.099999904632568
New Zealand	NZL	2005	3.299999952316284
New Zealand	NZL	2006	3.200000047683716
New Zealand	NZL	2007	3.200000047683716
New Zealand	NZL	2008	3.299999952316284
New Zealand	NZL	2009	3.099999904632568
Norway	NOR	1927	0.699999988079071
Norway	NOR	1928	0.699999988079071
Norway	NOR	1929	0.800000011920929
Norway	NOR	1930	0.800000011920929
Norway	NOR	1931	0.699999988079071
Norway	NOR	1932	0.800000011920929
Norway	NOR	1933	0.800000011920929
Norway	NOR	1934	0.800000011920929
Norway	NOR	1935	0.800000011920929
Norway	NOR	1936	0.8999999761581421
Norway	NOR	1937	1.100000023841858
Norway	NOR	1938	1.100000023841858
Norway	NOR	1939	1.200000047683716
Norway	NOR	1940	1.200000047683716
Norway	NOR	1941	0.8999999761581421
Norway	NOR	1942	0.699999988079071
Norway	NOR	1943	0.699999988079071
Norway	NOR	1944	0.4000000059604645
Norway	NOR	1945	0.6000000238418579
Norway	NOR	1946	1.899999976158142
Norway	NOR	1947	2
Norway	NOR	1948	2
Norway	NOR	1949	2.299999952316284
Norway	NOR	1950	2.099999904632568
Norway	NOR	1951	2.099999904632568
Norway	NOR	1952	2.299999952316284
Norway	NOR	1953	2.200000047683716
Norway	NOR	1954	2.400000095367432
Norway	NOR	1955	2.400000095367432
Norway	NOR	1956	2.299999952316284
Norway	NOR	1957	2.5
Norway	NOR	1958	2.5
Norway	NOR	1959	2.599999904632568
Norway	NOR	1960	2.700000047683716
Norway	NOR	1961	3.5
Norway	NOR	1962	3.799999952316284
Norway	NOR	1963	3.900000095367432
Norway	NOR	1964	3.5
Norway	NOR	1965	4.099999904632568
Norway	NOR	1966	4.300000190734863
Norway	NOR	1967	4.400000095367432
Norway	NOR	1968	4.699999809265137
Norway	NOR	1969	5.099999904632568
Norway	NOR	1970	4.800000190734863
Norway	NOR	1971	4.699999809265137
Norway	NOR	1972	5.199999809265137
Norway	NOR	1973	5
Norway	NOR	1974	5.5
Norway	NOR	1975	5.5
Norway	NOR	1976	5.199999809265137
Norway	NOR	1977	5.300000190734863
Norway	NOR	1978	5.099999904632568
Norway	NOR	1979	5.300000190734863
Norway	NOR	1980	5.599999904632568
Norway	NOR	1981	5.5
Norway	NOR	1982	5.199999809265137
Norway	NOR	1983	5.400000095367432
Norway	NOR	1984	5.300000190734863
Norway	NOR	1985	5.400000095367432
Norway	NOR	1986	5.5
Norway	NOR	1987	5.599999904632568
Norway	NOR	1988	5.400000095367432
Norway	NOR	1989	5.400000095367432
Norway	NOR	1990	5.400000095367432
Norway	NOR	1991	5.5
Norway	NOR	1992	5.199999809265137
Norway	NOR	1993	5.300000190734863
Norway	NOR	1994	5
Norway	NOR	1995	5
Norway	NOR	1996	5.199999809265137
Norway	NOR	1997	4.900000095367432
Norway	NOR	1998	5.400000095367432
Norway	NOR	1999	5.199999809265137
Norway	NOR	2000	4.900000095367432
Norway	NOR	2001	4.699999809265137
Norway	NOR	2002	4.5
Norway	NOR	2003	4.5
Norway	NOR	2004	4.400000095367432
Norway	NOR	2005	3.799999952316284
Norway	NOR	2006	4.199999809265137
Norway	NOR	2007	3.400000095367432
Norway	NOR	2008	4
Norway	NOR	2009	3.900000095367432
Norway	NOR	2010	3.5
Norway	NOR	2011	3.200000047683716
Poland	POL	1922	0.699999988079071
Poland	POL	1923	0.6000000238418579
Poland	POL	1924	0.699999988079071
Poland	POL	1925	0.8999999761581421
Poland	POL	1926	0.800000011920929
Poland	POL	1927	0.8999999761581421
Poland	POL	1928	1.100000023841858
Poland	POL	1929	1.100000023841858
Poland	POL	1930	1.100000023841858
Poland	POL	1931	1
Poland	POL	1932	1
Poland	POL	1933	0.8999999761581421
Poland	POL	1934	0.800000011920929
Poland	POL	1935	0.699999988079071
Poland	POL	1937	0.8999999761581421
Poland	POL	1949	3.299999952316284
Poland	POL	1953	4.599999904632568
Poland	POL	1957	6.099999904632568
Poland	POL	1960	6.199999809265137
Poland	POL	1961	6.900000095367432
Poland	POL	1962	7.199999809265137
Poland	POL	1963	7.099999904632568
Poland	POL	1964	6.099999904632568
Poland	POL	1965	6.699999809265137
Poland	POL	1966	7.400000095367432
Poland	POL	1967	7.099999904632568
Poland	POL	1968	7.599999904632568
Poland	POL	1969	8
Poland	POL	1970	8
Poland	POL	1971	7.699999809265137
Poland	POL	1972	9.100000381469727
Poland	POL	1973	8.300000190734863
Poland	POL	1974	8.699999809265137
Poland	POL	1975	8.800000190734863
Poland	POL	1976	9.399999618530273
Poland	POL	1977	9.399999618530273
Poland	POL	1978	9.399999618530273
Poland	POL	1979	9.5
Poland	POL	1980	9.600000381469727
Poland	POL	1981	9.100000381469727
Poland	POL	1982	9.199999809265137
Poland	POL	1983	8.600000381469727
Poland	POL	1984	8.800000190734863
Poland	POL	1985	9.199999809265137
Poland	POL	1986	9.699999809265137
Poland	POL	1987	10.10000038146973
Poland	POL	1988	9.199999809265137
Poland	POL	1989	9.300000190734863
Poland	POL	1990	9.899999618530273
Poland	POL	1991	10.69999980926514
Poland	POL	1992	9.100000381469727
Poland	POL	1993	9.699999809265137
Poland	POL	1994	8.899999618530273
Poland	POL	1995	9.300000190734863
Poland	POL	1996	8.199999809265137
Poland	POL	1997	8.300000190734863
Poland	POL	1998	8.100000381469727
Poland	POL	1999	7.800000190734863
Poland	POL	2000	6.5
Poland	POL	2001	6.599999904632568
Poland	POL	2002	6.599999904632568
Poland	POL	2003	6.300000190734863
Poland	POL	2004	6.199999809265137
Poland	POL	2005	6.400000095367432
Poland	POL	2006	5.800000190734863
Poland	POL	2007	5.699999809265137
Poland	POL	2008	5.199999809265137
Poland	POL	2009	5.400000095367432
Poland	POL	2010	5
Poland	POL	2011	4.800000190734863
Poland	POL	2012	4.300000190734863
Portugal	PRT	1934	0.4000000059604645
Portugal	PRT	1940	0.699999988079071
Portugal	PRT	1941	0.8999999761581421
Portugal	PRT	1942	1.100000023841858
Portugal	PRT	1943	1.100000023841858
Portugal	PRT	1944	1.100000023841858
Portugal	PRT	1945	1.200000047683716
Portugal	PRT	1946	1.299999952316284
Portugal	PRT	1947	1.5
Portugal	PRT	1948	1.600000023841858
Portugal	PRT	1949	1.700000047683716
Portugal	PRT	1950	2.599999904632568
Portugal	PRT	1951	2.5
[truncated: 768 more rows]
