# Supplementary material for: Dissemination of Mycobacterium abscessus via global transmission networks
Source: Nat Microbiol. 2021 Sep 20;6(10):1279–88. doi: 10.1038/s41564-021-00963-3 (PMC8478660; doi:10.1038/s41564-021-00963-3)
Supplement: Source Data Extended Data Fig. 2 — Population expansion distributions, CF life expectancy and smoking data for Extended Data Fig. 2. [file 41564_2021_963_MOESM8_ESM.zip › figureS2/CF_survival.csv]

Year	Median Survival
1938	2
1954	6
1968	11
1970	13
1986	26.4
1987	27.9
1988	26.1
1989	26.6
1990	28.6
1991	27.9
1992	29.4
1993	28.7
1994	27.9
1995	29.6
1996	31.1
1997	30.4
1998	32.1
1999	28.8
2000	32
2001	32.6
2002	31.3
2003	33.3
2004	34.3
2005	36.4
2006	35.9
2007	37.2
2008	36.5
2009	34.8
2010	38.1
2011	36.5
2012	41.1
2013	40.7
