# Supplementary material for: Dissemination of Mycobacterium abscessus via global transmission networks
Source: Nat Microbiol. 2021 Sep 20;6(10):1279–88. doi: 10.1038/s41564-021-00963-3 (PMC8478660; doi:10.1038/s41564-021-00963-3)
Supplement: Source Data Extended Data Fig. 3 — Clade ages and descendent continents for Extended Data Fig. 3. [file 41564_2021_963_MOESM9_ESM.zip]

Archive with 7 entries (6 files):
- figureS3/
- figureS3/DCC2_clades_age_continents.txt
- __MACOSX/figureS3/._DCC2_clades_age_continents.txt
- figureS3/DCC1_clades_age_continents.txt
- __MACOSX/figureS3/._DCC1_clades_age_continents.txt
- figureS3/DCC3_clades_age_continents.txt
- __MACOSX/figureS3/._DCC3_clades_age_continents.txt
