# Supplementary material for: Dissemination of Mycobacterium abscessus via global transmission networks
Source: Nat Microbiol. 2021 Sep 20;6(10):1279–88. doi: 10.1038/s41564-021-00963-3 (PMC8478660; doi:10.1038/s41564-021-00963-3)
Supplement: Source Data Extended Data Fig. 3 — Clade ages and descendent continents for Extended Data Fig. 3. [file 41564_2021_963_MOESM9_ESM.zip › figureS3/DCC1_clades_age_continents.txt]

Clade.age	Number.of.locations
60.9806075134	4
55.690379151	4
49.7405020491	4
49.0024329311	3
48.8625878778	3
48.4530612672	3
47.3626513297	2
47.3476522068	2
47.2767337824	2
47.1387603636	2
24.9423617009	2
19.0534623148	1
6.8884287081	1
47.260099818	2
47.0813146374	2
13.8088383188	1
15.4042383348	1
13.5739646976	1
33.2551093954	2
20.1277210553	2
47.5816159633	3
47.246643244	3
45.0774440074	3
37.6322421134	3
35.1797567379	3
34.6529821774	3
33.4150362094	3
26.2611433589	3
24.8858029489	3
24.3141367086	3
24.2353271932	3
23.1699153075	2
22.1560433204	2
10.4149217854	2
4.80408607951	1
20.42764178	2
11.2401496443	1
11.0705216466	1
8.17784736428	1
4.49524083428	1
9.3377369242	1
6.95805834634	1
6.37880534914	1
32.62928882	1
31.7861632272	3
31.2614159489	3
25.6044537253	3
19.6160628305	2
10.7290824098	1
8.70404622569	1
7.91966132269	1
6.2569507704	1
6.43411738633	1
22.8521767541	2
21.5465842188	2
28.7240078327	1
24.52478531	1
28.0700618984	1
27.2811867698	1
17.3472105235	1
24.0061290534	2
34.2123049723	2
32.6443822959	2
28.8967500422	2
25.7384537462	2
25.6669321803	2
17.9194177036	1
20.884629214	2
20.1228705534	1
8.24252945438	1
19.4292522991	1
7.09269707049	1
37.3624500166	1
17.3424244244	1
47.1236655878	1
47.0586814197	1
26.2893998612	1
25.541195363	1
22.7710515113	1
18.1243178221	1
47.116344353	1
1.85088510255	1
41.3293308844	1
27.5933804581	1
47.068722449	3
19.300297582	2
18.8517626369	1
18.8504973051	1
18.9147084215	2
15.1645330251	2
11.5488832044	1
18.8818474454	1
41.7253956913	1
49.7154184738	4
48.1625374706	3
47.31714034	3
31.0172540591	2
25.7298392454	2
21.1275879736	1
12.186852354	1
19.5783224102	1
22.2294965904	1
47.4841516778	3
47.4463853999	3
47.1001798181	2
47.0808426877	2
36.891625514	1
47.0551174362	1
32.7057161606	1
23.3943944821	1
47.4272292878	3
42.7877959321	2
36.155968073	1
29.6103901814	1
47.1312534323	2
47.5666904445	4
47.5645355949	4
27.8762468246	3
18.8428059542	2
16.8160449599	2
8.46590774641	1
26.4146676772	3
14.1810117996	2
47.5304396312	4
30.6161041092	3
29.5089726511	3
25.8609621238	2
18.373890495	1
16.9346240573	1
12.8072070387	1
19.6353167478	3
17.5762542026	3
14.3607272581	2
10.4275745768	1
17.5569947872	1
20.1461852451	2
10.4224203329	2
47.1909556591	4
47.1057949848	4
47.0660454309	4
45.3515384207	4
23.0457724996	2
19.2092944543	1
18.76411493	1
39.6481757387	2
21.1001554647	1
22.2242013248	1
21.3331367472	1
46.7139432472	2
8.63646006432	1
47.1862302027	2
47.1083859339	1
32.1210927919	1
11.7825778436	1
10.5281052652	1
35.4389156748	1
15.8093643008	1
47.0906231131	1
48.3899736037	4
45.3040718398	4
20.4789208823	2
20.4372253902	2
11.391114574	2
15.0887361434	1
8.73372028189	1
32.6297403834	2
22.6801541266	1
19.595174654	1
40.5977641837	3
11.1642198157	2
20.150182306	1
50.3078966855	4
43.5231950377	4
43.1324965816	4
42.9128847404	3
42.6230352451	3
41.8027452021	3
41.6841512008	2
21.5768755118	2
17.1558900086	1
6.40872034213	1
13.1212461181	1
12.7474352596	1
41.5526073387	3
41.4437849424	3
25.7719355069	2
18.3597065822	2
41.5303098235	3
41.4355665328	3
37.4154723705	3
19.0859846836	2
18.4395322075	2
17.3624621643	2
16.5388566023	2
13.9854422171	2
9.40917550601	1
15.7085689003	1
27.0743178337	1
42.6428141575	3
41.811568655	3
41.6763437064	3
41.6574478836	3
33.2282059636	3
28.8597840974	3
27.6772629748	3
26.7203344406	3
24.8354759529	3
24.5566764711	3
24.4707221719	3
23.8573911271	3
23.7552154758	3
19.996461735	3
18.6957078167	3
18.2601942722	3
18.1224724712	3
16.7031383682	1
6.21742183264	1
5.34851520947	1
4.28367166209	1
16.40636996	2
11.3286784596	1
10.3024261821	1
4.89719395905	1
3.90328244203	1
14.7279205472	2
4.72564756116	1
19.339463293	1
22.2788493416	1
22.1732549276	1
16.8714002726	1
21.5696424257	1
24.5959839079	3
20.8684902554	3
17.1295214367	2
8.31519712585	1
8.11352156826	1
7.66777716077	1
6.94474937335	1
7.12184019094	1
18.9726768561	2
18.0182397077	2
16.6782869307	1
25.7962231229	2
24.3764140951	2
11.0584882382	1
24.2355020634	2
15.305023617	2
11.7364021079	1
11.3559084051	1
8.44826313218	1
6.56906248208	1
32.335085482	1
24.7893750616	1
15.9748478243	1
41.567399107	1
14.0468890772	1
9.99507379562	1
16.7397564691	1
41.5565163223	1
41.4853733287	1
2.26993741716	1
33.0704254111	1
25.0701924054	1
42.7227756943	2
14.1066730623	1
43.0776101637	3
41.6613176243	3
28.7023020145	2
19.6221081797	2
16.5474717129	1
9.48109696948	1
16.3692932818	1
22.4921478804	1
42.1622033472	3
42.0918215501	3
41.8707027878	2
41.4562379879	2
41.4258119391	2
28.1236726718	1
41.5972495136	1
40.9214273165	1
24.3394880934	1
20.9352399768	1
31.0225659322	1
23.300206648	1
49.00710483	4
44.3807440761	4
42.8778863072	4
42.4926694328	4
26.8355429708	3
25.4448933573	2
16.6708812405	2
15.6696651	2
9.61783419566	1
16.3559641728	2
23.7171918099	3
23.0533226202	3
20.7935936458	2
17.2791180911	1
16.6248576446	1
12.7657918889	1
18.5670783328	3
17.0225110128	3
16.0463643145	2
6.37339600156	1
15.2710581296	1
16.6213407153	2
6.79300162059	2
42.3348790324	4
42.1960405753	4
41.9126922905	4
41.5663358496	4
14.9710515881	2
12.8316901638	1
12.438332595	1
35.5820161453	2
16.4867161487	1
41.4542035436	3
41.4277197535	2
32.8307418545	1
10.8775631073	1
10.6720383234	1
41.9352243842	3
33.0301513819	1
13.6869823417	1
41.67684983	2
17.5236419262	1
17.1828309527	1
8.48494050665	1
42.8690408592	4
36.492899676	4
17.5857337179	2
13.9068121705	2
17.325420966	1
15.7549567603	1
10.1726455646	1
29.9031898771	2
21.6269898791	1
12.5939168139	1
36.1540346207	3
10.3285091353	2
19.4910622077	1
56.978126445	4
50.5580625298	4
43.2174858297	4
43.1516931659	4
42.5906894758	3
41.9342774508	3
41.6691447263	3
22.1847704876	2
20.4436439018	1
4.23108846304	1
36.726974804	3
15.1921461464	2
14.4253160075	2
13.9092953694	2
10.1950556527	2
8.1933043321	2
13.7673617964	1
13.0929452128	1
32.2826391996	1
41.7142053732	2
41.5541534416	2
13.6738674359	1
13.5861400244	1
42.3789102986	3
41.6913847835	3
41.6912384845	3
41.5906251248	3
41.5266962887	3
33.9261997428	3
33.299427957	3
29.5248222243	3
28.9760491649	3
28.7273054404	3
27.9391196658	3
27.5106322004	3
19.1216909272	3
18.3441014054	3
18.1521671166	3
16.3132292882	3
14.1882837373	2
7.58952885618	1
6.24672501521	1
5.66114278739	1
3.34745137319	1
13.4282024777	2
4.64969075819	1
18.3340157584	2
7.945742658	1
4.75822023231	1
5.65528018999	1
17.2890134414	1
24.8881668273	3
23.9295976442	3
22.410695144	3
21.5206217157	2
18.3420993921	2
6.86314378652	1
6.7137400921	1
6.05167406894	1
5.83214234996	1
5.84832515474	1
20.4197723326	2
23.2764864196	2
23.0033798715	2
21.0816669418	2
16.6339906544	1
21.604131186	1
13.8402390762	1
21.7111801555	1
14.0253515465	2
10.2072959101	1
8.31941738895	1
9.84987771505	1
4.73540293648	1
28.837744858	2
29.1404131121	1
28.4988357653	1
19.9721462675	1
18.4356345481	1
35.6729227308	1
12.7721799453	1
10.4509332835	1
15.2688486789	1
41.468456288	1
15.822141373	1
3.17903116406	1
36.9648161657	1
28.2170943452	1
42.2747498668	3
32.2437825269	2
20.9987864593	2
17.4969379008	1
9.33854884295	1
13.8232333929	1
42.1979498852	3
32.3659088297	1
42.1395260084	3
41.9521088527	3
41.5238291474	2
40.2928956876	2
31.9448875352	1
18.7489275653	1
41.7242334171	2
37.3404483977	2
28.3645233851	1
25.9586143935	1
41.6808367127	1
39.2072235314	1
42.4624490763	3
41.6731654231	3
41.4981495157	3
41.4432123729	2
27.6579629838	2
24.2227110406	2
11.8338587623	1
43.0350934458	4
42.957880791	4
42.2374150082	4
30.3971930971	3
19.341629672	2
15.0985597914	2
9.58132417947	1
27.8360803269	3
15.3332385743	2
28.4691217097	3
24.4191858755	2
19.8590121246	1
19.3467911796	1
13.098776122	1
23.9045825195	3
15.8048492911	2
10.1020665489	2
17.4544528121	3
15.0918290785	3
15.0353207875	2
7.38642854183	1
14.7260179884	1
42.0896356187	4
41.7614488741	4
41.7182475917	4
41.6541286779	4
41.5078998479	4
20.8293114211	2
16.3960715477	1
15.9888750571	1
37.8546098919	2
16.4211843767	1
33.3859942287	1
10.2952844393	1
10.0410456079	1
41.6384462822	2
41.6108288095	2
23.5371174681	1
10.1221173875	1
41.4175103297	2
7.67785136716	1
18.3722031837	1
17.2667133437	1
46.3646046744	4
41.7318282922	4
13.1029501255	2
11.9863567276	2
9.22975076396	2
11.1563808379	1
8.74007572825	1
35.573436054	2
27.4583988171	1
9.24168581881	1
41.6089950177	3
13.9635443128	2
22.4461728881	1
50.2814623956	4
41.0030560163	4
39.0609084083	3
23.2626111576	2
15.0650297935	1
7.48393034269	1
38.5906959514	3
38.330855568	3
37.1057127994	3
25.6910582898	3
25.5855289438	3
25.0363191427	3
24.1876899334	3
22.1952903958	3
19.6298365884	3
19.5524837176	3
19.2036966002	3
18.9653228085	2
14.82133404	2
14.6662640628	2
4.15592802384	1
18.8342637139	3
9.83035793014	1
5.6706987359	1
5.03335732874	1
17.1767670178	2
11.135605854	1
9.45538246489	1
5.15514608624	1
4.17412834125	1
21.8143042522	1
24.1679926397	3
23.806328686	3
21.0571547565	2
10.5337482568	1
6.35933852888	1
5.55420409111	1
10.4783240169	1
8.6117907027	1
21.4897799414	2
19.6593111362	2
24.0489987117	1
20.4845835455	1
12.5304601644	1
23.6793041434	2
21.4151701313	2
22.3202835661	1
25.604829611	2
24.5143698815	2
21.7306968325	2
13.3226988771	2
12.4175163399	1
9.14041233977	1
10.2382585366	1
4.39631615693	1
24.5008987939	2
15.2675810359	1
19.7555518644	1
38.5468291875	1
38.5438774388	1
13.8792655641	1
38.4737564972	1
14.1510300351	1
10.3600733861	1
38.4396976417	1
38.3661275902	1
19.6746175752	1
1.1839268597	1
40.6390787067	4
39.7124580849	4
39.0415813277	3
38.4504791695	3
23.7275089602	2
19.0500077945	2
13.9555573638	1
9.87989099656	1
12.3589264952	1
23.9004546363	1
38.6276436996	3
38.4562506703	3
38.3087569971	3
37.2668631983	2
35.753529369	2
20.2770297009	1
17.4278775265	1
38.5262962679	2
38.3520994802	2
34.2062951134	1
25.4123533063	1
19.7066560473	1
38.84171762	4
38.7772736291	3
38.6694817039	2
38.4565057191	2
31.2305386266	1
22.3079909948	1
38.3586480879	4
38.3157232438	3
36.3653779168	3
14.2119997738	2
14.0809358128	1
13.0145691313	1
12.1959753387	1
11.6418225173	1
11.4724541939	2
11.2277034876	1
23.5855455854	1
14.0969768437	1
12.8825077037	1
39.0664259291	2
38.4669181383	2
11.3929229406	1
24.4944987893	2
21.7372213933	2
45.7047246415	4
39.0486860589	4
38.5700716872	4
38.3746980851	3
20.5688623832	3
19.8189002574	2
16.4281150872	2
15.5948177905	2
10.5535760919	1
13.8455894765	2
26.3699135847	3
25.4650376194	3
23.9739768918	2
18.3075057723	1
15.5293049106	1
11.7025756595	1
19.6737044675	3
16.1162613289	3
15.9860692628	2
9.15084648182	1
14.320601581	1
18.506615548	2
7.94146150809	2
38.8371609809	4
38.7612405601	4
38.6677077955	4
38.4773790738	4
23.4705535999	2
15.9422473467	1
15.8899286808	1
23.6502021613	2
17.3211092769	1
25.1094974475	1
13.2336659334	1
38.6151266106	3
22.8879823761	2
8.07078520597	1
14.5105052271	1
11.708740552	1
38.43367111	3
38.3827165351	2
23.2723393211	1
11.3906218614	1
10.1579776848	1
41.5644004073	4
38.305009017	4
15.0106465019	2
13.9435071152	2
12.7592212103	2
13.1364356415	1
8.94332748051	1
25.7452535765	2
21.4056448566	1
11.7775045576	1
38.3361666696	3
11.2509839163	2
19.7331990405	1
50.1228702629	4
40.7615570153	4
40.3529663069	4
39.888544014	4
39.8627793303	3
39.3042727483	3
38.8644370989	3
38.7095910543	2
38.657149521	2
21.5814613727	2
20.3793165018	1
9.17297368463	1
38.5789330274	3
37.9943948881	2
28.0382461098	2
24.1586981765	2
38.803866469	3
38.763685321	3
38.6332522674	3
29.4391371787	3
27.1949052292	3
25.3734971625	3
24.4722543509	3
23.7227316211	3
23.6708271579	3
21.4991344024	3
21.2654948567	3
20.5821009862	3
19.3610482671	3
17.8312607063	2
16.5159545433	2
13.3433754536	2
8.10555287009	1
6.49890773706	1
5.74220309692	1
5.65757411691	1
16.8188950128	2
10.6211363585	1
9.91256418421	1
5.73032831407	1
4.02794767058	1
22.8601108942	2
22.8181409264	2
21.0537822947	2
11.8650500087	1
25.1446233414	3
23.0244620805	3
22.1673479225	3
20.831028651	2
9.81295545165	1
9.72606376682	1
7.91853360454	1
7.84754664698	1
5.79646457474	1
21.6740134342	2
21.7073052721	1
17.312245667	1
26.3671639069	2
25.9349405738	2
25.7503985533	2
25.3496225203	1
25.6665278132	2
18.217873307	2
15.3030522241	1
8.00111558887	1
13.815278546	1
4.76031858475	1
13.9103581255	1
25.9223139327	1
16.30781961	1
13.2963060959	1
8.87332950277	1
38.6627369458	1
21.2462960446	1
38.5783663534	1
14.9873878868	1
38.7895478584	1
2.11373971531	1
38.6643563493	1
23.5796969135	1
39.7363622862	4
39.3537492851	3
39.2869412792	3
30.1058498397	2
20.2282632017	2
19.1404003786	1
9.38334581959	1
15.2799326684	1
26.0252077173	1
39.1343257929	3
38.9985900117	3
38.8855757648	3
38.8427065957	3
38.7520316776	2
31.0257326255	1
23.5118997895	1
38.7458301045	2
23.7178080118	1
20.7789880705	1
39.0745112871	2
36.1306711513	1
38.8111532374	3
18.489809444	2
16.4965446885	1
14.8788445333	1
13.3264763332	1
12.3045671298	1
10.1003110347	2
9.28025655644	1
32.679905901	1
15.0449767344	1
9.19036324778	1
39.5287059691	2
11.3431738921	1
47.8588867657	4
41.2836698508	4
40.9754931926	4
40.617147535	4
26.7128052229	3
26.4404060811	3
18.3111963353	2
14.1292380165	2
8.81107141374	1
18.5716054562	2
26.3403692627	3
25.3590995094	3
24.2381689054	2
21.6800274801	1
21.6278418337	1
14.96682497	1
22.8011570862	3
21.1025795221	3
20.590861121	2
11.6587638536	1
12.5505272755	1
11.9473576658	2
6.44809523731	2
39.6567510903	4
39.2938050499	4
39.1164253213	4
39.0682281247	3
38.8734543212	2
38.8041207624	2
20.0802446386	2
16.637848771	1
16.413952243	1
23.6359549256	1
10.1087838017	1
9.9866886363	1
37.1097736004	2
22.4786393834	1
35.9812076626	2
9.42591115827	1
8.82193680797	1
8.62251178203	1
38.7401144197	2
29.4554643104	1
13.2647262254	1
42.8634270332	4
38.8736789812	4
13.0820296993	2
12.9958719849	2
10.4955083842	2
11.3956048405	1
8.62919531951	1
28.6342108552	2
21.7949398666	1
15.3194862437	1
38.5925032684	3
9.73980740798	2
20.5895886783	1
50.7954296918	4
41.4129430654	4
39.7188474751	3
39.3315344991	3
38.8833313028	3
38.8746876356	3
38.6600938462	3
27.4641095112	2
24.4514222931	1
19.3172961201	1
38.6521297696	1
9.83186690615	1
9.83082736022	1
38.8164011187	3
38.6883167311	3
19.3252409642	2
19.252727154	2
14.6026481597	2
10.9178843267	2
9.19177567324	1
13.3261928798	1
12.8351632214	1
21.4190303039	1
24.5499665064	2
17.977279171	2
39.1382453995	3
38.7091276401	3
38.6487114938	3
35.9627052075	3
33.3107072103	3
27.1935119282	3
26.6213846511	3
26.5040180827	3
25.771293291	3
24.2449916904	3
21.507608266	3
21.1769041002	3
20.2695823604	3
20.0172042731	3
19.4773016284	3
18.9294454816	2
14.4812985774	2
4.31076443155	1
17.6088728424	2
9.12969744697	1
7.64540415711	1
5.9681065443	1
4.62613080788	1
9.52677204291	1
8.80517028892	1
5.88047374497	1
23.1619810264	1
24.3024473236	3
22.1706526126	3
21.0856520135	3
20.9895228492	2
20.4221055463	2
8.88847611388	1
7.00176723643	1
6.21275199982	1
8.44619130521	1
5.66137011609	1
18.2300884892	2
20.6831682106	1
23.6391346374	2
16.8712758378	1
21.4846402268	2
13.0176529661	1
24.7830981499	2
24.3645003204	2
19.2846729694	2
13.5146396455	1
13.2449584348	1
8.09222096053	1
4.18113765097	1
24.7120672325	2
24.0649819585	1
17.7034103074	1
26.7807197251	1
37.2486449219	1
11.6761439254	1
10.5064581293	1
10.1419364166	1
38.8689319729	1
20.1261281851	1
37.7709051325	1
1.3939952209	1
38.7000493463	1
27.294738543	1
40.6275242049	3
39.2812460423	3
38.8334016358	3
26.9659429795	2
20.6142100746	2
15.7986914253	1
9.74782048587	1
14.3985789554	1
27.6707767921	1
38.9964690948	3
38.7957127121	3
38.758038719	2
34.1890001141	2
24.8328496413	1
18.8525271757	1
38.6479113843	2
35.7274722219	1
31.2506038352	1
38.6342121804	2
28.1343308856	1
22.3932083698	1
39.6279309228	3
38.6735312146	2
38.672916951	2
11.407813518	1
45.0467155282	4
41.4063024184	4
39.3080567836	3
22.9867767889	3
22.4914079755	3
17.5360610255	2
15.7476952109	2
8.67288417153	1
20.6819784008	2
39.2325835724	4
39.2245365836	4
38.9742474762	4
19.1565707228	2
17.1005290533	1
15.8743578487	1
38.6656674711	2
19.5078903755	1
39.0804398277	4
38.8546874951	3
38.666097733	2
35.7021298683	2
6.41819490693	1
13.353614994	1
11.9627723896	1
38.6343694505	2
27.1987305853	1
12.2176616767	1
37.8672969211	4
27.3473816867	3
26.4067635932	2
19.7440371054	1
19.2835646922	1
13.2910645886	1
27.0538466739	3
21.8616387422	2
16.904792694	2
22.6713594765	3
20.7104775412	3
19.3717932655	2
10.4689027138	1
13.5713689122	1
30.4371634018	1
11.3840958679	1
10.1056837365	1
38.7709702119	4
35.1177753667	4
13.8270076213	2
11.3482848872	2
11.3174706491	1
10.3771950629	1
8.92324663037	1
29.348489499	2
25.2015981762	1
9.04198124453	1
28.1946069549	3
14.9906919069	2
21.7148773192	1
45.8477215916	4
36.6462395814	4
36.1448352565	4
35.8905253681	4
35.2865788399	3
25.9802116832	2
23.8119895972	1
8.15097615242	1
35.0801233406	2
11.4139131148	1
35.5567603244	3
35.42052334	3
35.3286047902	2
34.6567978673	2
35.2162756104	2
22.3567688065	2
17.2405855991	2
35.0303854551	1
32.8454380525	1
22.5423770672	1
35.5254180083	3
35.2347893864	3
35.2213313978	3
35.1123904518	3
35.0706044914	3
34.9287200681	3
34.9255077251	3
31.0987706181	3
30.504047803	3
27.0658410957	3
26.8009467601	3
26.6734272737	3
23.7925075274	3
23.7080375557	3
23.4303592656	3
20.1460775975	3
20.0407829848	3
19.707558756	3
19.0288583543	2
18.36742055	2
8.10912744371	1
6.08304405998	1
7.38496961797	1
17.3907853246	2
12.0168992711	1
10.5079919916	1
6.15106414252	1
4.30148557146	1
14.0809659	2
5.09355562163	1
18.4331675187	1
22.5107332292	1
19.6684627676	1
22.6499263811	3
22.0918535763	3
17.7424934643	3
17.6426043343	3
14.9213221953	2
8.08768867202	1
7.6501955782	1
7.0606522165	1
6.41764268012	1
5.79193128986	1
17.2284865247	2
10.7705603113	1
22.1102069642	2
18.5416425481	2
18.8355148361	1
26.9586160175	2
26.6266973867	2
14.7923937752	2
12.6393950768	1
8.04189373176	1
12.3585456121	1
4.49866401844	1
26.3792122956	1
18.877888136	1
14.5313415805	1
2.52348070369	1
14.2146354757	1
15.0764775615	1
8.82649890721	1
15.8278840951	1
8.7348087323	1
8.18113194397	1
35.4096393858	3
35.1927627175	3
21.8239991615	2
19.7703566625	2
16.5785457631	1
10.3399866219	1
14.5766770609	1
18.4542374622	1
35.1413003992	3
35.1170693719	3
34.7605401112	3
34.7263331736	3
34.699352333	2
34.6270266408	1
29.5476654038	2
21.003415802	1
19.5316656719	1
31.2568963782	1
25.6453320034	1
15.9170214403	1
31.4086113183	3
17.0742841507	2
15.6800880372	2
14.1790767791	2
13.0630951249	2
12.1266865158	2
11.1956354103	2
12.2396540641	1
26.4911846365	1
39.7683844674	4
36.2258139642	4
36.1894756564	4
35.8863746074	4
35.5019399891	4
34.6343759845	3
21.482920407	3
21.0963631549	3
14.0725385197	2
13.2202961601	2
11.8737566466	1
16.1145461042	2
35.1759965327	4
35.1226423732	4
35.104074863	4
35.0822547537	2
34.9802284056	2
17.9109350566	2
13.8140517396	1
13.7206531259	1
27.3783320034	1
13.8396426531	1
9.61107198566	1
33.7780151513	2
20.746035455	1
34.6911969905	2
11.608327841	1
11.0842357044	1
24.2246322961	1
10.6581893982	1
9.97472956432	1
24.5223520943	3
24.4523179887	3
22.5726940588	2
19.9209629237	1
19.7554887145	1
14.5837078236	1
11.5972888141	2
6.37831140902	2
19.3185628676	3
18.3751246395	3
14.9477229534	2
7.87055216667	1
17.0437580563	1
36.3607391117	4
34.6408525524	4
11.4727737377	2
11.2558897672	2
9.7795006894	2
11.2889206179	1
8.76921803978	1
27.3497227697	2
23.3376304829	1
9.94500337278	1
24.7149316192	3
9.37719888052	2
17.1824797867	1
49.4226431012	4
39.429062878	4
37.4839379328	4
37.3323872632	3
36.1253920551	3
35.8218420824	2
35.8204829772	2
35.7966605667	2
15.8640911938	2
13.7721620512	1
9.26099777299	1
25.7424182173	2
19.1652513545	2
35.8158906424	1
11.2216705101	1
36.0089084037	3
35.9259102163	3
35.8599235347	3
30.2028365926	3
18.3787726477	2
15.6939678268	1
15.5298060468	1
15.0443979278	1
15.4294719975	1
12.9224133564	1
14.5951193874	2
26.0819895358	1
32.2601996709	1
23.3315788614	1
35.8410740597	2
9.38989029819	1
7.72507703813	1
36.7589436089	3
35.9078329621	3
35.8462538967	3
28.2509972165	3
25.3961214883	3
24.1150903103	3
20.1779648813	3
19.9899468335	3
19.7338728298	2
19.2849987973	2
18.5033205704	1
11.0550175492	1
5.0692082754	1
4.75019382872	1
15.5871384173	2
4.96971015692	1
16.3613481411	2
11.3563784305	1
10.6249930856	1
5.6592982913	1
3.91560842874	1
19.4547507866	1
22.5097929651	1
25.3263504041	3
25.0937186101	3
24.3334716979	3
20.8985127756	3
20.7072526966	2
19.1699710613	2
7.99512316422	1
7.73400921419	1
6.74802606895	1
7.53430378316	1
6.27114190214	1
20.0597229371	2
24.2679103691	2
23.6090857247	2
18.9266861795	1
14.8804286584	1
16.4395429175	1
26.2473344211	2
26.0704702645	2
25.2681373036	2
17.3547466033	2
15.4936045248	1
13.5297847147	1
9.15874288596	1
5.53568966696	1
25.0674586504	2
24.950196656	1
12.1748939822	1
28.5074783609	1
35.9793973245	1
35.8803636843	1
35.8348960204	1
21.9685184149	1
12.9150311546	1
10.0679840977	1
35.9631123421	1
35.7884080701	1
15.2994401749	1
1.79792752968	1
37.3679772799	3
27.592558145	2
16.0197549464	2
13.8811101795	1
9.81322949503	1
12.863997389	1
37.1403056575	3
27.4640083903	1
36.5327665699	3
36.350347175	3
35.7058797349	2
23.9500076545	1
19.0143798419	1
36.1223192072	3
31.596833758	2
30.7201824669	2
23.8189056057	1
21.0437638263	1
35.8311304423	2
32.0317001375	1
42.6012448366	4
37.0250935623	4
26.3485919827	3
18.1380744931	2
16.2532591564	2
8.70292229641	1
25.9173020611	3
20.4564570434	2
37.0163978598	4
36.6747397525	4
36.0846784523	4
36.0578385	4
20.5526363627	2
18.1239275161	1
18.082976021	1
35.7225793162	2
14.9503344111	1
35.9681630284	3
35.9186610962	2
30.7034158518	2
9.86999955431	1
8.37687920625	1
8.24922147181	1
25.3103208472	1
13.0290280374	1
35.8926531875	3
35.8918623902	2
35.7369893509	2
22.063860061	1
10.149896717	1
10.1179395401	1
25.605349779	3
25.5565192917	3
25.0354442827	2
20.698357069	1
20.0720950826	1
15.2836181056	1
22.3530540188	3
22.1845051584	3
21.8538043586	2
8.64049948058	1
9.82028187301	1
14.5949367868	2
8.97531156687	2
36.2134229345	4
34.3485389487	4
13.4481539362	2
12.6588068268	2
11.7144131205	2
12.1123542388	1
9.19829432316	1
30.9240611868	2
21.9107286416	1
15.6333697372	1
28.5678734218	3
11.1062996239	2
19.2140452468	1
44.5722731959	4
39.2771343903	4
37.7490098544	3
37.5358855026	3
37.2489757924	3
24.4224092662	2
17.904813645	1
7.31373264536	1
37.1688181142	3
36.991118591	2
12.0899260605	1
36.9770192651	2
37.0020273139	3
36.8389820122	3
34.7655128795	3
17.8009064815	2
17.4700219103	2
17.3418156406	1
16.2376468522	1
15.0914536153	1
13.5190745106	2
10.9668911435	1
22.8069900055	1
15.2343373332	1
11.2108747265	1
29.4234120592	1
22.1518225037	1
37.4018316984	3
37.2258737872	3
37.2000954942	3
37.0190297658	3
36.8884199791	3
29.6845890133	3
26.6146745014	3
25.4436277287	3
24.7666678429	3
21.6937333716	3
21.2611552261	3
19.545247838	3
19.2674644732	3
19.1421029302	3
19.0005051591	3
14.4396905607	2
8.49716260663	1
18.0972086709	2
13.1027131474	1
10.9416992328	1
5.37574739892	1
3.42006876494	1
7.3327117535	1
6.27845139502	1
6.04046914614	1
24.6879345175	1
24.5700806812	3
23.6599987855	3
21.8569640308	3
18.8090146218	2
10.4229109529	1
6.91726544864	1
6.34938601585	1
6.06753992385	1
5.14630631447	1
20.285638624	2
19.447887276	2
22.9053183401	2
22.7749060016	1
19.3114935299	1
10.5041131872	1
16.8946371347	1
27.5918950458	2
27.1494641451	2
26.5820271767	2
26.2598882262	2
19.1002398684	2
13.0381525211	1
13.0015087231	1
8.18530332344	1
6.02518794601	1
17.5210520904	1
27.2684910147	1
22.4228262166	1
2.02719889867	1
27.9250302715	1
37.288813089	1
36.9297772035	1
36.895993447	1
10.1733921543	1
11.7202339108	1
9.0841092316	1
38.5683165438	3
38.4409855032	3
37.4298377919	3
36.7125321619	3
27.0734593057	2
23.6244684839	2
17.4478364047	1
10.1780818756	1
14.1183792288	1
15.51598711	1
37.0819564279	3
36.9782356234	3
36.9597620876	1
36.9335329421	2
36.6872527809	2
30.302690351	1
24.7313827817	1
20.1288768181	1
36.884077515	2
33.0774424419	2
26.3162323528	1
23.1264938407	1
38.1251768949	2
22.3331468605	2
19.1286462353	2
44.3275572167	4
38.9694533242	4
38.7347841377	4
25.0912968177	3
24.3212129448	2
18.9233119228	2
15.6583798625	2
8.90086116069	1
12.8206771591	2
37.38052728	4
37.0812035724	4
36.9790374083	3
36.9638747128	2
18.7718833769	2
14.3280562531	1
13.5697241057	1
32.9066574761	1
10.0045742295	1
9.77726911982	1
36.9061001395	2
20.5736299713	1
9.01106387789	1
36.882739103	4
36.6432331871	3
34.1903100232	2
10.7295122552	1
11.4139233152	1
10.3476670959	1
36.5903512096	2
35.4544014035	2
17.7005084668	1
24.6918276191	3
18.5000918007	2
14.0691159051	1
13.4736725381	1
10.7143908948	1
24.5943339488	3
17.431427217	2
10.8982680141	2
22.3860441783	3
21.7535061258	3
21.7402497319	2
12.3331112264	1
12.8121582274	1
36.9279111528	4
34.019273047	4
13.9215991977	2
10.1489576338	2
13.8494737922	1
13.344761215	1
9.27269974243	1
27.2893933287	2
24.4517149725	1
9.56791816303	1
31.6273499323	3
8.26504930392	2
16.9509018856	1
54.1543494893	4
43.827786313	4
42.8196820762	3
42.005638705	3
41.9584371824	2
28.9724744926	2
20.6070569411	1
11.1200407368	1
41.9232543222	2
34.4037680897	1
25.5405653266	1
41.996895813	3
41.9630483149	3
41.9061294698	3
37.9476914019	3
22.2517274429	2
17.2056774927	1
16.2420814355	1
15.708932595	1
12.1020976251	1
15.1682435587	1
20.0227989397	2
22.8395100493	1
25.1782222082	2
21.9965615854	2
41.8311581908	2
41.1249232926	2
15.6784684649	1
13.9347504919	1
42.686315705	3
41.9749678155	3
32.5435851423	3
32.5145179293	3
31.7207908945	3
31.59699942	3
30.5962378132	3
28.3951667561	3
26.4797765721	3
22.9850898353	3
22.5080936257	3
21.9095755326	2
16.8292864872	2
16.928161801	2
8.57065248921	1
22.3830685786	3
7.93576607067	1
6.35208535215	1
6.59203950884	1
18.103109534	2
13.591308668	1
11.4071822247	1
7.1387025539	1
6.49666630298	1
22.7480663795	1
25.6966043827	1
27.4746021722	3
27.4496736678	3
24.6490111387	3
23.7409952008	2
20.8326438799	2
10.9293223696	1
9.66711907537	1
8.28810149304	1
7.47109220172	1
5.75592779623	1
22.319949279	2
27.1273238477	2
18.7716790568	1
22.5439090579	2
25.6861900402	1
23.9299852603	1
13.4512724585	1
30.618385919	2
18.2300411756	2
14.4129751745	1
13.2563974436	1
9.48099115427	1
5.34768366199	1
16.4743576649	1
41.9140119742	1
22.319911375	1
42.0625696023	1
42.0212827051	1
14.4186366719	1
16.5384954057	1
41.9872322787	1
41.9026271821	1
10.5036302585	1
8.16174519576	1
41.8867104417	1
1.59335253325	1
43.715926256	3
43.4667201123	3
42.7114915623	3
41.856349721	3
26.9815919282	2
22.9644189327	2
17.3192078593	1
9.60332748375	1
16.0670571654	1
22.6163793555	1
42.0823036636	3
41.9474347828	3
41.8926549015	3
41.8698021761	3
38.2846051788	2
33.1155225604	1
18.5493176886	1
32.7996760919	2
24.9923694178	1
21.8772881066	1
41.8285002762	2
36.9013210935	1
11.6467623679	1
48.195402125	4
42.9198005446	4
42.1536010924	4
41.9037616293	3
23.0946325176	3
17.100583861	2
15.521796006	2
8.59953870205	1
22.3261992444	3
14.6313157424	2
28.2467995125	3
25.8776116152	2
23.1059580962	1
22.7099653341	1
15.0657674797	1
24.899793848	3
15.7550433598	2
11.4117098449	2
22.6883502478	3
20.8978260666	3
20.3630379083	2
10.9904458267	1
13.9758280706	1
42.6971669976	4
42.6024542827	4
42.2920199552	4
41.8469153437	4
23.648560021	2
15.7812165822	1
14.2138386755	1
40.2900362328	2
23.3121774511	1
23.8393849738	1
11.5517311388	1
42.5429278129	3
41.9281749396	3
41.3630350616	3
36.3445578658	2
12.2807501303	1
14.8559223327	1
14.4167043048	1
30.0601411507	1
10.7668499476	1
9.75199638446	1
41.8463463656	4
35.935534455	4
18.4958918056	2
17.4648528326	2
11.7445701479	2
13.9582117649	1
8.9434842719	1
26.5242877891	2
21.4637493855	1
15.2905366726	1
36.4698901195	3
9.62799532977	2
19.1278931775	1
53.5932242435	4
53.4342236569	4
47.1257653851	4
45.2065882817	4
44.2019469703	3
43.9568815208	3
43.9221611317	3
43.6462533712	3
27.7786743725	2
22.5366828233	1
11.7849603299	1
43.1175130761	3
14.116483932	1
42.1307613268	3
16.8410271983	2
16.5764854165	2
16.459265398	2
13.5840416788	2
12.2657171377	2
10.1543138601	2
13.5333273318	1
30.0833867263	1
43.7141128585	2
43.3287358476	1
11.2626079333	1
8.64679968653	1
43.2737435101	2
43.2022543466	2
43.1411141189	2
26.6136498303	2
23.9925904795	2
38.9698267271	1
28.9329737405	1
43.7929604703	3
43.6779933489	3
43.3722933378	3
43.0747376598	3
31.5862063215	3
30.7769830485	3
30.7430481102	3
30.224550416	3
25.688040819	3
24.824773083	3
23.230397596	3
21.9873362458	2
17.0390678821	2
5.9664766309	1
23.0366736213	3
21.2490037761	2
7.6135705124	1
5.47731513463	1
5.00922687451	1
19.9426917719	2
14.0504096793	1
11.0535558432	1
8.96164621761	1
3.92326932504	1
29.0950045992	1
29.9505582539	2
26.4828823443	2
26.4575503922	1
14.8148323467	1
11.9007555021	1
25.5457573388	2
27.1673203755	1
28.1626067342	3
24.9654108828	2
9.98003187535	1
8.40454918838	1
8.21465857128	1
6.83367057461	1
5.65741715092	1
26.0526452585	2
22.8057276273	2
31.1712479253	2
30.2720283476	2
19.6918359296	2
16.033029634	1
15.4060991136	1
9.70047448455	1
5.64221230404	1
30.1913192472	2
29.807262417	1
27.7264019193	1
14.6901596276	1
23.1235118787	1
43.6305351379	1
18.4308964685	1
11.9435941588	1
43.5437604981	1
12.5780505766	1
43.3166141459	1
43.0562093775	1
14.1063928325	1
1.98803299165	1
44.1782185561	3
43.7334553657	3
29.6188998849	2
23.3466012143	2
15.1025262437	1
10.2217748023	1
14.6765422871	1
43.4550454177	3
43.0032543623	2
32.4273572201	1
18.4447079086	1
43.3846650852	3
43.3788990868	3
43.3350605076	2
41.0406462323	2
27.3118008809	1
25.1759370069	1
43.3237777995	1
36.6031239237	1
23.9459449256	1
44.4720363126	4
44.1240605361	4
43.2470413989	4
28.1492638177	3
18.6396327898	2
15.5071700903	2
9.25169903271	1
26.8443759584	3
15.7179548043	2
28.285976873	3
27.9210483132	3
24.5619435326	2
20.4252430829	1
19.1820313917	1
13.2373540646	1
22.0091987972	2
12.7388281564	2
24.4686949722	3
16.5960424395	3
15.7446997981	2
7.07973237502	1
14.2168970863	1
43.3785690284	4
43.111512395	3
23.2681147373	2
20.1863988246	1
16.1345477191	1
42.2974616359	2
33.6788052421	1
14.8158324652	1
10.2719288942	1
43.2286103302	4
43.071401388	3
39.1144433108	2
14.0976975291	1
17.5183606607	1
14.5911570759	1
43.1922183658	4
43.0797280336	3
38.0371937227	2
19.6636841134	1
30.2650954211	1
12.757888823	1
43.3262899235	4
36.1786707094	4
16.4006434816	2
16.3467255632	2
9.6054367811	2
15.5816778228	1
8.75873440225	1
31.9613903618	2
21.605701259	1
13.7417736658	1
32.0474703627	3
10.5718442178	2
19.8410045265	1
52.1345505422	4
46.6205618951	4
46.3138832674	4
45.6787147035	3
44.2786551987	3
44.0677951512	3
26.8083692508	2
22.6879683125	1
4.06634147508	1
43.8511756326	2
44.9497025029	3
44.597768131	3
44.2543011433	3
44.1362457376	3
36.2797261093	3
32.0152384214	3
30.5674530712	3
30.3774558344	3
29.8671681	3
29.4166893319	3
27.9431427635	3
27.6164960912	3
26.3484527259	3
25.9410252586	3
25.7595711258	3
22.0856437897	2
5.59337378864	1
23.5135741311	2
9.93260787616	1
9.79746475321	1
5.70533754299	1
4.629438163	1
5.89150375651	1
5.55654950806	1
4.26288330726	1
25.7971394514	1
28.4205328253	3
27.1841084727	2
27.0201675848	2
19.1029642676	2
9.99415589742	1
9.77015924796	1
6.11135337022	1
6.05144395973	1
6.09046695469	1
30.4318280436	2
28.8253160705	2
26.0950803422	2
11.6149431178	1
21.9625366972	1
23.5706310508	1
34.4302007373	2
32.940789329	2
16.8911450621	2
11.3462101178	1
8.56346007677	1
10.3800965172	1
4.87085952245	1
33.195981618	2
32.030141956	2
31.5585839663	1
18.5077304124	1
25.7757237042	1
44.4580960282	1
44.4201058011	1
20.4372766024	1
1.35931271946	1
44.0276751874	1
44.0187259155	1
16.9433634183	1
16.9698130967	1
8.27427693489	1
45.2202811015	4
15.293230444	1
44.2204194895	4
44.1565744538	3
44.0486709581	3
34.1977387629	3
17.0526703981	2
16.4584281328	2
14.5927851306	2
9.56460223709	2
13.434252689	1
14.6735508625	1
11.9101617372	1
29.9552341412	1
37.0825758	1
27.9243382593	1
25.1095007122	2
19.7047654786	2
44.072223081	2
44.0198090329	1
12.4285926376	1
9.58838832604	1
44.2300992704	3
44.0629331332	3
33.238426834	2
26.1355899277	2
20.5085519042	1
9.50829968483	1
19.3887912359	1
29.1381856012	1
44.1882616388	3
44.075847973	3
44.0357597612	3
42.51752925	2
24.7899946095	1
16.9388327078	1
41.7624920926	2
34.0620455168	1
30.3470810082	1
44.1009559945	3
44.0716469141	2
34.7987430068	1
48.6854139229	4
44.5474335497	4
44.4220739457	4
44.1708712274	3
[truncated: 537,848 more rows]
