# Supplementary material for: Dissemination of Mycobacterium abscessus via global transmission networks
Source: Nat Microbiol. 2021 Sep 20;6(10):1279–88. doi: 10.1038/s41564-021-00963-3 (PMC8478660; doi:10.1038/s41564-021-00963-3)
Supplement: Source Data Extended Data Fig. 3 — Clade ages and descendent continents for Extended Data Fig. 3. [file 41564_2021_963_MOESM9_ESM.zip › figureS3/DCC3_clades_age_continents.txt]

Clade.age	Number.of.locations
85.1634476465	7
84.4786298716	7
69.0691092962	6
48.5230661279	6
47.3727594221	5
43.5644892771	3
37.5760377038	3
36.3703433776	3
36.0681172416	3
31.1255609214	3
31.0350549059	2
27.9224194526	2
15.6842155837	1
10.2433461669	1
41.2394090722	2
44.7430308536	5
34.2594138218	4
13.2782341201	2
12.8053088691	2
12.400537236	2
31.8951444436	3
14.5935716653	2
13.3789503411	1
31.3306397925	2
47.5091539003	3
40.0291066017	2
21.0478205285	1
16.8590258368	1
10.206719913	1
34.5946844378	2
5.86312185848	1
54.4960302312	4
46.9274886706	3
37.5843362746	3
32.7326608446	2
32.5202218429	2
30.8097290286	2
30.7555994571	2
25.2640864299	1
21.4341569831	1
31.9066637905	1
14.6670548581	1
14.1569095291	1
11.2188597356	1
10.1074643164	1
13.8197806671	1
8.67823938171	1
6.27438391755	1
14.5055358266	1
12.5168906884	1
12.2796199379	1
9.98408207038	1
11.6159043442	1
33.2292120714	2
31.7479897373	2
17.4449590695	1
16.1993557702	1
15.6818400921	1
30.062274796	1
16.6295614662	1
84.2948912884	2
17.9402392323	1
83.8609649151	3
35.2446136118	3
32.9139177124	3
31.8424532656	2
31.249413177	2
14.5990468394	2
14.4479589527	1
13.3105155776	1
7.79572488198	1
7.15977781132	1
3.82265411684	1
23.8460495702	1
31.5074622834	2
23.6012430489	1
20.0283324153	1
7.59494028998	1
20.2282021444	1
12.7058473271	1
16.3694114124	1
77.3163424117	7
61.0962386165	6
43.8597933822	6
40.2366852979	3
29.1623135246	3
28.7763622868	1
24.9368011784	1
9.37277068938	1
24.0955205092	3
22.8008401373	3
16.5213536377	2
11.6981477673	1
32.723426374	2
40.5480339614	6
35.5787328295	4
20.6981512599	2
20.6141498243	1
19.2454023159	2
33.6863745415	3
10.689386018	2
10.0590998295	1
39.8662344597	4
38.8323614486	3
32.2999357136	2
18.9630883602	1
16.3089740985	1
9.14879895568	1
35.0735311909	2
5.51728565124	1
26.5716122836	2
42.0113821218	4
37.3295326405	3
27.8507624102	3
27.5503736219	3
25.3038110399	2
24.8973198842	2
21.6373314872	1
23.6104932041	2
23.5383211889	2
12.0107523714	1
11.7922916502	1
6.9982995516	1
10.4281366188	1
9.42378067179	1
8.85193205542	1
10.0320703532	1
8.69719258755	1
6.98320185393	1
9.85559601289	1
9.699771452	1
8.52917697488	1
25.7485933944	2
24.2181462038	2
12.815298674	1
10.0466286796	1
9.62349152418	1
26.6103025382	1
30.786495744	1
18.6158325774	1
76.2616085376	4
29.8926517278	3
29.0923276201	3
27.1643033531	3
16.6303305343	2
15.2212659433	1
12.6146974217	1
5.52763861583	1
4.34574668048	1
26.8172735456	2
24.7895812308	1
3.57890141194	1
27.4356297057	2
24.364960935	1
16.4510370502	1
5.53926540149	1
15.6215397398	1
12.1808694319	1
11.1124435496	1
76.0428965818	3
73.3385359101	2
13.7487274342	1
91.9853454029	7
78.5994348966	6
41.2162889617	6
33.8926735805	3
28.9825659372	3
26.9446297503	3
26.8427817633	3
25.2160239205	3
24.8463213161	2
21.5813027555	2
14.6424956961	1
9.449617001	1
30.1283460839	2
39.9890927992	6
38.757040316	5
36.4047039472	5
26.4811059521	4
10.6150208336	2
7.48899949356	2
10.0188024016	1
23.1101727563	3
10.9258144847	2
9.17115368448	2
25.8040748726	2
33.3875190561	2
20.0079991123	1
15.734391558	1
7.87081280454	1
26.7751856243	2
4.7629630464	1
49.4302400859	4
43.9950559501	3
27.5238525975	3
26.9427723221	2
24.5246354504	2
22.296486504	2
22.0364691822	2
19.3444571822	1
10.8830916716	1
10.8101477012	1
10.7927232753	1
10.7720495205	1
10.605417495	1
8.77210135962	1
6.59202463138	1
8.60423923514	1
7.74950088826	1
9.98802469977	1
9.7446671175	1
7.51070129277	1
26.3945159032	2
26.3446293583	2
25.1959628401	2
23.3616241116	2
14.6556907271	1
7.29196906237	1
6.86564764795	1
31.8526337046	1
16.0885919655	1
69.7602577442	4
58.1091569679	3
30.9250655032	3
23.6705848091	2
23.2186605018	2
13.2944069823	1
6.43823421553	1
4.57452191253	1
30.8399435989	3
28.3514286452	2
25.28544138	1
15.0187199351	1
7.7253917759	1
11.4165686396	1
10.0057349924	1
9.91730302577	1
29.7693411549	3
29.685656371	2
15.1256540733	1
3.0905997063	1
64.1780906716	2
16.6704995207	1
66.390385704	7
61.6364139867	6
43.2926350117	6
41.8050374285	4
35.8988979521	3
30.5648717389	3
28.8116878577	1
28.0666946575	1
15.6406192961	1
29.2853353315	3
27.8287621301	2
25.5530456412	2
13.0168898624	1
29.2357736872	2
26.3286253029	2
39.4325574264	5
39.1800426524	5
31.869158916	4
20.0216600034	2
14.6878653933	2
11.4359456472	1
29.7351355673	3
15.1942907746	2
10.5187797324	1
33.0302979516	2
4.64474099731	1
25.7416817377	2
19.5034213866	1
15.8788570851	1
10.1831003616	1
44.4516253758	4
42.1437025887	3
28.8880302494	3
28.6012352105	3
28.1235139112	2
27.9558876351	2
25.6783714508	1
19.708823666	2
26.981829694	2
25.592196873	2
8.79452492272	1
8.36463099257	1
7.83455415604	1
25.8912758222	1
22.5228832375	1
12.0004306308	1
11.3986536887	1
9.92835706822	1
9.38858833264	1
9.14172189873	1
7.56959662587	1
11.0532122627	1
9.58503021811	1
7.7092475198	1
10.0490376219	1
8.48894539676	1
9.86548126252	1
34.4770254729	1
25.8089289123	1
54.2706670175	4
29.6763473359	3
28.6481535926	3
28.0719384423	3
20.6821228697	2
18.8614207494	1
13.5585013578	1
5.5882974652	1
5.01939908815	1
28.3947182116	2
25.0368845026	2
22.6647287421	1
13.9538697218	1
10.2009792339	1
11.9492208016	1
11.7994921333	1
10.7022861753	1
3.72344310954	1
24.8163779875	1
53.9467258209	3
52.6335419566	2
14.5259444006	1
83.2980732194	7
49.6790174701	6
47.3292333065	5
46.9697261464	5
40.8895597924	3
33.2166446675	3
33.005060232	3
32.3050452005	3
29.5894892735	3
27.8026229219	3
17.2380583505	2
13.1655143641	1
9.16415077959	1
37.8381425223	2
46.4909446662	3
32.2211027466	2
35.8765525673	2
4.67568842115	1
37.4371854347	2
18.7919897963	1
15.6727450054	1
10.3461383171	1
35.6972524884	4
13.492582472	2
11.4458138294	2
11.1226899453	1
34.4445534964	3
18.5906682488	2
10.5537574645	1
80.8022442799	5
55.0040497678	4
54.2813715804	4
53.2757915988	3
31.4920881775	3
30.9693918198	3
30.3085278873	2
26.7285744146	2
13.0817664803	1
10.6954621272	1
6.15570662809	1
5.80229226359	1
26.3885919441	2
24.0512842942	1
13.964642309	1
8.17560130873	1
9.73097842772	1
9.54934205785	1
8.46315776195	1
30.9187597405	2
3.15279276252	1
30.7689530974	1
13.965349302	1
56.986458651	4
52.5463438517	3
33.7691295302	3
31.5275985137	2
30.8587575619	2
30.1552107728	2
28.9494024356	2
27.5156606644	1
21.2819850747	2
30.4772525324	1
13.9048533189	1
12.3392990418	1
11.687085402	1
9.60940745137	1
8.95828847383	1
8.80943260317	1
8.79159345798	1
10.2307445002	1
9.2590799822	1
7.69995321457	1
8.63021333272	1
5.96188969546	1
28.9554062424	2
21.9147308208	2
9.90190302813	1
8.38449068687	1
6.15559128935	1
22.4720286812	1
17.8578520359	1
62.3114583575	7
33.5693336785	6
32.4637149787	5
30.4148811721	3
26.6210788486	3
25.330386279	1
22.4656857751	1
9.31371471096	1
25.7580235286	3
25.3959486818	2
21.9726844329	2
14.7016816763	1
24.841023627	2
31.7010572116	5
31.3871793254	4
25.3768692414	4
10.5112084532	2
10.074152927	2
9.90035977759	2
25.0996499718	3
13.2161118584	2
9.13240662677	1
25.5259228431	2
17.3090334317	1
16.4601523051	1
5.86100622279	1
27.6630458222	2
4.97227156512	1
24.9986637463	2
49.6046954751	5
44.3882876508	4
42.7785845404	4
26.9426092817	3
26.2557306822	3
24.8424435979	2
24.7784427306	2
18.5870114105	2
18.5012625763	1
16.2668905034	1
8.22721923895	1
7.84022996779	1
15.9363093774	1
3.02172816726	1
25.8691685328	2
24.8044264019	1
15.2612678833	1
6.56168451832	1
10.3810693901	1
10.0564860946	1
8.55683961256	1
40.5413034712	2
14.2591163652	1
34.4357647799	4
33.0290286145	3
27.4137607244	3
25.5209010847	3
24.8297424696	3
24.7584920027	3
22.6244540218	2
20.5960755499	1
14.8084808773	2
14.789277094	1
21.2108269007	2
20.1458641696	2
7.88630719208	1
7.19878024418	1
5.49547270884	1
11.3989733398	1
9.09811951234	1
9.04206301585	1
8.76462672463	1
8.48559483712	1
11.1968801554	1
9.31436380519	1
8.51981957581	1
6.11890687742	1
9.78270918881	1
9.62399527155	1
7.5298873334	1
23.151005406	1
18.5481901108	1
77.0983432364	7
35.9371486324	6
34.6634541736	5
33.7836490078	4
31.2140689013	3
26.4900230797	3
26.345644752	1
23.8996969858	1
9.85813941464	1
24.5920066307	3
23.4024259125	2
21.7652272654	2
11.8470276172	1
26.0905024646	2
32.1277344683	3
25.0115009493	2
19.1188070868	1
15.9151571642	1
8.03983756905	1
27.8617587251	2
23.6107289228	2
5.49025898933	1
26.0308842693	4
11.6865521753	2
11.4662850636	2
10.6928478978	1
24.3416031235	3
10.1331213195	2
9.79239299144	1
59.1061923349	5
51.5808043945	4
49.3768067305	4
48.068769185	3
26.6562917071	3
26.2925032714	2
23.5158749847	2
22.9795384968	2
13.4064485606	2
12.874531588	1
12.2939671902	1
5.57580726445	1
4.74609685245	1
20.0783633808	1
3.2788904084	1
24.4381862152	2
20.5200984856	1
17.4548532968	1
7.66888347432	1
9.44132468783	1
6.72125782277	1
5.58403102244	1
16.8939263961	1
36.0471697969	4
32.3415327156	3
25.3980990858	3
25.0417848735	2
24.7108666617	2
24.0855057602	2
23.6389898548	2
21.8048643506	1
23.6250131985	2
12.1460070257	1
11.5256379244	1
10.0083443181	1
7.77571864433	1
9.76223773265	1
8.79735558784	1
10.4419501592	1
10.3574399731	1
9.95620178702	1
8.07395665652	1
9.28234058998	1
7.08604940583	1
24.6011976423	1
23.6568425807	2
22.1967771325	2
10.6680104462	1
7.90769730398	1
5.46707765548	1
26.0839469251	1
19.3328126822	1
83.851743357	7
82.4894114896	6
45.9081944313	6
43.4940593183	3
34.1592179245	3
26.3263853124	1
25.284007248	1
10.1477331325	1
28.8199746581	3
27.4476544151	3
23.1618372223	2
16.2395604111	1
40.1928013507	2
44.5819692129	6
29.7082903907	4
29.5174743365	3
11.6331293445	2
11.2697168625	2
10.7813765131	2
11.474230362	2
8.7316970894	2
43.7677739169	4
37.3993470244	2
19.6798410447	1
17.8501422695	1
7.88072726844	1
43.5600992621	3
31.7527299283	2
30.2308367946	2
4.79481815214	1
54.2166384461	4
44.1444277521	3
30.0554399676	3
29.7855589223	2
27.7936676585	2
25.9440500539	2
25.6252856373	2
20.7372274002	1
25.9179078446	2
28.2614922112	1
11.164766171	1
11.1176882354	1
10.975335925	1
9.43069571124	1
7.93198710392	1
7.56204425703	1
6.08381576093	1
10.3704886515	1
8.8941547138	1
9.62902523361	1
8.77459208792	1
6.55005246991	1
26.2649901548	2
16.9666261925	2
10.2823194478	1
7.29542201038	1
5.45818571129	1
35.1989725185	1
22.2010780541	1
69.2053652131	4
67.1245859479	4
29.8647394063	3
25.6229474057	2
25.4203424299	1
18.6748910124	1
5.59528228982	1
5.56630669244	1
29.8141713218	3
27.8291478123	2
26.9466094824	2
24.1381098469	1
18.6294293298	1
11.9177159839	1
11.9759176228	1
11.652462351	1
10.2554644189	1
3.04676291509	1
29.4410387333	2
26.8273145242	1
15.0902359232	1
68.6457941671	2
62.7064244705	7
58.1972215295	6
40.916189897	6
40.2059568266	5
38.7877842431	4
35.4097840623	3
29.3358499824	3
25.6256289939	1
24.8777409875	1
10.9395592976	1
27.3557110943	3
19.265493456	2
26.5622685896	2
15.9174118368	1
32.8627313952	2
27.4543116782	2
4.81261299153	1
39.555224164	3
33.8867708759	2
20.4414135605	1
15.674277282	1
7.0266989312	1
27.632114263	2
28.028147468	4
13.0928625683	2
11.585014074	2
9.68655395043	2
20.8390937173	3
9.63268164083	2
9.34540693715	2
40.3696853954	4
38.1999473475	3
26.4432810735	3
26.1741846668	2
26.0748435701	2
25.5521510873	2
25.4423973501	2
23.3346943766	1
25.3632559355	2
11.9664545846	1
10.253691688	1
10.2095618754	1
10.0241730142	1
7.62109832596	1
11.743564604	1
10.1927508045	1
8.6166870324	1
6.19768168272	1
10.111996331	1
8.72747475104	1
10.0679002421	1
26.0982404657	2
20.8697749784	2
18.8910047021	2
8.91452965451	1
8.07606638476	1
5.98172401232	1
24.580815906	1
20.1269700991	1
58.7606800958	4
58.3700421548	3
26.5007818009	3
25.9811518807	2
25.916885042	2
25.8032240357	2
13.66670571	2
13.3948569236	2
9.1015090834	1
5.05043587941	1
4.2663828507	1
24.9687517651	2
23.1867771665	1
10.5072027271	1
5.90042943474	1
13.9753959076	1
13.864799715	1
13.1458727549	1
25.3195738419	1
3.08297907029	1
58.1699029925	2
16.8550057216	1
73.8496160614	7
67.1473848606	6
45.2086346903	6
45.0761950529	5
40.7233207053	4
39.5049847979	4
37.9052577616	3
28.5676295567	3
28.2828244572	3
28.2769429459	3
26.2284883568	3
22.546640586	3
21.2895373762	2
13.6179193263	1
10.720143187	1
32.0131370584	2
27.0435679565	4
9.35938592624	2
8.85563448917	2
8.77243803831	2
25.1810094261	3
10.9770573235	2
10.6609444102	1
34.0943225502	2
23.2633427184	1
20.115355838	1
7.97661453267	1
41.9868728987	2
4.67196693722	1
28.4378628608	2
37.7471919899	4
34.2387463183	3
29.6400083914	3
29.5422749924	3
29.4227430775	3
28.9581219817	2
28.2149424343	2
24.4140573989	1
28.3980715732	2
28.1989377086	2
25.3023902982	2
8.82507546744	1
8.53240643977	1
7.99770961652	1
29.5685008784	1
11.9295635193	1
10.6360889522	1
10.4687019862	1
9.3781904758	1
8.37587112691	1
6.08036663115	1
7.82666421669	1
9.51454621894	1
8.95518378552	1
8.01280344109	1
8.77489364371	1
7.16483506468	1
28.6925578702	1
19.7327990297	1
67.8710797105	4
67.3410072055	3
57.949275862	3
31.5042046584	3
29.3605940364	3
28.6835264769	2
19.8614512365	2
17.6843864495	1
15.8066158813	1
5.96272698539	1
5.58809017234	1
23.6531484758	1
29.3411679973	2
4.81497106699	1
28.8188630971	2
28.1018427719	1
24.0789636313	1
5.65062973021	1
10.2988583349	1
9.99606171545	1
8.78421899872	1
17.2571285608	1
87.9643523402	7
52.7259892859	6
50.4204969981	3
40.7666869004	3
30.4623995943	3
29.8909900662	3
27.2254280797	1
9.14437898699	1
27.2520598676	3
23.1491227865	2
25.7132187677	2
11.9384892446	1
33.6742470607	2
39.9451984563	2
20.2305781183	1
16.4933544567	1
8.56993383352	1
47.3776244825	6
34.4782885435	4
13.1486422832	2
13.1404272917	2
10.4176958845	1
30.0940808523	3
11.1594538222	2
9.61427723042	2
45.9970502936	3
29.1688300914	2
35.3452654458	2
5.42392317367	1
82.4491344193	5
65.80339312	4
64.994282786	4
33.0664744954	3
31.4045799075	3
24.5468901928	2
24.0901785487	2
17.1424764843	1
5.71002489412	1
4.98461364049	1
30.3161196816	3
29.9565460308	3
27.4391100696	2
24.9983383387	1
18.0675709023	1
8.71763993003	1
11.3550997227	1
9.4483596769	1
7.5823464007	1
7.21586561892	1
27.548376744	1
13.7411495012	1
65.2657074183	2
55.0895922871	4
37.1750224485	3
30.5680642471	3
29.7915221422	3
28.096140653	2
27.9020650361	2
23.1335104673	1
27.8397708256	2
23.6400793349	1
29.7450340184	2
28.2908325577	2
18.1938252863	2
8.25036974148	1
6.95146666987	1
5.64444835604	1
13.1463344415	1
9.48642998995	1
8.57512266663	1
8.37238473001	1
8.81280469498	1
6.81851804137	1
11.1880225366	1
9.78060208976	1
9.54419499186	1
9.26051463269	1
8.72269405487	1
9.36177269061	1
27.3453650485	1
19.2323779209	1
102.774764348	7
92.5670215646	7
87.9000646014	6
78.5560445054	6
63.2018800277	6
40.6789897546	6
39.5744285209	4
34.9830230051	3
31.5905643428	3
30.5016688127	3
29.4131071326	3
26.0760868249	2
28.8460051697	2
12.1263574274	1
30.3609820847	1
9.43206030832	1
30.890892106	2
31.2674574329	2
38.2319142001	5
34.4613383596	4
17.5671725821	2
17.0916965313	1
16.6190170013	2
31.2942326641	3
16.998143795	2
12.0505582734	1
37.4538937184	3
30.734455736	2
18.2174940243	1
15.7491254624	1
7.73711572752	1
29.831917164	2
4.93584145875	1
49.7027287636	4
39.3909717369	3
33.4520332876	3
31.650182512	3
29.8904400623	2
26.7186035836	1
28.8889484612	2
7.92888094696	1
29.5070273772	2
27.6605477679	2
14.4500844015	1
13.6130201553	1
11.667585996	1
30.0876481137	1
28.693998603	1
13.0170258476	1
12.7188059558	1
11.1600607959	1
8.51383008437	1
8.35047214532	1
10.6725556974	1
9.77206252052	1
8.53570366392	1
6.70397925051	1
11.0287971083	1
10.8894470228	1
7.37081636305	1
25.5775592713	1
18.2812446719	1
34.8045915202	3
33.1174980724	3
30.4260731301	3
28.6974388022	2
21.8872629059	2
19.6708486778	1
15.1548056367	1
8.2908280301	1
3.46777467746	1
4.62907881432	1
29.4124871497	1
32.9924102805	2
30.5716679531	1
22.5134111846	1
6.67852256422	1
13.4171767271	1
8.07536329272	1
13.2413379663	1
19.5086221743	1
118.699923572	7
114.941889482	6
114.031848384	6
94.2756521508	6
67.4267432341	6
66.8924438566	5
63.6156478424	3
51.0114166368	3
44.2514243616	3
39.9711807618	3
36.3338797419	1
9.4991422556	1
37.5509863048	3
36.4480612881	3
23.9958206488	2
16.5406523606	1
37.6477304044	2
46.6269553716	2
17.6140974434	1
16.1367633546	1
18.0585990976	1
63.9982241833	3
39.0870662081	2
46.8117884893	2
5.19553726109	1
39.2190701678	4
19.942901793	2
19.0436239122	2
18.8415423921	1
38.3029042049	3
17.5013111612	2
13.8290605977	2
74.2374157985	4
61.8236280979	3
44.59391613	3
43.2966862096	2
40.5096385923	2
38.4209498604	1
39.5018590996	2
37.4513118829	2
39.0553749958	1
38.6731925042	1
12.9672442408	1
12.5857717748	1
9.31110563033	1
8.330662928	1
8.92407855335	1
6.21303920593	1
12.8689468317	1
12.2200140949	1
10.9228054384	1
7.76043715527	1
9.62304553356	1
9.60926094606	1
38.0426028742	2
34.1638322529	2
14.3957701791	1
13.8613245738	1
13.5284065962	1
36.1622683205	1
20.1422812794	1
109.227443991	3
41.3737311115	3
39.5099391385	3
39.3500580773	3
17.8576913115	2
14.8545417948	2
12.6010142418	1
5.76201866171	1
4.97253654199	1
38.9787212385	2
38.1379330531	2
36.2608181506	1
23.9161134889	1
12.709867334	1
18.099305803	1
17.4940633374	1
13.5180172049	1
3.45449296122	1
32.7236703728	1
15.1746062525	1
158.079815052	7
100.163893217	6
99.5621239241	6
98.5172790146	6
81.8473391126	6
54.0644050353	6
51.3881972849	4
43.0850075403	3
33.6864690928	3
32.0004842285	1
31.8357208097	1
10.2734549059	1
32.3834349699	3
32.3757308726	3
28.6296059953	2
13.3318806032	1
33.0987170236	2
40.7151580374	2
50.646020823	5
46.0899933018	4
33.632161933	4
17.8428521703	2
12.4446537918	2
7.65249437236	1
32.0407371059	3
15.4405387677	2
9.69334429461	2
32.3927426673	2
21.7651960925	1
17.4790930946	1
11.9457011983	1
38.6605873424	2
4.92546070084	1
47.5829709988	4
39.4971513769	3
34.4146468374	3
33.1654553157	2
32.0409906858	2
31.8096068301	2
29.0005306523	1
27.4315897906	1
32.7844081608	1
14.1302061812	1
13.0867828085	1
12.143708328	1
11.4815469247	1
9.37275256057	1
8.16425855825	1
9.00630148931	1
10.0766348593	1
9.26762417846	1
7.7885943027	1
10.7137139977	1
6.9567711726	1
34.009361437	2
31.5470700409	2
18.9837718904	2
11.7667797683	1
10.8218143043	1
7.84159701935	1
27.0223200514	1
18.6634289354	1
35.1956185324	3
34.8920089757	3
32.7631954057	2
17.9779621701	2
16.5765162618	1
14.9084028974	1
6.39021535979	1
6.15380030072	1
22.8857709723	1
33.1436685376	2
3.05735080082	1
31.5175566902	2
31.1261012995	1
28.6048282654	1
9.93657443267	1
13.2323211606	1
13.0188700032	1
10.4382129219	1
29.2631396483	1
112.958739398	7
72.2566505639	6
69.8381949342	6
69.5759776096	6
54.5508508325	6
38.6660721923	6
37.9687926932	5
37.616310433	5
37.5175104606	4
30.301245769	3
26.8503403602	3
26.4470827381	1
26.3983348456	1
9.22846989496	1
25.3664859152	3
24.9625363012	3
24.5511131055	2
16.1730069692	1
26.1857471704	2
24.435065304	2
27.9606374622	4
10.9995753683	2
10.9817696847	1
10.36936914	2
27.4792708763	3
12.8311533095	2
8.42083620157	1
32.4393356681	2
18.9016788593	1
16.2218340209	1
8.42696529074	1
32.7650950544	2
4.89302953188	1
39.4858431261	4
33.6390407141	3
31.0238664847	3
26.8644980535	3
26.7699526296	2
26.0992165136	2
25.4969091822	2
24.4282007246	1
24.831931221	2
24.6906566096	1
16.9107991462	1
11.7086961851	1
10.8057986661	1
9.64247495519	1
9.08762994355	1
9.70435118074	1
8.2797499546	1
8.58467572513	1
8.22629134127	1
11.219049809	1
11.0752374172	1
9.21511578844	1
25.7284276595	2
21.9579594309	2
14.2658662584	1
11.3462900276	1
8.73027485139	1
24.4485262971	1
19.7394802928	1
25.5181519361	3
25.473865961	3
23.9556250653	2
16.0170099863	2
11.4270153	1
10.7087372456	1
4.61027980888	1
4.45113307652	1
18.9899903971	1
25.4058730262	3
24.416022264	2
23.3241452899	1
17.1960392362	1
5.97439373737	1
12.5437929197	1
12.0867336807	1
11.160973764	1
3.32116371243	1
16.5160028921	1
102.5469253	7
85.3822316391	6
71.1796072996	6
43.0740709469	6
41.8441644451	3
36.4002936712	3
29.8018801275	3
29.7055662651	1
27.3309235805	1
11.561960387	1
27.5139159268	3
26.9751375265	3
18.8888163769	2
17.7099544253	1
27.6562573723	2
32.6825085408	2
17.7281241139	1
17.003225186	1
8.31447106138	1
42.914301701	6
22.4012826367	4
12.4577454313	2
12.446575253	2
11.2205885918	2
16.9549456653	3
11.1109750914	2
9.76390016385	1
40.9086397882	3
33.2735122778	2
35.1488121472	2
4.78149621761	1
52.9749004316	4
35.6889175236	3
29.7332000876	3
28.9477057683	2
27.5920220532	2
24.1566585052	2
21.492400662	1
23.9689466919	2
20.2063979471	1
28.3258072537	2
27.2146472726	2
22.292697061	2
11.5012446451	1
10.1071677143	1
11.2936691799	1
13.0098626478	1
11.2573600048	1
10.5984869528	1
10.5826584186	1
9.59169015117	1
10.8370342566	1
10.5482598566	1
10.036725135	1
11.511132618	1
9.43948282221	1
5.90391856605	1
10.9263350307	1
26.3355009114	1
17.0316493647	1
80.1338021131	3
79.5761325344	3
31.1730264919	3
30.9115606819	3
26.7960627116	2
25.4175108683	2
25.0530955366	1
6.53002277472	1
5.57969829689	1
30.8060822075	3
28.9960837635	1
29.9202717132	2
2.99336381246	1
28.2026065841	2
28.1248529171	1
19.0627704821	1
9.2958875416	1
14.0093970789	1
12.3539633995	1
11.2139022267	1
18.5192088016	1
160.462352537	7
69.7097289649	6
65.3549234536	6
61.6862004025	6
50.6166942599	6
37.4754236569	6
37.228732198	5
36.9928562191	4
34.0240033662	3
27.9093795455	3
27.7164699372	1
26.5760734262	1
9.23040011111	1
25.0938209399	3
24.9935873988	3
23.0380488945	2
13.83868564	1
26.0738927079	2
25.3573736143	2
26.3167543525	4
15.221008327	2
12.9202284652	2
12.210787419	2
25.1619034073	3
11.1604334529	2
9.21501751373	2
36.9866789986	3
33.9768888896	2
26.4143878452	1
15.9683543516	1
7.49673213197	1
29.9804149625	2
4.82703256224	1
34.8981743795	4
30.8300569111	3
26.6852674022	3
25.9786906894	3
25.5024989382	2
24.6847816741	2
24.3141718326	2
23.017963453	1
25.3917270503	2
24.7468880829	2
15.3092862363	2
9.91720660065	1
9.30930071469	1
9.12660628666	1
25.2620278904	1
12.2012344223	1
11.3436532131	1
10.06751223	1
9.60058472104	1
7.44573500233	1
11.1187044472	1
10.7812789455	1
10.7126587659	1
8.58548954525	1
8.43584193027	1
9.91186392804	1
8.63393925039	1
25.4956950523	1
17.0869231515	1
32.5019559062	3
29.7120996847	3
29.3617498008	3
28.6060573896	2
21.0937558666	2
18.3953052192	2
14.8599877605	1
5.68070191736	1
4.41764248321	1
26.8246370314	1
28.9748836769	2
27.0218172408	1
12.7377425299	1
9.86368503507	1
14.7452987231	1
10.9998760382	1
10.1064375043	1
3.15950896298	1
15.4433749913	1
101.615256708	7
66.6641606352	6
66.4578524534	6
61.5311320802	6
38.580503693	6
37.286251002	3
30.8760284526	3
29.2104356371	1
27.6429349894	1
9.61590292046	1
28.5575446159	3
22.3098549224	2
28.2002027947	2
15.4686778839	1
33.4260475678	2
37.839760819	6
36.4981416609	5
28.5789111304	4
12.2748486978	2
10.754865616	2
8.13141380753	1
28.4790285773	3
11.2622172973	2
8.81482403333	1
36.2783737051	3
34.2228968204	2
19.5668712397	1
15.6470910435	1
10.9883729404	1
29.6482270259	2
5.11214828757	1
28.5631826817	2
47.44309862	4
41.1226934505	3
35.6137794427	3
33.6042394537	3
28.300287381	2
27.8884406878	2
25.5341034807	2
20.3626196211	1
33.2544338509	2
31.8877207549	2
27.913488702	2
22.2239155258	2
11.5756386675	1
10.8311754556	1
9.82417764995	1
12.9421541046	1
11.1872188539	1
10.6443175242	1
9.78141356618	1
7.91982016515	1
8.15271282045	1
9.9268190482	1
9.38145846818	1
9.94783175469	1
11.5350140059	1
11.1001510668	1
8.36541593658	1
25.3876872883	1
23.0416969977	1
66.3502441156	2
29.168802711	3
29.1555276754	3
28.6614791537	2
28.2562367891	2
13.8800904146	2
12.878631652	1
11.4911940918	1
6.01560876403	1
5.43482412667	1
20.9579717338	2
19.5575285685	1
10.2722929363	1
6.42477169068	1
9.41740141062	1
9.14953696168	1
8.51760825044	1
28.3522390441	1
3.13141024273	1
16.064153987	1
140.717682391	7
53.1267423892	6
50.2948691171	6
46.210863914	6
34.579140345	6
33.6840525591	5
32.0940139012	4
30.50188036	3
25.6052052504	3
25.161766309	1
24.8297721505	1
9.82119692364	1
21.7313079528	3
16.3956515461	2
19.403125239	2
10.487262176	1
24.7059355068	2
24.0752445126	2
5.95404964376	1
32.676257254	4
21.2910126436	4
21.2521183932	3
9.70087055446	2
8.88265179773	1
8.86292658939	2
11.7690140094	2
10.7522186769	2
25.1997591232	2
17.9171314265	1
16.4148561936	1
9.98780289478	1
24.0686138579	2
36.5385031269	4
32.1724868444	3
25.7115841253	3
25.1002340867	3
24.9431574347	2
24.3844049902	2
22.7531791765	2
20.3749665386	1
25.0551545645	2
24.7732282983	2
21.9270428518	2
17.4253116926	2
8.72672100889	1
6.61112589284	1
8.07967673506	1
14.1390301957	1
10.8869181271	1
9.1841975978	1
8.75457262443	1
8.54313475486	1
8.32909821055	1
10.8177098392	1
9.67657007381	1
7.88320933891	1
9.42251044751	1
8.32905016102	1
7.95906897316	1
25.7709609135	1
17.267631753	1
44.4096620523	3
27.1905418642	3
26.4452693802	2
24.5494914462	2
24.1375309074	1
16.7574262503	1
6.53578376464	1
4.61881882147	1
24.778686633	2
24.4001824095	2
21.1167209393	1
9.11965633585	1
9.09548975332	1
8.83175236448	1
8.19648721561	1
26.8697634654	3
24.1822650771	2
21.1119840047	1
3.89254221982	1
18.1403764155	1
68.7578459179	7
65.7359605871	7
65.2651019029	6
56.0644090346	6
35.6334419107	6
34.943680793	6
33.9728441381	5
31.4026718195	3
26.6001840765	3
26.5317944257	3
24.589333631	3
22.8775377494	3
19.8035386466	2
16.4170689378	1
23.5822862336	1
10.8658808672	1
29.6385331546	2
33.6510087573	5
23.6152813032	4
11.7776389524	2
10.6638822002	1
11.4690002993	2
22.3541890406	3
12.1009707279	2
8.25580135502	2
29.2414374031	2
28.2408940055	2
5.50771368202	1
28.5296763634	2
23.1912786128	1
16.7916760701	1
8.49422919525	1
35.0258249626	4
28.6982052072	3
25.7348237479	3
25.0317194421	2
22.3701501598	1
24.2466303945	2
14.9734228598	1
24.874298277	2
22.6531828607	2
21.6453399811	2
16.8392089725	2
9.94124819272	1
9.68283825683	1
9.12804106684	1
24.2340113276	1
10.9436503382	1
10.8244844966	1
9.63779331194	1
7.21160959322	1
9.38107704968	1
10.7696602642	1
8.63645380636	1
6.28226357332	1
10.571028495	1
10.5023282492	1
8.65807825086	1
9.1121498031	1
23.4079841782	1
17.8913476701	1
28.8247343782	3
28.6748969532	3
24.8739800906	3
24.6824228162	3
16.7764696376	2
15.8883984954	1
13.2057435448	1
4.5889247428	1
4.41764062297	1
22.0820315541	1
3.18829456427	1
25.2670457107	2
24.9830444798	1
14.1934653641	1
6.30799433144	1
13.9975086707	1
12.448288028	1
10.3406205789	1
65.3152564059	2
17.1102437479	1
70.1709807354	7
63.3969619207	7
42.1044487258	6
41.321001398	6
40.4244473122	4
31.4880158496	3
22.9092569007	3
21.9099098992	1
21.8778168088	1
9.44089829752	1
20.477937289	3
19.987603337	3
13.9168511047	2
13.8513017797	1
24.8317424282	2
31.9735459299	2
36.9081175614	5
22.6853805258	4
14.3580906788	2
11.9438920605	2
11.8867362747	2
22.4132448612	3
9.56459019413	2
8.06024552916	1
32.919552168	2
6.3808102794	1
32.0551795885	2
17.5624015374	1
16.238878439	1
6.48920606718	1
49.5368058396	4
49.5210262929	3
22.874502313	3
22.7865310742	2
22.7791485029	2
22.2153017254	2
16.8474380414	2
16.018540313	2
12.5258882074	1
6.97010008123	1
6.78395647009	1
21.8350074912	2
19.1277546716	1
16.0782144166	1
5.84616594578	1
11.2804160207	1
10.114030622	1
9.49831017892	1
21.115040368	1
4.90860683596	1
47.9291680418	2
14.0863256367	1
53.4596334922	4
36.3404635461	3
28.0053903821	3
25.0067615114	3
24.9410952721	3
24.2044508175	2
23.5273503637	2
22.6195492036	1
19.3296735565	1
23.9912701963	2
21.3361953114	2
10.6039840767	1
6.05029969723	1
5.51452974196	1
25.9285705153	1
9.94026130088	1
9.56002433843	1
9.22547777778	1
8.2417371537	1
7.21049043122	1
6.53265635318	1
8.62155361871	1
6.79789005848	1
9.53677542274	1
9.91758148644	1
7.62945165112	1
9.76736928145	1
22.8211531234	1
17.1874705709	1
82.7994254756	7
79.0599850817	7
73.6602400202	6
47.3178434956	6
46.3978340256	5
45.6798370075	4
38.3340663539	3
33.2758454184	3
32.1019952799	1
27.4476967922	1
14.107093533	1
30.9267888953	3
28.5750696588	3
18.2894810965	2
16.9200280069	1
36.9599886283	2
44.4177301766	4
35.6038376102	4
18.9835515174	2
16.3902530832	1
16.7044065368	2
32.2829099532	3
11.5254188065	2
10.6125875143	1
40.238929442	2
25.6122380637	1
19.8980490884	1
12.7308236528	1
28.4238793903	2
31.9913894139	2
5.19697696499	1
58.0036376158	4
49.5815834579	3
30.1446432127	3
29.2860005257	2
27.8865326208	2
26.9489590274	2
26.3666846304	1
20.8635790756	1
28.8598849625	1
28.1504578067	1
12.0094688042	1
9.63929166243	1
7.63230194613	1
7.3263978722	1
11.859632288	1
11.6760903985	1
8.66591662231	1
5.96961459465	1
10.3136165278	1
10.5507097439	1
9.01131053707	1
10.4148138098	1
28.6797333235	2
26.4415913021	2
15.5146157353	1
13.4935209355	1
13.0884980897	1
30.0887574564	1
17.4660528513	1
78.4790892466	3
77.3665278329	2
13.2746526746	1
30.0843436522	3
29.750986764	3
28.0934473572	2
27.73501217	2
18.7796949305	2
16.4059246455	1
12.1032405576	1
7.04489893192	1
6.33497629853	1
25.744825007	2
24.614603633	1
18.2730231515	1
9.24016395902	1
12.1425498107	1
10.3279503418	1
11.768759464	1
3.78985076316	1
28.5121502332	1
100.845053115	7
98.6168504585	7
97.8146489942	7
91.2465030198	6
59.0898521958	6
51.7486476686	5
50.8877444508	3
47.5809631662	3
40.9864324484	3
40.2850979128	3
38.1798704699	1
36.1493896798	3
33.1259120464	3
24.9904846168	2
15.4124675995	1
9.31331577068	1
42.4111772051	2
41.0345038695	2
18.77205254	1
16.3490894155	1
12.9758777335	1
45.6282929506	5
40.235086485	4
15.146280361	2
14.8015527818	1
14.7248640926	1
38.1854166437	3
19.6591701118	2
12.2137827561	1
35.534160549	2
5.48542230717	1
39.6522855993	2
59.3300829356	4
51.0427102264	3
36.8385596931	3
36.087782605	3
35.7402285213	2
34.4096779551	2
34.0451629188	2
33.4628468974	2
29.3969254374	1
33.176609936	2
14.3367584064	1
13.0911577015	1
8.64410979018	1
7.93585038617	1
12.0395225868	1
8.05695635318	1
10.8653081592	1
11.1756921633	1
9.0221204202	1
8.03499701282	1
9.85417931107	1
8.01469213354	1
33.8580790478	2
26.2270053283	2
15.4427318353	1
14.2427268005	1
13.0736170066	1
34.0865935706	1
19.2702050646	1
16.3467726499	1
97.1434598192	2
35.694387112	3
34.3704420693	3
33.5806090279	3
19.2521019409	2
18.5248261406	1
15.8574688888	1
7.23370485005	1
4.47639049274	1
33.5706642829	3
33.163523228	2
24.7172870602	1
5.16067639707	1
34.323610345	2
26.1723875486	1
15.6950007272	1
14.9008253658	1
14.1082947587	1
6.13395321465	1
91.0661940264	7
55.0614868732	6
53.9168637959	4
53.052384315	4
49.630947446	3
33.536828222	3
32.2606257486	3
32.058671701	3
27.784761245	3
21.1330578082	2
26.7346964127	2
16.1569766774	1
9.29758195074	1
40.5327932537	2
41.0832571524	2
49.6497350857	2
25.6616493235	1
16.6760342848	1
10.0493131253	1
53.2518481453	5
35.9940867495	4
28.9003597714	2
27.6877099549	2
27.613287567	1
34.9192056199	3
16.6933923437	2
16.1797352373	1
40.1679353276	2
5.40825327395	1
84.0630946295	5
77.453998472	4
76.282261349	3
34.0248850105	3
29.7008172313	3
20.2313398715	2
20.2263170725	1
10.0656391713	1
6.2964225171	1
6.10200104549	1
29.0793465076	3
27.7082624545	2
25.0440619804	1
3.28513312714	1
29.4330729352	2
25.9942047397	1
19.7727423298	1
8.26939604321	1
12.8905038876	1
11.0898290608	1
10.2789560103	1
76.4649924684	2
18.795310016	1
57.4235779869	4
39.396689295	3
34.6340983432	3
34.1321211608	2
31.0885472822	2
27.2705853904	2
25.2371945617	2
22.9958595175	1
21.9659987094	2
13.3830645112	1
12.0959072155	1
12.0397267511	1
11.0383255473	1
9.50210908027	1
10.0037879791	1
10.645331182	1
9.05888786726	1
6.73686711048	1
11.8527690461	1
10.9042244799	1
8.45404775653	1
32.2553990654	2
30.4940532641	2
28.3099598917	2
8.98945056577	1
7.6091606802	1
6.70313315618	1
30.0247658218	1
22.4394618235	1
88.1277375501	7
88.0711801671	6
88.0608801688	6
76.7572299928	6
45.1321359508	6
38.6845793866	3
32.1676548514	3
32.0977852957	1
30.9109926596	1
9.22625544919	1
30.1544764434	3
28.5409695838	2
27.3021352574	2
17.9365929003	1
37.3761690933	2
43.007278083	6
40.9899554428	5
40.4725849012	4
29.9370588534	4
11.7065896541	2
10.9770362992	1
11.6128902978	2
29.613427323	3
13.4229884463	2
9.69405773241	2
33.3070292374	2
19.171034946	1
16.6206712625	1
14.4002768286	1
29.267543267	2
32.4009231692	2
5.74092101565	1
46.1834081386	4
42.251629382	3
33.1433276359	3
30.0625371079	2
28.635072209	2
27.0576180335	1
28.0189996078	1
31.2699198245	2
30.3546978617	2
28.2497941512	2
26.819600076	2
21.7818386021	2
11.6212174879	1
10.9967938346	1
10.7974980275	1
13.799672695	1
13.6604611507	1
12.5528442953	1
10.8954744109	1
11.2418886975	1
10.9040626119	1
8.86230239921	1
11.2238373258	1
[truncated: 180,656 more rows]
