# Supplementary material for: Dissemination of Mycobacterium abscessus via global transmission networks
Source: Nat Microbiol. 2021 Sep 20;6(10):1279–88. doi: 10.1038/s41564-021-00963-3 (PMC8478660; doi:10.1038/s41564-021-00963-3)
Supplement: Source Data Extended Data Fig. 4 — Phylogenetic trees and associated metadata for Extended Data Fig. 4. [file 41564_2021_963_MOESM10_ESM.zip]

Archive with 11 entries (10 files):
- figureS4/
- figureS4/DCC5.nwk
- figureS4/DCC4.nwk
- figureS4/DCC6.nwk
- figureS4/DCC7.nwk
- figureS4/DCC3.nwk
- figureS4/DCC2.nwk
- figureS4/DCC1.nwk
- __MACOSX/figureS4/._DCC1.nwk
- figureS4/sequence_metadata.xlsx
- __MACOSX/figureS4/._sequence_metadata.xlsx
