# Supplementary material for: Dissemination of Mycobacterium abscessus via global transmission networks
Source: Nat Microbiol. 2021 Sep 20;6(10):1279–88. doi: 10.1038/s41564-021-00963-3 (PMC8478660; doi:10.1038/s41564-021-00963-3)
Supplement: Source Data Extended Data Fig. 4 — Phylogenetic trees and associated metadata for Extended Data Fig. 4. [file 41564_2021_963_MOESM10_ESM.zip › figureS4/DCC5.nwk]

((((((((((((12045_8#46:1.0000005000176948E-6,12163_2#71:1.0000005000176948E-6):0.0058280605479778536,12163_2#68:0.0019335895627059507):0.0019405796104903783,12163_2#76:0.014499477472579403):1.0000005000176948E-6,12082_5#73:0.0019457835402216794):0.0019324495666264985,(((12163_2#70:1.0000005000454504E-6,12163_2#69:1.0000005000454504E-6):1.0000005000176948E-6,12045_8#45:1.0000005000176948E-6):0.011625009963476263,(12163_2#65:1.0000005000454504E-6,12163_2#66:1.0000005000454504E-6):0.009711021114089419):1.0000005000454504E-6):1.0000005000454504E-6,12163_2#67:0.0117717251561264):0.04389814554477173,(((10250_1#69:0.0678502259884585,9808:0.04829463425818803):1.0000005000176948E-6,10665_3#19:0.06438125251186849):0.01733312233649978,12163_2#93:0.07638175832660776):1.0000005000454504E-6):1.0000005000176948E-6,((((((11893_6#39:1.0000005000454504E-6,11861_8#22:1.0000005000454504E-6):1.0000005000176948E-6,11861_8#21:1.0000005000176948E-6):0.013777904606801561,11893_6#49:0.007922393274522072):0.04082528991411968,((12163_2#96:0.010015421990953732,M94:0.03441877424918227):0.03949334585499012,ERR3198392:0.06007456162363026):0.0027650109244697907):1.0000005000176948E-6,10702_1#15:0.059997405596616454):0.010085118444806002,10702_1#19:0.0323036573413715):1.0000005000176948E-6):0.002075955316314382,SRR7800718:0.09574056989436597):1.0000005000454504E-6,(10665_2#65:0.033007518087990184,ERR3198504:0.06719488143236646):0.01651715704702142):0.0018030768737006542,10660_1#25:0.05696333726694747):0.0679795206898463,10625_4#25:0.16552416745841297);
