# Supplementary material for: Dissemination of Mycobacterium abscessus via global transmission networks
Source: Nat Microbiol. 2021 Sep 20;6(10):1279–88. doi: 10.1038/s41564-021-00963-3 (PMC8478660; doi:10.1038/s41564-021-00963-3)
Supplement: Source Data Extended Data Fig. 4 — Phylogenetic trees and associated metadata for Extended Data Fig. 4. [file 41564_2021_963_MOESM10_ESM.zip › figureS4/DCC4.nwk]

(((((((((((((((((((((((((12078_1#62:8.631463704888986E-5,10625_4#79:1.0000005000176948E-6):1.5031990921454685E-6,10625_4#78:1.0000005000176948E-6):1.3546336030123562E-6,12163_1#51:1.000000500073206E-6):1.1292395100670483E-6,12163_2#88:1.0000005000176948E-6):1.1137664245319812E-6,10625_4#77:1.000000500073206E-6):1.1638201249386526E-6,12163_2#56:1.000000500073206E-6):2.1341957819775992E-5,ERR3198398:4.283290188455968E-5):1.4027987750520055E-5,((((11893_6#53:1.4071441457264022E-5,ERR4020116:1.0000005000176948E-6):2.8097131539561726E-5,10665_4#49:1.000000500073206E-6):2.579357642024105E-5,12082_5#69:4.2335204075760746E-5):1.0000005000176948E-6,12163_2#23:1.0000005000176948E-6):1.0000005000176948E-6):1.000000500073206E-6,(((12163_1#82:1.0000005000176948E-6,10625_4#61:1.0000005000176948E-6):1.000000500073206E-6,12163_1#95:1.000000500073206E-6):9.749608010112265E-5,12163_2#33:1.0000005000176948E-6):1.000000500073206E-6):1.0000005000176948E-6,ERR4020112:7.085387401906118E-5):2.6928688465654993E-5,10208_3#61:4.38723890595627E-5):1.181583363318861E-6,((((12163_2#84:1.0412442841978287E-4,10660_1#24:1.244634588987159E-4):3.274373092121419E-5,SRR7800410:7.168837648408033E-5):1.4804940519697052E-5,17261_1#46:1.409603657249181E-4):1.0000005000176948E-6,((NQSD01:1.359845877588195E-4,NQSE01:5.3827124993077735E-5):5.868260492036814E-5,NQSH01:9.880832610742463E-5):1.9557977705919605E-5):1.1829923613454474E-4):2.8096463613569433E-5,17261_1#63:1.2692368247962937E-4):3.1220841691270707E-5,(((((NQSF01:2.8223919916636753E-5,NQSG01:1.5680992874966826E-5):1.2541923131687005E-4,10208_3#63:2.0974108659088664E-5):2.089617585321335E-5,NQSU01:1.8336267506008364E-4):1.0000005000176948E-6,SRR7800482:1.5580452932445477E-4):4.21048601124685E-5,12163_2#87:1.3243903220605535E-4):1.1226384173335102E-5):4.039439773473319E-5,23430_4#109:4.154834328129464E-4):8.470103991253808E-5,(((((((GA245_lib5578_nextseq_n0047_151bp:1.0000005000176948E-6,GA283_lib5579_nextseq_n0047_151bp:1.6093876332501367E-5):1.0000005000176948E-6,GA448_lib5584_nextseq_n0047_151bp:1.0000005000176948E-6):1.0000005000176948E-6,GA368_lib5583_nextseq_n0047_151bp:1.0000005000176948E-6):1.0000005000176948E-6,GA292_lib5580_nextseq_n0047_151bp:1.6100028140619838E-5):1.2591237451475834E-4,10660_1#17:4.830444926184896E-5):1.0000005000176948E-6,(ERR4020091:1.0000005000176948E-6,ERR4020095:3.215613126056338E-5):3.2083460901499716E-5):1.000000500073206E-6,(10625_4#20:1.1229066155293843E-4,12163_2#2:1.303345244382803E-4):1.842237697652349E-5):1.4450616590205856E-4):0.10872949203433224,(SRR7800477:0.11297302636580417,SRR7800713:0.113274292006039):0.015427216143698741):0.00949997739295294,((((ERR4020062:1.0000005000176948E-6,ERR4020069:9.052633749032091E-5):0.002830065834129647,10702_1#20:3.1844644724654536E-4):0.0023242860332254034,10660_1#1:0.002913727697068297):0.10019086183230919,10665_4#74:0.1102539812204085):0.012936128515953021):0.006595950620925939,(OAC418_L002_001:1.0000005000176948E-6,OAC468_L001_001:1.0000005000176948E-6):0.15619872467917384):0.004725631938715613,(((((((((((((11861_7#30:1.140446573311138E-5,11861_7#33:1.0000005000176948E-6):1.0000005000176948E-6,11861_8#4:1.0000005000176948E-6):1.0000005000176948E-6,11861_7#32:1.5399328604170925E-5):1.0000005000176948E-6,11861_7#29:1.0000005000176948E-6):1.0000005000176948E-6,11861_7#28:1.0000005000176948E-6):1.0000005000176948E-6,((11861_7#36:1.0000005000176948E-6,11861_7#34:1.0000005000176948E-6):3.0227399455795556E-5,11861_7#35:7.697453406990684E-5):4.605115369576973E-5):0.0010139036392441403,SRR7800712:8.534685704692513E-4):1.5837642635796456E-5,((10702_1#13:1.5476318515894594E-5,10702_1#62:1.0000005000176948E-6):4.8932439790705384E-5,10660_1#26:1.0000005000176948E-6):0.0013389946008151576):4.2489847390470015E-5,ERR3198388:0.001691351469238489):0.003359455278442308,(11861_7#26:7.760971201836719E-4,ERR3198416:9.121289717995418E-4):0.006151632582689998):0.005190484804384304,(((((10702_1#85:8.08140312569261E-5,10702_1#69:1.0000005000176948E-6):1.0000005000176948E-6,10702_1#63:1.0000005000176948E-6):2.2411475838496342E-4,10702_1#22:3.3944713355016365E-4):5.123736983411176E-4,((10465_1#52:7.736441545636019E-5,10702_1#44:1.4390423205656866E-4):7.201059788364272E-4,11861_7#24:7.556602701591086E-4):4.652269669175313E-5):7.77103697958137E-5,SRR7800464:0.0016283911617980262):0.010270565574148016):0.08345252294330788,((((((11861_8#14:1.0000005000176948E-6,11861_8#12:1.0000005000176948E-6):1.8688330412075516E-6,11861_8#13:1.0000005000176948E-6):1.1700999780206445E-6,11861_8#11:1.0000005000176948E-6):2.8748709615444845E-5,(11861_7#82:1.5939686957566757E-5,11861_8#10:1.0000005000176948E-6):1.0000005000176948E-6):0.0013509228713099453,22194_1#14:0.0010066618908498026):0.0011911839091225396,((11893_6#42:2.79837353121537E-5,11893_6#41:1.0000005000176948E-6):1.0000005000176948E-6,11893_6#40:5.905146077567203E-4):0.0023758675025880582):0.09415191422664934):0.023009497449214406,((((((10660_1#42:1.0000005000176948E-6,10665_2#74:5.234489703725975E-5):1.3087884803086869E-5,10702_1#2:1.0000005000176948E-6):1.0000005000176948E-6,10660_1#44:1.0000005000176948E-6):0.08653264903002503,10660_1#53:0.07658982117377214):0.02653912283487958,ERR3198412:0.10094050975116983):0.01048636182925411,(ERR4020081:1.0000005000176948E-6,ERR4020090:5.140167938383344E-5):0.1169800834769448):0.008751672171661534):0.00678616577387231):0.006704439807732249,((((((((((NQUE01:6.865138386893399E-4,NQUH01:6.442464771349576E-4):8.890284912099755E-5,(NQUG01:1.311248857511771E-4,NQUA01:1.245388773742362E-4):5.82834193271986E-4):0.00585164633722024,NQUU01:0.0027971146331240426):8.876795781973534E-4,(10702_1#50:2.056017624457729E-5,10465_1#64:1.0000005000176948E-6):0.0047694770088908545):6.16918764026142E-4,NQUW01:0.0030404485859727437):0.003953972987335963,NQUB01:0.007473655072760099):0.0720426283313916,(ERR4020098:1.445716668874164E-5,ERR4020086:1.0000005000176948E-6):0.09199281507239396):0.024380339726224082,(10702_1#51:0.1067816741302064,11861_7#27:0.09656908343846349):0.013872937838802057):0.008318482870530303,(((17261_1#47:3.8879416352449736E-4,SRR6871399:3.117486172974915E-4):5.017190350042888E-5,23430_4#106:5.713885622766202E-4):0.09569757154522163,11861_8#18:0.09652432373304787):0.023004880264937383):0.007845863142734943,10465_1#65:0.11777356110107909):0.011723341166631152):0.007351805503028053,(((((((((((11861_7#93:1.0000005000176948E-6,11893_6#1:2.2085588390563515E-5):1.0000005000176948E-6,11861_7#92:1.0000005000176948E-6):1.0000005000176948E-6,11893_6#2:1.0000005000176948E-6):1.37763483282205E-6,11861_7#91:2.5528878060232518E-5):1.0000005000176948E-6,12163_2#82:1.2760913877585267E-5):1.0000005000176948E-6,11861_7#90:3.825821404357388E-5):1.0000005000176948E-6,11861_7#89:1.0000005000176948E-6):1.2800133205259634E-5,11861_7#88:1.2751330011662176E-5):2.2004232803513046E-4,11861_7#87:3.569631840324994E-4):0.10400206346268043,(10250_1#12:1.0000005000176948E-6,10250_1#15:1.0000005000176948E-6):0.10647473866353291):0.030910901067721985,((((((12082_5#70:5.855405721938434E-5,11861_8#23:1.0000005000176948E-6):2.9170684172574735E-5,(11861_8#24:1.0000005000176948E-6,11861_8#25:1.2596017241406354E-5):8.749500373145258E-5):1.9741234285802767E-4,11861_7#25:2.938921918401727E-4):0.10448896688041193,NQTU01:0.09930148935467681):0.026619191272147985,(ERR4020101:0.1190854083831635,M93:0.11173061734632583):0.011983101217493991):0.0051069817663553785,((11861_8#15:0.1070130431788402,NQTX01:0.11283699737364272):0.01505549844856377,NQTW01:0.12327484532967262):0.015939694649095837):0.004864250144417298):0.006040082697453236):0.00941169731173197,(((((((((NQUC01:0.0016058547573111759,NQUD01:0.0018480141194228694):7.623241353716392E-4,(NQUV01:2.822523862942017E-4,NQUX01:1.5640180042358898E-4):0.002263571811078724):1.1065031231166644E-4,((NQUL01:2.7405958537835007E-4,NQUN01:4.222934843785553E-4):0.002022288267265193,NQUK01:0.004000240418223278):9.734800704607194E-4):4.2934105972808334E-4,((NQUQ01:1.2138089115532047E-4,NQUT01:1.2137337605283571E-4):9.372272701322348E-4,NQUS01:0.0014362258442786047):0.0014986684273506357):0.010409256750485929,((NQSN01:9.614175933948532E-4,NQSO01:7.506560684540919E-4):0.0015011236712899056,NQSP01:0.0015608527878557266):0.012622085282497975):0.07367727351609066,(NQUF01:3.950972708322009E-5,NQTZ01:1.0000005000176948E-6):0.09533093319782227):0.022567746475214256,(((NQSI01:1.0000005000176948E-6,NQSK01:4.49157583214399E-5):0.02452165990100197,NQSJ01:0.020471915978123145):0.007403586122851358,(NQUJ01:0.0016409113707185896,NQUM01:0.0012873482740076714):0.02591314211781076):0.08426596923513785):0.01097388866299337,((((NQSS01:5.707909090715835E-4,NQSR01:6.912923540843829E-4):1.5441018222700498E-4,NQSQ01:0.0012182164443426124):0.10335545809557231,(NQUI01:0.05142135406044929,NQUO01:0.051707277882750036):0.0366158245002233):0.019156064310894477,((NQSZ01:0.03760370334140872,NQTK01:0.043947950792089574):0.05164248368601551,(NQSX01:2.652428130744955E-5,NQTI01:2.9387826510240966E-5):0.0880938891093965):0.026274976945115186):0.015807320155781568):0.008011254009015173,NQRV01:0.17122342039897334):0.007808472516291354):0.004928945501187665,((ERR4020120:1.2360394740396075E-5,ERR4020102:1.0000005000176948E-6):0.13859731767639066,17261_1#42:0.1449181536703285):0.010237577505514156):0.016932096545506287,((((((MA543_L002_001:1.0000005000176948E-6,MA401_L002_001:1.0000005000176948E-6):0.01239113779117601,(SRR7800512:0.007764482277279661,NQST01:0.007341489830103798):0.0022891676574589015):0.011453051211227083,NQTA01:0.025081980015795036):0.035014556935807906,NQTY01:0.04181543676705324):0.024155433958496175,(NQTN01:0.020705936126819147,QE221_S1_L001_001:0.023232712080535456):0.042946880344154725):0.031148817191127276,(NQUR01:1.2508676377848138E-4,NQUY01:1.0188443798730962E-4):0.11169962346488904):0.0908535531863493);
