# Supplementary material for: Dissemination of Mycobacterium abscessus via global transmission networks
Source: Nat Microbiol. 2021 Sep 20;6(10):1279–88. doi: 10.1038/s41564-021-00963-3 (PMC8478660; doi:10.1038/s41564-021-00963-3)
Supplement: Source Data Extended Data Fig. 4 — Phylogenetic trees and associated metadata for Extended Data Fig. 4. [file 41564_2021_963_MOESM10_ESM.zip › figureS4/DCC6.nwk]

((((((((((((((10208_3#3:1.000000500073206E-6,10208_3#58:1.5413765307825678E-4):1.000000500073206E-6,10625_5#30:1.0000004999621837E-6):1.0000004999621837E-6,(ERR4020089:1.0068136694330043E-4,10625_5#8:1.0000004999621837E-6):4.9856819381521866E-5):1.000000500073206E-6,10660_1#28:1.9969116504670037E-4):4.985635928378418E-5,((10625_5#29:1.0000004999621837E-6,10625_5#27:1.0000004999621837E-6):1.000000500073206E-6,10625_5#28:1.000000500073206E-6):4.9861424238240026E-5):5.985825310443893E-4,10208_3#46:6.276776222047253E-4):4.7047718221759904E-4,(M154:0.0012224262059793434,ERR3198397:0.0013457789388305885):1.0236318959755408E-4):9.932017983627084E-5,(((SRR7800462:1.0000004999621837E-6,SRR7800468:1.0000004999621837E-6):4.9761538956194507E-5,(SRR7800461:1.000000500073206E-6,SRR7800463:1.000000500073206E-6):1.0000004999621837E-6):1.000000500073206E-6,SRR7800460:2.012509007142116E-4):6.963498439070959E-4):1.0000004999621837E-6,SRR6871404:0.0014479747851829927):6.634771321314403E-4,(((((((((NQPE01:1.6689407017478342E-4,NQQF01:2.0100177461712665E-4):8.009383152685068E-5,NQPA01:2.3289190069630816E-4):6.577278676989096E-5,(NREJ01:1.000000500073206E-6,NQPR01:1.000000500073206E-6):1.0000004999621837E-6):1.4927827807209582E-4,((NQPW01:2.9895191525664E-4,NQPC01:5.477378611903339E-4):1.000000500073206E-6,NQPD01:5.974914726146752E-4):1.0000004999621837E-6):2.1145762188701234E-4,NQPT01:9.85093104638235E-4):9.954365934239373E-5,NQPO01:6.392848198203405E-4):7.102340122582262E-4,23430_4#112:0.0012840768678085146):1.0625044319334531E-4,22194_1#16:0.0010919448092674422):1.000000500073206E-6,((M172:2.49077601537806E-4,M156:4.999901134025153E-4):9.484347579510333E-4,M148:0.003285972419146077):3.986572691426771E-4):4.3040727449605853E-4):0.14868746843568104,(12082_5#84:1.000000500073206E-6,12082_5#85:1.3226557861811816E-4):0.13217861904042671):0.12155633899752871,((((11893_6#6:1.0000005000176948E-6,11893_6#7:1.0000005000176948E-6):9.005884781776441E-5,11893_6#5:1.0000005000176948E-6):8.774043357484551E-5,11893_6#4:4.777526239452268E-5):0.10630802219706054,NQPL01:0.2683856564253422):0.0460138132185941):0.05928247590364255,(ROCH4_1_L001_001:0.3833502725741294,SRR7800736:0.3915328620510324):0.03762237290921805):0.04394618131600764,(11861_7#85:1.000000500073206E-6,11861_7#86:1.000000500073206E-6):0.473100416275758);
