# Supplementary material for: Dissemination of Mycobacterium abscessus via global transmission networks
Source: Nat Microbiol. 2021 Sep 20;6(10):1279–88. doi: 10.1038/s41564-021-00963-3 (PMC8478660; doi:10.1038/s41564-021-00963-3)
Supplement: Source Data Extended Data Fig. 4 — Phylogenetic trees and associated metadata for Extended Data Fig. 4. [file 41564_2021_963_MOESM10_ESM.zip › figureS4/DCC7.nwk]

((((((((((((((((ERR3198448:0.0034504866061111777,ERR3198441:0.0017291200485480412):1.0000005000315726E-6,ERR3198449:1.0000005000315726E-6):0.008618029552510884,ERR3198442:0.019229016367066074):1.0000005000315726E-6,(ERR3198446:0.008668846421399395,ERR3198443:1.0000005000315726E-6):1.0000005000315726E-6):0.0017215001759106618,ERR3198445:1.0000005000315726E-6):1.0000005000315726E-6,ERR3198444:1.0000005000315726E-6):1.0000005000315726E-6,ERR3198447:0.005221648297025219):0.037339671512068115,((BERN_11216_lib4807_nextseq_n0027_151bp:1.0000005000315726E-6,BERN_11158_lib4806_nextseq_n0027_151bp:1.0000005000315726E-6):0.002780205743216149,BERN_11194_lib5979_nextseq_n0055_151bp:1.0000005000315726E-6):0.011221873111575131):1.0000005000315726E-6,((SRR7800725:0.006919369637453154,SRR7800724:0.0017215905448590696):0.020698065092147014,10208_3#53:0.006879621903089883):0.00753519883674017):0.016776904904531514,NOV_11006_lib4808_nextseq_n0027_151bp:0.052821360500621334):1.0000005000454504E-6,(((10660_1#23:0.015500098947780663,10660_1#34:0.020695004972720935):0.006201129412101117,(ERR4020103:1.0000005000315726E-6,ERR4020097:0.0034739876784226353):0.010588251844403512):0.005080378111699993,10702_1#25:0.05251737158754263):0.005452883524206087):0.003503494642961541,(((((((10208_3#60:0.014482543715952811,10702_1#48:0.020865061171323):0.008197230352669088,10660_1#21:0.01831905975385116):0.01066565115253014,10702_1#40:0.03847485921701509):0.009004832816644506,((SRR7800420:0.0017629835792742493,SRR7800726:0.014272888910868906):1.0000005000315726E-6,SRR7800508:0.005304290610769605):0.014191500521446868):0.0035352912852464335,(((SRR7800425:0.007305881443666035,SRR7800510:0.0016170596289361155):0.025515357726687726,(11861_7#52:0.03265203432975594,SRR7800424:0.008306420448034355):0.027810065438586884):1.0000005000315726E-6,(10702_1#88:0.0038264125257577997,ERR4020087:0.008520769327107228):0.016425862722789883):0.0017619084423079051):1.0000005000315726E-6,JRMD01:0.04682683076705184):0.007174513919916234,10702_1#29:0.06263317180718646):0.00341581951484507):1.0000005000454504E-6,10625_4#84:0.023633649792549644):0.010829676889489284,((SRR7800416:0.0017352821134756086,SRR7800417:0.0017180383325073878):0.0050936136067453175,SRR7800504:0.008805025563157431):0.037436443316588505):1.0000005000315726E-6,(((10208_3#51:0.04524438633462388,10702_1#17:0.010506025194396668):1.0000005000176948E-6,10702_1#71:0.014082948769538445):1.0000005000176948E-6,SRR7800729:0.01704577191790624):0.044102175791065845):0.013219677253619458,SRR7800723:0.1026269417491469);
