# Supplementary material for: Dissemination of Mycobacterium abscessus via global transmission networks
Source: Nat Microbiol. 2021 Sep 20;6(10):1279–88. doi: 10.1038/s41564-021-00963-3 (PMC8478660; doi:10.1038/s41564-021-00963-3)
Supplement: Source Data Extended Data Fig. 4 — Phylogenetic trees and associated metadata for Extended Data Fig. 4. [file 41564_2021_963_MOESM10_ESM.zip › figureS4/DCC3.nwk]

(((((((((((((((((((((((((((((((((((((((7396_8#95:4.1610586367464564E-4,7396_8#68:1.0000005000315726E-6):1.0000005000315726E-6,7520_7#30:1.0000005000315726E-6):1.0000005000315726E-6,((7520_7#39:1.0000005000315726E-6,7520_7#26:1.0000005000315726E-6):1.0000005000315726E-6,7520_7#32:1.0000005000315726E-6):1.0000005000315726E-6):1.0000005000315726E-6,(((7520_7#31:1.0000005000315726E-6,7520_7#27:4.1772910246273137E-4):1.0000005000315726E-6,(7520_7#25:1.0000005000315726E-6,7396_8#89:1.0000005000315726E-6):1.0000005000315726E-6):1.0000005000315726E-6,7520_7#28:1.0000005000315726E-6):1.0000005000315726E-6):1.0000005000315726E-6,(((((((12082_5#81:0.0037827760970516044,7396_8#57:4.18534814376266E-4):8.296039121674023E-4,7396_7#39:1.0000005000315726E-6):1.0000005000315726E-6,7520_7#29:1.0000005000315726E-6):1.0000005000315726E-6,7396_7#47:1.0000005000315726E-6):1.0000005000315726E-6,7396_7#43:1.0000005000315726E-6):1.0000005000315726E-6,7396_8#71:1.0000005000315726E-6):1.0000005000315726E-6,7396_7#32:1.0000005000315726E-6):1.0000005000315726E-6):8.328213296350598E-4,(((((7520_7#44:1.0000005000315726E-6,7396_8#64:1.0000005000315726E-6):1.0000005000315726E-6,(7396_7#26:4.18346047830892E-4,7396_7#30:1.0000005000315726E-6):1.0000005000315726E-6):1.0000005000315726E-6,(7396_6#71:4.193109067444009E-4,7396_8#70:8.363959603408036E-4):1.0000005000315726E-6):1.0000005000315726E-6,(7396_8#55:0.0012571656297691372,7396_8#52:1.0000005000315726E-6):1.0000005000315726E-6):1.0000005000315726E-6,7396_8#61:1.0000005000315726E-6):1.0000005000315726E-6):4.0015108483977546E-4,7396_8#88:1.0000005000315726E-6):1.624813049869167E-5,(7520_7#49:4.1862398007061485E-4,7520_7#48:8.383414703538317E-4):1.0000005000315726E-6):1.0000005000315726E-6,7396_7#24:8.396382653672943E-4):1.0000005000315726E-6,7396_8#63:1.0000005000315726E-6):1.0000005000315726E-6,7396_7#25:1.0000005000315726E-6):1.0000005000315726E-6,7396_7#9:4.186926716715361E-4):1.0000005000315726E-6,7396_6#96:4.2054113500777923E-4):1.0000005000315726E-6,7396_8#75:1.0000005000315726E-6):1.0000005000315726E-6,(7396_7#1:4.1740547219464713E-4,7520_7#47:1.0000005000315726E-6):1.0000005000315726E-6):1.0000005000315726E-6,7396_8#76:1.0000005000315726E-6):1.0000005000315726E-6,(7396_7#48:1.0000005000315726E-6,7396_8#66:0.0012547607036247563):1.0000005000315726E-6):1.0000005000315726E-6,((((((7396_8#78:1.0000005000315726E-6,7396_7#11:1.0000005000315726E-6):1.0000005000315726E-6,7396_8#96:1.0000005000315726E-6):1.0000005000315726E-6,7396_6#87:1.0000005000315726E-6):1.0000005000315726E-6,12078_1#71:1.0000005000315726E-6):8.122918180661562E-4,7396_7#7:1.0000005000315726E-6):1.0000005000315726E-6,7396_7#38:1.0000005000315726E-6):2.1500719134676105E-5):1.0000005000315726E-6,(((7396_8#80:1.0000005000315726E-6,7396_8#60:1.0000005000315726E-6):1.0000005000315726E-6,7396_8#77:1.0000005000315726E-6):1.0000005000315726E-6,(12078_1#64:1.0000005000315726E-6,12078_1#63:1.0000005000315726E-6):1.0000005000315726E-6):4.1721680920014936E-4):1.0000005000315726E-6,((10665_2#95:1.0000005000315726E-6,10665_2#96:1.0000005000315726E-6):1.0000005000315726E-6,10665_2#94:1.0000005000315726E-6):4.1707928692607393E-4):1.0000005000315726E-6,12078_1#69:1.0000005000315726E-6):1.0000005000315726E-6,(7396_7#44:1.0000005000315726E-6,12078_1#65:4.1757403720113495E-4):1.0000005000315726E-6):1.0000005000315726E-6,(((7396_8#93:1.0000005000315726E-6,7396_7#36:0.001256408218240801):1.0000005000315726E-6,7396_7#33:1.0000005000315726E-6):1.0000005000315726E-6,7396_8#56:1.0000005000315726E-6):1.0000005000315726E-6):1.0000005000315726E-6,12078_1#70:4.171410093716174E-4):1.0000005000315726E-6,7396_6#69:1.0000005000315726E-6):1.0000005000315726E-6,7396_6#53:1.0000005000315726E-6):1.0000005000315726E-6,7396_7#10:1.0000005000315726E-6):1.0000005000315726E-6,7396_8#59:1.0000005000315726E-6):0.0029849520994009587,((((((SRR7800422:1.0000005000315726E-6,SRR7800421:1.0000005000315726E-6):0.005115429435730227,SRR7800426:0.0046243364249756655):1.0000005000315726E-6,SRR7800418:0.003381292512393136):1.0000005000315726E-6,SRR7800509:0.007188753381060439):0.0012678690126250308,(((10665_4#70:1.0000005000315726E-6,10665_4#71:1.0000005000315726E-6):1.0000005000315726E-6,10665_4#69:1.0000005000315726E-6):0.005469826776176502,CP7_lib1632_miseq_r0090_301bp:8.393856368039479E-4):8.34525154602285E-4):0.0012673143247408022,((10665_3#16:1.0000005000315726E-6,10665_3#17:1.0000005000315726E-6):1.0000005000315726E-6,10665_4#53:4.175360910883691E-4):0.007567386079318512):8.38243401679914E-4):1.0000005000315726E-6,((((((((((((((((((10665_4#27:1.0000005000315726E-6,10665_4#29:1.0000005000315726E-6):0.001655257038964561,10665_4#34:3.903561296437069E-4):0.015533870005786349,10665_3#31:1.0000005000315726E-6):0.0011977684093104207,10665_4#1:0.02466043314585263):1.0000005000315726E-6,10060_8#14:0.0012452249955257066):0.0010869447516596437,10665_3#38:1.0000005000315726E-6):1.714869295461885E-6,10665_3#23:1.0000005000315726E-6):1.175730244662443E-6,10665_3#30:1.0000005000315726E-6):1.0000005000315726E-6,10665_3#37:1.0000005000315726E-6):1.0049925266084059E-6,10665_3#79:1.0000005000315726E-6):1.8967412777196047E-5,(((10665_3#33:0.0016129330408173742,10665_3#49:0.005000798555095401):0.014563390183408562,10665_3#43:1.0000005000315726E-6):1.0000005000315726E-6,10665_3#34:1.0000005000315726E-6):1.0000005000315726E-6):1.0000005000315726E-6,10665_3#9:1.0000005000315726E-6):0.005019881210895208,10665_4#2:1.0000005000315726E-6):0.004045835398620981,(10665_3#8:1.0000005000315726E-6,10665_3#7:1.0000005000315726E-6):0.017250918388812056):0.007633689210231234,(((10625_5#60:0.0012576419734509556,10665_3#22:4.19227432998083E-4):4.189696571794965E-4,10625_5#84:0.0029383413819879384):4.060649037190417E-4,10071_6#83:1.0000005000315726E-6):9.745693411493395E-6):1.0000005000315726E-6,10625_5#64:0.004613283708410125):0.0012496794527497301,SRR6871392:0.010175841858566917):1.0000005000315726E-6,(((((12163_1#18:1.0000005000315726E-6,10625_4#76:1.0000005000315726E-6):7.159924974795423E-4,12163_1#17:1.0000005000315726E-6):1.2571502334794704E-5,12163_1#16:1.0000005000315726E-6):0.002190750475377229,12163_1#26:4.1702036272969756E-4):8.349236322180154E-4,11893_6#10:0.0012532791480257335):1.0000005000315726E-6):4.162310238762859E-4):1.0000005000315726E-6,(12163_1#23:1.0000005000315726E-6,12163_1#47:1.0000005000315726E-6):0.013387004291356835):1.0000005000315726E-6,10665_4#45:0.004631551761133647):0.003888741965055377,((11893_6#9:0.002508150598661593,11861_7#23:0.0012527164441395247):0.002095093556356141,11861_8#20:0.00798457178915226):0.003352401513523777):0.002537039314167641,NQQG01:0.01245769813017112):0.009117764900543154,(((((((((((((((((((((((7396_8#73:1.0000005000315726E-6,7396_8#62:1.0000005000315726E-6):8.479566146262635E-4,7396_8#49:1.0000005000315726E-6):1.0000005000315726E-6,7396_8#53:1.0000005000315726E-6):1.0000005000315726E-6,((7396_8#50:1.0000005000315726E-6,7396_7#4:1.0000005000315726E-6):1.0000005000315726E-6,7396_8#72:1.0000005000315726E-6):1.0000005000315726E-6):4.238480373868758E-4,(((7396_7#3:4.2487075553822307E-4,7396_6#64:4.2571171627549254E-4):1.0000005000315726E-6,(7396_6#75:4.248273207248521E-4,7396_6#85:1.0000005000315726E-6):4.237666501010484E-4):1.0000005000315726E-6,7396_6#82:4.25688757541412E-4):0.0012716472170174464):8.381890984376084E-4,7396_6#55:1.0000005000315726E-6):1.0000005000315726E-6,7396_6#54:1.0000005000315726E-6):1.0000005000315726E-6,7396_7#2:1.0000005000315726E-6):1.0000005000315726E-6,7396_6#57:1.0000005000315726E-6):1.0000005000176948E-6,7396_6#74:1.0000005000176948E-6):1.0000005000315726E-6,7396_8#81:1.0000005000315726E-6):1.0000005000315726E-6,7396_8#86:1.0000005000315726E-6):1.0000005000315726E-6,7520_7#35:1.0000005000315726E-6):1.0000005000315726E-6,7396_6#93:1.0000005000315726E-6):1.0000005000315726E-6,((7396_6#66:0.0037207047428440276,7396_6#76:4.286606927422498E-4):5.306855412676448E-4,(7396_6#73:1.0000005000315726E-6,7396_6#79:0.002327230508899311):1.0000005000315726E-6):1.0000005000315726E-6):9.247847484254307E-4,((((((7396_8#87:1.0000005000315726E-6,7520_7#34:4.235476562297058E-4):1.0000005000176948E-6,7396_8#74:1.0000005000176948E-6):1.0000005000315726E-6,7396_6#65:8.495102807477978E-4):4.2255499749142833E-4,7520_7#37:1.0000005000315726E-6):1.0000005000176948E-6,(7396_7#41:1.0000005000315726E-6,7520_7#33:1.0000005000315726E-6):0.0016902136252509165):1.0000005000315726E-6,(7520_7#36:1.0000005000315726E-6,7520_7#51:1.0000005000315726E-6):0.0025359664194722215):1.0000005000315726E-6):1.0000005000315726E-6,7396_6#72:8.492615558672451E-4):0.006486543738311812,((((((((((12163_1#29:8.632339189353772E-4,12163_1#78:1.0000005000315726E-6):1.0000005000315726E-6,12163_1#1:1.0000005000315726E-6):1.0000005000315726E-6,12163_1#6:1.0000005000315726E-6):1.0000005000176948E-6,12163_1#45:4.2215795871272666E-4):1.0000005000315726E-6,12163_1#73:1.0000005000315726E-6):0.0021249667507787923,12082_5#54:0.0038350062862501227):0.016633445488841866,SRR7800423:0.008635444166495962):1.0000005000176948E-6,(10250_1#6:0.007131175134671042,NQOZ01:0.010985857152149558):0.0023201274476577077):0.002134579888137353,10665_3#28:0.006502991861530236):1.0000005000315726E-6,((10250_1#20:1.0000005000315726E-6,10250_1#19:1.0000005000315726E-6):0.0023226531140522616,10060_8#12:1.0000005000315726E-6):0.0023251951261538256):1.0000005000176948E-6):0.0047121254454068895,(((((((((((ERR3198487:1.0000005000315726E-6,ERR3198483:1.0000005000315726E-6):1.0000005000315726E-6,ERR3198484:1.0000005000315726E-6):0.004640381064047273,ERR3198490:0.006846011588814517):0.0129015414021394,ERR3198494:0.009475802150635738):2.91908117160497E-4,ERR3198489:1.0000005000315726E-6):1.0000005000315726E-6,ERR3198492:1.0000005000315726E-6):1.0000005000315726E-6,((ERR3198482:0.0016904992462803692,ERR3198491:1.0000005000315726E-6):0.003824170394007974,ERR3198488:0.003805404397195823):0.011914672959226803):1.0000005000315726E-6,(ERR3198493:0.00379686568825828,ERR3198496:1.0000005000315726E-6):1.0000005000315726E-6):0.013996689056741715,(((ERR3198486:1.0000005000315726E-6,ERR3198497:8.986413266573179E-4):1.0000005000315726E-6,ERR3198485:1.0000005000315726E-6):0.006299702184064795,ERR3198495:0.007270812286052114):0.017245564813911443):0.023544259843042717,10465_1#53:0.009880202592163184):3.095281612197215E-4,(10465_1#44:1.0000005000315726E-6,10665_2#70:1.0000005000315726E-6):0.006780762193942302):8.462951848950406E-4):0.0021338370653386507,((((((((12163_1#58:0.0012642885835038309,ERR3198503:1.0000005000315726E-6):0.0012553759084925065,12082_5#57:1.0000005000176948E-6):1.0000005000315726E-6,12163_1#56:1.0000005000315726E-6):1.0000005000315726E-6,12163_1#34:1.0000005000315726E-6):1.0000005000315726E-6,(12163_2#22:1.0000005000315726E-6,12163_2#5:0.0015105281433127615):0.001005583307056232):1.0000005000315726E-6,M.a_47J26:0.0046431924390361035):0.0075921640087692754,NQOY01:0.007621744372332387):8.256333749860345E-4,((((10208_3#26:0.005115566500447297,SRR7800727:0.00877546112501136):1.0000005000315726E-6,(ERR3198502:1.0000005000315726E-6,ERR3198501:1.0000005000315726E-6):0.005431000944972536):1.0000005000315726E-6,10208_3#57:0.002922825571751067):1.0000005000315726E-6,(10250_1#52:1.0000005000315726E-6,10396_8#5:1.0000005000315726E-6):0.00375980492494693):0.004902421714604449):0.004014418644095283):1.0000005000315726E-6,(((M.a_091912_2455:8.43275819103928E-4,M.a_082312_2258:0.00254313482751356):0.0013872112336325154,M.a_2B_0307:0.0012681684886623606):0.0049051047901362416,(NQPS01:1.0000005000315726E-6,NQPY01:1.0000005000315726E-6):0.012810689199902248):0.003400066166323934):1.0000005000315726E-6,((((((((10665_4#23:1.0000005000315726E-6,10665_4#21:1.0000005000315726E-6):1.0000005000315726E-6,10665_4#7:1.0000005000315726E-6):1.0000005000176948E-6,10665_4#19:1.0000005000176948E-6):0.0016772104252161801,(10665_3#41:1.0000005000176948E-6,10665_4#20:8.390909308804428E-4):4.1912215034661804E-4):5.590958428401266E-4,10625_5#79:1.0000005000315726E-6):0.001117913218838612,(((10665_4#35:1.0000005000315726E-6,10665_4#37:1.0000005000315726E-6):1.0000005000315726E-6,10665_3#68:1.0000005000315726E-6):0.0017026866802471174,(10665_3#50:1.0000005000315726E-6,10665_3#66:5.71964603446079E-4):0.0011441090259548953):1.0000005000315726E-6):0.006752040731351633,(NQQD01:0.003351392310653456,NQQE01:0.0038023719288525493):0.011449538167371917):1.0000005000315726E-6,17261_1#66:0.00976254817133157):0.002918949778256699):1.0000005000315726E-6,((((((((12163_2#80:4.212374740460295E-4,12163_2#79:4.219768762098314E-4):4.216503547381095E-4,12163_2#78:4.2239406236117827E-4):0.0016860083253116415,11861_7#63:8.433875882441766E-4):0.0012639415207809646,11861_7#60:4.2920221121324487E-4):0.0025786674326452458,(11861_7#64:0.0014262455579070882,11861_7#62:8.411863347703719E-4):0.002368594221271725):1.0000005000315726E-6,11861_7#57:4.210284166525913E-4):0.0012787116605975785,11861_7#59:0.004238247832045489):0.00959478945007626,(11893_6#56:0.009321018034147477,NQPQ01:0.0096816250756393):0.004057136781511234):0.005843823285831579):0.01635966293477642):3.802974298634382E-4,M18:0.022537735786172394):0.0043304648628918335,(((((((((((((12163_1#92:1.0000005000315726E-6,12163_2#9:9.121177412416415E-4):1.0000005000315726E-6,12163_1#75:1.0000005000315726E-6):1.0000005000315726E-6,12163_1#88:1.0000005000315726E-6):1.0000005000315726E-6,12082_5#63:1.0000005000315726E-6):1.0000005000315726E-6,12163_1#83:1.0000005000315726E-6):9.120910776796443E-4,12163_2#25:1.0000005000315726E-6):0.0073506361547739305,(ERR4020051:1.0000005000315726E-6,ERR4020053:1.0000005000315726E-6):0.0036658839839770335):1.0000005000315726E-6,((ERR3198410:1.0000005000315726E-6,ERR3198411:0.0011056017302808752):0.004437182951911894,10625_4#26:0.005064956433712756):0.0018192284161512098):4.553027061989928E-4,(((NQQA01:0.006079118118239191,NQPI01:0.0055572670270968155):1.0000005000315726E-6,NQPB01:0.004650884690063056):1.0000005000315726E-6,NQPX01:0.002299534882443735):0.004115409709303332):8.985410900574572E-4,10702_1#52:0.014799037734399167):1.0000005000315726E-6,(((((((BS485_lib5554_nextseq_n0047_151bp:0.0013743295107357667,BS472_lib5553_nextseq_n0047_151bp:1.0000005000315726E-6):1.0000005000315726E-6,BS504_lib5555_nextseq_n0047_151bp:9.177181562171483E-4):1.0000005000315726E-6,BS441_lib5552_nextseq_n0047_151bp:1.0000005000315726E-6):1.0000005000315726E-6,BS422_lib5551_nextseq_n0047_151bp:1.0000005000315726E-6):9.133967918383834E-4,((BS_257_lib5982_nextseq_n0055_151bp:4.5799358038267624E-4,BS_222_lib5986_nextseq_n0055_151bp:9.187788193690538E-4):1.0000005000315726E-6,(BS_200_lib4795_nextseq_n0027_151bp:9.212700409532149E-4,BS_297_lib4801_nextseq_n0027_151bp:9.194961820010589E-4):1.0000005000315726E-6):1.0000005000315726E-6):0.002292606793510399,ERR3198383:0.0027434365293656365):0.005517279302482116,10665_4#48:0.0041244240428398235):9.125659107163883E-4):1.0000005000315726E-6,(((((((NQQI01:0.0020440557543325716,NQPH01:0.0023005252921160096):1.0000005000315726E-6,NQPK01:1.0000005000315726E-6):0.006091449965847817,NQPZ01:0.008063777428615887):0.0010883006621545677,NQPV01:0.0037489861994980944):1.0000005000315726E-6,M.a_1S_153_0915:4.5597338121389913E-4):1.0000005000315726E-6,10250_1#76:0.00459307823586752):4.501578122642347E-4,10660_1#18:0.00504818211018937):0.002745117578886097):1.0000005000315726E-6,(NQPG01:1.0000005000315726E-6,NQPF01:1.0000005000315726E-6):0.005555082306265655):0.024679989011269443):1.0000005000176948E-6,10665_4#54:0.01937539276104462):1.0000005000454504E-6,NQQH01:0.029700006992916694);
