# Supplementary material for: Dissemination of Mycobacterium abscessus via global transmission networks
Source: Nat Microbiol. 2021 Sep 20;6(10):1279–88. doi: 10.1038/s41564-021-00963-3 (PMC8478660; doi:10.1038/s41564-021-00963-3)
Supplement: Source Data Extended Data Fig. 4 — Phylogenetic trees and associated metadata for Extended Data Fig. 4. [file 41564_2021_963_MOESM10_ESM.zip › figureS4/DCC2.nwk]

(((((((((((((((((((10665_3#46:1.0000005000315726E-6,10665_4#64:0.001139172066669178):1.0000005000315726E-6,10665_3#35:1.0000005000315726E-6):1.0000005000315726E-6,10250_1#73:0.001520386939720994):0.0022763669463326253,(((11893_6#62:1.0000005000315726E-6,12163_1#13:1.0000005000315726E-6):1.0000005000315726E-6,11893_6#69:1.0000005000315726E-6):0.0011329417008507647,12163_1#39:0.004329659493917615):0.002557036338751706):1.0000005000176948E-6,(((10625_4#1:1.0000005000315726E-6,10625_4#7:0.0015093496155748204):1.0000005000315726E-6,10625_4#9:0.004620291778049027):0.0034300936121923614,10665_4#24:0.0034439550581866346):3.7900782647296016E-4):1.0000005000315726E-6,(((12163_2#57:1.0000005000315726E-6,12163_2#50:8.240959030338946E-4):0.004125701316470998,10665_4#75:0.004967899538505474):3.68505413665593E-4,(10665_3#3:0.002281056673558865,10665_4#8:0.002959869195269582):8.425572066553949E-4):7.582700696177752E-4):1.0000005000315726E-6,10208_3#29:0.002282051503952942):0.002272644508399757,((((10665_4#82:1.0000005000315726E-6,10250_1#17:4.149909905034749E-4):1.0000005000315726E-6,10665_4#56:1.0000005000315726E-6):1.0000005000176948E-6,10250_1#62:0.0011437072031945106):0.004164302572956996,((10250_1#5:1.0000005000315726E-6,10396_8#8:8.041929019989152E-4):0.007297335808709851,10071_6#72:0.002288935550462945):0.001891212087896596):1.0000005000176948E-6):7.56670412267263E-4,(((((ERR4020088:1.0000005000315726E-6,ERR4020075:1.0000005000315726E-6):1.0000005000315726E-6,10625_5#3:1.0000005000315726E-6):1.0000005000315726E-6,ERR4020064:1.0000005000315726E-6):7.832190692260571E-4,ERR4020105:1.0000005000315726E-6):0.010676147194213281,10702_1#73:0.003824731040172516):1.0000005000315726E-6):1.0000005000315726E-6,7396_7#27:0.006487445461540661):0.0011353982418569053,(((((((((((10625_5#20:3.771226519431181E-4,10625_5#17:1.0000005000315726E-6):1.0000005000176948E-6,10625_5#16:1.0000005000176948E-6):1.0000005000315726E-6,(10625_5#15:1.0000005000176948E-6,10625_5#19:1.0000005000176948E-6):1.0000005000315726E-6):0.003803490369599885,(((10208_3#15:1.0000005000315726E-6,10250_1#8:1.0000005000315726E-6):1.0000005000176948E-6,10250_1#42:1.0000005000176948E-6):1.0000005000315726E-6,10250_1#18:1.0000005000315726E-6):0.002646646598080213):1.0000005000315726E-6,((((((10665_3#42:1.0000005000315726E-6,10665_3#78:1.0000005000315726E-6):1.0000005000176948E-6,10250_1#21:1.0000005000176948E-6):1.0000005000315726E-6,10665_3#84:1.0000005000315726E-6):1.0000005000315726E-6,10665_4#14:1.0000005000315726E-6):0.0014350953095198654,10665_4#73:0.0011479615210660543):8.657895425781548E-5,10250_1#24:3.8139556882120507E-4):3.7778661505546984E-4):1.0000005000315726E-6,(((((10665_2#78:1.0000005000315726E-6,10250_1#54:1.0000005000315726E-6):1.0000005000315726E-6,10396_8#7:1.0000005000315726E-6):0.0017250963457590418,10250_1#40:1.0000005000315726E-6):0.0049208503612033355,10625_5#78:1.0000005000315726E-6):0.0019483444404276296,(10665_3#52:1.0000005000176948E-6,10665_3#69:0.0011462531675905385):7.577427786557983E-4):1.0000005000315726E-6):1.0000005000315726E-6,10625_5#75:0.002273769887183072):1.0000005000315726E-6,(10625_5#74:7.576183802004005E-4,10625_5#77:1.0000005000315726E-6):1.0000005000315726E-6):1.0000005000176948E-6,10071_6#76:7.569570772754108E-4):1.0000005000315726E-6,((10208_3#6:1.0000005000315726E-6,10250_1#51:7.509673229002672E-4):6.349561731497366E-6,10250_1#27:0.0011364895925053548):0.0011371613576035278):0.0047575225852054814,ERR3198507:0.006202825837533996):0.0011749690204458652):1.0000005000315726E-6,SRR7800622:0.00974337897892727):1.0000005000315726E-6,((17261_1#53:0.007302268727162206,10208_3#73:0.006885315249076818):0.001133576002493114,10625_5#32:0.009207540660739463):0.0030352657968476804):1.0000005000315726E-6,(((((((((((((((ERR3198468:1.0000005000315726E-6,ERR3198479:1.0000005000315726E-6):1.0000005000315726E-6,ERR3198466:1.0000005000315726E-6):1.0000005000315726E-6,ERR3198467:1.0000005000315726E-6):1.0000005000315726E-6,ERR3198476:1.0000005000315726E-6):1.0000005000176948E-6,ERR3198474:1.0000005000176948E-6):1.0000005000315726E-6,ERR3198473:1.0000005000315726E-6):0.0013288534315030048,ERR3198464:1.0000005000315726E-6):1.0000005000176948E-6,ERR3198478:1.0000005000176948E-6):1.0000005000315726E-6,ERR3198470:1.0000005000315726E-6):0.0013305283832053538,(ERR3198471:0.001540784472611162,ERR3198472:3.797566326883134E-4):0.0019174989044795365):0.001896448129569947,(((7396_6#56:3.831271338499559E-4,7396_7#14:1.0000005000315726E-6):3.8199627217423704E-4,(7396_6#80:1.0000005000176948E-6,7396_7#31:7.658526928649156E-4):1.0000005000315726E-6):1.0000005000315726E-6,7396_6#60:1.0000005000315726E-6):0.0015281562044150987):3.768077985818463E-4,10625_5#11:0.0019003261596111654):7.568302300303975E-4,((((ERR3198475:1.0000005000315726E-6,ERR3198469:1.0000005000315726E-6):0.004201541631818448,(ERR3198465:1.0000005000176948E-6,ERR3198477:0.0025923689224223445):8.497997091377468E-4):0.0015101448908187848,(17261_1#62:0.0010656106173850821,10208_3#81:1.0000005000315726E-6):0.001590940100553745):1.0000005000315726E-6,12163_1#53:0.0015182712112587898):1.0000005000315726E-6):0.0026484295701441063,((((((((12163_2#37:1.0000005000315726E-6,10625_4#42:1.0000005000315726E-6):1.0000005000315726E-6,10625_4#40:1.0000005000315726E-6):1.0000005000176948E-6,((10625_4#39:1.0000005000315726E-6,12163_1#81:0.0011372718512273339):1.0000005000315726E-6,12163_1#71:1.0000005000315726E-6):1.0000005000176948E-6):1.0000005000315726E-6,10625_4#38:1.0000005000315726E-6):1.0000005000315726E-6,10625_4#41:1.0000005000315726E-6):0.004931847915250073,(10625_4#23:1.0000005000176948E-6,10625_4#21:1.0000005000176948E-6):0.0030356545589370204):1.0000005000315726E-6,(10208_3#62:0.06365302849876096,10665_2#59:0.005295601926735588):5.141318710177867E-5):1.0000005000315726E-6,((10208_3#56:0.003817700659349013,10665_2#76:0.005774095677662225):3.7072008821059654E-4,10208_3#55:0.006828550003239411):1.0000005000315726E-6):1.0000005000315726E-6):0.0015908248253233837,(((12082_5#90:1.0000005000315726E-6,12082_5#95:1.0000005000315726E-6):0.006470908014218554,10625_4#22:0.005730019968046451):1.0000005000315726E-6,(10208_3#42:1.0000005000315726E-6,10208_3#38:1.0000005000315726E-6):0.00495207362687923):1.0000005000315726E-6):0.0011931529932305285):1.0000005000315726E-6,(((((((((((((((((((ERR3198457:1.0000005000315726E-6,ERR3198459:3.806468528693846E-4):1.0000005000315726E-6,ERR3198456:1.0000005000315726E-6):1.0000005000176948E-6,ERR3198458:1.0000005000176948E-6):0.0014764609635123521,ERR3198453:3.814802138788903E-4):3.3734006859034715E-5,ERR3198460:1.0000005000315726E-6):1.0000005000315726E-6,ERR3198452:1.0000005000315726E-6):1.0000005000315726E-6,ERR3198463:1.0000005000315726E-6):1.0000005000176948E-6,((((ERR3198454:0.002802549908791502,ERR3198451:0.002277589471152669):1.0000005000315726E-6,ERR3198462:7.614409739981481E-4):1.0000005000315726E-6,ERR3198450:1.0000005000315726E-6):1.0000005000315726E-6,(ERR3198455:1.0000005000315726E-6,ERR3198461:0.00340686157029875):1.0000005000315726E-6):1.0000005000176948E-6):0.00257172753531551,((((ERR4020065:0.0026605747633683535,ERR4020096:0.003839754929411604):0.0018926675421588324,(ERR4020055:1.0000005000176948E-6,ERR4020057:7.59123255785088E-4):0.0022775418927943047):1.0000005000315726E-6,(10625_5#59:1.0000005000315726E-6,12163_2#41:1.0000005000315726E-6):0.001511384551636158):0.0022677273435408596,ERR3198407:0.0073697741478434):1.0000005000315726E-6):0.002572142991529025,(ERR4020056:1.0000005000315726E-6,ERR4020060:0.001516346530504531):0.00606948234153247):1.0000005000315726E-6,10702_1#30:0.004210382593660314):1.0000005000315726E-6,((10660_1#46:1.0000005000176948E-6,10702_1#14:3.7804140414580967E-4):1.0000005000315726E-6,10465_1#56:0.002924359089101533):0.0012490235818425482):1.0000005000315726E-6,10702_1#94:0.0011455280939649537):1.0000005000315726E-6,10665_2#71:0.0045763514317058995):1.0000005000176948E-6,(((10465_1#69:1.0000005000315726E-6,10702_1#70:3.7903108050899026E-4):1.0000005000315726E-6,10702_1#56:1.0000005000315726E-6):0.005692877548592823,(ERR4020068:1.0000005000315726E-6,ERR4020073:1.0000005000315726E-6):0.008085860448956261):1.0000005000176948E-6):1.0000005000315726E-6,(10660_1#14:1.0000005000176948E-6,10702_1#79:0.0015215046888109734):0.003032699520015239):1.0000005000315726E-6,(((((10625_4#11:0.009683744046242615,10208_3#78:0.0015155622842635552):0.0020185019415336625,12163_1#32:0.011477550922252167):0.0015963038782178668,(12163_2#49:4.244273631097695E-4,12163_1#61:3.753235096529556E-4):0.006789642386223663):1.0000005000315726E-6,((ERR3198505:3.8090347259282786E-4,ERR3198506:0.0019566468940242637):0.0038722439686961208,12163_1#59:0.003469425083450897):0.0015147400180589299):3.777804045846933E-4,17261_1#58:0.006508836479908631):3.7668594390061205E-4):1.0000005000315726E-6,12163_1#87:1.0000005000315726E-6):0.0010428400280282774,((ERR4020118:1.0000005000315726E-6,ERR4020114:1.0000005000315726E-6):0.007299662561220277,SRR6871401:0.010305196712888001):0.0043168035909891544):1.0000005000315726E-6):0.002476213464448554,10702_1#7:0.004652585479398452):0.01698926109398996,(SRR7800629:0.0016723007883910623,SRR7800407:0.0020449884615071634):0.01865486252579862):1.0000005000315726E-6,(((((((((((((((((((IFR139_L002:3.9071076138806615E-4,IFR95_L002_001:3.910485808275993E-4):1.0000005000315726E-6,IFR471_L002_001:0.002343404670935967):3.8903683970374636E-4,(GA_374_lib5971_nextseq_n0055_151bp:1.0000005000315726E-6,GA_529_lib5967_nextseq_n0055_151bp:3.930947856551764E-4):3.919863911881205E-4):3.845220520769105E-4,((MM496_L002_001:1.0000005000315726E-6,MM314_L002_001:1.0000005000315726E-6):0.0037878292884792747,MM197_L002_001:1.0000005000176948E-6):0.0028338106898856963):0.0015524806964046511,((TE_391_lib4797_nextseq_n0027_151bp:1.0000005000315726E-6,TE_304_lib4796_nextseq_n0027_151bp:0.0031260992927218123):1.0000005000315726E-6,TE_107_lib4803_nextseq_n0027_151bp:1.0000005000315726E-6):0.0017377322801566536):0.0017232292740617244,10208_3#75:0.009844200031704511):1.0000005000315726E-6,((((12082_5#92:1.0000005000315726E-6,12045_8#36:1.0000005000315726E-6):0.0024255779465756355,12045_8#38:1.0000005000315726E-6):1.0000005000315726E-6,12082_5#89:1.0000005000315726E-6):0.0028354013005931072,12045_8#39:0.004292155123785696):0.00366087687406004):1.0000005000315726E-6,23430_4#107:0.005068872960203127):1.0000005000315726E-6,23430_4#111:0.004289166996790217):1.0000005000315726E-6,12163_2#95:0.0023325992229740605):1.0000005000315726E-6,((((12163_2#44:1.0000005000315726E-6,12163_2#27:3.94007030828869E-4):1.0000005000315726E-6,12163_2#36:1.0000005000315726E-6):1.0000005000315726E-6,(17261_1#56:1.0000005000315726E-6,10208_3#80:3.9904224867058635E-4):1.0000005000315726E-6):3.891850075919967E-4,10665_2#79:4.1578843438738744E-4):0.006562746244842849):1.0000005000315726E-6,(23430_4#108:0.003564613811264175,22194_1#15:0.001575712465010995):0.0031564539204025632):1.0000005000315726E-6,23430_4#114:0.012614763608879427):3.894755047607612E-4,(((((10625_5#9:1.0000005000315726E-6,12163_1#55:0.0011631515485424904):1.0000005000315726E-6,10625_5#10:0.0015499887821842362):1.0000005000315726E-6,17261_1#57:0.0019407683663739822):0.0027071977563434685,10665_2#67:0.004342137221606895):1.0000005000315726E-6,23430_4#102:0.00829857390550838):3.861142346403418E-4):7.868270641653435E-4,(12163_2#94:0.0023507769270075807,23430_4#105:0.007447327428871844):7.587991122190024E-4):0.006696127403382837,SRR7800515:0.01789710380273367):7.687323272105029E-4,(((((12163_2#90:1.0000005000315726E-6,12082_5#82:1.0000005000315726E-6):1.0000005000315726E-6,12163_2#55:4.013801909169834E-4):1.0000005000315726E-6,12163_2#46:1.0000005000315726E-6):0.004837833199499139,10665_3#51:0.0054645848451119056):0.00559284577083842,(((7396_7#21:1.0000005000315726E-6,7396_7#19:1.0000005000315726E-6):1.0000005000315726E-6,7396_7#35:1.0000005000315726E-6):1.0000005000315726E-6,7396_7#20:3.9191813514503904E-4):0.011416005734983026):0.0016795291757596975):0.0011671000434627377,(((((((((((((((((7396_8#85:1.0000005000315726E-6,7396_8#54:1.0000005000315726E-6):1.0000005000315726E-6,7520_7#42:1.0000005000315726E-6):0.0018828898616276707,7396_8#84:1.0000005000315726E-6):2.329707119215485E-5,7396_6#90:1.0000005000315726E-6):1.0000005000315726E-6,(7396_6#77:1.0000005000315726E-6,7396_7#6:1.0000005000315726E-6):1.0000005000315726E-6):4.197366789970569E-4,(((7396_6#78:7.787451445869509E-4,7396_6#59:3.8897736936858995E-4):1.0000005000315726E-6,(7396_6#94:0.001167957567902743,7396_6#95:1.0000005000315726E-6):1.0000005000315726E-6):1.0000005000315726E-6,7396_6#67:1.0000005000315726E-6):1.0000005000315726E-6):0.0017191714573177447,7396_8#82:1.0000005000315726E-6):1.0000005000315726E-6,7520_7#41:1.0000005000315726E-6):1.0000005000315726E-6,7396_7#12:1.0000005000315726E-6):0.0021558121198155533,12163_1#57:0.008006305316246881):0.00291782360419815,(12082_5#94:1.0000005000315726E-6,12082_5#88:1.0000005000315726E-6):0.010277345447401692):1.0000005000315726E-6,(7396_8#58:0.005162117256607486,ERR3198408:0.0015584201595678984):0.006400430278352701):0.0020359925544041757,(((SRR6871395:0.0012136366276041255,SRR6871403:3.920009022832516E-4):1.0000005000315726E-6,SRR6871400:7.806835816493857E-4):0.005060827499622653,SRR6871402:0.00698867346793642):0.005232646100851487):1.0000005000315726E-6,(11861_7#68:0.002718938020791581,SRR6871397:0.004852266507176489):0.002188285752114938):1.0000005000315726E-6,(((10250_1#10:0.0017494919631113603,10665_4#15:3.8577517704643793E-4):0.003948514282027721,10665_3#56:0.003540503167678427):8.04843984113679E-4,17261_1#54:0.00624568231962519):0.0020297702589059247):0.011947670201527635,(((((SRR7800642:7.871572165667473E-4,SRR7800599:7.924343049462157E-4):3.925826200589233E-4,SRR7800640:3.942968593685925E-4):3.908639613822429E-4,(SRR7800641:0.0015814196855267193,SRR7800600:0.002892123959998355):4.059204716774789E-4):0.005343907364926792,((11861_8#26:1.0000005000315726E-6,ERR4020117:1.0000005000315726E-6):0.0015968678158351096,ERR4020099:3.978782921730123E-4):0.01810893013544644):7.742016289256082E-4,10665_2#80:0.047064337189660244):1.0000005000454504E-6):8.152249978421039E-4,((((7396_6#51:1.0000005000315726E-6,7396_7#23:4.1218424174928325E-4):0.014983529290123254,(SRR7800552:0.002000783830943653,SRR7800549:0.0020296048500905994):0.017515801177458212):3.527556570498275E-4,SRR7800669:0.015092508569972435):1.0000005000315726E-6,(FIO13333_L001_001:3.9105633004493656E-4,FIO_14025_lib4802_nextseq_n0027_151bp:1.0000005000315726E-6):0.013408145625975698):1.0000005000315726E-6):1.0000005000315726E-6):0.0028233215581368043,SRR7800412:0.05889800449354836):1.0000005000315726E-6):4.78038955082985E-4,10208_3#69:0.08643593301993827);
