# Supplementary material for: Dissemination of Mycobacterium abscessus via global transmission networks
Source: Nat Microbiol. 2021 Sep 20;6(10):1279–88. doi: 10.1038/s41564-021-00963-3 (PMC8478660; doi:10.1038/s41564-021-00963-3)
Supplement: Source Data Extended Data Fig. 4 — Phylogenetic trees and associated metadata for Extended Data Fig. 4. [file 41564_2021_963_MOESM10_ESM.zip › figureS4/DCC1.nwk]

((((((((((((((((((((((((((((((((((((((((12045_8#40:1.0000005000281031E-6,12045_8#34:1.0000005000281031E-6):1.0000005000315726E-6,12045_8#37:1.0000005000315726E-6):8.328144233277421E-4,12082_5#91:4.1662592878665555E-4):1.0000005000315726E-6,(12045_8#35:4.1655420418841224E-4,17261_1#45:2.08457990939704E-4):1.0000005000315726E-6):4.079049840544635E-4,12163_1#93:1.0000005000281031E-6):7.633406383114605E-6,12082_5#66:1.0000005000315726E-6):1.0000005000281031E-6,12082_5#87:8.331615277628879E-4):1.0000005000281031E-6,12163_2#7:1.0000005000281031E-6):0.004171012096981789,((SRR7800627:1.0000005000281031E-6,SRR7800617:1.0000005000281031E-6):1.0000005000315726E-6,SRR7800628:2.0810074678531687E-4):0.003537425803309357):1.0000005000281031E-6,(((((NQRQ01:1.0000005000315726E-6,NQRG01:3.327144500609204E-4):4.1244028758999005E-4,NQRP01:4.312481096091954E-4):0.001632948787701944,(NQQY01:8.888685199251421E-4,NQSB01:0.0025344554896616425):3.4744734069911895E-4):0.0030657262384221375,(SRR7800679:0.004428012814993033,SRR7800673:0.010725642407104868):4.2802408885942236E-4):0.0014481809646197663,((17261_1#50:0.002706323464394058,17261_1#44:0.0016601085016106146):2.295800613921796E-4,10208_3#83:0.0014526507669166376):0.0016317144823357124):1.0000005000281031E-6):1.0000005000315726E-6,((SRR7800596:1.0000005000315726E-6,SRR7800666:0.0026178900352110193):0.0019601682910082158,(11861_7#47:1.0000005000281031E-6,11861_7#48:2.0679147575147078E-4):0.0026960115352930303):0.001034603366541799):2.065900825610166E-4,(SRR7800715:0.0014712712512243674,SRR7800675:0.004603773215001199):1.0000005000281031E-6):0.0014477879558350074,(SRR7800655:0.004908141517588227,SRR7800551:0.006949201548012887):1.0000005000281031E-6):2.066352914373397E-4,((10702_1#95:7.268979293214017E-4,10465_1#76:2.0779420000936744E-4):7.222951682394861E-4,(10702_1#83:1.0000005000281031E-6,10702_1#87:1.0000005000281031E-6):0.0018632145510984119):0.0026952923345598574):1.0000005000281031E-6,((((SRR7800556:2.0964672831737946E-4,SRR7800437:1.0000005000281031E-6):1.0000005000281031E-6,SRR7800438:4.1754611678158915E-4):0.0016648547272067327,10465_1#58:0.0037506803457138423):0.0014514634063650111,((SRR7800705:4.1605516287643307E-4,SRR7800701:2.0997564065729918E-4):0.004168192415733869,10702_1#24:0.0020743987450591132):2.063426208218054E-4):1.0000005000281031E-6):1.0000005000315726E-6,((((((((((((((10208_3#8:2.0243826915403856E-4,10250_1#85:1.0000005000281031E-6):1.0000005000315726E-6,10250_1#82:1.0000005000315726E-6):1.0000005000281031E-6,10250_1#84:1.0000005000281031E-6):1.0000005000281031E-6,10250_1#83:1.0000005000281031E-6):1.0000005000281031E-6,10208_3#1:1.0000005000281031E-6):1.0000005000281031E-6,10208_3#9:1.0000005000281031E-6):4.010294257079834E-4,10250_1#81:1.0000005000281031E-6):1.32177086273437E-5,12163_2#20:6.224717745395847E-4):1.0000005000315726E-6,(((((FJ_489_lib5973_nextseq_n0055_151bp:0.0010476517077990626,FJ_346_lib4799_nextseq_n0027_151bp:4.1895193778853507E-4):4.1798515787140264E-4,12082_5#80:2.0744869603996768E-4):1.0000005000281031E-6,10208_3#64:2.0738912060248513E-4):2.0719000964163417E-4,(((ERR3198500:0.0012548468813639337,ERR3198499:8.386967607852854E-4):2.0724397671445516E-4,ERR3198498:0.0010459350813933864):8.326559530052562E-4,12082_5#86:0.0012449001717302413):1.0000005000281031E-6):1.0000005000281031E-6,12045_8#44:1.0000005000281031E-6):1.0000005000315726E-6):1.0000005000281031E-6,10208_3#20:1.0000005000281031E-6):1.0000005000281031E-6,10208_3#48:0.0016613639404867084):0.0029104376057375383,(NQRK01:4.608717427182704E-4,NQRU01:6.578295596222153E-4):0.004127003692067269):4.1231139597982386E-4,(((10702_1#61:1.0000005000281031E-6,10702_1#60:1.0000005000281031E-6):0.0035431594977218123,12163_2#53:0.005431423069931961):4.167031103065426E-4,ERR3198366:0.004599983794078201):1.0000005000281031E-6):4.1341126206508386E-4,((10625_5#25:1.0000005000315726E-6,17261_1#55:1.0000005000315726E-6):0.005403291158266276,10465_1#71:0.0027098899735110704):4.087285726081455E-4):1.0000005000315726E-6):2.0666774692794723E-4,((((((((GT_204_lib5965_nextseq_n0055_151bp:2.0938455024199082E-4,GT_288_lib5972_nextseq_n0055_151bp:1.0000005000315726E-6):1.0000005000281031E-6,GT_517_lib5966_nextseq_n0055_151bp:6.285406123486791E-4):6.279843259371538E-4,((ERR3198365:0.001044634813182961,ERR3198384:2.0740045812927405E-4):2.053094726322431E-4,LG584_L002_001:0.0012554350421866596):1.0000005000281031E-6):0.0017354903658044277,LG300_L002:1.0000005000281031E-6):1.0000005000315726E-6,((ERR3198381:2.0739539488305939E-4,ERR3198364:8.323835790223257E-4):0.001035804281879913,ERR3198382:0.0018719572694738083):1.0000005000315726E-6):6.492778011908673E-4,10660_1#19:0.003533977709658201):0.002181161150980035,10465_1#57:0.0056628658463834525):1.9604298830926473E-4,((SRR7800665:0.0023038775056577025,10702_1#55:0.001032723355688471):0.001867122344148122,(10625_4#14:1.0000005000315726E-6,10625_5#34:2.151929179515094E-4):0.004277724008133747):1.0000005000281031E-6):1.0000005000281031E-6):1.0000005000315726E-6,SRR7800514:0.0045884192228606395):1.0000005000281031E-6,SRR7800603:0.010651160805648804):0.0010666236834307383,10660_1#27:0.002270160972998321):1.0000005000315726E-6,((((SRR7800475:2.0756606842392555E-4,SRR7800473:2.0681939894814233E-4):1.0000005000281031E-6,SRR7800480:6.20002232213715E-4):0.0011051502058370515,SRR7800474:0.0016740009466129635):0.001993221597715651,SRR7800708:0.0031156284922156698):0.0012396989773749596):4.101304170914394E-4,((((((SRR7800517:2.0946762481761916E-4,SRR7800516:1.0000005000315726E-6):0.0016639926528331309,10665_2#93:8.287100136976817E-4):2.0307198184904562E-4,(SRR7800479:4.1680509547239314E-4,SRR7800478:4.1524090342177564E-4):0.004377916271299635):0.008118235107427683,11893_6#55:0.004527324084740481):1.0000005000315726E-6,(SRR7800676:2.0840992164091604E-4,SRR7800621:1.0000005000281031E-6):0.008580029801621206):1.0000005000281031E-6,((SRR7800593:0.0016597878214082637,10702_1#31:0.0010406002716249023):0.003321519412479941,PM615_L001_001:0.006845859519722358):1.89794776447684E-4):1.0000005000281031E-6):1.0000005000281031E-6,((SRR7800430:4.174384850416449E-4,SRR7800476:4.1762100426706583E-4):0.0037404577226932342,11893_6#58:0.0099271202988767):0.0014302879695850049):1.0000005000315726E-6,((10702_1#80:2.281493015959396E-4,10465_1#62:1.0000005000281031E-6):0.0018233438234964844,SRR7800626:0.003778683427272545):0.004130684744030021):1.0000005000281031E-6,((((SRR7800657:1.0000005000298379E-6,SRR7800658:1.0000005000298379E-6):1.0000005000298379E-6,SRR7800656:2.0611930943106004E-4):0.0018668000286921546,SRR7800659:0.0043445778185742055):0.01099562950720256,M.a_6G_0125_R:0.007276278343770658):1.0000005000281031E-6):1.9492044487571733E-4,10702_1#27:1.0000005000281031E-6):1.0114277566725116E-6,17261_1#61:0.02642710836049543):8.792965204215686E-6,(((SRR7800647:1.0000005000281031E-6,SRR7800644:2.081324681570719E-4):0.0014497420190951633,(SRR7800706:0.006466934482852238,SRR7800697:0.0016964845164817444):1.0000005000315726E-6):0.00581576972424833,((CU458896:0.002212270866143562,NQSA01:0.00836633295805964):5.024616600244822E-5,M.a_V06705:1.0000005000315726E-6):6.078943755757939E-4):1.0000005000281031E-6):1.0000005000315726E-6,(((((10660_1#30:2.0723689309439658E-4,10660_1#5:1.0000005000281031E-6):0.004575239508613832,10702_1#64:0.0031135840903592817):8.06995053984105E-4,10660_1#48:0.007545830527352474):0.005019859953278187,10702_1#42:0.007759540335670952):0.0041631876773036355,10702_1#54:0.009310230442407627):0.0014679217225299357):1.0000005000281031E-6,((((((B_LJ_lib5206_nextseq_n0040_151bp:4.1556822508019217E-4,BE450_lib5557_nextseq_n0047_151bp:2.0790076386710196E-4):1.0000005000281031E-6,BE_289_lib4794_nextseq_n0027_151bp:1.0000005000281031E-6):2.0704678947949806E-4,BE449_lib5556_nextseq_n0047_151bp:0.001453736509900612):1.0000005000281031E-6,BE_146_lib4814_nextseq_n0027_151bp_001:2.0732330314628816E-4):0.003735244702480399,BOT_lib4809_nextseq_n0027_151bp:0.005406695612870865):1.0000005000281031E-6,(GAL2_1_L001_001:4.133041889708422E-4,GAL01_2012_L001_001:0.0011445299445099182):0.005498561714622881):0.004530542134913145):1.0000005000281031E-6,(((((((GM421_lib5577_nextseq_n0047_151bp:1.0000005000281031E-6,GM325_lib5575_nextseq_n0047_151bp:1.0000005000281031E-6):1.0000005000315726E-6,GM_513_lib5968_nextseq:1.0000005000315726E-6):1.0000005000281031E-6,(GM_430_lib5976_nextseq_n0055_151bp:1.0000005000315726E-6,GM397_lib5576_nextseq_n0047_151bp:1.0000005000315726E-6):1.0000005000281031E-6):6.440107114120304E-4,10702_1#3:2.0528480548040462E-4):2.03406296083411E-4,10250_1#13:2.0508967113450766E-4):9.554057838909169E-6,12082_5#83:0.0016415380103399421):1.0000005000281031E-6,10665_4#36:2.0514249589594774E-4):0.004493369911321075):1.0000005000315726E-6,(10465_1#72:2.58399633630859E-4,10660_1#9:1.0000005000281031E-6):0.00989645112905468):1.0000005000281031E-6,(((11861_8#16:1.7763622436846316E-4,11893_6#18:1.0000005000315726E-6):1.0000005000281031E-6,11893_6#19:1.0000005000281031E-6):2.559965803372935E-5,(11893_6#21:1.0000005000281031E-6,11893_6#20:1.0000005000281031E-6):0.0012369824204478755):0.004748206826713546):1.0000005000281031E-6,(((((((((((12163_2#35:4.110166564505295E-4,12163_2#10:4.1096469756813844E-4):4.3434366462989996E-4,12163_1#84:1.0000005000315726E-6):1.0000005000281031E-6,12163_1#40:1.0000005000281031E-6):1.0000005000281031E-6,12163_2#42:1.0000005000281031E-6):1.0000005000315726E-6,12163_1#62:1.0000005000315726E-6):1.0000005000315726E-6,12163_2#40:1.0000005000315726E-6):0.0011191343793629134,((11861_8#33:1.0000005000281031E-6,12163_2#89:1.0000005000281031E-6):1.9181942789530879E-4,12163_2#15:1.0000005000281031E-6):1.3904608849153732E-5):2.890882523822434E-4,11893_6#65:0.001026834426338115):2.1480535779586085E-4,10702_1#41:0.004755049483208724):0.0011526374536305964,11861_8#30:8.354921242729116E-4):2.739220316098877E-4,10702_1#23:0.0026833062501776944):0.004938208277945898):1.0000005000281031E-6,10208_3#39:0.00826123323960096):1.0000005000315726E-6,(((((((10465_1#59:4.1266002026659615E-4,10465_1#49:2.062134215051227E-4):7.061366421832679E-4,10665_2#91:0.0014454979686817637):9.402523169555754E-4,(10702_1#33:0.0012576412650283225,10702_1#26:1.0000005000315726E-6):6.261348763579207E-4):1.0000005000281031E-6,(((10665_2#92:2.055617022038575E-4,10660_1#35:1.0000005000281031E-6):2.053244220061451E-4,10702_1#18:1.0000005000281031E-6):6.155886569441868E-4,10660_1#6:1.0000005000281031E-6):1.0000005000281031E-6):1.0000005000315726E-6,((((((10625_4#10:2.039567652185638E-4,10660_1#22:0.0010383254773955915):0.0024783545063359717,SRR7800668:0.001651851557893859):1.0000005000315726E-6,10702_1#92:0.0037231377180609627):1.0000005000281031E-6,(10660_1#13:1.0000005000281031E-6,10660_1#37:1.0000005000281031E-6):4.1121447582613893E-4):3.9248161167464157E-4,10702_1#53:1.0000005000281031E-6):1.6130610870138812E-5,10702_1#86:8.221642102182875E-4):1.0000005000315726E-6):1.0000005000281031E-6,((((SRR7800415:4.123434211062739E-4,SRR7800630:1.0000005000315726E-6):1.0000005000281031E-6,SRR7800631:0.0012457625230287012):1.0000005000281031E-6,SRR7800486:0.0014473913937709908):6.556104896428272E-4,SRR7800487:0.0014705890027192324):0.0028552577281021653):0.004733436780622102,(NQRY01:0.007195036814165376,NQRT01:0.007085731111137288):0.0010924237022133486):4.096801329554964E-4):1.0000005000281031E-6,((((((((((((((((((((10625_4#69:1.0000005000298379E-6,10625_4#62:1.0000005000298379E-6):1.0000005000298379E-6,10625_4#66:1.0000005000298379E-6):1.0000005000298379E-6,(10625_4#68:1.0000005000298379E-6,12163_1#70:1.0000005000298379E-6):1.0000005000298379E-6):1.0000005000298379E-6,12163_1#96:1.0000005000298379E-6):1.0000005000298379E-6,10625_4#65:1.0000005000298379E-6):1.0000005000298379E-6,12163_1#67:1.0000005000298379E-6):1.94550111372864E-4,12163_1#94:1.0000005000298379E-6):1.0000005000298379E-6,10625_4#71:1.0000005000298379E-6):1.0000005000298379E-6,10625_4#63:1.0000005000298379E-6):9.537071922964546E-6,(10625_4#70:9.378632466163286E-4,12163_1#90:1.0000005000298379E-6):1.702232022122701E-4):7.646028305914546E-4,10625_4#67:1.0000005000298379E-6):1.0000005000298379E-6,10625_4#64:4.1299116883954795E-4):2.1093150315963823E-4,((12163_1#68:1.0000005000298379E-6,12163_1#80:1.0000005000298379E-6):4.20190349805203E-4,12163_1#65:4.1281656121169505E-4):1.0000005000298379E-6):0.008926275464922834,(TRIG102014_L001_001:4.1183254458222393E-4,TRIG13118_L001_001:1.0000005000281031E-6):0.00519192206063359):0.0020500771242229036,(((SRR7800519:0.001249006864981042,SRR7800518:0.0010806193971617667):0.005453861228169432,ERR4020100:0.006327433372547989):0.0021040890018528026,(SRR7800619:0.007792870821246805,SRR7800409:0.005709570969939768):0.003145517253471175):0.002945655671895534):2.045001460995663E-4,((((12082_5#72:8.210702750398591E-4,12082_5#71:1.0000005000281031E-6):1.0000005000315726E-6,12163_2#59:1.0000005000315726E-6):0.0032898812307211416,(11893_6#3:0.00659143023351054,11861_7#76:0.006211003987018845):8.251779765795879E-4):0.0016872205123680956,10702_1#49:0.004535068458825283):4.0604079311284264E-4):1.0000005000281031E-6,(((((11861_7#39:1.0000005000281031E-6,11861_7#38:2.1148201533964864E-4):1.819263647877961E-5,11861_7#41:0.0012378672408481367):0.0016257867486493133,11861_7#40:0.0037050669270708818):6.094340602294558E-4,(11861_7#67:2.2751646019623928E-4,11861_7#66:1.0000005000281031E-6):0.0018287548914840551):0.0034989315547438726,(SRR6871407:0.005696673583039467,11893_6#11:0.008063711692872958):6.127950943628918E-4):1.0000005000281031E-6):1.0000005000315726E-6,(ERR3198415:0.011333892342051396,SRR7800703:0.010087891185616368):1.0000005000315726E-6):2.0504910660919945E-4,(((((((((10208_3#36:0.0014452959904805527,10208_3#35:1.0000005000281031E-6):1.0000005000281031E-6,10665_4#78:1.0000005000281031E-6):1.0000005000315726E-6,10250_1#70:1.0000005000315726E-6):1.0000005000315726E-6,10250_1#57:1.0000005000315726E-6):0.0016784321911392647,LCS595_L002_001:0.0010304015709890688):1.0000005000315726E-6,((11893_6#70:1.0000005000298379E-6,12163_1#9:1.0000005000298379E-6):0.0027259938600795505,12045_8#47:0.003804880249001257):4.118809223434515E-4):0.001496962875104299,(11893_6#23:1.0000005000315726E-6,11861_8#17:1.0000005000315726E-6):0.0020551444413714343):0.002209273134875331,10625_5#18:0.004619635293957106):0.004439640555396068,10702_1#36:0.004541844113280579):1.0000005000281031E-6):1.0000005000315726E-6,(((10465_1#50:1.0000005000298379E-6,10702_1#39:8.978611454010434E-4):0.005060638631786199,(10702_1#57:1.0000005000281031E-6,10702_1#47:2.0495369704532848E-4):0.007417604546630863):1.0000005000315726E-6,10702_1#34:0.004316847999844432):0.007203584229743924):4.101641480005955E-4):1.0000005000281031E-6,(((((SRR7800405:2.1344921368300282E-4,SRR7800618:0.004260746177956791):0.0015975808506021698,SRR7800672:0.0039543695117252795):8.071000265386062E-4,10208_3#31:0.0028470468177482777):0.004155177156963931,(10702_1#10:1.0000005000281031E-6,10660_1#52:1.0000005000281031E-6):0.010348793307173379):1.0000005000281031E-6,(((SRR7800439:4.127773482883179E-4,SRR7800433:8.286407232458888E-4):4.1249923360771323E-4,SRR7800434:0.0010363706553996599):4.098742416925663E-4,SRR7800440:6.203906823680147E-4):0.0068322741075226255):1.0000005000315726E-6):0.0013357380908854584,11893_6#54:0.006126108362544385):5.452901177508451E-4,(((((((((((((((((((ERR3198429:1.0000005000298379E-6,ERR3198431:1.0000005000298379E-6):8.357503605017323E-4,(ERR3198435:1.0000005000298379E-6,ERR3198428:1.0000005000298379E-6):1.0000005000298379E-6):6.251201698826703E-4,ERR3198432:1.0000005000298379E-6):1.0000005000298379E-6,ERR3198436:1.0000005000298379E-6):1.0000005000298379E-6,(((ERR3198434:0.0012585614793906331,ERR3198433:1.0000005000298379E-6):1.0000005000298379E-6,ERR3198430:1.0000005000298379E-6):6.396498578406188E-4,ERR3198437:1.0000005000298379E-6):1.0000005000298379E-6):0.0010649822702134808,10625_4#8:0.001883790733319431):6.393945660201177E-4,(((((10250_1#75:1.0000005000298379E-6,10208_3#25:4.167303284551317E-4):1.0000005000298379E-6,10250_1#35:1.0000005000298379E-6):1.0000005000298379E-6,10250_1#58:1.0000005000298379E-6):0.0029235889820612183,10208_3#68:0.005483065145056601):1.0000005000298379E-6,((BMG550_S54_001:2.1098659612237003E-4,BMG445_S53_001:4.2309045132438855E-4):1.0000005000298379E-6,BMG342_TCCTGAGC_GCGTAAGA_L001_001:1.0000005000298379E-6):0.001046546545256528):1.0000005000298379E-6):6.574508758544796E-4,(ERR4020077:1.0000005000298379E-6,ERR4020084:1.0000005000298379E-6):0.004001854621235389):2.1870720497934107E-4,10465_1#55:0.0012632416773297843):0.006340513395441352,((((((11861_7#14:1.0000005000281031E-6,11861_7#15:2.105405824106739E-4):1.0000005000281031E-6,11861_8#3:1.0000005000281031E-6):4.204179243087955E-4,12082_5#75:1.0000005000315726E-6):1.0000005000281031E-6,11861_7#13:1.0000005000281031E-6):0.002532138885755972,(11861_7#79:1.0000005000315726E-6,11861_7#80:1.0000005000315726E-6):0.0027472475798985575):0.0030864272459668433,NQRN01:0.007267541316750056):5.364922560188411E-4):6.844569751385914E-4,SRR6871405:0.006984202639552184):1.0000005000281031E-6,10465_1#74:0.004658117373257886):1.0000005000281031E-6,(((((((ERR3198404:4.2442565799661464E-4,ERR3198402:1.0000005000315726E-6):1.0000005000281031E-6,ERR3198405:0.001917879348757411):1.0000005000281031E-6,7396_7#29:2.1054127372410747E-4):2.1019790128644356E-4,((7396_6#68:1.0000005000315726E-6,7396_6#49:1.0000005000315726E-6):1.0000005000281031E-6,7396_6#50:1.0000005000281031E-6):4.205182145591603E-4):1.0000005000315726E-6,ERR3198403:1.0000005000315726E-6):1.0000005000281031E-6,ERR3198406:1.0000005000281031E-6):0.0034901492215217815,10660_1#4:0.004888860025214303):0.0028334608326283095):1.0000005000315726E-6,(((ERR3198439:1.0000005000281031E-6,ERR3198438:1.0000005000281031E-6):0.0033969077774369805,12163_1#30:0.001478047086835502):0.0063773033181173736,(ERR3198374:1.0000005000315726E-6,ERR3198375:0.0010542714110940085):0.002530264062015543):0.0025291599027937456):1.0000005000281031E-6,((((SRR7800602:1.0000005000298379E-6,SRR7800553:6.359324877578051E-4):0.0031833988460242685,SRR7800700:0.004693289763987914):1.0000005000281031E-6,(SRR7800699:1.0000005000315726E-6,SRR7800698:2.1747067267648829E-4):0.0017360563134122368):0.004347565448484376,(10208_3#77:0.0012642016443022291,10208_3#79:0.0015410275102351566):0.0037545232616508807):4.220342125548955E-4):1.0000005000281031E-6,(11861_7#84:1.0000005000281031E-6,11861_7#83:2.173080725763575E-4):0.0058077749875448635):2.0901671275152037E-4,11861_7#81:4.2934283522302885E-4):1.1053886245736971E-5,((((((((((((((GA293_lib5581_nextseq_n0047_151bp:6.370824673243968E-4,GA367_lib5582_nextseq_n0047_151bp:2.2665937388823693E-4):1.0000005000298379E-6,NQRX01:0.001602019303164344):2.3074287746222173E-4,DARC_L001_001:6.324081006686289E-4):2.3081705648178574E-4,NQRC01:0.0017224880161490971):9.239666030442812E-4,(23430_4#98:6.315224467361522E-4,ERR3198373:0.00253994048957871):0.0014732788543602906):1.0000005000281031E-6,SRR7800526:8.433873724678371E-4):2.3058972967088948E-4,(NQRB01:0.0049810492926622135,NQRR01:0.001927417453272559):0.0018525823000686888):4.3096008266131636E-4,17261_1#48:0.002955287767763083):4.3055096013268346E-4,(((((SRR7800435:0.0010718608191623326,SRR7800429:6.349709409558812E-4):2.1115382004268692E-4,SRR7800436:0.0014968611740446107):0.0016904955101874775,ERR3198380:4.2221531735032666E-4):0.0016834723710756339,ERR3198368:0.0016995641496637473):1.0000005000281031E-6,(DLV455_L002_001:1.0000005000298379E-6,DLV673_L002:2.929874981123567E-4):0.0035074375930601743):8.401178685156288E-4):1.0000005000315726E-6,((((NQRH01:0.002692928852659312,NQRS01:0.005023419152079656):0.0023811485034594126,NQRF01:0.003950614507825228):1.0000005000298379E-6,NQRZ01:0.004513839584116058):0.0021323371732217215,(10465_1#66:1.0000005000298379E-6,10702_1#76:1.0000005000298379E-6):0.004871851513142473):9.71454125408458E-4):0.005624228759074767,ERR4020109:0.0029414997288095546):1.0000005000281031E-6,10625_4#18:0.00507023965854414):2.230336861289567E-4,((((((((((((CP_285_lib4810_nextseq_n0027_151bp:6.395729462297193E-4,CP242_lib5561_nextseq_n0047_151bp:1.0000005000298379E-6):4.258435594024935E-4,CP186_lib1633_miseq_r0090_301bp_001:1.0000005000298379E-6):1.0000005000298379E-6,CP458_lib5566_nextseq_151bp:1.0000005000298379E-6):0.0010831905250456401,CP426_lib5565_nextseq_n0047_151bp:1.0000005000298379E-6):2.7735352011690716E-4,CP410_lib5564_nextseq_n0047_151bp:0.0023599505907359805):1.0000005000298379E-6,CP187_lib5560_nextseq_n0047_151bp:2.139224570758512E-4):1.0000005000298379E-6,(CP241_lib1634_miseq_r0090_301bp:8.914843915402877E-4,CP387_lib5563_nextseq_n0047_151bp:2.1413199464751648E-4):5.935383591696534E-4):1.0000005000298379E-6,CP286_lib5562_nextseq_n0047_151bp:0.0017120836644119349):5.434531629020349E-4,((10702_1#28:1.0000005000298379E-6,10702_1#77:6.347024049909375E-4):0.001480666145467371,10208_3#44:0.003678263659992371):1.0000005000298379E-6):0.0012686676918221527,(((CA+124_lib5975_nextseq_n0055_151bp:1.0000005000298379E-6,CA+364_lib5995_nextseq_n0055_151bp:4.272931986305205E-4):8.52986332819744E-4,CA+68_lib5978_nextseq_n0055_151bp:2.1265225090844747E-4):1.0000005000298379E-6,(ERR3198370:1.0000005000298379E-6,ERR3198363:1.0000005000298379E-6):2.114533739171441E-4):8.457855809748584E-4):0.0029675463735987524,((SRR7800625:8.542578062706724E-4,SRR7800624:0.001536866770779688):4.254108525770031E-4,7396_6#52:0.0010569412559291239):0.0010549171825611561):1.0000005000315726E-6,11893_6#50:0.0019008910456282807):0.005292580680790054):1.0000005000281031E-6,((SRR6871393:0.001977158484537802,SRR6871396:4.122284806142226E-4):0.012745773361993586,(DFF600_L002:2.176672181159224E-4,DFF431_L002:1.0000005000298379E-6):0.007225947405535024):0.0021284037340962535):1.0000005000281031E-6):6.388382039009682E-4,((((((((((((((((ERR3198421:1.0000005000298379E-6,12163_2#24:1.0000005000298379E-6):8.326429096143749E-4,ERR3198422:4.20705009396706E-4):1.0000005000298379E-6,10625_4#73:1.0000005000298379E-6):1.982061207306627E-4,10625_4#72:1.0000005000298379E-6):3.386427710664816E-6,12082_5#68:1.0000005000298379E-6):6.972028086832394E-6,(ERR3198418:4.194264085238403E-4,ERR3198420:6.328618411257925E-4):0.0012591394125301206):1.0000005000298379E-6,12082_5#59:1.0000005000298379E-6):1.0000005000298379E-6,12163_1#72:1.0000005000298379E-6):8.290593207221017E-4,12163_1#15:1.0000005000298379E-6):1.0000005000298379E-6,11861_8#32:1.0000005000298379E-6):1.0000005000298379E-6,((((ERR3198417:4.212525496380629E-4,ERR3198425:1.0000005000298379E-6):1.0000005000298379E-6,(ERR3198419:2.0864523661377407E-4,ERR3198423:1.0000005000298379E-6):1.0000005000298379E-6):1.0000005000298379E-6,ERR3198424:1.0000005000298379E-6):0.0014611763859895023,ERR3198426:1.0000005000298379E-6):1.0000005000298379E-6):6.257029372012165E-4,(((((((((((10625_4#51:1.0000005000298379E-6,10625_4#46:1.0000005000298379E-6):1.0000005000298379E-6,10625_4#50:1.0000005000298379E-6):1.0000005000298379E-6,12163_1#64:1.0000005000298379E-6):1.0000005000298379E-6,(12163_1#63:1.0000005000298379E-6,10625_4#47:1.0000005000298379E-6):1.0000005000298379E-6):1.0000005000298379E-6,12163_1#38:1.0000005000298379E-6):1.0000005000298379E-6,12163_1#48:1.0000005000298379E-6):1.0000005000298379E-6,10625_4#53:1.0000005000298379E-6):1.0000005000298379E-6,10625_4#52:1.0000005000298379E-6):1.0000005000298379E-6,10625_4#49:1.0000005000298379E-6):9.480771777759262E-4,12082_5#56:1.0000005000298379E-6):1.0000005000298379E-6,12163_2#83:1.0000005000298379E-6):7.145276532872814E-4):2.0818964598402247E-4,(((((((((10625_4#57:1.0000005000298379E-6,10625_4#55:1.0000005000298379E-6):1.0000005000298379E-6,10625_4#54:1.0000005000298379E-6):1.0000005000298379E-6,(12163_1#60:1.0000005000298379E-6,10625_4#56:1.0000005000298379E-6):1.0000005000298379E-6):1.8988001078256746E-4,12082_5#61:1.0000005000298379E-6):1.0000005000298379E-6,12163_2#17:1.0000005000298379E-6):7.37104615937921E-6,12163_2#18:1.0000005000298379E-6):1.0120042017362427E-5,(12163_2#52:1.0000005000298379E-6,12163_2#54:1.0000005000298379E-6):4.170539960514641E-4):0.001168252324634694,10465_1#61:2.096006031824752E-4):2.917586925921846E-4,((ERR3198409:1.0000005000298379E-6,10208_3#65:9.212232541906534E-4):0.0013768828893917558,DED_09116_lib4798_nextseq_n0027_151bp:0.0012665269386010706):1.0000005000298379E-6):1.0000005000298379E-6):0.0043959762134687455,((((NQSC01:0.0034062854273053285,17261_1#49:1.0000005000298379E-6):1.0000005000298379E-6,NQQZ01:0.003172359127211503):0.0027136594430022063,(11861_7#37:0.002297613002869698,11861_7#42:0.001770082582106116):0.001996037142808993):6.243595678296528E-4,M.a_3A_0119:0.005355698173010473):8.513385832219049E-4):0.0014880287291971425,((((11861_7#10:4.217117199669107E-4,11861_7#11:2.1104511881385457E-4):1.0000005000281031E-6,(11861_7#12:2.108962497927129E-4,12163_2#73:8.449249206625986E-4):4.222414088932147E-4):0.0025472435081194678,(11861_7#46:3.2268652473343117E-4,11861_7#45:1.0000005000298379E-6):3.1138580973455454E-4):0.004979792817058966,(SRR7800406:0.0012815329632665916,10625_5#57:0.0016248013818729763):0.004898935450451822):0.0017006604873721215):0.003481265570166297,10665_2#72:0.00845604728390472):1.0000005000281031E-6):5.452901177508432E-4);
