# Supplementary material for: Dissemination of Mycobacterium abscessus via global transmission networks
Source: Nat Microbiol. 2021 Sep 20;6(10):1279–88. doi: 10.1038/s41564-021-00963-3 (PMC8478660; doi:10.1038/s41564-021-00963-3)
Supplement: Source Data Extended Data Fig. 5 — SNP distances for Extended Data Fig. 5. [file 41564_2021_963_MOESM11_ESM.zip]

Archive with 3 entries (2 files):
- figureS5/
- figureS5/all_patient_SNP_distances.txt
- __MACOSX/figureS5/._all_patient_SNP_distances.txt
