# Supplementary material for: Dissemination of Mycobacterium abscessus via global transmission networks
Source: Nat Microbiol. 2021 Sep 20;6(10):1279–88. doi: 10.1038/s41564-021-00963-3 (PMC8478660; doi:10.1038/s41564-021-00963-3)
Supplement: Source Data Extended Data Fig. 7 — Root-to-tip distances and substitution rates for Extended Data Fig. 7. [file 41564_2021_963_MOESM13_ESM.zip]

Archive with 5 entries (4 files):
- figureS7/
- figureS7/dcc_substitution_rates.xlsx
- __MACOSX/figureS7/._dcc_substitution_rates.xlsx
- figureS7/sample_root_to_tip_distances.xlsx
- __MACOSX/figureS7/._sample_root_to_tip_distances.xlsx
