# Supplementary material for: Dissemination of Mycobacterium abscessus via global transmission networks
Source: Nat Microbiol. 2021 Sep 20;6(10):1279–88. doi: 10.1038/s41564-021-00963-3 (PMC8478660; doi:10.1038/s41564-021-00963-3)
Supplement: Source Data Extended Data Fig. 7 — Root-to-tip distances and substitution rates for Extended Data Fig. 7. [file 41564_2021_963_MOESM13_ESM.zip › figureS7/dcc_substitution_rates.xlsx]

## Sheet: Sheet1
Inferred substituion rate (ucldMean) from BEAST analysis of DCCs 1-4
DCC	Mean	Median	HPD min	HPD max
DCC1	1.71293e-07	1.70579e-07	1.00535e-07	2.41276e-07
DCC2	1.58815e-07	1.58545e-07	8.79609e-08	2.28951e-07
DCC3	1.60282e-07	1.58168e-07	8.75764e-08	2.37327e-07
DCC4	3.82829e-07	3.75931e-07	1.9865e-07	5.72519e-07
