# Supplementary material for: Dissemination of Mycobacterium abscessus via global transmission networks
Source: Nat Microbiol. 2021 Sep 20;6(10):1279–88. doi: 10.1038/s41564-021-00963-3 (PMC8478660; doi:10.1038/s41564-021-00963-3)
Supplement: Source Data Extended Data Fig. 7 — Root-to-tip distances and substitution rates for Extended Data Fig. 7. [file 41564_2021_963_MOESM13_ESM.zip › figureS7/sample_root_to_tip_distances.xlsx]

## Sheet: dcc1_distance_date
DCC	Sample	Root-to-tip distance
DCC1	NQRQ01_Asia_China_2013.958904	0.0163338
DCC1	NQRG01_Asia_China_2013.860274	0.016725
DCC1	NQRP01_Asia_China_2013.956164	0.0159914
DCC1	NQQY01_Asia_China_2012.97541	0.0159852
DCC1	NQSB01_Asia_China_2012.598361	0.0183321
DCC1	SRR7800679_NorthAmerica_USA_2016.18306	0.0166832
DCC1	SRR7800628_NorthAmerica_USA_2015.605479	0.0128625
DCC1	SRR7800596_NorthAmerica_USA_2016.385246	0.0121075
DCC1	SRR7800666_NorthAmerica_USA_2016.20765	0.0157389
DCC1	11861_7#47_Europe_Holland_2009.915068	0.0131457
DCC1	10208_3#83_Europe_UK_2013.027397	0.0119905
DCC1	12045_8#34_Europe_UK_2013.671233	0.0154635
DCC1	12045_8#35_Europe_UK_2013.517808	0.014884
DCC1	12163_1#93_Europe_UK_2012.043716	0.0138044
DCC1	12082_5#87_Europe_UK_2013.676712	0.0148893
DCC1	SRR7800675_NorthAmerica_USA_2016.453552	0.0140345
DCC1	SRR7800715_NorthAmerica_USA_2015.654795	0.00969098
DCC1	SRR7800551_NorthAmerica_USA_2015.950685	0.0129568
DCC1	SRR7800655_NorthAmerica_USA_2016.31694	0.0124355
DCC1	SRR7800556_NorthAmerica_USA_2016.191257	0.00998536
DCC1	10465_1#58_NorthAmerica_USA_2008.674863	0.0125853
DCC1	12082_5#86_Europe_UK_2012.775956	0.01114
DCC1	ERR3198499_Europe_UK_2014.432877	0.0126048
DCC1	12082_5#80_Europe_UK_2013.19726	0.0105609
DCC1	12163_2#20_Europe_UK_2012.308743	0.0108508
DCC1	10250_1#81_Europe_UK_2011.013699	0.00998123
DCC1	NQRU01_Asia_China_2015.068493	0.0123483
DCC1	NQRK01_Asia_China_2012.590164	0.0120082
DCC1	12163_2#53_Europe_UK_2012.814208	0.0126172
DCC1	10702_1#60_NorthAmerica_USA_2008.789617	0.0111391
DCC1	ERR3198366_Europe_Spain_2014.690411	0.0120103
DCC1	SRR7800701_NorthAmerica_USA_2016.295082	0.0117643
DCC1	10702_1#24_NorthAmerica_USA_2005.879452	0.00852218
DCC1	10465_1#71_NorthAmerica_USA_2011.630137	0.00968128
DCC1	10625_5#25_Europe_UK_2012.407104	0.012869
DCC1	10702_1#83_NorthAmerica_USA_2011.452055	0.0114164
DCC1	10702_1#95_NorthAmerica_USA_2012.693989	0.0108422
DCC1	SRR7800603_NorthAmerica_USA_2016.297814	0.0198424
DCC1	SRR7800514_NorthAmerica_USA_2016.128415	0.0114276
DCC1	10702_1#55_NorthAmerica_USA_2008.497268	0.009097
DCC1	SRR7800665_NorthAmerica_USA_2016.142077	0.0108546
DCC1	10625_5#34_Europe_UK_2012.357923	0.0111418
DCC1	ERR3198365_Europe_Spain_2014.580822	0.0134347
DCC1	ERR3198384_Europe_Spain_2014.120548	0.0122151
DCC1	ERR3198382_Europe_Spain_2013.534247	0.0115455
DCC1	ERR3198381_Europe_Spain_2009.342466	0.0109631
DCC1	ERR3198364_Europe_Spain_2013.350685	0.0115407
DCC1	10660_1#19_NorthAmerica_USA_2012.740437	0.0132558
DCC1	10465_1#57_NorthAmerica_USA_2008.352459	0.0123109
DCC1	10660_1#27_NorthAmerica_USA_2005.838356	0.00679619
DCC1	SRR7800708_NorthAmerica_USA_2015.945205	0.00970018
DCC1	SRR7800480_NorthAmerica_USA_2016.23224	0.0105644
DCC1	10702_1#31_NorthAmerica_USA_2006.106849	0.00912678
DCC1	SRR7800593_NorthAmerica_USA_2016.319672	0.00970705
DCC1	SRR7800676_NorthAmerica_USA_2016.038251	0.0147489
DCC1	SRR7800621_NorthAmerica_USA_2016.04918	0.014459
DCC1	SRR7800659_NorthAmerica_USA_2015.150685	0.0241423
DCC1	SRR7800516_NorthAmerica_USA_2016.057377	0.0157093
DCC1	10665_2#93_NorthAmerica_USA_2011.158904	0.0145486
DCC1	SRR7800479_NorthAmerica_USA_2016.39071	0.0199106
DCC1	SRR7800476_NorthAmerica_USA_2015.994521	0.0109648
DCC1	10465_1#62_NorthAmerica_USA_2009.726027	0.0111342
DCC1	SRR7800626_NorthAmerica_USA_2016.259563	0.0141286
DCC1	10702_1#64_NorthAmerica_USA_2009.40274	0.0231294
DCC1	10702_1#42_NorthAmerica_USA_2007.180822	0.021429
DCC1	10702_1#54_NorthAmerica_USA_2008.043716	0.0170387
DCC1	11861_7#76_Oceania_Australia_2012.5	0.015867
DCC1	11893_6#3_Oceania_Australia_2012.5	0.016413
DCC1	12082_5#71_Oceania_Australia_2008.5	0.0106026
DCC1	10702_1#49_NorthAmerica_USA_2007.772603	0.010555
DCC1	SRR7800409_NorthAmerica_USA_2016.915301	0.0192704
DCC1	SRR7800619_NorthAmerica_USA_2015.991781	0.0219131
DCC1	SRR7800519_NorthAmerica_USA_2016.371585	0.0201785
DCC1	10625_4#64_Europe_UK_2011.339726	0.0188631
DCC1	11893_6#11_Oceania_Australia_2013.5	0.0158293
DCC1	SRR6871407_Oceania_Australia_2017.043836	0.0123391
DCC1	11861_7#66_Oceania_Australia_2002.5	0.0108455
DCC1	SRR7800703_NorthAmerica_USA_2016.437158	0.0142663
DCC1	ERR3198415_Europe_UK_2009.50137	0.018611
DCC1	11893_6#70_Europe_UK_2008.748634	0.0180846
DCC1	12045_8#47_Europe_UK_2013.783562	0.0202533
DCC1	10665_4#78_Europe_UK_2007.871233	0.0163593
DCC1	10208_3#36_Europe_UK_2011.849315	0.0169373
DCC1	11893_6#23_Oceania_Australia_2011.5	0.0149092
DCC1	10625_5#18_Europe_UK_2011.427397	0.0151759
DCC1	10465_1#50_NorthAmerica_USA_2005.723288	0.0178482
DCC1	10702_1#34_NorthAmerica_USA_2006.589041	0.0191203
DCC1	10660_1#22_Europe_UK_2012.319672	0.0152246
DCC1	SRR7800668_NorthAmerica_USA_2015.613699	0.0125815
DCC1	10702_1#53_NorthAmerica_USA_2008.005464	0.00969813
DCC1	10702_1#26_NorthAmerica_USA_2006.010959	0.0105778
DCC1	10465_1#49_NorthAmerica_USA_2005.331507	0.0123057
DCC1	10660_1#6_NorthAmerica_USA_2005.372603	0.00969613
DCC1	SRR7800415_NorthAmerica_USA_2014.090411	0.0151969
DCC1	10702_1#18_NorthAmerica_USA_2005.627397	0.0105591
DCC1	NQRT01_Asia_China_2015.035616	0.0145437
DCC1	NQRY01_Asia_China_2014.6	0.014996
DCC1	10702_1#41_NorthAmerica_USA_2007.117808	0.017851
DCC1	11893_6#65_Europe_UK_2008.095628	0.0135934
DCC1	10702_1#23_NorthAmerica_USA_2005.838356	0.0134132
DCC1	SRR7800439_NorthAmerica_USA_2016.046448	0.0140868
DCC1	10665_4#36_Europe_UK_2006.084932	0.00911692
DCC1	10250_1#13_Europe_UK_2008.508197	0.0090876
DCC1	10660_1#52_NorthAmerica_USA_2012.128415	0.0158725
DCC1	SRR7800405_NorthAmerica_USA_2016.907104	0.0118852
DCC1	SRR7800618_NorthAmerica_USA_2016.221311	0.0175194
DCC1	SRR7800672_NorthAmerica_USA_2016.489071	0.0149063
DCC1	10208_3#31_Europe_UK_2011.841096	0.0117345
DCC1	11893_6#18_Oceania_Australia_2008.5	0.00941602
DCC1	SRR7800697_NorthAmerica_USA_2016.39071	0.0129168
DCC1	SRR7800644_NorthAmerica_USA_2014.808219	0.0131708
DCC1	SRR7800706_NorthAmerica_USA_2016.161202	0.0192634
DCC1	10208_3#39_Europe_UK_2011.852055	0.0137891
DCC1	NQSA01_Asia_China_2012.677596	0.014534
DCC1	7396_7#29_Europe_UK_2007.778082	0.0126189
DCC1	ERR3198403_Europe_UK_2007.449315	0.0120097
DCC1	ERR3198406_Europe_UK_2007.460274	0.0120087
DCC1	10660_1#4_Europe_UK_2013.027397	0.0139443
DCC1	11861_7#83_Oceania_Australia_2008.5	0.0114834
DCC1	10465_1#74_NorthAmerica_USA_2012.814208	0.00974218
DCC1	SRR7800700_NorthAmerica_USA_2016.47541	0.0161461
DCC1	SRR7800699_NorthAmerica_USA_2016.964481	0.0120868
DCC1	SRR7800602_NorthAmerica_USA_2016.084699	0.0140875
DCC1	10208_3#79_Europe_UK_2012.81694	0.0111893
DCC1	10208_3#77_Europe_UK_2012.874317	0.0108081
DCC1	10208_3#68_Europe_UK_2012.836066	0.0184635
DCC1	10250_1#35_Europe_UK_2009.490411	0.0163879
DCC1	ERR3198437_Europe_UK_2014.027397	0.0146502
DCC1	10465_1#55_NorthAmerica_USA_2006.942466	0.0131794
DCC1	11861_7#79_Oceania_Australia_2010.5	0.0120921
DCC1	11861_7#13_Oceania_Australia_2010.5	0.0113831
DCC1	NQRN01_Asia_China_2013.772603	0.0143239
DCC1	12163_1#30_Europe_UK_2010.131507	0.0174379
DCC1	ERR3198439_Europe_UK_2015.969863	0.0202826
DCC1	ERR3198374_Europe_Spain_2009.709589	0.0100264
DCC1	SRR6871405_Oceania_Australia_2015.5	0.0121103
DCC1	NQRX01_Asia_China_2015.323288	0.0163665
DCC1	NQRC01_Asia_China_2014.068493	0.0162105
DCC1	SRR7800526_NorthAmerica_USA_2016.071038	0.0134594
DCC1	ERR3198373_Europe_Spain_2015.309589	0.0178036
DCC1	NQRR01_Asia_China_2013.936986	0.0159115
DCC1	NQRB01_Asia_China_2014.169863	0.0182656
DCC1	ERR3198380_Europe_Spain_2012.021858	0.0149178
DCC1	SRR7800429_NorthAmerica_USA_2016.297814	0.0178214
DCC1	ERR3198368_Europe_Spain_2013.347945	0.0143568
DCC1	NQRS01_Asia_China_2012.587432	0.022665
DCC1	NQRH01_Asia_China_2013.632877	0.0205517
DCC1	NQRF01_Asia_China_2013.832877	0.0197384
DCC1	NQRZ01_Asia_China_2012.666667	0.0199982
DCC1	10465_1#66_NorthAmerica_USA_2010.591781	0.0187026
DCC1	SRR6871393_Oceania_Australia_2014.043836	0.0241423
DCC1	10702_1#28_NorthAmerica_USA_2005.912329	0.0182863
DCC1	10208_3#44_Europe_UK_2012.830601	0.0217976
DCC1	ERR3198363_Europe_Spain_2013.994521	0.0164351
DCC1	ERR3198370_Europe_Spain_2008.830601	0.0164351
DCC1	7396_6#52_Europe_UK_2007.835616	0.013509
DCC1	SRR7800624_NorthAmerica_USA_2016.180328	0.0147572
DCC1	11893_6#50_Oceania_Australia_2007.5	0.0129282
DCC1	ERR3198421_Europe_UK_2012.374317	0.0170961
DCC1	11861_8#32_Europe_UK_2008.478142	0.0159374
DCC1	12163_2#83_Europe_UK_2008.781421	0.0156497
DCC1	10625_4#54_Europe_UK_2011.20274	0.016518
DCC1	10465_1#61_NorthAmerica_USA_2009.536986	0.0151902
DCC1	ERR3198409_Europe_UK_2009.128767	0.0162354
DCC1	NQSC01_Asia_China_2014.619178	0.017642
DCC1	NQQZ01_Asia_China_2012.953552	0.0174518
DCC1	11861_7#37_Oceania_Australia_2000.5	0.0166592
DCC1	11861_7#42_Oceania_Australia_2002.5	0.0159288
DCC1	11861_7#10_Oceania_Australia_2003.5	0.0202334
DCC1	11861_7#45_Oceania_Australia_2005.5	0.0161421
DCC1	SRR7800406_NorthAmerica_USA_2016.95082	0.0180271
DCC1	10625_5#57_Europe_UK_2012.415301	0.0185008
DCC2	ERR3198474_2015.416438	0.0540658
DCC2	7396_6#60_2008.035519	0.0455787
DCC2	10625_5#11_2011.756164	0.0464019
DCC2	12163_1#53_2010.958904	0.044716
DCC2	10208_3#81_2012.849727	0.0438909
DCC2	10625_4#23_2011.69589	0.0422085
DCC2	10625_4#21_2011.668493	0.0422085
DCC2	10665_2#59_2011.457534	0.0464386
DCC2	10625_4#38_2011.509589	0.0447434
DCC2	10625_4#22_2011.591781	0.0448252
DCC2	10208_3#38_2011.876712	0.0422536
DCC2	12082_5#90_2013.621918	0.039714
DCC2	12163_1#87_2011.928767	0.0296224
DCC2	ERR3198505_2009.819178	0.0441398
DCC2	12163_1#59_2011.164384	0.0440776
DCC2	10208_3#78_2012.808743	0.0430904
DCC2	12163_1#32_2010.169863	0.0603635
DCC2	12163_1#61_2011.254795	0.0465019
DCC2	10660_1#46_2005.769863	0.0338217
DCC2	10702_1#30_2006.035616	0.0407177
DCC2	10660_1#14_2007.772603	0.0371879
DCC2	10702_1#56_2008.423497	0.0431378
DCC2	ERR3198462_2015.230137	0.042251
DCC2	ERR3198407_2009.010959	0.0527929
DCC2	10625_5#59_2012.5	0.0439277
DCC2	SRR7800622_2016.054645	0.0512924
DCC2	SRR6871401_2015.043836	0.0578001
DCC2	10665_3#3_2001.846575	0.0474373
DCC2	10665_4#8_2005.063014	0.0489138
DCC2	12163_2#50_2012.778689	0.0506406
DCC2	10665_4#75_2007.594521	0.0497721
DCC2	11893_6#62_2008.005464	0.0455615
DCC2	10665_3#35_2003.591781	0.0430397
DCC2	10208_3#29_2011.821918	0.0438952
DCC2	10250_1#5_2008.229508	0.0527422
DCC2	10071_6#72_2001.306849	0.0405343
DCC2	10665_4#56_2006.830137	0.0422299
DCC2	7396_7#27_2010.123288	0.0464959
DCC2	10702_1#73_2010.764384	0.0405723
DCC2	10625_5#32_2012.243169	0.0568857
DCC2	10208_3#73_2012.377049	0.0529663
DCC2	10625_5#77_2001.331507	0.0380337
DCC2	10625_5#74_2001.334247	0.0397058
DCC2	10071_6#76_2001.331507	0.0388666
DCC2	10625_5#78_2001.331507	0.0422157
DCC2	10250_1#8_2008.344262	0.0439027
DCC2	10250_1#27_2009.169863	0.0430517
DCC2	10625_5#17_2011.093151	0.0455988
DCC2	10625_5#75_2001.326027	0.0430494
DCC2	ERR3198507_2009.876712	0.0441253
DCC2	10702_1#7_2013.043836	0.0349633
DCC2	7396_8#82_2007.920548	0.047571
DCC2	12163_1#57_2011.128767	0.0595429
DCC2	12082_5#88_2013.682192	0.0581755
DCC2	7396_8#58_2010.969863	0.0603635
DCC2	ERR3198408_2009.824658	0.053517
DCC2	SRR6871395_2014.205479	0.0587388
DCC2	SRR6871403_2016.374317	0.0570603
DCC2	SRR6871400_2015.124658	0.0578963
DCC2	SRR6871402_2016.043716	0.0593455
DCC2	SRR6871397_2014.958904	0.0493383
DCC2	11861_7#68_2009.5	0.0459026
DCC2	SRR7800600_2014.953425	0.026365
DCC2	7396_6#51_2007.835616	0.0378958
DCC2	SRR7800549_2016.300546	0.0515856
DCC2	12045_8#36_2013.786301	0.0451879
DCC2	12082_5#89_2013.616438	0.0418272
DCC2	12045_8#39_2013.843836	0.0457565
DCC2	10208_3#75_2012.412568	0.0449076
DCC2	12163_2#27_2012.472678	0.0445401
DCC2	12163_1#55_2011.016438	0.0364963
DCC2	SRR7800515_2015.950685	0.0507598
DCC2	12163_2#46_2012.724044	0.031694
DCC2	10665_3#51_2004.092896	0.0364606
DCC2	7396_7#19_2009.882192	0.0349004
DCC2	SRR7800669_2015.983562	0.0428307
DCC2	SRR7800407_2016.60929	0.0481572
DCC2	SRR7800629_2015.156164	0.0471173
DCC3	12082_5#81_2012.773224	0.0621643
DCC3	7520_7#39_2009.742466	0.0534281
DCC3	7396_6#71_2007.945205	0.0526429
DCC3	7396_7#26_2010.09589	0.0526386
DCC3	12078_1#71_2011.684932	0.052641
DCC3	7396_8#78_2011.230137	0.052641
DCC3	7396_8#96_2008.508197	0.05264
DCC3	7396_8#60_2011.123288	0.051852
DCC3	7396_8#93_2009.843836	0.051061
DCC3	12078_1#69_2011.317808	0.051059
DCC3	7396_6#96_2008.915301	0.0518504
DCC3	7396_6#53_2007.852055	0.051057
DCC3	7396_7#10_2009.290411	0.051056
DCC3	SRR7800426_2016.180328	0.0589632
DCC3	SRR7800422_2016.483607	0.0614317
DCC3	SRR7800509_2015.643836	0.0662195
DCC3	SRR7800418_2016.161202	0.0574067
DCC3	10665_4#69_2007.465753	0.0601214
DCC3	10665_3#17_2002.668493	0.05907
DCC3	10625_5#60_2001.063014	0.0518369
DCC3	10625_5#64_2001.191781	0.0558138
DCC3	SRR6871392_2014.5	0.0654793
DCC3	12163_1#16_2009.39726	0.0510588
DCC3	11893_6#10_2013.5	0.0486781
DCC3	12163_1#23_2009.627397	0.0673438
DCC3	10665_4#45_2006.276712	0.0526814
DCC3	11893_6#9_2013.5	0.0542501
DCC3	11861_7#23_2001.5	0.0526582
DCC3	11861_8#20_2010.5	0.0550729
DCC3	NQQG01_2012.666667	0.0570666
DCC3	12163_1#1_2008.885246	0.0901425
DCC3	12082_5#54_2008.937158	0.0941769
DCC3	SRR7800423_2016.486339	0.0756859
DCC3	NQOZ01_2013.569863	0.0816884
DCC3	10250_1#6_2008.248634	0.0765137
DCC3	10665_3#28_2003.49589	0.0703166
DCC3	7396_6#54_2007.912329	0.0706353
DCC3	7396_8#49_2010.816438	0.071851
DCC3	10060_8#12_2002.345205	0.0615839
DCC3	ERR3198492_2015.819178	0.0947494
DCC3	10465_1#53_2006.180822	0.0702436
DCC3	ERR3198502_2017.021918	0.0685711
DCC3	SRR7800727_2015.991781	0.0717361
DCC3	10250_1#52_2010.013699	0.0622755
DCC3	10208_3#26_2011.764384	0.0686235
DCC3	M.a_47J26_2009.958904	0.0717092
DCC3	12082_5#57_2009.920548	0.0646445
DCC3	ERR3198503_2009.326027	0.067003
DCC3	NQOY01_2013.868493	0.0678926
DCC3	10625_5#79_2001.383562	0.0646959
DCC3	10665_4#20_2005.356164	0.0678208
DCC3	10665_4#35_2006.079452	0.0653854
DCC3	NQQD01_2014.556164	0.0751711
DCC3	NQQE01_2012.502732	0.0751732
DCC3	NQPS01_2012.398907	0.0705222
DCC3	NQPY01_2015.120548	0.0705222
DCC3	M.a_082312_2258_2002.5	0.0648958
DCC3	NQPQ01_2012.510929	0.0736363
DCC3	11861_7#57_2002.5	0.0744374
DCC3	12163_2#25_2012.428962	0.0718892
DCC3	12163_1#75_2011.580822	0.0734682
DCC3	ERR3198410_2009.090411	0.0694702
DCC3	10625_4#26_2011.131507	0.0718353
DCC3	NQPI01_2014.824658	0.0734197
DCC3	NQQA01_2015.010959	0.0758037
DCC3	NQPB01_2012.915301	0.0726063
DCC3	NQPX01_2015.389041	0.0694146
DCC3	10665_4#48_2006.526027	0.0654711
DCC3	ERR3198383_2009.060274	0.0735362
DCC3	NQQI01_2014.243836	0.0781515
DCC3	NQPK01_2013.821918	0.0750003
DCC3	NQPH01_2013.821918	0.0773602
DCC3	NQPZ01_2015.123288	0.075211
DCC3	NQPV01_2015.257534	0.0694233
DCC3	10250_1#76_2010.920548	0.0718473
DCC3	10702_1#52_2007.928767	0.0832157
DCC3	NQPF01_2014.123288	0.0678967
DCC3	NQPG01_2014.073973	0.0678967
DCC3	NQQH01_2014.246575	0.0660825
DCC3	10665_4#54_2006.69863	0.0477558
DCC3	CRM-0020_2006.5	0.0940143
DCC3	16933_5#1_2004.89071	0.0947494
DCC4	ERR3198398_2012.33606557377	0.06727
DCC4	12078_1#62_2012.94808743169	0.0947886
DCC4	10625_4#79_2010.87671232877	0.0473009
DCC4	12082_5#69_2012.75956284153	0.0688054
DCC4	10665_4#49_2006.50136986301	0.0474379
DCC4	12163_1#82_2011.83561643836	0.0824845
DCC4	NQSF01_2015.24931506849	0.199974
DCC4	NQSG01_2015.25205479452	0.226489
DCC4	NQSU01_2012.43715846995	0.216326
DCC4	SRR7800482_2015.80273972603	0.184471
DCC4	12163_2#87_2012.92349726776	0.116147
DCC4	NQSD01_2013.57260273973	0.226489
DCC4	NQSE01_2012.49726775956	0.163907
DCC4	NQSH01_2015.38904109589	0.185279
DCC4	12163_2#84_2011.64657534247	0.137146
DCC4	SRR7800410_2016.79781420765	0.130242
DCC5	11893_6#49_2006.5	0.158632
DCC5	11861_8#21_2010.5	0.163371
DCC5	12163_2#96_2013.02739726027	0.158602
DCC5	ERR3198392_2013.14520547945	0.166005
DCC5	10702_1#15_2005.51232876712	0.163408
DCC5	10702_1#19_2005.8	0.117618
DCC5	9808_1998.5	0.161898
DCC5	10665_3#19_2002.94520547945	0.171024
DCC5	10250_1#69_2010.57260273973	0.178667
DCC5	12163_2#65_2012.5	0.150424
DCC5	12163_2#76_2007.5	0.142104
DCC5	ERR3198504_2007.4904109589	0.163525
DCC5	SRR7800718_2015.48493150685	0.204167
DCC5	10660_1#25_2008.39071038251	0.146411
DCC5	10625_4#25_2011.62465753425	0.204167
DCC6	NQPA01_Asia_China_2013.9397260274	0.165657
DCC6	NQPE01_Asia_China_2012.75683060109	0.154099
DCC6	NQQF01_Asia_China_2014.3698630137	0.153459
DCC6	NQPR01_Asia_China_2012.44535519126	0.141368
DCC6	NREJ01_Asia_China_2012.45628415301	0.13574
DCC6	NQPC01_Asia_China_2012.96174863388	0.16495
DCC6	NQPD01_Asia_China_2014.09315068493	0.157066
DCC6	NQPW01_Asia_China_2015.26575342466	0.145478
DCC6	NQPT01_Asia_China_2015.22191780822	0.172014
DCC6	NQPO01_Asia_China_2013.60273972603	0.150655
DCC6	M172_Asia_Malaysia_2010.5	0.207534
DCC6	10625_5#29_Europe_UK_2012.02459016393	0.192215
DCC6	10625_5#27_Europe_UK_2012.33606557377	0.192215
DCC6	10208_3#3_Europe_UK_2011.0301369863	0.194968
DCC6	10625_5#30_Europe_UK_2012.41530054645	0.192189
DCC6	ERR3198397_Europe_UK_2008.7650273224	0.201335
DCC6	M154_Asia_Malaysia_2010.5	0.207534
DCC6	SRR6871404_Oceania_Australia_2015.12465753425	0.190312
DCC6	SRR7800463_NorthAmerica_USA_2014.43561643836	0.147554
DCC7	SRR7800508_2016.08743169399	0.104459
DCC7	SRR7800420_2016.34153005464	0.0994869
DCC7	SRR7800726_2016.15300546448	0.117299
DCC7	10702_1#40_2007.14246575342	0.144532
DCC7	10660_1#21_2011.12054794521	0.132555
DCC7	SRR7800425_2016.68579234973	0.123007
DCC7	SRR7800510_2015.88493150685	0.114846
DCC7	SRR7800424_2016.87431693989	0.12518
DCC7	10702_1#88_2011.8	0.0964454
DCC7	JRMD01_2002.5	0.138863
DCC7	10660_1#23_2008.70491803279	0.0973541
DCC7	10660_1#34_2007.81369863014	0.108466
DCC7	10702_1#25_2006.02191780822	0.132336
DCC7	ERR3198446_2014.74246575342	0.143916
DCC7	SRR7800724_2015.13150684931	0.113867
DCC7	10625_4#84_2012.16666666667	0.0764988
DCC7	SRR7800504_2016.15027322404	0.0938006
DCC7	SRR7800416_2016.22131147541	0.0908736
DCC7	10702_1#17_2005.60821917808	0.102539
DCC7	10702_1#71_2010.64657534247	0.107615
DCC7	SRR7800729_2016.06830601093	0.112309
DCC7	SRR7800723_2016.27868852459	0.144532
