# Supplementary material for: Dissemination of Mycobacterium abscessus via global transmission networks
Source: Nat Microbiol. 2021 Sep 20;6(10):1279–88. doi: 10.1038/s41564-021-00963-3 (PMC8478660; doi:10.1038/s41564-021-00963-3)
Supplement: Source Data Extended Data Fig. 8 — Ancestor data and substitution rate distributions for Extended Data Fig. 8. [file 41564_2021_963_MOESM14_ESM.zip]

Archive with 62 entries (61 files):
- figureS8/
- figureS8/DCC3_date_randomisation4.log
- figureS8/DCC3_date_randomisation5.log
- figureS8/DCC2_date_randomisation10.log
- figureS8/DCC3_date_randomisation7.log
- figureS8/DCC3_date_randomisation6.log
- figureS8/DCC3_date_randomisation2.log
- figureS8/DCC3_date_randomisation3.log
- figureS8/DCC2_uniform.log
- figureS8/DCC1_date_randomisation9.log
- figureS8/DCC3_date_randomisation1.log
- figureS8/DCC1_date_randomisation8.log
- figureS8/DCC4_date_randomisation6.log
- figureS8/DCC2_date_randomisation9.log
- figureS8/DCC2_date_randomisation8.log
- figureS8/DCC4_date_randomisation7.log
- figureS8/DCC1_uniform.log
- __MACOSX/figureS8/._DCC1_uniform.log
- figureS8/DCC4_date_randomisation5.log
- figureS8/DCC4_date_randomisation4.log
- figureS8/DCC4_uniform.log
- __MACOSX/figureS8/._DCC4_uniform.log
- figureS8/DCC4_date_randomisation1.log
- figureS8/DCC4_date_randomisation3.log
- figureS8/DCC4_date_randomisation2.log
- figureS8/DCC3_date_randomisation10.log
- figureS8/DCC3.log
- __MACOSX/figureS8/._DCC3.log
- figureS8/DCC2_date_randomisation1.log
- figureS8/DCC2.log
- __MACOSX/figureS8/._DCC2.log
- figureS8/DCC3_uniform.log
- __MACOSX/figureS8/._DCC3_uniform.log
- figureS8/DCC2_date_randomisation3.log
- figureS8/DCC2_date_randomisation2.log
- figureS8/DCC1.log
- __MACOSX/figureS8/._DCC1.log
- figureS8/DCC4_date_randomisation9.log
- figureS8/DCC1_date_randomisation10.log
- figureS8/DCC5.log
- __MACOSX/figureS8/._DCC5.log
- figureS8/DCC2_date_randomisation6.log
- figureS8/DCC2_date_randomisation7.log
- figureS8/DCC4.log
- __MACOSX/figureS8/._DCC4.log
- figureS8/DCC4_date_randomisation8.log
- figureS8/DCC6.log
- __MACOSX/figureS8/._DCC6.log
- figureS8/DCC2_date_randomisation5.log
- figureS8/DCC2_date_randomisation4.log
- figureS8/DCC7.log
- __MACOSX/figureS8/._DCC7.log
- figureS8/DCC1_date_randomisation5.log
- figureS8/DCC4_date_randomisation10.log
- figureS8/DCC1_date_randomisation4.log
- figureS8/DCC1_date_randomisation6.log
- figureS8/DCC1_date_randomisation7.log
- figureS8/DCC1_date_randomisation3.log
- figureS8/DCC1_date_randomisation2.log
- figureS8/DCC3_date_randomisation8.log
- figureS8/DCC3_date_randomisation9.log
- figureS8/DCC1_date_randomisation1.log
