# Supplementary material for: Dissemination of Mycobacterium abscessus via global transmission networks
Source: Nat Microbiol. 2021 Sep 20;6(10):1279–88. doi: 10.1038/s41564-021-00963-3 (PMC8478660; doi:10.1038/s41564-021-00963-3)
Supplement: Source Data Extended Data Fig. 8 — Ancestor data and substitution rate distributions for Extended Data Fig. 8. [file 41564_2021_963_MOESM14_ESM.zip › figureS8/DCC3_date_randomisation4.log]

#
#model:
#
#<?xml version="1.0" encoding="UTF-8" standalone="no"?><input id="posterior" spec="beast.core.util.CompoundDistribution">
#    <distribution id="prior" spec="beast.core.util.CompoundDistribution">
#        <distribution id="BayesianSkyline.t:dcc3" spec="beast.evolution.tree.coalescent.BayesianSkyline">
#            <parameter dimension="5" id="bPopSizes.t:dcc3" lower="0.0" name="popSizes" upper="380000.0">380.0</parameter>
#            <groupSizes dimension="5" id="bGroupSizes.t:dcc3" spec="beast.core.parameter.IntegerParameter">1</groupSizes>
#            <treeIntervals id="BSPTreeIntervals.t:dcc3" spec="beast.evolution.tree.coalescent.TreeIntervals">
#                <tree id="Tree.t:dcc3">
#                    <trait id="dateTrait.t:dcc3" spec="beast.evolution.tree.TraitSet" traitname="date">
#                ERR3198503_Europe_UK_2009.326027=2017.021918,
#12163_2#25_Europe_UK_2012.428962=2006.276712,
#7396_8#96_Europe_UK_2008.508197=2001.383562,
#10208_3#26_Europe_UK_2011.764384=2014.5,
#NQPB01_Asia_China_2012.915301=2015.643836,
#12163_1#1_Europe_UK_2008.885246=2011.230137,
#NQPF01_Asia_China_2014.123288=2012.398907,
#7396_6#71_Europe_UK_2007.945205=2010.013699,
#SRR7800426_NorthAmerica_USA_2016.180328=2014.123288,
#NQQD01_Asia_China_2014.556164=2012.502732,
#M.a_082312_2258_NorthAmerica_USA_2002.5=2013.821918,
#16933_5#1_SouthAmerica_Brazil_2004.89071=2014.246575,
#NQQG01_Asia_China_2012.666667=2007.852055,
#12163_1#23_Europe_UK_2009.627397=2010.5,
#NQPZ01_Asia_China_2015.123288=2015.389041,
#SRR7800423_NorthAmerica_USA_2016.486339=2002.5,
#NQPG01_Asia_China_2014.073973=2011.123288,
#10665_3#17_Europe_UK_2002.668493=2010.09589,
#12163_1#75_Europe_UK_2011.580822=2002.5,
#NQPY01_Asia_China_2015.120548=2015.257534,
#ERR3198502_Europe_UK_2017.021918=2009.958904,
#NQPX01_Asia_China_2015.389041=2011.580822,
#SRR7800422_NorthAmerica_USA_2016.483607=2008.915301,
#11861_8#20_Oceania_Australia_2010.5=2015.991781,
#NQPS01_Asia_China_2012.398907=2008.937158,
#10060_8#12_Europe_UK_2002.345205=2011.684932,
#NQPK01_Asia_China_2013.821918=2001.191781,
#10465_1#53_NorthAmerica_USA_2006.180822=2014.243836,
#10665_4#48_Europe_UK_2006.526027=2002.345205,
#10665_4#69_Europe_UK_2007.465753=2013.821918,
#10625_5#79_Europe_UK_2001.383562=2012.773224,
#ERR3198410_Europe_UK_2009.090411=2013.868493,
#12163_1#16_Europe_UK_2009.39726=2014.073973,
#11861_7#23_Oceania_Australia_2001.5=2012.510929,
#M.a_47J26_Europe_UK_2009.958904=2011.764384,
#11861_7#57_Oceania_Australia_2002.5=2002.668493,
#10665_4#54_Europe_UK_2006.69863=2008.248634,
#10665_4#35_Europe_UK_2006.079452=2015.123288,
#NQOZ01_Asia_China_2013.569863=2006.526027,
#NQOY01_Asia_China_2013.868493=2015.819178,
#7396_8#78_Europe_UK_2011.230137=2004.89071,
#12082_5#54_Europe_UK_2008.937158=2013.5,
#SRR7800727_NorthAmerica_USA_2015.991781=2008.885246,
#SRR7800418_NorthAmerica_USA_2016.161202=2010.816438,
#10250_1#6_Europe_UK_2008.248634=2007.465753,
#NQQI01_Asia_China_2014.243836=2009.290411,
#10665_4#20_Europe_UK_2005.356164=2009.920548,
#SRR6871392_Oceania_Australia_2014.5=2016.161202,
#ERR3198383_Europe_Spain_2009.060274=2014.824658,
#10625_5#60_Europe_UK_2001.063014=2013.569863,
#NQPH01_Asia_China_2013.821918=2006.079452,
#10625_4#26_Europe_UK_2011.131507=2006.69863,
#NQPI01_Asia_China_2014.824658=2007.928767,
#7396_7#26_Europe_UK_2010.09589=2011.317808,
#7396_8#49_Europe_UK_2010.816438=2012.428962,
#11893_6#9_Oceania_Australia_2013.5=2009.326027,
#NQPV01_Asia_China_2015.257534=2015.120548,
#ERR3198492_Europe_UK_2015.819178=2011.131507,
#12078_1#71_Europe_UK_2011.684932=2009.060274,
#NQQH01_Asia_China_2014.246575=2006.180822,
#NQQA01_Asia_China_2015.010959=2013.5,
#NQPQ01_Asia_China_2012.510929=2006.5,
#10665_4#45_Europe_UK_2006.276712=2010.920548,
#7396_8#93_Europe_UK_2009.843836=2009.39726,
#10665_3#28_Europe_UK_2003.49589=2009.090411,
#12078_1#69_Europe_UK_2011.317808=2008.508197,
#NQQE01_Asia_China_2012.502732=2014.556164,
#10702_1#52_NorthAmerica_USA_2007.928767=2007.912329,
#7396_8#60_Europe_UK_2011.123288=2016.483607,
#10250_1#76_Europe_UK_2010.920548=2009.627397,
#7396_6#53_Europe_UK_2007.852055=2012.666667,
#7396_6#54_Europe_UK_2007.912329=2001.063014,
#CRM-0020_SouthAmerica_Brazil_2006.5=2012.915301,
#SRR7800509_NorthAmerica_USA_2015.643836=2001.5,
#7396_7#10_Europe_UK_2009.290411=2007.945205,
#11893_6#10_Oceania_Australia_2013.5=2016.180328,
#10250_1#52_Europe_UK_2010.013699=2009.742466,
#7396_6#96_Europe_UK_2008.915301=2015.010959,
#12082_5#57_Europe_UK_2009.920548=2003.49589,
#7520_7#39_Europe_UK_2009.742466=2016.486339,
#10625_5#64_Europe_UK_2001.191781=2005.356164,
#12082_5#81_Europe_UK_2012.773224=2009.843836                
#                                    <taxa id="TaxonSet.dcc3" spec="beast.evolution.alignment.TaxonSet">
#                        </taxa>
#                    </trait>
#                    <taxonset idref="TaxonSet.dcc3"/>
#                </tree>
#            </treeIntervals>
#        </distribution>
#        <distribution id="MarkovChainedPopSizes.t:dcc3" jeffreys="true" parameter="@bPopSizes.t:dcc3" spec="beast.math.distributions.MarkovChainDistribution"/>
#        <prior id="KappaPrior.s:dcc3" name="distribution">
#            <parameter id="kappa.s:dcc3" lower="0.0" name="x">2.0</parameter>
#            <LogNormal id="LogNormalDistributionModel.0" name="distr">
#                <parameter estimate="false" id="RealParameter.1" name="M">1.0</parameter>
#                <parameter estimate="false" id="RealParameter.2" name="S">1.25</parameter>
#            </LogNormal>
#        </prior>
#        <prior id="MeanRatePrior.c:dcc3" name="distribution">
#            <parameter id="ucldMean.c:dcc3" name="x">3.8E-4</parameter>
#            <Uniform id="Uniform.3" lower="3.8E-6" name="distr" upper="0.038"/>
#        </prior>
#        <prior id="ucldStdevPrior.c:dcc3" name="distribution">
#            <parameter id="ucldStdev.c:dcc3" lower="0.0" name="x">0.1</parameter>
#            <Gamma id="Gamma.0" name="distr">
#                <parameter estimate="false" id="RealParameter.4" name="alpha">0.5396</parameter>
#                <parameter estimate="false" id="RealParameter.5" name="beta">0.3819</parameter>
#            </Gamma>
#        </prior>
#    </distribution>
#    <distribution id="likelihood" spec="beast.core.util.CompoundDistribution" useThreads="true">
#        <distribution data="@dcc3" id="treeLikelihood.dcc3" spec="beast.evolution.likelihood.ThreadedTreeLikelihood" tree="@Tree.t:dcc3">
#            <siteModel id="SiteModel.s:dcc3" spec="beast.evolution.sitemodel.SiteModel">
#                <parameter estimate="false" id="mutationRate.s:dcc3" name="mutationRate">1.0</parameter>
#                <parameter estimate="false" id="gammaShape.s:dcc3" name="shape">1.0</parameter>
#                <parameter estimate="false" id="proportionInvariant.s:dcc3" lower="0.0" name="proportionInvariant" upper="1.0">0.0</parameter>
#                <substModel id="hky.s:dcc3" kappa="@kappa.s:dcc3" spec="beast.evolution.substitutionmodel.HKY">
#                    <frequencies id="estimatedFreqs.s:dcc3" spec="beast.evolution.substitutionmodel.Frequencies">
#                        <parameter dimension="4" id="freqParameter.s:dcc3" lower="0.0" name="frequencies" upper="1.0">0.25</parameter>
#                    </frequencies>
#                </substModel>
#            </siteModel>
#            <branchRateModel clock.rate="@ucldMean.c:dcc3" id="RelaxedClock.c:dcc3" spec="beast.evolution.branchratemodel.UCRelaxedClockModel" tree="@Tree.t:dcc3">
#                <LogNormal S="@ucldStdev.c:dcc3" id="LogNormalDistributionModel.c:dcc3" meanInRealSpace="true" name="distr">
#                    <parameter estimate="false" id="RealParameter.3" lower="0.0" name="M" upper="1.0">1.0</parameter>
#                </LogNormal>
#                <rateCategories dimension="162" id="rateCategories.c:dcc3" spec="beast.core.parameter.IntegerParameter">1</rateCategories>
#            </branchRateModel>
#        </distribution>
#    </distribution>
#</input>
#
Sample	posterior	likelihood	prior	treeLikelihood	TreeHeight	kappa	ucldMean	ucldStdev	rate.mean	rate.variance	rate.coefficientOfVariation	BayesianSkyline	bPopSizes.1	bPopSizes.2	bPopSizes.3	bPopSizes.4	bPopSizes.5	bGroupSizes.1	bGroupSizes.2	bGroupSizes.3	bGroupSizes.4	bGroupSizes.5	freqParameter.1	freqParameter.2	freqParameter.3	freqParameter.4	
0	-10563.468987923963	-9834.812032261154	-728.656955662809	-9834.812032261154	472.99929676938666	2.5566688771131734	9.221023974187108E-5	0.5715379626957997	1.0124877470827216E-4	3.731915161158088E-9	0.6385838823758754	-685.2364026178808	9321.030035332686	4868.405564413217	3285.7485142562136	789.621486631342	326.8358634067046	6	30	7	34	4	0.19553117482730223	0.29371844843868594	0.3145501250177516	0.1962002517162608	
10000	-10604.159861198896	-9849.758569432917	-754.4012917659776	-9849.758569432917	764.2124217167492	2.576295171548236	6.570572000128374E-5	0.6085048769361235	6.561571249693275E-5	1.5726295513560917E-9	0.633502905735584	-711.1523529110069	5912.5778047234735	9650.596377854237	1032.152293746924	836.5087430028032	270.68718377659496	32	8	13	24	4	0.19058145538252558	0.323582416568029	0.29355160876221026	0.19228451928723572	
20000	-10613.789870288732	-9841.557016135272	-772.2328541534615	-9841.557016135272	812.8320707407881	2.6050672149517786	5.4772903181237465E-5	0.6966284555763843	5.964158937657411E-5	1.3735150626966377E-9	0.6758161744801323	-727.8178188083324	6866.910412363349	9765.48670324261	3505.4974031434326	815.1190692634491	174.46706916616446	28	5	18	25	5	0.1859437761580875	0.3146860673508358	0.30582113949694995	0.19354901699412738	
30000	-10614.70821382004	-9832.483475455569	-782.2247383644716	-9832.483475455569	830.9478101338766	2.747123920111507	5.240026839913106E-5	0.5853709353667932	5.56184054493954E-5	7.450644137771223E-10	0.5378031138669428	-738.7615874409735	3973.909824850765	7181.054289503716	3326.1705468193118	1051.910870587777	217.71362915034123	16	29	3	29	4	0.19243795581982903	0.3081918876890943	0.30582113949694995	0.19354901699412738	
40000	-10636.878088638352	-9836.939450120382	-799.93863851797	-9836.939450120382	1036.0343271501156	2.4283322621229715	3.992488942061794E-5	0.6029448898005231	4.233649664160168E-5	4.962556693873018E-10	0.594016266487954	-754.2573440977757	15318.398946394409	11607.720568615076	2462.570017044918	1719.0871702522948	58.24372231735309	3	35	18	21	4	0.19243795581982903	0.29820538606065883	0.30015232533768793	0.20920433278182485	
50000	-10691.102083622716	-9843.687559395925	-847.4145242267922	-9843.687559395925	1760.926225680617	2.5016616796889033	2.1573950218822943E-5	0.5916552573775082	2.3819626288953986E-5	1.404953253830794E-10	0.5785505881368684	-798.5223904313883	19401.574265217598	28285.56944955022	6688.975501078769	2676.0085056000976	63.114516497392884	23	16	14	25	3	0.19895300285739353	0.29337621385629303	0.2984664505044893	0.20920433278182485	
60000	-10665.466849981995	-9853.85682101292	-811.6100289690742	-9853.85682101292	1407.1084850395262	2.5016616796889033	2.969317064169897E-5	0.6059342683785218	3.0243362701443344E-5	3.187723478955468E-10	0.6105170797308924	-762.9122413391261	16296.528546783878	27252.902018885656	8830.613060558358	2033.081954524167	64.55115753885174	25	9	3	40	4	0.19895300285739353	0.29337621385629303	0.2984664505044893	0.20920433278182485	
70000	-10629.749106961906	-9833.149906930148	-796.5992000317575	-9833.149906930148	1196.7225765871694	2.606949648038777	3.866012526939045E-5	0.7771179026236825	3.9270787980808575E-5	7.718983564600354E-10	0.7619885161509746	-748.3961256977735	6971.727441314207	6800.257063347354	17975.70456313644	1127.455194836623	501.5909650749852	15	5	18	39	4	0.1992381671227508	0.3031199918904995	0.3008288841269831	0.1968129568597673	
80000	-10603.272690410691	-9837.387842856562	-765.8848475541287	-9837.387842856562	895.8701007396935	2.6297873102189193	5.6685812824494144E-5	0.8112051593167449	5.619419618194166E-5	1.8578232643687684E-9	0.8315659309662614	-717.0240230873894	5828.7877037677545	20684.08687284702	10137.29725275426	1160.8769323388758	351.37499413325827	22	3	12	40	4	0.1992381671227508	0.3031199918904995	0.3008288841269831	0.1968129568597673	
90000	-10609.106300718102	-9843.33091442431	-765.7753862937909	-9843.33091442431	934.8209963177139	2.407497823047244	5.298419111013989E-5	0.6332832709686836	5.2767802915644044E-5	1.0194814450653682E-9	0.6401864990035284	-718.052779222442	5620.030738935313	23644.32097674244	1243.260369632563	1618.3760026096693	203.08884666140844	24	9	11	34	3	0.19994181688188803	0.3031199918904995	0.30127718200192644	0.19566100922568672	
100000	-10670.291127715169	-9835.587367681235	-834.703760033934	-9835.587367681235	2081.744688431762	2.629775990580269	2.2749291000433116E-5	0.6572538432923754	2.313514378680371E-5	2.0740817466990556E-10	0.6471948542991692	-782.8536414016912	11574.178146855404	51113.856201175564	3797.977033777685	3514.8676461374807	444.82908911522475	23	10	8	36	4	0.19939983585483542	0.301702017888642	0.30825374160572083	0.19064440465080243	
110000	-10613.66561150198	-9832.787309413403	-780.8783020885758	-9832.787309413403	1195.0982249069987	2.5222513140711524	4.641587208780699E-5	0.6310907491598172	4.3078849519896117E-5	7.71598636144418E-10	0.6344282449996971	-733.9375739529592	10144.477939935741	22184.881940055355	1800.3210881702635	1746.276473741766	116.9554307797058	21	10	10	37	3	0.19939983585483542	0.301702017888642	0.30825374160572083	0.19064440465080243	
120000	-10740.607360697826	-9849.934678450847	-890.6726822469791	-9849.934678450847	3792.1497394966377	2.580226526098994	1.57201777545016E-5	0.671841554314639	1.5181882887176344E-5	1.3009699227356974E-10	0.7171070426975871	-838.722048351633	37380.74297290304	53104.0449040294	5772.9220529186805	3150.4938704019005	2665.1125468957343	1	30	12	25	13	0.20617988273621746	0.301702017888642	0.3014736947243388	0.19064440465080243	
130000	-10742.99513824644	-9852.800140090954	-890.1949981554857	-9852.800140090954	4646.677341628012	2.7641355271031713	1.4891543330933749E-5	0.6845003287015556	1.3235480645008551E-5	8.067728913548821E-11	0.6558091169811668	-835.707801463699	44525.26187279822	86121.45564453008	9653.079572620214	6522.592275643039	3591.572244917462	20	11	16	4	30	0.19686731497958257	0.301702017888642	0.3014736947243388	0.19995697240743732	
140000	-10776.336897087262	-9842.675339460404	-933.6615576268582	-9842.675339460404	7165.03558865134	2.49071471862294	8.412137512302167E-6	0.6530362663999041	8.062245062149566E-6	2.1740921282138824E-11	0.6187949887223197	-877.4832283450124	61832.63899992276	170565.27949711992	13066.405192243466	7341.845967230848	83.98019565748487	27	5	25	23	1	0.19906735528902098	0.3077933630840661	0.2992736544149004	0.19386562721201325	
150000	-10700.008995316837	-9841.658447808471	-858.350547508365	-9841.658447808471	2981.1862474944323	2.8032467061689577	1.7770065721597057E-5	0.6781426345132632	1.8982009439440304E-5	1.6622873915132957E-10	0.725750027963914	-805.8677807007044	14639.87386660757	50694.413947252906	8465.953112156629	4530.7126399178105	1631.6583604285602	25	5	5	42	4	0.19982530492683606	0.2970000513876266	0.3093090164735248	0.19386562721201325	
160000	-10653.71466172581	-9843.995071525826	-809.7195901999831	-9843.995071525826	1442.2418406902225	2.628016084666739	3.0801949553766066E-5	0.6454878520976877	3.2205474675290055E-5	4.823300970717836E-10	0.7265475539004748	-760.8232213579237	10761.570974853963	26437.093654432105	2916.9572592347267	2951.216709193677	865.9918854178036	23	7	38	9	4	0.18971199730757538	0.2970000513876266	0.3194223240927855	0.19386562721201325	
170000	-10627.089184096618	-9830.895968914216	-796.1932151824013	-9830.895968914216	1214.2567999230728	2.628016084666739	3.788611514491746E-5	0.7166447879914808	4.0085209574601264E-5	8.566599764551347E-10	0.7235767716161993	-746.9524556560531	7514.817443638149	24633.46875472688	3182.993386053879	2051.855711910244	2042.191782230325	25	4	19	21	12	0.19520219257886648	0.2970000513876266	0.3194223240927855	0.18837543194072215	
180000	-10661.585857693657	-9823.758195024791	-837.8276626688655	-9823.758195024791	2039.8562021547148	2.6572521563901335	2.222602120666706E-5	0.7157208424291766	2.3773766647742032E-5	3.0240498891156055E-10	0.7615424509927838	-786.3795126211006	11559.914602177903	26380.79350962255	3922.289515185893	986.7021009471456	4102.452297429319	19	12	24	12	14	0.19667597447800245	0.2969995896161318	0.3179485421936495	0.18837589371221689	
190000	-10569.541035543933	-9831.030077154128	-738.5109583898045	-9831.030077154128	776.9557945034662	2.52921575236999	5.932927757608423E-5	0.771266870320204	5.954892398780836E-5	1.698385105859078E-9	0.7529518507026652	-693.5263528127632	6723.879557169397	16419.902352925557	921.0334946435555	686.9891958189536	253.79502341418	22	7	31	19	2	0.19231356015862996	0.3071649464585031	0.3179485421936495	0.18257295118921812	
200000	-10603.901093558841	-9832.885143947646	-771.0159496111949	-9832.885143947646	1033.328716963375	2.52921575236999	4.635590924377796E-5	0.6077390898546439	4.805908479086397E-5	5.627891871272445E-10	0.5463375510438001	-725.4173201607259	10372.666051386563	20862.944864580433	1308.3021223075389	1044.3975792602264	17.411539233329137	15	15	28	21	2	0.2029213098652372	0.29203536351491977	0.30800061749791957	0.19704270912192415	
210000	-10645.77714788697	-9844.29867747589	-801.4784704110808	-9844.29867747589	1636.5656841342343	2.4125119094945213	2.7583391564319356E-5	0.7257921819305404	2.7349439749940545E-5	3.151021709205182E-10	0.6868524943249315	-753.8602159555066	11697.527309706817	27203.82523851546	981.3247684245706	1551.4256844104075	8.620574779198467	19	13	3	43	3	0.2029213098652372	0.2941682013605731	0.314178805746137	0.1887316830280534	
220000	-10631.437187731983	-9844.294111328258	-787.143076403725	-9844.294111328258	1227.1387036197207	2.3261819579421434	3.9606974929591816E-5	0.6945819283114975	3.843708304689608E-5	7.37939664246519E-10	0.7275482391247263	-738.4554065566684	12440.191746910055	41621.46969752676	2392.2935459753235	1235.0391162000826	27.084931966480585	30	4	20	24	3	0.18715648074463648	0.28964660265783415	0.32584193427559033	0.19735498232193974	
230000	-10566.375867891798	-9843.857709394442	-722.5181584973564	-9843.857709394442	551.3573025017465	2.3494137264232764	9.027980652275445E-5	0.535484460476976	8.684423749507807E-5	2.154165418304296E-9	0.530850136879844	-677.8569774577744	7328.8864748572	21630.328491021108	1351.4141499882903	594.1349573318372	2.6015433965309613	25	6	19	28	3	0.20627592969005162	0.29391906654047373	0.30245002144753563	0.19735498232193974	
240000	-10544.338626560546	-9849.603108325395	-694.7355182351516	-9849.603108325395	552.2873883555278	2.3739810749306938	1.405596425048626E-4	0.5367887764395758	1.310571718282167E-4	5.414602653927154E-9	0.561252907798267	-652.657293540541	3244.55445216185	8251.92140589261	1258.2601349484685	400.66779271121874	362.7765341543679	29	3	22	22	5	0.20356273798291974	0.2949088440760545	0.3051632131546675	0.19636520478635897	
250000	-10527.822738009248	-9858.841290661097	-668.9814473481513	-9858.841290661097	290.9601868430784	2.4162690085916143	1.8677324436081885E-4	0.6906058950378451	1.736391289590185E-4	1.6194909810603673E-8	0.7358811567348661	-629.3578598693921	1928.3017212411219	4578.8596966572595	1023.5054239550619	315.4726640993504	31.212087230957252	23	10	13	32	3	0.19008790004950737	0.3144720336852116	0.30439432399633587	0.19104574226894588	
260000	-10525.213745632002	-9848.96203136246	-676.2517142695419	-9848.96203136246	291.17186395175685	2.8024853721985443	1.8971583897535444E-4	0.7185138536104817	1.66898187107866E-4	1.528649798482818E-8	0.7480375270706096	-637.3681990406278	2684.2920492317426	3084.5266773754406	534.9309973647479	410.46849521554884	24.211402122856775	15	24	33	6	3	0.19008790004950737	0.3144720336852116	0.30439432399633587	0.19104574226894588	
270000	-10518.976622598553	-9853.615381485099	-665.3612411134551	-9853.615381485099	294.4673064487476	2.612478590051821	1.9094997512186375E-4	0.673213659799662	1.8721271453440153E-4	1.2236563337142337E-8	0.6340828568647856	-628.0822993078057	3118.765159727677	2070.884024631055	317.6488278280855	285.3668825843676	8.61747360166016	5	41	8	24	3	0.17696390507394086	0.30152567249627316	0.30956296225039104	0.21194746017939564	
280000	-10492.064614391347	-9840.598320527366	-651.4662938639814	-9840.598320527366	276.4567526163056	2.612478590051821	1.9092225823491677E-4	0.5422041823777187	1.931882103010082E-4	1.0465559152009793E-8	0.5497911202187931	-615.355642010066	2726.039495568135	1885.4546285091992	233.81522696188068	237.8091900223894	9.352550759462165	38	5	26	9	3	0.1872752682982253	0.31213816281637313	0.30956296225039104	0.19102360663501117	
290000	-10494.560922339639	-9842.999473743806	-651.5614485958326	-9842.999473743806	254.7831979309383	2.655994960065833	2.1818263503947693E-4	0.590493869245943	2.272445789546088E-4	2.0509315418454346E-8	0.6650228262018846	-618.1938965611349	2081.876916026555	1560.5021192127656	231.96387539490965	53.44561272439094	2.539244863661305	34	11	33	1	2	0.1872752682982253	0.31213816281637313	0.30956296225039104	0.19102360663501117	
300000	-10472.249838972957	-9832.465930895374	-639.7839080775832	-9832.465930895374	234.2366539129981	2.655994960065833	2.734056834714193E-4	0.686595253876368	2.5928701670405646E-4	3.4051413431660365E-8	0.7337840643936288	-605.3018042908806	1617.0804918937222	1606.0134442574972	176.77073698382526	51.721297188378834	70.075851797029	23	23	32	2	1	0.1872752682982253	0.31213816281637313	0.30956296225039104	0.19102360663501117	
310000	-10478.03668691033	-9840.297158408952	-637.7395285013795	-9840.297158408952	308.2008622248844	2.6031964588317886	2.699026698544211E-4	0.7867841868933224	2.5060215877557385E-4	4.4217218056052824E-8	0.8252036734466247	-603.5216807443321	1777.8832382426192	207.53148905319966	227.5992541879362	188.0151828390642	85.50226141631786	44	7	25	1	4	0.1811025210985623	0.30779665483994395	0.3134129882233201	0.1976878358381743	
320000	-10487.473302615423	-9832.217146073746	-655.2561565416765	-9832.217146073746	300.68609254757894	2.6752399995316885	2.597411709862858E-4	0.8494774701477616	2.5193023958105615E-4	4.993208702332696E-8	0.9098619536190277	-616.56322615751	1006.9439187993021	2523.705446872828	303.16377128499624	384.02946320428185	187.35528984608507	25	20	24	3	9	0.1926451428998889	0.29028228185854854	0.3193847394033889	0.1976878358381743	
330000	-10488.13787707954	-9833.025903039083	-655.1119740404581	-9833.025903039083	326.6789775271904	2.6752399995316885	2.5672206022841386E-4	0.815207218092586	2.3772639769812276E-4	4.019908238831649E-8	0.8347161236746565	-615.0049015977235	1260.657246199444	1646.5973492213716	1482.008075880379	1199.9388431566006	167.29552207468083	7	26	5	12	31	0.19109475785110944	0.3085336166692948	0.3026837896414221	0.1976878358381743	
340000	-10488.860360434854	-9832.370640442081	-656.4897199927722	-9832.370640442081	286.8823700479914	2.429793595552708	2.1346258463950525E-4	0.6830517949995184	2.1298851671383456E-4	1.9023756725372692E-8	0.6716054462373967	-614.4384539400269	931.386376813432	1146.1220728273352	3962.3842604147226	1685.8918710201463	253.3545412067462	24	1	6	17	33	0.1942429807499354	0.3062590126443466	0.2961356840265507	0.203362322579168	
350000	-10499.018333933302	-9836.938094871462	-662.0802390618383	-9836.938094871462	283.7759512807181	2.857554058652402	2.0701021898618271E-4	0.7591315749430806	2.0160607868260682E-4	3.01908865353749E-8	0.8744631253840326	-618.7607361324825	2494.7422478285603	322.4291154241451	1687.5213521920311	1487.684415296528	233.23065840027388	10	6	31	4	30	0.1942429807499354	0.31010578165173414	0.29564475430746584	0.20000648329086534	
360000	-10498.588810770152	-9851.831656881384	-646.757153888768	-9851.831656881384	237.04319702449195	2.4410154802496513	2.385748654935474E-4	0.7087226782743944	2.4249675671176072E-4	3.4618851889459275E-8	0.7737511020150074	-607.7997793202541	970.9866914932028	2063.244910054568	2044.3420476376868	226.74384282661458	193.03104914033753	27	10	10	7	27	0.18776046427017443	0.31493764400031266	0.30606759160386865	0.191234300125645	
370000	-10516.023438570506	-9851.92103296184	-664.1024056086655	-9851.92103296184	253.0645252577409	2.5510495976378285	1.8221579674785208E-4	0.5525320719599965	1.9951473481813828E-4	1.255859091277803E-8	0.5605248714560116	-623.735311211568	1738.6611568649828	2170.9937454292362	2536.050740252523	1002.3728497250244	240.25936176272728	26	8	12	2	33	0.18776046427017443	0.31493764400031266	0.31296444417210306	0.18433744755741055	
380000	-10518.458517017123	-9847.701524244974	-670.7569927721482	-9847.701524244974	292.0755698104807	2.610694238035417	1.660793289616916E-4	0.5447122621075965	1.8255039870530192E-4	1.1109261380359782E-8	0.5935219388961256	-627.7680591211661	1237.2371115029416	1656.1456267055996	5956.504781243163	1509.3486739018265	268.1760547578049	6	22	10	10	33	0.18776046427017443	0.31493764400031266	0.3072648269361256	0.190037064793388	
390000	-10528.563458787248	-9852.335280419515	-676.2281783677327	-9852.335280419515	281.0975337286392	2.4434550917900815	1.6212013439048442E-4	0.5690382973882897	1.8338389198520284E-4	9.977503507507063E-9	0.592795680489568	-633.1639012477344	5404.966772241112	4382.327090226762	2518.4185917294376	1761.9014026960217	211.3927385543874	2	4	44	1	30	0.18776046427017443	0.31493764400031266	0.3072648269361256	0.190037064793388	
400000	-10511.408899668884	-9827.314554043507	-684.0943456253777	-9827.314554043507	312.31951670212004	2.6147150114905693	1.398555859180758E-4	0.5733807332268502	1.5613701724085521E-4	7.843640366809575E-9	0.6069260609381598	-643.507778479506	1883.5936248171688	907.7383302888971	2845.6636905589417	625.0869565251998	255.13453166854651	11	6	29	13	22	0.18460785659105944	0.3017796918587386	0.3056850622779613	0.20792738927224141	
410000	-10508.711782464681	-9826.433686570392	-682.2780958942889	-9826.433686570392	303.3758071115565	2.69211569777684	1.628317286936428E-4	0.7771214827261679	1.7751609898984568E-4	1.6959946370399226E-8	0.811760723941368	-641.3520639149234	2083.87066926585	1945.2873765351117	3043.3514709756537	425.95743131526046	253.89526893667718	1	34	18	4	24	0.19852811747797341	0.3053360337701292	0.29586547887396253	0.20027036987793556	
420000	-10521.396636788733	-9832.085291761325	-689.3113450274085	-9832.085291761325	433.2417357564643	2.586881240823804	1.4203806197378497E-4	0.6305272707258655	1.4711916694800135E-4	7.860870242480476E-9	0.6465979864320176	-653.1082862749985	2474.645213291557	562.4994201832096	503.94467787445234	321.4442441169735	79.06546423680227	47	7	5	18	4	0.19852811747797341	0.3053360337701292	0.29586547887396253	0.20027036987793556	
430000	-10541.601531315997	-9869.92635321833	-671.6751780976662	-9869.92635321833	335.3737729300915	2.5634809070823157	1.4202121122960918E-4	0.46660673322912927	1.631352256113494E-4	5.590481547117335E-9	0.5076611278656323	-633.0490682013586	3759.9866402871617	2236.404835062993	857.7790470437699	181.9032724852631	297.7545699797204	28	19	3	25	6	0.19852811747797341	0.3107277974338851	0.2904737152102066	0.20027036987793556	
440000	-10562.318000233938	-9853.11686507746	-709.2011351564779	-9853.11686507746	430.97079397133024	2.5634809070823157	9.455110954350705E-5	0.418020625382553	1.0514668424761992E-4	2.172047396947935E-9	0.4747434863165994	-667.8168251256434	5451.999140722277	4510.765839382531	4649.907737141632	338.38039355441697	25.945459293748588	4	15	30	30	2	0.19098755299188067	0.31826836191997787	0.2892383764311755	0.20150570865696665	
450000	-10520.381875627154	-9835.16967954007	-685.212196087084	-9835.16967954007	330.29280671789155	2.428097573656505	1.2105514066081362E-4	0.4783855083010618	1.5131368098805838E-4	5.2358494652266684E-9	0.536847595108598	-645.8699472270152	2012.2962450621326	2994.9927878938915	2980.4367061318844	341.84520944191564	12.32383985185656	7	30	14	27	3	0.19098755299188067	0.31826836191997787	0.2892383764311755	0.20150570865696665	
460000	-10503.563319158095	-9839.25582339058	-664.3074957675143	-9839.25582339058	310.4462319397253	2.714001183334195	1.348725541401359E-4	0.49455706364439106	1.593217193001533E-4	6.18792317110435E-9	0.530121951833059	-627.7960437206528	2395.1999570045054	2469.6427831284295	91.58728172368279	213.52228226764967	7.828920467847382	9	42	16	11	3	0.19179420278199902	0.3174617121298595	0.2892383764311755	0.20150570865696665	
470000	-10501.943734350263	-9850.394003161964	-651.5497311882996	-9850.394003161964	285.4406144018897	2.6358615118911133	1.53743964299582E-4	0.5924588921906621	1.7797740481646467E-4	1.0644888532223616E-8	0.6208421737065479	-614.3159597879811	2971.940317391186	2855.325684526219	122.4441543780119	231.76854685474177	0.5650478170950018	41	10	19	8	3	0.19179420278199902	0.3174617121298595	0.2892383764311755	0.20150570865696665	
480000	-10512.650941950995	-9847.519690275572	-665.1312516754222	-9847.519690275572	280.2882390793708	2.731300753846544	1.531262333735692E-4	0.6139527206561809	1.706154034233359E-4	9.831900482929619E-9	0.6198931709332364	-627.2944914899708	2169.4358066250384	2587.432052299875	209.24262714913627	380.2413566320367	0.11420051051799411	39	16	22	1	3	0.19179420278199902	0.30033439439360393	0.31665026379024125	0.19122113903415647	
490000	-10530.039266189568	-9844.81445455473	-685.2248116348386	-9844.81445455473	352.05671402351595	2.636277277088066	1.1659657929891306E-4	0.6650903547970566	1.3098120275673546E-4	9.427175884270933E-9	0.7658721292450668	-644.5187357475428	2666.8606969940033	2651.258452699158	190.24651956031514	719.0019639347199	0.3022400718936134	18	34	11	15	3	0.18781779711876434	0.3172748107489894	0.30368625309809044	0.19122113903415647	
500000	-10517.455970286443	-9840.733667488312	-676.72230279813	-9840.733667488312	295.01053691975454	2.636277277088066	1.5140242030282143E-4	0.6512379785419443	1.6060751324811385E-4	1.2674482833882549E-8	0.7180930656289589	-636.8502883385308	3002.5840948152418	3024.1458855202973	2765.87549832174	261.5766783645536	1.7793449586358856	37	3	13	25	3	0.18781779711876434	0.3172748107489894	0.2984904517782035	0.19641694035404342	
510000	-10589.92227620668	-9853.07238081477	-736.8498953919095	-9853.07238081477	568.8876030507952	2.636277277088066	9.684886617848276E-5	0.6271855512750654	9.318628457760428E-5	4.604165853023689E-9	0.742040699218052	-693.7466385302763	5813.7729956244175	9242.595374201816	2482.958719502328	499.72082560645055	148.3677259475749	31	10	12	25	3	0.1855561595168199	0.3172748107489894	0.2984904517782035	0.19867857795598787	
520000	-10584.498005827305	-9835.308724249113	-749.1892815781916	-9835.308724249113	727.6316645190308	2.617923785965183	6.424130172919508E-5	0.5536672342750654	7.052617093931989E-5	1.6422785135785635E-9	0.6035942306623133	-709.3431320023382	8044.434311399617	499.91797960096596	802.4106807781702	640.905628093304	24.7687285691766	50	8	2	18	3	0.1855561595168199	0.3172748107489894	0.2984904517782035	0.19867857795598787	
530000	-10601.679624030165	-9834.88382117445	-766.795802855715	-9834.88382117445	963.2841952532133	2.4009717603944223	5.7344426377823726E-5	0.5503673830402342	5.623728963621132E-5	1.0103718470834568E-9	0.5800005127541978	-725.4320949212138	9919.496662066493	538.6554109689835	582.9979227654628	1238.791139796133	25.826040890903805	50	20	5	3	3	0.1855561595168199	0.3172748107489894	0.2984904517782035	0.19867857795598787	
540000	-10646.147868022606	-9840.293337275607	-805.854530747	-9840.293337275607	1417.5687341904265	2.6127597159672438	3.391068494421175E-5	0.5441568187003386	3.644671481806315E-5	3.54879209160702E-10	0.5364754223937968	-763.1407545531791	12653.925192218661	646.2337419070336	1034.2482126391503	1494.0219991000183	71.92914335099896	51	2	11	14	3	0.1855561595168199	0.3172748107489894	0.2984904517782035	0.19867857795598787	
550000	-10658.820960494864	-9842.26328045789	-816.557680036974	-9842.26328045789	1598.301916368358	2.410311047395601	3.0480529130058782E-5	0.5506470174697937	3.511723190626372E-5	3.098776898933038E-10	0.5641738848525106	-771.1457799519372	16043.294552732603	801.9195252889004	2115.4525006259105	2523.484633468069	215.19005973432098	47	4	6	21	3	0.19785338813983314	0.3057678964089293	0.2984904517782035	0.19788826367303466	
560000	-10678.290069616392	-9838.41751034831	-839.8725592680815	-9838.41751034831	1888.890194575432	2.410311047395601	2.409924481457954E-5	0.5807138380307604	2.7055368196678202E-5	2.2247190180693838E-10	0.5983259603201068	-791.4483418050122	21854.86017559629	19474.16912785233	11023.205814067727	1917.2825984527678	115.21668420473216	30	18	4	26	3	0.19785338813983314	0.3071924777359715	0.2970658704511613	0.19788826367303466	
570000	-10628.759605765852	-9832.537314762834	-796.2222910030174	-9832.537314762834	1192.3510842768894	2.4380219665245937	4.251327211463868E-5	0.4676529994257384	4.262003856908808E-5	3.934256808891443E-10	0.4888921137385993	-748.5119796876953	8878.060690300463	16565.54897664333	17843.298438868078	1585.6995971134297	3.455853220378574	20	7	20	31	3	0.19610320794573785	0.3071924777359715	0.2970658704511613	0.19963844386712995	
580000	-10578.98407912193	-9835.866548307566	-743.1175308143655	-9835.866548307566	703.8733336483976	2.669510695226615	7.186187114964036E-5	0.46111794191821653	7.398435549057911E-5	1.218113061201799E-9	0.49275267360348374	-700.063050004948	5963.355215129221	9071.060553451847	1794.194516666933	1128.0393044603125	3.297288038350104	38	5	16	19	3	0.19610320794573785	0.3071924777359715	0.2970658704511613	0.19963844386712995	
590000	-10612.918808184555	-9860.041219795223	-752.8775883893314	-9860.041219795223	985.01055023362	2.4374318153795502	7.864157442312309E-5	0.5287648313470213	7.943551469548613E-5	2.1587389877663363E-9	0.5979478184903392	-711.5231425386299	5252.952436313587	2820.5500140989557	1079.4652309178261	511.3854807592269	933.4168872652185	31	19	12	8	11	0.19375415307487126	0.29890579181604804	0.3054945407914513	0.20184551431763006	
600000	-10678.901061812521	-9851.042173763355	-827.8588880491662	-9851.042173763355	1646.2157982421397	2.581451139729593	2.884729717963237E-5	0.5316635588557885	3.073200915824477E-5	2.949423700563015E-10	0.6057809327486249	-781.4247153018466	23702.44721171265	15585.2443158822	3283.1704034496483	1458.2371040540202	55.86734933226012	38	4	7	30	2	0.18641393380425167	0.3048769690271793	0.30686358285093956	0.20184551431763006	
610000	-10721.013384567861	-9839.464073120482	-881.5493114473798	-9839.464073120482	3194.65681369926	2.581451139729593	1.3485957528477412E-5	0.5030319369475772	1.4713635675477298E-5	5.951156019665697E-11	0.5726927584297028	-831.5416407829262	32426.2219791626	23661.035867096176	3631.2148105787946	5763.670547528036	200.68131202935248	40	1	7	30	3	0.18641393380425167	0.3067975604101941	0.32263811974951495	0.18415038603603984	
620000	-10655.105024357717	-9832.339592370026	-822.7654319876909	-9832.339592370026	1721.8706800615578	2.738933457453882	2.8137253957692358E-5	0.5923574094185048	3.123535139672504E-5	3.184202624521659E-10	0.649758205092015	-775.4734790065044	22496.440763995444	20081.326510467446	1201.4811462972993	1759.5971754630573	339.14892034263073	10	31	4	33	3	0.20293977361976048	0.305289665843126	0.3076201745010742	0.18415038603603984	
630000	-10669.735305328462	-9853.14758507843	-816.5877202500325	-9853.14758507843	1640.0331489276182	2.339436085859995	2.747697992790543E-5	0.5355584742387096	3.176535335793031E-5	2.2667752611068588E-10	0.5171762234029011	-770.2472360080442	5635.240688456264	15599.96229005448	1670.7182563529282	2378.9074970111114	224.83105782335141	4	38	6	29	4	0.1909165986817467	0.31566619660046474	0.30742824928773854	0.18598895543005048	
640000	-10691.257636609931	-9869.565961141256	-821.6916754686749	-9869.565961141256	1531.3097815443168	2.632039307312316	3.102514104433462E-5	0.3808691055319537	3.302311689378517E-5	1.7155820739626385E-10	0.41271639682817873	-775.6230297630256	12237.34056664767	14447.037296087208	4096.368828888026	2547.3819452958382	121.18652698529534	8	36	8	25	4	0.19124337869754104	0.29038857849697036	0.3102025407225024	0.20816550208298665	
650000	-10635.703617848765	-9844.985811522876	-790.7178063258881	-9844.985811522876	1079.9770681671314	2.572189095683574	4.601253563915145E-5	0.49683773609730175	5.1668953279537536E-5	6.903386868217464E-10	0.5606100189922456	-745.3435757976988	13257.491990666993	7020.669605750898	4853.81806408171	2003.8105521906168	67.20203892587554	2	27	19	30	3	0.1843827919193626	0.30600031510491515	0.3095942408283468	0.2000226521473759	
660000	-10643.216129828324	-9851.034732472546	-792.1813973557779	-9851.034732472546	1197.8545616390904	2.6394595046620797	3.6866825649645606E-5	0.5588974358130725	4.581521131952552E-5	5.284107787979306E-10	0.5835172435385952	-747.5543476653621	12232.80027609822	3152.1890689387205	3792.820046233584	1832.703446624663	58.17141709055528	32	3	11	31	4	0.1873327646105165	0.30600031510491515	0.3066442681371929	0.2000226521473759	
670000	-10573.783174252538	-9837.360142293071	-736.4230319594658	-9837.360142293071	560.724023366019	2.6959192174597977	7.504177114885596E-5	0.46420717023644936	9.151377521201221E-5	1.8614569316060585E-9	0.5372226857279372	-699.1119828292407	3978.9652928596433	2498.262731245154	1366.7513386713417	45.83494152014636	43.623505471479454	38	5	34	1	3	0.19558471883843953	0.30600031510491515	0.30287982129676866	0.19553514475987718	
680000	-10611.924889993534	-9849.245823845267	-762.6790661482663	-9849.245823845267	782.4337232807153	2.6959192174597977	5.338746158156892E-5	0.43529258839608453	6.268362162029867E-5	6.693438333873022E-10	0.4759149571064253	-723.4082097616645	4485.501790195595	7720.257127895771	1812.1465532447444	41.773725662470355	28.79143140796436	10	19	48	2	2	0.18720393021249326	0.3079504134627833	0.30743427676298923	0.1974113795617347	
690000	-10619.472547719102	-9838.681837326154	-780.7907103929475	-9838.681837326154	981.334497027349	2.7469528865660937	4.3127101094103136E-5	0.42017787017465114	5.252099379844866E-5	4.750185044815009E-10	0.4752908035055194	-735.6804027729758	6604.4014450728055	25354.819470024388	2260.3501649475716	119.08789686559255	158.658953038597	21	8	48	3	1	0.18720393021249326	0.3079504134627833	0.3152316271276336	0.18961402919709036	
700000	-10667.978564144141	-9872.770514782997	-795.2080493611439	-9872.770514782997	1024.0580814969385	3.067703087209635	3.709905641571945E-5	0.46926825269916433	4.559142209613398E-5	4.3260206192834713E-10	0.52080456046422	-750.072992887666	14897.39256456613	21770.95220571953	1739.003860408209	493.44978185865824	288.45390789156824	23	9	45	2	2	0.2089458806599566	0.30631172209318747	0.2903500702538662	0.1943923269929902	
710000	-10662.684468601274	-9848.675203130373	-814.0092654708998	-9848.675203130373	1348.3464138314278	2.6206334415880357	3.12283959571477E-5	0.4286220555457841	3.647155922188477E-5	2.576016625216585E-10	0.4930172220707434	-767.4262966281397	5003.209172232464	18742.12313536879	2467.334936132409	2048.462469079107	37.441531355268424	4	26	37	11	3	0.2089458806599566	0.30631172209318747	0.2984876590030289	0.1862547382438275	
720000	-10694.354835073726	-9842.901741505073	-851.4530935686519	-9842.901741505073	2175.7005071089984	2.7327330982944713	2.122677751483197E-5	0.45472545644600826	2.383634962161485E-5	9.049564400306617E-11	0.4430172586631863	-798.897820690832	17643.36930668349	72169.53332946642	7863.316564688741	4026.7265204390883	588.6963561524176	22	7	24	24	4	0.18811490356611482	0.30631172209318747	0.3132972177185858	0.1922761566221123	
730000	-10686.709074262675	-9852.187994979726	-834.5210792829499	-9852.187994979726	2099.413388320627	2.563011016617203	2.2296976460022666E-5	0.40518424688205434	2.4801242158390174E-5	1.0810721626887096E-10	0.4560692735919172	-786.0149604968585	12794.001728431367	35139.566096691015	3390.184839512978	2384.4274213464546	562.2581298911145	21	9	40	8	3	0.1894534198031007	0.30631172209318747	0.31195870148159993	0.1922761566221123	
740000	-10709.911966407497	-9830.346791639655	-879.5651747678429	-9830.346791639655	4203.205740652609	2.716145524729982	1.3135837261097593E-5	0.44946016382264353	1.4460031911106203E-5	4.5915783066176637E-11	0.4960521063692489	-828.1803903366452	16783.993693181856	47417.745644477196	6266.219332611176	5952.676945409134	959.6484770796812	12	17	39	9	4	0.18155054442377258	0.30631172209318747	0.31195870148159993	0.20017903200144044	
750000	-10686.549768104607	-9835.08684383176	-851.4629242728473	-9835.08684383176	2738.896583093398	2.7006837117756355	1.7832529488349048E-5	0.5005580226078009	2.0297986286945163E-5	1.178758345556535E-10	0.5593599395833959	-801.9635793149398	15611.864240880444	34024.70158106286	4321.123859739336	3983.160265451553	108.76355577861787	23	11	43	1	3	0.17592878451763758	0.30631172209318747	0.31758046138773494	0.20017903200144044	
760000	-10741.566495803538	-9848.974618847558	-892.5918769559786	-9848.974618847558	3777.9342640243817	2.6117574942250443	1.2964403293991759E-5	0.47086974064256043	1.4598237753009644E-5	4.3995531087496724E-11	0.49557570436528336	-841.8639168766676	36860.08096768555	24227.681329632014	15923.156078412529	4907.911921880102	533.0684611153403	32	7	8	30	4	0.17592878451763758	0.30631172209318747	0.31758046138773494	0.20017903200144044	
770000	-10694.97797691503	-9838.73572025708	-856.2422566579494	-9838.73572025708	2345.935401295717	2.6117574942250443	2.5160518138682963E-5	0.47653184778324975	2.7385500785192333E-5	1.6066934702008962E-10	0.4944845399194772	-807.566643023831	19964.37310595535	18534.63214234281	6691.575273965903	2298.592375831772	2632.9233397822454	22	5	28	22	4	0.19379345293165232	0.30532374771834125	0.3027035273432637	0.19817927200674315	
780000	-10681.091242369313	-9841.505167474379	-839.586074894935	-9841.505167474379	1962.6021218239907	2.9029696896746744	2.8947563999047263E-5	0.5032677311118848	2.9531005896066952E-5	2.099308674789501E-10	0.5194321753200046	-790.2880833587891	13354.17787434959	10861.901827090263	9704.974176950524	8859.62798545577	1744.4286430504549	15	32	1	5	28	0.189523686820382	0.2966060426122313	0.3114212324493737	0.20244903811801346	
790000	-10668.576841308897	-9850.537941500354	-818.0388998085436	-9850.537941500354	1581.4168318802135	2.8579066379935747	3.4482876294492094E-5	0.5787748549908077	3.7406821862249684E-5	4.769970904070344E-10	0.6181456085499738	-771.417595752757	10882.126847418695	11841.386290303204	3104.496829477854	2775.6658080395505	758.2781963212572	10	28	6	30	7	0.189523686820382	0.2952988122000085	0.3127284628615965	0.20244903811801346	
800000	-10769.094077753754	-9837.607330614492	-931.4867471392627	-9837.607330614492	7728.386974914731	2.323529390338362	1.061957461188003E-5	0.5496770341866519	1.0079154057554434E-5	3.272331791032938E-11	0.5598261985713543	-877.6252641544155	53974.11473257007	49419.906195849675	12592.244797201518	12780.136189748078	4007.1144953793973	17	17	1	33	13	0.19468283742207995	0.2865481478088485	0.3127284628615965	0.20604055190747547	
810000	-10809.311788151641	-9841.67587896638	-967.6359091852603	-9841.67587896638	7934.6473059079235	2.3528050375421983	7.090163182076731E-6	0.49721529634163736	7.1483495961181574E-6	1.197943910674397E-11	0.5135557448197562	-908.9141891902676	41987.92814432558	72797.05465638866	15504.375479908416	56355.386442558956	21015.516297102404	24	11	33	5	8	0.17772565119781072	0.3120779015779079	0.2983006782641597	0.21189576896012216	
820000	-10783.6219754061	-9818.189821094596	-965.4321543115043	-9818.189821094596	10106.43925766307	2.3956318331090003	5.827816464693724E-6	0.509705606267286	6.138188273921138E-6	1.158273047677484E-11	0.5821500663482623	-910.0139491007747	108788.56912201062	80700.7753211539	28008.169488476826	11452.91196833308	1002.0136482324071	9	24	8	37	3	0.18293805844152275	0.3120779015779079	0.2983006782641597	0.20668336171641014	
830000	-10847.184828764513	-9843.140977520085	-1004.0438512444291	-9843.140977520085	13656.097370658395	2.4310555769321773	3.8170297063788245E-6	0.5219828214423792	3.957471527289091E-6	4.950983428752147E-12	0.5815100392734573	-942.1452568337508	96835.82056774186	355938.62005007925	194232.87980285936	17888.79173496419	1105.4196378832373	28	2	5	43	3	0.1845539878799064	0.3120779015779079	0.29714945225707085	0.2062186582851153	
840000	-10708.087915585815	-9851.903864474692	-856.1840511111221	-9851.903864474692	2535.7831632157804	2.353334968248315	2.038770224677847E-5	0.5650796798623865	2.104024417012287E-5	1.403524092361392E-10	0.5860246339602074	-805.2480525358166	27055.625133847356	28874.587022983098	19989.7006493366	4487.945720351451	124.60231614390429	16	16	2	44	3	0.19228137762785452	0.3120779015779079	0.3142938383909077	0.18134688240333036	
850000	-10703.119482214992	-9854.507316567486	-848.6121656475059	-9854.507316567486	2346.5988835732996	2.516891440185943	2.373577467855081E-5	0.5362425876714003	2.5616905920824922E-5	1.9460587592190005E-10	0.5827794336141621	-801.4190788017049	18353.584334354062	5664.884323973025	5009.360622881068	4383.154910645479	221.35116989711824	37	13	15	13	3	0.20392973696202477	0.3032531411912839	0.31147023944336144	0.18134688240333036	
860000	-10633.511353082358	-9843.046619562781	-790.4647335195764	-9843.046619562781	1397.2002514912208	2.6700489971596806	4.1465529125848256E-5	0.44886232565906214	4.34966834820975E-5	3.637283508080233E-10	0.46280662271158407	-745.0415436298725	14199.912765895579	1543.287591895271	4146.656915790022	1755.831994599763	527.3043416104797	33	9	10	25	4	0.19206104754533543	0.2893706971635679	0.3144143907505158	0.2041538645405813	
870000	-10696.246364492465	-9864.394690222427	-831.8516742700376	-9864.394690222427	3179.8446118252223	2.6653653391672822	3.078156009828943E-5	0.48006966443888294	3.1131953497781033E-5	2.563854770448629E-10	0.5142871072890862	-782.4708551493081	13977.499362212096	18798.69818052955	6338.231160159752	7103.501227151742	1938.9975119804396	6	26	11	6	32	0.18694622291265872	0.2893706971635679	0.3195292153831925	0.2041538645405813	
880000	-10712.757624181084	-9847.592218638996	-865.1654055420872	-9847.592218638996	3468.1253611637944	2.6213988917362214	1.9004095401108464E-5	0.4655183867378492	2.100566566666684E-5	8.144296579555085E-11	0.46054718328693844	-816.2798635402827	9810.664802512425	18304.534156760415	8096.350520466868	4402.5474570830065	3369.9189162276953	4	27	18	12	20	0.18694622291265872	0.2893706971635679	0.3193536145258157	0.2043294653979581	
890000	-10794.060558822126	-9848.712821775829	-945.3477370462966	-9848.712821775829	6748.209118675134	2.6855974244289436	7.873704680161603E-6	0.4792100741456578	8.837518602271693E-6	1.566743038749576E-11	0.503022865470875	-887.5707920696964	337740.91880480235	52024.52282369941	22887.22408001365	19874.815801254506	6056.3845978509335	1	33	14	8	25	0.18694622291265872	0.2893706971635679	0.3193536145258157	0.2043294653979581	
900000	-10723.10685278709	-9850.122764233234	-872.9840885538558	-9850.122764233234	4717.7904874451415	2.499350679297478	1.618989812315227E-5	0.5126593438320242	1.721514293976029E-5	7.045305312241853E-11	0.524221538777001	-825.4162622651079	22521.24778062374	12859.657738470874	1614.34800112355	2733.513871232364	1552.4792572459935	34	16	10	18	3	0.18694622291265872	0.2861249848068808	0.32259932688250276	0.2043294653979581	
910000	-10724.048821952745	-9836.902625395362	-887.1461965573843	-9836.902625395362	3396.833863483368	2.409406505524462	1.5010900333927763E-5	0.5000003264705983	1.59897992130443E-5	6.258635213985812E-11	0.5356280157958728	-835.5991887715645	37892.11840062074	12393.95108281459	1999.340329167173	8248.227585187191	659.6889027311269	25	27	17	8	4	0.19919004292767425	0.30825691007866723	0.2948445236844483	0.19770852330921063	
920000	-10735.974391476724	-9853.070415084021	-882.903976392703	-9853.070415084021	3493.2514362304664	2.5735103722509476	1.4134363259788129E-5	0.6099850483897624	1.5459192593603052E-5	1.0119256439567896E-10	0.691615265767956	-832.3724991943701	39280.29780892663	32904.484451476186	4780.596910637038	4274.999894352918	412.5082408627482	5	35	24	15	2	0.19322699591901968	0.30825691007866723	0.30463115552351194	0.1938849384788016	
930000	-10702.499834165606	-9850.985686414535	-851.514147751072	-9850.985686414535	3040.9168997775528	2.5735103722509476	2.1052151398517273E-5	0.6125687980721258	2.3053186721473306E-5	1.4770004212324906E-10	0.5924757413896113	-802.8779304750791	17949.691893890697	22391.31615022522	2675.830794593	1499.1249971373418	2581.461150591437	29	13	4	9	26	0.18056996832819278	0.32091393766949416	0.30463115552351194	0.1938849384788016	
940000	-10652.902775208813	-9849.362759212327	-803.5400159964861	-9849.362759212327	1334.5500159323644	2.5130263867603317	4.10753341793301E-5	0.505276556136208	4.367267518429935E-5	4.421747313973824E-10	0.5100878853812053	-758.2088384317337	8828.864485471866	13527.150490086522	842.8760075709833	1292.2060898028435	1079.9524269218077	12	33	27	6	3	0.18056996832819278	0.3172011945869499	0.3083438986060562	0.1938849384788016	
950000	-10642.848536058995	-9840.455697032397	-802.3928390265974	-9840.455697032397	1226.3621858127447	2.487781124319675	3.8208503768042985E-5	0.5337315320936603	4.197294513705006E-5	4.0234892229431293E-10	0.5485163810854657	-759.9145848000122	12512.106153945007	6041.90854166625	2119.9538216350415	180.2944170892563	226.66849580838235	33	14	30	3	1	0.18056996832819278	0.298563624234208	0.3229523380081913	0.19791406942940845	
960000	-10770.398849822179	-9870.270871596931	-900.1279782252478	-9870.270871596931	3991.9918887665854	2.6049456983103045	1.1816726943541602E-5	0.4994422484892284	1.3421158693489114E-5	4.548383284225759E-11	0.5437173228120588	-851.6095310092378	36405.188371539705	16909.389082337886	3235.193919002885	3429.0386427715916	148.9697307936188	37	15	10	16	3	0.18056996832819278	0.2979668744798683	0.323549087762531	0.19791406942940845	
970000	-10690.885397104208	-9850.473405492652	-840.4119916115561	-9850.473405492652	2055.6118187125344	2.6049456983103045	2.511052863081185E-5	0.4820434346501365	2.6702424471425043E-5	1.240772115944759E-10	0.47457714069166823	-794.7985571700912	19222.26342004754	2771.242623270171	4105.890832753653	2119.2675920809793	217.94477356351678	44	1	10	24	2	0.18056996832819278	0.2979668744798683	0.32753966339749147	0.193923493794448	
980000	-10637.833196112146	-9856.283684379303	-781.5495117328431	-9856.283684379303	905.8822616640323	2.516383316195414	5.0441043967556836E-5	0.5515992421235892	5.2557850121544244E-5	8.017381060185255E-10	0.5806718618398233	-739.3319067072562	10733.083857819689	1447.508221018272	1971.1692195293692	703.1384526478242	307.03821169532546	36	1	36	6	2	0.1769772188549122	0.29807290445937046	0.32753966339749147	0.19741021328822642	
990000	-10671.56682341552	-9830.52199107625	-841.0448323392711	-9830.52199107625	1798.7210707563418	2.581771206797623	2.8235239360579276E-5	0.6009176696016523	2.9340986415653786E-5	2.6587133974741834E-10	0.585235500720778	-791.0877609236502	21037.976410714487	9831.468274129897	15065.03340489591	4669.356104378773	1578.2717520863268	32	3	8	9	29	0.19041416858781576	0.29807290445937046	0.32263153676201983	0.1888813901907945	
1000000	-10652.117839956058	-9846.121793851831	-805.9960461042265	-9846.121793851831	1332.5896036133843	2.581771206797623	3.8021091384120595E-5	0.38254421372602976	3.846239193298875E-5	2.459145004099287E-10	0.4272723357160656	-758.8172747432584	9562.415609905547	14115.902836730771	11294.631998817124	2072.3066367356464	1046.3181297940625	12	23	4	21	21	0.19459107122265007	0.30121340176151595	0.32263153676201983	0.1815639902538147	
1010000	-10661.500769562197	-9845.660576070319	-815.8401934918793	-9845.660576070319	1379.6433965230522	2.663840206946729	3.35360963265264E-5	0.41545959713956243	3.496799177697269E-5	2.170650631896246E-10	0.4493834657706859	-769.2698443543646	15426.382164623044	21586.80592856542	5155.993832369633	1377.4813182760963	148.04854519996042	19	26	8	24	4	0.20001283712544418	0.30121340176151595	0.31084898456669535	0.18792477654634507	
1020000	-10637.21400167007	-9838.783684638567	-798.4303170315027	-9838.783684638567	1358.733170406588	2.5234793169760574	3.2668003913337685E-5	0.531510226536485	3.780289417100119E-5	3.834691026518095E-10	0.5723587751922665	-752.4783602153769	8268.33199039832	16888.418604267357	1284.9431831488491	1858.5217067279148	87.90237857002265	17	26	23	11	4	0.19356487971702846	0.28407917347081796	0.31729694197511105	0.20505900483704306	
1030000	-10634.35663943776	-9852.152985370574	-782.2036540671853	-9852.152985370574	1094.5181382511007	2.653805713478594	4.537007092725991E-5	0.48774862149888126	5.100194326881273E-5	5.110011201218133E-10	0.48680753241545804	-742.0016450491901	13813.880305038392	1323.524680812263	1075.5597677800165	249.7586073603569	132.82849816047133	42	19	16	1	3	0.19356487971702846	0.295092436577692	0.31729694197511105	0.194045741730169	
1040000	-10603.47117366573	-9856.000267737129	-747.4709059286021	-9856.000267737129	756.6196016935489	2.653805713478594	7.651594638802323E-5	0.5053075030599412	8.008663406645659E-5	1.4891311233208409E-9	0.5250503605062251	-708.346893974675	6197.713701876425	4116.69918279526	1059.922328407298	164.87669936601742	58.2286451130234	6	42	30	1	2	0.21089370252011153	0.2882174470182284	0.3068431087314917	0.194045741730169	
1050000	-10606.876537859758	-9851.48611495615	-755.3904229036084	-9851.48611495615	815.8475727193728	2.566102574665375	6.721339006720718E-5	0.45137903213992564	7.044504878564407E-5	1.0277336103603049E-9	0.48800048538719887	-708.2301180313692	5720.217189273305	4483.958404162098	462.36768654542857	3117.352265218783	88.55833079029665	40	12	24	1	4	0.20036145850738937	0.2882174470182284	0.3068431087314917	0.20457798574289116	
1060000	-10600.717359940509	-9859.49412631818	-741.2232336223271	-9859.49412631818	775.0471618847525	2.5139874354153053	7.213258532334171E-5	0.48206764189119644	7.134426956593485E-5	1.1267256147936632E-9	0.47995362182454676	-699.608085222268	8723.64398730071	4489.477783095758	497.5835049115717	865.0576952351086	17.861108709010914	30	18	25	4	4	0.20036145850738937	0.2882174470182284	0.3068431087314917	0.20457798574289116	
1070000	-10573.667294866533	-9834.254142778365	-739.413152088168	-9834.254142778365	721.0455528101686	2.411485915443601	7.570692027352952E-5	0.652032679665886	7.40045080005184E-5	2.0227816639775574E-9	0.6377824547800643	-697.957884290089	7541.355568906395	2008.756148178938	511.09743387673444	1032.0227614244836	32.84958359704248	39	16	19	3	4	0.20036145850738937	0.2943797088239136	0.30068084692580643	0.20457798574289116	
1080000	-10604.239101785986	-9857.105542133215	-747.133559652772	-9857.105542133215	770.2067885072249	2.411485915443601	6.560417100327086E-5	0.6635367065651572	7.232612483123632E-5	1.3396573761287575E-9	0.5488125016350468	-707.2854749725788	7533.783599343108	299.2600937425835	613.705974469464	567.4815585208762	131.9016696799587	48	25	2	2	4	0.20036145850738937	0.2943797088239136	0.30068084692580643	0.20457798574289116	
1090000	-10537.10754336615	-9841.092985140956	-696.0145582251942	-9841.092985140956	569.1098834016656	2.5342176188996226	9.033136057229304E-5	0.5240656203729449	9.13152157054145E-5	2.260016255725697E-9	0.5243552577845861	-654.9206213594173	4839.098531543988	59.814733726187924	352.7335242107797	663.189927658578	16.176522951758436	46	8	21	2	4	0.20116471927528307	0.31408466453958317	0.30068084692580643	0.18406976925932791	
1100000	-10567.341715090004	-9838.435397932404	-728.9063171576	-9838.435397932404	595.3741128207336	2.5342176188996226	8.467706403866553E-5	0.5302037443727717	8.843549239283742E-5	2.4203704447986756E-9	0.5748028217327491	-689.2993766995759	6003.737605501827	1315.4092513969424	390.73718579671436	376.31214228925506	665.584203375615	46	2	14	5	14	0.1932577158571541	0.30947224079806035	0.30529327066732925	0.19197677267745689	
1110000	-10592.96102794339	-9841.416681021181	-751.544346922209	-9841.416681021181	733.7963388826378	2.7390309638703285	7.128984539076458E-5	0.7741380443246302	6.889130853610366E-5	2.3598101020632126E-9	0.7395433127570241	-706.9185491700127	5161.998328222849	6137.913515037404	2177.4727730102913	425.1017515670638	1088.5027184638675	35	14	1	18	13	0.1932577158571541	0.2957213841709421	0.3190441272944475	0.19197677267745689	
1120000	-10680.17960140451	-9832.367242641445	-847.8123587630652	-9832.367242641445	1644.1021024211932	2.7572175154718717	2.929729068388847E-5	0.6004698164504655	2.7174793392421945E-5	2.643661553258208E-10	0.6168658823458152	-797.0808567704211	19108.62737744108	28851.336362852817	16792.776422864023	3903.9078958260843	860.7627479017341	16	2	32	2	29	0.1866763815757091	0.2957213841709421	0.31349505137172834	0.204107182881621	
1130000	-10691.058252093511	-9845.181495415816	-845.8767566776957	-9845.181495415816	1658.2671955872966	2.4691865636679973	3.065015659757605E-5	0.6550782160802001	2.7210703669824597E-5	3.048918210420355E-10	0.6313642299857392	-797.8730230136259	12873.361623171917	22752.27174822235	4422.78181127192	1614.726469327098	1064.1777824376284	21	23	13	19	5	0.20354492486401765	0.2957213841709421	0.30273269019767474	0.19800100076736601	
1140000	-10678.153936661061	-9845.408341237719	-832.7455954233428	-9845.408341237719	1584.5086237955363	2.8098763718736635	2.716329128028412E-5	0.5627502372848581	2.7840548907445628E-5	1.9915784867955654E-10	0.5442691234042789	-785.6747676570681	11011.028867606115	15216.560699538166	6426.609147816438	2287.3610620747763	161.8571251993527	18	29	8	22	4	0.20115961018119224	0.301168688829116	0.30434253093461267	0.1933291700550796	
1150000	-10658.184134184236	-9839.920565684211	-818.2635685000238	-9839.920565684211	1415.9266150716394	2.6410266115246688	3.2661422999623885E-5	0.614762017779468	3.410291469153328E-5	3.35713224604243E-10	0.5840443685877514	-770.2579225234755	10092.558912539544	10685.891489487218	18297.373807162265	1229.5281073189412	387.0374971746049	19	5	23	30	4	0.19441312954522974	0.31168385175700436	0.30109157092581584	0.19281144777195058	
1160000	-10601.616372495151	-9840.359646809613	-761.2567256855375	-9840.359646809613	672.6763588999723	2.6410266115246688	6.843609507029325E-5	0.4875040560220735	7.670501838690348E-5	1.5275572504413139E-9	0.5684091963053397	-716.6194619088053	4113.955193361586	10784.049434305749	3536.1439575915674	907.1892002183267	682.51572651103	8	21	18	20	14	0.18532464523320294	0.31168385175700436	0.30109157092581584	0.20189993208397738	
1170000	-10630.187029676403	-9854.788841693888	-775.3981879825151	-9854.788841693888	776.3154231267281	2.771760952561231	5.8054200237165224E-5	0.5220554331365296	5.892990767077906E-5	1.0342721488749924E-9	0.5959894399471082	-732.5933663484498	6147.028621997617	1591.31003962567	1684.741161355753	2293.532426511744	460.639123931578	47	12	10	3	9	0.18109046231456719	0.31168385175700436	0.3053257538444516	0.20189993208397738	
1180000	-10680.655833412595	-9841.989544434151	-838.6662889784435	-9841.989544434151	1686.324938482025	2.5761014683971126	2.5872013817367493E-5	0.5809258016865236	2.6181850526748994E-5	2.748031288035028E-10	0.6958695315313994	-795.3772037423365	14848.028490241919	2059.540865327463	2303.2708496842547	746.1813135929558	328.7172944700878	48	12	14	6	1	0.19247215518063218	0.32311342747965277	0.2752727621062765	0.2091416552334391	
1190000	-10612.848392847489	-9831.017427862089	-781.8309649853991	-9831.017427862089	934.2455827944259	2.7516022125607478	4.572600302887941E-5	0.6544873700023681	4.980663429165702E-5	1.062310192949733E-9	0.7261138840568034	-740.2115827081032	10677.587065336935	739.8132874379717	1304.1327418871301	622.1554481457346	102.04382245021117	47	21	8	4	1	0.194184841572121	0.32140074108816397	0.30088707604396747	0.1835273412957481	
1200000	-10751.004389478205	-9827.111452317795	-923.8929371604094	-9827.111452317795	5874.64636845755	2.4804416363920545	7.334426080282687E-6	0.7394550494133484	7.574389412093181E-6	2.6546793809989494E-11	0.7557562433047029	-874.0827833047831	64761.11244905437	5717.142597313587	3184.4191645603023	3653.3215467870036	1391.7394351894516	40	5	15	17	4	0.2002588802923848	0.3115838563397807	0.30088707604396747	0.18727018732386752	
1210000	-10776.700179732377	-9831.275224609179	-945.4249551231993	-9831.275224609179	7879.422567146081	2.739136898761703	6.980675399311617E-6	0.808651829717748	7.060314994545565E-6	3.530707188351684E-11	0.878830853439723	-893.4672332782468	71057.55003587178	3954.380415221049	3889.3337691476822	7727.1443044234475	1624.0705145531233	41	8	4	27	1	0.18729859406094818	0.32272749081471375	0.2946319954077798	0.19534191971655876	
1220000	-10765.12957437947	-9827.44498419232	-937.6845901871504	-9827.44498419232	7205.179947383596	2.5339145745857246	7.698704170559993E-6	0.7883481482521916	7.437764858583733E-6	2.92564906366242E-11	0.7413321335586328	-885.4681951406799	58345.468457109135	7686.752351747443	6994.693263488233	1984.1050800195778	5580.93592400462	46	5	13	8	9	0.17918394012758243	0.3122651623116344	0.3068210110191232	0.20172988654166044	
1230000	-10753.506074413908	-9833.120041828468	-920.3860325854401	-9833.120041828468	5432.605302637847	2.5597171706526147	8.436927270231177E-6	0.7301978493313009	8.802785437016614E-6	4.143723892373138E-11	0.784792919350788	-869.2230763364657	58356.422012812676	1495.9626643838517	4646.482052687678	4200.467340105887	2193.890690114733	46	9	15	5	6	0.17918394012758243	0.31085093725927687	0.3134871506924999	0.1964779719206413	
1240000	-10628.925646347387	-9844.248132190238	-784.6775141571479	-9844.248132190238	1096.4158941877433	2.7938835680867773	4.675636021686616E-5	0.7722720233152685	4.627777220810127E-5	1.1680091928105902E-9	0.7634485019464278	-741.1916422136994	10861.818790257767	4526.358325082014	2397.8098033227734	460.0260746452202	298.40815402132955	43	7	10	20	1	0.18609530380599382	0.3092510974562881	0.3018582621004048	0.20279533663731375	
1250000	-10563.111974114687	-9820.79504245746	-742.3169316572279	-9820.79504245746	628.2952121191357	2.7196576644152666	7.888841575484754E-5	0.8256404952598763	7.910594778443998E-5	4.220956908292806E-9	0.8072046819626093	-696.7080974873722	8244.829886759078	8181.915838482561	5888.387763396105	291.42313797166287	443.6852137614136	33	8	5	7	28	0.18609530380599382	0.2999168248479086	0.31943666868354587	0.19455120266255216	
1260000	-10583.692167518822	-9829.42155441438	-754.2706131044416	-9829.42155441438	736.5136965894835	2.6750434648642942	7.83010136183306E-5	0.9038606075943746	6.973266667078488E-5	4.035242856137034E-9	0.9304964513929921	-708.6369797472541	7529.395742985828	7928.123432244684	2024.2535642380572	761.8016610860652	1305.7984195454374	16	19	11	34	1	0.18803463645754698	0.2931806514308616	0.3200546859214598	0.198730026190132	
1270000	-10606.771738101163	-9848.167120343922	-758.604617757241	-9848.167120343922	767.0205731665128	2.6750434648642942	8.064138554628651E-5	0.98936773398086	7.144294751819655E-5	5.238848277134431E-9	1.0089858592412249	-713.1393708484323	12050.14149334409	8579.403854117298	674.4706701324579	986.1541895068667	526.1465025596327	3	40	4	1	33	0.18912708732976974	0.3212489105254802	0.30344953731540836	0.18617446482934202	
1280000	-10577.843931686502	-9845.398748816067	-732.4451828704345	-9845.398748816067	483.7463563522192	2.7295558307107344	1.0810477390724038E-4	0.8795692877373422	9.21336688529899E-5	6.106164444273739E-9	0.8658150025098265	-689.3996786507194	5835.402641992343	5614.768898299593	1462.284807252656	735.907250438156	261.46219473723477	7	34	11	12	17	0.18538310573183459	0.3212489105254802	0.30344953731540836	0.18991844642727718	
1290000	-10540.446985374434	-9833.347203334242	-707.0997820401914	-9833.347203334242	390.69543367418	2.4837067377130353	1.5203380303754985E-4	1.0187724988336133	1.231983523610918E-4	2.415340001381581E-8	1.2470833862616486	-666.9563831542636	5686.535179409867	2030.618843902231	812.2932527562822	76.89075622839971	146.26895830550131	33	10	19	1	18	0.18538310573183459	0.30596396904112333	0.31873447879976524	0.18991844642727718	
1300000	-10566.63622889668	-9830.377538447221	-736.2586904494582	-9830.377538447221	539.878296208312	2.4837067377130353	1.105971726074447E-4	1.026742231097742	8.977678337400774E-5	1.2148536945722966E-8	1.265200682720317	-695.765896275513	6212.636539854767	2602.2527569164486	287.8201658075857	117.11587599280351	273.3924257972419	37	24	12	4	4	0.20489895385871526	0.30977232630133666	0.29676511701024155	0.18856360282970686	
1310000	-10585.707131670506	-9815.836798633054	-769.8703330374525	-9815.836798633054	979.5572429840812	2.5953731014796873	7.367673704892709E-5	1.1336450048509787	6.000626241896689E-5	6.336897767819566E-9	1.3681305275281863	-724.6283173053076	7072.721327020953	1836.2304387203528	1946.279438047958	2526.472398449782	357.045144272536	37	20	5	2	17	0.19354446671668857	0.31753829975659	0.29676511701024155	0.19215211651648018	
1320000	-10578.345823986896	-9828.395172634686	-749.9506513522092	-9828.395172634686	773.2635311453802	2.445698893656174	7.902436135217837E-5	1.0162953127628687	7.099647727225814E-5	5.700067466190524E-9	1.1207484510184307	-708.286212138633	8623.568655947614	1789.1328451420834	126.96294553944313	356.25442136164213	295.43713727096826	29	36	9	1	6	0.19354446671668857	0.31666568160961733	0.2976377351572142	0.19215211651648018	
1330000	-10584.879482445185	-9844.96825603452	-739.9112264106642	-9844.96825603452	703.798176816613	2.4164174506458482	1.0459900502147254E-4	0.9463696259846311	9.068738585911988E-5	6.777828916104781E-9	0.9222033214386216	-699.5748666237628	4926.9304663981775	2050.888756405206	469.0355589537117	509.0788976988022	204.4791550025239	33	25	15	3	5	0.2019399273892081	0.3082702209370978	0.2976377351572142	0.19215211651648018	
1340000	-10582.29239229666	-9830.992275819946	-751.300116476714	-9830.992275819946	864.1585437374204	2.4164174506458482	1.0189645529970419E-4	0.9702602088051951	8.269596367602096E-5	6.245382597105896E-9	0.9603766518056154	-708.8123950333768	6210.096012427271	2266.3610333430347	1136.4921589650335	567.3541151453654	730.4536629491274	28	33	2	4	14	0.2019399273892081	0.3082702209370978	0.2976377351572142	0.19215211651648018	
1350000	-10570.671691177406	-9843.049239960294	-727.6224512171116	-9843.049239960294	731.7665117034171	2.659541359349557	1.1638089711684822E-4	0.8302254000999487	1.0037563924391232E-4	6.3003205655676034E-9	0.7908709930953285	-685.9689026029613	4855.589153096347	3758.3830864929396	938.6672515259272	194.96541191842073	425.0188265109832	25	24	12	10	10	0.20616104242732958	0.3040491058989764	0.2976377351572142	0.19215211651648018	
1360000	-10579.084717022515	-9825.706978536158	-753.3777384863564	-9825.706978536158	783.6322923345708	2.4706051839780847	8.108192793639315E-5	0.8357908894501593	7.851931675087788E-5	3.291959092966226E-9	0.7601409511403809	-711.8981903158287	5395.167633489702	2996.8250588840183	1354.5646958413013	316.46144521648444	384.2404956874213	36	9	19	6	11	0.20616104242732958	0.3040491058989764	0.2976377351572142	0.19215211651648018	
1370000	-10613.451073654312	-9816.284957316358	-797.1661163379545	-9816.284957316358	1136.0852886017055	2.4706051839780847	4.2673232217198436E-5	0.8448215113857881	4.316902056270322E-5	1.4682444299169194E-9	0.8880257562314422	-753.2150535332836	8793.062129531674	1883.3556803125425	2225.4478835327236	1656.722506333973	155.10942339468258	44	9	4	21	3	0.1901860672373207	0.29769331419894957	0.3222764578308794	0.18984416073285065	
1380000	-10689.208040657944	-9838.345166391859	-850.8628742660864	-9838.345166391859	1742.3151178901544	2.5163770766820517	2.7226076993027683E-5	0.8638987571304191	2.593411136739398E-5	5.548902374901444E-10	0.9402884217386205	-803.0686441687187	20786.293323826118	19302.050608025915	1747.1814053211897	1167.4625897342337	999.721507649933	40	9	10	19	3	0.1901860672373207	0.32548372352658994	0.294486048503239	0.18984416073285065	
1390000	-10671.19933829885	-9861.893487864352	-809.3058504344972	-9861.893487864352	1275.8476661604577	2.675911052506144	3.5817127139509654E-5	0.6437059801220132	3.7616020637801825E-5	6.619276294697226E-10	0.6817110527728216	-761.4238950224362	14136.102281109705	12984.554476979682	15463.200366732895	1257.8945242301309	6.882975640961371	19	9	20	32	1	0.19207576745193242	0.32548372352658994	0.2925963482886273	0.18984416073285065	
1400000	-10632.17506895453	-9841.775240450432	-790.399828504098	-9841.775240450432	1012.5292252544782	2.675911052506144	4.888275321393795E-5	0.6077192165338898	4.828308827808582E-5	7.168356313925685E-10	0.5731256659230998	-742.5254809757574	16080.923511205909	2801.084351442542	9494.798657937983	1318.146055339867	426.47274476319296	27	5	11	37	1	0.19726841513728977	0.3202910758412326	0.2925963482886273	0.18984416073285065	
1410000	-10611.938399700522	-9831.968785411396	-779.9696142891261	-9831.968785411396	848.4729114286461	2.675911052506144	5.1272010121566853E-5	0.6480193025504106	5.239820754352663E-5	9.387752002408231E-10	0.6196635670514893	-733.5752332684765	9654.838603982578	22144.0494899443	3970.961592462963	835.6452050175332	6.815157723408832	24	7	19	29	2	0.19726841513728977	0.3202910758412326	0.2925963482886273	0.18984416073285065	
1420000	-10580.945374523335	-9835.46959089851	-745.475783624825	-9835.46959089851	651.7654051320776	2.6847818740579785	6.491789787586762E-5	0.5830149751705229	6.886292266547526E-5	1.4305100230148894E-9	0.6113958025204385	-706.0581338831797	4251.984742137679	6819.560592674921	841.772513039328	103.1797557679084	55.86164260644371	2	40	36	1	2	0.19726841513728977	0.30001200955804974	0.3128754145718102	0.18984416073285065	
1430000	-10592.611238111185	-9850.60828311255	-742.0029549986348	-9850.60828311255	700.1879656681655	2.644102769683904	6.788736371041009E-5	0.49197133686881345	7.078045863025245E-5	1.160282363959113E-9	0.504907677451769	-699.4535682068267	6510.040974013576	10178.379871001795	566.5170777094925	739.2444413963884	77.66233141178374	28	15	8	26	4	0.19726841513728977	0.2805570388266911	0.3212230043685927	0.20095154166742676	
1440000	-10587.647233908103	-9847.265752541272	-740.3814813668298	-9847.265752541272	610.4409087324548	2.651423130234167	8.098765306957782E-5	0.5868372009165954	8.548788863842492E-5	2.555157013768757E-9	0.6184027820797622	-698.5161835826747	2080.8848563287265	3308.1878227232874	4862.617735200252	757.2661782978142	21.475916251344884	5	16	23	35	2	0.19726841513728977	0.3150603634221259	0.2867196797731579	0.20095154166742676	
1450000	-10567.550849687392	-9832.324830040408	-735.2260196469831	-9832.324830040408	701.8594275286138	2.4612563340184233	7.577148488136775E-5	0.5584734022305868	8.041551926453722E-5	2.132417396041384E-9	0.5951239747656153	-692.2006638427881	3281.3164841035064	5995.707513427304	4965.203332005281	902.4781470873744	30.14310767262797	6	34	2	35	4	0.19726841513728977	0.3150603634221259	0.2867196797731579	0.20095154166742676	
1460000	-10579.345585361081	-9836.572743919833	-742.7728414412489	-9836.572743919833	700.5713089243163	2.597245019591234	6.719702749709614E-5	0.529684471152111	7.278961179493215E-5	1.7423386739411575E-9	0.5927504782606495	-697.4234014460294	4683.462423510598	7354.615964079087	12494.9323081076	941.7339128669615	16.116848007242794	7	31	4	35	4	0.19726841513728977	0.3063455368194596	0.307390436181979	0.18899561186127198	
1470000	-10547.637584544464	-9832.111433452334	-715.5261510921301	-9832.111433452334	532.0051523611946	2.711977733959976	8.268298000374595E-5	0.3927689622267942	9.481903953330831E-5	1.2092619509853045E-9	0.3999983386683425	-675.1620325311759	4215.05186088294	6065.3716349465085	462.32213329075717	631.5005613074595	30.846898502427297	44	2	17	14	4	0.19736093889191264	0.3062530130648367	0.307390436181979	0.18899561186127198	
1480000	-10567.495172202436	-9851.66948737701	-715.8256848254252	-9851.66948737701	507.5355824984171	2.711977733959976	8.863498399333966E-5	0.4577854774571584	1.0080351573981331E-4	2.286680303595453E-9	0.5401476408119638	-675.9720990240492	5255.786301203452	264.1560057200355	491.8718367440841	1069.9207373664244	208.04134970201514	48	17	4	8	4	0.19736093889191264	0.30473176013941433	0.3148589744838075	0.18304832648486588	
1490000	-10561.499100617408	-9837.003280283358	-724.49582033405	-9837.003280283358	549.9190433431592	2.722361618770505	7.440050870802462E-5	0.5071386901199808	8.454481908467126E-5	1.8604591748148722E-9	0.5609106000606159	-685.277090242299	5342.2199789839	1525.6270083560753	258.0644930144175	621.7088975351136	2.916883719285254	48	8	11	11	3	0.18692172029419904	0.291591598975894	0.3146587297560721	0.20682795097383525	
1500000	-10599.269284845668	-9839.678311437503	-759.5909734081642	-9839.678311437503	798.0993070775419	2.538676344151801	5.0773259052897396E-5	0.5196043476949478	5.9145426618443165E-5	8.905490178573201E-10	0.54674221743346	-718.7655426966907	7657.691320842728	538.715999533975	1064.2427302656097	968.9149067709668	3.695690834930091	52	2	15	9	3	0.18692172029419904	0.291591598975894	0.3146587297560721	0.20682795097383525	
1510000	-10572.061652238426	-9838.275163392807	-733.7864888456184	-9838.275163392807	663.3024090122574	2.538676344151801	7.010262390920719E-5	0.5162609241761348	7.665753708101452E-5	1.9583659584165223E-9	0.6222282130434696	-694.4369432170431	5182.7109575200575	768.7815907128481	474.3136640532637	942.7491720929494	3.4987196395010094	50	5	12	11	3	0.18692172029419904	0.29929834609663275	0.3146587297560721	0.19912120385309645	
1520000	-10585.896287782118	-9850.25192572055	-735.6443620615681	-9850.25192572055	643.4566702299048	2.9298653495117915	8.043701998677893E-5	0.5000576676162853	8.268720396357036E-5	2.0957106795810435E-9	0.5870281216916672	-697.3971282857483	4631.521416488665	574.9896980312776	888.4437092431192	430.04564134605323	37.46236194747327	51	13	8	6	3	0.18603676046299267	0.29948803926739315	0.31213041638360217	0.20234478388601243	
1530000	-10595.83256165886	-9843.563621068848	-752.2689405900134	-9843.563621068848	958.5685072326023	2.861601090142101	7.068232284690024E-5	0.4358821323084278	7.06991561811975E-5	9.955618552950087E-10	0.46675331722533836	-713.4629595779335	4927.643760553819	1270.0866492674527	836.2013005456158	627.5939490673388	96.96811027572537	51	13	13	2	2	0.18603676046299267	0.29948803926739315	0.31213041638360217	0.20234478388601243	
1540000	-10628.457508624968	-9851.426463214355	-777.0310454106132	-9851.426463214355	1134.7905170454155	2.5503007422838815	4.789045617406637E-5	0.4384257802134814	5.3021088186385914E-5	5.590991137982332E-10	0.49465006134224004	-735.0378099245678	7146.102874084733	336.38192292211204	1070.8134765197117	1344.4575265344404	274.09615046921226	55	14	1	8	3	0.19084210897789536	0.29468269075249043	0.31043221255786085	0.20404298771175372	
1550000	-10655.712386294465	-9846.003658439291	-809.708727855174	-9846.003658439291	1848.7725785606494	2.546922443549619	3.094612099462611E-5	0.45970983041052277	3.218272535871699E-5	2.430940356342419E-10	0.5111606432641823	-766.5883524668675	10550.24323841666	826.5928279902153	1072.561220851401	2259.184726003791	134.5013875003691	49	12	6	11	3	0.18691406814675288	0.29861073158363294	0.31948464702144924	0.19499055324816536	
1560000	-10683.767239464662	-9845.131970596234	-838.6352688684266	-9845.131970596234	1973.3292271673224	2.968101122739925	2.6728953515580738E-5	0.42285318816345385	2.9064931851294128E-5	1.491292086625661E-10	0.46831318301289165	-792.1131124465034	12340.504408420193	16428.018774360185	1298.6624950164537	2382.6534168730145	314.58059585538814	43	5	6	24	3	0.1881808189935296	0.29861073158363294	0.3182178961746725	0.19499055324816536	
1570000	-10743.458979216699	-9862.935406729035	-880.5235724876645	-9862.935406729035	3396.0069129850926	2.547118766321503	1.751968569000658E-5	0.5021468659812769	1.7974769030159866E-5	9.864030013639143E-11	0.5679457773778771	-831.0354555565032	20669.205960499166	26484.43913540954	3983.941481331019	4206.915438374234	2204.4705985287947	13	35	3	6	24	0.1881808189935296	0.32754041193998124	0.2892882158183242	0.19499055324816536	
1580000	-10756.850527026903	-9843.499852276016	-913.350674750888	-9843.499852276016	6311.432925231117	2.4048373385788646	1.0499453207918538E-5	0.5215651280708477	1.1367183205083836E-5	3.552328900340232E-11	0.5549584197392843	-862.189982180636	42369.8406447924	23142.151935255235	11531.07266118759	3150.6783241808553	4026.571331977153	28	17	6	18	12	0.1881808189935296	0.32754041193998124	0.2892882158183242	0.19499055324816536	
1590000	-10755.970065664365	-9844.771605274971	-911.1984603893942	-9844.771605274971	5270.783644857487	2.5004681989101996	1.2030266509266561E-5	0.5241265991237434	1.2525328051313388E-5	4.336086418062729E-11	0.5614121592048447	-858.9351051903037	38394.80381472533	10782.343679378391	18985.63022852265	6338.521558572225	6595.812648088198	32	12	14	16	7	0.1881808189935296	0.29742034674283513	0.3194082810154703	0.19499055324816536	
1600000	-10786.584714607507	-9852.463934278929	-934.1207803285772	-9852.463934278929	6267.757337694219	2.605672043722957	8.171617250092974E-6	0.64420391768873	8.920670303565089E-6	2.8594159027944677E-11	0.655725054495808	-880.8650280541669	55991.606879825085	36835.25302476713	18462.71281919973	8882.313663306119	237.64808416316657	28	3	27	20	3	0.18804963443350553	0.29742034674283513	0.3195394655754944	0.19499055324816536	
1610000	-10737.477417773845	-9851.477277018812	-886.0001407550338	-9851.477277018812	4251.4658068308145	2.506186688445992	1.1271061132253196E-5	0.6345664318539717	1.3200606768969942E-5	5.5617627790960756E-11	0.6244123274619147	-831.1318525328822	19457.81196460283	109956.54466553294	6962.039962205274	3549.6077147340397	133.59481652055956	21	7	45	5	3	0.18804963443350553	0.31704971179675046	0.29991010052157907	0.19499055324816536	
1620000	-10702.827135686586	-9835.122422343913	-867.7047133426732	-9835.122422343913	3779.9525820723534	2.506186688445992	1.2276624928276152E-5	0.6141462244632958	1.4695303123321268E-5	6.698352169794144E-11	0.6160557935983809	-813.6278542664484	38347.45981935337	101019.78697210153	5997.348469871212	6557.626466234726	98.78147599801707	24	2	25	27	3	0.19755064184478563	0.3075487043854704	0.3114978267204287	0.1834028270493157	
1630000	-10807.6544383809	-9847.92808039751	-959.7263579833889	-9847.92808039751	8944.157473574533	2.901232756213204	5.557634017722563E-6	0.4973089484236024	6.214865626925086E-6	1.180148914725308E-11	0.5839896378040502	-903.5180992367772	83013.1352695494	105472.87457946858	12422.992148810637	17587.977011677576	1483.9866096665826	17	11	34	16	3	0.19425045668536037	0.3075487043854704	0.2914924412091	0.20670839772006966	
1640000	-10784.70578425859	-9856.572109054097	-928.133675204492	-9856.572109054097	5862.15293290813	2.7163379636227796	8.879754055818724E-6	0.5477551970648019	9.538539324738707E-6	3.129075132673387E-11	0.5954290185072743	-875.4430594735925	14920.7874073261	46821.34002671097	15590.618437959678	7666.421651241196	1123.9327532052844	3	29	34	12	3	0.19425045668536037	0.3075487043854704	0.3117796570659056	0.1864211818632641	
1650000	-10754.70233381326	-9869.443765172391	-885.2585686408688	-9869.443765172391	3300.511796423251	2.7163379636227796	1.7672460551330386E-5	0.5204957083089605	1.7957309789635304E-5	1.0481633002360468E-10	0.5779820623971541	-829.6726467552913	14412.557665142087	32028.019785226017	95641.04292602932	8458.207011046139	2871.4198162345133	12	14	7	35	13	0.1884969112893683	0.3075487043854704	0.3117796570659056	0.19217472725925616	
1660000	-10687.360554358147	-9848.090610894262	-839.2699434638854	-9848.090610894262	3547.7785386708233	2.7163379636227796	2.1555200264839172E-5	0.674512944079941	2.4563176952932987E-5	1.8657152521184458E-10	0.6087106233802922	-790.1776442522738	10506.728649316901	27431.250624051303	2801.928007422445	2899.8439441209202	754.011320218447	15	19	2	43	2	0.1818520095582184	0.3141936061166203	0.3117796570659056	0.19217472725925616	
1670000	-10645.6910799558	-9839.877059828166	-805.8140201276342	-9839.877059828166	1990.124819472869	2.7737393135608186	3.159502474508703E-5	0.6557127306884509	3.447497597910077E-5	3.3958718520805545E-10	0.5810548069121909	-757.8782299260358	12378.172029666623	25230.522029808002	2458.053094567355	2049.437200079868	321.6614892502113	17	11	19	31	3	0.1839549050169969	0.3141936061166203	0.3103741490216758	0.19147733984470744	
1680000	-10728.477811682948	-9830.03958780755	-898.4382238753965	-9830.03958780755	4059.2117517635083	2.7737393135608186	1.53727253449409E-5	0.7121643638741779	1.5650362355716444E-5	1.313251062132517E-10	0.7339225677447146	-842.8180507385135	221016.52577596487	44226.91147053044	8527.258019378956	6003.644261541871	5303.846809401876	2	26	25	24	4	0.1877187821998039	0.30720660430441765	0.31359727365107143	0.19147733984470744	
1690000	-10683.235167656776	-9851.503555290716	-831.7316123660596	-9851.503555290716	1661.4724671244876	2.7737393135608186	2.8694454915565314E-5	0.5991887225839108	2.940434180266724E-5	2.2546676323003554E-10	0.5754152276922688	-784.6850161093128	12110.205841237319	20592.28332959206	3394.1233062695737	1787.8717110973528	170.83062423009375	25	14	12	27	3	0.1823977489417448	0.30720660430441765	0.31359727365107143	0.19679837310276654	
1700000	-10684.400372259151	-9850.5856361034	-833.8147361557509	-9850.5856361034	1635.6514112283858	2.5303232212780977	2.7026661733355444E-5	0.6709738123912077	2.9423372926047206E-5	3.27872294853506E-10	0.7038319556809868	-787.2570629821525	19663.36111356013	9258.28255807803	3083.2437592306064	1384.2977732856873	1076.8793997025698	25	22	1	28	5	0.1823977489417448	0.30720660430441765	0.3122351245862217	0.19816052216761626	
1710000	-10627.80350762616	-9845.366111813375	-782.4373958127848	-9845.366111813375	1248.6866268004324	2.6663756830262435	4.7268794430419895E-5	0.6340506967806651	4.850008976771638E-5	8.847442743997965E-10	0.6605482968285938	-736.583019022941	6917.467466140476	17039.89009321024	4519.339781077332	850.7820137653185	56.45524668392287	22	16	6	36	1	0.18873738066685433	0.30720660430441765	0.3045971899049865	0.1994588251237419	
1720000	-10742.960768556022	-9825.431937830064	-917.5288307259588	-9825.431937830064	6493.45602837974	2.6663756830262435	1.1229216155136103E-5	0.64879250804693	1.0239509795637184E-5	4.8261176822683713E-11	0.6853316552014717	-863.4587127252078	40800.99944684974	48730.03070192562	4445.1248768720625	1201.77992642045	5606.175006522548	4	43	13	1	20	0.18873738066685433	0.3011173581504975	0.3045971899049865	0.20554807127766206	
1730000	-10818.761520050752	-9859.916078034545	-958.8454420162069	-9859.916078034545	8644.224501378845	2.7124290689384294	7.182423941912715E-6	0.44607247491852847	6.925071057779892E-6	1.0569385327106412E-11	0.4726502419308884	-901.691010031644	56648.40553362047	96285.47091142593	67413.85962485978	3502.5823230529754	8453.59391756402	15	23	10	3	30	0.1784325357565537	0.3011173581504975	0.3149020348152871	0.20554807127766206	
1740000	-10761.318783435232	-9829.411016152602	-931.9077672826298	-9829.411016152602	6087.273764441877	2.641179448044622	8.62409396037867E-6	0.5791099345158269	8.769067240983466E-6	2.9200685719607856E-11	0.6574279803281741	-874.8580353520409	58713.476430644274	51609.50709903052	29412.975161543116	46560.86438988267	3757.3474447795957	7	10	8	21	35	0.1967531336891813	0.30131005237768294	0.2963887426554741	0.20554807127766206	
1750000	-10821.278149088432	-9840.78571941141	-980.4924296770226	-9840.78571941141	13934.468940417115	2.614761540593283	4.828132695371457E-6	0.48897323700817297	5.044707262781003E-6	6.098940665941953E-12	0.5185438617912898	-920.0057360255099	66618.98442193579	51469.144121641824	135933.32105957024	105409.65159839793	9116.69342734282	6	15	10	11	39	0.1982866638923994	0.2997765221744648	0.2963887426554741	0.20554807127766206	
1760000	-10793.5144892517	-9838.301653962495	-955.212835289205	-9838.301653962495	10343.584226886334	2.614761540593283	6.232179428612561E-6	0.5841034119341157	6.527729199066475E-6	1.4204238377413007E-11	0.6216302066263646	-897.3253389314709	36754.10632079173	21406.618927879055	46711.30916667394	86356.92259537344	5742.49436602957	6	6	5	26	38	0.18744597719189307	0.2997765221744648	0.304546647497044	0.20823085313659848	
1770000	-10721.532536350609	-9838.882539957602	-882.6499963930067	-9838.882539957602	4658.233473951806	2.666950336910176	1.5526206775820255E-5	0.6164266059725869	1.6050863576418407E-5	1.1842233933976552E-10	0.6873391418055045	-825.1213927463538	16233.619785795727	31647.32527206785	37213.64103814721	91202.24672856128	2916.514058659129	17	17	4	5	38	0.18782559877180088	0.299396900594557	0.304546647497044	0.20823085313659848	
1780000	-10741.35633106368	-9840.850100409523	-900.5062306541573	-9840.850100409523	4016.3836914622602	2.9423093954839192	1.192830246075757E-5	0.5257948255520581	1.2746753433295045E-5	5.177180692412195E-11	0.5703037363841993	-844.5910208262907	21256.277975908943	41081.27381243657	62457.70537411182	28277.96041882684	4312.579871385316	10	32	3	2	34	0.19584661053136965	0.29170177072017917	0.3088185684354068	0.20363305031304477	
1790000	-10703.436067111035	-9843.73000105673	-859.706066054305	-9843.73000105673	3990.1038783850017	2.8216949397582765	1.7497886767148568E-5	0.537106205367094	1.8057800374046678E-5	1.0409230865266366E-10	0.5780698298237624	-805.7620426385471	22936.97988073793	15814.716375053804	51765.44140645086	6964.224088804378	2683.300424284144	1	19	19	6	36	0.1815820862305043	0.30530957225496774	0.30947529120148354	0.20363305031304477	
1800000	-10690.16030989422	-9865.514040378128	-824.6462695160913	-9865.514040378128	3199.0518896014455	2.33202582993576	2.7642539664892297E-5	0.4800792686095397	2.7168295151952783E-5	1.8693818260607358E-10	0.5182498072267377	-770.8966958358551	28662.543178536926	6292.632914803965	22188.12269252502	22336.291456963307	1742.143418243139	6	14	16	4	41	0.193391654475456	0.30280900637196534	0.30947529120148354	0.19432404795109548	
1810000	-10642.03837260849	-9855.597852478866	-786.4405201296238	-9855.597852478866	2014.7335902009258	2.340310294798653	4.728457361480104E-5	0.5534206728688765	4.398480103317226E-5	7.198863287739575E-10	0.583905272826957	-736.7982738828441	2876.7718472127935	9160.42927466973	16898.26827986179	9928.10338118429	1501.7108884964211	4	21	8	9	39	0.19211328630424115	0.3040873745431802	0.30947529120148354	0.19432404795109548	
1820000	-10603.335006783303	-9842.026001530072	-761.3090052532322	-9842.026001530072	1270.642117959525	2.845293262104894	6.443811634343035E-5	0.5406648008854246	6.12936156691883E-5	1.1092843486720826E-9	0.5221547451650836	-714.3126097269577	1583.9153386146813	2910.5693710145333	10615.201728788075	6381.174224447001	882.8574364411411	2	14	15	8	42	0.19211328630424115	0.3040873745431802	0.30947529120148354	0.19432404795109548	
1830000	-10634.979784634932	-9834.662801715791	-800.316982919142	-9834.662801715791	1791.684834261128	2.7500258166486966	3.9418997188957094E-5	0.469416836386067	3.9006582620072574E-5	3.346983816050823E-10	0.4716635611242396	-752.20534146597	8139.44926668752	18133.804442130597	10499.607140267382	2045.6044388499552	1369.6233708088953	26	8	9	4	34	0.18767134829265497	0.3040873745431802	0.30947529120148354	0.19876598596268166	
1840000	-10649.11000836726	-9834.481297844579	-814.6287105226822	-9834.481297844579	1988.3813520302854	2.653765751216037	3.804557114881412E-5	0.5594541137495431	3.3504340424846634E-5	3.699633829121583E-10	0.5453773126190814	-765.9350588499765	13751.38243275475	33548.84780114451	2371.2673903165028	2490.300563124918	96.66282832730218	23	12	36	7	3	0.19766080532487118	0.2969652486849115	0.31096728292987136	0.19440666306034637	
1850000	-10668.677281592849	-9842.544688197477	-826.1325933953731	-9842.544688197477	2298.686599424339	2.6044518610005842	3.2193626546007345E-5	0.6029725993449361	2.851521095718881E-5	2.0812562641868132E-10	0.5042976356609203	-777.5587557438074	8206.47105023973	19971.5242559047	1096.7392835793714	2711.28157327938	1697.2187674642234	7	29	2	40	3	0.19766080532487118	0.2969652486849115	0.31096728292987136	0.19440666306034637	
1860000	-10645.726135815921	-9860.834316803493	-784.8918190124278	-9860.834316803493	1640.5735921067364	2.7271042639272114	4.557672256037093E-5	0.5462959137340084	4.3062346415877824E-5	4.1582431772319816E-10	0.47228010467024256	-738.4688641479429	8225.751012787707	12815.601152469673	8820.358291936582	1511.8662016814803	158.53111458383475	10	25	1	42	3	0.1989737230123334	0.3065994651279033	0.31171302163144354	0.18271379022832013	
1870000	-10676.074989714569	-9838.757959232165	-837.3170304824032	-9838.757959232165	3031.3515259993637	2.5406892905423146	2.3506037309666317E-5	0.5266828894728848	2.1969613687561505E-5	1.573600030104555E-10	0.5763081639968844	-789.685988848549	13805.005629989577	24259.795319284476	1979.0720196716616	2129.7409198119312	918.3350975820689	11	24	26	18	2	0.17227605796046697	0.3065994651279033	0.3094696065086647	0.21165487040296546	
1880000	-10647.90599964812	-9837.751472202504	-810.1545274456157	-9837.751472202504	2491.8911605457415	2.5406892905423146	3.228664931456294E-5	0.5834941686977667	2.9920232639430853E-5	2.789826268266257E-10	0.5467685725779405	-758.820186809042	3910.283225919942	25550.09794057219	1799.4670026290453	2551.5145139114957	3104.2727501033983	7	24	45	1	4	0.20158922250916755	0.3065994651279033	0.3094696065086647	0.18234170585426487	
1890000	-10697.551687519222	-9830.833877536059	-866.7178099831644	-9830.833877536059	5784.297063783911	2.5406892905423146	1.5601496787927936E-5	0.640120825826983	1.5328547597001126E-5	8.091740456335216E-11	0.6047730875278873	-814.1352288130317	26178.31111349499	66581.06600918615	3537.1968859144395	4239.10938361227	2363.4410849460596	23	8	42	5	3	0.19633451595976587	0.30862541645807656	0.3074436551784914	0.18759641240366656	
1900000	-10766.642923655241	-9849.628753286652	-917.0141703685892	-9849.628753286652	9824.674079557673	2.43002866071314	8.47910778671228E-6	0.602172331236913	8.721251272130537E-6	2.0033964325778488E-11	0.5419965382373501	-861.016729950936	37416.689824387984	141332.16773972317	7967.084233917724	4021.546826718787	5517.751041948314	26	6	31	7	11	0.20073112972935722	0.30862541645807656	0.3074436551784914	0.1831997986340752	
1910000	-10699.196380152365	-9843.311856073035	-855.8845240793308	-9843.311856073035	3748.971643034562	2.537404316724801	1.955899885827803E-5	0.5945540918572498	1.8593734583005267E-5	1.0424229343841324E-10	0.5705178270868563	-804.2618871244275	22093.832901532107	69261.36522632127	4062.449762158081	1629.5730684082116	1743.3093962594983	23	8	47	1	2	0.20307001917071432	0.29631973184521043	0.3074436551784914	0.19316659380558426	
1920000	-10689.589116936495	-9834.977040211785	-854.6120767247099	-9834.977040211785	3738.1092652002517	2.537404316724801	1.7246961307286893E-5	0.5410280916723578	1.5096072032361933E-5	5.994673423067558E-11	0.5216030247524316	-804.3016983351284	21511.150289850353	55860.61990544104	3674.070901319824	2608.1753136614866	161.55030084389188	23	8	47	1	2	0.18674572497489073	0.31264402604103403	0.3074436551784914	0.19316659380558426	
1930000	-10722.60629271089	-9832.868831259213	-889.737461451678	-9832.868831259213	5781.816273879377	2.6086864842401116	1.4367337197048097E-5	0.6622449136381191	1.164612511896014E-5	7.787348548163974E-11	0.7024733334250505	-836.3614642232842	39220.59421217339	72974.37271485053	4026.2640381723877	5999.7881245526205	1582.4864566135234	27	4	3	44	3	0.18674572497489073	0.31264402604103403	0.3074436551784914	0.19316659380558426	
1940000	-10580.895643487374	-9849.329739445426	-731.5659040419487	-9849.329739445426	1057.958094929863	2.552752820642826	9.083638405647688E-5	0.7107764195078415	6.773587205329228E-5	1.906177335536392E-9	0.6068277501583886	-684.4232906423991	4244.879805416211	15822.33741151811	647.9719352370448	801.4250740875245	1689.3775392157672	24	6	28	5	18	0.1898421523239266	0.31264402604103403	0.29280476866745353	0.2047090529675863	
1950000	-10574.97011111957	-9833.458291386874	-741.5118197326949	-9833.458291386874	979.1490306165116	2.552752820642826	7.685691906331185E-5	0.6413374273364031	5.952315358158067E-5	1.3665830400548898E-9	0.5947474865324422	-694.4014462127294	4365.883242574993	16457.32147821822	776.1270420068222	1555.539662342996	855.4077702836082	22	8	17	25	9	0.18522682327270837	0.3019283900238087	0.30352040468467884	0.20932438201880452	
1960000	-10561.021373210531	-9836.522603195739	-724.4987700147923	-9836.522603195739	814.7928862995083	2.56138964800723	8.133179526993463E-5	0.5527523703622977	6.75320110453319E-5	1.911413947888356E-9	0.6180333671804976	-676.2779701106438	3628.4674750770273	23642.387737518544	663.5774014575503	1074.1032140823552	161.79985499846097	24	6	20	29	2	0.1889941202301142	0.30192194214263185	0.31169683011785887	0.19738710750939553	
1970000	-10602.068510820183	-9832.934252410349	-769.1342584098346	-9832.934252410349	1794.9645420209417	2.4133447009227056	5.2085965839204696E-5	0.5765369982915464	4.376341227978209E-5	6.605526435117569E-10	0.5613230680448565	-720.3396985995086	6853.21164535115	31412.382605502906	1369.3283927315233	1820.269212249628	176.5202815420624	24	6	37	11	3	0.20323644783173517	0.2876796145410109	0.31169683011785887	0.19738710750939553	
1980000	-10639.65760450271	-9832.609311909493	-807.0482925932175	-9832.609311909493	1882.5794659155067	2.5728349110115496	3.285253231550215E-5	0.6167420129871214	2.93813371897093E-5	3.37568719488331E-10	0.615711904564542	-756.611373278764	8769.002327915694	40335.41184735335	2402.623956085423	1731.7507599789126	1495.4638679662282	24	6	21	3	27	0.1910028196184962	0.3184219058604139	0.30760280664084777	0.1829724678802426	
1990000	-10625.023727277277	-9850.316108225259	-774.7076190520179	-9850.316108225259	1407.2546608407179	2.5728349110115496	4.276835200405577E-5	0.5563561409906533	3.783571542732276E-5	5.317470743267622E-10	0.6138328431939141	-728.556800997223	7890.587664618345	29022.892023061777	1715.2389126325706	544.8332870725583	77.30459649382527	23	7	47	3	1	0.19637901744709568	0.3130457080318144	0.30760280664084777	0.1829724678802426	
2000000	-10679.956479832737	-9847.106526705673	-832.8499531270636	-9847.106526705673	2727.2986056533477	2.7596042717468205	2.26290134958226E-5	0.5560077698575792	2.0409305514479008E-5	1.5924657586172852E-10	0.5960688904506204	-778.5582904235298	14509.18371787607	67007.8902894981	2575.256903343105	6713.411251393931	223.5434698708807	25	6	39	8	3	0.19637901744709568	0.29767033005897486	0.3181198439527009	0.18783080854122908	
2010000	-10668.307232364781	-9853.995872042926	-814.3113603218546	-9853.995872042926	1979.3707943251668	2.3757492764592634	2.8733092526960676E-5	0.6160404454311963	2.7481244764274346E-5	2.947964857231435E-10	0.6391322353323182	-765.8735896362376	13376.474153381892	29932.877608468687	2412.5265546597225	2409.979756829764	297.865672027849	23	7	16	32	3	0.2016280041765553	0.29767033005897486	0.31287085722324126	0.18783080854122908	
2020000	-10635.285370598685	-9858.152202653371	-777.1331679453137	-9858.152202653371	1578.385882138221	2.3757492764592634	4.3313626009944725E-5	0.6035796462800107	3.9998298974860506E-5	6.875988678457629E-10	0.6434986745242919	-730.1867208556773	8093.152500253474	23533.56818079321	807.3147096973476	1432.9680888900464	192.7765766418638	23	9	10	36	3	0.20725176727845118	0.292046566957079	0.31287085722324126	0.18783080854122908	
2030000	-10636.856906924637	-9846.968968450203	-789.8879384744342	-9846.968968450203	1456.5729924093587	2.544657939184591	4.1215330294460115E-5	0.56941394944107	4.0966210857648454E-5	6.457794826010382E-10	0.6413013813925615	-744.313656248248	8629.725914223221	18923.582892598166	1922.255998557401	1116.392831621391	142.95376817721586	24	7	28	19	3	0.20725176727845118	0.292046566957079	0.31287085722324126	0.18783080854122908	
2040000	-10638.63289164719	-9836.641132485369	-801.9917591618222	-9836.641132485369	1581.3533718366361	2.5485705288882183	4.060719427491609E-5	0.6602993726526061	3.8459254924001734E-5	6.887622917167096E-10	0.701269879058391	-751.501982930933	11201.269176579888	19671.228350467198	455.99312214614025	2326.633368824593	2032.3047826113045	22	11	5	26	17	0.18174967727593794	0.32111173697749523	0.3031181323512808	0.19402045339528645	
2050000	-10607.564284153543	-9835.413064131353	-772.1512200221896	-9835.413064131353	1070.7045358135463	2.5485705288882183	5.921852240703533E-5	0.4845250318443555	5.737202071248004E-5	9.383150144800082E-10	0.531772992478629	-724.360859611126	7790.530487026435	24791.138954271337	2120.3774809380593	675.3607041290426	1531.2078855569139	23	8	14	9	27	0.19579989799765019	0.3024510664353105	0.3027837617960653	0.19896527377097448	
2060000	-10632.589531613952	-9833.758858815436	-798.8306727985167	-9833.758858815436	1376.6477119387414	2.5485705288882183	4.181611860887239E-5	0.46594392810022695	4.29537188650665E-5	3.278089399381695E-10	0.4545617343862053	-751.76085416123	10005.347822527741	28453.13777498977	1505.4624419005058	1567.9283513263213	193.56861020526662	24	8	39	9	1	0.1888623101532823	0.3024510664353105	0.3097213496404332	0.19896527377097448	
2070000	-10597.260517874378	-9836.220322624626	-761.0401952497527	-9836.220322624626	1041.7045985097402	2.6130668160816417	5.553230323267389E-5	0.5522703344073498	5.928421409416237E-5	8.921781016823651E-10	0.5641317597776268	-715.2098366326454	7167.680856732614	21978.602657201387	1479.0760624245247	1023.9950351866305	37.63807614146406	26	5	32	16	2	0.1828904973009912	0.31967390723042627	0.2984703216976085	0.19896527377097448	
2080000	-10576.728100440603	-9827.39965389125	-749.3284465493521	-9827.39965389125	768.1313721081061	2.6130668160816417	6.271948985629422E-5	0.6707130957509065	7.392512296506927E-5	1.7781260366212088E-9	0.6456728276627376	-707.517258570295	5913.854121738003	3144.151347171041	1211.9278176878518	1092.6836659231367	96.81746966773667	30	13	32	3	3	0.18612162495185972	0.31967390723042627	0.29523919404674	0.19896527377097448	
2090000	-10543.369627519132	-9840.375031922991	-702.9945955961408	-9840.375031922991	462.58561531740145	2.5265257606643408	1.0203431358533388E-4	0.687243117145136	1.1734118699852422E-4	6.173605165459926E-9	0.7278942537456282	-666.2186048230003	5608.481368249001	990.6046767398923	673.0920035313253	61.75560334959436	38.570255063842495	31	28	18	3	1	0.19067713860591864	0.3002044735248369	0.31470862775232933	0.19440976011691555	
2100000	-10589.41772486953	-9851.61025215359	-737.8074727159407	-9851.61025215359	559.4125855929057	2.5265257606643408	9.241556614535818E-5	0.5744438566294474	9.778184086091016E-5	3.5114238216456025E-9	0.6527940026304135	-696.5608726417145	5148.860081271655	2028.9435139052919	2208.388717850134	911.2150506292679	91.24787519528947	34	15	9	19	4	0.19067713860591864	0.2999767313431331	0.3077595442608636	0.20158658579008512	
2110000	-10573.84096012765	-9840.729551347717	-733.1114087799338	-9840.729551347717	676.5514570846823	2.543457914986297	7.766609949757597E-5	0.5125055819690832	8.005603525215561E-5	1.902390848655655E-9	0.5691255782152532	-690.3221507068748	7230.557493645795	760.6002077836273	2635.0314798559234	857.2483204344747	32.41443699538732	36	15	5	22	3	0.19860455030813848	0.2999767313431331	0.3077595442608636	0.1936591740878653	
2120000	-10558.126219487063	-9838.028447978197	-720.097771508867	-9838.028447978197	562.9027879432701	2.662285901351138	9.675931328784261E-5	0.602755301090758	1.0652393335367253E-4	4.075798713369803E-9	0.6277375292242305	-679.4317892291482	4196.837141408065	1241.0495489000334	709.9636935473519	1408.2650711263016	22.746062303431785	40	21	14	3	3	0.18853420803811854	0.2999767313431331	0.31108537494779503	0.2004036856709538	
2130000	-10609.965807073291	-9858.019086773582	-751.9467202997098	-9858.019086773582	753.1621515331022	2.803108593251581	7.162680571882641E-5	0.5842111975680271	7.50460328020532E-5	1.7672713482234715E-9	0.5956162198496486	-711.2977308025037	5127.45908257385	2473.025514722868	1032.4061735996759	851.0639777506692	150.44273515063935	36	6	14	22	3	0.18341783253198096	0.2999767313431331	0.3162017504539326	0.2004036856709538	
2140000	-10573.673357322754	-9833.411159312742	-740.2621980100113	-9833.411159312742	773.7427476545631	2.5816651532396975	7.412502704755629E-5	0.7102023203747514	7.722876799607589E-5	3.247493165069593E-9	0.735027687366987	-698.8101167209874	6190.963435799565	2341.5539376690435	586.9706081561765	1009.6407087318124	89.26310142298652	28	16	9	25	3	0.18216848198248517	0.30365444708831774	0.3137733852582437	0.2004036856709538	
2150000	-10535.556807569612	-9833.47273068074	-702.0840768888717	-9833.47273068074	496.2303526430783	2.524595717767688	1.109204880611338E-4	0.6902860180077471	1.1541028064963758E-4	5.877921628256013E-9	0.6806094946691783	-660.8528684844523	10540.652074479018	3879.328240252367	588.8376921585021	509.18397630971276	15.73050707166092	2	37	14	24	4	0.18746309952193196	0.30365444708831774	0.29458876583496835	0.21429368755478231	
2160000	-10544.238432743881	-9851.108355719958	-693.1300770239231	-9851.108355719958	460.9980900854182	2.351570112778796	1.169022156225449E-4	0.5835704638474317	1.2148157104932015E-4	6.7382028644667E-9	0.658160120713394	-652.128138011558	3064.745212873329	4826.215071203003	648.0660106310524	882.7675172887689	126.95902123022985	14	22	40	2	3	0.18820329591350632	0.3029142506967434	0.29458876583496835	0.21429368755478231	
2170000	-10511.94337851152	-9828.106977818981	-683.8364006925385	-9828.106977818981	474.03527251198364	2.4756669825463518	1.296119368930049E-4	0.6371674399588346	1.282656876787061E-4	7.084492480619081E-9	0.6251705897410615	-642.2607015680528	2291.7725458690534	5357.4310118154635	216.2377925420067	651.2226522216241	32.23688540139377	18	16	5	39	3	0.18820329591350632	0.2836436669175658	0.3138593496141459	0.21429368755478231	
2180000	-10508.958005698463	-9834.630026150287	-674.327979548175	-9834.630026150287	383.09332974709304	2.7927469809112266	1.457045054175316E-4	0.5686491933432717	1.5637791291227865E-4	9.804826264125044E-9	0.6339159114730779	-635.2535759131555	2531.3016001247943	2711.6903126831567	1381.1096532096453	493.729235970885	9.046598530337967	22	15	7	34	3	0.20266507358817798	0.2919923152090312	0.31207050164648253	0.19327210955630866	
2190000	-10505.434185311866	-9829.78937339247	-675.6448119193959	-9829.78937339247	422.2383889004305	2.4490907976711846	1.2152373210917689E-4	0.5920214457248082	1.427626534060835E-4	6.2571827954517215E-9	0.5878983728069681	-635.2941987066315	2761.8483330620275	6154.589986204979	246.27094472073313	448.4559049441305	8.033953661282625	23	13	19	24	2	0.20438751386977183	0.297210056836957	0.309732191437033	0.1886702378562385	
2200000	-10524.732142481493	-9838.84437911341	-685.887763368083	-9838.84437911341	425.262201660075	2.574133518146262	1.3375610701323097E-4	0.659002503203317	1.3520637078064405E-4	9.09259150119405E-9	0.7380373834349129	-645.972685159527	1916.761261082126	5290.438436587834	753.5571510132719	356.14648096692576	6.616169341322517	18	14	3	43	3	0.2038921134939111	0.297210056836957	0.3102275918128937	0.1886702378562385	
2210000	-10539.070948514294	-9837.449024776788	-701.6219237375057	-9837.449024776788	521.9759953623136	2.6215182821012077	1.1520238309364392E-4	0.6981803409972129	1.1543631159939116E-4	6.859275433128878E-9	0.7024316949657664	-661.0349064632734	2505.463163413564	4262.495171116139	917.5488141073808	602.8403639166713	182.29263050825284	9	21	7	42	2	0.20104720138262283	0.297210056836957	0.30080122827558947	0.200941513504831	
2220000	-10582.976763012584	-9836.96875279966	-746.0080102129243	-9836.96875279966	840.4836030573274	2.5144134364141792	6.659378843722197E-5	0.6566028041566878	7.140739481217128E-5	2.5500061458775477E-9	0.7426554201593389	-700.9739985783797	7524.103794369429	10865.755888281394	2885.199331242723	1053.5435996577012	617.9127780996854	27	2	7	32	13	0.20104720138262283	0.31004463219786005	0.2894029816408758	0.1995051847786416	
2230000	-10647.236099561376	-9852.814546260015	-794.4215533013615	-9852.814546260015	1626.652210870884	2.411239946917824	3.82982515378998E-5	0.6349541750840106	4.092528611771656E-5	8.277828391426714E-10	0.758669553940117	-746.2385068628653	15467.535078672767	19992.7966693789	8837.560768494845	952.3098624935113	961.7882302155592	28	11	1	16	25	0.20104720138262283	0.31004463219786005	0.3023651602712023	0.1865430061483151	
2240000	-10601.139218158967	-9828.119835198551	-773.0193829604158	-9828.119835198551	1015.0590909707054	2.6008651217082113	5.571406477766266E-5	0.5246559101029903	5.9889700335074054E-5	1.1880141639062623E-9	0.6064089999284626	-729.818419095811	10256.761996451005	3138.9194672701205	1596.9710136841732	1284.7465619763914	822.8248766120646	30	18	5	20	8	0.19097816987894972	0.3165595830876047	0.2958502093814577	0.1966120376519882	
2250000	-10570.004777701364	-9836.155346239279	-733.8494314620854	-9836.155346239279	746.833499178046	2.3331952120993145	6.392423220656305E-5	0.48140216837391614	6.871616465644287E-5	1.2411935236002082E-9	0.535086666888504	-692.1150923135745	4777.443421919441	6567.164361631888	1923.8603013107552	821.1627153499422	3.7637541758426982	5	28	14	31	3	0.19097816987894972	0.3165595830876047	0.2958502093814577	0.1966120376519882	
2260000	-10594.965392810473	-9826.587631148113	-768.3777616623591	-9826.587631148113	1023.7696643426358	2.799259132683042	4.9728134593181295E-5	0.5429636263513282	5.333470556858727E-5	9.220853371895905E-10	0.6004580399330769	-722.0330616647341	4208.060235334341	9686.570404002247	10228.002048503387	2109.3805800347454	9.924261669389479	17	5	9	47	3	0.18616260102315088	0.314714198169826	0.3074305848553919	0.19169261595163153	
2270000	-10678.866280938875	-9835.727653514834	-843.1386274240414	-9835.727653514834	2697.9356820669495	2.7729963249084815	1.885725306532893E-5	0.5044834557982861	2.0651853307832267E-5	1.1239907157125721E-10	0.5348163617424918	-789.8768972720911	12994.422743285422	20122.384962867498	65586.51595056428	5163.688673875389	18.96713848085185	18	6	5	49	3	0.18616260102315088	0.314714198169826	0.3135686291239998	0.1855545716830236	
2280000	-10669.487863842767	-9847.549674182606	-821.9381896601604	-9847.549674182606	2109.9817952515414	2.5374408308873706	2.353300195865303E-5	0.506681168206995	2.4675310666774448E-5	1.5374775425103323E-10	0.5429946040071248	-767.6774615402852	32185.26474408757	19029.115576722575	72871.00225751518	3579.0325984241954	8.140224701744337	1	23	4	50	3	0.1844165625579289	0.314714198169826	0.29547112294038586	0.20539811633185956	
2290000	-10648.613425445319	-9839.423183837054	-809.1902416082656	-9839.423183837054	2060.570367414229	2.6378708447946497	2.5644067967448842E-5	0.5157628170819151	2.6682478653409815E-5	2.3172779632391522E-10	0.5769989490517542	-758.78483033131	11478.917424092268	15564.174597062156	36049.77196522716	2822.75994361705	2.7467449836553097	18	1	12	47	3	0.1844165625579289	0.314714198169826	0.29547112294038586	0.20539811633185956	
2300000	-10726.250545006786	-9842.853586210202	-883.396958796584	-9842.853586210202	4326.623095815013	2.6378708447946497	1.2735605540110402E-5	0.5514769084134892	1.2793293176225929E-5	6.692065226128578E-11	0.6366287218691119	-830.2829704784783	21860.90758269019	19019.87229257943	49030.641078034474	7233.067807739569	20.23070819109926	9	12	8	49	3	0.1966587450602809	0.2929248785895709	0.29547112294038586	0.21494525340976264	
2310000	-10620.269144622258	-9840.805928584065	-779.463216038193	-9840.805928584065	1070.9054403594566	2.423215373764988	4.9001439703361484E-5	0.47127928773150685	5.1685931180151356E-5	6.138217035976905E-10	0.5288063235893883	-732.5666421684471	7652.988053732467	18185.63446796163	8156.429818818339	1832.7865765017605	9.398451038062008	17	16	1	44	3	0.20708050947253634	0.2929248785895709	0.29547112294038586	0.2045234889975072	
2320000	-10616.463021818297	-9820.409396091221	-796.0536257270766	-9820.409396091221	1207.6445583501463	2.6194753954663845	3.9188427274524415E-5	0.4093236689213035	4.359774917271745E-5	3.547663303633771E-10	0.4594470021559662	-747.7502290535491	11495.884793256178	18607.280654919214	14513.47817551104	3262.2381323564596	5.063865779616601	13	5	9	51	3	0.18736137409129627	0.30996184144970773	0.316380887710203	0.1862958967487932	
2330000	-10614.321650282041	-9836.372533368316	-777.9491169137252	-9836.372533368316	1180.811728075905	2.558714470495594	4.2456068203645634E-5	0.42973527961227664	4.610717932482472E-5	4.671380308077237E-10	0.5018138818623928	-731.4033447360661	14821.98094400152	19590.625514768617	5153.976223470937	1726.3434989707193	11.026991031923743	19	8	10	41	3	0.1885651395751199	0.3087580759658841	0.29452602272464024	0.20815076173435598	
2340000	-10650.851904021969	-9841.587010061585	-809.264893960384	-9841.587010061585	1569.9955031039217	2.5593129112105366	2.986423441032542E-5	0.46806139294589466	3.498537559086265E-5	2.9082144807886406E-10	0.5262820769836815	-761.8206247170268	10001.010758048487	14714.86373243439	12109.096930215042	2547.8445830625055	24.684029433651432	13	17	1	47	3	0.1885651395751199	0.2861304779030259	0.3171536207874984	0.20815076173435598	
2350000	-10571.84229451508	-9831.513637810333	-740.3286567047475	-9831.513637810333	743.9659501202663	2.7179657440465714	6.548297578421888E-5	0.5234667387794972	7.407906555245059E-5	1.9022930058829815E-9	0.6469305125855501	-696.960654455116	6423.814947368916	8869.747788473516	899.3859339738705	1256.3168745158346	2.660389517670897	13	16	20	29	3	0.1885651395751199	0.3093914057637537	0.3081963527501704	0.1938471019109563	
2360000	-10582.666028845737	-9832.938500518403	-749.7275283273337	-9832.938500518403	849.0215168226894	2.4780078726456063	5.97211569730869E-5	0.5089518682827728	6.167726456761346E-5	1.2301101146957185E-9	0.5865781804834415	-705.3841013881892	6668.443334956172	13526.291381787913	2268.1710005284635	1115.5305452724435	7.134066976993048	25	5	7	41	3	0.1885651395751199	0.3093914057637537	0.3081963527501704	0.1938471019109563	
2370000	-10610.109448976338	-9866.37846424212	-743.7309847342176	-9866.37846424212	796.5174032861581	2.439633618501999	6.259411722101929E-5	0.4194829201364657	6.438980390490984E-5	7.882042497832504E-10	0.4506069308983726	-701.7277986796363	4494.644632735313	7798.915622950762	1104.5741226448756	1038.742999981192	5.446088170487332	1	31	41	5	3	0.1885651395751199	0.3093914057637537	0.3081963527501704	0.1938471019109563	
2380000	-10596.654921463096	-9864.861220457464	-731.7937010056321	-9864.861220457464	634.8094611940588	2.5696608847336506	7.956373999794276E-5	0.44035502451095626	8.501020006959929E-5	1.1392034160855819E-9	0.42691770819688807	-690.63855886265	6748.039579312033	4508.890801184933	1219.1373473520189	869.7430477158804	8.959467965451417	30	1	29	18	3	0.1885651395751199	0.3093914057637537	0.30400910007289234	0.19803435458823437	
2390000	-10572.769953621317	-9842.911838818363	-729.8581148029527	-9842.911838818363	533.6022434594729	2.532791172925954	8.197898398524305E-5	0.5505828523093413	9.625046481457909E-5	2.369495406456045E-9	0.5713451225708507	-689.1428421308703	6067.938785327319	2703.03927868651	927.5043055634067	909.842340868873	25.203863581627687	32	5	29	12	3	0.18975922813259696	0.3140421499174857	0.2971363341568998	0.19906228779301788	
2400000	-10561.397049988433	-9837.68384454524	-723.7132054431936	-9837.68384454524	570.1676214931143	2.6626651394469474	7.795126275868966E-5	0.56686392242371	8.989725525007811E-5	2.4046614565507017E-9	0.621049890473021	-683.1700705846259	4735.571402443572	1798.8481787257192	1646.7019292808986	909.3658406037641	2.3337338797764056	32	14	3	29	3	0.1856609643558599	0.2988906480520361	0.3196799634056602	0.1957684241864441	
2410000	-10568.421373995126	-9838.724044750565	-729.6973292445623	-9838.724044750565	532.1199042930199	2.6626651394469474	8.538612693384816E-5	0.6424738123138203	9.7514905779511E-5	3.5531312016547195E-9	0.6561802715549165	-686.790873499207	4380.726868263799	6061.803956734635	3822.80149510397	763.5643710859897	13.062075698255022	34	1	5	39	2	0.1856609643558599	0.2988906480520361	0.3196799634056602	0.1957684241864441	
2420000	-10554.305162819992	-9836.424301379897	-717.8808614400945	-9836.424301379897	508.65524958360163	2.7010779436101564	9.819775865350338E-5	0.5649787926404074	1.0549278473985534E-4	3.3602876874446427E-9	0.6019406761883827	-674.6130298252524	3627.1720123648975	2181.1797317357364	5789.084656793231	1100.6743454406214	15.315271779118588	8	14	16	40	3	0.17408674954115902	0.3015815307630858	0.3209993140618311	0.20333240563392435	
2430000	-10599.224484642727	-9840.137715500268	-759.086769142459	-9840.137715500268	891.675087981439	2.8381587550183625	5.704991216149341E-5	0.7438948657784354	6.0247021951284155E-5	1.8294120099915099E-9	0.7712947942975447	-713.9419507759818	5268.954762885033	5178.078007353168	8470.0390848821	945.3005710002662	114.78348836170379	13	4	18	43	3	0.20031333311426325	0.3015815307630858	0.3209993140618311	0.17710582206082012	
2440000	-10598.792879964283	-9835.573869954196	-763.2190100100871	-9835.573869954196	754.8912437096373	2.4259587336342885	6.415449475254993E-5	0.6644649330132959	6.61838434057883E-5	1.516024760398975E-9	0.6689486333077315	-716.2660733742811	12373.126967490129	5908.245446082934	10928.731444648618	1486.7083895042074	93.2758283222832	9	12	14	43	3	0.203104732237129	0.28887136630083254	0.3209993140618311	0.1870245874002076	
2450000	-10601.533936404518	-9840.88488392228	-760.6490524822381	-9840.88488392228	716.8532327711423	2.726481900904124	5.98304163257236E-5	0.6090358222640496	6.981501633830294E-5	1.1313282556023215E-9	0.5502797919687927	-712.9816768952126	8734.011370269676	11352.929218631183	7089.866339320411	4155.970126950783	1042.1194228584159	12	7	13	3	46	0.17875550121061035	0.28887136630083254	0.3209993140618311	0.21137381842672626	
2460000	-10610.756409398597	-9851.96194073602	-758.7944686625751	-9851.96194073602	797.7004338284459	2.6207638738238477	7.112576741646959E-5	0.49501153145833565	7.335467393009083E-5	9.085368752934176E-10	0.45945635097882565	-712.3880782026537	2363.5912083161834	5770.980758739785	4382.130010833626	7680.770565893639	1055.3954967896532	1	8	4	24	44	0.19281354083733512	0.30495388672890683	0.29827966834189445	0.20395290409186387	
2470000	-10632.946534154002	-9837.943144471541	-795.00338968246	-9837.943144471541	1252.8920592368759	2.4994492825915655	4.360312004611778E-5	0.5239966410510839	4.6621686881736236E-5	4.870098018748309E-10	0.5194367849876619	-745.9524551343764	4198.110858823615	5637.267344040856	10008.021111875512	17112.74059876826	1688.4109964449901	1	7	17	7	49	0.19131158124312064	0.30645584632312134	0.304168375766889	0.19806419666686934	
2480000	-10649.075188731638	-9840.475746787402	-808.5994419442361	-9840.475746787402	1943.1679317784813	2.582296889796369	3.797651734126061E-5	0.5469489444862549	4.044622835400171E-5	5.370810756306267E-10	0.6004666238271739	-760.7798755025153	10951.875890104307	15476.618764888251	8361.782854371859	2723.894740754415	1075.6939347845307	2	18	25	9	27	0.19131158124312064	0.30645584632312134	0.304168375766889	0.19806419666686934	
2490000	-10639.209007449674	-9843.401861408189	-795.8071460414851	-9843.401861408189	1696.0892469407338	2.4494327323715956	4.026254440010379E-5	0.46276168735752127	4.259946589425198E-5	4.1700890040235177E-10	0.5062453395704442	-748.4483280155405	8035.535150335711	20126.98582445569	1476.6354605212134	1427.8711698244451	2501.8844617249156	20	16	13	22	10	0.19131158124312064	0.3196860012343628	0.2909382208556475	0.19806419666686934	
2500000	-10622.343029222979	-9842.735303734793	-779.607725488186	-9842.735303734793	1603.8898914971785	2.4494327323715956	5.255858715974442E-5	0.4442870580256358	5.3107307374354164E-5	7.131367090071717E-10	0.4892099247628558	-734.2055129040764	5425.881764852659	11494.884630830631	3199.2589894492125	1776.462188286733	1438.271189401015	24	10	7	33	7	0.19653278019227374	0.3019763277636735	0.3034266953771837	0.19806419666686934	
2510000	-10615.20301641943	-9849.606115209215	-765.5969012102134	-9849.606115209215	1539.9325228993455	2.538288656457197	5.766072319826374E-5	0.48683029808195083	5.868267612662454E-5	1.1737875781156527E-9	0.5659933229741286	-717.4345086570339	5767.117335117691	16449.50232274646	15880.206478802018	1381.186934324673	827.6819777949872	20	1	13	15	32	0.19653278019227374	0.30386000053676	0.3034266953771837	0.19618052389378288	
2520000	-10558.687826495589	-9822.787636183893	-735.9001903116953	-9822.787636183893	1021.7736562617167	2.535426733896918	9.371541042694974E-5	0.5811067857689014	8.939642460280724E-5	4.545256413781469E-9	0.7230607805097824	-691.3827252154592	2479.6562159243063	5956.788553188947	2739.1402564732366	736.5767282431062	1834.5757726494542	5	25	11	39	1	0.19653278019227374	0.30386000053676	0.3034266953771837	0.19618052389378288	
2530000	-10581.399372452288	-9856.396144772567	-725.003227679721	-9856.396144772567	960.752205535626	2.7208961678032444	8.751729738689191E-5	0.4462755637311754	8.97415210375413E-5	2.499670554230257E-9	0.5289286407097664	-684.1618236583669	3272.6011691434082	4238.929209176804	592.0782073467348	914.6454274592686	431.66061267706874	13	23	24	20	1	0.19808927986394786	0.30386000053676	0.3117485613410788	0.18630215825821364	
2540000	-10566.955691756562	-9856.941981495005	-710.0137102615574	-9856.941981495005	1168.2085903768307	2.7208961678032444	9.646975386776405E-5	0.496560431157048	9.751396775251613E-5	3.2153018979456E-9	0.5857189273153076	-666.3020402485199	3040.1687295572196	10761.29588004566	1247.7462035074057	338.9159693052896	568.3270135742821	21	10	23	3	24	0.20606858879584944	0.30386000053676	0.2962976364644137	0.1937737742029771	
2550000	-10527.917339346564	-9830.357598625964	-697.5597407206002	-9830.357598625964	773.5500490655912	2.6026839378080133	1.163287680498088E-4	0.6280174049407583	1.1486653401930914E-4	6.6489332517946435E-9	0.6849605440880042	-651.6937493941251	1929.8229076397993	9728.48519030701	3444.7850576880187	994.6607740367192	580.5701143324828	25	6	2	11	37	0.1923887225680187	0.2834254397831937	0.324978762828446	0.19920707482034183	
2560000	-10511.074026055187	-9841.118000327406	-669.95602572778	-9841.118000327406	521.8549423040809	2.6026839378080133	1.7145002119869758E-4	0.7054366910785952	1.5819303369213976E-4	1.627415583045041E-8	0.7460386268393802	-627.3600252638824	1833.1087526106385	7361.419130450217	527.5382399457771	411.980455728232	417.1103812918968	24	4	8	12	33	0.1923887225680187	0.3117569802380439	0.31099738116711323	0.18485691602682439	
2570000	-10504.665622890407	-9825.611310078624	-679.0543128117822	-9825.611310078624	645.9278818449258	2.6026839378080133	1.7138084533450493E-4	0.7157023918398316	1.488785041961627E-4	1.502605221380035E-8	0.7598785326213933	-635.2765547213737	1397.7780647267832	7211.922484956397	1213.8208880009508	489.42826190032946	418.5712421009438	24	9	4	22	22	0.1923887225680187	0.3049069783702533	0.31099738116711323	0.19170691789461494	
2580000	-10489.89336689799	-9825.666012063473	-664.227354834517	-9825.666012063473	542.5527857060644	2.6026839378080133	2.0616655854548992E-4	0.6741994720499513	1.855256276380399E-4	2.0692025337213536E-8	0.7321643206007247	-622.8749034683034	1256.9394880146929	4186.920108393668	1499.2051819423968	308.6667802358211	434.65584156620093	22	9	4	40	6	0.1923887225680187	0.3049069783702533	0.31099738116711323	0.19170691789461494	
2590000	-10509.333016847928	-9846.563715548644	-662.7693012992842	-9846.563715548644	484.2595362367333	2.6474768360112635	1.8259562723869194E-4	0.6516398896070985	1.81053927097659E-4	1.570687954577896E-8	0.709809340374499	-620.8734816684288	5502.662250984766	3261.944176292498	3785.073365422049	349.9698874064199	106.31830550569804	5	23	5	47	1	0.1923887225680187	0.3049069783702533	0.30794164976510985	0.19476264929661832	
2600000	-10498.098334000275	-9855.437427763924	-642.6609062363519	-9855.437427763924	360.8425174710159	2.5388320625608585	2.22336636399485E-4	0.5441354312993981	2.232961203883491E-4	1.3832803998025802E-8	0.5439434997377436	-601.6957446225048	2122.7695480114344	1785.6685149977945	4856.000199425817	323.7893231016092	107.74154368684181	25	2	5	46	3	0.1923887225680187	0.3049069783702533	0.30794164976510985	0.19476264929661832	
2610000	-10461.944660821933	-9848.3383399593	-613.6063208626327	-9848.3383399593	262.56813721564174	2.5388320625608585	2.37692886820942E-4	0.5959034186052778	2.4672460161416563E-4	2.630756811463052E-8	0.6694443350467338	-574.8492544292917	1743.0894697997405	1045.4461353246472	2783.677616431625	241.91696405726447	0.6388611559189967	9	13	10	46	3	0.19868371402183302	0.3111201037532482	0.2954335329283006	0.19476264929661832	
2620000	-10449.64758842018	-9836.238021596217	-613.4095668239635	-9836.238021596217	276.2590891868205	2.466410176556829	2.2401985887509298E-4	0.5639580507147507	2.494393579374401E-4	1.9477440443790384E-8	0.5623562266110593	-574.2990361294798	2466.2688965080633	1056.7957024456496	2682.205114383712	268.00919545678073	1.3960133754906372	7	13	10	48	3	0.2009278164277261	0.30638974874530384	0.2954335329283006	0.19724890189866962	
2630000	-10453.154957674567	-9832.011275851506	-621.1436818230616	-9832.011275851506	287.94497951661515	2.4521354660278263	2.2323332757405337E-4	0.5782468334956256	2.3189844488436762E-4	2.092186602970894E-8	0.6658760109842431	-578.4295980703197	5220.73548369405	1623.7330687586768	5462.213086352326	344.63072922349426	0.5595844532369413	2	23	5	48	3	0.2009278164277261	0.30638974874530384	0.2953816949187137	0.19730073990825653	
2640000	-10510.044339741567	-9851.395667131803	-658.6486726097643	-9851.395667131803	369.49708596934516	2.315989867510646	1.6040813492764996E-4	0.6256300849567359	1.712009937144439E-4	1.0809661072926385E-8	0.6390295133561311	-619.457937650204	2566.997596524609	3976.2049646201326	1158.0194980203491	356.8379691125037	0.18954846699241876	15	17	10	36	3	0.2009278164277261	0.30638974874530384	0.2953816949187137	0.19730073990825653	
2650000	-10499.847403849315	-9840.623167548787	-659.2242363005274	-9840.623167548787	337.2076812768278	2.870838663987635	1.6521578704211878E-4	0.5032650363701909	1.7866283321228712E-4	9.894648284740404E-9	0.5853140896931447	-618.462359392402	1208.5162301216901	1717.356601867874	4855.807240488692	575.209394676635	0.8326053774663614	14	6	12	46	3	0.2009278164277261	0.30220884009511234	0.2995626035689052	0.19730073990825653	
2660000	-10503.3519444164	-9837.883405244833	-665.4685391715662	-9837.883405244833	363.56011157727283	2.882489774564148	1.551909352467021E-4	0.5803051410306537	1.57721593992815E-4	9.14564962891576E-9	0.6430071690773942	-623.2318783490724	1755.9347477670503	6202.376875777913	2920.273280943564	505.3563593657036	1.115763263723566	1	1	31	45	3	0.2009278164277261	0.3062459130316318	0.2995626035689052	0.19326366697173708	
2670000	-10526.91844149101	-9841.722216671556	-685.1962248194542	-9841.722216671556	392.7407628225901	2.368438089912817	1.4920167427260312E-4	0.5693555071458184	1.5181916501581905E-4	8.25042694240632E-9	0.620556276192877	-642.4967699638397	4595.160979858706	5530.953663881493	6533.836692464281	412.0691181269984	4.656445041696692	12	6	19	42	2	0.2009278164277261	0.3062459130316318	0.2995626035689052	0.19326366697173708	
2680000	-10511.192871171937	-9841.189466211432	-670.0034049605055	-9841.189466211432	403.12077371118295	2.368438089912817	1.8307666574107862E-4	0.650705431414321	1.8554152479586565E-4	1.641482511080163E-8	0.6782195648276969	-627.6611857556604	2240.433940519711	8637.350597764336	921.1606977421193	483.30322585475574	63.63414474224605	28	3	5	43	2	0.18818460028364822	0.3062459130316318	0.2995626035689052	0.20600688311581497	
2690000	-10510.34926508464	-9829.70055690582	-680.6487081788201	-9829.70055690582	494.29644516266893	2.5286484381581875	1.8218213105092234E-4	0.6485773556068193	1.6399850903950743E-4	1.985476677438373E-8	0.8103330181051835	-640.9977057385898	2410.5527151822434	3563.5198850422867	769.8319364577026	460.2572492165028	252.2674196110633	24	11	27	16	3	0.18818460028364822	0.3062459130316318	0.2995626035689052	0.20600688311581497	
2700000	-10507.448275888251	-9825.957264118919	-681.4910117693319	-9825.957264118919	497.0157177548373	2.6647873314056234	1.7164972963099756E-4	0.6502004667404631	1.5617734109262923E-4	9.215816137638148E-9	0.6449582819982196	-642.0221427674644	2436.4328884155952	2750.9584815262956	395.27329123310614	532.3541418671198	394.3717628219534	12	28	30	2	9	0.18827612862089294	0.3062459130316318	0.31214429698069346	0.19333366136678198	
2710000	-10514.018446630607	-9846.31263636062	-667.705810269987	-9846.31263636062	393.6548573869623	2.6921253681800392	1.8267017137460926E-4	0.5252641985724947	1.751588038935159E-4	1.064384083170603E-8	0.5835411982906593	-627.9630176452318	1558.7135869292258	2800.4556666417393	404.2947554375275	955.2604736776613	13.43226714510494	27	5	40	6	3	0.18827612862089294	0.309674574802932	0.322727879596841	0.17932141697933426	
2720000	-10510.682351753609	-9838.571628218548	-672.1107235350612	-9838.571628218548	410.1218355315168	2.550672514893364	1.7554095340712573E-4	0.6306174211498593	1.5860750485345029E-4	1.2385272865369497E-8	0.6784930067997996	-633.7015862652537	2252.971034474279	2523.764320845061	912.1604085256012	446.322526616267	9.141082514335942	17	15	6	40	3	0.18827612862089294	0.309674574802932	0.322727879596841	0.17932141697933426	
2730000	-10527.438014788702	-9858.208301787725	-669.2297130009778	-9858.208301787725	399.61412361236944	2.5543697548426088	1.7234643881286572E-4	0.567913981913056	1.640464095694179E-4	9.787942941275154E-9	0.5984019856440705	-629.0004263979538	1241.7968695969373	3046.3420120153305	2811.937347033668	606.0105796932369	1.4259001836735308	3	22	11	42	3	0.18827612862089294	0.3092574142485046	0.322727879596841	0.17973857753376166	
2740000	-10516.704336378185	-9825.277478549358	-691.4268578288256	-9825.277478549358	447.9669021240627	2.5543697548426088	1.4853014996955743E-4	0.6319341736549576	1.4782798340699072E-4	1.2575378734213254E-8	0.758292953911331	-650.9928108527752	2875.224499144017	2646.809326923502	1896.77783078693	475.2086536366445	376.6616582769839	13	22	5	38	3	0.19589724884635598	0.3029013130803765	0.2947089497674147	0.20649248830585304	
2750000	-10543.145352989744	-9849.641823739237	-693.5035292505071	-9849.641823739237	611.9923201156232	2.5543697548426088	1.5520366241938386E-4	0.6046758631017738	1.4557858131322295E-4	1.1602756355529873E-8	0.6924347861157512	-652.2698207512846	2822.9917845615223	674.4496233352393	1623.4304930131798	118.61424597482142	450.73793628736104	40	33	5	2	1	0.19589724884635598	0.30278438801135715	0.28940191000598936	0.2119164531362977	
2760000	-10520.189917032778	-9824.421971353026	-695.7679456797522	-9824.421971353026	768.0611618718852	2.5543697548426088	1.411462026262689E-4	0.6735917679187987	1.3510355063642553E-4	7.900553849072982E-9	0.6762743695179522	-655.3022399646956	1803.9695065278245	3431.234356648422	506.0615493619365	886.1890057046791	127.2955207786178	3	36	24	15	3	0.2031706092191181	0.3095408042489319	0.2919758003697044	0.19531278616224582	
2770000	-10532.709530915416	-9838.339980769953	-694.3695501454614	-9838.339980769953	652.806047296946	2.5543697548426088	1.5462728366203566E-4	0.5704133950712273	1.5413167704782317E-4	6.565445301223109E-9	0.5527941028789221	-655.4050768283438	521.650835469017	2177.3948794346757	1077.4835175014716	609.5958123851358	66.96371068653023	1	44	14	20	2	0.18054015898237244	0.3095408042489319	0.31460625060645003	0.19531278616224582	
2780000	-10538.82217629837	-9848.258567891557	-690.5636084068135	-9848.258567891557	682.2029101834573	2.7872606392466266	1.4906514262408055E-4	0.631991722575306	1.4632569324072374E-4	7.586871408215952E-9	0.5993466330583662	-653.0508212264757	3391.2174029585026	733.4336662821713	427.4577882214266	322.1633382023845	306.6731651687922	31	32	11	3	4	0.19866519459169457	0.3095408042489319	0.2964812149971279	0.19531278616224582	
2790000	-10553.500014178999	-9856.256104083095	-697.2439100959034	-9856.256104083095	562.7122978895321	2.7872606392466266	1.466762190195652E-4	0.562917110123618	1.4391483950173587E-4	8.740301483398324E-9	0.6088004569371975	-658.9910271773527	2280.091697422252	1361.4045900882106	811.61582004051	439.11697311920216	425.586248508516	32	11	12	7	19	0.17437494482289032	0.3095408042489319	0.31404564419369363	0.20203860673448437	
2800000	-10523.145665459682	-9829.496993252895	-693.6486722067872	-9829.496993252895	514.2697278265076	2.654541905556813	1.427388929762737E-4	0.5320057511693675	1.502788505764699E-4	6.119236933305709E-9	0.561820742406307	-651.2252505992392	2592.744300055466	2960.097374715881	1225.4020729032252	2533.0224334830114	529.1480697698989	3	24	18	3	33	0.19284005609621177	0.3059367068388882	0.29918463033041587	0.20203860673448437	
2810000	-10570.09790315334	-9840.257480512566	-729.8404226407741	-9840.257480512566	816.8793064642234	2.654541905556813	1.0218012124866003E-4	0.6379040585453839	1.0752349753964336E-4	4.78360982957471E-9	0.6433759543183328	-686.9454189853672	4805.154265358703	4372.964719886874	2083.4588456021647	1342.5635351508135	525.4564628141202	9	26	2	22	22	0.20834057185328556	0.3059367068388882	0.29918463033041587	0.1865380909774106	
2820000	-10573.460948495818	-9836.15831512668	-737.3026333691375	-9836.15831512668	1163.2222025793656	2.6108037701209184	8.65152940075112E-5	0.5242086486162828	8.940181522147794E-5	2.1880076646395552E-9	0.5165817391042475	-695.6833699406769	3746.3150833167306	3440.4328380676243	658.7990852481792	1168.5084065227686	812.4098805102411	41	3	3	2	32	0.20834057185328556	0.28795291335997664	0.29918463033041587	0.20452188445632213	
2830000	-10571.884644238877	-9851.113225408286	-720.77141883059	-9851.113225408286	1022.9577987952856	2.4507209444101097	1.0382534988933151E-4	0.5725522465210979	1.066586806014629E-4	3.658082534986873E-9	0.5613428076878262	-682.8151312258129	3118.8719723844447	770.672420572481	721.6704508893605	639.3052090533093	73.02741193283516	41	5	3	28	4	0.20834057185328556	0.28795291335997664	0.29918463033041587	0.20452188445632213	
2840000	-10560.218624422652	-9850.379924047615	-709.8387003750372	-9850.379924047615	841.8271199182683	2.4507209444101097	1.2421949212819262E-4	0.5723798055141176	1.2040167324817043E-4	5.7945142101451996E-9	0.6040909656388166	-669.4328176687212	3345.7763218605164	3131.985757593084	1582.3580568502302	636.4195531851828	297.26102298103314	9	23	23	22	4	0.20834057185328556	0.2894699078928621	0.2976676357975304	0.20452188445632213	
2850000	-10582.0008859404	-9835.129146338546	-746.8717396018538	-9835.129146338546	1732.9863873959498	2.4507209444101097	8.2711704533226E-5	0.5742036439339185	7.834332330641489E-5	2.449656775237968E-9	0.5987394159542093	-701.4684804374486	8002.525529574217	5181.746857113462	3961.940884908091	3246.0352512815616	894.5676842152708	1	6	2	46	26	0.19322145357304688	0.31448497743301895	0.2976676357975304	0.19462593319640392	
2860000	-10554.713283878691	-9844.590165199641	-710.1231186790496	-9844.590165199641	855.8641471560586	2.7195004466777477	1.3269440240093586E-4	0.6821545633107967	1.2306531926271444E-4	8.70124518163678E-9	0.6909523326309757	-668.553943165246	2686.2258418480455	2383.6081842894637	1809.817893270276	1404.7214602226313	517.4810929573889	29	10	6	6	30	0.19322145357304688	0.313647926271394	0.2985046869591554	0.19462593319640392	
2870000	-10575.21967695742	-9844.975478033328	-730.2441989240925	-9844.975478033328	1096.062177206137	2.507188470977326	1.0123789880447686E-4	0.6371865027382775	9.513595232450397E-5	4.435814086178479E-9	0.6524098128964686	-689.9567644879405	2683.863401510417	1239.5477298751616	2412.9990256028586	637.8498715349101	141.84632629312276	24	3	21	31	2	0.19322145357304688	0.313647926271394	0.2985046869591554	0.19462593319640392	
2880000	-10553.100977577553	-9828.318480406328	-724.7824971712257	-9828.318480406328	994.5493563698459	2.6880223708507867	1.02988266439226E-4	0.5564128687264562	1.0006214264650234E-4	4.7343518810630714E-9	0.657381824023243	-682.6651665913369	4445.092506400165	3843.76044258553	3287.5671509554995	885.8235958434622	144.84660357233653	18	18	6	36	3	0.19322145357304688	0.30887266789140294	0.30327994533914643	0.19462593319640392	
2890000	-10587.120944353284	-9851.04137763456	-736.0795667187252	-9851.04137763456	1148.0589323485028	2.6880223708507867	9.1004859243695E-5	0.4974117837221268	8.9686780056016E-5	2.213564939975204E-9	0.5094429345936147	-695.0429847839833	2624.650728486978	3996.9033970044857	905.324862660433	489.77194037797915	923.1366761696221	20	30	2	16	13	0.19322145357304688	0.29922794320160434	0.30327994533914643	0.20427065788620252	
2900000	-10572.287778714672	-9851.968821427376	-720.3189572872968	-9851.968821427376	820.4019591542525	2.8241635795672657	1.2431225851816677E-4	0.5284748666276747	1.259267510460821E-4	5.048229308712199E-9	0.5506231617519652	-675.5346797842619	9607.513013578575	5717.956189088693	3352.610734338156	2161.346922359712	411.9479252214377	5	5	13	31	27	0.19992240542216103	0.30623403962039547	0.2985824208645126	0.19526113409293105	
2910000	-10558.629832378954	-9835.08871340337	-723.5411189755847	-9835.08871340337	793.1137270346279	2.397408268168042	1.1403623753586811E-4	0.5742079099562231	1.0662131324973439E-4	4.669467363720268E-9	0.5877657143469553	-680.7595676501675	3121.4385010596898	3229.0518534666876	4706.9334917731185	1027.5966930091322	543.5729825240456	3	29	11	11	27	0.2015877270512189	0.31174486091018533	0.29416666003992153	0.19250075199867436	
2920000	-10585.774595352037	-9848.486143447304	-737.2884519047327	-9848.486143447304	1287.7960692151535	2.5157992223118124	9.609631922888978E-5	0.5904394082818176	8.603200853898883E-5	3.5526807921270066E-9	0.6781848937840204	-692.9682347699593	4818.145047952191	317.40400015325133	1896.7600756667534	679.0015760254231	714.8662413694619	36	3	12	25	5	0.1974763265337957	0.2995752710700993	0.30852913133269266	0.1944192710634125	
2930000	-10602.766809249793	-9844.210189920143	-758.5566193296505	-9844.210189920143	1180.6998187760298	2.6944612643628894	7.150558247979889E-5	0.4062988156711131	7.06674504358091E-5	1.1935530327304944E-9	0.47795239927261063	-716.8754254295956	6839.145155446191	2951.135036103808	1628.7739468329721	1121.1177464324667	504.3381671920513	34	15	5	23	4	0.1974763265337957	0.3154961491532752	0.2926082532495168	0.1944192710634125	
2940000	-10611.076272562623	-9853.30136138704	-757.7749111755822	-9853.30136138704	1404.624653587942	2.6515736001020964	6.531663953587293E-5	0.478936169676292	6.222729998008478E-5	1.207113862673008E-9	0.5470939437981792	-712.9518809825304	6415.910365431728	7637.1554464128785	630.0076891165565	2036.2057838840728	78.43813292845896	12	33	31	2	3	0.1974763265337957	0.3154961491532752	0.2926082532495168	0.1944192710634125	
2950000	-10588.452439797149	-9832.736853546627	-755.7155862505225	-9832.736853546627	1511.2656947077514	2.6515736001020964	6.0310455792198326E-5	0.4794556615068504	5.770371173603237E-5	9.100978023337649E-10	0.5222275209706471	-713.6099229958745	5818.834466079829	8797.571639536842	458.55890364317355	602.5557793266054	322.56519776336904	8	35	10	26	2	0.1974763265337957	0.3154961491532752	0.2926082532495168	0.1944192710634125	
2960000	-10615.574585994178	-9832.475274785647	-783.0993112085298	-9832.475274785647	2142.3804740590895	2.6088556399674996	4.372853529188251E-5	0.49570377272666316	4.18571995651486E-5	4.729505102004813E-10	0.5034433734744063	-737.5641651924162	5928.530061709604	8815.4172861457	812.9851263909881	2501.783808997455	272.301570513886	7	35	23	13	3	0.1974763265337957	0.30337972688439796	0.304724675518394	0.1944192710634125	
2970000	-10647.470473092511	-9848.727209413533	-798.7432636789774	-9848.727209413533	2587.902515796533	2.3969970888066605	4.182644011053772E-5	0.6411007588479632	3.852506383219976E-5	1.0350159594029669E-9	0.747493451914239	-751.329634559466	16059.350733513984	17871.52528208481	1089.8794413125659	1329.2955778554806	1955.1577413969037	33	9	15	21	3	0.20063315199676104	0.3025555301900948	0.304724675518394	0.19208664229475034	
2980000	-10699.702743319898	-9842.19639759683	-857.5063457230681	-9842.19639759683	4410.003711585764	2.3969970888066605	1.951973736021567E-5	0.4762529243272946	1.9117456522947297E-5	1.1052554857714912E-10	0.5280440027541444	-807.1840801745341	16619.38990225657	42903.0901458524	2492.176832172065	3120.465947757489	2574.511830223294	36	5	26	5	9	0.19935103128081305	0.3025555301900948	0.304724675518394	0.19336876301069833	
2990000	-10637.515195476504	-9831.115089995694	-806.4001054808107	-9831.115089995694	3193.999845173439	2.5701545043940204	4.036688912034677E-5	0.4515802469902195	3.669791496641164E-5	2.9140780651269E-10	0.44922979206254543	-757.9872501826593	10105.664153225014	13909.788330791891	13547.233622483456	1857.9307518476755	2396.7577289223314	19	13	10	34	5	0.1970364955363184	0.3025555301900948	0.304724675518394	0.19568329875519297	
3000000	-10603.748793385947	-9853.01565109946	-750.7331422864866	-9853.01565109946	1244.2210144266633	2.572319577129904	7.135813052472925E-5	0.4204600947336732	6.906713455810486E-5	8.013839708352414E-10	0.4019514932921744	-707.8002055193334	6543.775746829303	5375.529654222879	2490.2794550353383	1309.7146738788329	607.4930387676756	8	33	8	4	28	0.20087727163671867	0.2987147540896945	0.304724675518394	0.19568329875519297	
3010000	-10588.216209012951	-9853.66735185427	-734.5488571586816	-9853.66735185427	1015.7562362488337	2.5184485092726643	7.837507151628443E-5	0.49628171981124725	7.912434249723155E-5	1.6692950714647104E-9	0.4993602846505553	-692.5443527878002	4709.594543914054	6186.876396208888	1824.704970870185	407.71971743479	511.53973965515786	22	21	6	20	12	0.1870590273283281	0.2949353140644141	0.3208797684985599	0.19712589010869802	
3020000	-10629.408812472651	-9853.989511725282	-775.41930074737	-9853.989511725282	1559.9865946411999	2.5234706807032756	6.0175042833216106E-5	0.5595484470545001	5.57030933336084E-5	8.973777928004389E-10	0.5465235518342281	-727.4450060440607	8894.604086321184	6318.57423756604	9892.689013977953	6587.135417334342	832.3584311752472	4	11	20	15	31	0.19422650232506525	0.2891090594846088	0.3208797684985599	0.19578466969176617	
3030000	-10601.653152426823	-9851.532599709795	-750.1205527170284	-9851.532599709795	1000.6974351445355	2.7479911349867026	9.034984153600388E-5	0.5148226029558701	8.226074603703053E-5	2.0326498093246626E-9	0.5276546858083581	-704.8159825082828	9396.025300826801	2843.625930525773	5785.439313303149	1617.2528993711373	781.7131153896851	14	5	15	15	32	0.19173460314761082	0.30165133114424725	0.3164624542209504	0.19015161148719176	
3040000	-10584.574612869405	-9848.697800074153	-735.876812795251	-9848.697800074153	961.6227351671297	2.8171358413480374	8.277649606805379E-5	0.5295008740152137	8.225654720946309E-5	1.9560286789049364E-9	0.5492812832184433	-693.3458830830928	2835.628487629951	7811.560279471256	494.7606511524122	571.7003544316835	663.5203799703086	8	35	4	13	21	0.18472236781469523	0.30165133114424725	0.31506108501769714	0.19856521602336055	
3050000	-10629.250730857979	-9853.902987994226	-775.347742863752	-9853.902987994226	1610.1432517381756	2.5435294820234637	5.4776737490712886E-5	0.4538084074602205	5.3760907399303815E-5	6.997195831635288E-10	0.49537248524057403	-726.5160387477323	4547.502460721791	12184.255993869881	3192.16325874245	8806.065535693293	1032.9659303942701	8	5	2	27	39	0.18924353747977007	0.3128115730244914	0.3029445330322901	0.19500035646344863	
3060000	-10641.022001593567	-9845.326336143075	-795.6956654504911	-9845.326336143075	1851.317725286031	2.577161017787923	4.7142282716112846E-5	0.45485243624315597	4.803354521306067E-5	5.046306564439755E-10	0.470458006725402	-748.0118476911442	7136.560497731927	15453.248601896337	10399.94815735727	2136.2204590151096	1507.1425383686849	6	16	21	4	34	0.18563064725786166	0.3075508738798336	0.30377148242063146	0.20304699644167346	
3070000	-10614.68261144516	-9841.412852271307	-773.2697591738532	-9841.412852271307	1490.3993891650143	2.4058829349127535	4.877062477322019E-5	0.44221936531132894	5.1560591557293345E-5	5.684818659994303E-10	0.49613804680390233	-728.4657998606074	4404.4572416086385	7351.574586653722	7906.17468665992	863.0377717677854	876.2308750161818	2	6	36	33	4	0.18856539071213907	0.30000346690737667	0.3079713288783393	0.20345981350214515	
3080000	-10637.723127661338	-9847.230524473227	-790.4926031881107	-9847.230524473227	2376.4427740479523	2.7022327838539075	4.119944369545568E-5	0.5194861322797419	4.26981183762417E-5	5.945148992273184E-10	0.5662178363034326	-743.1182117247997	1843.8590548983307	3892.8480439769605	10747.695508064422	8680.704490315558	1159.7502351255173	1	8	16	19	37	0.18856539071213907	0.30000346690737667	0.3079713288783393	0.20345981350214515	
3090000	-10667.460156170544	-9849.1696765285	-818.290479642045	-9849.1696765285	2866.725719695619	2.7022327838539075	3.29398162203579E-5	0.6030227851123808	3.332018633539735E-5	4.664723463342805E-10	0.6341338137321261	-769.9167389614249	11060.530340954208	15806.585696417458	7573.825794395912	3572.0080961897324	1425.691714480424	15	16	18	3	29	0.18856539071213907	0.2971872640438843	0.31078753174183166	0.20345981350214515	
3100000	-10730.229620837163	-9857.093242510507	-873.1363783266547	-9857.093242510507	5362.515780971949	2.641353116840124	1.6850739822947228E-5	0.42984037248031676	1.7798742603639288E-5	6.892067096812867E-11	0.4512177156325968	-818.1623250271764	53267.89500575817	6723.990181551462	24537.635093151814	21030.47795120925	2967.7783182241005	4	2	9	29	37	0.18856539071213907	0.3000863985867599	0.30788839719895605	0.20345981350214515	
3110000	-10788.580841802128	-9867.756376031162	-920.8244657709649	-9867.756376031162	9191.860738751839	2.664736168146962	9.621432602160842E-6	0.4383276725614585	9.602669688762666E-6	2.5901805588580462E-11	0.514093550419568	-865.3072094225929	53542.774546806155	44163.922050781985	42341.916684051575	26573.098896197374	5150.025067797365	6	21	16	3	35	0.18856539071213907	0.30172968025748476	0.30788839719895605	0.2018165318314203	
3120000	-10763.820120850498	-9845.031649418814	-918.7884714316838	-9845.031649418814	10169.51877177046	2.582671509877435	1.247140839972347E-5	0.583293575367283	1.1526037806589256E-5	7.159880112725746E-11	0.6295327508693341	-863.0326875800238	25487.76443657014	46752.82103868678	21453.56134630018	36682.52609331128	5317.411259578178	4	5	6	29	37	0.1894811288240687	0.3008139421455551	0.30788839719895605	0.2018165318314203	
3130000	-10710.512147314968	-9831.127565850084	-879.3845814648854	-9831.127565850084	7641.227251594844	2.7746043079276035	1.727341192021282E-5	0.6621106635230526	1.452141151761886E-5	1.1080228030540982E-10	0.6354427343059654	-826.5024185163566	28155.433585412284	25643.769369795067	26786.718884299247	2175.3658561762445	4147.728204819135	24	12	8	22	15	0.1894811288240687	0.3008139421455551	0.30788839719895605	0.2018165318314203	
3140000	-10727.014260022463	-9840.803868071505	-886.2103919509566	-9840.803868071505	6014.131321964292	2.451055669778152	1.8210580380013126E-5	0.6619814034919975	1.6577977441977275E-5	1.5226207200838175E-10	0.6726216257264096	-833.8844818759379	24219.97511775444	27898.408775928612	22778.732482875945	2156.1841690904803	3952.063092741129	14	33	8	21	5	0.1894811288240687	0.3008139421455551	0.30923287807334643	0.20047205095702988	
3150000	-10725.734621352447	-9853.462180292603	-872.2724410598435	-9853.462180292603	5479.903395841027	2.754857035063978	1.8017382708121328E-5	0.6171947628426162	1.6271206761303978E-5	1.335069338776809E-10	0.6679301451006839	-822.7437434629984	17923.57261656283	29635.173815554732	2097.1328319860286	2017.7681963916984	2909.116004924918	16	30	30	4	1	0.18080272121065252	0.30949234975897133	0.30923287807334643	0.20047205095702988	
3160000	-10599.252398665954	-9829.474924604603	-769.7774740613504	-9829.474924604603	2081.809553295778	2.406442571748758	6.0160070035459576E-5	0.6913787681073797	5.3073800307892926E-5	1.7920950193547E-9	0.7561806960157635	-723.6105478632951	4488.253362612589	10799.312538109236	3504.3054093110336	760.2901366834666	1478.128826553657	16	12	20	20	13	0.19165579013662654	0.30949234975897133	0.30923287807334643	0.18961898203105587	
3170000	-10583.871204794845	-9838.320295700356	-745.5509090944884	-9838.320295700356	2114.8759517179387	2.369210151565469	6.981180437446382E-5	0.765139394662817	6.22362074753313E-5	2.314881845216025E-9	0.6890203716782648	-701.2099252791982	5107.628781119181	7327.559589003388	1886.4792942534868	468.67424927690905	999.2787232061758	17	28	3	26	7	0.19165579013662654	0.30949234975897133	0.30923287807334643	0.18961898203105587	
3180000	-10588.555491205601	-9842.096465855087	-746.4590253505146	-9842.096465855087	2284.414305616454	2.838841316318776	7.061486866633235E-5	0.7936655239917465	6.395890938710457E-5	2.5440998821867308E-9	0.7535679583298561	-700.9927315006621	9181.761697324255	8820.681031529992	2440.2029251086587	343.23228009782747	771.8448490800042	8	17	20	17	19	0.19097332386015956	0.32498810255699995	0.28686220400865636	0.19717636957418433	
3190000	-10602.278913308503	-9845.197196651077	-757.0817166574251	-9845.197196651077	2296.356822066078	2.5699245397218204	6.625117192415703E-5	0.5912869013416301	5.7838419057664394E-5	1.5066127333488488E-9	0.6041234353054526	-710.525801651096	6380.509336143956	10385.198848577618	4089.4020056564564	598.0607195132509	1678.3437561916592	16	21	8	23	13	0.18844916081988572	0.3140368711181796	0.29781343544747674	0.19970053261445816	
3200000	-10588.77976712963	-9824.933857957622	-763.8459091720092	-9824.933857957622	2029.7855009958214	2.631814271407676	6.276314260299718E-5	0.6909481351220755	5.7903987660083436E-5	1.3267659856738633E-9	0.6089127797678312	-719.3844674573256	7864.547186522817	7291.5013212769845	1620.3459740125684	282.04538350539923	793.4213299836865	20	24	3	7	27	0.18919332672656897	0.3128408798178145	0.30248572850326405	0.1954800649523527	
3210000	-10658.674272034375	-9840.372401484123	-818.3018705502518	-9840.372401484123	8032.3540256021615	2.631814271407676	2.968406546947302E-5	0.6116181056840482	2.301011805504358E-5	3.584461758637904E-10	0.654190814431505	-771.7484689442398	18530.398265851723	9954.339358794554	575.1745695536404	935.793251602126	1947.772060881875	39	11	14	3	14	0.18919332672656897	0.3004589779001383	0.30248572850326405	0.20786196687002892	
3220000	-10640.150301951524	-9838.54402586452	-801.6062760870041	-9838.54402586452	3547.748463261994	2.4964314564875703	3.80691448171851E-5	0.5144339368073737	3.4715461720030484E-5	3.9231604343588165E-10	0.5226139670711044	-756.0328550397269	9610.822756583448	11771.362946660167	992.0436395685985	1714.9952812141194	1140.534268219858	39	6	5	10	21	0.20783466873476686	0.29646385810241704	0.3064808483009853	0.18922062486183105	
3230000	-10649.454039660297	-9846.297905024574	-803.1561346357233	-9846.297905024574	1530.9477312053739	2.8080870577225263	3.801735831251111E-5	0.5161057305165163	4.048766658194329E-5	4.2759955954798726E-10	0.5244941118387103	-757.440081160278	9233.310424428204	9832.425314716404	5153.592384941525	1115.315198357099	1072.08786710155	22	16	11	15	17	0.20783466873476686	0.2911043871065007	0.31184031929690165	0.18922062486183105	
3240000	-10590.689632377485	-9831.067457796653	-759.6221745808317	-9831.067457796653	1279.2153674205617	2.8192357456260906	5.3577642256352775E-5	0.5929553247229	5.713274719806074E-5	1.0950815942884184E-9	0.6325328894191495	-714.5782563975772	5995.629333546849	14089.21778320054	1171.0207143865448	968.960349237048	669.7666952760384	27	9	1	38	6	0.18741350358776734	0.2911043871065007	0.31184031929690165	0.20964179000883057	
3250000	-10586.99441111498	-9839.018265456589	-747.9761456583915	-9839.018265456589	963.3219633242401	2.6616482583838934	6.649959739320144E-5	0.6633945419229018	6.888855315395487E-5	1.829329976165423E-9	0.6906231567027135	-704.1074401137593	6472.866469268189	9453.836560152306	859.3712517536457	1017.7559122577053	375.0842822804431	2	33	16	26	4	0.18741350358776734	0.2911043871065007	0.31184031929690165	0.20964179000883057	
3260000	-10627.289229519683	-9848.829237602995	-778.4599919166877	-9848.829237602995	1472.2845999926021	2.543830154283744	4.3701077526962484E-5	0.5600478627252606	4.4292053033571494E-5	6.444434106695021E-10	0.5819049039748403	-732.7839048791436	10988.02870494836	13002.685492389326	703.5227656256097	1563.4508952167926	372.367446538002	8	28	9	32	4	0.18741350358776734	0.3091463255591782	0.30999994655800805	0.1934402242950467	
3270000	-10692.376389414663	-9844.569770869011	-847.8066185456519	-9844.569770869011	3091.309111024518	2.543830154283744	2.0425552995083558E-5	0.7078398663950378	2.037825560335712E-5	1.7211403970742732E-10	0.6751503287974712	-796.8437474409263	18964.423273116357	39195.290673883836	3776.9336126774247	2862.2893382440807	3116.2472231470183	25	7	1	4	44	0.1922439980714417	0.3091463255591782	0.3051694520743337	0.1934402242950467	
3280000	-10741.56390572433	-9840.565373257952	-900.9985324663774	-9840.565373257952	5968.940730212392	2.6103048725762985	1.0373843624405873E-5	0.5305970637428765	1.0649337390130139E-5	3.998581770624641E-11	0.6040816534214093	-848.947332974167	31744.695609969753	62779.71521247172	5884.365423428435	4538.168844353623	1913.4419943408448	4	27	32	8	10	0.1922439980714417	0.3091463255591782	0.3051694520743337	0.1934402242950467	
3290000	-10753.860676411807	-9837.872580553058	-915.9880958587489	-9837.872580553058	10090.64701654697	2.53783855009941	1.0773041104672133E-5	0.7204114305789927	9.695654786400186E-6	5.02236788794295E-11	0.7287935668698776	-860.4564388141905	52322.72921060104	118617.84160286134	7178.286372074839	2796.978825145088	5779.588981052229	26	10	28	4	13	0.19660577898673187	0.29329577458605516	0.302526452630433	0.20757199379678035	
3300000	-10740.399641142387	-9836.042375935811	-904.3572652065756	-9836.042375935811	7906.4096966479	2.3814001247833185	1.1582332658829658E-5	0.6361270382736957	1.1175274134369319E-5	6.65343939919581E-11	0.6840369105081499	-852.5958499203609	43165.855929513884	39473.14115238073	5160.556052367245	4884.81108631609	3011.790866380692	24	16	15	11	15	0.19072281057837082	0.29329577458605516	0.3118075492413871	0.2041738655941873	
3310000	-10763.852811421002	-9850.277484275082	-913.5753271459191	-9850.277484275082	8532.63807916016	2.5049381309075502	1.1263337330763232E-5	0.5176753073259446	1.118589463468746E-5	3.666977128177468E-11	0.5167132127090749	-858.1716800794716	10860.444260286533	60100.892901834355	11486.88727884692	12266.420634321325	5324.816587906093	9	28	2	14	28	0.19072281057837082	0.30579422877686097	0.2993090950505813	0.2041738655941873	
3320000	-10742.562165595127	-9835.230850295455	-907.3313152996725	-9835.230850295455	6849.89297955837	2.511947923920066	1.1873275648239055E-5	0.670991894577827	1.102962351852959E-5	6.293713138406859E-11	0.7328717627435936	-854.4792406427875	34781.98943366129	61965.7285054329	4857.274098996162	3917.183979980872	4423.399151278035	3	35	14	1	28	0.19021017999313364	0.30028186908745497	0.3096044573523698	0.19990349356704196	
3330000	-10755.43064179002	-9848.363491429069	-907.0671503609511	-9848.363491429069	7161.856431515521	2.7386856121754817	1.2754292834713521E-5	0.539631391978834	1.2218398947134103E-5	3.827468303772472E-11	0.5260668528763283	-851.8019341193678	15666.134699891487	38798.96440046034	78324.16177113497	8374.855853984578	4099.316407392606	3	23	14	13	28	0.1970141971228391	0.30313602387862465	0.29994628543149465	0.19990349356704196	
3340000	-10704.411094903471	-9852.076452645348	-852.334642258123	-9852.076452645348	3837.8693875651384	2.7386856121754817	2.393598915911319E-5	0.5595783502706584	2.3679616320474173E-5	2.0833765275449878E-10	0.5783653182524329	-798.2620396856432	21679.713892572163	24098.915067012174	62942.23088847094	6471.8735518548465	1985.7251994922058	16	13	5	12	35	0.1970141971228391	0.30313602387862465	0.29994628543149465	0.19990349356704196	
3350000	-10703.813152895118	-9839.296910890906	-864.5162420042118	-9839.296910890906	4940.69343070732	2.7386856121754817	1.728171285409799E-5	0.5561412158368371	1.863245053612192E-5	1.2380839216490935E-10	0.624786885603431	-809.9861758776962	25742.137172123053	71184.90865945541	43509.23827705355	2073.464765560528	2610.6091990288055	29	3	7	7	35	0.1897598755254029	0.30519876534647966	0.31618226395410587	0.18885909517401195	
3360000	-10781.731202099487	-9839.291370741623	-942.4398313578639	-9839.291370741623	8285.738848959416	2.673927972025285	7.422880065305853E-6	0.5747681554310246	8.224736115036413E-6	2.1558021084532006E-11	0.6014849746401922	-888.7790011331432	70352.54391252795	26381.177389726603	12521.833930244977	4745.9364251240695	9228.71090760877	39	8	7	12	15	0.1897598755254029	0.30519876534647966	0.31165261142609146	0.19338874770202638	
3370000	-10821.499956894537	-9834.033274106103	-987.4666827884339	-9834.033274106103	15225.366509589756	2.673927972025285	4.0850242704995716E-6	0.5055810270478864	4.453302687421773E-6	3.957436075124409E-12	0.4748619266254676	-933.2208195702145	115311.95015057159	48150.393055879234	12091.292283738887	8746.627267089401	3849.1252671371562	39	7	20	12	3	0.1897598755254029	0.3142551591932883	0.3123627393552706	0.1836222259260387	
3380000	-10852.235261663838	-9852.473565490916	-999.7616961729216	-9852.473565490916	14836.057977796067	2.6028083979696106	3.826887696597839E-6	0.598896013216004	3.861540438329376E-6	4.8985029420153595E-12	0.6188082167882473	-943.8775461349146	82366.4886773957	144964.06898898186	9370.913329975623	9080.848892607444	1534.6720437862843	6	41	16	16	2	0.1761951652424607	0.31044109998051644	0.3123627393552706	0.20100099542175273	
3390000	-10739.144504324537	-9838.369435200819	-900.7750691237188	-9838.369435200819	5676.414204887694	2.5595182067760485	1.187679065153511E-5	0.5114981704243443	1.2110860447351513E-5	3.423831805736888E-11	0.5139153230431737	-850.9034228864822	47910.46619835693	27152.212937222448	1897.0534216554436	1687.182498295273	3004.9290943737374	23	23	2	13	20	0.18820755071703915	0.31044109998051644	0.30663503313458423	0.19471631616786067	
3400000	-10670.52700787401	-9823.956632527104	-846.5703753469055	-9823.956632527104	3447.749623020855	2.731249822522093	2.0459889851055175E-5	0.5896501739849033	2.242766825740132E-5	1.8071102573008993E-10	0.6586554936009881	-798.6297939587163	13608.005565449264	21771.028979517956	2660.6384854360203	2327.316268060437	1218.4744444428552	7	38	4	29	3	0.18820755071703915	0.31044109998051644	0.3126631561916246	0.18868819311082027	
3410000	-10684.457991415427	-9839.642624427714	-844.8153669877144	-9839.642624427714	2344.1789433152576	2.8389460766336914	2.760887890594139E-5	0.6163010468101146	2.6453343900035953E-5	2.832366218042962E-10	0.6395471601003214	-797.6540256451923	19863.84051066136	5983.2401869168625	1752.4264857614914	2305.9049554260014	2913.9917538219543	43	5	2	29	2	0.18820755071703915	0.31044109998051644	0.3126631561916246	0.18868819311082027	
3420000	-10687.434898643889	-9845.451494239138	-841.9834044047507	-9845.451494239138	2839.856047122869	2.607075827567595	2.4335605530354343E-5	0.49025564328380433	2.5782675929382972E-5	1.5520527207366068E-10	0.5082119688921447	-795.7380155831237	16490.450695200427	1831.6932291398325	4341.42240023031	1457.0156761132273	1558.0218166229486	45	11	7	8	10	0.18820755071703915	0.3098914735936361	0.3088002458305893	0.19310072985873597	
3430000	-10636.674936878226	-9841.966542029031	-794.7083948491951	-9841.966542029031	1590.8895005625575	2.4404127029316136	3.859014039605765E-5	0.4257243783713014	4.0686078144253434E-5	2.6082946673905657E-10	0.4283481749276442	-751.6548068928216	12675.38610184507	1421.8178634168862	552.8330383386566	1701.079381533441	168.04187925468966	44	14	3	17	3	0.18473349811468584	0.3317504165894235	0.2935904041218772	0.18992568117401398	
3440000	-10640.9660592604	-9850.253010171888	-790.7130490885122	-9850.253010171888	1294.6566067363624	2.547393091431622	4.097294807544045E-5	0.5484210076585989	4.3324113135817515E-5	5.250545897355184E-10	0.5547609592798478	-750.003566705306	10259.482660440503	3861.8258671578956	1837.5763858630648	132.3291117337864	93.46703075364083	40	3	35	2	1	0.18473349811468584	0.3317504165894235	0.2935904041218772	0.18992568117401398	
3450000	-10666.49448548881	-9847.547396602991	-818.9470888858195	-9847.547396602991	2092.375078595936	2.547393091431622	3.0512867838725174E-5	0.5344164855570078	3.3366990249630246E-5	2.3848917429446836E-10	0.5236515012119958	-773.1787111779515	19203.107158229835	1308.8583509948066	3353.9074559724454	1943.7842597164474	130.89340039797708	40	7	12	19	3	0.18473349811468584	0.3177514540156533	0.2935904041218772	0.2039246437477842	
3460000	-10600.556133632466	-9850.590107876715	-749.9660257557514	-9850.590107876715	1052.781826864248	2.512918809230112	7.151165542552124E-5	0.5649601718328578	7.720509952881752E-5	1.9082711096864715E-9	0.580635049079953	-709.7844777156987	4535.597871287066	532.5270339361343	617.1383775404985	851.064658182387	1061.2601664679148	44	1	2	25	9	0.18473349811468584	0.32412502602539234	0.2935904041218772	0.19755107173804518	
3470000	-10607.040869885028	-9840.154743686133	-766.8861261988955	-9840.154743686133	1456.565185071118	2.6547702071819455	5.730581699918449E-5	0.5789239586552921	6.289797505722792E-5	1.5784896925166381E-9	0.6552426541798982	-726.7386143813424	6893.131999119518	1610.0044601530844	1088.8072187009427	461.71100487754387	246.4528650175616	43	22	12	2	2	0.1954538361426203	0.31050654108951947	0.30720888905775007	0.18683073371011072	
3480000	-10667.763037138182	-9846.461858221659	-821.3011789165239	-9846.461858221659	3515.4268977434413	2.6547702071819455	3.21854734205145E-5	0.58122623618392	3.422640143490626E-5	4.53827653373969E-10	0.6059347244502866	-775.2275974167092	10886.152804685864	7614.639201837	1080.5338310535394	1782.3782458648434	2645.171942192948	23	23	7	27	1	0.19144314755694644	0.28839746192775073	0.3100886565808222	0.21007073393448117	
3490000	-10667.92794047666	-9837.527927737181	-830.4000127394796	-9837.527927737181	2911.82280155624	2.779284947138361	2.403823013640641E-5	0.5756436790958032	2.6748259276955237E-5	2.1237391351526656E-10	0.5788015554165	-784.0438387890451	15626.94395771897	1543.4822315589659	1355.2480469764664	3965.616564806645	692.6706184519735	44	2	18	13	4	0.19144314755694644	0.28839746192775073	0.3100886565808222	0.21007073393448117	
3500000	-10664.494751149763	-9825.232625172845	-839.262125976919	-9825.232625172845	2811.6165741801456	2.779284947138361	2.734228105446767E-5	0.6099987848453724	2.9089721205332724E-5	3.383911326548836E-10	0.6666563633304022	-789.1232665484158	23674.448655629385	3560.921908733409	5653.0177502827855	9940.814652881858	2318.6735129755757	35	22	1	1	22	0.19144314755694644	0.302370792565316	0.3100886565808222	0.19609740329691588	
3510000	-10751.123601879372	-9837.499623213962	-913.6239786654094	-9837.499623213962	10883.823721734096	2.779284947138361	1.0253594637437419E-5	0.6461247612294372	1.0292827472205645E-5	5.614951180507773E-11	0.7055744074938144	-861.3379953868198	42171.36498548421	32243.57412134677	7736.90340764798	6565.506677483724	4238.66760325254	25	10	14	13	19	0.19144314755694644	0.302370792565316	0.29890769205974493	0.20727836781799316	
3520000	-10748.448672398199	-9841.20978331248	-907.2388890857175	-9841.20978331248	10346.277794505391	2.6710838627973246	1.3227569145573148E-5	0.5109072963949678	1.2208410353355397E-5	4.500629913297394E-11	0.5178339185391829	-850.1648040132811	15969.387775271347	97491.60211002817	19544.93237773863	8816.569189706293	5699.587928598175	14	14	10	8	35	0.18247126824308024	0.3113426718791822	0.29890769205974493	0.20727836781799316	
3530000	-10689.34477066589	-9846.61364604243	-842.7311246234597	-9846.61364604243	4939.721814372479	2.550576872168605	2.5478632959482654E-5	0.5812312469855401	2.3608391399994732E-5	1.839294277593122E-10	0.550135482163815	-789.7952669959191	16669.66468626446	43254.044167735585	38598.58223470434	2988.740861532767	1882.03207160379	9	13	8	34	17	0.18247126824308024	0.3113426718791822	0.29890769205974493	0.20727836781799316	
3540000	-10621.439313618905	-9833.242670366704	-788.1966432521996	-9833.242670366704	1388.7966251073576	2.550576872168605	4.399901791847967E-5	0.5365854449318651	4.469685046035539E-5	6.1883358920282E-10	0.5769216694315032	-739.32256212868	11362.088676252904	40873.078222647426	3031.2204723862465	1182.9657973881046	613.6974262990749	25	3	25	25	3	0.19348663593726012	0.3003273041850023	0.29890769205974493	0.20727836781799316	
3550000	-10655.317450690107	-9823.890148298306	-831.4273023918013	-9823.890148298306	2323.2961799460018	2.4808714085492762	2.9377640183060846E-5	0.6588398295729894	2.9792610591617725E-5	4.678196622598258E-10	0.7816907795980746	-781.8591755377732	13813.213088514025	17077.346017691678	4617.529513521062	6585.20503334639	1961.02419528915	1	31	11	9	29	0.18857229803508166	0.3003273041850023	0.30454357419348643	0.20655682358643007	
3560000	-10625.924336508666	-9838.634040791998	-787.2902957166685	-9838.634040791998	1934.8130259319755	2.5520559875109408	4.724663860747601E-5	0.571996717725232	4.652299079787406E-5	7.429769998556932E-10	0.5935278111175823	-739.30487460714	11744.343535822796	17811.285075869528	13511.929714679123	1656.5651969879636	173.09333090860264	8	3	22	45	3	0.18857229803508166	0.31548483603567895	0.30454357419348643	0.19139929173575343	
3570000	-10619.783687247103	-9835.261308651196	-784.5223785959071	-9835.261308651196	1932.9753588725912	2.662143461663886	4.576928435688356E-5	0.6185039319606924	4.6273626383095724E-5	9.33764943517158E-10	0.6904765878900441	-736.5247220101658	5333.219398600834	11318.766744610344	16369.742444079217	1424.3219570322494	927.917889552259	10	4	21	33	13	0.19452927969943007	0.303858302079247	0.31021312648557003	0.19139929173575343	
3580000	-10705.445740458323	-9856.521550284493	-848.9241901738297	-9856.521550284493	2665.4045417960874	2.23281647257701	2.2923748116257993E-5	0.5033287205105496	2.7143428422260376E-5	2.524056630199099E-10	0.5924545860873068	-795.7696175054642	16966.448421932866	27244.336946403226	5750.111551678611	18959.13881999518	3312.324019176451	22	13	9	1	36	0.19452927969943007	0.30506002341310995	0.3090114051517071	0.19139929173575343	
3590000	-10629.259771665198	-9838.315641992718	-790.9441296724796	-9838.315641992718	1609.223168168639	2.623528657261243	4.746005808177113E-5	0.5169036025780797	5.049582670109392E-5	7.070869661363433E-10	0.5457336641151352	-745.0778341914648	10067.59869740807	14348.21197050386	4432.286098819865	1358.3600592443065	467.50611259973863	29	2	21	25	4	0.17588716220759215	0.3124960040045207	0.3183651650810008	0.19325166870688687	
3600000	-10703.386565142297	-9835.54570388864	-867.8408612536572	-9835.54570388864	4848.242056798685	2.754968252649255	1.9783960191901236E-5	0.6962358673261659	2.053686682624566E-5	1.67401943165736E-10	0.6683771104087827	-816.7941471604595	17362.285707526094	20619.42320758938	18192.46580398366	4605.865836680272	2308.149053623996	12	21	3	16	29	0.19972658438496935	0.3124960040045207	0.3057306710187037	0.18204674059180675	
3610000	-10674.87106935278	-9846.790962777342	-828.0801065754373	-9846.790962777342	4591.578648024789	2.7485036636036817	2.6200743610302237E-5	0.7118003305971866	2.5431139010719227E-5	4.163259667596557E-10	0.7688244396855383	-779.5390804184856	4678.531763229437	16964.673824902107	2869.7636940336656	2628.2340637724587	2061.6171363662124	7	26	3	40	5	0.194861374817258	0.313599218588394	0.3003950626516452	0.19114434394270335	
3620000	-10665.862638623677	-9849.64813953608	-816.2144990875962	-9849.64813953608	2416.7591471521014	2.5461032428751955	3.5439521755895064E-5	0.5414659155313752	3.42711437353082E-5	3.7367232797722396E-10	0.537868619757556	-766.9418422312497	15529.860407146034	46742.77908754608	4566.165083198041	1035.4771445606107	614.8766820933827	26	4	30	18	3	0.18340332143846622	0.3124512097229292	0.31389584237240803	0.190249626466197	
3630000	-10639.613643478235	-9849.112244120834	-790.5013993574009	-9849.112244120834	1616.8163576425047	2.584180274922797	4.906005841804149E-5	0.6795974268593814	4.785668796448065E-5	1.2405028301445459E-9	0.7440384153972832	-742.3823788628682	15037.679342268499	12386.109717928155	13894.118359239656	1085.3020503938553	545.9826391450429	19	19	4	35	4	0.19060414965327097	0.32096433310628564	0.2939894302770523	0.19444208696339157	
3640000	-10572.222199974345	-9834.777660399604	-737.4445395747404	-9834.777660399604	1088.7886416134613	2.631061453801519	7.739453708587261E-5	0.7795257861264522	7.644193241051408E-5	3.2763830416071885E-9	0.7499362956865433	-694.5108347764472	5701.03553652913	5221.014606083692	575.3148868806161	720.3338094794146	805.9188681915132	36	4	2	35	4	0.18561226691901425	0.316511190179327	0.2999832196935514	0.19789332320810787	
3650000	-10615.51995748178	-9840.156935277153	-775.3630222046269	-9840.156935277153	1671.8144694214259	2.3554407381847366	5.074509900934065E-5	0.6629195659629906	5.34249891502257E-5	1.171317631722936E-9	0.6555621421700203	-728.6887702048391	8968.581142836292	14368.044843733795	8135.016169235716	862.6910379728563	517.3355361941518	14	20	6	39	2	0.19051876945370916	0.3170882724610881	0.29449963487709535	0.19789332320810787	
3660000	-10682.545759718527	-9847.296386609349	-835.2493731091782	-9847.296386609349	3481.5629546490754	2.4991906810828404	2.490171974918724E-5	0.5471467384764278	2.496165140705586E-5	2.334954900368474E-10	0.5911437835615954	-784.2047659257687	14834.775266888437	30070.786721081287	21625.63759219489	1956.5972588345148	2352.9392253862325	16	4	18	31	12	0.175992272398963	0.3028547111341519	0.31144617184257445	0.2097068446243111	
3670000	-10664.334830798549	-9856.909119462742	-807.4257113358077	-9856.909119462742	2255.0729029402096	2.6084247360905737	3.8884736505692096E-5	0.42005476897702443	3.809468900600646E-5	2.627679142883037E-10	0.44781715362432556	-760.7802712818491	10996.972132550622	12826.814638864778	7973.657322648702	1627.6380365286689	1129.3838097104106	26	6	15	29	5	0.175992272398963	0.30534430654619615	0.3101614732681409	0.2085019477867004	
3680000	-10751.668878562597	-9872.634122215586	-879.0347563470119	-9872.634122215586	4738.051566023862	2.432233657489416	1.758784945866634E-5	0.4122722034331154	1.8283292873753763E-5	6.521374155531212E-11	0.45577134483967663	-828.7074422865007	19514.74757784373	28131.564069950266	20383.70678788438	3782.2314258943306	1503.4568759154286	13	13	27	20	8	0.175992272398963	0.30534430654619615	0.3101614732681409	0.2085019477867004	
3690000	-10731.960019103602	-9845.3236635842	-886.6363555194018	-9845.3236635842	5702.791352382547	2.7419672162960813	1.545152077924371E-5	0.43473119890986617	1.568238283074774E-5	4.892554473914949E-11	0.4565877688600563	-835.954959505464	13724.260485962517	29047.26819650158	9665.080851483275	8083.147449575944	2241.378854757928	3	30	12	9	27	0.19227110031773828	0.31288662705650366	0.3101614732681409	0.18468079935761758	
3700000	-10725.412866098966	-9840.97529568435	-884.4375704146173	-9840.97529568435	6469.3024166448195	2.7963605300870094	1.47182965266158E-5	0.4000803016703509	1.5113159987714731E-5	4.003408988789442E-11	0.42346538951407786	-829.0670628746389	21418.71609582459	31583.243022812036	87085.12810811645	8312.407666735542	6928.23384647786	6	20	4	6	45	0.19227110031773828	0.29323211935176036	0.3101614732681409	0.20433530706236092	
3710000	-10775.430046418887	-9837.34149025871	-938.088556160177	-9837.34149025871	8384.158765089931	2.7963605300870094	9.702083069014284E-6	0.44820831392860383	9.648485195153035E-6	1.643705360345655E-11	0.44236231665524234	-882.0091327372321	41392.504411544935	38483.23388876085	55862.65902356244	33486.31125784744	8237.06529516626	2	11	20	4	44	0.19227110031773828	0.29552670766309574	0.30786688495680553	0.20433530706236092	
3720000	-10725.619137484198	-9861.26398934062	-864.3551481435788	-9861.26398934062	3730.8540140128384	2.7614602715482777	1.7184863218032333E-5	0.42387136070304937	1.7700425323384222E-5	4.5909665426286896E-11	0.3938674979215897	-814.6402803008062	15533.68211167396	38535.10330414091	6707.119263698581	3038.381853960044	1017.6217485164427	16	16	24	21	4	0.20352014522798464	0.2998473609198301	0.2943736336996879	0.20225886015249786	
3730000	-10697.488697604456	-9851.252884142368	-846.2358134620881	-9851.252884142368	3449.176863707152	2.6209771384865546	2.5295927367739046E-5	0.4235820226326834	2.635487735768385E-5	9.80875119993959E-11	0.397983620063329	-793.6225987259879	20220.133305075142	33977.06933797628	33430.791673265994	10019.412905564906	2295.118093587817	10	15	3	14	39	0.18708680577165776	0.31549262189465016	0.2870912469347386	0.210329325398954	
3740000	-10753.379764114881	-9839.916052693508	-913.4637114213724	-9839.916052693508	4800.588553776227	2.6209771384865546	1.292262308047913E-5	0.4918066653906805	1.3708870921855045E-5	3.500520376915653E-11	0.46098930818715206	-857.614236809546	55585.79100688501	82667.49841704877	14990.576244407832	21711.61145387291	3954.0200206146114	26	3	15	2	35	0.18708680577165776	0.31549262189465016	0.28734876256154823	0.21007180977214435	
3750000	-10728.030321849901	-9851.943207137074	-876.0871147128277	-9851.943207137074	4322.160604514519	2.657901140658932	1.6438572129279476E-5	0.6025063881625116	1.8292557189997233E-5	1.0616866209444734E-10	0.5987799540723117	-825.8770048800701	22318.7956488277	8151.898003538157	3882.249174701154	9626.585843507186	2381.176851125184	36	20	17	2	6	0.20554202317779932	0.29719832816580705	0.3064511332811039	0.1908085153752902	
3760000	-10690.59053049169	-9835.172925869341	-855.4176046223496	-9835.172925869341	3080.3904188339593	2.4689077878490187	2.264716478320507E-5	0.579438952253277	2.3180441494662065E-5	1.437505632831709E-10	0.5484678352426291	-805.5131507014618	16773.433483457946	32277.99289377185	4670.679553672287	3303.4126719929523	2364.102474076771	19	16	7	15	24	0.20110232748744214	0.280953578098843	0.3066700578005916	0.2112740366131237	
3770000	-10663.065030313639	-9855.495661332141	-807.5693689814982	-9855.495661332141	2231.2077071384606	2.47680373084795	4.113928548312406E-5	0.5360457491946513	3.853366293909973E-5	3.542452669116525E-10	0.5011393188993158	-759.5284781871314	12417.429834933731	17795.717272958744	4228.802911948037	3410.233219160178	1916.785970338159	1	27	14	22	17	0.20110232748744214	0.29891748880391394	0.3066700578005916	0.1933101259080528	
3780000	-10658.708835036565	-9840.03035157531	-818.6784834612554	-9840.03035157531	2575.4211386025745	2.590026616786151	3.473735019294969E-5	0.5441455756781161	3.305661150519703E-5	3.374021815867879E-10	0.5484048721823194	-769.9678535809439	11732.146118852796	15496.822995836408	4144.149802091477	6278.227606626819	1234.9816865391372	9	20	15	15	22	0.20110232748744214	0.29891748880391394	0.3066700578005916	0.1933101259080528	
3790000	-10663.5597651606	-9843.088079345112	-820.4716858154883	-9843.088079345112	2050.9984538409303	2.4409844232826003	3.6333535631326815E-5	0.5335719786590719	3.331950514605947E-5	3.5121424522743135E-10	0.5535103032533178	-773.995782619287	16972.961413446497	14952.935612625255	2380.799717517643	2060.443547839066	449.60772438523526	22	9	30	17	3	0.20110232748744214	0.29891748880391394	0.3066700578005916	0.1933101259080528	
3800000	-10676.815621041143	-9848.620319148007	-828.1953018931358	-9848.620319148007	2506.844378846602	2.691271093732645	3.3144633427492966E-5	0.46283510344850665	2.9831861293970043E-5	2.3521091379970773E-10	0.4864637927281825	-777.6878758567487	15958.11124796835	43604.992588012086	4451.1509216909535	3762.2876617764464	1721.514812035745	15	13	2	47	4	0.19998687930776718	0.29905179924571035	0.30778550598026655	0.19317581546625642	
3810000	-10714.833346301366	-9828.805039723666	-886.0283065776999	-9828.805039723666	5450.564305664318	2.691271093732645	1.6758495165913726E-5	0.4790442271361674	1.6769774875193624E-5	7.006179179016822E-11	0.5132659503236601	-836.2138727402292	17702.305520653164	25645.276196211536	6539.401547982374	4937.980068626371	2933.226112054637	7	31	15	21	7	0.1965281758908712	0.3073848866425527	0.2949623724951104	0.2011245649714662	
3820000	-10723.987277879349	-9828.147768916822	-895.8395089625257	-9828.147768916822	6873.9785084002015	2.758077784100413	1.4250857526847393E-5	0.3959103256985793	1.4521361278979943E-5	3.9671871722798566E-11	0.4352360845159108	-839.7558410420978	28880.839209522434	84806.40748752184	71549.9587755288	10746.417339167283	3519.282563948601	16	5	7	26	27	0.1965281758908712	0.31056349605026606	0.2949623724951104	0.19794595556375283	
3830000	-10772.97693923299	-9856.829028367669	-916.1479108653222	-9856.829028367669	6753.29182675963	2.3479417341511923	1.1986796336256223E-5	0.5045112360419357	1.119518122182941E-5	3.285330071494182E-11	0.5077358530906926	-857.6959366669257	35261.75911685194	52360.16531394099	158650.18331729222	22839.263131455173	5898.306247006427	20	1	8	23	29	0.1966359911060981	0.31056349605026606	0.2948545572798835	0.19794595556375283	
3840000	-10608.841881456956	-9843.842514571525	-764.999366885432	-9843.842514571525	1616.6600066100773	2.61161635858932	5.5962845909335245E-5	0.5898388674840719	5.594405876384397E-5	1.2132590836895372E-9	0.635428865515324	-715.7799236591477	4829.943028976421	20737.490745876745	10559.467041621734	1310.5644982424776	1090.5300516640286	24	5	7	30	15	0.2032114439705514	0.29244139585633183	0.29554299117255595	0.2088041690005614	
3850000	-10643.855408735271	-9855.55950625259	-788.295902482681	-9855.55950625259	1593.379847747823	2.5651946880864918	4.699478313375686E-5	0.4918939064686961	4.8036283697689295E-5	5.137089865630129E-10	0.4741819799107717	-742.4332053239962	9931.913662319495	13588.532039655463	1566.3704334541712	1510.072286004881	1600.0484808365718	28	8	8	18	19	0.2036676316083025	0.2840148244382238	0.29754255538603125	0.21477498856744304	
3860000	-10645.843060430292	-9858.070112134044	-787.7729482962483	-9858.070112134044	1473.5777985681832	2.87607077177056	4.865268105290041E-5	0.6295481546731682	4.7551002633491115E-5	8.044864216459734E-10	0.6424954824672996	-740.7196551755746	14404.585139132265	20422.23556529813	2289.27469214969	1715.6712230898645	294.92124518544273	21	12	37	8	3	0.18586796367133795	0.2840148244382238	0.33675787455369677	0.19335933733674204	
3870000	-10655.260322176498	-9846.551794986324	-808.7085271901735	-9846.551794986324	2590.6154896168523	2.5519070536790145	3.716273965246563E-5	0.5542312074906169	3.683305202019859E-5	5.467112806205054E-10	0.609446593544562	-762.0929493595909	15463.097610720972	1677.1399633430901	2622.235707808475	3643.6275541763202	2900.1227443059456	34	7	23	11	6	0.18586796367133795	0.2840148244382238	0.33675787455369677	0.19335933733674204	
3880000	-10696.555303471383	-9849.151572738228	-847.4037307331553	-9849.151572738228	5506.051693400948	2.661608561310215	2.5463122603692884E-5	0.4470326533358059	2.2981369933891516E-5	1.3116873094292464E-10	0.4632781940537072	-799.2364697942664	23484.83961912096	3677.640349255885	6696.609000162281	2002.935097854151	3026.521916451506	35	13	9	16	8	0.18567185912649428	0.289984750248312	0.3211628018494734	0.20318058877572093	
3890000	-10669.502683822335	-9842.275780900116	-827.2269029222192	-9842.275780900116	3496.882955891389	2.834294311369235	3.0517117425506567E-5	0.5101276212124846	2.924191036003059E-5	3.1781780291164677E-10	0.5895999462706417	-780.5763041703303	8816.279784149157	13969.094111004839	4630.639511771418	1713.499167952683	1448.965549288044	30	8	22	4	17	0.18910368295432387	0.3132361701641054	0.3211628018494734	0.17649734503209794	
3900000	-10682.703029046217	-9865.57148464408	-817.131544402137	-9865.57148464408	2086.220283917172	2.6757838241508525	3.6405706369751165E-5	0.40996814299350154	3.716201391666364E-5	2.9476428359406033E-10	0.46419051110087595	-772.9995466194563	14457.50645472767	4357.830421983225	3223.506798926848	1455.1579610059116	353.1463642710474	40	17	14	6	4	0.18910368295432387	0.285812954083795	0.3211628018494734	0.20392056111240833	
3910000	-10717.065659264568	-9851.597503648896	-865.4681556156712	-9851.597503648896	4314.699428577944	2.759718419834914	2.000259607573095E-5	0.47806726199252597	2.0104294606557475E-5	9.537708524747236E-11	0.4928892128327017	-812.0572820990371	24566.95269849698	102813.11413990431	6019.3036947956725	2327.787329710585	1834.8988079481878	30	2	30	11	8	0.18910368295432387	0.31149334874515494	0.2971740479223911	0.20222892037813067	
3920000	-10708.411466256772	-9834.825586779496	-873.5858794772754	-9834.825586779496	5096.813551823046	2.759718419834914	2.0614324388715565E-5	0.6088859840693285	1.9726075414565245E-5	1.6554040160096628E-10	0.6371877996605869	-825.0710404873472	16506.406076540574	12120.982892199854	5449.260469268389	1948.0780154569095	3385.879307855298	39	9	21	8	4	0.18910368295432387	0.31149334874515494	0.2971740479223911	0.20222892037813067	
3930000	-10667.919696903271	-9844.362407397486	-823.5572895057852	-9844.362407397486	2641.7462455581103	2.5585485173532883	3.648556611880028E-5	0.5651518228113804	3.567727698903948E-5	3.499892693659477E-10	0.5372671079987246	-773.7971658850985	20544.798580587318	12514.792965059236	9299.94384317904	6890.751654785107	2669.403940751992	2	20	20	3	36	0.1898836653146523	0.31149334874515494	0.30138241489627837	0.19724057104391493	
3940000	-10791.201289984654	-9834.068761521708	-957.1325284629451	-9834.068761521708	15355.753990216488	2.4586446111470077	6.742761255572612E-6	0.497738080397652	6.844999322256508E-6	1.4382457264728526E-11	0.5571041367693262	-903.2500761519306	60231.59522938855	51000.63191459421	12135.369410157715	13054.010320870173	3318.113522157048	30	12	8	28	3	0.1898836653146523	0.30012176895440745	0.3078115165335484	0.2021830491973924	
3950000	-10706.97809183408	-9844.652432594363	-862.3256592397182	-9844.652432594363	4487.799719372548	2.5600806834189256	2.037152089483213E-5	0.4527726832315463	2.1330373995904993E-5	9.237679616067413E-11	0.4799724116037059	-811.3493085786454	18875.195854329697	20021.9771382111	22465.35790901921	6903.5797311802535	2887.547199607632	29	6	6	9	31	0.1898836653146523	0.29329970585961973	0.31461880643439255	0.202197822391336	
3960000	-10661.725248371691	-9847.5422452398	-814.1830031318915	-9847.5422452398	3317.7347625701964	2.5600806834189256	3.837677389751746E-5	0.5251124552589307	3.603634955651541E-5	3.9984114844406437E-10	0.5449655249761673	-763.6547459257087	10557.637947744779	18658.180880171112	18313.103681291996	8935.070336715236	1294.515589501375	23	7	4	18	29	0.20018636692208513	0.29329970585961973	0.30431610482695975	0.202197822391336	
3970000	-10680.144883927891	-9854.31117484561	-825.8337090822798	-9854.31117484561	3795.26637630283	2.4887250380881336	2.670730227627546E-5	0.4365034651143677	2.675636168594531E-5	1.217780489332826E-10	0.40930319622427913	-779.6651081107673	13613.400874768737	16491.538580384753	841.8198933109122	875.2056176067738	1822.1184000262717	48	5	13	3	12	0.17674367316228945	0.31907136928756796	0.3019871351588072	0.202197822391336	
3980000	-10626.956773415277	-9840.115093215496	-786.8416801997804	-9840.115093215496	2714.7228801723004	2.4887250380881336	4.65316917301236E-5	0.7099560651261695	3.911105855992858E-5	7.029090487430993E-10	0.6211720911139866	-737.8480869001343	4722.26744522051	8101.31636615221	192.70151558155075	1230.2878405491363	2592.881430966366	10	43	15	4	9	0.20871398657931722	0.3006344971975683	0.3019871351588072	0.18866438106430788	
3990000	-10626.517435202542	-9837.399655196123	-789.1177800064195	-9837.399655196123	2223.6719488299477	2.511048966448875	6.0495376267605096E-5	0.8647343737767648	4.523200141972928E-5	1.1832036887246303E-9	0.6890135263820444	-742.9585512726118	11507.513550726957	6211.4743124381	721.2575816522858	1558.2518966399196	1564.6144186088761	24	28	19	1	9	0.19165343064559628	0.3078749703165099	0.30430896104217614	0.19616263799571831	
4000000	-10670.075730025696	-9856.32354444604	-813.7521855796554	-9856.32354444604	3662.442709813326	2.511048966448875	3.563366880448966E-5	0.6875610105756174	3.3318740896595053E-5	4.518226538321855E-10	0.6195999504590787	-767.189730007944	15633.127070743063	11102.695830783952	1289.7292227661599	1131.8196149991493	1849.611701445998	13	33	20	3	12	0.19165343064559628	0.3078749703165099	0.30430896104217614	0.19616263799571831	
4010000	-10622.083508306587	-9839.403361291757	-782.6801470148292	-9839.403361291757	1858.499832453544	2.511048966448875	5.523010367729671E-5	0.7195931746712637	5.503550517794956E-5	1.438738181600861E-9	0.6707148788434071	-738.0004516262422	6354.492742498167	7435.141054995067	3034.6169129099244	775.3536970158056	962.1012291168314	4	33	20	13	11	0.19165343064559628	0.3098697090643493	0.30430896104217614	0.19416789924787894	
4020000	-10607.623907829078	-9828.916336716034	-778.7075711130447	-9828.916336716034	1400.9198475818037	2.4679113137317352	5.794072958213368E-5	0.5760262564116823	5.658079522714867E-5	8.386812804491242E-10	0.5271148105941607	-732.4698310686549	14743.584751667284	7669.325255396687	6937.923015807693	823.2535792029215	809.0149909732633	2	7	45	20	7	0.19165343064559628	0.3098697090643493	0.30430896104217614	0.19416789924787894	
4030000	-10694.571721754288	-9845.796532775761	-848.7751889785259	-9845.796532775761	3242.026556292478	2.6782734805780275	2.889575610357804E-5	0.549747932412827	2.627656978758213E-5	2.1754429354237739E-10	0.5657994455821183	-796.5843720075379	15215.083175113417	26434.89101136401	14216.031361949616	15863.354887792217	1956.383270295356	4	16	5	28	28	0.19739897221530858	0.31240819606757264	0.29938352782374716	0.19080930389337228	
4040000	-10731.663047035272	-9842.969224053752	-888.6938229815212	-9842.969224053752	6890.3105319169035	2.545566489917281	1.576454922743108E-5	0.5984189671346216	1.4554514952737391E-5	6.99583700455377E-11	0.5632353493416412	-839.5140652315662	22111.44085116717	15542.76523205688	3402.529272912453	3144.1471835799994	4314.505328690967	47	6	5	12	11	0.19739897221530858	0.3047595588293203	0.2925468112906767	0.20529465766469504	
4050000	-10749.045649080716	-9844.603512582724	-904.4421364979919	-9844.603512582724	11963.202089101916	2.568039062476396	1.3043305912734214E-5	0.588905057178343	1.1449450654316171E-5	5.852977234968408E-11	0.563158480614272	-852.4545492740448	33425.745251727225	24831.15699040589	2914.0488738670592	5894.5884652783225	8242.305981753947	3	47	11	15	5	0.1749765604727041	0.2876767671359879	0.32500238848174384	0.2123442839095648	
4060000	-10738.250851156681	-9841.877050323608	-896.3738008330736	-9841.877050323608	11805.123026529398	2.6951831108980375	1.2791209402999108E-5	0.6235311482370437	1.1156537714641945E-5	6.355651721603979E-11	0.6227064778364166	-846.3004785943374	23464.693750451195	31683.796917522814	2283.6941591497125	2197.157680390887	3324.064853402639	14	33	21	1	12	0.1912110147559031	0.28413010248022	0.32500238848174384	0.19965649428213367	
4070000	-10731.43014244857	-9839.864583395414	-891.5655590531559	-9839.864583395414	6524.045045219418	2.4824860738265553	1.5273263586153766E-5	0.4883674152241667	1.4657049370158598E-5	5.439084532037014E-11	0.4793437474925484	-842.2817194374276	23901.65729587342	11949.142012747086	11967.252073524198	1812.0588731156772	2673.8397721250944	43	1	12	7	18	0.20237479232543365	0.3024214761420938	0.2991826175655589	0.19602111396691427	
4080000	-10757.058554092413	-9832.304249797024	-924.7543042953902	-9832.304249797024	9434.992606285989	2.6918820698526873	1.0639573187165431E-5	0.5662799419426462	1.0415687507988542E-5	3.041585760712314E-11	0.554312108350386	-871.2855788617436	32108.720275298234	41638.828319893364	16522.022170698336	3232.0830532876384	7542.557509367341	26	16	4	2	33	0.1926757218603368	0.2994172329045869	0.3118859312681627	0.19602111396691427	
4090000	-10713.965301976663	-9842.676365699974	-871.2889362766892	-9842.676365699974	5741.447432996749	2.3847183391564557	2.0286023688537116E-5	0.514545255428448	1.8708650445848547E-5	7.72610562818621E-11	0.45638639407116577	-823.4863923844069	23328.96094334872	4839.09209404448	3164.8240078066647	2625.0973828852616	4758.906454932746	40	17	6	2	16	0.1926757218603368	0.2994172329045869	0.3021807227102432	0.20572632252483378	
4100000	-10756.94077896112	-9850.260682784989	-906.6800961761311	-9850.260682784989	6183.743935318424	2.5094808450124226	1.3623575194210854E-5	0.5429414777018234	1.3146887191305817E-5	5.888400581201919E-11	0.5775249036387322	-854.3473796149974	30664.605136890903	30448.368059512995	31829.21689299713	5492.256339403016	1338.9507309950923	15	26	8	31	1	0.19545151630868943	0.3138048577347442	0.2965455388202852	0.19419808713628178	
4110000	-10798.969729024138	-9853.3728231949	-945.5969058292371	-9853.3728231949	7761.480386236965	2.5094808450124226	8.276295896794883E-6	0.3484651700361293	8.272233159348533E-6	6.699858356784132E-12	0.3219436009446642	-892.9016926460355	27306.421004833006	46743.803194938104	23901.10824581336	12529.27243958643	604.4065043728968	4	31	24	19	3	0.19545151630868943	0.3138048577347442	0.2965455388202852	0.19419808713628178	
4120000	-10744.821005894495	-9842.712830298751	-902.1081755957443	-9842.712830298751	4989.9392450257965	2.6720292470451183	1.4594925755278486E-5	0.47750218837170155	1.3842313827805205E-5	3.527944920195365E-11	0.4355484104479866	-852.2065027448814	39612.167640427455	21129.02758530863	9431.10465468257	3912.994245129105	811.3488767218978	28	23	1	26	3	0.1968868372743329	0.3138048577347442	0.2965455388202852	0.1927627661706383	
4130000	-10756.325974165164	-9842.780049841102	-913.5459243240623	-9842.780049841102	5755.694943866935	2.670867106227716	1.3009663545726906E-5	0.604103376736552	1.206517006943343E-5	6.478314995900147E-11	0.658464191341542	-861.018083471004	35656.446870304644	8336.310655790745	18811.310028546814	11437.627031781272	776.0318452116838	29	2	1	46	3	0.1968868372743329	0.3138048577347442	0.2954845926178314	0.19382371237309212	
4140000	-10692.193778316383	-9847.47677189362	-844.7170064227638	-9847.47677189362	2615.6170701380224	2.7675541085284148	2.672117619634498E-5	0.5080254018343955	2.6361424336212117E-5	1.8042042379087152E-10	0.513544999996851	-798.3292472601584	12530.471697235018	9900.398844474508	2018.9412469949996	3274.0247122059527	355.4311177783153	43	6	2	27	3	0.20583932459508844	0.29637672256529657	0.30396024046652353	0.19382371237309212	
4150000	-10739.356068230469	-9856.059919724094	-883.2961485063753	-9856.059919724094	4851.2275401352135	2.5695961465936565	1.553600766761956E-5	0.5041287913031711	1.5782537661873857E-5	5.5094004122913267E-11	0.47785934154568643	-833.6750871689582	21021.41881802684	21803.16790017637	3208.3142724672102	6104.825345915109	286.8186160969327	19	30	11	18	3	0.18427970356087292	0.33284487020747294	0.29099282064721005	0.19188260558444478	
4160000	-10725.743841095029	-9851.512390215283	-874.2314508797465	-9851.512390215283	3620.3145033305464	2.618398392322888	2.0073616872213598E-5	0.5286819885859255	1.989181985743419E-5	9.558907953106251E-11	0.4903973471356206	-823.8127937072102	18998.125845894487	15957.441368042835	15613.06728770678	4518.380959344507	4304.318562120774	34	6	9	8	24	0.20600207217765057	0.31112250159069527	0.29099282064721005	0.19188260558444478	
4170000	-10705.622231755106	-9844.914088520582	-860.7081432345238	-9844.914088520582	2827.362143786234	2.618398392322888	2.348057007778613E-5	0.5362966867643439	2.348949406636993E-5	1.3836865502199984E-10	0.5106197236904253	-811.180160236313	19190.837061395017	19579.63895236038	5540.850683977727	2642.5355680677862	4520.44749028157	40	1	29	9	2	0.19413780785989196	0.3033495614569522	0.2989521356649482	0.2035604950182083	
4180000	-10765.457417840506	-9853.349882000668	-912.107535839838	-9853.349882000668	5548.434044927326	2.2445016291217303	1.2987630881640108E-5	0.5616285273797496	1.2838907494346572E-5	7.91556740710646E-11	0.6672448020062893	-859.1576201963074	19691.030886470202	61714.5609624187	17149.676395470604	5442.31729415284	1016.6102969206768	20	13	21	24	3	0.19413780785989196	0.3033495614569522	0.29376861523903613	0.20874401544412036	
4190000	-10728.919804085712	-9821.407357143118	-907.5124469425928	-9821.407357143118	4696.365422360732	2.4927271198853407	1.3095431051176631E-5	0.4343534789481432	1.360455705994419E-5	3.235725003222946E-11	0.4506071190674794	-854.5263853365459	32500.753515045206	66165.12814113608	16859.99084759543	7324.549057874627	1695.377202391837	22	12	9	36	2	0.19413780785989196	0.3048721020924455	0.29421031443011025	0.20677977561755295	
4200000	-10689.954253762122	-9845.548933113201	-844.40532064892	-9845.548933113201	3508.1654726735687	2.4927271198853407	2.8619219123977692E-5	0.552320795515654	2.7006964174854203E-5	3.139815312627286E-10	0.6302040909421914	-793.6549791700922	5689.112986701622	17523.838771331943	12848.97335498584	11112.958227459596	3241.991256846671	4	14	12	9	42	0.19413780785989196	0.3048721020924455	0.297243134029061	0.2037469560186022	
4210000	-10686.800726729638	-9844.226503681917	-842.57422304772	-9844.226503681917	3544.876761697585	2.4927271198853407	2.9729948587319204E-5	0.5086369178272704	2.7580304604013206E-5	2.453553884960208E-10	0.5282655251496593	-797.6108566340162	13913.829903593363	2715.2362879071625	2424.875845015982	2959.7247595184567	275.79735228610684	40	7	18	14	2	0.20349713271531	0.3048721020924455	0.2987279170253515	0.19290284816689365	
4220000	-10747.158379006054	-9857.743054791667	-889.4153242143875	-9857.743054791667	4320.243506543552	2.4357880693997394	1.5521033682193505E-5	0.5173442058391762	1.5952297655113908E-5	6.747988945738359E-11	0.5423139428323721	-838.9688394939097	25592.964853043482	24976.300317374604	2469.677857412245	6143.019510888276	783.3078661133081	45	7	13	14	2	0.19570455380327345	0.30409965412867335	0.3060886806984747	0.19410711136957917	
4230000	-10763.693011231686	-9855.406421690725	-908.2865895409616	-9855.406421690725	6718.072708227414	2.4657100902558793	1.4059056588217153E-5	0.4679567622215151	1.4322462740298027E-5	3.6707940280760437E-11	0.4281526683877912	-857.7312190850415	27073.316791737263	8351.354018230473	16469.923851174288	6984.732229101204	1502.8966757723024	29	2	15	32	3	0.19230335367996162	0.3064783515465175	0.3060886806984747	0.19512961407504684	
4240000	-10736.106501303208	-9841.575888026495	-894.5306132767136	-9841.575888026495	6538.945004788065	2.454104743762866	1.4261207085068102E-5	0.4379344390134943	1.4700754655118415E-5	4.511373342258407E-11	0.4777624553723108	-845.3208243414044	34063.29452746163	10303.210018229218	3794.65022481071	4172.24580664296	5137.682943268384	30	42	6	1	2	0.19230335367996162	0.3012105963476129	0.3060886806984747	0.2003973692739514	
4250000	-10697.373773165677	-9858.373382824211	-839.0003903414653	-9858.373382824211	3328.4612215959773	2.454104743762866	2.6801603255046976E-5	0.37611729792350573	2.7501144136728265E-5	1.3214997625772654E-10	0.4243521155590014	-790.9555743550034	27498.61891535318	14063.490488260848	4645.469040353015	1801.9882645816797	2871.0770259273963	11	32	10	26	2	0.1913909013371066	0.3148585945222179	0.3060886806984747	0.1876618234422014	
4260000	-10759.052619889735	-9852.590158982246	-906.4624609074884	-9852.590158982246	6146.327309970724	2.545780409205217	1.1195906251606003E-5	0.32015714802831946	1.2085438736999503E-5	1.7323690176525463E-11	0.35303465929874595	-854.615196387761	21414.868477399086	43121.56319921487	20177.1352823559	5520.457188436915	4679.485613159676	16	14	20	11	20	0.1913909013371066	0.3148585945222179	0.3060886806984747	0.1876618234422014	
4270000	-10688.91449863434	-9858.142477430474	-830.7720212038654	-9858.142477430474	2879.966982877017	2.606027415789308	2.7031707667076413E-5	0.4650865114489251	2.920899014175478E-5	1.8975197886414528E-10	0.4951929214766961	-782.9299956731227	10431.355298938857	18840.086922018952	7115.126463685427	2186.96775725903	1678.0237090231358	9	27	18	2	25	0.1913909013371066	0.2931177421502229	0.3060886806984747	0.2094026758141964	
4280000	-10633.085871532312	-9841.943948409076	-791.1419231232366	-9841.943948409076	1615.1375701382842	2.391177381470067	4.874209781935573E-5	0.36976348100985884	4.8607948384907605E-5	3.7116560897060196E-10	0.40010347191920675	-746.7259782722418	6110.3070208137815	8586.389336623814	3989.2435012551714	1642.0941136080528	1162.7196682268896	34	1	10	8	28	0.18928690569062143	0.3049019989964501	0.3084561407399497	0.19735495457297939	
4290000	-10623.113331564427	-9840.787287804738	-782.3260437596888	-9840.787287804738	1314.1446354851953	2.5199317312158387	5.378340100834845E-5	0.5483133626618556	5.504050117824862E-5	1.1135484549779176E-9	0.6212746337969837	-736.4715596543341	9504.03119302906	7224.349543348274	6774.887771638534	1322.4319512176523	1075.3149527756443	23	1	21	21	15	0.179781977937134	0.32159701102676774	0.3026635631626293	0.1959574478734695	
4300000	-10596.494524875945	-9843.222359784802	-753.2721650911423	-9843.222359784802	1003.6995357689884	2.7126220235755634	7.019881788451277E-5	0.42111058533459117	7.315064845822183E-5	1.0897906812813499E-9	0.48094441446128705	-710.0585907909209	3713.4940746627412	6124.383029727857	2923.5353287638536	771.033153495379	1142.955158032811	11	29	14	24	3	0.179781977937134	0.32159701102676774	0.3026635631626293	0.1959574478734695	
4310000	-10622.155973899064	-9847.685826341263	-774.4701475577997	-9847.685826341263	1431.819133964415	2.783206480687781	4.898323029434249E-5	0.4263367457964033	5.337748997592266E-5	5.912245007150681E-10	0.4797548395045697	-729.9574220625735	4781.812272601744	9497.071835663319	4333.139634571698	672.8211945039964	893.0672750772235	24	6	23	18	10	0.179781977937134	0.3032612287049641	0.3026635631626293	0.21429323019527313	
4320000	-10665.174475545427	-9855.648991213347	-809.5254843320806	-9855.648991213347	2413.7473824891604	2.517237625795447	3.56233587000449E-5	0.39356131802386973	3.681514340746018E-5	2.3652461751071377E-10	0.4310418000568741	-763.251007187335	9669.085877941085	16502.0947523408	3772.869940312818	2101.4264516224716	955.3690039421768	24	8	18	6	25	0.1845067204836128	0.31216886196040566	0.28903118736070893	0.21429323019527313	
4330000	-10680.598740367079	-9847.878973839397	-832.7197665276817	-9847.878973839397	2667.3930842903405	2.6323878489543127	2.8881419032462053E-5	0.4538942932263267	2.9423770657111934E-5	1.955397682454143E-10	0.477258966555788	-784.5613302780799	8001.618863755934	13396.627430365761	828.7634409232692	3325.569554756894	1526.353322921593	4	36	1	13	27	0.18481739284932228	0.32326328303886437	0.28871107371212984	0.20320825039968407	
4340000	-10670.675437671624	-9845.47588012881	-825.1995575428132	-9845.47588012881	2067.6344190682707	2.5687988838992344	3.197252561330863E-5	0.4948443695590135	3.225398298762764E-5	2.6200736707178226E-10	0.5115747106926664	-774.7052331299692	15003.67420910038	40510.658688890944	8444.690975813306	3324.116408533002	1440.980484083032	26	3	11	20	21	0.18062213238623218	0.32994873866083524	0.28622087855324907	0.20320825039968407	
4350000	-10665.62829818373	-9850.463769810018	-815.164528373712	-9850.463769810018	1917.0231715140774	2.516380082727026	3.2771855522572986E-5	0.5415400899439052	3.280471138988356E-5	4.375526472844979E-10	0.6403766473907994	-764.8903081400914	11107.315948788024	43591.1180830451	2630.490354486803	2464.9642011293154	1091.9859370161478	22	13	1	36	9	0.22043273891528833	0.3008280744885381	0.2883179889370008	0.19042119765917334	
4360000	-10670.227862411251	-9852.692168313622	-817.5356940976297	-9852.692168313622	1759.1007986031873	2.7923559142459196	2.7490183232296563E-5	0.505611380169605	3.109621926482152E-5	2.2737040673172992E-10	0.5359545419768323	-769.3832958705763	12742.532138185508	24991.906257360457	4581.162063819696	2754.209678678292	375.9808236822447	23	11	18	25	4	0.1934930091090782	0.3053755129938884	0.3117059858366303	0.18942549206040366	
4370000	-10756.02608850285	-9840.25088769086	-915.7752008119896	-9840.25088769086	5707.441414286902	2.207436619130797	9.217159248885285E-6	0.6024742597297279	1.0980926712702563E-5	4.213095334757103E-11	0.6544129037984723	-862.6365676595159	28534.990469818396	33616.7731671121	41115.333450762	7732.433024753191	238.60630849579354	16	5	19	38	3	0.18205088817679077	0.3053755129938884	0.3117059858366303	0.20086761299269107	
4380000	-10755.892567037452	-9832.363153419406	-923.5294136180457	-9832.363153419406	6878.676796169263	2.819613754719515	9.31699149359728E-6	0.5362493610644652	9.86616499445233E-6	3.484704955446422E-11	0.6339078093381371	-867.1975699940656	53646.4062229772	52341.80387689792	81284.39886241457	8260.936881961125	5994.846044505006	6	18	14	15	28	0.19627962407256333	0.2971194171561575	0.3117059858366303	0.1948949729346494	
4390000	-10820.626245653586	-9833.633430210819	-986.9928154427677	-9833.633430210819	14963.09050991764	2.6175853407630383	4.232983530637233E-6	0.5992766801778089	4.560429772623138E-6	9.246007279322534E-12	0.6995380287815968	-928.1387081949551	104072.49432932606	104160.83951568932	131739.94055357258	15672.430002854591	3369.9056420793486	22	8	8	40	3	0.1928496265789823	0.288626197101962	0.3284024482502464	0.19012172806880975	
4400000	-10783.149210162705	-9848.368741172206	-934.7804689904989	-9848.368741172206	6095.963190619072	2.6175853407630383	8.88715321554039E-6	0.5526233067201716	8.793737933911448E-6	2.4947505616861466E-11	0.573382504149606	-881.1470437810851	36648.970511968844	49905.07090411162	23592.238695204258	10592.398136773381	2011.2246833234478	21	11	12	35	2	0.19240692510422647	0.30021225202141955	0.32124942255122435	0.18613140032313014	
4410000	-10773.00227109267	-9843.959663570926	-929.0426075217446	-9843.959663570926	7172.049863792983	2.4427238666357667	7.720882017343274E-6	0.463847548993591	7.889273374978898E-6	1.8865357621666168E-11	0.5813707334438093	-875.4354936676218	55159.53478607543	78171.4089623527	10927.006911106033	9447.451407951201	208.27419871164605	7	26	40	5	3	0.18658688108196286	0.30021225202141955	0.3156636775829895	0.19753718931362851	
4420000	-10617.615698073707	-9821.713584926682	-795.9021131470245	-9821.713584926682	1540.778727309179	2.596018310705999	3.427505720718057E-5	0.6462598837017223	3.72391783808425E-5	7.299802229356267E-10	0.7384107636761981	-750.9569618633269	13955.961146889125	3649.6307317566534	577.5852785650052	1720.3649509912732	260.4314452341121	31	2	3	42	3	0.19982281918595549	0.2988064807360613	0.2920607788846129	0.2093099211933708	
4430000	-10563.769442572167	-9837.239843210122	-726.5295993620455	-9837.239843210122	605.1338211525383	2.5924783303889614	8.093863656525582E-5	0.6179860332460662	8.770242934048193E-5	2.7840821448619147E-9	0.6472639151320844	-685.9306416787301	6909.06185650553	1262.0571609093959	848.4741197807697	934.8213581571067	33.75759377729792	29	20	25	4	3	0.19982281918595549	0.2988064807360613	0.3045903462986298	0.19678035377935393	
4440000	-10623.25465118465	-9831.01240123844	-792.2422499462103	-9831.01240123844	1444.6106818190087	2.5924783303889614	4.053960842513742E-5	0.6257864567295616	4.675013037570441E-5	7.388516007618543E-10	0.6728132682213139	-750.2416380567861	16742.967283101214	2379.569557596094	1844.6843393658476	276.47161184538925	93.51276787166897	29	21	27	3	1	0.19982281918595549	0.2988064807360613	0.3045903462986298	0.19678035377935393	
4450000	-10585.810935146394	-9841.278924383872	-744.5320107625213	-9841.278924383872	741.1680096994969	2.635842577376989	6.888500752175685E-5	0.5468676535934268	7.831893206454732E-5	1.7807326044455427E-9	0.5818186185542092	-705.8756209471638	7431.993142224747	2256.4336539654296	1564.4154783524318	104.91651963620336	6.40207442522034	29	4	44	3	1	0.19982281918595549	0.2988064807360613	0.3045903462986298	0.19678035377935393	
4460000	-10599.885539610821	-9848.424469480662	-751.4610701301584	-9848.424469480662	727.0398065307569	2.8694755460434465	7.587757818920987E-5	0.52984276050048	7.899787933207748E-5	2.002969208979899E-9	0.5862066325038587	-709.5281302060063	5038.626841035396	3656.795554766804	2948.5266703131183	857.7235381296529	95.8784086984838	24	18	13	22	4	0.19982281918595549	0.2988064807360613	0.31083453187304094	0.1905361682049428	
4470000	-10595.590787502633	-9842.802431967362	-752.7883555352713	-9842.802431967362	838.4816352823589	2.6138986400046225	7.225906270842871E-5	0.5204987010591774	7.806898387674583E-5	1.7046541677237444E-9	0.5684527639408506	-710.7118282176685	3137.140280290581	5341.870783645228	912.2676211860771	1319.6103565525714	258.1471951414207	21	23	5	28	4	0.20250834764611483	0.2988064807360613	0.3081490034128816	0.1905361682049428	
4480000	-10573.37799631494	-9842.300383824224	-731.0776124907171	-9842.300383824224	638.5207544020316	2.6138986400046225	8.679634909826625E-5	0.4685639280645856	8.782116349480859E-5	2.4790873352535997E-9	0.5552111745765295	-688.1164032218953	3528.6052075896673	9927.748426079595	1730.5270343572686	754.8273428862683	169.21912023720864	23	6	27	21	4	0.19898564869472302	0.2988064807360613	0.31135006722365705	0.19085780334555913	
4490000	-10569.636941223933	-9840.898460176884	-728.7384810470494	-9840.898460176884	686.6931332865364	2.5880366439232327	7.915574779873263E-5	0.5268354245184022	8.435731975270353E-5	2.000194193166863E-9	0.5563792271034915	-685.8712371655296	4152.62780899143	9128.8633525048	1171.6421653985199	1005.881256169507	33.429619026437386	22	10	21	24	4	0.20082043338498792	0.3012607636644922	0.291943873717437	0.20597492923308336	
4500000	-10573.47623472302	-9847.264644662879	-726.2115900601423	-9847.264644662879	585.6562980333201	2.5880366439232327	8.758635664283102E-5	0.45468925841431385	9.13114956971943E-5	2.1078897190612607E-9	0.5040194263222474	-683.6569993510374	3191.77525276861	9138.95439778056	1649.40217576155	775.4446542519014	71.34160727129269	19	10	27	21	4	0.20082043338498792	0.30249302656060506	0.291943873717437	0.20474266633697052	
4510000	-10598.051504201689	-9845.728675923292	-752.3228282783966	-9845.728675923292	804.9112884062753	2.5880366439232327	8.322298263750999E-5	0.4986246324695416	7.975457687195883E-5	2.330808710433185E-9	0.5815060070723101	-709.2103493631765	4130.1346362132435	8681.025628204286	2839.352104395489	830.0199322138022	174.10896956930097	23	3	28	23	4	0.20090056749976384	0.31453923747680723	0.291943873717437	0.19261632130599243	
4520000	-10561.322600574013	-9830.930987724665	-730.3916128493476	-9830.930987724665	655.7525931085971	2.4431223721100084	9.299625050189485E-5	0.6103122983129134	9.384044484534976E-5	5.070269974225295E-9	0.7352104962432355	-686.6620021024158	2790.1397538046044	8610.568826394723	2718.7089818059376	992.5389811945859	106.91163972219589	24	6	17	30	4	0.19000971898041294	0.32543008599615814	0.2838476776699337	0.2007125173534958	
4530000	-10561.517864011612	-9833.765883801521	-727.7519802100902	-9833.765883801521	573.9891363348734	2.340798849380089	9.577290265531907E-5	0.6372654371218872	9.881746118434431E-5	4.761222994886673E-9	0.6890240803805381	-683.8978224440119	5138.621354979284	2837.943198983664	5936.318843906777	1157.6365151169696	72.49555178901917	3	9	20	45	4	0.19000971898041294	0.30837768179870406	0.30090008186738776	0.2007125173534958	
4540000	-10567.423199465036	-9837.099437775338	-730.3237616896984	-9837.099437775338	612.1998337646029	2.6702798442363616	9.808259011944284E-5	0.5874379799147781	9.702715551096496E-5	3.8650809478181246E-9	0.626582450828028	-685.3513545553524	5324.112834339338	2345.421131977648	7319.986940861022	1396.565409021989	46.779383611412996	8	15	7	48	3	0.19112231564852022	0.3032729746705764	0.30318194811946897	0.20242276156143496	
4550000	-10577.032020606337	-9847.73541005007	-729.2966105562672	-9847.73541005007	571.8687868150931	2.6702798442363616	9.015232426456493E-5	0.6444672335592404	9.17180361731608E-5	3.5931129442633452E-9	0.6641260304794486	-685.6155305591244	3573.8258822537705	5091.975343662505	4586.7053574214215	1520.0976579768146	76.29386544855664	15	12	2	49	3	0.19402238938316066	0.3032729746705764	0.30216899238591577	0.20053564356034767	
4560000	-10569.509535872372	-9856.417420154405	-713.092115717967	-9856.417420154405	565.4457046032384	2.585744869230409	1.1224806671879794E-4	0.5646757931159413	1.1841577303575877E-4	4.972564069976279E-9	0.5972008492146755	-672.6593607838603	3416.2753189738064	2665.1394957879547	1945.0559192977692	823.3942137017262	29.131486851024817	7	30	10	31	3	0.18541640775034438	0.30984882119690643	0.3051874721884675	0.1995472988642822	
4570000	-10527.47035749147	-9834.34885769643	-693.1214997950386	-9834.34885769643	437.84206363175593	2.522102861226782	1.403056518595986E-4	0.5685579938214324	1.3985126641510937E-4	5.649004358262696E-9	0.541832883324397	-652.2480959054142	7108.261947058624	2476.9207668697054	1330.1964056898114	773.9939472003413	1.7093864087221742	1	32	8	38	2	0.18541640775034438	0.30984882119690643	0.3051874721884675	0.1995472988642822	
4580000	-10538.147640027644	-9840.19062412392	-697.957015903725	-9840.19062412392	488.5738030101691	2.5587581410774076	1.3007313684440885E-4	0.5827201910532246	1.297709685597706E-4	5.724365664945162E-9	0.5779975514901052	-658.8091704887295	3922.815630928729	1100.7159258467605	523.1559542742233	890.5805548395049	14.634971781403207	30	13	33	2	3	0.18921597778789426	0.30984882119690643	0.3013879021509176	0.1995472988642822	
4590000	-10538.722220932787	-9859.70079062579	-679.0214303069977	-9859.70079062579	427.79172359370494	2.4486411355904174	1.5215380771231351E-4	0.5520912361083035	1.5509690522870134E-4	7.51629648554912E-9	0.5521375323491982	-638.6294722873681	2324.3293596521485	3731.181003238154	460.89083077922925	935.3386884300936	10.233529667878164	23	11	25	19	3	0.19224255393999373	0.30467343289788124	0.3035367142978433	0.1995472988642822	
4600000	-10517.65611971173	-9850.584158775573	-667.0719609361564	-9850.584158775573	398.0443741052099	2.4088235083815546	1.563552462136755E-4	0.5110350850343027	1.6172956393564126E-4	7.177694467875106E-9	0.5490069778219077	-628.4117968174886	3641.372653756056	3117.5514261050316	304.13965068598816	480.10419205015455	13.338271902542383	26	8	18	26	3	0.19224255393999373	0.30467343289788124	0.3035367142978433	0.1995472988642822	
4610000	-10559.755854285577	-9854.345435784866	-705.4104185007116	-9854.345435784866	541.0193294016244	2.4088235083815546	1.1447433055684698E-4	0.5169392622430674	1.233093576352737E-4	3.91831993093675E-9	0.5564160990733241	-665.5250525989419	4466.278074693661	3463.265749686206	724.2853479258157	645.2910686502217	136.84064040096223	21	13	17	26	4	0.19224255393999373	0.30467343289788124	0.3035367142978433	0.1995472988642822	
4620000	-10552.614210633425	-9838.537196768582	-714.0770138648415	-9838.537196768582	484.6086078633179	2.6561769162136106	1.1209372171948665E-4	0.5308252631098743	1.2566277768963116E-4	4.231774589637417E-9	0.5584954882466836	-671.4645487745514	3221.3458792914375	5041.161853022026	1104.5476222937168	272.6594207698028	916.0052504764433	42	3	10	14	12	0.19224255393999373	0.2910012986376369	0.3172088485580876	0.1995472988642822	
4630000	-10552.102559258856	-9839.352469722044	-712.750089536813	-9839.352469722044	466.14005628776516	2.6561769162136106	1.2374475595274695E-4	0.5653994811714458	1.299868909566008E-4	5.395796852094597E-9	0.5860275596705371	-670.9431598305491	3360.196893638481	2973.6916115524705	2219.7645630251777	1411.515244275036	422.3641417045017	2	35	2	18	24	0.19224255393999373	0.29461877475296777	0.31477525980804116	0.19836341149899772	
4640000	-10580.774798388722	-9838.32138680596	-742.4534115827622	-9838.32138680596	642.8985881102969	2.6561769162136106	8.980741742917216E-5	0.5589609708388693	9.151752396509402E-5	3.261879519776126E-9	0.633318100898246	-699.32905849186	6128.845138926941	4177.356794911417	3789.107836021089	655.1651541413435	547.3704973447299	35	4	2	15	25	0.1874271392515601	0.2994341894414014	0.31477525980804116	0.19836341149899772	
4650000	-10581.655877045006	-9844.099801027478	-737.5560760175276	-9844.099801027478	1073.5345727563765	2.5245389451018028	8.638476351434922E-5	0.43538699767418404	8.56146780847993E-5	1.621988645956057E-9	0.4749112782121117	-695.8490571327998	3281.354993139249	4378.465099094547	3135.877937605038	753.3948678645	473.6931727985635	4	24	20	20	13	0.1874271392515601	0.31217631292668707	0.30203313632275547	0.19836341149899772	
4660000	-10574.480370671483	-9857.900410806511	-716.5799598649717	-9857.900410806511	777.5280518327752	2.5245389451018028	1.109789067270798E-4	0.4490510492843944	1.1476557961901224E-4	2.839689390999402E-9	0.4771979090169465	-674.7754752653865	3484.089478959786	5556.6951608611735	2608.0540910728646	300.7635813602265	460.71511275514985	17	3	32	3	26	0.19635480149474036	0.3043108118067496	0.29671510226558284	0.20261928443292754	
4670000	-10567.158813847625	-9840.21145562497	-726.947358222655	-9840.21145562497	581.5984148773244	2.3285174309245473	9.945718482341732E-5	0.46651828462385875	1.0473906532031387E-4	2.43073888879156E-9	0.5004078068025565	-683.5513789034312	5739.3629366970345	3664.1486909136897	2558.8952939261303	2774.2301577495027	302.06472489876484	10	6	8	29	28	0.19450783188722728	0.3061577814142627	0.3118505185950277	0.18748386810348266	
4680000	-10604.795659991973	-9860.583544001782	-744.2121159901908	-9860.583544001782	620.6923167375668	2.3285174309245473	8.131225913186268E-5	0.5334497558831289	8.805118392597623E-5	2.063553687363453E-9	0.5486576748178866	-698.069607043007	5412.487332103287	6438.158275185097	8117.761539277492	3994.0280041251303	525.9984192870072	19	9	7	15	31	0.19450783188722728	0.3061577814142627	0.3118505185950277	0.18748386810348266	
4690000	-10581.92053941406	-9838.100596837965	-743.8199425760954	-9838.100596837965	679.804547628168	2.7317040232835965	7.731685523045333E-5	0.5185777879590932	8.289901429109837E-5	1.7023357945036245E-9	0.5132410256883551	-698.9143082353319	5335.158842117373	5705.706537725212	5757.004075577044	2501.270836669622	463.7726522091369	15	6	15	15	30	0.19450783188722728	0.31980538357152377	0.29820291643776664	0.18748386810348266	
4700000	-10584.568803683975	-9851.20286560505	-733.3659380789244	-9851.20286560505	733.8666805275806	2.6920293349153503	8.255175010256532E-5	0.4443782845165066	8.788578256182151E-5	1.2388122129614614E-9	0.45777015000716215	-690.4753414487184	4281.336563667467	3205.844680179208	4184.092933314396	336.36819657400434	730.2644030055071	24	18	9	18	12	0.19450783188722728	0.2968744928043612	0.3212453122303044	0.1873723630781075	
4710000	-10570.861974262722	-9846.288678369545	-724.5732958931766	-9846.288678369545	506.55722497479525	2.6920293349153503	1.0951291130123057E-4	0.7613220464765837	1.1603933484618486E-4	9.54625909219619E-9	0.8811828154525866	-683.8748991918806	4226.242414783345	1281.0069318719168	1626.3574117581293	516.2127819931785	312.38046545977454	29	4	21	17	10	0.1954761167997034	0.30693913505022763	0.3212453122303044	0.1763394359197649	
4720000	-10539.487437356664	-9839.256395594217	-700.2310417624465	-9839.256395594217	516.9906097480657	2.7626328720576754	1.2702062223003227E-4	0.5975122286145581	1.4604548085784825E-4	7.22107078741587E-9	0.660993533985198	-654.5834931856658	2988.028389974575	5381.584732842673	10903.691502830037	1495.992519275332	427.63027675755404	23	4	2	21	31	0.1954761167997034	0.30693913505022763	0.3212453122303044	0.1763394359197649	
4730000	-10600.399110833843	-9846.176885651106	-754.2222251827372	-9846.176885651106	744.3327845387895	2.763318619693517	7.34170307356607E-5	0.463717892302168	8.080243346270536E-5	1.2150284363702142E-9	0.46419040278888973	-707.3379017844662	30341.280010525155	5111.004067288159	4621.572269589016	2236.207787856465	602.4406260337681	1	23	6	26	25	0.1954761167997034	0.30693913505022763	0.3212453122303044	0.1763394359197649	
4740000	-10595.002162164457	-9833.755002324946	-761.2471598395108	-9833.755002324946	1081.5858779655036	2.558303734871627	7.268464133232194E-5	0.4982074560336593	7.745200062701635E-5	1.431385694134759E-9	0.543673763863531	-716.2680978644927	3254.0759103718306	5957.903378181132	6686.190952980141	2648.272555364424	788.048078649599	9	1	18	26	27	0.1954761167997034	0.281227936503369	0.310543814087782	0.21275213260914588	
4750000	-10592.821295355749	-9843.08623024652	-749.7350651092302	-9843.08623024652	924.7052606727129	2.6413944336505666	6.716669829981187E-5	0.47868957116102134	7.413196326636565E-5	1.2321317340262243E-9	0.5120112752671114	-703.992920029024	3768.861449586883	5059.360339846916	11911.77101866181	1645.0558012471024	628.1146719537915	9	8	10	32	22	0.1839543232231097	0.3025766596133823	0.32206560766437564	0.1914034094991326	
4760000	-10603.058873548796	-9828.501992922042	-774.5568806267554	-9828.501992922042	1260.3373163056524	2.8396784450593064	5.5994513602154695E-5	0.4119459216959603	5.6203264855272395E-5	6.963225567371662E-10	0.47285959810228767	-728.6256039219	6360.855454350836	5092.167991730272	7199.358100400256	4602.453769488915	666.7576394306029	1	14	13	25	28	0.1839543232231097	0.29651290453107493	0.32812936274668303	0.1914034094991326	
4770000	-10649.743797556914	-9856.807033713061	-792.936763843852	-9856.807033713061	1678.3172690642755	2.394300148641228	4.453483996352582E-5	0.47976486488969533	4.541858873825581E-5	4.932812562702604E-10	0.5137943070751634	-745.1484393604433	10917.535546804389	6353.342731130885	4022.3188459719936	8410.284681771494	1223.6794811125192	28	2	14	8	29	0.1839543232231097	0.29651290453107493	0.3183500515631352	0.20118272068268048	
4780000	-10609.796247910863	-9862.35873114536	-747.437516765503	-9862.35873114536	613.2215691103953	2.683095406396655	8.534915881345342E-5	0.37378016739701014	8.873923213423751E-5	1.187621449918291E-9	0.39442425380952306	-706.2115911752675	7365.247936648684	3878.6899604663035	884.6525940816847	760.3086856281533	575.6701278720313	2	43	1	7	28	0.1814411768467557	0.29651290453107493	0.3183500515631352	0.20369586705903447	
4790000	-10578.477955099504	-9842.808142576305	-735.6698125232004	-9842.808142576305	561.6144518003146	2.5036534262931136	8.439585861360328E-5	0.5483634621138632	9.67442054307114E-5	2.629652816910717E-9	0.6166172646541441	-688.8549039707594	3136.4713263923313	13696.612724223545	2248.232201832909	2289.3879005499766	584.0888951088573	21	6	6	14	34	0.1814411768467557	0.3080863088515435	0.3067766472426666	0.20369586705903447	
4800000	-10599.420116817253	-9852.259962548304	-747.160154268949	-9852.259962548304	830.4913780780686	2.709969043983621	7.812565239204168E-5	0.4533746939170662	8.308315493778765E-5	1.7087506306213955E-9	0.5370670394498162	-703.3730971111319	1925.0420178133859	5882.1605289606305	4329.670051217511	499.13111275112175	907.5663969714109	8	20	26	14	13	0.1814411768467557	0.3080863088515435	0.3067766472426666	0.20369586705903447	
4810000	-10609.177345934278	-9865.823447099927	-743.3538988343519	-9865.823447099927	655.0129925791337	2.7983624973890926	7.637892893175402E-5	0.4508438752050373	8.349295344265841E-5	1.4522344153065562E-9	0.4966988582122832	-699.8391524084391	1062.0203872239856	2657.832043402777	5787.925401681621	2735.6421584759632	736.5672842145194	4	2	37	8	30	0.1914820515074168	0.3080863088515435	0.2967357725820055	0.20369586705903447	
4820000	-10545.780495996125	-9845.696128878868	-700.0843671172563	-9845.696128878868	451.80208098168305	2.4090221477940195	1.2852666498433602E-4	0.428155310283375	1.4282522095280723E-4	4.481709467720406E-9	0.5053288702461246	-658.0359787761593	1818.6691010767431	1509.319094228024	4908.059598675379	1169.7447513918376	431.4401103108249	19	5	22	4	31	0.1914820515074168	0.3072657979189057	0.2975562835146433	0.20369586705903447	
4830000	-10550.29981478326	-9840.219397055587	-710.080417727673	-9840.219397055587	444.1809125915031	2.6524796483721893	1.2017237712129117E-4	0.42611885868583566	1.3848080838839926E-4	3.415172144943755E-9	0.4657742863184172	-669.6277405209963	1872.8836522352115	1207.197998151549	2540.648687767735	1496.6206254792621	370.18232578518297	10	5	31	1	34	0.19366847790334032	0.3003857045601007	0.3084790384028264	0.19746677913373278	
4840000	-10538.273531665041	-9852.432970247371	-685.84056141767	-9852.432970247371	356.04055682064364	2.7192630347276197	1.5918130882044688E-4	0.5447134007951401	1.8274110595764906E-4	9.756139729425246E-9	0.566033795147923	-644.560950786386	1106.221271410577	3201.9924884950806	2666.0084044377104	776.6001030505389	490.24090999463004	2	2	37	5	35	0.18534800747386426	0.30808797868817756	0.30711160678439925	0.19945240705355916	
4850000	-10556.227235296723	-9843.27669303988	-712.9505422568442	-9843.27669303988	572.0689581777501	2.655432425647536	1.1277100734912246E-4	0.46726048038857043	1.2733112787249377E-4	3.33713082359941E-9	0.45414160069844084	-671.0661525115538	3701.398647191774	2657.351700050359	3439.8436784745977	687.067625713409	671.8978723712713	7	25	13	10	26	0.17574180342355905	0.31210232437005747	0.312757240261483	0.19939863194490073	
4860000	-10561.133999853082	-9846.707405065368	-714.426594787714	-9846.707405065368	610.8766133224027	2.792134614472696	1.1573853278978771E-4	0.4599366647922805	1.2324459009220858E-4	3.4294899020483265E-9	0.49499591226021383	-675.0636701140135	1713.7402958713599	2868.803309537697	815.1181371881819	820.8655958357901	332.4697839023229	2	46	11	6	16	0.17619216175342167	0.31165196604019485	0.330744803015562	0.18141106919082176	
4870000	-10557.496587772857	-9841.04431870839	-716.4522690644676	-9841.04431870839	597.2707617196852	2.792134614472696	1.0744229663961567E-4	0.5678790731207102	1.2096359348420835E-4	4.766544854952495E-9	0.6247651230678116	-675.2241207141108	2571.705674486902	2899.646637567274	532.6159270368219	1356.575918464154	133.23323723586142	2	47	26	2	4	0.1826848471361632	0.31165196604019485	0.3028143065467936	0.2028488802768486	
4880000	-10563.308609471149	-9844.645151992601	-718.6634574785469	-9844.645151992601	658.6326829493854	2.6958931381566815	1.0449533265852152E-4	0.47651273336354305	1.1117469525559254E-4	3.2216880943104215E-9	0.5366984810064915	-679.147335876688	4186.399017641441	3310.2833459607655	497.9570555900449	440.48172213042903	378.41849281761137	7	38	24	11	1	0.1884621858097123	0.31165196604019485	0.29703696787324446	0.2028488802768486	
4890000	-10566.138793331256	-9850.215585586058	-715.9232077451978	-9850.215585586058	557.6685930552226	2.6958931381566815	9.856054658246877E-5	0.571431840365873	1.183147327662937E-4	5.469205858755571E-9	0.6718920483773394	-673.7226264385566	6206.556777231676	6477.302009652527	2839.958843309335	465.69821465182605	63.13071870585533	16	12	22	29	2	0.1884621858097123	0.3097404935716029	0.29894844034183643	0.2028488802768486	
4900000	-10550.388752230909	-9842.618789513892	-707.7699627170165	-9842.618789513892	532.3476341116193	2.6207240457863312	1.05003085698492E-4	0.468137268428847	1.1795067356010767E-4	3.310423983953776E-9	0.5140235568958659	-667.6842438568132	3237.389142515373	2659.4456329761697	2963.913492699309	479.4401838247435	37.98796822880711	27	18	2	31	3	0.19742164709311738	0.31451530324781246	0.292388844322213	0.19567420533685737	
4910000	-10589.304378882578	-9845.842602618599	-743.461776263979	-9845.842602618599	737.2034569124821	2.7365990589466174	7.406208305639905E-5	0.4733867708979995	8.22033931500616E-5	1.6029118190022513E-9	0.5343194715917164	-700.297517511241	6585.937142831924	9970.591034059315	2209.430802071242	853.6440114862098	40.03975758883312	15	16	22	25	3	0.1918828779234131	0.29042616842454866	0.31640601443984095	0.20128493921219753	
4920000	-10546.984450103713	-9837.50627482363	-709.4781752800824	-9837.50627482363	537.1691756250389	2.6093976267449834	1.0138624739603983E-4	0.4249029539871895	1.1191075846463096E-4	2.2620654218536494E-9	0.4831984347437773	-669.1262198044891	5448.65733502542	4001.3228499631628	2055.985917398617	482.2758239300118	15.731417859907086	20	10	20	28	3	0.19678277498339636	0.29042616842454866	0.3115061173798577	0.20128493921219753	
4930000	-10550.138364155993	-9843.379873630047	-706.7584905259472	-9843.379873630047	460.20518476261424	2.506559070994793	1.1755502650757597E-4	0.48477024314162276	1.3082074605046272E-4	3.957108305524936E-9	0.5379959393880444	-668.2252509274407	3787.679903630359	1553.4091375342796	1017.3204261096553	549.9543238713671	86.84914492573017	31	8	16	24	2	0.19678277498339636	0.28872563507198135	0.31320665073242504	0.20128493921219753	
4940000	-10548.019342840103	-9846.735312525612	-701.2840303144915	-9846.735312525612	556.7200919510415	2.860860442961382	1.1897046776995701E-4	0.5634537951498451	1.3327161726711025E-4	4.274348939951273E-9	0.5438122372314255	-662.4912154312956	3098.678005801013	1430.5775880767176	1347.8500088700596	455.88690269844386	120.80234813310518	30	2	22	24	3	0.19678277498339636	0.28872563507198135	0.32378181216072843	0.19070977778389417	
4950000	-10533.192036650997	-9840.102198142406	-693.0898385085909	-9840.102198142406	416.4864866582629	2.65230383229503	1.2360659868485056E-4	0.622441734198819	1.3357520123880024E-4	6.4750706836593335E-9	0.6508194969650369	-651.9065352844887	2780.1817045664197	848.6732312562101	2964.010989313966	562.3403352773232	15.332958815529121	33	15	2	28	3	0.1868672802239846	0.28872563507198135	0.32378181216072843	0.20062527254330592	
4960000	-10546.231027339936	-9854.225753176652	-692.0052741632849	-9854.225753176652	390.3911231091131	2.5978367778619034	1.343512484299746E-4	0.4948201842694628	1.3797394984595498E-4	3.782522680917445E-9	0.4844561391303406	-654.1856187342197	3433.9421882526926	2176.836110131399	548.9075805274243	431.3518086744118	11.441630640506245	35	14	2	27	3	0.1868672802239846	0.3087675042078248	0.294605488024527	0.20975972754366387	
4970000	-10579.008093197523	-9848.726207706208	-730.2818854913149	-9848.726207706208	584.4570061313225	2.5458762268733652	9.92663746148152E-5	0.5943092960079097	9.592870272773898E-5	3.210546643319098E-9	0.6185428458603626	-684.2643125304	123324.11187113376	3649.5662919763363	997.2756304495227	621.6188573966431	2.0918682888801086	2	47	5	24	3	0.1868672802239846	0.3193620612793018	0.294605488024527	0.19916517047218685	
4980000	-10530.721703790408	-9837.462138274523	-693.2595655158864	-9837.462138274523	419.85169798077084	2.4623424956659523	1.3958236981003374E-4	0.5966489517102254	1.3539687335212408E-4	6.569076100625452E-9	0.6434671156481794	-654.8203112834966	2258.8734639589975	3000.2094422040614	602.4078634783217	481.35761111137685	1.1978753551599066	1	47	4	26	3	0.19348236281613396	0.3193620612793018	0.2879904054323777	0.19916517047218685	
4990000	-10517.596497822917	-9838.057412284503	-679.5390855384138	-9838.057412284503	357.39545423238525	2.6216559407124818	1.7280464723334435E-4	0.5924155619404179	1.6532150813139177E-4	1.0785489973457027E-8	0.6444675713603797	-641.6928686549302	2179.9342795289963	2312.4489724888376	484.2016015275892	471.8793302526639	8.009735141990424	23	25	21	9	3	0.19348236281613396	0.3171481786123177	0.2902042880993618	0.19916517047218685	
5000000	-10518.943577281341	-9833.867517387804	-685.076059893538	-9833.867517387804	397.56206159189304	2.5010715823858978	1.6184870634886156E-4	0.5003920088401858	1.6295237806844285E-4	8.802152429299638E-9	0.5652541102137165	-646.9315971859594	2285.4034383946814	2557.4047959694403	826.6503710482185	521.6064618869474	10.654399808824309	8	37	6	27	3	0.1845930830841696	0.3145400472432849	0.3017016992003589	0.19916517047218685	
5010000	-10541.2206345473	-9843.368029007399	-697.8526055399017	-9843.368029007399	401.1568958120071	2.732666368410248	1.393829145151507E-4	0.5880021387620268	1.4209063699315542E-4	8.130189028021118E-9	0.66644960129567	-657.0589769997237	16041.826679172987	2121.152751762258	692.5927028540077	407.82195846887134	7.326526536996164	4	49	7	18	3	0.1855394542881427	0.31056457985596475	0.3017016992003589	0.2021942666555339	
5020000	-10526.869952944935	-9840.24570916051	-686.624243784424	-9840.24570916051	384.70009383183356	2.797194732322937	1.358756661884377E-4	0.5681583088679811	1.4205202270418794E-4	7.204334293092299E-9	0.604157020136846	-649.763182553244	2909.6991338403423	1929.027241800447	462.23869144037957	260.2288156926201	19.376771912845005	4	46	27	1	3	0.1855394542881427	0.31056457985596475	0.3017016992003589	0.2021942666555339	
5030000	-10523.761996780253	-9823.889156783443	-699.8728399968101	-9823.889156783443	444.3730141605375	2.5941881679112426	1.1731228487629739E-4	0.6082354006384473	1.2969539788960504E-4	5.820650456127323E-9	0.6646621666294916	-662.0056823431445	3676.3442987619856	503.48293681271383	473.8100933561466	631.7062023188298	23.58343970583755	46	2	4	26	3	0.1855394542881427	0.31056457985596475	0.3017016992003589	0.2021942666555339	
5040000	-10523.739644158297	-9838.525714666202	-685.2139294920938	-9838.525714666202	373.40901985216067	2.5241606458315666	1.571102871868615E-4	0.6066104037005114	1.5028563613813767E-4	8.259670950691143E-9	0.6078471458151696	-646.8421426193811	2338.6839259034464	2188.0622093828524	408.4427702310367	457.6008281673362	296.8560137551389	25	22	24	8	2	0.1754449136356375	0.31056457985596475	0.31179623985286403	0.2021942666555339	
5050000	-10528.32084289157	-9853.609774136808	-674.7110687547613	-9853.609774136808	366.6716295353722	2.745459168263321	1.6495662974294172E-4	0.6007435701649371	1.661028974829267E-4	9.068321049946443E-9	0.5652024689876581	-641.8525917138448	2019.3374604861488	561.362406835035	588.649272094045	7.89513642411428	10.452008398276934	47	23	7	1	3	0.19060145876312162	0.3039138242327492	0.3129437028561818	0.19254101414794755	
5060000	-10516.58410888803	-9834.797992073458	-681.7861168145716	-9834.797992073458	412.1391202669547	2.745459168263321	1.486069492665094E-4	0.6432541287432447	1.4737347967028595E-4	1.067133977684417E-8	0.7148862746548218	-649.2378547603898	2793.3137169950123	180.06188446932762	492.44961974558635	7.110953741436866	1.1965278878964718	44	9	26	1	1	0.19410197003641547	0.3039138242327492	0.3094431915828879	0.19254101414794755	
5070000	-10516.45145948366	-9844.259223624475	-672.1922358591863	-9844.259223624475	325.0869872523481	2.561138727936537	1.787532067525439E-4	0.4586726987967817	1.8889743187089798E-4	5.803066607258691E-9	0.4377515845889006	-638.79129944176	3005.0370986341745	985.5707394228351	643.0898288945259	27.06321531595453	1.897759351966032	37	26	15	2	1	0.19410197003641547	0.3049669771187992	0.3094431915828879	0.19148786126189757	
5080000	-10559.464354865047	-9842.813327186348	-716.6510276786986	-9842.813327186348	574.9268142516605	2.5830821693975308	9.441607820006602E-5	0.5921901096269139	1.0018958842535735E-4	3.534710058601361E-9	0.6348750757388179	-681.133229422651	4025.621918565301	2789.7343663938527	1218.8604618499237	7.47714903827956	4.633690733668002	37	2	39	2	1	0.1946805926623148	0.2990287290326332	0.3148028170431546	0.19148786126189757	
5090000	-10546.744794606737	-9841.733147155166	-705.0116474515701	-9841.733147155166	533.9538057813276	2.749525159080963	1.1750159899075455E-4	0.5254082791840177	1.1881907148470287E-4	4.136451022641907E-9	0.5435525437944854	-666.369491650904	3676.248159533614	1385.9890136027068	786.9916840392862	670.9037666281064	48.8910681101863	38	9	15	16	3	0.1963008484671365	0.2990287290326332	0.3148028170431546	0.18986760545707587	
5100000	-10546.041178865049	-9848.788231123744	-697.252947741305	-9848.788231123744	508.7731295540245	2.702913896249158	1.0450211069273771E-4	0.5984830010380743	1.1523845678119906E-4	4.412758660422867E-9	0.6157029358840493	-655.7912468338207	2320.8836248743482	5659.870426868923	550.0276063465635	852.2665249113147	1.7904299817080447	12	24	37	5	3	0.20061850787607227	0.2990287290326332	0.3104851576342188	0.18986760545707587	
5110000	-10555.021197377135	-9831.148201039296	-723.8729963378389	-9831.148201039296	897.7286875884093	2.586400637592867	8.763303838028381E-5	0.6627443743161899	9.552704722481601E-5	4.533234220797058E-9	0.70957934925038	-681.2960027204529	4279.148060696304	5067.218741231544	764.9766585630891	1059.4681176038791	688.863890425749	14	21	17	4	25	0.20914756923698574	0.2815635469914104	0.3104851576342188	0.1988037261373852	
5120000	-10615.267577615079	-9857.566408554616	-757.7011690604639	-9857.566408554616	941.1598134069106	2.740924938746671	5.5469205491891536E-5	0.6375296750526546	5.95064548305044E-5	2.171224683519262E-9	0.7558219511168717	-712.3018837045079	7385.429375728847	12632.244050747044	1323.7847015609732	1733.4184794860996	84.66896948447418	21	12	18	27	3	0.18198108173184505	0.3075027428802545	0.3104851576342188	0.20003101775368184	
5130000	-10588.060743037751	-9832.332014222178	-755.7287288155723	-9832.332014222178	921.0131844069554	2.680730531127697	6.53224351882328E-5	0.541715152138408	6.775513335537459E-5	1.6272271892625034E-9	0.620328336608759	-712.2848357014897	9748.281250228603	8722.413654473501	1916.6272479750232	820.1012994894137	178.21452722583686	2	28	10	38	3	0.18994670098433813	0.31475400796277847	0.3074644280941818	0.18783486295870178	
5140000	-10613.46795229281	-9848.185786049376	-765.282166243434	-9848.185786049376	982.64710023728	2.704357560305515	4.950231196168465E-5	0.5693053466602466	5.7658256358275336E-5	1.287798279615295E-9	0.6450831820322258	-722.1603692738266	8443.938256088446	3899.383457447939	2022.375472484159	1507.89775857467	56.29112013442168	30	1	9	38	3	0.1861779857586045	0.3120759724199861	0.30645605578223667	0.19528998603917297	
5150000	-10612.419533340651	-9831.592877716259	-780.8266556243918	-9831.592877716259	1055.6681255854055	2.808508423474373	4.430318717870051E-5	0.7339505480481993	4.8829476900439864E-5	1.4742601689625101E-9	0.800616392629686	-735.4275704614579	7502.192136108245	10832.866978713266	2343.1740843483863	1699.2434489318775	28.98223699405477	4	30	23	21	3	0.1943637924024517	0.30389016577613887	0.30645605578223667	0.19528998603917297	
5160000	-10545.738090584187	-9822.537818679999	-723.2002719041877	-9822.537818679999	504.29841958606363	2.7748545725581595	1.0264432785201983E-4	0.6592797921298612	1.0719460613950174E-4	3.963896493759128E-9	0.6478886274915356	-682.8841865809353	6089.053706051355	1789.5286747011733	1090.0790373996413	615.8397369820552	65.86432251862453	31	21	6	20	3	0.18827721988162072	0.31387471503474573	0.30645605578223667	0.19139200930139705	
5170000	-10538.437842548687	-9829.438072511859	-708.9997700368281	-9829.438072511859	451.9039531485624	2.636918814879027	1.200051618354894E-4	0.6729680231726356	1.2576820975919624E-4	8.026996595668214E-9	0.7504713962667264	-669.8477840220656	4700.5696540546605	644.8542218391002	844.7279933028242	607.8618408795143	34.01511621914361	33	7	25	13	3	0.18827721988162072	0.31387471503474573	0.31347278349998525	0.18437528158364844	
5180000	-10565.276302481776	-9837.865251530411	-727.4110509513647	-9837.865251530411	749.3221615633641	2.497135267446333	9.324257415063544E-5	0.4191595896656991	9.186319628502758E-5	1.5677905245875758E-9	0.44322827351245403	-685.5680887299542	4243.604886006037	7499.695813743547	761.1337759109925	460.1434419495179	694.3219637202333	15	19	27	14	6	0.18827721988162072	0.29949927261418996	0.32555570211415485	0.18666780539003464	
5190000	-10561.304111518733	-9851.617885870512	-709.6862256482215	-9851.617885870512	610.3869902092079	2.6711013636987717	1.2101020001060408E-4	0.5125189178888594	1.112909991261944E-4	3.759754602769503E-9	0.5538319875191231	-667.1654042183835	3635.7626775564754	7651.123892494151	1275.9997154468465	254.01246544462	547.2352765995347	23	8	28	10	12	0.18827721988162072	0.283851827155572	0.32716028814325493	0.20071066481955252	
5200000	-10573.66809288341	-9841.089647409619	-732.5784454737918	-9841.089647409619	822.1983524673489	2.605372685864976	7.769907754145301E-5	0.5097943309592544	7.944573775437842E-5	1.5207943718131494E-9	0.5312262375513944	-688.6991545101167	4167.163611046581	11869.689605730448	2180.562277358615	847.5486564410681	121.66027777773591	25	10	7	36	3	0.19942517177796587	0.283851827155572	0.3160123362469098	0.20071066481955252	
5210000	-10636.024662849237	-9848.496271274373	-787.5283915748639	-9848.496271274373	1445.2095517543255	2.517670149919745	4.619172016633554E-5	0.5775244589235606	4.630950110630128E-5	7.024681803484302E-10	0.5688828173710704	-739.8874657997501	8351.093777928383	17002.48763363231	14153.01800618363	1257.5833503175081	191.47609032250313	23	2	14	39	3	0.2078438914815804	0.29043791390729967	0.30759361654329526	0.19412457806782482	
5220000	-10665.67616904516	-9852.91688893519	-812.7592801099702	-9852.91688893519	1850.9482945850032	2.7149151866246872	3.322706411975004E-5	0.5888472386582697	3.531568650758557E-5	4.232471864997457E-10	0.6310417974743597	-766.2222328893012	8269.0134102113	12298.617809776997	2058.2533933525597	2956.9473570896935	647.2789787045473	2	41	29	5	4	0.17993982289350535	0.30076396803525085	0.3251716310034191	0.19412457806782482	
5230000	-10661.910037222664	-9836.663782836895	-825.2462543857687	-9836.663782836895	2320.477760208961	2.7149151866246872	3.316599523780356E-5	0.7546756372305734	3.3214475957258764E-5	7.277692794470874E-10	0.8165187779915987	-776.7853057741833	6955.112781147625	10668.756839781936	2206.592659912942	5408.420274435419	1669.5795023934288	2	47	26	1	5	0.18132549564121273	0.30076396803525085	0.32378595825571177	0.19412457806782482	
5240000	-10713.7106086421	-9855.243060626848	-858.4675480152529	-9855.243060626848	3861.4244201054507	2.4690643602752225	2.2900019649169513E-5	0.6858483175943414	2.2752042740516372E-5	2.75636402124103E-10	0.6945821055847882	-809.3855328908796	28568.399563149098	16566.239491597295	3476.341711305988	2226.8556824734706	2615.714156972033	20	22	14	4	21	0.18132549564121273	0.30513554835308165	0.3016861592908763	0.21185279671482954	
5250000	-10638.516975991795	-9828.495079988525	-810.0218960032711	-9828.495079988525	1924.007841044988	2.6187792836880672	3.827197300106823E-5	0.5471974275185697	3.9885782051559134E-5	4.17745005631883E-10	0.5523936392268008	-765.3699467875429	13027.3376861211	4778.009146107551	1323.4976574998489	1501.7687018391139	1472.586558896245	34	16	1	3	27	0.18132549564121273	0.2991472028481414	0.30767450479581654	0.21185279671482954	
5260000	-10608.231761631105	-9835.830059453558	-772.4017021775475	-9835.830059453558	1146.8583472566656	3.0707104750650704	6.681679607464175E-5	0.5891615526709797	6.536499391731101E-5	1.4209010040699553E-9	0.5908671975361366	-728.250000173311	5754.710066764728	5975.765055555235	3670.907802945589	1193.2259778148054	708.5440622046848	35	2	2	27	15	0.18132549564121273	0.2991472028481414	0.32179682666844944	0.1977304748421966	
5270000	-10595.506611282693	-9856.0471970054	-739.4594142772925	-9856.0471970054	887.7170338404412	2.680563450541264	8.862201012267206E-5	0.5633395099468343	8.783204608093034E-5	2.7997942130096076E-9	0.623354418306582	-696.9827685630455	5878.847450373716	5029.513586243248	1143.9190212679107	981.5351589226292	662.8324258612206	1	30	22	11	17	0.18132549564121273	0.29925755609405646	0.32168647342253437	0.1977304748421966	
5280000	-10639.722111412888	-9848.471062335966	-791.2510490769226	-9848.471062335966	1516.8324968023092	2.680563450541264	5.0746219006784636E-5	0.6011751464196441	4.8984021924613875E-5	8.741654005739423E-10	0.5972476626960499	-744.134420759817	12962.53987826683	5513.096193334077	6646.365049077917	2021.885234958261	2096.156622262991	16	12	6	21	26	0.19403237995944514	0.29925755609405646	0.30897958910430195	0.1977304748421966	
5290000	-10601.985806135286	-9840.63709223883	-761.3487138964548	-9840.63709223883	1507.4364632971592	2.680563450541264	7.773056076859936E-5	0.54420571752242	7.147192790905198E-5	1.666051342339071E-9	0.5473061835044173	-716.872097447908	3249.62368819379	4601.111950768957	6938.786901798004	1360.5488483455076	962.9103478906186	1	16	24	39	1	0.19403237995944514	0.29925755609405646	0.30897958910430195	0.1977304748421966	
5300000	-10642.911054684342	-9843.291268311244	-799.6197863730969	-9843.291268311244	1842.3906974762501	2.680563450541264	5.141761426789148E-5	0.4674437133409302	4.4601897321016186E-5	5.231946798826691E-10	0.4766326577343825	-753.5457300091499	5694.183900752651	11666.01638797977	4278.390513558139	2226.5827288902815	1556.5325346282768	25	6	12	8	30	0.19403237995944514	0.29925755609405646	0.30897958910430195	0.1977304748421966	
5310000	-10657.785746074243	-9853.437116914602	-804.3486291596413	-9853.437116914602	2237.6736200702244	2.37969301998964	5.318834709009851E-5	0.5643037281583244	4.4589216475974166E-5	7.018418733846304E-10	0.5518393035604122	-755.5397837572912	3354.0931949380606	9284.239351778115	19428.348641171015	3142.9753274649097	1727.1295412903607	13	16	9	20	23	0.19403237995944514	0.29925755609405646	0.3104172564968986	0.19629280744959995	
5320000	-10722.682276937543	-9848.66615887275	-874.0161180647939	-9848.66615887275	5032.028676786848	2.351067693690793	2.1302703001558697E-5	0.5443197391980461	1.846689050368981E-5	1.4366531661757898E-10	0.6063429740938932	-821.4414905904229	25358.051484284108	22502.372251893732	28708.83578370764	11270.673117608465	2967.046026885675	3	17	16	9	36	0.19403237995944514	0.29925755609405646	0.3104172564968986	0.19629280744959995	
5330000	-10612.786193150303	-9823.325916240161	-789.4602769101429	-9823.325916240161	1629.0270180900382	2.351067693690793	5.183435987418015E-5	0.6512987671412821	4.8360099757653924E-5	8.724009710842259E-10	0.6065827865230486	-739.7173939085777	3873.9653826108965	6591.649096352148	23436.780655790037	3950.9966624738663	1720.7202724818667	3	20	7	21	30	0.18994300856482435	0.30334692748867725	0.3104172564968986	0.19629280744959995	
5340000	-10631.911836943376	-9843.68386218324	-788.2279747601375	-9843.68386218324	1675.0837917106473	2.872988691777632	4.855795430961943E-5	0.5935721613338658	4.609381266325274E-5	6.771583695902656E-10	0.5646996118805925	-739.3927151680587	5046.794134569359	8925.681796709181	9339.196912788288	10330.233630508228	1637.946876788603	6	4	21	1	49	0.18994300856482435	0.30334692748867725	0.3104172564968986	0.19629280744959995	
5350000	-10627.84831198114	-9847.574070426497	-780.2742415546429	-9847.574070426497	1522.4251164595632	2.4649330679840835	5.173795134011727E-5	0.589150863399452	5.100947274280553E-5	9.063498742998709E-10	0.6007182782749828	-728.2404168945109	11026.413727207095	3661.6680305412297	17870.64794863618	11860.194251270526	1292.0684212403241	4	11	7	9	50	0.19072485177137255	0.3116297954194986	0.2927181427296403	0.20492721007948875	
5360000	-10625.400540467701	-9842.490957452166	-782.909583015535	-9842.490957452166	2125.571004327087	2.838568137480774	5.0023552590876796E-5	0.48104067731393824	4.871136885155312E-5	6.658146611812451E-10	0.48714080449744496	-734.4657344592662	25026.53075089425	10498.44758901725	3041.904094613964	4953.678515863082	1220.344528259951	2	28	9	1	41	0.19072485177137255	0.3133669038930186	0.30415486942951114	0.19175337490609795	
5370000	-10608.743374309068	-9828.434710729294	-780.308663579773	-9828.434710729294	2987.165149716309	2.7107355448632258	4.7592701711946736E-5	0.6230226751417948	4.283149979790968E-5	9.277019995696454E-10	0.6695131127455587	-732.8727561254552	11258.905971763574	14509.324634672172	1455.2469853788398	390.7036300928828	1572.8618739709664	27	9	21	3	21	0.1875401975200032	0.3077948375326818	0.30415486942951114	0.20051009551780416	
5380000	-10581.14400444982	-9818.933500237377	-762.2105042124414	-9818.933500237377	2524.540048843141	2.7107355448632258	5.823856696862707E-5	0.6446702319597816	5.330703743854978E-5	1.7666491147540132E-9	0.7002937833915602	-718.398482592276	7817.678995434917	5484.4177726296075	863.3332401392272	1413.0399679051066	607.9151078248907	32	6	29	11	3	0.1875401975200032	0.30893037252322997	0.30415486942951114	0.19937456052725597	
5390000	-10573.00011869906	-9843.960603314159	-729.0395153849007	-9843.960603314159	1155.8241368964493	2.8818342974485636	7.94092386735091E-5	0.5416120899575932	8.703219490548497E-5	2.143161691222858E-9	0.5526287298217532	-687.5102938085278	5696.175924608671	5840.816065033574	530.6374578556806	551.8240870005533	425.95501285915617	26	16	36	2	1	0.19059053725984182	0.3058800327833914	0.30415486942951114	0.19937456052725597	
5400000	-10572.604789164767	-9837.742350092936	-734.862439071831	-9837.742350092936	1137.8442480056397	2.354260163168141	7.54966682936612E-5	0.7228489541591124	7.89409154892383E-5	4.39442950796551E-9	0.8217856382732118	-684.885503629577	6115.05057730872	15189.416046044253	9312.51981225789	9386.620733060348	596.2665023077881	8	5	19	3	46	0.19059053725984182	0.3058800327833914	0.30415486942951114	0.19937456052725597	
5410000	-10578.3510048616	-9837.953749537317	-740.3972553242829	-9837.953749537317	973.4567371159033	2.824527181238292	7.139279051677694E-5	0.5838096137457718	7.29830629976092E-5	2.575479603120606E-9	0.648640444415311	-694.7439433827475	11014.166857077946	17228.37118926858	2222.805391001401	628.2354387903356	621.5695981181381	24	3	8	18	28	0.18935090495489038	0.3058800327833914	0.30415486942951114	0.20061419283220744	
5420000	-10515.856606971856	-9824.039766013495	-691.8168409583621	-9824.039766013495	759.8089873868689	2.5881159779900673	1.2793627335759244E-4	0.5981904412510153	1.2501517468436733E-4	6.532135382678069E-9	0.6259875343294465	-649.7118566975801	1860.2602025089568	3362.269752084111	6152.935743926656	416.71102544612546	138.87420744544383	3	10	23	42	3	0.18493344819084742	0.3102974895474343	0.30415486942951114	0.20061419283220744	
5430000	-10544.2799367923	-9842.783609378897	-701.4963274134017	-9842.783609378897	761.1529581366617	2.687451311643847	1.265995872354198E-4	0.623790428936934	1.2894263970080836E-4	7.760705312672484E-9	0.6512276141125195	-653.1358896078648	2281.1103132161943	9800.66271276096	2923.305523218678	6073.305569011103	519.5749289630032	16	3	10	7	45	0.18767132669960337	0.3205163278171386	0.29963218472970043	0.19218016075355776	
5440000	-10533.435562396007	-9837.671805754102	-695.7637566419053	-9837.671805754102	674.3489527056084	2.5601479881141427	1.3063868725898166E-4	0.536038006960316	1.3432146785802344E-4	5.336628623685735E-9	0.5738739832034003	-652.4891922436627	2330.4125853011674	1194.739185356688	3833.23452333018	2762.3509825054343	430.36070585220324	8	1	21	5	46	0.18455273692297047	0.315152196802345	0.2925493082633673	0.20774575801131742	
5450000	-10512.917955426989	-9842.026425737167	-670.8915296898214	-9842.026425737167	573.4798687802631	2.4808738781747475	1.4818741362390158E-4	0.4993581958065862	1.5961930522059257E-4	7.407174731775244E-9	0.5519165507449092	-626.6485912780456	2189.2195098303037	2376.219104484255	6470.997262231341	3327.733708553507	429.9255180008152	13	10	6	4	48	0.1869669892128955	0.315152196802345	0.2925493082633673	0.2053315057213924	
5460000	-10527.991165390698	-9862.160984980083	-665.8301804106153	-9862.160984980083	526.9361760747396	2.4325766098326844	1.6542451295552206E-4	0.5220106254276101	1.643806000282827E-4	9.367884287417444E-9	0.584143144584545	-618.6907007028825	1922.3778467183354	9437.937114158405	12246.399717017848	1046.7742155877213	412.57640096863605	25	3	1	4	48	0.18198655859101415	0.32579434515542516	0.29289606631038845	0.19932302994317241	
5470000	-10514.812090912259	-9839.249603380778	-675.5624875314815	-9839.249603380778	514.2187687245852	2.6471709960355003	1.7481807021803704E-4	0.49178092284190855	1.7531276454114811E-4	8.280918930797457E-9	0.5119646957130319	-630.2943308287233	1979.2148546870496	10175.699217382944	3857.5092969705042	643.1473107976889	426.3086327730897	26	4	1	5	45	0.20723399277281762	0.3005469109736217	0.29289606631038845	0.19932302994317241	
5480000	-10522.821539143548	-9860.319278814017	-662.5022603295314	-9860.319278814017	407.6333822413789	2.567377076996468	1.9105097065294936E-4	0.503017645408334	2.0350666245439882E-4	1.2573484781756586E-8	0.5857732174318308	-623.3366322117213	1898.4506547170793	2517.579367824555	731.3696197828485	784.4072040793369	386.37174434822117	19	15	6	15	26	0.196440979673462	0.3005469109736217	0.29289606631038845	0.21011604304252804	
5490000	-10522.944051091956	-9865.250694373428	-657.693356718527	-9865.250694373428	470.0425884315447	2.4226296119841164	2.0162873519942172E-4	0.49534374629394223	2.0959643481343904E-4	1.67440581127997E-8	0.5957813267310946	-616.4200440889427	1840.7247955723622	1183.874835294568	4371.905525282117	436.28365506166523	240.14606070253666	12	10	9	23	27	0.19527006987502504	0.30248019038402135	0.2930570703788046	0.20919266936214925	
5500000	-10502.53944167934	-9832.204131820767	-670.3353098585748	-9832.204131820767	375.7844493225629	2.7053758865334063	2.3550962233332957E-4	0.6303733340685191	2.2229586956909003E-4	3.052511038596591E-8	0.7236779711434796	-626.478952511357	1798.3623845207942	1574.9770916238845	4129.511966873996	4160.785706998873	234.17822280026365	14	9	4	15	39	0.18405339318654798	0.3066174904443374	0.3162180609814287	0.1931110553876862	
5510000	-10511.209920698086	-9843.603695385746	-667.6062253123401	-9843.603695385746	496.8951292802657	2.7053758865334063	1.978066336392599E-4	0.5986861679665254	1.8687424790385528E-4	1.4847287358327678E-8	0.6463796374438137	-628.7103172063662	2489.056866150833	2701.5749167507684	1553.8525151602955	311.2954056303726	70.80841989630815	32	3	9	34	3	0.18405339318654798	0.31169705327377617	0.3111384981519899	0.1931110553876862	
5520000	-10514.771072017124	-9842.856732061284	-671.9143399558407	-9842.856732061284	828.0270796181321	2.585889169261945	1.6160249894779302E-4	0.6296814150910792	1.465277477131076E-4	1.0495650304717108E-8	0.6625992557899503	-633.0476578979194	2696.1043442263926	2245.8961893969113	246.96697391114864	393.6889437579014	429.6602040816791	34	5	8	21	13	0.18405339318654798	0.31169705327377617	0.3111384981519899	0.1931110553876862	
5530000	-10519.517736857331	-9842.597427006505	-676.9203098508262	-9842.597427006505	756.58557608007	2.740762171234359	1.4954616164339148E-4	0.5214136899662777	1.4140950873463154E-4	6.866762886332594E-9	0.5761758459087152	-640.08200854173	3628.189954697876	581.2755823617415	427.78539833039105	212.7088083530535	285.81709831323946	39	5	9	12	16	0.1901030611193356	0.30970694101142104	0.31159173798801276	0.18859825988123086	
5540000	-10521.711294368497	-9834.824407413495	-686.8868869550016	-9834.824407413495	793.7932072523055	2.6881196852944265	1.3404289698516628E-4	0.6041230614754197	1.2958933855433146E-4	8.253445385365746E-9	0.6806563768091435	-650.0309395088937	2935.563317333248	486.2006910884526	137.00787845846816	321.66832581682496	328.6749327700887	40	10	6	22	3	0.1815836942703498	0.31609789649594633	0.3137201493524733	0.18859825988123086	
5550000	-10533.095240362953	-9851.530658855943	-681.5645815070098	-9851.530658855943	1076.1896407567363	2.5875450205311057	1.4882300227926816E-4	0.5508818997742284	1.301643691510817E-4	7.473623497044534E-9	0.5971630553941905	-643.5339706049945	2503.2270764780965	57.30978290386452	153.1751678090076	498.0757176750503	583.5651530409692	45	5	3	17	11	0.1815836942703498	0.31609789649594633	0.3137201493524733	0.18859825988123086	
5560000	-10528.695332252875	-9831.432493115397	-697.2628391374791	-9831.432493115397	834.2336948728805	2.7816444675046172	1.4130284737169977E-4	0.614254133035751	1.2559921683397225E-4	1.1284265058026623E-8	0.7254539227283138	-657.8486134669633	4014.9762359174497	424.3285556518567	899.7456231679364	194.99839801353065	388.4885552392725	38	4	6	12	21	0.1815836942703498	0.31609789649594633	0.3137201493524733	0.18859825988123086	
5570000	-10549.817850034047	-9852.14509418165	-697.6727558523978	-9852.14509418165	937.9026509195676	2.8701747070202344	1.332114626016185E-4	0.6035153175237544	1.1299173771133816E-4	7.762379015524782E-9	0.6784946604789195	-657.4708181935325	3288.68055064049	4442.91553706265	261.99211286147056	464.69063085424676	213.40828459000068	41	1	21	14	4	0.1815836942703498	0.31609789649594633	0.3137201493524733	0.18859825988123086	
5580000	-10557.539005443494	-9836.884246598995	-720.6547588445001	-9836.884246598995	1711.2213173149787	2.5526223810568243	9.264244275061696E-5	0.7735422970943876	7.434064446732008E-5	3.4461798426519595E-9	0.7135559210159943	-680.3536519615552	4600.730820546066	408.01181768177196	149.63366434760835	269.7679305638307	1041.6957813563001	37	17	1	4	22	0.18333511027265165	0.3081782971289212	0.3137201493524733	0.19476644324595416	
5590000	-10584.355668080407	-9858.994784519342	-725.3608835610647	-9858.994784519342	1108.9516753934438	2.472487566692371	9.820818063827453E-5	0.767148342387943	8.386711735331155E-5	4.172604473866161E-9	0.7199623691946719	-684.2062137950908	5776.708091153751	3417.0450857140368	545.9711413352762	586.3100256131088	321.19467873007744	34	4	1	40	2	0.1988733975849167	0.2926400098166561	0.3137201493524733	0.19476644324595416	
5600000	-10589.266997336617	-9826.542198203471	-762.7247991331465	-9826.542198203471	1247.910333339845	2.472487566692371	7.231880289398382E-5	0.992713823928336	6.308977129976347E-5	4.783916154485447E-9	1.0647168594489431	-716.6923205814085	6692.328430141684	11521.50618650994	3495.48547258594	1163.8672494366901	153.0976572317371	22	6	11	38	4	0.1988733975849167	0.2926400098166561	0.3137201493524733	0.19476644324595416	
5610000	-10598.6196168548	-9843.372376758543	-755.2472400962563	-9843.372376758543	841.6593954761936	2.7482666320110116	8.982044095508994E-5	0.8634332453898763	8.234319612868699E-5	3.700298751437376E-9	0.7606519573730759	-710.2802878654694	3725.1984179326487	6356.138548098267	5117.156349796606	1297.0880508377359	306.09254652528585	8	33	6	30	4	0.1988733975849167	0.2926400098166561	0.3137201493524733	0.19476644324595416	
5620000	-10610.436437511988	-9834.928370888327	-775.5080666236605	-9834.928370888327	1000.6615989900367	2.4723882774294816	6.502666343438684E-5	0.8482040037477971	6.156820593870067E-5	1.8850878042833516E-9	0.7774209403937345	-729.7937037670772	10693.508559078049	5002.288173565293	5358.5058831120805	1507.8606482205992	19.091394152643563	13	13	23	29	3	0.19626626067094266	0.294755385746609	0.3137201493524733	0.1952582042299753	
5630000	-10629.356792674245	-9833.131031402794	-796.2257612714518	-9833.131031402794	1750.3332546810177	2.455618036042212	4.5723209550300244E-5	0.695515812630507	4.3965014210786875E-5	8.217989458707905E-10	0.6574147474162437	-747.9760491740692	9995.958890300271	9296.949559831073	12099.400861641825	1659.708672120306	1828.9789432539244	9	19	11	30	12	0.18585890950243592	0.3007580494342384	0.30771748566484386	0.20566555539848205	
5640000	-10572.731905225966	-9827.745766817156	-744.98613840881	-9827.745766817156	891.5186953677894	2.455618036042212	7.241675371220074E-5	0.5477500523926083	7.438633662945927E-5	1.9995940519163047E-9	0.6114158633890199	-702.923888549019	3952.031833880374	6553.050839829508	1299.3001221378702	1029.0158444544545	48.073514455051765	24	9	21	25	2	0.18585890950243592	0.3007580494342384	0.30771748566484386	0.20566555539848205	
5650000	-10629.50777376959	-9834.05321122485	-795.4545625447416	-9834.05321122485	1768.4039914104987	2.6090396383678884	3.6288392343043154E-5	0.5384464430456709	3.7081270221024226E-5	3.6739257481997955E-10	0.5338738445867255	-751.9362007433444	12230.294001698954	4564.326760972134	861.4577203641077	1433.1853621574273	117.48525806292861	30	19	2	27	3	0.18585890950243592	0.3082273175068966	0.31503233856259016	0.1908814344280776	
5660000	-10617.881174204598	-9839.5080184064	-778.3731557981969	-9839.5080184064	1357.939897715458	2.6090396383678884	5.1132773761775367E-5	0.4540414071019529	5.205915757742433E-5	5.864548741034688E-10	0.46655309420885255	-735.825431981942	9081.610273501294	3346.374762663774	1083.1525573348838	1560.1108679373062	149.48704712937018	28	24	11	15	3	0.18160514521192722	0.3112923992745318	0.30428214405349574	0.20282031146004553	
5670000	-10607.14028137986	-9839.177237127076	-767.9630442527836	-9839.177237127076	1177.4171138310173	2.640489011196738	6.6466224994113E-5	0.6018602507796278	6.760136348562409E-5	1.531767660533145E-9	0.580729476455035	-722.2035222399604	3663.188946194248	12742.183255812786	2385.2023882362146	1239.9254052208269	800.0069065141217	9	20	29	4	19	0.19213286065450114	0.29437698369564	0.3106698441898136	0.20282031146004553	
5680000	-10631.179074744578	-9853.757627861787	-777.4214468827911	-9853.757627861787	1469.936439631586	2.941592877337285	5.251040324576718E-5	0.5651767231704778	5.120872943842995E-5	8.937164068877866E-10	0.6177569301706602	-729.860695258387	5866.236348160848	14527.440064082544	1009.6846695535469	2649.859602266839	1335.8428330870474	20	9	14	4	34	0.1930450703223434	0.29437698369564	0.3124946123277541	0.20008333365426278	
5690000	-10555.44990265934	-9821.341136667314	-734.108765992027	-9821.341136667314	742.6035269855388	2.6846150950515377	9.837500732101343E-5	0.6036848312794855	8.99861245570247E-5	3.797726295688454E-9	0.6962897113870812	-690.4788223184004	3954.4605981716063	6422.540543911916	3524.9881287936087	715.413363198702	711.1804832357735	11	18	11	28	13	0.1930450703223434	0.29855155327589494	0.3124946123277541	0.19590876407400787	
5700000	-10600.054223860674	-9855.006181311546	-745.0480425491271	-9855.006181311546	1073.683807632148	2.534402123600827	6.999091569968296E-5	0.5247177629028578	7.058117216175163E-5	1.2828906778197687E-9	0.528306348145095	-702.6569330183328	6373.31531985555	4922.006682756145	1307.7622739549602	1020.408789232473	600.3169009470355	29	5	7	38	2	0.1930450703223434	0.29855155327589494	0.3124946123277541	0.19590876407400787	
5710000	-10566.146239720343	-9837.428979978777	-728.7172597415669	-9837.428979978777	765.5666003281582	2.4758909089006544	9.575478698776081E-5	0.5528150180708522	9.42182129873177E-5	2.8219067572953476E-9	0.5976642465246337	-687.9931775478066	6963.249113928408	1598.998240746912	921.2147983243383	521.4324794204323	657.7065683160938	31	20	1	28	1	0.20109727658596238	0.2983946076422259	0.3059215745824393	0.1945865411893727	
5720000	-10586.545212820307	-9843.517299181183	-743.0279136391243	-9843.517299181183	814.7352976600913	2.5178087494860093	8.01793218799611E-5	0.5043813877858925	8.53499760380168E-5	1.7299565877835334E-9	0.5261586896847427	-700.3324886346811	7907.284382520279	5928.6182388944335	790.0729506192525	869.5085540593641	740.4626084530556	25	18	32	4	2	0.20109727658596238	0.3007749332279551	0.3059215745824393	0.19220621560364354	
5730000	-10580.79777396625	-9852.79177416397	-728.0059998022797	-9852.79177416397	740.0491491991858	2.6379127437309444	8.100167062293034E-5	0.4529112363880604	8.904297013513949E-5	1.7223053939931097E-9	0.5125509554286783	-687.0334442688637	3055.3551985708073	6038.7785384301405	791.0147816663341	89.70830348717794	285.6578173071175	22	17	34	2	6	0.18887880163469933	0.2976508025338032	0.32126418022785425	0.19220621560364354	
5740000	-10568.514903680993	-9835.906530963766	-732.6083727172254	-9835.906530963766	1121.5913664356776	2.500992661527181	8.913654924032299E-5	0.5632389323961393	8.372743149575142E-5	3.2695855251981233E-9	0.6782747071371108	-687.0187121241963	8050.683792268331	12851.931648717693	2952.3364211082317	1603.9556664822935	675.6926151172252	21	10	2	10	38	0.17586178365273103	0.3165026161204708	0.3137118279410543	0.1939237722857442	
5750000	-10617.569259526528	-9856.451074229295	-761.1181852972327	-9856.451074229295	1105.4743468772247	2.5992250199359055	5.555440765678308E-5	0.4558198032695301	5.9274148917641824E-5	8.38015729799952E-10	0.5074178663395571	-713.4243199205806	7472.88052154023	22125.581892118884	5927.38318432979	1396.7269468582224	1144.4105507079985	25	5	6	5	40	0.20027877136329303	0.31449732978138994	0.29130012656957316	0.1939237722857442	
5760000	-10592.51336096825	-9836.994415529734	-755.5189454385161	-9836.994415529734	981.2704330059888	2.5992250199359055	6.082108426204456E-5	0.4659690102154257	6.541852159153812E-5	9.47034626074706E-10	0.5116543222142115	-711.4535760761153	11204.757000932319	9893.857016491196	1066.573850890923	1382.1232798696547	72.07579627165342	7	27	38	6	3	0.17993555008722406	0.31449732978138994	0.3116433478456421	0.1939237722857442	
5770000	-10572.068121790537	-9836.278871052944	-735.7892507375927	-9836.278871052944	818.8834495767624	2.5992250199359055	7.054980464608952E-5	0.5041855413635229	7.383976129861509E-5	1.6523945638067124E-9	0.5524457605643246	-693.5794777983854	3914.308400924812	8071.083144404433	893.7163406271823	852.7126050270228	159.33382048382734	9	23	34	12	3	0.19828806858177006	0.30629530599387417	0.3014928531386119	0.1939237722857442	
5780000	-10559.836552572391	-9842.571660672877	-717.2648918995142	-9842.571660672877	648.2257509863823	2.5992250199359055	8.653793136528123E-5	0.472628213140316	9.609457605542736E-5	2.1982824354135177E-9	0.4947083255964947	-671.4760096364887	7252.159402624899	2628.363914978505	10872.601619414005	648.8243710525375	71.14960691891045	2	23	10	43	3	0.20669566251888002	0.3147113458864346	0.29307681324605145	0.18551617834863424	
5790000	-10547.316722254956	-9833.310246754832	-714.0064755001231	-9833.310246754832	519.1113450172762	2.5992250199359055	9.701895976790096E-5	0.5562565091551015	1.045415274068149E-4	3.5971238584375426E-9	0.6169646057267578	-669.7291074955914	3705.779722072559	4649.524208573137	9120.385427471945	601.8674962681395	363.48724750823845	23	4	7	37	10	0.19074051806666384	0.3147113458864346	0.29307681324605145	0.20147132280085042	
5800000	-10534.150234221288	-9840.793100808805	-693.3571334124819	-9840.793100808805	406.1447553684308	2.5756606619258773	1.0614004277949702E-4	0.5090618820096424	1.111600634364487E-4	2.6814812289621493E-9	0.5012671485965838	-647.2665942634109	3634.754436077957	24381.60641754581	937.2103105250226	325.90714784096775	15.932858505847605	27	4	25	22	3	0.1952819570016612	0.2967919691407503	0.3064547510567384	0.20147132280085042	
5810000	-10542.347372545586	-9851.094370880242	-691.2530016653428	-9851.094370880242	462.36976891904	2.6561897933099687	1.0509766615908345E-4	0.534916585307016	1.1488468857300495E-4	3.5943576279056283E-9	0.5784892843742976	-649.7026081334542	3021.1050697862324	8702.83031931159	540.1181819121808	504.2620385752561	60.8122565315432	24	6	30	18	3	0.1952819570016612	0.3099696361577851	0.3109236085217585	0.1838247983187955	
5820000	-10528.701240800214	-9847.362933889694	-681.3383069105203	-9847.362933889694	463.5473594723479	2.78794194101475	9.268802248307781E-5	0.5930289558855515	9.967334386822691E-5	3.074213712560607E-9	0.5938148322230116	-636.9500649289907	3808.8213398481303	14347.177722930983	209.51353029086377	557.9112898463617	13.93742270199542	25	5	6	42	3	0.1952819570016612	0.3099696361577851	0.30220984099240117	0.19253856584815282	
5830000	-10558.949965569573	-9833.015545918144	-725.9344196514285	-9833.015545918144	627.7522885542248	2.6445438343660563	6.908098794286453E-5	0.6338934492137017	7.154790018129464E-5	1.985808557471702E-9	0.6703142392350492	-676.2320909006772	4064.527083658126	32600.279927199656	994.0077765816318	753.0770200433789	61.78025568029709	25	5	11	37	3	0.1952819570016612	0.3099696361577851	0.30220984099240117	0.19253856584815282	
5840000	-10591.780500010127	-9849.065670190595	-742.7148298195316	-9849.065670190595	680.2826780184886	2.4860016336064934	7.149479614324397E-5	0.5406005120644588	7.76422713691073E-5	1.7828033613293762E-9	0.5742608500808349	-696.0089308879685	5936.3134718545925	19790.75578936376	4862.150525039843	1044.6618012593492	317.4340984492054	20	10	5	30	16	0.1952819570016612	0.3099696361577851	0.30220984099240117	0.19253856584815282	
5850000	-10610.768813955281	-9858.769690857336	-751.9991230979449	-9858.769690857336	819.0593955347092	2.967377353571834	6.233015006399866E-5	0.5017896773508517	6.88258929827705E-5	1.1528087044002494E-9	0.5326814525704618	-707.0943341077352	5670.038121483115	5072.856382397504	7763.8105157178625	776.3884717341524	786.4097443409119	2	12	20	21	26	0.1952819570016612	0.310003943978929	0.30220984099240117	0.19250425802700893	
5860000	-10628.092272542299	-9838.981930078544	-789.1103424637553	-9838.981930078544	1139.4191932745543	2.244555272850666	4.541983342916805E-5	0.4465874395868927	5.1148692710658066E-5	6.058708119938631E-10	0.5160816589264801	-738.5866585681897	12003.177606582929	8939.697948793311	24984.183326646937	7626.350940043629	1984.6997974640458	1	24	3	8	45	0.19550017636529	0.2992487336129762	0.30220984099240117	0.2030412490293329	
5870000	-10629.762054480687	-9848.397797603056	-781.3642568776302	-9848.397797603056	1226.8743717681516	2.796439795179148	4.493369463861347E-5	0.49850769181493987	5.2930392141368364E-5	7.144840673947371E-10	0.5554988838680458	-731.3773913870508	10254.942325654005	12274.806236274871	20255.60573976836	7420.1396488198325	1445.2554859853483	7	11	3	12	48	0.19550017636529	0.2992487336129762	0.30220984099240117	0.2030412490293329	
5880000	-10595.845895589095	-9845.015051446111	-750.8308441429833	-9845.015051446111	1057.5041005189155	2.6754761752174137	5.8094073486742214E-5	0.5666587044453548	7.076375611649308E-5	1.6811240839518513E-9	0.6189537921898646	-703.8852521711424	6139.766202205778	5776.717560191522	4061.61459839364	7385.446059376269	759.1662819111134	4	9	6	17	45	0.19550017636529	0.31486457387420813	0.3045751590495401	0.18506009071096208	
5890000	-10596.72743456257	-9832.951800156945	-763.7756344056252	-9832.951800156945	1491.6780834251226	2.6754761752174137	5.40933191797335E-5	0.6555678308679317	6.0457717538734024E-5	1.776006474276266E-9	0.7276094772535895	-714.3758464812074	5962.135607716125	8903.140463223732	23955.530049853463	2188.5851147028798	1120.2562705444789	6	21	5	4	45	0.20871232212223134	0.297151817701284	0.3017827543581086	0.19235310581837628	
5900000	-10641.583017876652	-9853.478162364632	-788.1048555120193	-9853.478162364632	2236.0529158322415	2.8719378673803515	3.870100839218803E-5	0.4976161652462292	4.0727786377418333E-5	4.2394393151758584E-10	0.524089168962572	-741.7876449295227	7693.651690016006	13243.866296586912	1172.1257336818364	1850.0242913181546	1967.4918629452893	1	28	2	29	21	0.19840869083465792	0.3074554489888574	0.3070918205596429	0.18704403961684196	
5910000	-10558.415456883733	-9826.101090310869	-732.3143665728644	-9826.101090310869	1668.9531081144187	2.707821456627456	7.339195774420789E-5	0.5523910657963974	7.154255928237883E-5	2.1617252008627364E-9	0.6026892621077989	-687.1348873313975	4891.5134231505235	12272.170314710163	2544.01346591549	527.6763349774699	907.7432937961031	18	11	12	19	21	0.19286868595114842	0.3034022773383528	0.3040017643917104	0.19972727231878856	
5920000	-10580.557954942975	-9838.099151687326	-742.4588032556497	-9838.099151687326	2118.2418900000066	2.707821456627456	6.759732637608205E-5	0.562171957709241	6.430383459818086E-5	1.967416370928398E-9	0.6283893256830154	-696.3092999521249	3527.9227737461447	5482.47382579416	14171.769760538622	755.3158497375478	582.4568788006671	6	7	19	45	4	0.19286868595114842	0.3034022773383528	0.3040017643917104	0.19972727231878856	
5930000	-10620.610048519118	-9844.154115306826	-776.4559332122911	-9844.154115306826	3309.580627696606	2.5695837114478257	4.870084463617357E-5	0.5519826170247308	4.3614717776212666E-5	9.81098886640459E-10	0.6289318187426458	-730.3664779374201	9563.488017634543	17198.94837341432	3337.342778172027	1176.5922103731039	599.9394853544644	22	8	4	44	3	0.19614661044289547	0.3034022773383528	0.3007238398999634	0.19972727231878856	
5940000	-10603.839020466274	-9852.344214973644	-751.4948054926297	-9852.344214973644	1815.5888957136594	2.6286958167254766	6.35765415047028E-5	0.5584563000160776	5.939428742086625E-5	1.3787556854767811E-9	0.5674827259392775	-705.999348149268	3255.663631035121	11786.446003011295	2222.2649899906287	1141.899041917042	985.9060921747837	24	7	15	28	7	0.19839398439158668	0.3060872068299357	0.3007238398999634	0.19479496887851447	
5950000	-10593.003481337775	-9828.890723229428	-764.112758108347	-9828.890723229428	2765.9455430221597	2.6053124014271205	5.84909154936685E-5	0.713908353053673	4.838264267192618E-5	1.6522515697314812E-9	0.753719992773321	-715.6712999266322	5379.474130150174	22834.379602133326	3384.3854104504144	961.7840317050284	989.5429308545931	19	11	3	12	36	0.19757420726159228	0.3060872068299357	0.3007238398999634	0.19561474600850887	
5960000	-10583.120794197945	-9843.762944070508	-739.3578501274366	-9843.762944070508	1122.6093650666207	2.323446883944634	7.424637859398232E-5	0.6533920684184487	7.374350541585073E-5	2.3868290371230278E-9	0.6483602443710198	-691.8001571400978	4793.976486554564	4460.838011107264	15593.437599558361	1160.7087989524077	900.4747394250595	12	9	9	32	19	0.19757420726159228	0.3034803171911841	0.3007238398999634	0.19822163564726045	
5970000	-10585.255520563931	-9819.890184557253	-765.3653360066784	-9819.890184557253	1530.9146983184667	2.794369597275884	5.9106932954082065E-5	0.6011724395956309	5.949026938641835E-5	1.3859575075915174E-9	0.6206105179750134	-717.9551963272911	6212.345096959071	15770.462677160205	5624.342806979711	1299.0681700456837	1463.7645494441783	14	15	2	16	34	0.19757420726159228	0.3034803171911841	0.3007238398999634	0.19822163564726045	
5980000	-10653.685799217015	-9856.870265708902	-796.8155335081134	-9856.870265708902	2422.5819953933815	2.5157144098696884	3.746938308043948E-5	0.5432939112962389	3.83024693077804E-5	4.5171697883312046E-10	0.5684874133133293	-745.3361804590065	11199.752717076064	13671.485856024274	36402.128951970415	5159.988053756082	1630.252152359445	12	10	7	4	48	0.19757420726159228	0.3034803171911841	0.3007238398999634	0.19822163564726045	
5990000	-10627.52873179947	-9834.302653368324	-793.2260784311461	-9834.302653368324	2901.921019015037	2.5157144098696884	4.059195117346112E-5	0.4431162610529311	4.060802655307322E-5	5.139416050451726E-10	0.5539623456021039	-745.8864379462416	11618.067259371523	12876.108710750705	10485.8311684567	2152.1267415915827	1151.9219221231056	24	5	6	1	45	0.18877308074725757	0.3130424163907034	0.2911617407004441	0.20702276216159515	
6000000	-10620.156884470358	-9847.043379122066	-773.113505348292	-9847.043379122066	1850.2054532379148	2.5157144098696884	5.300047030774128E-5	0.5533554241667771	5.0467511326537646E-5	1.2581363631110475E-9	0.6812042924245315	-723.8622549216277	10069.828389206325	10363.900271620565	23196.824634310266	1116.588953508505	1377.308279487103	9	14	9	3	46	0.1878747995151613	0.3036845769525185	0.29267547981641057	0.21576514371590985	
6010000	-10596.288610794998	-9852.980861513122	-743.3077492818751	-9852.980861513122	1380.1855807661848	2.401913457608733	6.719373390135719E-5	0.6047549257757814	6.388896259584266E-5	2.5417305484722063E-9	0.734391616209193	-695.5492757578523	4369.876368679563	4533.747153507035	16810.57617233868	1297.530551844181	998.8097614673857	8	10	9	1	53	0.18808832990782906	0.29821755373209535	0.2981425030368337	0.2155516133232421	
6020000	-10571.293180860015	-9843.697136348714	-727.5960445113014	-9843.697136348714	1073.8481356942623	2.552182879394877	1.0011897428430363E-4	0.6212954148627852	8.668590661872203E-5	4.5687091358015045E-9	0.7040604520277094	-680.3523183561088	4424.388025483015	6959.8856266285	14993.67167978688	1826.3742934576258	793.9652147632532	6	15	7	6	47	0.18808832990782906	0.29070495908364413	0.3056550976852849	0.2155516133232421	
6030000	-10618.329031407317	-9846.1688808673	-772.1601505400164	-9846.1688808673	1727.6135260001513	2.5295814693943997	4.734597488839338E-5	0.4487127180649664	4.738731233679257E-5	5.648271407090495E-10	0.48422557632395175	-721.7532401843094	7326.4378245250455	8878.051681115885	10337.217961472703	22823.09305354157	1543.6748951971747	9	1	11	9	51	0.18304269342983745	0.29961829481168467	0.301787398435236	0.2155516133232421	
6040000	-10669.327820316	-9835.972064696824	-833.3557556191774	-9835.972064696824	4013.0520710902147	2.800256371204874	2.753175391834802E-5	0.4941140099998875	2.7195162720194974E-5	2.675291545927989E-10	0.5495096706721243	-780.5481378372234	17104.82333492178	20155.506567109856	17457.822767242138	25744.571117990312	2818.8328842648125	18	2	3	11	47	0.18304269342983745	0.32077117287976464	0.301787398435236	0.19439873525516219	
6050000	-10570.87902493363	-9839.87690538104	-731.0021195525915	-9839.87690538104	1153.0209749911944	2.7071593509044263	8.247626254603117E-5	0.45869684435052277	8.557780058567003E-5	1.895539741916883E-9	0.49701911414996136	-688.5259228869252	3317.6577558823737	5638.800262220612	1852.1440474117167	1369.2152945257371	578.3638528683064	20	13	1	24	23	0.18304269342983745	0.32077117287976464	0.301787398435236	0.19439873525516219	
6060000	-10548.282365109997	-9836.396116112961	-711.8862489970361	-9836.396116112961	873.9556020992156	2.537772378397803	9.06844556370496E-5	0.5505918823904407	9.445400296936583E-5	2.938668357615575E-9	0.5609540947242297	-668.9111879958275	3351.7312234891524	10751.045909658747	1496.8405429721815	402.4625899559859	234.60985147797373	24	5	16	34	2	0.17732185443701948	0.2956251500802972	0.32402185385898397	0.2030311416236996	
6070000	-10538.634508285393	-9847.275800934765	-691.3587073506279	-9847.275800934765	679.6076893288954	2.850865603068778	1.363437113014873E-4	0.5707425818004075	1.3282344131766534E-4	6.765634032320877E-9	0.6121162725913524	-650.0970152055239	2978.636177039885	3296.64837727149	968.3755712183785	194.84143224510444	638.6372681016867	13	20	20	15	13	0.17933724853841496	0.2869412220778197	0.3197639409194618	0.21395758846430382	
6080000	-10557.831202537338	-9853.554079609274	-704.2771229280638	-9853.554079609274	538.4479993230922	2.67466649866381	1.3522459399851444E-4	0.6381315009080585	1.288200510383712E-4	7.828175445373024E-9	0.6871273066833533	-664.7040968460751	2534.2888932616916	3012.987956082104	842.1842156331558	548.8461504818848	232.89930820772744	22	18	20	19	2	0.17933724853841496	0.3134093629337123	0.3100956946336998	0.19715769389417326	
6090000	-10546.207349035687	-9860.582607970735	-685.6247410649528	-9860.582607970735	615.9501339122922	2.4730397292889372	1.4486071782725065E-4	0.6277058807206521	1.382541372014884E-4	7.822351682848054E-9	0.6391103779069676	-642.8341626012249	2902.4197503012933	8306.990749845558	879.836944898679	307.19064563339384	554.9432599269201	27	3	29	16	6	0.17864210465576644	0.32773171247659927	0.29646848897346134	0.19715769389417326	
6100000	-10566.210220390269	-9839.958393589464	-726.251826800804	-9839.958393589464	980.4133986841437	2.7526175673239566	8.106380397389468E-5	0.5775109057692985	8.072317069261616E-5	2.341175855904864E-9	0.6170356749485051	-679.6346890586731	4956.872326636386	21015.275287116623	1129.122099632427	551.1009328269841	772.523241662139	21	6	33	12	9	0.1664149217382593	0.32875557091767793	0.30869567189096847	0.19613383545309462	
6110000	-10525.193971159106	-9832.119148569782	-693.0748225893235	-9832.119148569782	525.9398694997816	2.729908645532571	1.2445253699079238E-4	0.6281245567982549	1.1783554360392595E-4	6.329453971382055E-9	0.6383336249005727	-650.588799207179	2556.2880706558194	9582.30815061241	1155.6251358651632	368.2995981429642	70.33822436828471	26	3	35	14	3	0.18500614029898868	0.2947990529325029	0.3240609713154141	0.19613383545309462	
6120000	-10531.11244177584	-9831.050504043365	-700.0619377324755	-9831.050504043365	501.02991580041476	2.4200165093734527	1.1352815177876553E-4	0.7314413552851963	1.1059685785293605E-4	7.123407820843632E-9	0.7839880626082066	-657.2086516739619	2473.6749410776047	9286.72743172488	895.5464883659304	544.7735016596456	12.615838007802745	22	8	17	31	3	0.18101536867415655	0.31066129599470316	0.30819872825321387	0.20012460707792676	
6130000	-10515.197901165622	-9832.493334202452	-682.7045669631692	-9832.493334202452	389.0963117853034	2.3313366761829717	1.3174385242727886E-4	0.7437889968224851	1.3450165876952643E-4	7.967346907420502E-9	0.7285980536999319	-640.9052701223337	3100.3592913521284	7472.998168837982	1967.5846417798805	327.3616542896653	22.919971169461412	18	11	17	32	3	0.18101536867415655	0.31444395533749214	0.31440565734515247	0.19013501864319918	
6140000	-10567.050657923011	-9831.273858930266	-735.7767989927452	-9831.273858930266	725.8785947671514	2.5487171874331143	7.620498164471809E-5	0.5240572291720149	7.38305491215013E-5	1.6285394838203558E-9	0.5682250940383972	-693.9699747839487	5090.267161882212	8649.0868873824	1298.9730990817743	557.4665878261695	21.099601910532158	21	10	21	26	3	0.18101536867415655	0.31444395533749214	0.29962988297732607	0.20491079301102558	
6150000	-10544.39589311736	-9830.857900814972	-713.5379923023884	-9830.857900814972	527.6832366748131	2.6535322123568776	1.0403616571376368E-4	0.5450835948662862	9.591706940740563E-5	2.4977690622660705E-9	0.5360311643398682	-670.4245028235355	3543.621623036539	11883.858213257266	2305.0902560946347	375.26618398630967	10.946974345964747	26	2	23	27	3	0.18048196989830978	0.3087219907051275	0.30793243984495383	0.2028635995516092	
6160000	-10562.636383404166	-9838.196462607473	-724.4399207966926	-9838.196462607473	518.0718644125993	2.6535322123568776	1.0542972607452313E-4	0.6032966316892424	1.0629196849499037E-4	4.223797061166838E-9	0.6410073929368973	-679.972952033941	4376.325501041074	15435.895411517236	1326.3868755556653	685.2105464193204	21.333054331158877	26	4	29	20	2	0.18048196989830978	0.30827736047744236	0.308377070072639	0.2028635995516092	
6170000	-10550.513995420188	-9853.830029401946	-696.6839660182417	-9853.830029401946	409.5531529820335	2.4585047885950586	1.3512701069831864E-4	0.5781361875640565	1.3780724823089593E-4	5.784687940819776E-9	0.5801692609616568	-653.3114986653136	2652.4414591805617	3662.2035332354485	5526.717520564137	1566.9438859993281	372.2229292424179	22	7	2	17	33	0.19705892819219462	0.30827736047744236	0.308377070072639	0.18628664125772437	
6180000	-10562.44263687206	-9851.34324123741	-711.0993956346506	-9851.34324123741	513.1625602347016	2.528941110752235	1.2902556820689056E-4	0.6826590210395691	1.2279207859540206E-4	7.721174664869358E-9	0.7398330061539146	-669.2666529465961	5013.596133633771	5204.682368706435	1544.5490999104827	426.52890748988966	355.92444794478627	22	10	22	22	5	0.19705892819219462	0.2935523678301725	0.308377070072639	0.20101163390499424	
6190000	-10562.148935577121	-9858.398586399197	-703.7503491779241	-9858.398586399197	408.78903114095806	2.6185435128887726	1.3255620227297334E-4	0.5468229323483784	1.305407485995896E-4	5.374892655451317E-9	0.5717340641768598	-664.9396805480271	3504.715521977457	2143.7550353406846	1542.5830630633266	289.2701628752685	93.01956759340868	31	8	13	26	3	0.21062034057496304	0.2957113314325656	0.29444504041535274	0.19922328757711896	
6200000	-10559.31642264519	-9846.954840132938	-712.3615825122527	-9846.954840132938	465.12057522607637	2.6185435128887726	1.1422250839177776E-4	0.5565124643423426	1.1557028099883204E-4	3.550164949194048E-9	0.5489953184011026	-670.9868939995362	3145.002236176294	2708.3354730515016	2348.9878223970622	226.15575729342638	532.500195568199	40	10	3	13	15	0.21062034057496304	0.2934832922730523	0.299816342649256	0.196080024502729	
6210000	-10568.794705618759	-9848.842721024712	-719.9519845940465	-9848.842721024712	562.2503362647534	2.381368133590884	1.0904246736620894E-4	0.531562361796012	1.065780960118541E-4	4.760370161862818E-9	0.6100417559662423	-681.9696864002572	3664.2497382171446	2139.584189844528	803.87387442102	293.1090283752023	111.97008452403898	31	21	26	2	1	0.1956160069027954	0.2916194232941168	0.32798546242598053	0.18477910737710762	
6220000	-10591.430971820926	-9844.525982251751	-746.904989569175	-9844.525982251751	774.7878256974874	2.707318667524284	8.481507174759926E-5	0.5721148095991572	8.456294518502669E-5	2.3843249980123154E-9	0.6016804429331019	-704.0362231850447	3322.7480319707565	7380.322277128956	2692.193447942876	884.1395344066123	53.383561036720074	14	21	19	24	3	0.1904447362384132	0.33309056115077795	0.2916855952337016	0.18477910737710762	
6230000	-10595.817918507923	-9850.245421122783	-745.5724973851395	-9850.245421122783	602.4296166897547	2.7794942831148193	9.548174437468754E-5	0.5718008534447507	9.546052793673225E-5	3.5586479817324223E-9	0.6467490585099736	-698.4748145447223	53518.59965716445	5058.692854044654	3341.93135853311	463.75245018034127	710.7610914493908	3	20	31	22	5	0.1904447362384132	0.32052312386000115	0.2925164667886916	0.19651567311289445	
6240000	-10560.625744883888	-9826.007874094408	-734.6178707894799	-9826.007874094408	587.2780347233924	2.682702223662645	8.310474981345103E-5	0.5751780527143512	8.54501860466122E-5	2.106035244402665E-9	0.5708603596366009	-692.6975521874451	4396.579450499064	6619.461416008059	2162.626344171269	580.5320763599457	65.3514742433568	10	25	22	21	3	0.19682846751918875	0.29887444595483764	0.3059879438542004	0.19830914267177358	
6250000	-10566.489108321894	-9822.683059685545	-743.8060486363487	-9822.683059685545	644.1868545994733	2.683046239877821	7.515449056946978E-5	0.6853291733874952	7.96514325496102E-5	2.9527095915897856E-9	0.742901112354058	-702.8263591548715	4824.944532159294	2288.6347754639746	2299.8730211644856	565.8425641559817	10.405989917198822	31	8	11	28	3	0.19682846751918875	0.29887444595483764	0.3059879438542004	0.19830914267177358	
6260000	-10670.261915282523	-9846.333613681662	-823.9283016008615	-9846.333613681662	1612.6378051781994	2.5256958131981464	3.487746071958736E-5	0.6532623979141734	3.301687332825812E-5	4.913670875276435E-10	0.684953609764394	-777.3504941169358	16128.318617154946	7663.9219081128995	6155.872854610294	1699.2801571203145	417.68757591885856	34	13	6	26	2	0.19682846751918875	0.29887444595483764	0.3059879438542004	0.19830914267177358	
6270000	-10715.28124831431	-9856.17236979984	-859.1088785144684	-9856.17236979984	2358.547764100944	2.543538427050087	1.990122515026608E-5	0.728091002584757	1.8934515975419426E-5	1.5690507119868939E-10	0.6745555676234356	-808.1425874245623	18206.572060690436	40576.87580036193	11344.625494221975	3142.531327971657	49.0782438695023	21	12	8	37	3	0.19682846751918875	0.29887444595483764	0.31165081576510717	0.19264627076086685	
6280000	-10662.493490811175	-9843.457613808961	-819.0358770022136	-9843.457613808961	1581.1347464752507	2.4191890433860905	3.100382622357585E-5	0.665161237369862	2.7793037041051636E-5	2.657439699429976E-10	0.5949781668002352	-769.9167619075768	14587.766567157543	8129.091595981882	19512.054152467055	2202.631532833592	2.056226426572975	7	6	29	36	3	0.18554248912121174	0.29887444595483764	0.31760353812620046	0.19797952679775066	
6290000	-10658.603089581233	-9832.792434215451	-825.8106553657822	-9832.792434215451	1610.4500831052146	2.203579319100952	2.9987070475214825E-5	0.5986889098990318	2.8861639070164945E-5	2.3210975733831826E-10	0.5512828280928708	-776.0534483610705	15145.774706880211	13509.888356221194	28879.174778024266	2034.0415913626562	40.68593103212965	18	7	15	38	3	0.19399567043814783	0.29887444595483764	0.30915035680926434	0.19797952679775066	
6300000	-10669.810023258577	-9840.583167718478	-829.2268555400983	-9840.583167718478	1728.813580370796	2.6244186291393037	3.0829340181659005E-5	0.7080033249329958	2.7781948834515078E-5	3.8355528562150267E-10	0.7083908069206319	-782.4408991330785	21662.132642791665	10030.464864448548	2270.5505724198615	2064.0686721662405	281.47607051270717	33	9	22	14	3	0.19399567043814783	0.29841233994320093	0.30961246282090105	0.19797952679775066	
6310000	-10677.106654618397	-9837.675831228602	-839.4308233897957	-9837.675831228602	2056.102619699665	2.6244186291393037	2.6171662447354334E-5	0.6712140867889869	2.2856127986486175E-5	2.6156333990531446E-10	0.7183010026723086	-792.9857457283417	25753.29535734055	6853.861928199649	2371.6193027046825	2014.6913028263778	138.36682385220203	38	4	1	35	3	0.19399567043814783	0.2901582989738351	0.30961246282090105	0.2062335677671165	
6320000	-10754.459855967227	-9839.764236357802	-914.695619609425	-9839.764236357802	4352.583447552764	2.4609497370973377	1.1503620118465507E-5	0.5576852733668997	1.0708573188974786E-5	3.533775144414241E-11	0.5647883149223711	-860.9931300430575	45027.84899840921	60223.09009209858	36806.056102306786	5669.0268843714275	350.9529083232655	1	31	6	41	2	0.19399567043814783	0.2901582989738351	0.30961246282090105	0.2062335677671165	
6330000	-10774.432887801584	-9850.93666919919	-923.4962186023922	-9850.93666919919	5117.508399502359	2.4609497370973377	8.716586400307926E-6	0.6490402137449197	9.205945759480948E-6	2.6717988109776022E-11	0.6254207681341132	-868.296799077034	43664.8474115277	34355.25090042882	69529.21308161656	7200.311966868886	1338.063253241184	7	9	23	39	3	0.1912079968956796	0.290847887602245	0.30961246282090105	0.20833165268117484	
6340000	-10789.084619001966	-9851.59788326436	-937.4867357376064	-9851.59788326436	5907.640297424918	2.9628409048063054	7.518812064558155E-6	0.616526430331352	7.924535106895005E-6	1.9971824817721395E-11	0.6316601927938367	-881.0571388464642	79300.99101420591	82120.97027719964	79509.9254568683	6691.36144755604	271.5226301658634	19	4	17	38	3	0.1912079968956796	0.290847887602245	0.31989577453040446	0.19804834097167143	
6350000	-10739.436376448128	-9834.602809561204	-904.8335668869237	-9834.602809561204	4195.4131563377205	2.686309772558426	1.0129500366982629E-5	0.654417718277369	1.0873900248554574E-5	4.043727381346326E-11	0.6299678036796946	-850.9478198695813	28890.44295257013	38797.017434958056	53356.687974624656	5955.242357603667	78.9027172957186	19	2	20	37	3	0.18438206893644177	0.30228437486723186	0.31989577453040446	0.19343778166592238	
6360000	-10734.927950472229	-9843.630767699886	-891.297182772343	-9843.630767699886	3296.147530790231	2.659218836758015	1.2035329569208848E-5	0.5520263001541884	1.3120755984820095E-5	6.545912485551122E-11	0.6630880238644904	-841.8985713568827	40622.94667622545	21375.31027261278	6152.043962437379	3273.051680923185	129.54765946364176	33	13	9	24	2	0.18438206893644177	0.31670545190462124	0.3054746974930151	0.19343778166592238	
6370000	-10684.130146925527	-9834.226271167892	-849.9038757576341	-9834.226271167892	1926.3394408101794	2.6992132627808663	2.3899533060543022E-5	0.5617788723274387	2.3919152807251572E-5	1.6902486671385064E-10	0.5984551881514591	-801.7779313717693	23961.0010300225	7933.065949849458	11819.973900668558	1848.3682889924687	97.12914259883088	40	3	9	27	2	0.18918154969915787	0.30235966967355205	0.31777140782241337	0.19068737280487713	
6380000	-10665.70942504775	-9828.469339911166	-837.2400851365846	-9828.469339911166	1765.691805191057	2.8508186285575774	2.240179953610895E-5	0.5955678210968571	2.3722287149491533E-5	1.8991456706516658E-10	0.6097448420207502	-787.0678753524763	17625.899328811687	28046.61888960047	22467.85283150752	2009.9035853920175	98.4072513355157	5	32	8	32	4	0.1959448987557772	0.30235966967355205	0.31100805876579407	0.19068737280487713	
6390000	-10722.138989832998	-9846.093757378616	-876.0452324543825	-9846.093757378616	3149.814468237513	2.6256701829366382	1.4009497186734641E-5	0.6629932507071399	1.4113714588850087E-5	7.279007635077829E-11	0.6718396276962556	-826.8193025479019	43177.13743138801	23543.21300555743	1501.1781207152553	2468.8630549582067	174.76044291758188	29	20	11	18	3	0.19822329153237458	0.2885979705257309	0.31100805876579407	0.20217067917610093	
6400000	-10734.282698726724	-9833.395890304686	-900.8868084220384	-9833.395890304686	5539.769573490496	2.664222019834694	1.1770427150892606E-5	0.5693755859909408	1.1922014168509394E-5	4.110588538813366E-11	0.5770162886182858	-851.4658197174793	42067.47010147599	8359.988849355432	1179.6131173645415	3615.5901943300883	1310.72243025709	34	15	1	27	4	0.19822329153237458	0.2885979705257309	0.31481936501133295	0.19835937293056208	
6410000	-10679.175921363803	-9841.10636284719	-838.0695585166142	-9841.10636284719	2394.6047909561853	2.958152529943825	2.857956433869071E-5	0.6583221863264078	2.638977464243608E-5	3.545641676355815E-10	0.7233824256088004	-792.5881280115359	16480.450194225254	5975.196992317365	2271.980439383849	1893.1371196224877	88.69693419912907	33	18	2	27	1	0.19822329153237458	0.30459747828850126	0.3070116040149012	0.19016762616422347	
6420000	-10704.294724027439	-9833.699078706297	-870.5956453211412	-9833.699078706297	3173.1780099645944	2.888839279276365	1.9408445404359643E-5	0.5456282193699765	1.895033971856319E-5	9.327619829638227E-11	0.5458889210267093	-820.5659481348819	24054.167990682916	25629.145188734063	13978.249319464723	2792.531667801632	974.3515669718996	16	16	11	34	4	0.18984052578491098	0.30459747828850126	0.3098121840369381	0.19574981188965018	
6430000	-10677.400678552385	-9839.073155660806	-838.3275228915799	-9839.073155660806	2299.497213898651	2.5917069971959674	2.5889192589233883E-5	0.5357271716167659	2.5660070346283176E-5	1.9619506458732858E-10	0.5502247363219728	-794.3057495267138	18472.42224088072	8438.012902509383	3554.4158631613764	474.3880549294973	30.6165447670689	33	14	29	4	1	0.18984052578491098	0.30459747828850126	0.3098121840369381	0.19574981188965018	
6440000	-10641.173447356663	-9841.278710325201	-799.8947370314619	-9841.278710325201	1412.2177549755106	2.400673290905016	4.34689426889086E-5	0.6552396537928692	4.859417125014661E-5	8.215937533889319E-10	0.6682540392863773	-754.4905601214056	10037.088393119748	4391.863471478858	4544.737167042058	1983.5817271295036	818.9613434767986	28	20	6	25	2	0.18984052578491098	0.30459747828850126	0.30597543194943266	0.19958656397715563	
6450000	-10613.284051407212	-9828.49332018548	-784.7907312217326	-9828.49332018548	1433.0325322845108	2.734389591368828	4.4314502117351444E-5	0.6432769962062026	4.791922636610623E-5	9.663884740676917E-10	0.6736163155998	-737.1639229164103	7168.92589692689	6954.628552254627	13568.929563214337	1520.4566445756582	1233.349573634432	7	6	17	28	23	0.18984052578491098	0.299279056810759	0.30597543194943266	0.20490498545489788	
6460000	-10639.768204044152	-9836.978586866631	-802.7896171775204	-9836.978586866631	1492.2205102488733	2.7358554887043027	3.7499501523108966E-5	0.6407999661742323	4.213102918125068E-5	6.947900159389194E-10	0.6588759550454177	-751.8912035294682	11305.192010634297	15627.996888109197	29520.93366895654	2764.911356584198	1832.3959776927093	15	9	7	1	49	0.18984052578491098	0.30522774921129636	0.3000267395488953	0.20490498545489788	
6470000	-10648.520816363285	-9824.425505833136	-824.0953105301488	-9824.425505833136	1862.3019795520602	2.674613351742961	3.162757246737863E-5	0.719979174898977	3.363832734175067E-5	6.701695123941717E-10	0.8489668324464319	-773.981788847258	10262.829091978561	6300.200994832407	20414.71103776082	3423.2497374967	820.7738465040848	1	16	14	41	9	0.18984052578491098	0.30522239871570306	0.3000320900444886	0.20490498545489788	
6480000	-10662.245721818354	-9837.032457864332	-825.2132639540212	-9837.032457864332	1737.3260028034788	2.5800569658137293	2.7622828167137557E-5	0.6436060952189265	2.7604901289751513E-5	4.313711065630576E-10	0.730181459836505	-773.2643174841253	11669.185041605377	12389.159088799997	43282.97901435377	2825.6263481584597	764.5394183736927	12	7	12	45	5	0.18984052578491098	0.30522239871570306	0.3000320900444886	0.20490498545489788	
6490000	-10620.079579067828	-9829.357153286226	-790.7224257816007	-9829.357153286226	1461.3764670241376	2.433525098369639	3.9800189936262666E-5	0.6675654456766372	3.90609255795382E-5	9.225702507477762E-10	0.7374888854339771	-741.939814162798	4688.3547645257195	7134.876472704556	23369.58146402122	1544.8674992563758	668.9926155947732	9	10	12	43	7	0.18984052578491098	0.30522239871570306	0.3000320900444886	0.20490498545489788	
6500000	-10651.473254815002	-9849.905329893125	-801.5679249218779	-9849.905329893125	1308.4696511102775	2.6687178401979468	3.679404870618463E-5	0.6584122026659961	3.617972339918175E-5	8.292221331794926E-10	0.7990314679954681	-752.669770404452	4494.883661951201	7961.193318147049	23020.260797725172	2574.762959911503	149.7605240908011	8	10	14	42	7	0.18984052578491098	0.3120379674141847	0.29321652134600695	0.20490498545489788	
6510000	-10596.53537525299	-9837.798293061458	-758.7370821915323	-9837.798293061458	869.1126412258983	2.555170272166458	6.546009406010119E-5	0.6275049338693731	6.129057098946685E-5	1.76839433956484E-9	0.6736737739736813	-711.4493024635221	6426.394090612389	3744.3188677617227	14038.244655429906	1227.7988287106748	273.78518774235636	12	11	10	42	6	0.19272725747597497	0.3120379674141847	0.2777479750060422	0.21748680010379867	
6520000	-10602.674746303235	-9844.60689444636	-758.0678518568754	-9844.60689444636	639.6846902940314	2.5926148615332187	6.491766754008067E-5	0.6109697710295725	7.227908275946426E-5	1.7249800420831677E-9	0.6538932706895076	-712.0943317505576	6150.721822207769	4116.898128424035	9389.185237994907	2051.3513267827802	170.09468470198163	3	19	10	42	7	0.19873212383474192	0.3120379674141847	0.3005877054959277	0.18864220325514625	
6530000	-10584.89420026455	-9838.168327851283	-746.7258724132676	-9838.168327851283	679.5249625309282	2.5926148615332187	7.046004560775649E-5	0.5366533905038875	7.208763205227811E-5	1.8126105926599357E-9	0.6435237333493975	-699.8038691032881	4499.502742946757	10649.729703268085	16239.643411679288	1278.8251778997455	106.26867634320071	19	4	6	45	7	0.181532701041651	0.3120379674141847	0.29751426018187804	0.20891507136228685	
6540000	-10614.670779158469	-9856.447926619563	-758.2228525389055	-9856.447926619563	758.9465051925885	2.546808795100403	6.196346296136667E-5	0.6186675612010859	6.367829660688963E-5	1.6370707832699851E-9	0.7014297570820236	-713.5698758380595	6334.306086577517	9957.749428015417	1457.9270436233892	1753.276473359436	137.72755617107774	4	30	10	29	8	0.181532701041651	0.314179963636925	0.29890945489247883	0.20537788042894572	
6550000	-10596.13300810574	-9843.704115141483	-752.4288929642566	-9843.704115141483	627.5165649987792	2.598571206840873	7.906569695630356E-5	0.5126671878340586	8.131883877292862E-5	1.8090409880350534E-9	0.5530327921737691	-708.1755110990188	5738.2822845795745	10231.488518574786	3499.8646946434637	1218.8422666263352	158.10559816399117	25	7	4	39	6	0.1909732760326877	0.3074538491458744	0.31080738077990844	0.19076549404152995	
6560000	-10595.382284568559	-9838.192784207291	-757.1895003612676	-9838.192784207291	634.8841485109525	2.42778263789698	7.576848769386581E-5	0.6998598701028654	7.322824089361172E-5	2.918191916969793E-9	0.7374022962133586	-712.7534270193527	5334.81262289615	4147.027260270032	6316.674373864125	1268.778577546294	169.6488570100102	8	10	19	37	7	0.2003669234410625	0.29806020173749964	0.31080738077990844	0.19076549404152995	
6570000	-10577.101572018173	-9828.413920053525	-748.6876519646478	-9828.413920053525	551.8696221297794	2.4222861693256315	9.246290867452886E-5	0.7623568758516592	8.763194684720378E-5	4.000157338355734E-9	0.772098346451643	-700.9654642992509	14268.736967956787	21036.304690049416	4830.0490647115685	1619.479637910101	184.4512758862207	3	3	30	37	8	0.2003669234410625	0.29806020173749964	0.31080738077990844	0.19076549404152995	
6580000	-10610.226086743101	-9838.431569068516	-771.7945176745849	-9838.431569068516	723.5543697515376	2.700743866413414	7.565931169439474E-5	0.7753153561497823	6.253373234107704E-5	2.6853911382069583E-9	0.8730225094097595	-727.4706267499973	10410.348226825177	2300.1502134021034	1738.1584399809797	1933.2947725165998	402.8262731292684	36	10	12	14	9	0.1968417385699631	0.29806020173749964	0.31080738077990844	0.19429067891262936	
6590000	-10627.806498542275	-9835.838526637526	-791.967971904749	-9835.838526637526	992.6039412254798	2.444165811177846	5.273919768308614E-5	0.6930734298171802	4.9927662229576255E-5	9.293181467729365E-10	0.6833099249794359	-745.320542320222	3888.5336703421144	13677.269340072804	2826.005758544949	2208.882130007064	101.34369194747335	15	17	41	3	5	0.20035661279217812	0.29806020173749964	0.31080738077990844	0.19077580469041433	
6600000	-10748.881286273872	-9837.165270289768	-911.7160159841037	-9837.165270289768	4286.866495879534	2.49996184616135	1.1180312302647181E-5	0.6517007056085599	1.23638252870934E-5	5.171582945361147E-11	0.7146230015197482	-860.0954655507167	44045.083401088414	18238.245564950816	15566.328630611883	6110.056968302372	697.2332513242015	30	2	30	12	7	0.19358297508315372	0.3121331821090642	0.3090506311133317	0.18523321169445087	
6610000	-10818.9051751082	-9849.536523850888	-969.3686512573122	-9849.536523850888	8485.513861840804	2.450026024472758	5.415463479352773E-6	0.6601215843040011	6.2843281553826775E-6	1.990984740834032E-11	0.8177467531395595	-913.8495033831417	94995.25624791085	34774.80571826601	18378.927592557295	19764.054734347792	3384.470086552346	29	2	30	12	8	0.17940885405965895	0.317298806599675	0.3090506311133317	0.19424170822733483	
6620000	-10727.286994486523	-9829.824766043745	-897.4622284427787	-9829.824766043745	4204.614633428218	2.443731163790241	1.2859419472799406E-5	0.6560025258130946	1.3709774998166083E-5	8.535439037847862E-11	0.7380240623229546	-841.7059402026132	28274.06533339394	70752.39408763078	8359.126288468142	18998.437199776257	796.5182279185778	20	10	35	7	9	0.1902958677772087	0.29864017300661694	0.3047401233330588	0.20632383588311612	
6630000	-10652.361330422764	-9827.68195081394	-824.6793796088239	-9827.68195081394	1777.8960961680211	2.443731163790241	2.640987896819124E-5	0.6450500298686385	2.911927946456501E-5	4.759731823393631E-10	0.7615671823809511	-775.5255219880988	7843.347462760107	21370.26499846406	4139.628228999328	5008.410159916835	194.03988988918388	5	25	11	31	9	0.19081297820653598	0.29706759471609695	0.313810382059557	0.1983090450178106	
6640000	-10752.083939248929	-9843.547845056282	-908.5360941926467	-9843.547845056282	5239.784037055347	2.4427175868842457	1.2649213288631244E-5	0.6435643019132681	1.2830501003804662E-5	8.429960253219374E-11	0.7217227700612235	-852.0109467833014	27670.437934219968	80701.25233885317	61231.946071120736	8166.583433806042	5731.346721113524	24	7	1	40	9	0.19047839623264404	0.29706759471609695	0.29584237412853315	0.21661163492272634	
6650000	-10844.380027859383	-9852.971007053158	-991.4090208062249	-9852.971007053158	14526.311060774136	2.4427175868842457	5.433719763270389E-6	0.6988262482070712	5.0463736523751045E-6	1.398129982310347E-11	0.7306523616330562	-934.3699393655986	66749.56507903457	131724.46335372585	22169.05300969945	12740.842995688623	5674.8142959703855	25	8	27	18	3	0.2043983640372971	0.29706759471609695	0.29584237412853315	0.20269166711807327	
6660000	-10784.075920500394	-9846.56128965501	-937.5146308453839	-9846.56128965501	7908.586853561232	2.4622119831586864	9.110428915156983E-6	0.5902034908672908	8.3592710887064E-6	2.789559997625519E-11	0.639274383392423	-878.1006449372151	35685.849531846354	203949.6455819984	22032.831275442237	9323.234542975531	7261.698742775715	24	4	25	12	16	0.19921910890911637	0.29315100873746325	0.3049382152353476	0.20269166711807327	
6670000	-10796.556026538896	-9846.091711975092	-950.4643145638042	-9846.091711975092	7500.972665649651	2.694259486178207	7.2589097243835765E-6	0.6653407483188566	7.5052714260952195E-6	2.5804382641831183E-11	0.7445872748633054	-894.8335971874156	76696.49556491869	167006.20935735793	17215.941045119824	2501.5157789342966	1773.9017524464223	28	1	43	3	6	0.19452679266818115	0.3029899128740145	0.2997916273397315	0.20269166711807327	
6680000	-10764.315928872988	-9822.16317205599	-942.1527568169976	-9822.16317205599	6102.176651887731	2.694259486178207	7.189733282121271E-6	0.7498692061776312	7.838073705101708E-6	2.8555604601896507E-11	0.8083568088282612	-889.3625839687719	43560.151907676496	78087.52558906602	18844.33068633074	1368.4656844687747	432.36222044602056	11	16	47	6	1	0.18824848103609806	0.29966214269282493	0.3093977091530042	0.20269166711807327	
6690000	-10750.238661996918	-9828.099482041318	-922.1391799555998	-9828.099482041318	5701.126660653697	2.6327898061049573	1.119179586753888E-5	0.6659680436302013	1.1402761965232496E-5	6.350790069277143E-11	0.7380496456434532	-866.308503977617	31384.179012288376	63677.56756651764	63526.49386859932	10627.779972167467	1709.8583092176837	3	21	3	46	8	0.17907282362831717	0.30883780010060585	0.3122601324610816	0.19982924380999587	
6700000	-10808.82994263787	-9819.602527049252	-989.2274155886192	-9819.602527049252	10363.687013042761	2.5663698688378087	4.5863484890861226E-6	0.6454036499088546	5.067418886930126E-6	8.749419829942255E-12	0.632865287255103	-929.0876579493751	96382.98927267523	97216.6263632531	150795.44236545224	31571.673206484757	11599.701166648143	6	11	8	46	10	0.17907282362831717	0.30258472006549364	0.3122601324610816	0.20608232384510805	
6710000	-10751.845736942456	-9826.13276986226	-925.7129670801953	-9826.13276986226	5823.144292227345	2.7308158534285396	9.406949439987463E-6	0.6763439611953127	9.961795527361994E-6	4.2963074061787306E-11	0.7050597741294484	-869.3735912589559	49846.36773428161	48662.41363300719	75701.43970844273	12666.453029346172	1096.3946320511436	2	16	9	46	8	0.2010705003740403	0.2908911677718684	0.3055545277770005	0.2024838040770912	
6720000	-10704.440597132734	-9830.924963074487	-873.5156340582478	-9830.924963074487	2505.401321799353	2.6283765196840947	1.7987591232704446E-5	0.5859611304507713	1.9289562127757226E-5	1.1535851190272217E-10	0.6098685917026935	-819.0431457812732	37010.53640318705	19537.00188338094	53436.1808616404	6074.19727428128	2879.761123504951	8	9	10	44	10	0.19477304733941422	0.2976840641245031	0.31083786487598575	0.19670502366009732	
6730000	-10645.507495399408	-9831.271487379225	-814.236008020184	-9831.271487379225	1833.4061181300037	2.4687532351968056	3.278923354577104E-5	0.5901387678941521	3.588630584993379E-5	4.359556566282299E-10	0.6387856543809974	-762.7266562985642	11492.996575211046	11036.953400995118	38813.0069327507	3444.518137357743	567.5065212851712	16	5	6	48	6	0.19477304733941422	0.2976840641245031	0.31083786487598575	0.19670502366009732	
6740000	-10631.204439074982	-9827.25019670308	-803.9542423719017	-9827.25019670308	1198.93872052917	2.4687532351968056	3.884835855830192E-5	0.5830780741206918	4.231749996589708E-5	5.63038692735679E-10	0.6348263834524257	-756.0227575855848	8498.216079093057	16398.0130569032	11298.178957398877	2594.9847273477453	138.92269233099316	10	8	18	37	8	0.19477304733941422	0.2976840641245031	0.31083786487598575	0.19670502366009732	
6750000	-10596.769116499154	-9834.305346389496	-762.463770109658	-9834.305346389496	737.938946728605	2.839965696727849	6.5575040349419E-5	0.6204237278355764	6.933177263244361E-5	2.2954837619183015E-9	0.694405011114987	-716.2423310724818	2651.5018241431203	5307.84973888843	12113.715186072863	1982.817834369346	271.0794905466593	7	12	16	38	8	0.19477304733941422	0.3080757006872287	0.30307912640911755	0.1940721255642399	
6760000	-10603.522870218692	-9836.824645207133	-766.6982250115597	-9836.824645207133	879.392473255974	2.839965696727849	6.0408191467005955E-5	0.5376046554905545	6.50501170404475E-5	1.4355777036046776E-9	0.6061774693682057	-718.8445499587324	7579.366462109755	17769.81592336349	10426.003854963386	2182.684803250738	227.03709839782647	14	4	14	40	9	0.19477304733941422	0.3080757006872287	0.3039233247071105	0.19322792726624696	
6770000	-10588.059905793289	-9836.82752260641	-751.2323831868779	-9836.82752260641	716.1974382856013	2.595013522276133	6.575050858887827E-5	0.5398781619208683	7.248866757161987E-5	1.4066505606787653E-9	0.5770171949755715	-705.4172133938407	5691.536782278396	17243.481229018525	3034.493532756464	1221.7623031103556	119.15399619752128	31	2	4	35	9	0.19279553998490448	0.3080757006872287	0.30256257179247875	0.19656618753538846	
6780000	-10607.699105572783	-9837.47260856609	-770.226497006694	-9837.47260856609	901.9849792569457	2.7082504770179345	6.014655788034845E-5	0.6197604182706115	6.292715801300496E-5	1.6180005320710947E-9	0.7010767988574156	-723.4751571292013	8154.207367754137	12826.039434548627	7718.353825593487	1860.7129281015186	249.4977636386056	6	14	18	34	9	0.19279553998490448	0.3080757006872287	0.30256257179247875	0.19656618753538846	
6790000	-10574.206009903204	-9826.538820253045	-747.6671896501593	-9826.538820253045	678.0764618125721	2.666715292657967	7.166130274608416E-5	0.5371747488768956	7.390254586555859E-5	1.7278971002947316E-9	0.5967753233566037	-702.5477911575634	5530.555015460853	8091.882027860589	1484.589827708458	2929.474064462133	79.75718987410558	13	21	31	7	9	0.19601572237653958	0.3080757006872287	0.3093873826287305	0.18652119430750158	
6800000	-10624.720461468618	-9844.928156857482	-779.7923046111351	-9844.928156857482	922.3617991838223	2.666715292657967	4.870645536267144E-5	0.5756447435107434	5.391664234903711E-5	9.215365449191812E-10	0.6199716345190881	-735.0223853840702	10701.19115394403	8932.62114760488	2326.3372265538587	1656.3055459109876	99.3196303862638	1	36	22	13	9	0.188534225617756	0.3080757006872287	0.31686887938751407	0.18652119430750158	
6810000	-10671.733012371733	-9857.372688813948	-814.3603235577851	-9857.372688813948	1102.2224423142493	2.666715292657967	3.738613493516175E-5	0.5648901378787856	3.888755429350397E-5	4.3212895738578207E-10	0.5832875205097179	-768.51572457842	17254.453642079567	11832.82787244179	4306.376522557652	1094.6845015923404	258.8215687440004	28	18	24	5	6	0.1903957678696892	0.31231417609585377	0.31040677791054705	0.18688327812391045	
6820000	-10670.022835439097	-9843.770295390314	-826.2525400487837	-9843.770295390314	1421.0439287271918	2.437957209612152	2.8465213573915947E-5	0.6325402065406242	3.079041131322505E-5	3.2327894052562626E-10	0.6606498544416356	-782.6462211605982	15539.086186154173	5070.715963319208	2397.4361198140837	375.88889304805997	343.71500309037344	33	24	15	4	5	0.1903957678696892	0.29456743602325	0.3040481429387847	0.2109886531682767	
6830000	-10659.476224677393	-9862.198681252174	-797.2775434252197	-9862.198681252174	1248.0227243559775	2.578509785300001	3.960932920144708E-5	0.6431926199335751	4.1955287737144895E-5	9.400246267417238E-10	0.7868342896647967	-753.0177555830228	8841.949652150986	1891.3601212984838	3315.292821262053	1760.605023970152	321.92077745223185	46	22	1	2	10	0.1866393237077569	0.29456743602325	0.30780458710071695	0.2109886531682767	
6840000	-10627.195010143072	-9835.762898118683	-791.4321120243891	-9835.762898118683	922.4651278208631	2.578509785300001	4.6304366791694344E-5	0.6459262371873604	4.936846267384363E-5	8.762507365497919E-10	0.6616711333911989	-744.1087312084389	10311.811219527544	2363.1320684250236	8514.573647723562	2051.3626711339434	73.10583411472767	49	19	1	3	9	0.1866393237077569	0.3019623395186643	0.3107420218304127	0.20065631494316663	
6850000	-10636.06548362924	-9830.560061541068	-805.5054220881719	-9830.560061541068	1053.9588320053688	2.688096174893508	3.564174891963995E-5	0.7082322499700092	3.86281528665311E-5	6.951197007228804E-10	0.7514969851232575	-759.5563734752616	8473.27301582858	2616.1401606138656	1956.6129642840788	4623.029586284823	82.28653442919405	49	2	13	9	8	0.1866393237077569	0.3019623395186643	0.3107420218304127	0.20065631494316663	
6860000	-10662.147400859185	-9845.628297905378	-816.5191029538076	-9845.628297905378	1070.177718934522	2.4277049399422483	3.6955818280319617E-5	0.7159097877763472	3.684787447651375E-5	7.71625889141676E-10	0.8223345703263943	-769.0723435065795	9504.23116307385	21649.49726814202	2526.5788626627354	2038.814760156373	53.58155127088147	39	11	2	22	7	0.1866393237077569	0.3019623395186643	0.3097437248183926	0.20165461195518677	
6870000	-10667.573716525618	-9836.536827004365	-831.0368895212525	-9836.536827004365	1247.0057550791937	2.595086073797958	3.1645228878924025E-5	0.5986468182332912	3.498653258127842E-5	4.0654121090984184E-10	0.6574270268072033	-782.6306353596489	18839.087203487376	15749.34677266561	4916.876301273875	4273.575113848259	170.90185066658185	18	19	26	11	7	0.18466896108778116	0.3019623395186643	0.3138265006648005	0.1995421987287546	
6880000	-10667.585897415374	-9839.112117729373	-828.4737796860009	-9839.112117729373	1336.673442684331	2.800293981961044	3.03630725103218E-5	0.6280495492647507	3.399080510568679E-5	3.9882613892994626E-10	0.6665830622799784	-782.232077680075	15649.67816387738	7856.910149457833	2914.4263697320534	2388.5234526039594	469.66956445059725	26	18	2	29	6	0.18466896108778116	0.30138867624766047	0.31231578644361563	0.20162657622094332	
6890000	-10651.269118677314	-9830.626006513738	-820.6431121635759	-9830.626006513738	1063.3706628370398	2.800293981961044	3.353391013553738E-5	0.6365871578280051	3.889147324330934E-5	5.270723136198538E-10	0.6751238370189016	-773.7765787381984	11250.562301760932	7791.391003622019	7231.105043568079	2539.3456855856557	538.6729849854345	10	6	29	28	8	0.18466896108778116	0.30138867624766047	0.31231578644361563	0.20162657622094332	
6900000	-10654.16295595234	-9836.215383255267	-817.9475726970747	-9836.215383255267	1427.5000624519173	2.735585559415489	3.591664120965144E-5	0.6801301355747691	3.7344427146192345E-5	5.414628483541252E-10	0.6668817590323817	-768.5871315611552	9501.839713273683	22128.046990382336	10913.627495489107	3130.2923820391743	379.8773107890558	7	3	40	24	7	0.1826845016740309	0.3033731356614107	0.31231578644361563	0.20162657622094332	
6910000	-10668.59637521974	-9833.757162473064	-834.8392127466761	-9833.757162473064	1667.1744479089496	2.410526252168089	3.185418443267629E-5	0.7231443916953646	3.055527125200241E-5	4.0591362636755063E-10	0.6885142568564167	-785.3649609647373	25468.74926823265	5465.646076915458	10905.343010923594	3575.0234246866644	292.0952754703809	23	11	23	16	8	0.1826845016740309	0.3033731356614107	0.31231578644361563	0.20162657622094332	
6920000	-10615.84755548037	-9842.424904908525	-773.4226505718443	-9842.424904908525	812.4235034257393	2.5928846050640986	6.135144188767286E-5	0.6665882286058546	6.194606397194597E-5	1.415675636807121E-9	0.6598172072865688	-728.7806816521235	7185.781390789848	5693.640059431755	5900.906562209938	1172.2122733302683	111.73241438731085	24	1	23	26	7	0.18073428883003054	0.3053233485054111	0.31231578644361563	0.20162657622094332	
6930000	-10581.788116174523	-9833.249644333864	-748.5384718406592	-9833.249644333864	722.4079505515205	2.6812143942431135	7.989264695620549E-5	0.7288026921141906	7.955417925914066E-5	2.8810762142792804E-9	0.7513680773925782	-705.579720944581	4248.724854978377	1849.7240516584545	1253.502972755498	2490.026252649952	184.83153195301492	45	5	14	5	12	0.19544335001079718	0.3053233485054111	0.31231578644361563	0.18691751504017667	
6940000	-10616.718989009969	-9833.578760725084	-783.1402282848857	-9833.578760725084	1223.9972179911279	2.4353883854203477	5.5589828395774204E-5	0.6955586566391514	5.555326429788544E-5	1.4325717550126668E-9	0.7075440219038542	-740.2078123890676	6379.6952674141585	2656.398967568693	3633.71919885567	276.4116213163661	399.9186346305858	45	17	6	7	6	0.19550128207848866	0.30526541643771965	0.31231578644361563	0.18691751504017667	
6950000	-10617.907488029135	-9831.634058728145	-786.2734293009905	-9831.634058728145	1140.7904893244327	2.448842604321051	5.806985156027505E-5	0.6596331245008588	5.346366505700292E-5	1.7787655948226305E-9	0.7924121389576763	-743.5321120923536	6345.134526223729	4074.3895443545916	2522.206927291985	969.7539470323953	268.5001402483169	52	5	10	6	8	0.19550128207848866	0.30565385514625765	0.31231578644361563	0.18652907633163873	
6960000	-10618.29834088563	-9857.43202098257	-760.8663199030609	-9857.43202098257	850.2296279486314	2.581392730522046	7.274171115154508E-5	0.6021563854540657	7.20086906083598E-5	2.0919493082443704E-9	0.6989136144212279	-715.5288699137077	9304.85378395411	3049.9133321499667	5859.822368145823	1787.3236200359763	315.37686409958053	19	16	13	19	14	0.178501984135186	0.31796487874725204	0.31700406078592386	0.18652907633163873	
6970000	-10599.791418411436	-9843.164294157063	-756.6271242543733	-9843.164294157063	751.66559216287	2.767050140606175	8.006339631769739E-5	0.7378895675155799	8.236675917311928E-5	4.369727106477928E-9	0.8549205958269029	-708.8367404482705	4856.131541439652	1209.8337417462155	6546.374691493638	2880.9330564572397	583.7477177998891	19	14	14	19	15	0.1857784138576657	0.29486745331468556	0.33497918397202775	0.18437494885562164	
6980000	-10571.470661265288	-9830.867295563241	-740.6033657020472	-9830.867295563241	612.1120848919505	2.4191191104116543	9.170117739258353E-5	0.7124725983922684	9.754502316566814E-5	6.042800285494238E-9	0.8841656379569067	-697.1143280352406	6214.584482727065	1665.727836425805	3536.6823209410722	1081.9565490169032	323.60713395119444	31	2	19	19	10	0.19109558433174345	0.3013584580923648	0.31200697873848493	0.19553897883740748	
6990000	-10584.555509594957	-9847.585942679852	-736.9695669151043	-9847.585942679852	819.5654524858062	2.5884965278385628	9.546126775617235E-5	0.6540620619152405	9.492167276401436E-5	4.639389446449029E-9	0.7085416322708309	-692.3427475608761	3214.277595607761	2202.388974792155	6834.406288229346	990.9583992170452	790.0937966534639	42	1	4	26	8	0.19109558433174345	0.30508418976044827	0.309796776410985	0.1940234494968239	
7000000	-10664.383801463546	-9851.229122765551	-813.1546786979948	-9851.229122765551	1492.291916378612	2.5748288944852042	3.515446011417959E-5	0.6741594395110705	4.062862635189994E-5	7.068733388309578E-10	0.7204590135545217	-764.7125321211286	9415.068866388106	27966.926158236947	3192.448653771558	1959.2385648885295	342.6616184571149	42	4	1	30	4	0.1885085983655533	0.30508418976044827	0.3060411699586949	0.20036604191530413	
7010000	-10607.886256463544	-9838.283691880033	-769.6025645835099	-9838.283691880033	1195.4326389040302	2.6469436215345556	5.5152661260246256E-5	0.6338033691412017	6.06763989514776E-5	1.4194553876545818E-9	0.6763396166004381	-725.7426993536112	6499.0523259118345	3970.4751838161137	4997.678724116389	915.4351127325416	321.7395113000085	14	33	5	19	10	0.1885085983655533	0.30508418976044827	0.3060411699586949	0.20036604191530413	
7020000	-10605.19729526663	-9825.109203304195	-780.0880919624337	-9825.109203304195	891.4173296667979	2.504029075698395	5.208504445737151E-5	0.7259205837712432	6.217639528507965E-5	2.596816513894423E-9	0.8640289435697165	-735.9539599993544	6799.769760456494	1651.651664022221	4018.9974968081424	1260.946987061723	154.88587804642142	28	5	19	18	11	0.1885085983655533	0.30024689731567217	0.310878462403471	0.20036604191530413	
7030000	-10606.631273520634	-9848.097408479205	-758.5338650414284	-9848.097408479205	919.1026248138693	2.406786079764976	6.606790722100378E-5	0.6405929995502609	7.584629904970719E-5	3.0569990298993132E-9	0.7723164587354826	-714.0547847416972	7828.138264932699	4144.931066416398	4510.41139312262	1637.3459577588712	354.87734939871365	21	25	1	23	11	0.19080858236065334	0.29597570384962935	0.31284967187441376	0.20036604191530413	
7040000	-10629.509549985616	-9832.434994043713	-797.0745559419036	-9832.434994043713	1072.2635171274173	2.8046435237805896	4.360789875349319E-5	0.7316870095508445	4.979162454375782E-5	1.3812718612623406E-9	0.8634696133241977	-752.294351105295	11172.392432343675	8118.281867287285	2197.2373440599076	1077.3849419898686	341.17719576515015	25	24	9	17	6	0.1994701827733255	0.29597570384962935	0.299597000084239	0.20495711329280675	
7050000	-10703.559136590273	-9852.205183189715	-851.353953400557	-9852.205183189715	2118.424596438846	2.8046435237805896	2.01726870626082E-5	0.7187611988240397	2.4208769636260992E-5	2.3066315976558714E-10	0.7663234428944523	-803.8596487973239	32220.919473276623	20166.73587001878	2319.6804073422422	450.1384596147569	637.2771109500278	22	24	28	5	2	0.19639333050077365	0.31161265429809276	0.299597000084239	0.19239701511689522	
7060000	-10579.392772649318	-9831.279059486895	-748.113713162424	-9831.279059486895	607.5449374848129	2.6792566198291463	7.728560540739246E-5	0.8362092231012151	8.783583185385097E-5	3.5531639479151196E-9	0.7812463853558165	-707.5308132690105	4362.089597316865	2353.9592836585007	951.1639996990006	456.9960274242744	323.3417480840308	41	18	1	19	2	0.19639333050077365	0.31161265429809276	0.299597000084239	0.19239701511689522	
7070000	-10575.932736959237	-9831.409113139449	-744.5236238197881	-9831.409113139449	841.0263969456156	2.5178151342153257	8.037678461934517E-5	0.8549300481038911	7.918839033657682E-5	3.840720554924522E-9	0.8260278723636235	-704.2196186420507	5480.28672100027	770.4205665730371	623.3749940419272	732.632764406538	249.11297390291617	50	4	16	3	8	0.19737970072247427	0.3111067369450529	0.30137910403244744	0.19013445830002607	
7080000	-10575.354995169633	-9843.245278744595	-732.1097164250388	-9843.245278744595	702.3844488654902	2.5173260179108117	8.453112230686209E-5	0.6854244846365004	8.405147957621914E-5	2.6221812721355092E-9	0.6733305693534566	-690.9754140004533	4802.265049584745	4832.229664157633	448.57186372761566	488.7327691092359	398.02395614850974	45	3	6	26	1	0.19394218817440323	0.314544249493124	0.30137910403244744	0.19013445830002607	
7090000	-10548.317520031187	-9844.993325849937	-703.3241941812503	-9844.993325849937	467.69381377750904	2.5173260179108117	1.3824195703838736E-4	0.5977835747694663	1.33467692491902E-4	5.755719974783131E-9	0.6237941322258336	-662.5809460994391	3395.907841721568	2598.3484295562935	1821.325514138108	787.8577002423546	347.0208824384706	29	3	18	1	30	0.20105207261759278	0.3039287928983475	0.29679522146230086	0.19822391302175957	
7100000	-10557.032416624315	-9841.673150742634	-715.3592658816814	-9841.673150742634	438.5243333646362	2.5173260179108117	1.4171984973410017E-4	0.7343034214144565	1.2940270111456282E-4	9.438025608976407E-9	0.7818301004492103	-669.7504858430959	34286.645563916965	4398.916116060631	2750.7059355839738	497.2310973977002	355.63296270018725	1	25	28	3	24	0.20105207261759278	0.3039287928983475	0.29679522146230086	0.19822391302175957	
7110000	-10553.867984828816	-9833.71918906907	-720.1487957597454	-9833.71918906907	471.70455797481594	2.7339669408541645	1.2015424292811628E-4	0.6409353511592599	1.0904134195604699E-4	4.126483903776186E-9	0.6429379202985106	-677.680182335467	3046.625748021733	8119.660399245558	1934.463022821902	265.9254496372542	239.70202462924152	24	6	27	8	16	0.20105207261759278	0.31747702130914995	0.29679522146230086	0.1846756846109571	
7120000	-10555.264901319337	-9833.608432767935	-721.6564685514026	-9833.608432767935	437.27595444921707	2.4558933072580285	1.1477518475413702E-4	0.5605114553597407	1.1459017868543664E-4	3.977606905247236E-9	0.5860311112560557	-676.4494614291724	2771.9791248779084	8110.517254875993	4953.498738754864	2220.9273028987777	442.55498183027834	23	3	8	19	28	0.1849201757728018	0.3110850089737801	0.29748499387585936	0.20650982137755938	
7130000	-10523.876242432365	-9826.473406431065	-697.4028360013004	-9826.473406431065	353.6443447819694	2.4558933072580285	1.5448665956577026E-4	0.6050645016249673	1.5316560746350918E-4	7.4172802312923074E-9	0.5940527088273446	-651.3875283151285	3389.404553730978	2156.2835217777874	9737.12961180495	1123.3597903770274	563.6757923252051	12	12	4	21	32	0.1974205266475866	0.2986053653583982	0.2974642866164564	0.20650982137755938	
7140000	-10525.077252565698	-9825.920238645254	-699.1570139204426	-9825.920238645254	449.12704899491195	2.4558933072580285	1.5070128020374906E-4	0.6707869852668691	1.3272735180253021E-4	8.58989791675114E-9	0.6998831696798293	-652.8991519065349	2309.896053044342	11311.038640394854	1998.544089924872	1603.8814570700663	405.7208415016168	18	7	11	17	28	0.1974205266475866	0.2986053653583982	0.2974642866164564	0.20650982137755938	
7150000	-10552.150261346895	-9837.954101885458	-714.1961594614364	-9837.954101885458	436.6473629426533	2.632760484196863	1.3784038663375832E-4	0.8343938566197205	1.2695074885683507E-4	1.1737527072375811E-8	0.8652212472370912	-670.4744719977552	1547.2399072633239	2959.5253313161784	5621.45608544228	1009.5253856391545	581.9864281511282	8	13	9	18	33	0.1974205266475866	0.2986053653583982	0.2974642866164564	0.20650982137755938	
7160000	-10565.006863749202	-9849.082402300915	-715.924461448286	-9849.082402300915	531.1529693021222	2.632760484196863	1.160399006314221E-4	0.7785169882398735	1.1709539202244787E-4	9.027949806250347E-9	0.8447852049810249	-669.416592083978	2777.9550138927616	9843.150921913355	3175.8662766490875	2475.8427411866896	467.5657868742495	23	4	4	17	33	0.1985374247658198	0.29748846724016503	0.3033487452848332	0.2006253627091826	
7170000	-10553.032482899238	-9837.960308916965	-715.0721739822728	-9837.960308916965	548.1597096565417	2.64871020567335	1.201844480725265E-4	0.705536757137545	1.1648601690572679E-4	7.994964383695602E-9	0.7971071629809948	-673.9583019808911	3058.5658250029996	1465.720420101997	1985.4125217605163	420.5203783186317	664.3606832149079	32	8	8	14	19	0.1985374247658198	0.29748846724016503	0.3033487452848332	0.2006253627091826	
7180000	-10527.845379967894	-9832.20649938281	-695.6388805850834	-9832.20649938281	348.8669253797515	2.64871020567335	1.4729426020829758E-4	0.7219386381068891	1.451400713316045E-4	1.646665376003618E-8	0.9198641935382407	-655.8797616563536	3858.5249952021213	2285.2645748168693	1054.9506526011724	551.9244928391779	50.60600106534587	6	36	3	32	4	0.1985374247658198	0.29748846724016503	0.3033487452848332	0.2006253627091826	
7190000	-10526.079588502966	-9827.393713232748	-698.6858752702168	-9827.393713232748	377.2192704089827	2.7809768459039135	1.3524164845106138E-4	0.6947931812385503	1.366626543823207E-4	1.312734680267623E-8	0.8671398423722738	-659.794162115754	3134.211300121844	2923.4338010627207	900.2097698682098	333.10035401776906	21.25949255358305	17	30	4	26	4	0.1985374247658198	0.3033920786109888	0.3033487452848332	0.1947217513383588	
7200000	-10542.721102589358	-9832.666244180333	-710.0548584090242	-9832.666244180333	409.0964509682008	2.7809768459039135	1.1903435172644376E-4	0.5615899158007227	1.2814248657812158E-4	5.887392707937692E-9	0.6341685560213322	-666.7301695593175	12719.833874451788	3614.0086224384686	246.66171525631742	750.7617014849783	470.39561504326264	8	39	21	2	11	0.1985374247658198	0.3033920786109888	0.3033487452848332	0.1947217513383588	
7210000	-10545.961184302954	-9838.404832067139	-707.5563522358148	-9838.404832067139	556.8349045820746	2.5731255179449324	1.2004483126499848E-4	0.7048950161212151	1.2525006850823978E-4	8.164975669790985E-9	0.7725588158160925	-667.5878273689256	4604.063471258322	1294.174652756659	306.7903818143012	664.4801795505077	360.63373065472604	37	17	13	11	3	0.1985374247658198	0.3033920786109888	0.3033487452848332	0.1947217513383588	
7220000	-10603.37006775086	-9844.641346212116	-758.7287215387433	-9844.641346212116	737.0202803766343	2.6224546864544505	6.791297780869585E-5	0.6347682731703889	7.435073473418382E-5	2.298251384062605E-9	0.6831678803985137	-713.6326374079616	9327.233943602005	8750.462053506955	2210.5474517463977	727.8254858896978	1207.1914932395196	20	11	4	18	28	0.196079645222991	0.3033920786109888	0.3033487452848332	0.1971795308811876	
7230000	-10590.783703521141	-9842.99760591902	-747.7860976021218	-9842.99760591902	635.8632461619832	2.8728252112026635	7.868616775900145E-5	0.5167429858426925	8.291403396818312E-5	1.7520109843396441E-9	0.5485240859130307	-703.8820262592118	7213.403678250759	11053.557024130987	1060.2156439864957	794.1567150465587	674.4156366773451	4	26	42	3	6	0.1899646534750941	0.30771117168035933	0.29772587254289334	0.20459830230165388	
7240000	-10559.942144767212	-9828.727696422697	-731.214448344516	-9828.727696422697	496.3554806571642	2.5983726574589587	8.180563087062536E-5	0.6033065244318865	8.841055471963881E-5	2.6253266360861358E-9	0.6629270560877479	-687.9554967803093	5457.956019150887	9260.771854719746	2105.360901231697	811.0303040359555	83.16976799834968	21	12	16	28	4	0.1899646534750941	0.30771117168035933	0.29423678214906906	0.20808739269547818	
7250000	-10588.368764404793	-9849.81313924845	-738.5556251563439	-9849.81313924845	607.578175061515	2.496465186609156	8.023465605793933E-5	0.5844956663591884	8.497149461421043E-5	1.76492684174344E-9	0.5624067484630509	-698.9642407885433	4716.316672758748	2273.0966912116314	911.6525422837614	611.2244701791564	66.9599797846363	38	1	8	30	4	0.1899646534750941	0.30771117168035933	0.29423678214906906	0.20808739269547818	
7260000	-10559.118516250272	-9842.448968310164	-716.6695479401075	-9842.448968310164	463.4410712658485	2.457123821034342	9.212473300588823E-5	0.4728853834319471	1.0386903438356046E-4	2.6036587970988548E-9	0.5325104765648883	-675.3294271569505	3910.7731223111577	6249.600982519354	1639.092492680807	778.9053080766307	11.792124439938002	6	32	3	36	4	0.1899646534750941	0.30771117168035933	0.29423678214906906	0.20808739269547818	
7270000	-10567.7184528337	-9842.4012568136	-725.3171960200995	-9842.4012568136	641.1390060285262	2.510753447081429	9.315788509322414E-5	0.3876394347536907	9.710040050443104E-5	1.4565404581284904E-9	0.41842930993722577	-686.004739833121	4052.5294539656793	4906.067724477858	664.2995586674714	483.2484529541792	46.03649865829569	11	30	13	24	3	0.1899646534750941	0.30771117168035933	0.29423678214906906	0.20808739269547818	
7280000	-10551.665842955143	-9838.933296603065	-712.7325463520773	-9838.933296603065	436.7590652976585	2.510753447081429	9.761581567117742E-5	0.4875281382234282	1.0536145439956555E-4	2.145187969051751E-9	0.4891314570101006	-673.6460249576877	4768.41632037786	1241.3192569608307	215.2693649625206	546.4284508136709	358.74549247744346	39	9	7	17	9	0.18665604145632156	0.30771117168035933	0.29423678214906906	0.2113960047142507	
7290000	-10601.485127772628	-9858.483794966034	-743.0013328065941	-9858.483794966034	517.6741042039112	3.0627668677982727	7.5785414518738E-5	0.5400844723666236	8.964074688649428E-5	1.933752655403255E-9	0.5615194839046337	-700.756445993024	8772.935698586358	5523.798544948417	843.4066372148845	814.9694032667262	142.4843831574704	35	5	34	4	3	0.18665604145632156	0.2904737288488513	0.3114742249805771	0.2113960047142507	
7300000	-10584.398189642547	-9825.990363387811	-758.4078262547351	-9825.990363387811	644.230822298983	2.5887734204067714	5.684223882552972E-5	0.6686169305105635	6.720471259396145E-5	1.823261076434671E-9	0.7190249993886793	-716.3573709432263	6731.190117098515	2507.8104983131125	1065.56839746269	1329.2533163427017	23.42672004499883	34	14	26	3	4	0.18665604145632156	0.28653365499953676	0.31541429882989164	0.2113960047142507	
7310000	-10598.323804346535	-9839.29109343819	-759.0327109083438	-9839.29109343819	723.7225962871368	2.523974498588993	5.6059212880189245E-5	0.6237075405405722	6.27176517691526E-5	1.5896790698742731E-9	0.7005965305571115	-714.8810784722102	11609.501824080842	6078.197092014981	438.50669211024353	1183.4310744921868	85.0375737956836	28	18	19	12	4	0.20659818883497838	0.28653365499953676	0.31541429882989164	0.1914538573355939	
7320000	-10562.50527463005	-9844.732538497965	-717.7727361320847	-9844.732538497965	431.6069571171858	2.523974498588993	9.488111558745865E-5	0.562151773726787	1.0034246468583137E-4	4.048749070081113E-9	0.6637303869107295	-675.4719166469621	3231.690084537894	5938.634587858643	5485.800440981548	293.44172990038686	105.19686088184214	3	38	4	32	4	0.1941400714091393	0.29899177242537583	0.31541429882989164	0.1914538573355939	
7330000	-10584.924327227902	-9841.893053026297	-743.0312742016041	-9841.893053026297	629.4092337274841	2.671466206353979	7.748865564921739E-5	0.6283520487510567	8.531334453242501E-5	2.8199373236409795E-9	0.6923869142921378	-699.5669896961716	4564.2502497413625	5804.730714776131	4715.048433154865	929.4956418770688	99.12980489041972	17	6	24	31	3	0.20328378203339093	0.2898480618011242	0.3228156679908725	0.18405248817461298	
7340000	-10583.273725783452	-9836.364957431497	-746.908768351955	-9836.364957431497	555.9148633220826	2.6541502791727813	6.642758604137562E-5	0.675474933172994	7.973732520730988E-5	2.4514701107360368E-9	0.6953926600000329	-705.5051807285314	5063.545291219826	1315.5477828953474	2357.7396383967553	657.1707604222054	106.90713275091053	45	5	6	22	3	0.19008917848412107	0.30011103540440076	0.30775636588368144	0.2020434202277974	
7350000	-10543.704442764118	-9834.609531862574	-709.0949109015445	-9834.609531862574	363.7121789496436	2.5692226867264707	1.2485004535810838E-4	0.6674063210204249	1.3120572253872106E-4	6.026056588228597E-9	0.6410886683555689	-669.9237075624351	2767.406710003845	2325.5024037399194	473.9606979599931	653.6688768853846	94.3920482302563	40	4	6	28	3	0.20222678563070723	0.29518585435184813	0.311606578813246	0.1909807812041993	
7360000	-10561.368640177861	-9832.395978348517	-728.9726618293453	-9832.395978348517	537.5466269845415	2.7255901124654502	9.392905668430681E-5	0.5666066226355924	9.948379497268779E-5	3.0112264971488998E-9	0.5862684700941609	-688.5750339869885	5667.156346857509	2052.344651539428	668.3608086888312	890.4646331835224	83.5400531025061	39	5	8	26	3	0.20222678563070723	0.29139102767161573	0.311606578813246	0.1947756078844317	
7370000	-10626.050473988691	-9849.544616007974	-776.5058579807175	-9849.544616007974	694.3005913495842	2.4421292946103654	5.8625109307467356E-5	0.45542735893283226	6.552107695838056E-5	7.563109583438619E-10	0.4713280149712411	-732.2095637977288	6859.521107726092	4221.139105508363	7243.927110782739	883.6163858841472	511.24206609153504	38	2	2	31	8	0.20222678563070723	0.29139102767161573	0.311606578813246	0.1947756078844317	
7380000	-10657.883441616668	-9850.989838593878	-806.8936030227902	-9850.989838593878	1064.8599527414713	2.710136859626499	3.724632272246276E-5	0.522534595413448	3.856862525466646E-5	3.455539385050845E-10	0.5332170645663002	-758.746883752796	29575.414610156724	10788.351266347243	11032.069275355081	1794.7518028453048	4.9045726911597	3	30	12	33	3	0.19886758126137208	0.3060266434381025	0.29576023194676404	0.19934554335376203	
7390000	-10670.786567552062	-9834.205578536346	-836.5809890157155	-9834.205578536346	1605.0627290441782	2.710136859626499	2.5844915820147788E-5	0.49983010318773285	2.77196918980957E-5	1.6909524186408238E-10	0.5249512228500981	-789.8861747433056	17572.90662107372	7563.823190083103	6441.71175428335	2669.0726068367107	58.1184529880751	34	5	17	22	3	0.19187042967642723	0.2951922243333366	0.3110804632255543	0.2018568827646825	
7400000	-10708.729760614893	-9835.988815284541	-872.7409453303517	-9835.988815284541	2314.793474801633	2.6604787549095503	1.7175238376604094E-5	0.6040018316885634	2.0015027224944928E-5	1.5147511190870283E-10	0.6936854790726171	-824.900691880045	22270.728325311535	9468.633650812593	5279.969251743234	3554.235435874425	284.8081953545049	35	15	26	3	2	0.19096777553363897	0.2951922243333366	0.3110804632255543	0.20275953690747076	
7410000	-10802.667641875405	-9842.03783802137	-960.6298038540361	-9842.03783802137	6632.3549692902925	2.6769151395882473	7.56544140472489E-6	0.44475954784089616	8.146541927071285E-6	1.323320333087588E-11	0.49377557654236376	-904.5843625301651	192086.81866128268	69421.90776930154	27386.017331217645	9575.55683213283	4297.057205986996	3	35	15	21	7	0.1962540532835811	0.2951922243333366	0.3057941854756122	0.20275953690747076	
7420000	-10775.43393267565	-9849.337403393503	-926.0965292821471	-9849.337403393503	5104.17511085191	2.4128185582308284	8.707980086283578E-6	0.5265600416904019	9.930055414597725E-6	2.1543736514597462E-11	0.5326592011266064	-874.7133806176192	43380.14412672355	25101.474159198096	5773.553061109285	5803.697159170098	5433.6674824666425	33	17	15	2	14	0.1962540532835811	0.29288845414130843	0.31091330852256466	0.19994418405254646	
7430000	-10760.528132186473	-9840.965105338137	-919.5630268483372	-9840.965105338137	4655.937917125906	2.5468859900613765	1.1081216097387032E-5	0.49273292774732363	1.1921247140863508E-5	3.3785964750401724E-11	0.5203985055995546	-865.86351242601	36459.07487404049	41355.57313366178	30709.552030366027	10401.99577568693	5333.0408519969815	14	4	31	1	31	0.17980361439564596	0.3078331007177824	0.3124191008340258	0.19994418405254646	
7440000	-10706.800006462541	-9834.976551961963	-871.8234545005776	-9834.976551961963	2607.876086311754	2.4610260818667666	1.77452646047738E-5	0.46352820824568236	1.9563418199434093E-5	8.22527377931094E-11	0.5108676656258831	-822.507759177801	11156.05201318881	23949.97649727438	3391.1347983680403	4760.263972855665	3280.662540351155	3	37	15	15	11	0.17980361439564596	0.299633658668746	0.32061854288306224	0.19994418405254646	
7450000	-10753.006194936455	-9842.094490601776	-910.9117043346803	-9842.094490601776	4006.235242535173	2.474045498638139	1.1721247541932483E-5	0.39850641559657557	1.2854860191438847E-5	2.2044685121607214E-11	0.4026674174150903	-860.2409477422433	25971.704328886062	25996.314622166043	24020.876347539706	3706.6098857940383	1528.607768078502	21	21	2	33	4	0.1955924035513839	0.31213061791181945	0.2934329907672603	0.198843987769537	
7460000	-10714.55328103758	-9846.32225642578	-868.2310246118004	-9846.32225642578	2302.567398787981	2.530985839136895	2.029302411967159E-5	0.532353404058618	2.1032474950829104E-5	1.2958719424129134E-10	0.5556642229145843	-818.4216818329612	29892.389895020086	25044.14639839165	10388.595648060073	3294.7971122813287	880.4893693418733	18	14	19	28	2	0.19661038401138606	0.31213061791181945	0.2934329907672603	0.19782600730953484	
7470000	-10790.221922401768	-9840.832384248046	-949.3895381537218	-9840.832384248046	6215.1443657737245	2.5821050832219004	6.903977847683264E-6	0.5408272705213272	7.771004111408272E-6	1.8514749935171107E-11	0.5982718256516082	-895.4065839806315	47023.19253098228	72859.28964474451	37893.53241319943	5329.8059154655175	14.770020656989917	33	4	21	21	2	0.19123689183130227	0.29529855702272384	0.31563854383643974	0.19782600730953484	
7480000	-10733.789777896407	-9831.804292355717	-901.9854855406893	-9831.804292355717	3883.1582413655015	2.3803204395816957	1.161037918318206E-5	0.5841467076442852	1.2815313046173126E-5	6.037173348601495E-11	0.6576685823422621	-852.2867725488022	62267.75746039598	15560.678354610314	2553.020899548297	3719.5182331874057	92.61567120789788	30	23	4	21	3	0.19325274656981783	0.29529855702272384	0.3136226890979242	0.19782600730953484	
7490000	-10672.119048184135	-9847.376703316631	-824.7423448675034	-9847.376703316631	1553.6134843072546	2.825225356514644	2.802727121063767E-5	0.5757560396798485	2.8646501455523162E-5	2.674870518862485E-10	0.6058910916988174	-774.9809107033965	23862.898852863327	5268.03436130339	14951.800286858715	3022.3111256220654	3.5496573929025304	28	13	14	23	3	0.19325274656981783	0.3065150667722041	0.3021712477385294	0.1980609389194494	
7500000	-10678.537774537059	-9836.052984554633	-842.4847899824252	-9836.052984554633	2077.1199242263947	2.708568882614515	2.3662715933436722E-5	0.5290544625139544	2.490637373682775E-5	1.9756566580780072E-10	0.5849994590346301	-795.767686439874	15692.49945338335	17564.484259984336	1934.0034672334793	2239.5757844095733	30.159839452456453	41	13	11	13	3	0.19847812394086167	0.3115744878981092	0.29694587036748554	0.1930015177935443	
7510000	-10602.36164512645	-9845.084129525087	-757.2775156013622	-9845.084129525087	964.6980015621956	2.67637292008688	4.8150166507209596E-5	0.5697481718041176	5.274744937406896E-5	9.500233288981836E-10	0.627272848873671	-713.0749410472151	11942.129976522983	5364.519898479494	398.10395356766907	1243.2797831102662	15.649819973400122	34	14	20	10	3	0.1999675549913673	0.31581941222287635	0.29121151499221276	0.1930015177935443	
7520000	-10699.114429782097	-9857.071343441254	-842.0430863408435	-9857.071343441254	2478.6658675552953	2.433054812737553	1.909410667535511E-5	0.6050096662895112	2.0524548804565176E-5	2.3159979244055377E-10	0.7479237806866489	-792.2152327022537	28864.628223898148	20182.16581843863	927.898258575846	3306.0575553428084	110.24917149305817	5	42	16	15	3	0.1999675549913673	0.31581941222287635	0.28700895980064756	0.1972040729851095	
7530000	-10668.856259101549	-9849.872360305058	-818.9838987964905	-9849.872360305058	1703.724349618823	2.433054812737553	2.884372243043547E-5	0.44180188237116763	2.9129003295607993E-5	1.618046474757923E-10	0.46370557892715936	-774.0396974411373	11047.778721177205	18384.563303673036	1087.0347098658863	1206.8352383472388	72.43816576382972	32	16	6	24	3	0.22855696209063187	0.28961235481963116	0.2860766553918387	0.19575402769789904	
7540000	-10705.386471734742	-9840.89076949118	-864.4957022435631	-9840.89076949118	2890.0400039328433	2.761608431296744	1.758446993168448E-5	0.43878919678020145	1.8130460773715655E-5	8.088480880562211E-11	0.518181932289891	-817.6274807829202	18414.95311893187	21110.422303009276	2069.5809995738778	1979.4982623306282	407.6987200759239	15	33	11	20	2	0.19106012601814432	0.2915615280572469	0.32113760461441293	0.19624074131019661	
7550000	-10668.614094654868	-9844.71072195467	-823.9033727001978	-9844.71072195467	1941.013088690367	2.3115819745136785	2.8694114823898365E-5	0.4615055161303124	3.025636764837045E-5	1.9567827534171874E-10	0.47739136234370966	-780.3635726834791	13716.464005649357	17222.366839955215	2124.7022036930375	127.35381761925443	157.45832559852477	46	4	28	1	2	0.19106012601814432	0.2915615280572469	0.32113760461441293	0.19624074131019661	
7560000	-10597.104718220247	-9834.349516581093	-762.755201639155	-9834.349516581093	945.4165013952467	2.6323187109987667	5.511129946662077E-5	0.5397027117526473	5.575744629725515E-5	8.90487601143775E-10	0.5461941170610658	-717.3452148928833	5744.050699250424	16163.548340058465	1909.8082767211538	1382.505038298544	23.56066873200004	38	8	2	30	3	0.184481002063637	0.2981406520117542	0.32113760461441293	0.19624074131019661	
7570000	-10676.797757516119	-9838.717112962722	-838.0806445533956	-9838.717112962722	2011.237069814961	2.5935161878710216	2.30763008006007E-5	0.5410158980779588	2.4517943550542517E-5	1.677958227673538E-10	0.5513750720023772	-792.9148349521472	13190.908640045729	3271.3859930776016	3248.206814914	2839.0375293206234	22.707327909729212	52	8	5	13	3	0.184481002063637	0.2981406520117542	0.32113760461441293	0.19624074131019661	
7580000	-10723.566933492722	-9861.017191595827	-862.5497418968946	-9861.017191595827	2612.940841339045	2.5327847957719047	1.7161321103896884E-5	0.5699475735488884	1.9128783373543575E-5	1.1548363505194067E-10	0.5822990779680864	-816.418100371092	20003.93061784105	1854.583059618853	2539.110218169486	3376.363546109819	94.51835150826983	50	11	8	9	3	0.184481002063637	0.2981406520117542	0.32113760461441293	0.19624074131019661	
7590000	-10731.584872099425	-9855.67262688783	-875.9122452115962	-9855.67262688783	4143.828534760764	2.558350191691525	1.5576431053544795E-5	0.44258673763514156	1.8174371378868863E-5	7.948714654100063E-11	0.5242433216324974	-827.0398118202867	12843.069473826905	25817.51410911602	12139.395286406305	2736.520138738114	528.4820143148137	6	28	16	28	3	0.19079848741449587	0.29182316666089536	0.32113760461441293	0.19624074131019661	
7600000	-10729.227379521613	-9848.09169105234	-881.1356884692748	-9848.09169105234	4609.39400089807	2.6287887429435397	1.533944940596075E-5	0.40451510770993926	1.7507535045913567E-5	5.606687555333886E-11	0.4646065101995151	-832.0106299853569	27711.67068945862	17927.817267458144	4320.126298450057	3136.593601229011	4315.092425381423	45	4	7	10	15	0.19218906220854468	0.29182316666089536	0.3197470298203641	0.19624074131019661	
7610000	-10645.031180118169	-9850.15505262776	-794.8761274904078	-9850.15505262776	1635.9758335604697	2.4693883472381475	4.360384640590318E-5	0.4260589050076759	4.697787730951282E-5	4.0987768513206084E-10	0.4486558383371558	-747.9877641151821	5537.637508648901	10484.223664198116	9932.010522102273	3448.7882526995186	1291.5710725731244	3	24	4	18	32	0.19593576581226538	0.31876979114395665	0.29345895968976043	0.1918354833540183	
7620000	-10608.926710114529	-9840.948394483637	-767.9783156308919	-9840.948394483637	1349.6302816702944	2.4778534842533877	5.362975293947289E-5	0.523488023854347	5.9085292027704225E-5	9.824710225149153E-10	0.5692026367465134	-725.127809315573	5710.14713987965	6478.041257174671	1064.3299338401234	1217.6863396567037	515.1494784411772	12	36	12	18	3	0.19094350137202276	0.3005505193914752	0.3068982720537735	0.20160770718272925	
7630000	-10585.066613166555	-9839.27159529097	-745.795017875586	-9839.27159529097	874.8903713573206	2.598984016233574	7.88518284750318E-5	0.5443178854668677	8.578709968356015E-5	2.0555941274082834E-9	0.5490432441884344	-707.6432826882392	4614.171259951456	1362.49387588609	621.3318877960563	414.65865314788033	95.84714879436129	46	26	5	1	3	0.19094350137202276	0.3076951766293269	0.3068982720537735	0.19446304994487756	
7640000	-10595.538449066642	-9850.349292837973	-745.1891562286686	-9850.349292837973	931.1456113469355	2.545560312060981	7.30114353032748E-5	0.4109634402192915	7.617502912993484E-5	8.594928593363599E-10	0.4018374349263894	-702.6661006754534	4810.344869132937	1213.9573640534684	2916.6913562171853	576.8516607755556	1051.4126515500434	38	4	8	15	16	0.1971149498084799	0.3125916855239236	0.29579563121440655	0.19449773345319063	
7650000	-10619.860957757428	-9826.520950922544	-793.340006834883	-9826.520950922544	1375.3403614402373	2.6219180482469424	4.9484474931076396E-5	0.51918491212094	4.9075229864149233E-5	7.416170556152806E-10	0.5468569513090024	-746.8110874333726	6892.097364778879	14188.40172636842	4421.39342813835	2164.2442591215804	1051.7300904086408	23	9	21	2	26	0.18799191209153193	0.32235128751128267	0.29579563121440655	0.1938611691827795	
7660000	-10592.208705091018	-9837.3724915445	-754.8362135465171	-9837.3724915445	987.0761369793721	2.5104532485533153	8.61612125278706E-5	0.4919310051499904	8.669001038872819E-5	2.1094006742493704E-9	0.5357045322861872	-708.873412475422	4946.897924451768	5954.530573778034	4520.490108026657	5671.583832329855	1395.593879130477	21	18	5	2	35	0.18799191209153193	0.32235128751128267	0.307629232108097	0.1820275682890891	
7670000	-10561.976982519374	-9842.656813750336	-719.3201687690378	-9842.656813750336	992.0185441000683	2.6432371474573153	1.1117641293803638E-4	0.5069635085067404	1.0731688404717058E-4	3.58486504904416E-9	0.5381213694344097	-676.5210644936008	2913.1255904876343	3562.1635096242026	1360.4446357951401	2621.0184818768225	553.4123147430978	6	27	3	16	29	0.19390095884384234	0.3035192577739852	0.32037480697486054	0.1822049764073126	
7680000	-10563.394854612094	-9829.262001510973	-734.1328531011198	-9829.262001510973	930.7499582825623	2.718226164813183	1.0610551082191255E-4	0.6007985863217805	9.439753837329977E-5	4.172305054872359E-9	0.6545738561806039	-690.6988594742003	2841.10939693199	4071.7036182513357	3474.053965333507	2034.081904320562	785.6326730604374	15	2	16	22	26	0.18141976427588655	0.3035192577739852	0.3194597763364251	0.19560120161370384	
7690000	-10562.78179360738	-9853.844313129797	-708.9374804775839	-9853.844313129797	900.3681823138762	2.3487717779238517	1.1874563205250462E-4	0.5217521062401869	1.0684511196452142E-4	4.128237399729118E-9	0.5324370597787175	-664.4315911372736	3177.798660465572	1187.0963333445604	5350.357354570953	808.5573061859951	977.2807042221731	7	18	8	28	20	0.1713218976236135	0.2965014953857149	0.31838694411581525	0.21378966287485704	
7700000	-10559.663698006676	-9849.819466566003	-709.8442314406735	-9849.819466566003	1006.2241168019277	2.6374285989080017	1.2210338494872457E-4	0.4438517600714623	1.1605982667886773E-4	4.273607686434231E-9	0.5217263667854088	-670.0057876803365	3176.6270682250174	2482.2696230560477	1058.4848139593269	871.9809997520547	451.9543078492826	18	15	15	7	26	0.20418558745944387	0.29481044424817543	0.31838694411581525	0.18261702417656617	
7710000	-10560.51792168244	-9841.453918172452	-719.0640035099885	-9841.453918172452	917.5598281662465	2.4548543873543496	1.1426848648823851E-4	0.4817613127787327	1.034427475391268E-4	2.907898992829739E-9	0.4827354299947224	-676.7772826660239	2834.2943361006187	2368.168053962264	3767.3338766454735	1718.2678746061272	643.9093181957429	35	1	9	6	30	0.18784358708248888	0.2966187904308408	0.31718486746829255	0.1983527550183785	
7720000	-10565.04200069041	-9850.534413723904	-714.5075869665061	-9850.534413723904	978.0612045581123	2.7557614250185756	1.2614979987104553E-4	0.47958058598139475	1.100500083247494E-4	4.34369151958521E-9	0.5391805709414169	-673.2616609363669	2599.5235052861476	980.7500082101199	717.5783925249035	2298.8994137075624	507.64637435388835	31	2	2	13	33	0.18784358708248888	0.30654531019710074	0.30913530016951196	0.1964758025508991	
7730000	-10541.951187968029	-9839.779285026674	-702.1719029413545	-9839.779285026674	738.7987783828113	2.772957493781901	1.5487886005308683E-4	0.5293987671779	1.3588756799508235E-4	6.17879145596299E-9	0.5619764643736166	-660.6882597485161	3048.104909355211	2189.2341077042142	3283.2760246624534	934.557542679826	321.8182480826509	9	17	18	12	25	0.18784358708248888	0.30654531019710074	0.31165301769537074	0.19395808502504033	
7740000	-10537.845336204693	-9838.570610704788	-699.2747254999048	-9838.570610704788	559.659096374407	2.432184923442135	1.5100412309082827E-4	0.5657544645400033	1.48677567329418E-4	7.479881099177438E-9	0.6199770358666249	-657.3661045015106	2714.318239051439	911.1077898379845	3541.249187585129	402.2479487039039	327.1963745348322	21	5	22	32	1	0.197296381927342	0.30053996464340205	0.3022002228505176	0.19996343057873903	
7750000	-10541.773335596483	-9841.1824430953	-700.5908925011827	-9841.1824430953	560.5523808455968	2.366194270311343	1.3782053996064405E-4	0.46258084275951844	1.463308266913987E-4	4.773683410565102E-9	0.5030594576799653	-660.8190278350124	3956.1499553059775	2688.578946403823	906.7503109772473	510.7711633426785	566.2545324828102	9	33	8	1	30	0.178926585884387	0.30053996464340205	0.3022002228505176	0.21833322662169402	
7760000	-10548.967066494974	-9837.771886904287	-711.1951795906858	-9837.771886904287	814.2520370737781	2.740286676256678	1.005129699582597E-4	0.5727207284940286	1.1671089950324717E-4	4.7105756898237465E-9	0.6149281417470084	-669.5296218763442	2708.1916188352748	5630.652565630013	2148.96512758085	428.1991328365122	311.4267915253292	20	18	10	11	22	0.18075869723756746	0.30011260227440895	0.30426329075519326	0.21486540973283103	
7770000	-10522.893704317377	-9833.648566661734	-689.2451376556439	-9833.648566661734	605.7821470569334	2.2736471943366925	1.266777088659586E-4	0.677741365130816	1.439596659970722E-4	1.1112630067610935E-8	0.7499441745836191	-649.6783715965371	3944.6946867940887	2078.412014222236	1169.704862518982	185.29328523207673	288.0847122424651	6	39	9	4	23	0.18926054203504253	0.30011260227440895	0.2957614459577182	0.21486540973283103	
7780000	-10561.812607794052	-9861.539301570621	-700.2733062234311	-9861.539301570621	860.7679850087005	2.662639719294022	1.105929383279502E-4	0.5495555217168762	1.1672275870791949E-4	4.754755186412216E-9	0.5959377822007831	-661.0088364912851	3799.9466364017635	2666.12371327683	419.4561530710297	117.86932677800719	347.5449557917578	15	28	22	2	14	0.18926054203504253	0.30011260227440895	0.2957614459577182	0.21486540973283103	
7790000	-10577.985260349848	-9835.28210896201	-742.7031513878381	-9835.28210896201	1144.9341866367417	2.4204578945730217	6.937851425441596E-5	0.6185716215083239	7.823016706609291E-5	2.1699388112277643E-9	0.6534359868456218	-702.1112004858658	6090.05468486332	1106.5036819230597	971.7541354934334	911.7244295332974	295.43604700903643	43	2	16	16	4	0.19180021718085047	0.3145431110623249	0.29322177081191025	0.20043490094491506	
7800000	-10580.71772835996	-9835.843859311086	-744.8738690488732	-9835.843859311086	901.3622774407653	2.703445900373666	7.514070360935184E-5	0.6709949870680406	8.357658998888549E-5	3.89285778512799E-9	0.8146929971852804	-705.2948782424545	4354.422493249073	1306.2995443174618	526.4321012459382	738.945273437092	184.4260201192404	40	15	6	16	4	0.19180021718085047	0.3065196862822918	0.2955072760937961	0.20617282044306226	
7810000	-10573.606960872614	-9838.436333667127	-735.170627205487	-9838.436333667127	788.9663506940543	2.4190488454407113	7.215340738873161E-5	0.5728502731584474	8.717075435456615E-5	2.497275277573485E-9	0.6382673830428606	-697.0815468823171	4001.0444642344946	705.624119500076	388.6370665639542	324.8458072954244	536.1434037179523	47	9	11	13	1	0.20200995882131348	0.3065196862822918	0.2852975344533331	0.20617282044306226	
7820000	-10587.984031043177	-9844.56585969093	-743.4181713522468	-9844.56585969093	1154.4564864148847	2.6290420604039815	7.122528258558057E-5	0.5936406237349136	7.78130239416252E-5	2.8076496289343214E-9	0.6561500122360961	-700.5682810020132	2738.3194556895514	7282.796318384528	1684.0136961753349	444.57456571606383	583.9559759132807	13	27	16	12	13	0.20200995882131348	0.3065196862822918	0.2852975344533331	0.20617282044306226	
7830000	-10597.527252677857	-9826.662805367057	-770.8644473107997	-9826.662805367057	1702.9896952120139	2.449913213319589	5.126677004699949E-5	0.6158629209080538	5.596256703447867E-5	1.3780566550361995E-9	0.6745220047949311	-728.6071858394696	8366.152587265547	1888.814499565465	826.3626991908743	1317.1205932766275	464.4070937873052	42	13	18	5	3	0.18054107832355673	0.3068435613838594	0.3064425398495223	0.20617282044306226	
7840000	-10629.764476766737	-9844.247746367002	-785.5167303997354	-9844.247746367002	1538.9045650698347	2.6046777600060476	4.906604960441229E-5	0.450634343685204	5.387898166640347E-5	6.669991364931953E-10	0.5005200258673301	-738.6483280238223	27474.797141609688	7554.366908527172	4198.413221013877	882.4536724488569	1507.939290689499	2	46	2	10	21	0.19811348538662088	0.3191479833674208	0.29278129329180336	0.18995723795415564	
7850000	-10643.216178121524	-9855.0681885879	-788.1479895336234	-9855.0681885879	1405.8019336190735	2.6046777600060476	5.582434766635371E-5	0.43032670235203113	5.675989488181479E-5	6.045649787667304E-10	0.4563790949271609	-741.5536676571757	25699.416767019986	6883.067363841831	6030.895132388384	1079.961450063045	960.5571397070521	3	18	27	28	5	0.19811348538662088	0.3191479833674208	0.29278129329180336	0.18995723795415564	
7860000	-10730.884808800085	-9846.073875016424	-884.8109337836605	-9846.073875016424	4906.459269980992	2.505112658789454	1.6321899032916074E-5	0.42413560829042474	1.60829009318841E-5	5.500413923978682E-11	0.4751502691490054	-834.8747297963454	21956.088843023874	33517.212267574105	9332.314486617775	3772.2255683867775	1697.6691265725656	12	22	23	20	4	0.18248950960704674	0.3156085047752869	0.29632077188393724	0.20558121373372978	
7870000	-10624.429139451895	-9834.342300213739	-790.0868392381572	-9834.342300213739	1580.1280346804951	2.674826512102925	5.1091432115852875E-5	0.6430207826384898	5.4437733309724E-5	1.315384896622075E-9	0.6816316609909153	-746.3877513100518	6659.526762199941	2230.1770279975294	1983.7312384686195	2021.1686031738104	1251.3243750816773	42	17	5	10	7	0.2076379789367006	0.29046003544563304	0.29632077188393724	0.20558121373372978	
7880000	-10602.112130549294	-9844.394270954917	-757.7178595943761	-9844.394270954917	1454.8477469552943	2.412285054894785	6.548587979488369E-5	0.6121751067119765	7.06195058957649E-5	2.18147944519892E-9	0.6865001163980419	-717.3980533414147	5219.9455568312005	1233.098693517717	859.8382567769722	859.9034002155762	448.85516318685245	44	9	15	4	9	0.2055536402214502	0.29660752333331214	0.29394963242859357	0.20388920401664476	
7890000	-10574.031457833882	-9846.467880869652	-727.5635769642306	-9846.467880869652	776.2614458491438	2.6275860187173112	8.95918107592556E-5	0.5465092075227538	9.975722240735904E-5	3.5747096303376888E-9	0.6046811965416616	-688.3926996973248	3273.6216391469097	1296.6027193772431	1152.7989735223066	213.48689897318442	418.9024478861932	40	8	11	3	19	0.19259548268864232	0.30956568086612	0.3001577455355365	0.19768109090970182	
7900000	-10590.378046035707	-9857.497501999003	-732.8805440367036	-9857.497501999003	940.5186539532648	2.7471794481534038	9.244782940163878E-5	0.6135995887794535	1.0337817605773065E-4	3.490866496691127E-9	0.5971181491280417	-688.8744237145788	10335.487848732046	3206.509327226143	3162.719374719818	809.3198296211814	724.734145433898	2	7	38	13	21	0.19259548268864232	0.31729298096117525	0.29243044544048125	0.19768109090970182	
7910000	-10565.706786192639	-9841.449773415969	-724.2570127766696	-9841.449773415969	773.6260657048041	2.5135380901653783	9.037182692322994E-5	0.5595166054073827	1.0153596955808847E-4	2.8587722906444044E-9	0.5371955922454938	-682.2934048542276	4494.660626655956	5002.728507630628	2987.662274053579	584.3658702119433	218.4722840949068	13	12	24	27	5	0.19259548268864232	0.31729298096117525	0.29243044544048125	0.19768109090970182	
7920000	-10558.939902975144	-9827.888467725428	-731.0514352497162	-9827.888467725428	755.4895331178255	2.5135380901653783	8.223636571007724E-5	0.6127467737657563	9.051834808281914E-5	2.81449150730564E-9	0.6202914755071988	-689.3518980609545	3891.8313156272366	4428.633506766901	1222.6267363949157	450.8444162831362	727.8700606172142	19	18	11	1	32	0.1943393558931657	0.31729298096117525	0.29243044544048125	0.1959372177051784	
7930000	-10543.876421229701	-9833.941462541987	-709.9349586877144	-9833.941462541987	655.6350078320036	2.5135380901653783	1.016558442758413E-4	0.5655429560868024	1.0934541652849387E-4	3.820535504442935E-9	0.6021415548933756	-669.564248062519	3135.7791202642766	7965.636310546157	785.2651199581744	229.40906878908865	59.931357082824924	31	5	42	2	1	0.19113739364127	0.3204949432130709	0.29243044544048125	0.1959372177051784	
7940000	-10525.970311619729	-9841.510443502322	-684.4598681174066	-9841.510443502322	498.75910136655926	2.623979324858806	1.3858919460967817E-4	0.6093172191071664	1.4963915612609168E-4	7.932067051082654E-9	0.6239730543788121	-641.7966888179076	2264.7560213315155	8899.976745392567	446.06822528454325	606.061405120582	54.3695970447093	31	8	35	4	3	0.1954054117615779	0.296961484821794	0.30638847836823746	0.20124462504839122	
7950000	-10528.646375760527	-9843.24636293575	-685.4000128247765	-9843.24636293575	371.6917831161634	2.5220200574581177	1.65000605612604E-4	0.5212352645051814	1.7599630246120437E-4	6.765607110843238E-9	0.4887978729191226	-648.5180677781058	1670.2816911334705	513.8601186502599	861.1406214515006	259.7318787823642	351.43330155924644	47	14	7	8	5	0.1954054117615779	0.296961484821794	0.30638847836823746	0.20124462504839122	
7960000	-10494.99793074459	-9819.446342640591	-675.5515881039987	-9819.446342640591	323.0796825210886	2.604728952148922	1.5851568353924864E-4	0.7061044545317379	1.7361114416602276E-4	1.1673914061602832E-8	0.6847156734624824	-638.6939550188898	2164.3209560040204	436.7540686582387	331.3442464005041	571.9402371421227	47.15392281927221	49	20	4	4	4	0.1954054117615779	0.296961484821794	0.3109532255744189	0.19667987784220978	
7970000	-10514.744388911095	-9831.721257199402	-683.0231317116925	-9831.721257199402	361.74205257819966	2.583120460423232	1.6468305388453146E-4	0.6481116170534814	1.7000305010760218E-4	8.69704159586539E-9	0.5986302086681577	-646.2564545911098	1920.3568519353269	487.43452731386634	867.2144166751401	281.41726973315707	111.56812737071964	43	21	1	15	1	0.1954054117615779	0.296961484821794	0.3109532255744189	0.19667987784220978	
7980000	-10527.016644508201	-9843.202174381475	-683.8144701267261	-9843.202174381475	352.90722777814057	2.583120460423232	1.6337984310416348E-4	0.6480079731881047	1.6266229900273815E-4	9.461910110277908E-9	0.6421809084513246	-646.3880740739178	2565.2108758011577	504.4660007143531	507.4308276431002	621.364982057259	72.92582573201354	50	22	4	1	4	0.18562050838890315	0.31807037540818195	0.3109532255744189	0.18535589062849658	
7990000	-10562.644758212204	-9849.89208565456	-712.7526725576449	-9849.89208565456	456.51330569233943	2.5660020910770878	1.225760728332374E-4	0.6611830476401559	1.2530246760533725E-4	5.5100830367741374E-9	0.6796387795144831	-674.892411328645	3138.9168651214395	2634.1146300692394	468.4042611984433	285.1408711520568	33.556300405636556	47	3	14	13	4	0.18562050838890315	0.31807037540818195	0.3109532255744189	0.18535589062849658	
8000000	-10569.442839901803	-9847.613249635808	-721.8295902659947	-9847.613249635808	489.555331149902	2.6629229406849135	9.707252373259914E-5	0.6734238856574104	1.0685086497424577E-4	3.128915969609045E-9	0.6058380584103911	-678.6781916780434	3801.224196662396	8368.869633371454	3037.0374308400415	559.4389819696721	71.09326112169818	24	6	24	23	4	0.20048778789659	0.29933727579768477	0.3109532255744189	0.18922171073130692	
8010000	-10547.005702121847	-9841.970862459913	-705.0348396619337	-9841.970862459913	404.7065772259889	2.5518313498328262	1.1560176465563632E-4	0.5661792703417333	1.2752056614456634E-4	4.030066315477522E-9	0.5552041060901596	-665.5240512406178	3476.402134578329	3450.514712265852	1126.9447193025815	498.5100513389383	23.51343103934317	14	37	8	18	4	0.18742901306790677	0.305814959681787	0.3115162611757611	0.19523976607454574	
8020000	-10545.758164670584	-9847.828660741754	-697.9295039288293	-9847.828660741754	402.17945942861587	2.668009226389619	1.3032216096131087E-4	0.5272003383013812	1.4041884754570819E-4	5.321664623448834E-9	0.5660469215065743	-657.8689908218373	2304.2024176516493	5145.510927497181	599.6808154461335	556.4646808789611	64.65532285676107	27	15	19	16	4	0.18742901306790677	0.305814959681787	0.3129225603676591	0.19383346688264774	
8030000	-10556.908162006801	-9848.96998232348	-707.9381796833211	-9848.96998232348	522.4512775942871	2.65773612054818	1.1721464963424083E-4	0.5240242237277442	1.2154600948586089E-4	3.6308125381386397E-9	0.5276826611141631	-665.2703107104292	2804.5780869025502	3803.3299751493532	563.1022967201513	1831.551328013949	73.41277515990082	10	35	30	1	5	0.1939953310195756	0.3057109014720984	0.2951885566814824	0.2051052108268442	
8040000	-10524.149503602874	-9822.310855854726	-701.8386477481479	-9822.310855854726	401.64257178962185	2.628362256446175	1.4248750903606306E-4	0.7770309367780724	1.3997435513794123E-4	1.4094333916162146E-8	0.8261108500334268	-659.2999394689117	1421.7879235529726	2986.231803182636	573.1969700621465	1696.5620124751003	410.52442244139297	4	35	36	1	5	0.1939953310195756	0.3057109014720984	0.2951885566814824	0.2051052108268442	
8050000	-10516.922803445446	-9827.055389578156	-689.8674138672911	-9827.055389578156	330.16581068339724	2.7875907654883783	1.621734368106853E-4	0.8185564434124063	1.6160964929619863E-4	1.518661881451777E-8	0.8265811712930736	-650.5999494982239	3848.1322038351477	1367.7307106253743	820.5552311349609	485.64530618031785	80.56963263774107	29	13	8	28	3	0.1882355586154622	0.3049264185085896	0.3066094024082091	0.20022862046773965	
8060000	-10543.168827174668	-9851.80387437836	-691.3649527963088	-9851.80387437836	322.934528509792	3.1368055678265123	1.4102524235899694E-4	0.6067495648381666	1.4297076706648305E-4	7.226296241232682E-9	0.632914292816018	-652.2263857963605	3674.9517213615986	1591.6531438843235	1386.0564327295763	445.4640781678257	13.175804090978346	30	6	11	30	4	0.19247154436999306	0.3139140366316674	0.30237341665367823	0.19124100234466185	
8070000	-10528.316606784552	-9845.263553184222	-683.0530536003304	-9845.263553184222	302.2120570194657	2.561336854173792	1.4113025502022762E-4	0.5670513807946839	1.6254466578842665E-4	8.92383272376204E-9	0.6322512274013062	-646.6607882773018	2869.3209342392993	810.55904589499	719.6224782364682	252.78048557683422	30.854713296509214	32	1	32	14	2	0.18684987714189946	0.32244635109366254	0.29423644340616323	0.19646732835827532	
8080000	-10546.427149173951	-9849.385523444773	-697.0416257291773	-9849.385523444773	341.4189285177999	2.554353281846019	1.1966426654433459E-4	0.5303281904738743	1.332043008560747E-4	6.358601613623256E-9	0.6543937758468593	-657.5991408353232	2207.7033103885224	3816.083839472914	1990.3136654662912	338.79441766355933	23.01909834563782	12	14	29	23	3	0.18337938547740043	0.32321189149437013	0.29954559081860943	0.1938631322096206	
8090000	-10578.637578839633	-9846.372957088985	-732.2646217506474	-9846.372957088985	538.5479516471527	2.554353281846019	8.209159375055676E-5	0.5537575233782746	9.618369658213194E-5	2.68306107166306E-9	0.6111356331677756	-693.7910608565834	3987.0290437315707	3099.120737748691	979.6025938994295	200.62854448716953	79.97853074387258	37	15	25	1	3	0.19010041229748129	0.32321189149437013	0.30370699233998616	0.182980703868163	
8100000	-10592.418931111288	-9858.666408527659	-733.7525225836284	-9858.666408527659	491.2377617279276	2.554353281846019	8.027619077511641E-5	0.6200410036164294	9.243508699038732E-5	2.8229278912986167E-9	0.6505606759629611	-692.4285553715205	4851.026419208101	4761.149891705234	1388.0085659809977	723.680247748911	53.708930717754626	22	13	26	17	3	0.1879968824071979	0.3253154213846535	0.30370699233998616	0.182980703868163	
8110000	-10585.50519844677	-9840.365383189908	-745.1398152568622	-9840.365383189908	638.4100601003365	2.4552840391528132	6.644938231265049E-5	0.5225013264671237	7.72641540613139E-5	1.5023984523072394E-9	0.5779285668790813	-702.589034859308	4949.311513176468	5276.077810561128	4219.8858037231485	819.6163365134738	22.785137707469666	8	17	17	36	3	0.1879968824071979	0.3253154213846535	0.29052190384684023	0.19616579236130893	
8120000	-10636.32227365593	-9844.284880510098	-792.0373931458312	-9844.284880510098	1059.7221143013483	2.566541936057896	3.8002906329770585E-5	0.5854198564758799	4.863401681144553E-5	7.194532255655711E-10	0.6498516602060674	-743.9705327810383	21946.78523363869	6836.734579581798	13079.630955836417	815.1215623751208	565.8497726889691	4	17	23	29	8	0.1879968824071979	0.2891583138702962	0.30980082534243286	0.2130439783800736	
8130000	-10640.847665394176	-9862.91816598239	-777.9294994117861	-9862.91816598239	886.6558514520726	2.566541936057896	4.6198728497637994E-5	0.48535636440041613	5.467824903198149E-5	7.193162096155282E-10	0.5137204171030194	-732.6648931669691	4685.307502454085	7735.979702228213	10202.250619275459	1391.9967380832738	137.75554918585246	5	37	2	34	3	0.20080485491590452	0.2891583138702962	0.29699285283372623	0.2130439783800736	
8140000	-10610.123597501744	-9852.22339080562	-757.9002066961244	-9852.22339080562	651.3920348654533	2.3667261274948435	5.9691155251879225E-5	0.4689987994172293	7.061847540398999E-5	1.2034682625853283E-9	0.5492077819947732	-711.8670213243098	6087.498562749775	17681.388507720454	7714.213604005009	882.5987147693404	33.68931226896113	12	3	26	37	3	0.20080485491590452	0.2891583138702962	0.29699285283372623	0.2130439783800736	
8150000	-10599.309149540944	-9833.610092797931	-765.6990567430133	-9833.610092797931	835.7648529994847	2.9084684830378866	5.4222176883314145E-5	0.45912012289534787	6.481703841580161E-5	9.646597148375812E-10	0.5491370221209936	-723.6080445931933	6667.939177133309	6056.170271946186	1926.6889961500603	814.0102376077386	76.5416596511995	43	3	15	17	3	0.18887497375937037	0.30614319575925003	0.30191500053872034	0.20306682994265982	
8160000	-10586.63495948328	-9837.418734866034	-749.2162246172466	-9837.418734866034	650.9848417567124	2.8574595219844903	5.899712314784957E-5	0.6009065703560128	7.438192351497932E-5	1.6820717596708894E-9	0.6327284465013991	-708.9695088295744	6062.730521066886	1008.0923080923238	1026.8863494956938	831.0346008639946	16.203130034199766	44	14	12	8	3	0.20337856393083198	0.3050555218254722	0.30191500053872034	0.18965091370497603	
8170000	-10583.346112905507	-9840.619986283333	-742.7261266221739	-9840.619986283333	600.1447090283898	2.7777173568499913	7.151088930924876E-5	0.5109695864619634	8.13415178792009E-5	1.7226821102888932E-9	0.5684549674335879	-700.6019031798439	6407.7721715607895	3383.6648719892146	1264.4391531554775	1510.830906143883	9.434640881024833	31	15	31	1	3	0.19389921386275422	0.3050555218254722	0.31139435060679804	0.18965091370497603	
8180000	-10536.772116615894	-9820.217884883112	-716.5542317327813	-9820.217884883112	464.53248038701315	2.7777173568499913	8.858211734160594E-5	0.6030770586505945	1.0769462795402614E-4	3.395518389557773E-9	0.6264662332677928	-674.7497071229536	5910.891765804676	5199.02126960497	804.5963826051834	904.5232563537114	3.7229876518444227	7	31	7	33	3	0.19389921386275422	0.3120445361777327	0.30440533625453753	0.18965091370497603	
8190000	-10478.94744310137	-9827.86853146586	-651.0789116355104	-9827.86853146586	301.991453757672	2.703252575517867	1.5852603993331702E-4	0.6262199936187057	1.928750627760763E-4	1.110442009481724E-8	0.6180499483880354	-611.0256910944175	1525.348296873393	2306.1289905580143	118.56911319026845	491.29831795224146	344.4554906075763	7	27	9	6	32	0.18754289823982667	0.3120445361777327	0.3068849963027908	0.1935275692796503	
8200000	-10508.586162470952	-9851.84977622082	-656.7363862501315	-9851.84977622082	236.8680097325768	2.703252575517867	2.3114376798818607E-4	0.6841077799122784	2.481311578559851E-4	2.6177905481389567E-8	0.7081560617437513	-615.3356308552036	4096.387955255235	2466.4890864946337	415.19454092725516	1070.4109360640061	149.51342915629345	4	33	28	3	13	0.1868597656863408	0.302091953864123	0.3077004707001447	0.2033478097493919	
8210000	-10503.599269322765	-9861.904837413142	-641.6944319096245	-9861.904837413142	238.11917584465104	2.840850158708808	2.473655584862129E-4	0.7755521998672984	2.6564981105173577E-4	4.2915129372476864E-8	0.8564463163518263	-604.1875419280665	1504.3642586612334	2153.1693517917515	274.64247274424736	201.418924214653	237.20709118376558	29	9	4	13	26	0.1868597656863408	0.302091953864123	0.3077004707001447	0.2033478097493919	
8220000	-10487.30624612348	-9832.120434101822	-655.1858120216582	-9832.120434101822	229.3528125342701	2.7200247799556494	2.3079730899138798E-4	0.8094416330000975	2.284492461867996E-4	3.4383234216854106E-8	0.892471685345733	-617.7763456990335	1504.766591358225	1723.1105230943174	412.52657776715284	315.96520130913933	165.2164818991711	5	32	23	6	15	0.1868597656863408	0.302091953864123	0.3077004707001447	0.2033478097493919	
8230000	-10504.033048325035	-9837.094668782303	-666.9383795427317	-9837.094668782303	269.7768297219875	2.7200247799556494	1.8579503128713417E-4	0.75705511795539	1.9773571613051393E-4	2.4178754554636693E-8	0.8171898841693037	-627.6824304816782	2144.0060375771604	2657.4157908615016	560.6514303349155	528.8105596034668	175.06222806626616	14	20	22	9	16	0.1868597656863408	0.302091953864123	0.3077004707001447	0.2033478097493919	
8240000	-10495.845642718123	-9843.901633406069	-651.9440093120546	-9843.901633406069	211.28433401378925	2.617247112844191	2.074120853110119E-4	0.5231231398396303	2.2268459482275364E-4	1.2782562517190485E-8	0.5479183355846257	-612.5240677076048	3608.1230944121135	2025.4593146179711	395.01939385816723	823.0825393982284	6.3385603936720365	5	31	38	4	3	0.1868597656863408	0.302091953864123	0.31729336512203965	0.193754915327497	
8250000	-10518.413267122827	-9845.83798283725	-672.5752842855766	-9845.83798283725	242.59232814446307	2.617247112844191	1.6924467687045553E-4	0.5748967039704224	1.843984067074755E-4	9.254127470855973E-9	0.5966212423822195	-635.6084549831986	2570.4922678359817	1723.1261824207877	695.6780757415189	288.8894660719255	13.625397345367992	29	29	4	15	4	0.1868597656863408	0.302091953864123	0.31729336512203965	0.193754915327497	
8260000	-10533.145851218487	-9852.47390505564	-680.671946162848	-9852.47390505564	283.5079431380944	2.4204208953259916	1.8033054748577864E-4	0.6737344950147144	1.7299181511550775E-4	1.0589996880195858E-8	0.6436126788051146	-641.1159066827046	3027.441722291388	1363.9735584416628	529.8024255000338	1014.6809600103594	37.16491756053523	35	2	38	2	4	0.1868597656863408	0.302091953864123	0.31729336512203965	0.193754915327497	
8270000	-10508.007884763178	-9838.437155966143	-669.5707287970343	-9838.437155966143	302.58073576208756	2.74805488906405	1.6590038685989475E-4	0.7180839406480187	1.6486749567569422E-4	1.0700049780805508E-8	0.6852359933121376	-631.9583025105399	3258.3735044725486	138.13440804148462	319.705220053333	495.9406785621982	17.27080305491304	37	6	8	26	4	0.2024339022342447	0.29859202629803366	0.3052191561402251	0.193754915327497	
8280000	-10512.411106711905	-9853.28302816225	-659.1280785496538	-9853.28302816225	255.9131942272779	2.790706345964421	1.8667537623984668E-4	0.7168587807843741	1.8905161795809572E-4	1.7867897085457507E-8	0.7662697774723176	-622.3810996861081	2521.875591905241	337.43102369646937	500.8132727965748	398.81825755168876	15.940688542099993	37	17	15	8	4	0.2024339022342447	0.29859202629803366	0.3052191561402251	0.193754915327497	
8290000	-10513.686666262774	-9843.332340221466	-670.3543260413072	-9843.332340221466	275.9801719186004	2.793484292896195	1.7193964582597077E-4	0.5723427906431303	1.8865447806477807E-4	8.141605794584005E-9	0.5264349512188792	-633.2573017111188	2039.6986853820995	172.457562165648	469.99658645689766	572.5936572351882	31.335455266332605	34	2	34	8	3	0.2024339022342447	0.29859202629803366	0.3052191561402251	0.193754915327497	
8300000	-10520.849854910557	-9849.499508307266	-671.3503466032911	-9849.499508307266	269.18730719606447	2.5763020389859776	1.397546985084633E-4	0.6295293343882211	1.7615320804313214E-4	8.21622661902947E-9	0.5605834305728659	-632.2175689842259	2690.381519582482	4204.982677303084	794.9885987758339	341.50504575780445	22.966329158917	21	12	26	19	3	0.2024339022342447	0.28964717337637014	0.3136313253962234	0.19428759899316222	
8310000	-10558.126853834785	-9839.4626072972	-718.6642465375852	-9839.4626072972	401.11356933605595	2.4176726664780133	8.431503151558502E-5	0.6931877263521661	1.0926924283950384E-4	4.146129095629511E-9	0.6902056333596455	-678.1585807562691	3597.9975687541496	4738.24302774858	1414.9785615705534	439.7369640880036	6.297461725880022	16	27	11	25	2	0.18516252042083126	0.28964717337637014	0.3136313253962234	0.2115589808065757	
8320000	-10551.441518133928	-9832.455173585478	-718.9863445484507	-9832.455173585478	391.65929334793236	2.878986276923421	9.034298594396235E-5	0.6241158621234121	1.1242333292350096E-4	4.070171790577539E-9	0.6723017458169592	-678.5463693382986	5447.25412006192	3809.5920120242527	968.0804841221733	527.5745034696181	10.82080252032508	36	4	14	25	2	0.1910833646516304	0.2898733707542317	0.3136313253962234	0.20541193919791503	
8330000	-10553.191587069741	-9834.440969651076	-718.7506174186651	-9834.440969651076	492.5262006553014	2.572010744219064	1.0482535615128973E-4	0.6120723072694507	1.229249318661374E-4	5.0642924196018235E-9	0.6440994066030203	-676.7501950231596	4634.211313921825	5376.581226585638	1300.862926035156	773.8570320016847	414.7183012310783	37	4	10	21	9	0.1910833646516304	0.31188990674357286	0.300337638530016	0.1966890900747813	
8340000	-10561.34951700425	-9831.88752546996	-729.46199153429	-9831.88752546996	469.217598710205	2.462846234791115	8.229420841063771E-5	0.6982674235408344	9.820070381466038E-5	4.552662472877418E-9	0.7638008061139354	-690.1227367306154	6038.023772349613	4721.881256241867	547.6848487762754	217.27639557518228	14.738500940793063	4	40	33	1	3	0.1951147553772681	0.2963924458639544	0.300337638530016	0.20815516022876202	
8350000	-10621.539531511491	-9843.4750743299	-778.064457181592	-9843.4750743299	785.272198452306	2.7519105110593545	4.536265288837537E-5	0.6537196203205418	5.5520329022786376E-5	1.1141443135821325E-9	0.678233252794366	-731.2370280107198	5694.548019543974	15711.21142535857	6536.384413677035	1448.0413180711523	46.335131178148785	8	12	17	41	3	0.1951147553772681	0.306716782731256	0.300337638530016	0.19783082336146043	
8360000	-10674.441473259287	-9833.632664128476	-840.8088091308105	-9833.632664128476	1661.2644462829987	2.8272374016309745	2.177579702612497E-5	0.5787980177301831	2.3983462129664367E-5	1.7948034044962188E-10	0.6174566207319572	-792.3359722075191	28238.390855492547	17692.639993525994	5645.923678311939	2776.712792497095	98.70644845924289	23	12	18	25	3	0.1951147553772681	0.3032149937234381	0.300337638530016	0.20133261236927838	
8370000	-10674.22629211416	-9844.74157742941	-829.4847146847504	-9844.74157742941	1570.099575454224	2.651527143777221	2.6058359558841678E-5	0.5671490288797022	2.713023534088338E-5	2.7280696809513215E-10	0.6518566662333298	-783.1009665724462	4395.06349665604	16475.4982768536	2302.334870100351	1634.0995686864846	178.071389400969	1	37	34	6	3	0.19866688771483715	0.29966286138586906	0.300337638530016	0.20133261236927838	
8380000	-10683.702911342665	-9838.653999820124	-845.0489115225417	-9838.653999820124	1815.9669415869123	2.651527143777221	2.361416687142316E-5	0.594936464123952	2.4193315531697938E-5	2.3538834188147074E-10	0.6433434540805634	-795.3270440010226	7632.925182432444	26864.305480438787	8310.0303620998	3555.705444466215	141.51135789953403	7	24	21	26	3	0.19218743121056642	0.3037971882385942	0.300337638530016	0.203677742020824	
8390000	-10734.926422505507	-9852.101241340177	-882.8251811653294	-9852.101241340177	2934.6603441851953	2.651527143777221	1.3625112446367926E-5	0.6613014898160466	1.4942528134985918E-5	1.0791992971756439E-10	0.7444837791184512	-831.535553099471	34028.63185559564	41397.86512503585	14792.148456566361	3033.75381746562	70.06522605902092	18	18	15	27	3	0.18294142180109924	0.3037971882385942	0.30844247820089804	0.20481891175940914	
8400000	-10829.986167261286	-9866.462656969125	-963.5235102921616	-9866.462656969125	8214.898216928263	2.2172504566935736	5.886516474392534E-6	0.453095860110953	6.071752066931566E-6	6.743809758899466E-12	0.4561035418235559	-908.2151576221498	46590.722703671425	114858.29336520901	13493.419985133241	12616.880794349569	2597.154963081556	11	30	4	34	2	0.19000059686893744	0.3095006839195432	0.30844247820089804	0.1920562410106219	
8410000	-10810.147559079276	-9849.853494024288	-960.2940650549873	-9849.853494024288	7079.531975910475	2.903173917329926	6.500420993828392E-6	0.4844280044304945	6.736453868958266E-6	1.0348519913757523E-11	0.5064701073918116	-905.4022740845223	44066.054190682386	94192.04554618888	20685.177432503642	11331.880526760257	245.1412899252866	10	30	10	28	3	0.19000059686893744	0.3107396061775483	0.30720355594289295	0.1920562410106219	
8420000	-10841.795302301862	-9853.376168331484	-988.4191339703772	-9853.376168331484	11508.5748196724	2.2625281558022836	4.440847744295281E-6	0.5092809475411579	4.584521651663526E-6	6.922948009733987E-12	0.6050681374568255	-931.2527890811391	162870.65407370724	121238.24303988078	31096.778167004355	17608.855394567425	1239.616746225213	14	19	16	28	4	0.20520082581599572	0.3107396061775483	0.29200332699583464	0.1920562410106219	
8430000	-10702.91490409939	-9835.647235853181	-867.2676682462103	-9835.647235853181	2405.0810623073835	2.606107495244913	2.079259430710781E-5	0.5407773247244343	2.0810463039363233E-5	1.4240010229539203E-10	0.5944351687714404	-818.4485137918869	14743.665378128277	19129.72573981309	2318.233328221483	4770.487241639146	599.387242030509	24	26	8	20	3	0.18738392459054337	0.3013026065931535	0.3007846738432001	0.21052879497310362	
8440000	-10713.091725907656	-9835.888019497008	-877.2037064106487	-9835.888019497008	2869.5596101840356	2.357724631529306	1.616322445785364E-5	0.6427415494102758	1.7119871731708323E-5	9.389312209870748E-11	0.6155512891426281	-831.422105580522	24662.917974861622	14838.786312924807	4124.2282576313955	233.77995496693782	243.31711137500295	37	16	24	3	1	0.20117894480411277	0.3013026065931535	0.3007846738432001	0.1967337747595342	
8450000	-10742.367623646298	-9835.24894665297	-907.1186769933281	-9835.24894665297	4038.9926133699087	2.7942628938483067	1.0902191543995036E-5	0.6219052058865195	1.1247251629135757E-5	3.9053595268075864E-11	0.5855101199398384	-860.6337041319226	43891.01681164873	13881.107411495637	6475.756620787493	221.42621460867505	63.45623055008599	35	19	24	2	1	0.1900745595970491	0.29859683416735455	0.3007846738432001	0.21054393239239683	
8460000	-10712.906581532474	-9847.73323451525	-865.1733470172247	-9847.73323451525	2367.9356614759736	2.7796446750305277	1.7394003279718612E-5	0.5853961733551971	1.8415562708629474E-5	9.16119978814863E-11	0.5783443719038468	-819.7010200833457	35804.851209356646	6917.644504613374	2660.9986650030914	794.6508639429226	46.440972797689724	34	30	14	2	1	0.1900745595970491	0.28886285254252614	0.31051865546802854	0.21054393239239683	
8470000	-10728.734114220759	-9855.392420177799	-873.3416940429602	-9855.392420177799	2963.269730360934	2.4979244007352244	1.5770009296995116E-5	0.5511450579552447	1.5847040468782343E-5	5.867626297630376E-11	0.527795033353623	-827.5672836192329	31412.90347503702	18087.985798506255	2442.6670383678643	96.14922834648962	212.2162733218103	26	24	28	1	2	0.1900745595970491	0.28886285254252614	0.31051865546802854	0.21054393239239683	
8480000	-10700.217713840977	-9844.939715707822	-855.2779981331547	-9844.939715707822	2233.3249637667764	2.7570028115683707	2.1576493358757786E-5	0.5104184412473742	2.273055497807992E-5	1.5125568499999704E-10	0.5763968013765765	-808.0374830029281	23238.740750401274	17658.20280976489	3537.0800769065077	2044.9249922885756	266.07372190885746	5	47	7	20	2	0.20397652547712086	0.292693703529111	0.29278583860137186	0.21054393239239683	
8490000	-10628.37512084532	-9844.96274789613	-783.4123729491897	-9844.96274789613	916.4007146574554	2.580515826416611	5.907913297323515E-5	0.5667485064332054	5.558662353842877E-5	1.0072607392023651E-9	0.591971659651477	-738.7148836089056	4610.305362555862	9095.440444442169	3968.826250767049	1634.349581288155	296.60335246185883	14	18	16	30	3	0.1829603383586199	0.31370989064761196	0.29278583860137186	0.21054393239239683	
8500000	-10712.131343440795	-9841.072400393818	-871.0589430469774	-9841.072400393818	2635.41247923362	2.5168751047597606	1.8787355816423805E-5	0.5152587816130753	1.8785050242967732E-5	9.939122732104032E-11	0.5551345281157949	-821.361645585447	13713.118871134613	21213.356219775666	16222.855873345483	4966.4905875247205	202.05534641084606	16	18	15	29	3	0.18263766495592404	0.31370989064761196	0.29278583860137186	0.2108666057950927	
8510000	-10740.94703937837	-9832.18166228347	-908.7653770949007	-9832.18166228347	4309.202378032142	2.448463653481624	1.1019183265324171E-5	0.6496790936954586	1.1299209305321088E-5	4.7615427229833325E-11	0.67818463243673	-859.6901401458119	36135.863306275634	11730.47190574162	3212.6853480742516	4345.841780419828	260.22198514412537	47	3	9	19	3	0.18263766495592404	0.31272998543029945	0.3159620969610316	0.18867025265274542	
8520000	-10734.428167648734	-9843.698326636351	-890.7298410123813	-9843.698326636351	3365.7818962287242	2.7730441940816815	1.2526602653346436E-5	0.5999179337320727	1.375590900557767E-5	5.886789108970328E-11	0.5946768906031802	-839.8367301577474	36939.8831973903	3852.6028617210873	2813.4255874905707	9672.323040201934	42.94923609033424	48	26	3	1	3	0.19073537440287028	0.3219000120454792	0.29869436089890566	0.18867025265274542	
8530000	-10659.719573616692	-9837.12369453759	-822.595879079102	-9837.12369453759	1705.659298272164	2.6852581528805484	2.8934559260140003E-5	0.6122697876478858	2.9858247906735556E-5	3.02789355350047E-10	0.622329730370997	-777.3239678809722	15721.669380861082	1556.7718131213023	3304.751773037069	1798.6063376138313	28.92720429149277	50	1	7	20	3	0.1915627209465231	0.30374580393686823	0.2978670143552528	0.2068244607613564	
8540000	-10822.022849329234	-9855.904181618886	-966.1186677103497	-9855.904181618886	9111.689054741593	2.5011401190268163	5.675611778543069E-6	0.5587322820056664	5.945380667195843E-6	9.206274201678754E-12	0.5435183353875156	-914.4233104647154	63648.48671742123	10750.755849585943	5301.2195773758	9063.07208364425	2414.058696009298	46	13	7	12	3	0.1927253295826811	0.3013734245916143	0.30967304700315873	0.1962281988225464	
8550000	-10846.877884419773	-9833.72873732924	-1013.1491470905336	-9833.72873732924	16842.185761091212	2.505340318263375	4.0326363646886805E-6	0.5669890326205737	3.920709023984266E-6	5.468353595616732E-12	0.6115905573297418	-955.1188202598239	69467.953154215	128600.05560782821	20267.914269420107	31601.643669006484	4050.3957288276947	44	7	15	12	3	0.20764905521708277	0.2916600736307886	0.2982641321489082	0.202426739003221	
8560000	-10775.120984966756	-9842.880943278706	-932.2400416880492	-9842.880943278706	6052.894792237145	2.6130228388444845	8.810072680997356E-6	0.46594103908534795	8.966909409210889E-6	1.6830837098436593E-11	0.45529786399846583	-879.2303681069496	48309.28272357859	53210.956360949865	27758.35452540315	6439.815244098547	129.12340145623827	23	23	6	26	3	0.19502691462461658	0.29647674399749235	0.3060696023746707	0.202426739003221	
8570000	-10713.451949519993	-9837.454942032415	-875.997007487579	-9837.454942032415	3195.828561913929	2.7667643301588063	1.647273376315931E-5	0.4654737763985943	1.798373072360978E-5	6.787332581707728E-11	0.4789775918549517	-829.032303343769	17463.379073041317	8944.438687186945	3785.512807485896	4088.5243888633645	100.60714555434838	56	5	5	12	3	0.18254160089373664	0.3013471947709092	0.3060696023746707	0.2100416019606841	
8580000	-10839.463569649051	-9840.613002674016	-998.8505669750364	-9840.613002674016	12868.704117847003	2.7042332170362737	4.304114670060141E-6	0.44613619664851517	4.506470271269244E-6	3.7501846826854384E-12	0.46597832247926035	-942.3855304825338	83790.62637417889	35851.39068354135	75202.29934771705	13519.160392471436	2954.7306285133236	34	7	16	21	3	0.18173113419750378	0.3013471947709092	0.32436396490122776	0.19255770613035988	
8590000	-10725.34599094064	-9846.814600627102	-878.5313903135375	-9846.814600627102	3023.0564185438247	2.313816059797856	1.6662406568585555E-5	0.4249742197843301	1.7728108958508774E-5	4.969841873807478E-11	0.4272639771759062	-828.7064050966002	25280.22994112543	9103.514984711159	18775.369814170455	4797.569985207729	105.84164728968678	37	3	22	16	3	0.21168963533029042	0.2898011517429352	0.30595150679641514	0.19255770613035988	
8600000	-10714.921194669058	-9844.128478937178	-870.7927157318791	-9844.128478937178	3023.3062908210086	2.616322708253243	1.6656845277574658E-5	0.47461501689194113	1.876699534444901E-5	8.398217388852463E-11	0.5213630359426182	-822.3037509991964	23364.796803123507	15676.485114762063	4045.1127233885136	4958.334312630752	146.9564831642691	42	2	21	13	3	0.21168963533029042	0.2898011517429352	0.30595150679641514	0.19255770613035988	
8610000	-10754.629124061687	-9846.316621436987	-908.3125026246996	-9846.316621436987	4672.610443059811	2.495366271457365	9.665810819219928E-6	0.5339019086897383	1.1018751896095733E-5	4.1002099268499444E-11	0.6122317629968994	-854.2479993961149	41687.548699459025	47818.481667386644	5349.908749849128	14496.14485254045	26.244317908291546	34	12	30	2	3	0.1985527151634022	0.3020264849902688	0.30686309371596976	0.19255770613035988	
8620000	-10739.113846278933	-9854.200842996004	-884.9130032829296	-9854.200842996004	3975.3550028431414	2.90540113914345	1.1926539379869549E-5	0.45152535322813137	1.3508471752891314E-5	3.433382338932008E-11	0.4845803495009318	-831.297498651865	256275.9296497174	38640.1305078993	2024.2075602948237	4441.418492912386	6.768353648052475	1	48	6	23	3	0.1985527151634022	0.30368486515877313	0.30686309371596976	0.19089932596185558	
8630000	-10675.160366697055	-9838.403870581864	-836.7564961151912	-9838.403870581864	2127.3411458368773	2.401553944716302	2.2173411412429866E-5	0.533121259210744	2.4650259370988055E-5	1.826582617901318E-10	0.5860345023220507	-787.4893705105894	28390.803497150122	11499.337855069425	16878.165110169328	2475.9269109791703	9.15422938684191	14	35	2	27	3	0.1985527151634022	0.2885823361335327	0.29889657251234897	0.2139683761907168	
8640000	-10672.177015916825	-9849.178951763155	-822.9980641536691	-9849.178951763155	1912.6987718413657	2.41271422891975	2.3690568783042917E-5	0.5109329646826022	2.7505881475203585E-5	2.2468040173940585E-10	0.5880681394739968	-774.4845699208283	19709.18242667221	11503.885284065344	15330.810193258609	2674.9648691643797	1.3829737014023147	21	1	25	31	3	0.18809248828594333	0.3196351538981202	0.29889657251234897	0.19337578530358818	
8650000	-10734.825597848103	-9849.672085513954	-885.1535123341495	-9849.672085513954	3880.618727955688	2.339887391687892	1.1986696260960413E-5	0.4542337149417934	1.3049301842468248E-5	3.6733365220452864E-11	0.4950409241369395	-833.5750823904032	31782.01367419457	21429.06479205101	27336.990715537362	7354.46557547235	3.613862263053924	37	1	5	35	3	0.18874579403099026	0.3189008560311311	0.29963087037933805	0.19272247955854124	
8660000	-10771.584272414846	-9853.737736175844	-917.846536239001	-9853.737736175844	6153.074732856202	2.5571860733475256	8.068712517714736E-6	0.41201566214109037	8.563128975902548E-6	1.3144522766400812E-11	0.4403205944790293	-864.214683398057	21088.75162703557	74546.44839309587	5578.076629434762	9266.92197299853	59.435640313228085	9	32	30	7	3	0.18209860562376495	0.3128543077444751	0.30627805878656333	0.19876902784519726	
8670000	-10708.072715481714	-9838.453591873827	-869.6191236078863	-9838.453591873827	3379.0235728413804	2.745886164071528	1.4288632767334308E-5	0.4495525813989336	1.5291671581670703E-5	4.42597762798862E-11	0.45935806815054747	-819.667022598637	8659.666329739908	21817.18863790778	24206.094822155806	3888.4647517892445	35.822831762326636	5	25	13	35	3	0.18209860562376495	0.3128543077444751	0.3027785226332416	0.20226856399851897	
8680000	-10700.78724210808	-9839.183755863558	-861.6034862445204	-9839.183755863558	2810.8203845823805	2.745886164071528	1.6657069191287607E-5	0.4760679170444259	1.8794792964314555E-5	7.601958221612604E-11	0.521562004229768	-813.8043030906056	10692.4603613352	26223.137201924197	3178.271717386357	2516.717308302785	111.07683523180953	10	38	12	18	3	0.18674748088721546	0.31284498933898786	0.3027785226332416	0.19762900714055573	
8690000	-10722.661666508891	-9847.900187451547	-874.7614790573436	-9847.900187451547	3469.6766941545116	2.724112499825889	1.466789801775223E-5	0.5388974006801381	1.5413206179166872E-5	5.960281983914702E-11	0.5287085389713762	-826.224104786208	11756.31321985784	26631.825574382543	3817.900698484336	3263.078369719698	73.95106240532446	7	40	13	18	3	0.18674748088721546	0.31284498933898786	0.2971649222005131	0.20324260757328425	
8700000	-10729.92896391941	-9849.352676202723	-880.5762877166864	-9849.352676202723	3063.68697573853	2.750144060429911	1.6258570797419366E-5	0.6357238624064191	1.793361091159503E-5	1.3080042419768706E-10	0.6841343108456893	-830.0504674400605	13445.418173932458	31541.0924220557	14684.382784646521	2804.228528931375	840.3892666841748	5	33	10	31	2	0.18610774474934677	0.3134847254768566	0.31454281770547177	0.18586471206832558	
8710000	-10708.881540525375	-9832.088226738575	-876.7933137868009	-9832.088226738575	3222.195246835214	2.7275596954108114	1.8707673512810602E-5	0.5826009438834961	1.9942330942547434E-5	1.2946408733983847E-10	0.5954063331441072	-824.2903662033058	29362.901951113527	15285.449684855119	13373.594903912062	17649.26026923932	2959.8705299089897	21	5	3	19	33	0.18610774474934677	0.3078758222497356	0.32015172093259275	0.18586471206832558	
8720000	-10690.707456963728	-9841.30279603384	-849.4046609298867	-9841.30279603384	2201.643658552881	2.7275596954108114	2.328543648275929E-5	0.5646974601611416	2.6429893683357142E-5	2.0232534618011894E-10	0.5711758465546696	-799.9157351968671	6215.620901401122	15651.291992837812	9514.51816796366	7967.874580282024	1467.2738079393334	7	23	23	2	26	0.18610774474934677	0.29725677008930673	0.31698680698107645	0.19964867818027074	
8730000	-10746.467244606196	-9850.070539122362	-896.3967054838333	-9850.070539122362	4484.603375712717	2.479261741264288	1.3374076386695268E-5	0.3814654092349374	1.439939536451679E-5	3.2221279181868196E-11	0.41186277474547195	-846.5253266726528	17874.640301820757	32218.02717288276	5007.3327200958665	4927.600322738573	3099.8253346457345	12	37	5	20	7	0.18610774474934677	0.31154675765348305	0.2993332478667687	0.20301224973040216	
8740000	-10715.355065095171	-9856.780480829157	-858.5745842660141	-9856.780480829157	3592.479156584839	2.4009105194232028	2.1412205582824833E-5	0.42132915780549396	2.202502064980869E-5	1.1062128624767083E-10	0.4660322994254908	-811.6778368873569	15776.945513190643	12264.152852028825	2921.2341072621816	1101.5779347615457	2573.303092550913	34	19	15	1	12	0.18649205562854493	0.30868844642889864	0.31100903603806646	0.1938104619044907	
8750000	-10751.365444019404	-9840.080003136303	-911.2854408831001	-9840.080003136303	5718.706363127011	2.3290737777002692	9.998841366530603E-6	0.5196377025025704	1.104316365538294E-5	3.35856414726458E-11	0.5513773656485427	-859.6409337695978	27518.100327917145	21698.71566731536	3928.995900857558	11070.582398729559	838.6932171884631	49	5	22	2	3	0.18649205562854493	0.30868844642889864	0.31100903603806646	0.1938104619044907	
8760000	-10803.059283648605	-9845.86156543061	-957.1977182179949	-9845.86156543061	9820.672435940096	2.464712718746662	6.4366249896258195E-6	0.42921577409841544	7.021520775918678E-6	9.835310828689048E-12	0.45404419904883225	-905.4989058169324	64127.72111473197	7651.627657488919	11224.585231567738	10323.680218138074	562.2380075048035	50	12	1	15	3	0.1919115214660372	0.3114963458693104	0.30278167076016244	0.1938104619044907	
8770000	-10752.006180630291	-9846.424007819462	-905.5821728108302	-9846.424007819462	4813.04015888121	2.767173264222778	1.1451893144524934E-5	0.41291639425454796	1.2025841025164915E-5	2.2950581297032556E-11	0.39989999865005216	-855.510958340336	14692.157463898557	15862.207396545962	27032.8016379658	4601.11519752672	339.68106577016675	9	1	45	24	2	0.1907518949290201	0.3114963458693104	0.30278167076016244	0.19497008844150782	
8780000	-10747.290214060924	-9844.441904071104	-902.8483099898206	-9844.441904071104	4908.069465052993	2.6327857090938065	1.3344934210354703E-5	0.4831651650246395	1.4098701788828564E-5	6.413541207333167E-11	0.5569295186900832	-850.6570243721368	37350.538722496865	25084.033129147803	27114.720261738028	7371.115824443478	871.2709444622095	12	26	16	24	3	0.1907518949290201	0.31139898817750283	0.30287902845197	0.19497008844150782	
8790000	-10734.66920740488	-9864.334864414488	-870.3343429903925	-9864.334864414488	3359.3536340294827	2.7333075250147383	1.792485768229484E-5	0.374889629612123	1.8096999433547316E-5	5.256373019000275E-11	0.41168937507159126	-820.0903055604495	21547.30969729612	22156.689725789303	27437.301471415904	3809.6783639390264	97.31091824566137	30	11	6	31	3	0.1907518949290201	0.31139898817750283	0.30287902845197	0.19497008844150782	
8800000	-10684.843892964158	-9846.802124824082	-838.0417681400767	-9846.802124824082	2301.2871520885724	2.4515600856800654	2.7233096637030028E-5	0.47931891230786067	2.847107100038162E-5	1.7457946938912556E-10	0.48835136156370873	-789.8973213858745	12091.239163839273	25817.160282634388	7874.284224900122	2377.349899808204	72.75730074969701	16	19	22	21	3	0.1907518949290201	0.31139898817750283	0.30287902845197	0.19497008844150782	
8810000	-10685.449241268898	-9837.985367222773	-847.4638740461255	-9837.985367222773	2496.031222704197	2.7730542380392498	2.1819935397683344E-5	0.6384482953961957	2.408810556102496E-5	2.1069865047382887E-10	0.6458194446599923	-796.4205249592983	17516.79609012548	30565.51491170255	26903.627322114316	2722.0964059241905	6.664425126953946	25	12	10	32	2	0.1907518949290201	0.31139898817750283	0.30287902845197	0.19497008844150782	
8820000	-10650.244408849605	-9825.274628072439	-824.969780777166	-9825.274628072439	2538.26183710753	2.750057128285094	2.3504025326791527E-5	0.6632560500330041	2.4504701110088058E-5	2.7458194583180716E-10	0.6897931850253843	-773.3973574814697	10801.294231250176	43721.00582918968	12577.570618991722	2699.221456463582	31.049009268575674	23	6	5	45	2	0.1901834617394706	0.31968899386937194	0.2981025092416127	0.19202503514954553	
8830000	-10643.900220489128	-9834.316745653223	-809.5834748359051	-9834.316745653223	1947.7522628325326	2.4144963876001646	3.0565822248597344E-5	0.6601468047764012	3.2619304979825764E-5	5.109890170547729E-10	0.7309931126424835	-760.2748811327133	9961.112381932884	32164.023916803955	3457.808639353453	2667.462226352971	261.0187428772576	20	11	8	40	2	0.1901834617394706	0.3167766552573319	0.2914827315342901	0.20155715146890818	
8840000	-10734.521838875786	-9854.795972479747	-879.7258663960375	-9854.795972479747	4140.262626595118	2.6080787804797994	1.613987170124378E-5	0.5552912497401578	1.5257912863907181E-5	9.620170998165999E-11	0.6283017587606743	-830.6971640896625	28425.59440762966	5487.684248069936	3180.9485096022854	6904.114603637472	464.7807792533352	39	20	12	7	3	0.19083129543517938	0.3167766552573319	0.2914827315342901	0.2009093177731994	
8850000	-10716.100101788843	-9823.815738597143	-892.2843631917001	-9823.815738597143	5039.687886966598	2.621581448355445	1.4298977437748543E-5	0.49138606862134104	1.4338239173496626E-5	4.6604275194958546E-11	0.47629728327892795	-842.0638690815466	41231.41629081532	11668.19935204295	8099.744101721515	2338.4096535446693	4220.382602347614	33	15	8	10	15	0.19142399456971673	0.31048395009277036	0.30023889551011335	0.19785315982740037	
8860000	-10731.31849762581	-9847.074699550656	-884.2437980751545	-9847.074699550656	4977.319097757244	2.4548995816343266	1.7835866360264566E-5	0.6850686999173865	1.5842176387234363E-5	1.442704391022584E-10	0.7152518896220508	-835.6478872844939	23045.284883002667	12422.65767587433	3692.9361130547436	4155.474403776386	824.6145560921351	49	4	9	16	3	0.19142399456971673	0.31407559896074255	0.2950152591465256	0.199485147323016	
8870000	-10803.106638643467	-9854.58277995325	-948.5238586902161	-9854.58277995325	8521.66868518443	2.5286645236596326	7.310217141095499E-6	0.518612604396391	7.016504065631464E-6	1.681811229521959E-11	0.5663635754930485	-892.509505586377	68994.40056723918	26141.276812465036	7328.187095966238	25833.876788511032	12409.128708999468	34	16	26	3	2	0.18608241461181146	0.31298968382594083	0.30021573889974973	0.2007121626624989	
8880000	-10762.171768508204	-9831.93503512501	-930.2367333831943	-9831.93503512501	7541.507032837775	2.504589227332736	9.369156735727098E-6	0.549801351312224	9.340232309439477E-6	2.5470766172508058E-11	0.5700853556265699	-878.4602090475609	39088.629429345645	27924.79265954695	2340.5366786683016	4607.476375580436	6895.1990840558965	40	10	2	9	20	0.1744915146770506	0.3167954203879304	0.308000902272521	0.2007121626624989	
8890000	-10835.13701739083	-9840.661761285268	-994.4752561055622	-9840.661761285268	18330.625931630126	2.504589227332736	3.957373449381819E-6	0.3924534009488936	3.956511585538953E-6	2.549959353307724E-12	0.401775879307961	-939.2750097053098	52703.07226949705	103508.95473323665	15725.161941859087	16077.64812143373	859.3341014630972	10	35	3	30	3	0.18603798369391492	0.3167954203879304	0.2964544332556567	0.2007121626624989	
8900000	-10810.519460542688	-9860.456931395966	-950.0625291467228	-9860.456931395966	9596.977262706987	2.4216792172464996	7.1700584747579455E-6	0.533190002305105	7.244994341287898E-6	1.3557261131776846E-11	0.5406488427236384	-892.9493197056869	22291.06843979697	74541.23163666566	117368.37570461858	7306.829028086524	3461.4542176610116	9	31	7	32	2	0.19583520808420804	0.3158364890768798	0.2974133645667073	0.19091493827220576	
8910000	-10712.50258470452	-9848.059516730897	-864.443067973623	-9848.059516730897	3858.7432427758145	2.7663801980568565	1.873908163453091E-5	0.5489883000842855	1.9835505415653054E-5	1.2125615903547743E-10	0.5627336545469841	-812.3163733854892	23828.452071146887	18534.16226292012	6020.792979076702	14937.182640971383	3197.999875163668	2	30	5	10	34	0.19583520808420804	0.3038437835355548	0.3094060701080323	0.19091493827220576	
8920000	-10613.52506228974	-9843.792267063214	-769.7327952265265	-9843.792267063214	1374.7409096044914	2.8028553925007382	5.8997358156778484E-5	0.44279893690182187	5.9336356200357136E-5	8.571948039241818E-10	0.4832997838873777	-721.7722416600872	3671.4050001334886	16916.692299604838	7047.556096589956	1842.2547708597517	878.5858748059827	20	9	16	10	26	0.19583520808420804	0.29382613449454054	0.3235205682342148	0.18681808918703754	
8930000	-10649.26238112561	-9840.564192352838	-808.6981887727718	-9840.564192352838	1966.3731093896733	2.6041336866408415	4.386213778935966E-5	0.46107341352618697	4.144974810086009E-5	5.535478760725641E-10	0.5235495205349595	-759.9134138806625	10881.55246296043	13759.699057760028	5233.991702222236	8347.817136588284	1451.370192901229	10	26	6	7	32	0.1840576790148489	0.3099263987283687	0.30742030400038667	0.19859561825639668	
8940000	-10633.82793577908	-9842.065072572821	-791.7628632062584	-9842.065072572821	1379.9529567116215	2.4269253619763784	5.3590857829896676E-5	0.48082187408451355	5.053931466467923E-5	6.926864976619542E-10	0.5277112868128655	-744.5101528151143	7918.214314395935	10748.66758661072	2303.820089405611	5083.118311296818	1518.8424736247348	12	20	6	10	33	0.1828779608093752	0.3111061169338423	0.30742030400038667	0.19859561825639668	
8950000	-10697.82100308708	-9838.062617209056	-859.7583858780226	-9838.062617209056	3223.597781594235	2.410398713091726	2.4051523220444724E-5	0.5711226669493151	2.2825093482784518E-5	1.9528596463215247E-10	0.6240277015461412	-806.9621264253702	13352.141090895238	34421.503984098395	24468.47463642889	10416.298594781783	3202.5248594834893	13	3	17	17	31	0.1828779608093752	0.3111061169338423	0.30742030400038667	0.19859561825639668	
8960000	-10714.433859398041	-9844.41231638588	-870.0215430121606	-9844.41231638588	3829.593637936353	2.7427244101434995	1.8986792123079123E-5	0.42427116804248277	1.924046343125238E-5	7.667501693598061E-11	0.46117992380506745	-819.3930528355883	15869.302022482216	23223.87528027335	20546.60145171405	2386.893042441452	3539.379046126537	7	18	25	7	24	0.1952530549268459	0.28571930443092114	0.3183025586619212	0.2007250819803127	
8970000	-10684.383757545804	-9830.51891307702	-853.864844468784	-9830.51891307702	3526.3853974729577	2.558933961044379	2.2352559415655775E-5	0.5628376556586467	2.3397672903490483E-5	2.4543477131168015E-10	0.684768920101373	-802.8662321461958	43288.10332282279	30051.913208268576	8154.311521716398	2425.6174959152963	3087.4596036258777	6	23	20	17	15	0.20150168378574734	0.28571930443092114	0.3183025586619212	0.19447645312141124	
8980000	-10690.633475201515	-9841.986853000184	-848.6466222013314	-9841.986853000184	4026.395080451751	2.937549777136224	2.3951340410259447E-5	0.4482334223660118	2.4068900156065505E-5	1.6450300687859766E-10	0.5280797704468468	-801.4322030651597	8903.073000456585	17662.295215681304	4696.542007782641	2009.6767879017339	1556.49466106523	6	33	18	20	4	0.1954945399116538	0.2873877865704304	0.32430970253601477	0.19280797098190197	
8990000	-10705.639849779018	-9845.303075731585	-860.3367740474329	-9845.303075731585	5279.191901174642	3.048893898129593	1.9520083058929698E-5	0.49147115369096156	1.9223365765313743E-5	1.5140889619471067E-10	0.5871828010020557	-811.8792488917135	20568.629528476857	11216.36650163871	7475.239982559647	1146.6220925273858	2305.5047686662174	30	21	2	14	14	0.19666855975874997	0.29663733515153207	0.3150601539549131	0.1916339511348058	
9000000	-10702.081653838828	-9843.699147171947	-858.3825066668819	-9843.699147171947	5035.135123709884	2.652206285584552	1.987112683298703E-5	0.4631599625062435	2.0238222711116078E-5	1.0854129229950304E-10	0.519549194389469	-809.5330393941962	26511.271509746206	17992.511939540724	6603.257779756185	1359.7262273989984	2358.370012463075	12	23	19	13	14	0.18373965596185057	0.31493757785343757	0.30968881504990703	0.1916339511348058	
9010000	-10715.972288349913	-9847.49559582932	-868.4766925205926	-9847.49559582932	5505.798645112399	2.4708625991968782	1.6710713675659115E-5	0.4827021318295608	1.782956384292463E-5	7.858970740971723E-11	0.48975807869913	-817.9653551889347	31686.675610399645	38003.03241455207	8505.934379513199	2000.7540794821505	2488.1957458178167	24	5	26	11	15	0.18373965596185057	0.31493757785343757	0.30968881504990703	0.1916339511348058	
9020000	-10705.751199732294	-9837.881345863543	-867.8698538687509	-9837.881345863543	5245.113866011132	2.696605362616749	1.834845933158042E-5	0.4744636169876878	1.9370349106214232E-5	9.438479459150507E-11	0.5025504079154098	-819.6793076724439	25069.1182729839	11380.361193325041	5892.488293649035	3456.7702197920826	1598.3313763364283	32	15	4	29	1	0.1906126227214001	0.31109471960902696	0.30142315013950216	0.19686950753007174	
9030000	-10694.46749144962	-9851.846509856428	-842.6209815931918	-9851.846509856428	3777.735116131464	2.49745271228919	2.4585534295919332E-5	0.48997407929977266	2.4116510584816727E-5	1.6931949234431864E-10	0.5330890284801725	-792.6418333068523	8818.029312944947	19699.382334638358	4735.790735859557	9140.827597215319	1927.9694097532893	9	18	20	8	26	0.1906126227214001	0.31109471960902696	0.30142315013950216	0.19686950753007174	
9040000	-10743.203534870507	-9836.487054285142	-906.7164805853649	-9836.487054285142	9685.100818722387	2.7019911647626467	1.1279210582622276E-5	0.5185973489555655	1.1671120414996781E-5	3.687207906161125E-11	0.5209854447661475	-852.8468476885221	30616.656671182856	45258.1947805753	4491.280592044272	12373.687787493598	5256.709017872298	19	12	5	16	29	0.1906126227214001	0.31146026717699227	0.30142315013950216	0.1965039599621064	
9050000	-10751.285927091687	-9830.618976705155	-920.6669503865331	-9830.618976705155	13229.86960069362	2.765592492378207	1.0498579165338487E-5	0.5848732666561691	9.875924203235163E-6	4.232865831244492E-11	0.6001201734176154	-869.4863195674825	36297.631063416375	22209.86840085659	7975.906760284776	7210.880530833831	2005.4390679245503	34	13	3	28	3	0.1906126227214001	0.31146026717699227	0.31316801492797897	0.1847590951736296	
9060000	-10660.90622479379	-9849.714934825977	-811.1912899678133	-9849.714934825977	3053.6415071408474	2.6650625865895496	3.859991270738304E-5	0.5385627740433983	3.6175459869356515E-5	4.044716472327045E-10	0.5522392938833378	-765.9941149666145	5808.000358773156	8665.70188196583	3184.3805426191493	1216.3097236339538	1737.6826509729092	5	35	18	11	12	0.19788326947413323	0.31084245044966746	0.30840380266530154	0.18287047741089862	
9070000	-10645.459928320452	-9857.643519460953	-787.8164088594988	-9857.643519460953	2094.7355378648263	2.6650625865895496	5.0203281128149894E-5	0.35141660177291234	4.9747481457413654E-5	3.4687540950566727E-10	0.3620006002896399	-742.985967818227	11165.194406563765	7836.987111122792	1252.4355812731667	2282.2894568678375	920.1509592592179	9	34	14	14	10	0.1935454341653709	0.3065682697594344	0.3170158186642969	0.18287047741089862	
9080000	-10665.646421401018	-9857.368924434033	-808.2774969669841	-9857.368924434033	2658.1207688660547	2.716426632884838	4.265770006686815E-5	0.5711446527212549	3.995227136254214E-5	5.055754442390686E-10	0.5564138679681059	-760.1006583395094	8942.682082446721	11604.08193447809	1118.204908922507	2635.9571076959505	4969.032052052165	27	13	5	31	5	0.1935454341653709	0.3065682697594344	0.29863302881081843	0.20125326726437706	
9090000	-10624.033720023896	-9833.384973706985	-790.6487463169099	-9833.384973706985	3244.682726723196	2.367182660420077	4.4160971743256456E-5	0.6099512635061435	4.004041068884386E-5	8.957300378442192E-10	0.6521877859292409	-742.0757097763546	6270.574278168555	11810.219585118266	17652.192003052445	1395.488034179529	1596.7751521522764	25	7	2	22	25	0.18743448838691656	0.3065682697594344	0.3040755329978232	0.20192170885582664	
9100000	-10632.136206271054	-9835.527601037673	-796.6086052333807	-9835.527601037673	2204.03767366658	2.6964118700595705	4.411752162301992E-5	0.5701369423597397	4.406676638159731E-5	7.477101867463769E-10	0.6303735346352286	-748.4538747215073	16571.810344650257	7660.219403641327	11992.633056617595	1635.7930792841541	1221.9538971611375	9	15	9	34	14	0.1979463496198574	0.29800579407429617	0.2954020776927194	0.20864577861312783	
9110000	-10606.538862619087	-9828.236260627911	-778.3026019911763	-9828.236260627911	1818.933615641064	2.5462230690885885	4.826444627745947E-5	0.7178465578542165	4.9858305165612814E-5	1.5221019378256413E-9	0.8012650959042786	-728.7216212399225	7981.273269383797	9080.314044462131	22101.020002897032	1564.0075535954654	1537.2129188814451	12	16	6	37	10	0.1979463496198574	0.29800579407429617	0.30183585607261515	0.2022120002332321	
9120000	-10647.27430196176	-9841.332096646336	-805.9422053154233	-9841.332096646336	1661.4585294792587	2.5462230690885885	4.142851252006549E-5	0.6396942088048884	4.158728979509172E-5	9.128250670193295E-10	0.7213396604318872	-758.2376232172751	11212.035296318078	18748.69146766037	4373.530867546212	2559.4634288106913	610.7564701572827	22	11	15	30	3	0.18459297327628793	0.29800579407429617	0.31518923241618463	0.2022120002332321	
9130000	-10647.17637919839	-9831.84208762789	-815.3342915705	-9831.84208762789	2943.843528595331	2.6740863079613617	3.436170875184814E-5	0.5359835149012974	3.327724664074453E-5	4.2859415897385576E-10	0.5910213763703583	-771.2811445385942	11572.950408438614	3456.6323509842837	2378.1286640623284	1587.20427345014	704.1107630915285	37	14	14	14	2	0.18459297327628793	0.29800579407429617	0.31518923241618463	0.2022120002332321	
9140000	-10664.40390819788	-9834.970909684671	-829.4329985132099	-9834.970909684671	3030.3336387058844	2.620885537076129	3.294071793472106E-5	0.6083679696575781	2.8562691838200266E-5	5.634122754981461E-10	0.7416011463688587	-785.376117500088	15699.467427041296	2953.203288699234	2064.9990311138386	1380.5397432846091	201.03467901582647	37	9	31	2	2	0.18459297327628793	0.29800579407429617	0.3027420203979802	0.21465921225143653	
9150000	-10657.434134988063	-9845.217053376633	-812.2170816114294	-9845.217053376633	3066.2510758921603	2.620885537076129	3.2009772282653813E-5	0.6208884035087706	3.185981277116162E-5	5.517376245459546E-10	0.7298713582765132	-767.0241269763508	14583.093674791236	1321.3829697991919	1672.040619383181	1450.22706014813	2444.616728926902	42	12	12	10	5	0.18423996191093184	0.29835880543965226	0.3027420203979802	0.21465921225143653	
9160000	-10680.345040033892	-9857.793136670729	-822.5519033631621	-9857.793136670729	3211.333374539568	2.5922134742181138	2.908596854533312E-5	0.4838878284928672	2.9629364174674653E-5	2.604210543853721E-10	0.5363821601445526	-777.3784717443907	13904.231971650188	4804.018825329116	1238.8338710473693	1661.0503859422477	2322.4853948768487	33	19	6	13	10	0.18423996191093184	0.32194515386613276	0.3027420203979802	0.19107286382495603	
9170000	-10626.658520955463	-9836.466005606113	-790.19251534935	-9836.466005606113	1702.8451947056058	2.5922134742181138	4.218130933672775E-5	0.5292303492620711	4.391397477813886E-5	4.496926048172461E-10	0.5202124461192494	-743.9028501195068	6624.536749282585	9591.135283357773	359.1478841794304	1451.6249866459432	1358.6371534181517	1	41	7	28	4	0.1974600599456648	0.30397877577242566	0.3087495144654882	0.18981164981642218
[truncated: 11,166,358 more chars]
