# Supplementary material for: Dissemination of Mycobacterium abscessus via global transmission networks
Source: Nat Microbiol. 2021 Sep 20;6(10):1279–88. doi: 10.1038/s41564-021-00963-3 (PMC8478660; doi:10.1038/s41564-021-00963-3)
Supplement: Source Data Extended Data Fig. 8 — Ancestor data and substitution rate distributions for Extended Data Fig. 8. [file 41564_2021_963_MOESM14_ESM.zip › figureS8/DCC3_date_randomisation5.log]

#
#model:
#
#<?xml version="1.0" encoding="UTF-8" standalone="no"?><input id="posterior" spec="beast.core.util.CompoundDistribution">
#    <distribution id="prior" spec="beast.core.util.CompoundDistribution">
#        <distribution id="BayesianSkyline.t:dcc3" spec="beast.evolution.tree.coalescent.BayesianSkyline">
#            <parameter dimension="5" id="bPopSizes.t:dcc3" lower="0.0" name="popSizes" upper="380000.0">380.0</parameter>
#            <groupSizes dimension="5" id="bGroupSizes.t:dcc3" spec="beast.core.parameter.IntegerParameter">1</groupSizes>
#            <treeIntervals id="BSPTreeIntervals.t:dcc3" spec="beast.evolution.tree.coalescent.TreeIntervals">
#                <tree id="Tree.t:dcc3">
#                    <trait id="dateTrait.t:dcc3" spec="beast.evolution.tree.TraitSet" traitname="date">
#                ERR3198503_Europe_UK_2009.326027=2009.090411,
#12163_2#25_Europe_UK_2012.428962=2016.180328,
#7396_8#96_Europe_UK_2008.508197=2006.079452,
#10208_3#26_Europe_UK_2011.764384=2016.486339,
#NQPB01_Asia_China_2012.915301=2009.958904,
#12163_1#1_Europe_UK_2008.885246=2007.945205,
#NQPF01_Asia_China_2014.123288=2008.885246,
#7396_6#71_Europe_UK_2007.945205=2001.383562,
#SRR7800426_NorthAmerica_USA_2016.180328=2015.991781,
#NQQD01_Asia_China_2014.556164=2008.937158,
#M.a_082312_2258_NorthAmerica_USA_2002.5=2015.643836,
#16933_5#1_SouthAmerica_Brazil_2004.89071=2014.246575,
#NQQG01_Asia_China_2012.666667=2002.5,
#12163_1#23_Europe_UK_2009.627397=2008.915301,
#NQPZ01_Asia_China_2015.123288=2011.131507,
#SRR7800423_NorthAmerica_USA_2016.486339=2016.161202,
#NQPG01_Asia_China_2014.073973=2008.508197,
#10665_3#17_Europe_UK_2002.668493=2013.569863,
#12163_1#75_Europe_UK_2011.580822=2015.819178,
#NQPY01_Asia_China_2015.120548=2011.580822,
#ERR3198502_Europe_UK_2017.021918=2009.920548,
#NQPX01_Asia_China_2015.389041=2015.389041,
#SRR7800422_NorthAmerica_USA_2016.483607=2007.852055,
#11861_8#20_Oceania_Australia_2010.5=2009.627397,
#NQPS01_Asia_China_2012.398907=2001.191781,
#10060_8#12_Europe_UK_2002.345205=2012.428962,
#NQPK01_Asia_China_2013.821918=2010.5,
#10465_1#53_NorthAmerica_USA_2006.180822=2015.123288,
#10665_4#48_Europe_UK_2006.526027=2014.073973,
#10665_4#69_Europe_UK_2007.465753=2014.824658,
#10625_5#79_Europe_UK_2001.383562=2017.021918,
#ERR3198410_Europe_UK_2009.090411=2002.668493,
#12163_1#16_Europe_UK_2009.39726=2012.510929,
#11861_7#23_Oceania_Australia_2001.5=2005.356164,
#M.a_47J26_Europe_UK_2009.958904=2009.843836,
#11861_7#57_Oceania_Australia_2002.5=2009.290411,
#10665_4#54_Europe_UK_2006.69863=2009.39726,
#10665_4#35_Europe_UK_2006.079452=2006.526027,
#NQOZ01_Asia_China_2013.569863=2007.928767,
#NQOY01_Asia_China_2013.868493=2009.326027,
#7396_8#78_Europe_UK_2011.230137=2010.013699,
#12082_5#54_Europe_UK_2008.937158=2013.5,
#SRR7800727_NorthAmerica_USA_2015.991781=2014.123288,
#SRR7800418_NorthAmerica_USA_2016.161202=2009.742466,
#10250_1#6_Europe_UK_2008.248634=2001.063014,
#NQQI01_Asia_China_2014.243836=2014.556164,
#10665_4#20_Europe_UK_2005.356164=2013.868493,
#SRR6871392_Oceania_Australia_2014.5=2013.821918,
#ERR3198383_Europe_Spain_2009.060274=2015.257534,
#10625_5#60_Europe_UK_2001.063014=2010.09589,
#NQPH01_Asia_China_2013.821918=2011.764384,
#10625_4#26_Europe_UK_2011.131507=2002.345205,
#NQPI01_Asia_China_2014.824658=2016.483607,
#7396_7#26_Europe_UK_2010.09589=2012.398907,
#7396_8#49_Europe_UK_2010.816438=2012.502732,
#11893_6#9_Oceania_Australia_2013.5=2007.465753,
#NQPV01_Asia_China_2015.257534=2008.248634,
#ERR3198492_Europe_UK_2015.819178=2010.816438,
#12078_1#71_Europe_UK_2011.684932=2013.821918,
#NQQH01_Asia_China_2014.246575=2015.120548,
#NQQA01_Asia_China_2015.010959=2006.276712,
#NQPQ01_Asia_China_2012.510929=2013.5,
#10665_4#45_Europe_UK_2006.276712=2002.5,
#7396_8#93_Europe_UK_2009.843836=2011.230137,
#10665_3#28_Europe_UK_2003.49589=2003.49589,
#12078_1#69_Europe_UK_2011.317808=2009.060274,
#NQQE01_Asia_China_2012.502732=2006.69863,
#10702_1#52_NorthAmerica_USA_2007.928767=2012.666667,
#7396_8#60_Europe_UK_2011.123288=2001.5,
#10250_1#76_Europe_UK_2010.920548=2011.317808,
#7396_6#53_Europe_UK_2007.852055=2010.920548,
#7396_6#54_Europe_UK_2007.912329=2011.684932,
#CRM-0020_SouthAmerica_Brazil_2006.5=2014.5,
#SRR7800509_NorthAmerica_USA_2015.643836=2012.915301,
#7396_7#10_Europe_UK_2009.290411=2014.243836,
#11893_6#10_Oceania_Australia_2013.5=2007.912329,
#10250_1#52_Europe_UK_2010.013699=2006.180822,
#7396_6#96_Europe_UK_2008.915301=2006.5,
#12082_5#57_Europe_UK_2009.920548=2015.010959,
#7520_7#39_Europe_UK_2009.742466=2011.123288,
#10625_5#64_Europe_UK_2001.191781=2012.773224,
#12082_5#81_Europe_UK_2012.773224=2004.89071                
#                                    <taxa id="TaxonSet.dcc3" spec="beast.evolution.alignment.TaxonSet">
#                        </taxa>
#                    </trait>
#                    <taxonset idref="TaxonSet.dcc3"/>
#                </tree>
#            </treeIntervals>
#        </distribution>
#        <distribution id="MarkovChainedPopSizes.t:dcc3" jeffreys="true" parameter="@bPopSizes.t:dcc3" spec="beast.math.distributions.MarkovChainDistribution"/>
#        <prior id="KappaPrior.s:dcc3" name="distribution">
#            <parameter id="kappa.s:dcc3" lower="0.0" name="x">2.0</parameter>
#            <LogNormal id="LogNormalDistributionModel.0" name="distr">
#                <parameter estimate="false" id="RealParameter.1" name="M">1.0</parameter>
#                <parameter estimate="false" id="RealParameter.2" name="S">1.25</parameter>
#            </LogNormal>
#        </prior>
#        <prior id="MeanRatePrior.c:dcc3" name="distribution">
#            <parameter id="ucldMean.c:dcc3" name="x">3.8E-4</parameter>
#            <Uniform id="Uniform.3" lower="3.8E-6" name="distr" upper="0.038"/>
#        </prior>
#        <prior id="ucldStdevPrior.c:dcc3" name="distribution">
#            <parameter id="ucldStdev.c:dcc3" lower="0.0" name="x">0.1</parameter>
#            <Gamma id="Gamma.0" name="distr">
#                <parameter estimate="false" id="RealParameter.4" name="alpha">0.5396</parameter>
#                <parameter estimate="false" id="RealParameter.5" name="beta">0.3819</parameter>
#            </Gamma>
#        </prior>
#    </distribution>
#    <distribution id="likelihood" spec="beast.core.util.CompoundDistribution" useThreads="true">
#        <distribution data="@dcc3" id="treeLikelihood.dcc3" spec="beast.evolution.likelihood.ThreadedTreeLikelihood" tree="@Tree.t:dcc3">
#            <siteModel id="SiteModel.s:dcc3" spec="beast.evolution.sitemodel.SiteModel">
#                <parameter estimate="false" id="mutationRate.s:dcc3" name="mutationRate">1.0</parameter>
#                <parameter estimate="false" id="gammaShape.s:dcc3" name="shape">1.0</parameter>
#                <parameter estimate="false" id="proportionInvariant.s:dcc3" lower="0.0" name="proportionInvariant" upper="1.0">0.0</parameter>
#                <substModel id="hky.s:dcc3" kappa="@kappa.s:dcc3" spec="beast.evolution.substitutionmodel.HKY">
#                    <frequencies id="estimatedFreqs.s:dcc3" spec="beast.evolution.substitutionmodel.Frequencies">
#                        <parameter dimension="4" id="freqParameter.s:dcc3" lower="0.0" name="frequencies" upper="1.0">0.25</parameter>
#                    </frequencies>
#                </substModel>
#            </siteModel>
#            <branchRateModel clock.rate="@ucldMean.c:dcc3" id="RelaxedClock.c:dcc3" spec="beast.evolution.branchratemodel.UCRelaxedClockModel" tree="@Tree.t:dcc3">
#                <LogNormal S="@ucldStdev.c:dcc3" id="LogNormalDistributionModel.c:dcc3" meanInRealSpace="true" name="distr">
#                    <parameter estimate="false" id="RealParameter.3" lower="0.0" name="M" upper="1.0">1.0</parameter>
#                </LogNormal>
#                <rateCategories dimension="162" id="rateCategories.c:dcc3" spec="beast.core.parameter.IntegerParameter">1</rateCategories>
#            </branchRateModel>
#        </distribution>
#    </distribution>
#</input>
#
Sample	posterior	likelihood	prior	treeLikelihood	TreeHeight	kappa	ucldMean	ucldStdev	rate.mean	rate.variance	rate.coefficientOfVariation	BayesianSkyline	bPopSizes.1	bPopSizes.2	bPopSizes.3	bPopSizes.4	bPopSizes.5	bGroupSizes.1	bGroupSizes.2	bGroupSizes.3	bGroupSizes.4	bGroupSizes.5	freqParameter.1	freqParameter.2	freqParameter.3	freqParameter.4	
0	-10623.410434456102	-9839.293458268732	-784.1169761873689	-9839.293458268732	885.8819407935998	2.7115259894524777	5.104313709945685E-5	0.6608610567324316	5.738570901174445E-5	1.4507717270957577E-9	0.6894427035667748	-739.3027706145465	7260.120156166718	3753.0937421251597	5153.135148227485	1888.803383775011	128.46240547649123	33	14	25	1	8	0.18045185381314238	0.30649548409023486	0.31676220932240406	0.1962904527742196	
10000	-10611.042730201576	-9843.414680951058	-767.6280492505178	-9843.414680951058	832.6054385110718	2.7115259894524777	5.983982427249108E-5	0.6474813022113167	6.163702129887879E-5	1.74585569690173E-9	0.7017294026395775	-721.3746302633273	8286.192826727545	4846.862677447638	712.1551902352752	2887.006494738145	164.7892528722297	34	18	8	13	8	0.18045185381314238	0.30649548409023486	0.31676220932240406	0.1962904527742196	
20000	-10602.715839213379	-9832.528094194	-770.1877450193791	-9832.528094194	921.8591974717389	2.7115259894524777	5.9146377100841194E-5	0.5759913154369667	6.45566922942449E-5	1.5168254201344995E-9	0.6500532298180278	-726.1807773201098	5531.099116813685	5264.523398825792	1815.787158420325	2542.1671064536604	146.62609723332633	4	49	8	12	8	0.1809109471494272	0.30649548409023486	0.31083403499070533	0.20175953376963354	
30000	-10624.890715353433	-9840.636071380932	-784.2546439725011	-9840.636071380932	964.8176853069518	2.5896074832320766	5.348947618251332E-5	0.541125751765501	6.092847634342958E-5	9.645553518101022E-10	0.5705374880481993	-739.0865074491377	6294.4987652434875	7100.3859715431345	6063.277107251748	2274.3590728109384	163.01062324141216	28	17	3	27	6	0.1809109471494272	0.30649548409023486	0.31083403499070533	0.20175953376963354	
40000	-10636.676046404573	-9830.44724564836	-806.228800756212	-9830.44724564836	1358.473039719923	2.4895633849553924	3.7857671763333084E-5	0.6907779061380278	4.070521615436931E-5	7.906518580091821E-10	0.7379130187619577	-759.8238659622272	9927.307507825972	6530.374114849385	4986.471898176199	3371.3717236222096	255.5486582326916	20	10	14	28	9	0.19058276738709734	0.30372458537911096	0.30393311346415913	0.20175953376963354	
50000	-10685.929163902316	-9846.054573406203	-839.8745904961131	-9846.054573406203	1569.2011506803042	2.531590185032288	2.6937431028044535E-5	0.7388046106754227	3.0362343836524795E-5	4.708836567414425E-10	0.7897176193176799	-789.7008191585978	23109.4914952691	11065.643349419921	13402.309264737974	4883.381030735688	677.203965757659	12	11	5	43	10	0.19512227878210398	0.30372458537911096	0.30393311346415913	0.1972200223746269	
60000	-10664.320083678718	-9845.049201013016	-819.2708826657026	-9845.049201013016	1338.5304139847563	2.531590185032288	2.9784208142343857E-5	0.6816523845668072	3.397398894810384E-5	5.855484403039576E-10	0.7661667882128282	-768.3073383022939	13674.86379743304	6719.36255374822	22875.104487315533	5034.213177495128	185.85958567030394	15	1	5	50	10	0.19512227878210398	0.28829133648348615	0.3120394402215528	0.2045469445128581	
70000	-10650.376410600644	-9835.45940167597	-814.9170089246744	-9835.45940167597	993.8218427154027	2.300158573127486	3.9223824031093374E-5	0.6597983340667699	4.274737461752178E-5	1.0242655841947094E-9	0.7933893238289884	-765.2633401708644	24913.59738876983	19939.320952279642	11278.636713825756	3518.5486029442377	364.5755198768497	9	1	29	31	11	0.19512227878210398	0.29786072999562496	0.3043593565577029	0.20265763466456918	
80000	-10705.763630514097	-9849.950767801609	-855.8128627124881	-9849.950767801609	2031.4702501424886	2.4749140595906183	2.155505522401137E-5	0.7664766893930907	2.3533248225683426E-5	4.410470596345404E-10	0.9490089384773273	-805.804952013733	30569.91344794301	16714.110741157972	9955.17979039582	3556.3113296971724	363.2324680411594	12	14	44	1	10	0.1845786869604028	0.29050391237740725	0.3117161741759206	0.21320122648627035	
90000	-10733.035963842594	-9837.372821731424	-895.6631421111709	-9837.372821731424	2929.8350016922523	2.4749140595906183	1.4994319365673365E-5	0.7327933348024801	1.56139944417828E-5	1.1028487872614425E-10	0.7207439833090634	-843.9259483762456	15170.287629976361	20631.22088318352	19716.483196904777	10019.773793676659	878.5523342823598	7	37	3	24	10	0.1845786869604028	0.29050391237740725	0.33551746417302125	0.18939993648916975	
100000	-10777.80968698727	-9834.763943715943	-943.0457432713264	-9834.763943715943	5331.1669421744255	2.4749140595906183	7.890621518694016E-6	0.7566227949617631	8.237243235610031E-6	2.7505101624349128E-11	0.7062071675530615	-886.4951387339876	66412.80415309036	90997.29320016342	23491.87441555795	18042.115854844797	919.5415716130271	22	5	13	31	10	0.2009654532472609	0.289468527444928	0.30183334858266975	0.2077326707251424	
110000	-10756.681969739184	-9851.903747012035	-904.7782227271489	-9851.903747012035	3479.3826900962395	2.487972249357944	1.2810359891418095E-5	0.6231158308375078	1.2734862597187076E-5	4.6129627633578956E-11	0.5702528752415611	-852.1461140162585	27040.883675899484	37190.46622650089	12623.502578632404	11871.846568716526	464.145416218859	6	24	24	17	10	0.18769703340067012	0.2925070155500304	0.31206328032415814	0.2077326707251424	
120000	-10681.753326920872	-9829.293332654132	-852.4599942667415	-9829.293332654132	2055.884008128206	2.6268986354790274	2.232130502119976E-5	0.5980642835363781	2.1954854564977355E-5	1.5948684101460296E-10	0.5857392253053754	-803.1151735778174	5360.14341601296	21947.48496855079	8431.75579215419	219.41608711453205	678.6932446003666	3	33	36	6	3	0.18769703340067012	0.2945414289866296	0.31206328032415814	0.20569825728854316	
130000	-10669.844923865554	-9838.37715185073	-831.4677720148255	-9838.37715185073	1800.9808449068407	2.717995453745463	2.7351544250469666E-5	0.6074869173708621	2.7437023204726377E-5	2.687824855035612E-10	0.6627219021846499	-785.4849256958556	5905.906430467109	24023.354098564527	3361.66110518235	175.032887829208	135.12082753368756	7	25	42	1	6	0.18306224428153273	0.30903159711974915	0.302207901310176	0.20569825728854316	
140000	-10661.357444005584	-9849.658300537574	-811.6991434680089	-9849.658300537574	1414.5071739975654	2.519506063999039	3.599393575415799E-5	0.6488653810275832	3.5937871751531854E-5	3.7820120697702105E-10	0.5872516395543176	-764.5013277863005	2990.7887250450353	13778.441378650381	3471.0045486371046	2084.0061132881783	271.58306845173286	7	29	34	4	7	0.18306224428153273	0.30724652920434864	0.3039929692255765	0.20569825728854316	
150000	-10684.16456107304	-9825.3689424066	-858.7956186664402	-9825.3689424066	2423.9433416837232	2.648448863249549	2.1082895708806776E-5	0.744620302886473	2.0718775956279042E-5	1.4942419210890342E-10	0.6603806700230287	-807.3822146102916	34581.87593181332	36712.19897953661	3643.0185351595846	5032.788660403779	477.2755331766382	2	34	11	26	8	0.1834859499201593	0.30724652920434864	0.3183894689479534	0.19087805192753968	
160000	-10631.985900797354	-9846.966252853223	-785.019647944132	-9846.966252853223	999.0428854026279	2.785223077006396	4.377409006941534E-5	0.6113148432859726	4.4396080726129814E-5	5.914299273043159E-10	0.5648115562838748	-738.0397497880517	10062.442553201196	12241.08231188928	1573.8107777011976	3257.116974149201	66.26203982459947	23	15	29	6	8	0.18255516092133425	0.30911709447681696	0.315450880166682	0.19287686443516777	
170000	-10635.150872172271	-9833.46849862766	-801.6823735446106	-9833.46849862766	1294.6465282741437	2.5248874364697027	3.8782157907276416E-5	0.6363993049100855	3.946433332581006E-5	6.576803832889445E-10	0.6868686571234376	-756.3081361192914	11228.24087317962	4724.5518485672865	3977.9493456522227	2429.616750924388	162.34785447159928	31	5	30	7	8	0.18255516092133425	0.30911709447681696	0.315450880166682	0.19287686443516777	
180000	-10584.770849611941	-9842.24428420173	-742.5265654102114	-9842.24428420173	804.5578589197971	2.638383655120436	8.583743927887506E-5	0.6571663894717604	8.362174765885114E-5	2.9742816988748755E-9	0.6960670115892702	-695.4305963214046	5609.788467641746	19264.159891843618	2809.601616007093	1671.3742296051219	133.41096095736378	26	4	3	40	8	0.18255516092133425	0.3064997981999138	0.315450880166682	0.19549416071207093	
190000	-10562.57706258829	-9849.881589890925	-712.6954726973652	-9849.881589890925	460.298176364131	2.638383655120436	1.2138333410512701E-4	0.6055391775548734	1.1311818881590037E-4	4.405009066088179E-9	0.5979315810448877	-669.9175559658789	4933.081171289772	4590.6594738969425	4042.8743292983318	873.5504640490892	50.91552355376831	9	3	20	41	8	0.18281054004857494	0.3030503181169884	0.315450880166682	0.1986882616677556	
200000	-10551.777782000663	-9835.361138748412	-716.4166432522514	-9835.361138748412	406.1587501780002	2.638383655120436	1.1285108347539461E-4	0.6522933274665881	1.1601384951582954E-4	8.225960425158914E-9	0.7471931965313322	-675.5902325387383	4262.520016143606	1103.741549550269	1908.012277347026	841.1949115173295	46.360403892407916	37	12	20	5	7	0.18281054004857494	0.3030503181169884	0.315450880166682	0.1986882616677556	
210000	-10565.639294307253	-9848.245934827564	-717.3933594796885	-9848.245934827564	457.5173429748518	2.846142971602593	1.0555781491546325E-4	0.5995346555425687	1.1270302045960437E-4	5.633095846459215E-9	0.6902231126918316	-680.7589799222532	3426.7987891231305	2126.390575482353	463.4222692438014	75.60936309800287	75.30101117866386	47	24	1	4	5	0.1934728582168218	0.29144721896662207	0.31639166114880146	0.1986882616677556	
220000	-10565.235477023143	-9841.610643836262	-723.6248331868803	-9841.610643836262	529.1609310736643	2.830870704136695	1.0102858735138829E-4	0.6375779281292261	1.0651904185350471E-4	5.507312721564855E-9	0.7033482030114334	-683.2909067931789	4081.948262639223	1769.021793188456	903.7548132196923	93.59829996376082	325.6845412917509	40	30	1	8	2	0.1934728582168218	0.29144721896662207	0.31639166114880146	0.1986882616677556	
230000	-10564.388918988076	-9844.655316459643	-719.7336025284338	-9844.655316459643	508.1184965877866	2.44195464334113	1.0505646813808059E-4	0.5797888480551285	1.2131701208092654E-4	5.508420999232964E-9	0.6704403198862368	-679.7997767152199	2369.9648747492174	3141.8702409161288	1372.545088504588	771.339518055315	99.12332672155944	5	37	23	8	8	0.1934728582168218	0.29144721896662207	0.31639166114880146	0.1986882616677556	
240000	-10588.670806988826	-9858.565588147632	-730.1052188411933	-9858.565588147632	527.8853823160546	3.05267350615981	9.002869561889632E-5	0.5594299607012571	1.0088055649228453E-4	3.6417417839344684E-9	0.6281471667464817	-687.0737376645889	4217.625886688696	3055.216500219039	1088.8418648018394	2440.726314241526	70.92997702764491	33	15	15	10	8	0.20959920309394386	0.2881557568352981	0.30895604596686005	0.1932889941038989	
250000	-10589.721165726967	-9852.698567508227	-737.0225982187397	-9852.698567508227	622.185347601955	2.433361264574279	8.484795042379455E-5	0.6349428110535154	9.71934997958686E-5	4.939165738734698E-9	0.7697365816410551	-694.5048513704987	2480.5592262393857	2735.9265047792624	5252.991151767483	1013.637546932428	70.85331795125025	5	19	15	35	7	0.20959920309394386	0.29615304970297635	0.30895604596686005	0.18529170123622066	
260000	-10682.779220400018	-9873.003851889065	-809.7753685109534	-9873.003851889065	1135.4093824625654	2.442511063138557	3.568815543705843E-5	0.5823862669357995	4.085645942815262E-5	6.597740405384369E-10	0.6866151299884107	-763.8591661235055	12130.02530598741	5706.875083844552	6596.498424069124	1974.9755374844644	252.92627820315104	38	10	2	24	7	0.18461707603757277	0.29615304970297635	0.30895604596686005	0.21027382829259175	
270000	-10659.143456431118	-9859.824609967487	-799.3188464636316	-9859.824609967487	1221.9330260565318	2.478596345100551	3.780880607672686E-5	0.549838436788772	4.272993507080401E-5	6.277959992245344E-10	0.649390532662369	-752.0406140615357	10718.344470666358	17210.572741318258	846.5711227266453	2315.1401619206345	375.025054623966	33	11	4	25	8	0.18461707603757277	0.3106403991663245	0.30895604596686005	0.1957864788292436	
280000	-10622.198728637066	-9854.458496338731	-767.7402322983344	-9854.458496338731	725.6893449504813	2.5723449235254505	6.211330320928862E-5	0.5273557047734215	6.647605041607361E-5	1.5385726178351952E-9	0.6245237301527573	-723.3481472371244	5937.215492825061	11112.48814979575	1505.3388217228944	1580.0482542224272	121.26796842239337	39	8	2	24	8	0.17742049747701572	0.3106403991663245	0.3161526245274171	0.1957864788292436	
290000	-10628.833795013496	-9838.796252156519	-790.0375428569772	-9838.796252156519	894.1423003868974	2.622239992382152	4.30611283405639E-5	0.6068728660070241	5.002122810464141E-5	7.701614705937908E-10	0.6327493743696934	-742.9975912796257	13661.784682399842	4871.197566919363	10148.185875933488	1599.1762708728195	208.05652131440047	22	14	18	19	8	0.18982376644446752	0.301435744079938	0.2984096176258587	0.21033087184973662	
300000	-10605.583421157779	-9841.946654400223	-763.636766757555	-9841.946654400223	809.8307167188543	2.479712624820129	5.4836086048806747E-5	0.6938626062051805	6.619956726917035E-5	1.94759823545829E-9	0.7960760898687941	-718.4246910418755	6135.870763317603	11847.56142622555	4048.8929264316525	1105.8189764535268	130.43569356452602	8	9	34	22	8	0.18870154681740248	0.30255796370700305	0.2984096176258587	0.21033087184973662	
310000	-10653.249988427442	-9857.360933448075	-795.8890549793666	-9857.360933448075	1233.9699130128424	2.5243196727288324	4.3288827241434726E-5	0.6189925883616095	4.911861619369054E-5	9.148872497919974E-10	0.7064397586694477	-749.8675966102663	11310.622762794608	5104.83511739426	6182.852179566497	2180.0708285755213	449.84200306809083	23	23	6	21	8	0.19093796724211665	0.292242028524411	0.30856576602472763	0.20825423820874556	
320000	-10573.979515770618	-9825.990841332445	-747.988674438172	-9825.990841332445	988.8378230206913	2.505270241976631	6.70066613114599E-5	0.673362484263512	7.69409911714336E-5	3.2634555752094496E-9	0.8016880108932011	-706.5200742430204	5973.113464550185	2373.2649662343056	525.2218252487825	987.0831528184776	293.76199142806803	24	31	5	13	8	0.19398366625686397	0.2969434069976546	0.30856576602472763	0.20050716072075464	
330000	-10676.275068221385	-9845.727156259843	-830.5479119615417	-9845.727156259843	1814.48684577025	2.6600829227369354	2.7365726250402813E-5	0.6812582913146873	3.231022987680069E-5	5.714185766428345E-10	0.793363642544525	-781.103150222877	21225.667559953377	25581.38927499767	8226.689408023916	2632.5068731433826	513.8849315811361	20	1	31	21	8	0.19398366625686397	0.2969434069976546	0.30856576602472763	0.20050716072075464	
340000	-10728.990484839887	-9851.11838408626	-877.8721007536283	-9851.11838408626	2696.7016141808303	2.3909552351647085	1.8933018020230043E-5	0.7126169277196708	2.1184905694453966E-5	2.3693758376924356E-10	0.7879200100978155	-827.4252614801884	18438.29883943912	16994.160420165652	17671.58227525613	3682.7781961765672	1705.5204595403063	39	4	6	23	9	0.19398366625686397	0.30940522938501064	0.3062506564131569	0.19036044794496929	
350000	-10696.21615114824	-9843.107288862482	-853.1088622857592	-9843.107288862482	1796.256232635723	2.733377117864919	2.5043162467957172E-5	0.7245131662339465	2.6852115828226235E-5	4.390337108033826E-10	0.8707691126916274	-802.8583946945903	15587.210864070752	25002.812172532504	12447.601121427766	2942.465703495995	1340.9118821661423	28	7	10	27	9	0.20459955579578282	0.3180583705725476	0.2869816256867011	0.19036044794496929	
360000	-10707.534079977513	-9846.966172777813	-860.5679071997005	-9846.966172777813	2175.3078809325407	2.8527100093211324	2.111703879758054E-5	0.7246350094012192	2.2443874539624517E-5	2.5358043735978906E-10	0.7620967440208113	-816.1402837655428	14186.126167946295	4404.339163718802	1566.4320977093305	1053.3183257869894	646.255422986612	48	26	1	5	1	0.20459955579578282	0.30809595955049796	0.28612606424598896	0.20117842040773107	
370000	-10746.241409010716	-9838.685307323674	-907.5561016870408	-9838.685307323674	3726.5150224122513	2.89291201174608	1.2664986082583727E-5	0.6860253095835492	1.3867759254414825E-5	8.152545482604683E-11	0.7521919922478352	-855.8423015626846	29199.274756977968	6035.451676005989	9656.956724847803	12932.056745215788	1535.6928223729838	32	3	5	33	8	0.18827469447294787	0.30809595955049796	0.3082421703248963	0.1953871756516587	
380000	-10783.75219789971	-9840.642106199108	-943.1100917006031	-9840.642106199108	5970.541806722656	2.441765724845266	7.662011356032665E-6	0.6016559119230475	8.644118674385303E-6	2.6918560602474846E-11	0.6692224717411844	-888.9070846621889	66423.42007068776	80200.84486492173	12722.2929754872	1351.5899951013769	3354.7085005922004	25	13	34	8	1	0.18827469447294787	0.30809595955049796	0.3082421703248963	0.1953871756516587	
390000	-10792.76297228874	-9834.179548852884	-958.5834234358557	-9834.179548852884	7948.851647397214	2.441765724845266	5.634786763091209E-6	0.6163729626135972	6.377339157253623E-6	1.7175896406181642E-11	0.7171916787078393	-903.1714313383148	78337.86128527492	7940.231574466775	15171.197066307957	27764.721493293626	1544.5214221504725	41	8	21	2	9	0.18827469447294787	0.30758210912923306	0.3082421703248963	0.19590102607292362	
400000	-10758.846368481343	-9831.692923287917	-927.1534451934257	-9831.692923287917	4746.709797680814	2.441765724845266	1.0176037798798366E-5	0.5138932046072827	1.0169235065882012E-5	2.885426240667878E-11	0.5870305369051119	-870.2498355301334	22898.23947752175	95049.03345163455	61844.024421091046	12690.374761077703	1140.1681908414441	10	13	10	39	9	0.18827469447294787	0.30800978601110046	0.3078144934430289	0.19590102607292362	
410000	-10793.353243526464	-9821.045695866042	-972.3075476604234	-9821.045695866042	10250.620753880248	2.441765724845266	5.512699077220146E-6	0.5749174539765782	5.752321353492385E-6	1.2590913042086562E-11	0.6611226047183856	-915.3506730699262	95385.23458151206	40683.27549026961	62589.73308882609	21778.87699040068	1486.77547130595	31	3	2	36	9	0.19774026309818177	0.29632028035718766	0.3100384304717078	0.19590102607292362	
420000	-10764.294335102437	-9833.93641074114	-930.357924361296	-9833.93641074114	6620.827008759742	2.432394975475371	8.634197992732678E-6	0.5674930181627179	9.670567157624102E-6	3.3408375937995223E-11	0.6812165061827405	-875.9923041753862	64325.79079106205	10653.315138591799	29429.126916015637	10870.05568710294	1075.649890982481	34	27	3	8	9	0.18855631450073282	0.29937042401913583	0.3100384304717078	0.20203483100842443	
430000	-10753.92633988477	-9826.318358947094	-927.6079809376769	-9826.318358947094	5593.869709347294	2.525810216170932	8.385192096076359E-6	0.4901548354262148	8.969729545856133E-6	2.2909615272107278E-11	0.5698265529367882	-876.2576735962917	66747.43135570343	34226.000066084845	13939.871437878208	1170.477649970663	1575.865185168579	31	3	38	6	3	0.18855631450073282	0.29937042401913583	0.3100384304717078	0.20203483100842443	
440000	-10800.6114670437	-9835.696016296795	-964.9154507469046	-9835.696016296795	7932.150815573995	2.641567351179098	5.477171659674681E-6	0.5848209991486234	6.38859545239101E-6	1.243534591640748E-11	0.6232197096819714	-909.2679762033156	67879.54883453881	120400.15496632771	18949.99898348033	2028.292973335226	4236.17421055607	28	6	38	5	4	0.18855631450073282	0.29937042401913583	0.3100384304717078	0.20203483100842443	
450000	-10752.861393812387	-9866.918339054939	-885.9430547574481	-9866.918339054939	3063.516999429742	2.557001792401301	1.4977777886379359E-5	0.4770033564552033	1.659578866639836E-5	7.235908140865694E-11	0.5423009389692881	-836.5313835912686	43729.14305690677	41872.886298561716	10484.172078348816	617.8492009728794	462.1760733951325	29	13	29	9	1	0.18855631450073282	0.30243600897126216	0.300809005708002	0.20819867082000393	
460000	-10775.475294331047	-9839.14646996493	-936.3288243661168	-9839.14646996493	5199.62392849505	2.631490154531614	8.057012738970658E-6	0.5555733817473929	8.895574197239608E-6	3.0166736804216334E-11	0.6810716185286214	-885.6359991905872	53198.79203068035	20620.075620487507	13866.296232221604	1571.8343557409194	1448.9554045989546	37	20	15	2	7	0.19617364194161446	0.30243600897126216	0.300809005708002	0.20058134337912226	
470000	-10781.258641150333	-9849.672509414217	-931.5861317361158	-9849.672509414217	5384.007129079794	2.360525166393462	8.152929766853365E-6	0.5749840130249613	9.323477507822347E-6	2.8043299015099118E-11	0.6539982155343772	-880.6673311931648	50900.91894940665	15007.860212300795	10167.361160467934	5654.622882357242	1497.3472381574602	44	7	22	2	6	0.19617364194161446	0.3135152377579997	0.28972977692126445	0.20058134337912226	
480000	-10771.093786408192	-9842.871118973813	-928.2226674343781	-9842.871118973813	5941.556297206076	2.360525166393462	9.312125208452117E-6	0.6158319870132429	1.0377596446214903E-5	4.897940626611022E-11	0.7570017983295714	-875.1034368217965	49963.86043396977	11427.67493324768	20710.81800414917	6062.931070850112	6365.141365925999	37	13	7	8	16	0.19617364194161446	0.3135152377579997	0.28972977692126445	0.20058134337912226	
490000	-10825.848077742146	-9861.350962435534	-964.497115306613	-9861.350962435534	8556.774262222254	2.360525166393462	6.410863960965663E-6	0.5489645094332756	7.044648360292624E-6	1.3609659993183495E-11	0.5689190291700519	-909.9687247575846	66197.70121698704	43412.99424152777	28783.354545881677	4200.52982015084	7126.148588065087	31	7	18	7	18	0.19221530331649114	0.3277658480353025	0.29368811554638774	0.18633073310181947	
500000	-10807.715124774079	-9858.163449381544	-949.5516753925342	-9858.163449381544	8716.308281488225	2.6873974152302327	7.1827547908972745E-6	0.6297344990779149	7.581664856909325E-6	2.1979650833011E-11	0.6670981891629069	-895.1913953634684	44377.25381290541	68410.47613608834	35672.19199846795	5365.778736944809	1434.3823150250832	28	8	19	20	6	0.17573505465197564	0.32200291458962277	0.29368811554638774	0.20857391521201474	
510000	-10838.77718416072	-9864.068892327736	-974.7082918329834	-9864.068892327736	10349.600700019739	2.2894649330114034	5.668378888654637E-6	0.7375867949609836	5.942065672609157E-6	2.243110315632666E-11	0.8513917700105241	-917.3865030632289	72436.1025702413	86058.7034242495	80829.29293723278	7008.291679061298	5112.183801968595	28	4	15	20	14	0.19661860514145263	0.32200291458962277	0.29368811554638774	0.18769036472253775	
520000	-10776.812460303698	-9834.914525764903	-941.8979345387945	-9834.914525764903	5936.632777139873	2.2894649330114034	7.746939607058534E-6	0.6477302731444818	8.155118820142524E-6	3.241025641170407E-11	0.7597397394944019	-883.7407095237623	94494.33608176191	3482.2813717380204	17584.85394135431	27106.920536879225	7972.44402655076	33	8	6	1	33	0.2070585485770624	0.2919579791323592	0.30374412081078067	0.19723935147979868	
530000	-10728.208069230104	-9840.41421797195	-887.7938512581547	-9840.41421797195	3428.5150887729915	2.4282695163792463	1.586129264531623E-5	0.5320627374212225	1.5699801287610353E-5	8.75759656341226E-11	0.6352541352706972	-834.422888690741	17206.65753325938	54804.13622364627	11301.849665626683	9459.662639485674	3716.6516055270527	22	12	2	14	31	0.18282679270860552	0.3161897350008161	0.30374412081078067	0.19723935147979868	
540000	-10779.125916826328	-9831.64147260085	-947.4844442254781	-9831.64147260085	6551.89074323186	2.5960037248614483	7.391035330422178E-6	0.5924214831188669	7.371374097307572E-6	2.8841230532140474E-11	0.7472737015300709	-885.7329173782691	49072.521846695185	219217.56442181056	106203.28794063415	41513.97164965242	7744.698162683461	23	3	7	11	37	0.192628518483434	0.3051393205641608	0.30374412081078067	0.19848804014162544	
550000	-10683.861145386409	-9824.129159415328	-859.7319859710808	-9824.129159415328	2045.8372808638069	2.563818232436648	2.139405261352581E-5	0.64553761667872	2.3698697216075688E-5	2.786535263350266E-10	0.7557974406131946	-806.9245231602931	11065.635915513834	24355.818187876805	19157.566897361794	19042.378598629963	2002.147710465442	18	6	12	10	35	0.1934027254505987	0.30436511359699614	0.30374412081078067	0.19848804014162544	
560000	-10634.938844665012	-9827.152536037962	-807.7863086270504	-9827.152536037962	1240.2263360358374	2.563818232436648	4.12250193086005E-5	0.657674775792576	4.449713588698899E-5	1.0804113562507357E-9	0.829221026825331	-756.8065899763743	10320.845416848231	33674.59365074586	4617.046298221501	5181.723590457701	1224.4498410520719	26	1	3	22	29	0.1934027254505987	0.30436511359699614	0.30374412081078067	0.19848804014162544	
570000	-10644.554016041528	-9826.106606820602	-818.4474092209261	-9826.106606820602	1111.341152717149	2.563818232436648	3.455979090481179E-5	0.6627891201378466	3.729255242718232E-5	5.890455650646356E-10	0.7229084523557422	-768.8765209638136	11721.776402967685	28280.796016795077	4502.775170753172	3523.778122386066	1088.4645802107575	25	8	17	19	12	0.1934027254505987	0.30436511359699614	0.3103602790077818	0.19187188194462432	
580000	-10692.17658748406	-9827.943244815784	-864.2333426682756	-9827.943244815784	2368.0642179310594	2.563818232436648	2.0686932005865142E-5	0.7452535381738716	2.222193564331342E-5	2.695580956212987E-10	0.795099973706064	-815.2548756778003	19954.180407959837	14320.05677675411	4900.974780717903	4509.796682099231	478.13830351667434	45	3	1	22	10	0.19590006687467473	0.30712924901168764	0.3050988021690143	0.19187188194462432	
590000	-10756.695599539498	-9839.847624490418	-916.8479750490808	-9839.847624490418	5293.502444541524	2.563818232436648	1.0941823087497462E-5	0.7895141461578817	1.1118927121482641E-5	9.277405220301878E-11	0.8749883358953423	-866.8678929904094	37167.09926423222	6597.2230108694075	4262.968624832596	3804.9945545594487	4069.274150095739	47	10	1	1	22	0.19590006687467473	0.3045103318421708	0.30771771933853115	0.19187188194462432	
600000	-10663.034502633105	-9845.131655468667	-817.9028471644373	-9845.131655468667	1556.5076044677849	2.563818232436648	3.4680835131968076E-5	0.6299113664062049	3.52379059460956E-5	6.52017831549707E-10	0.7663045862514799	-771.5050387392503	12951.7769868447	7709.103136267069	1681.752383251353	2953.9644397249785	860.787070131587	45	1	6	18	11	0.19727103383008598	0.3045103318421708	0.30771771933853115	0.19050091498921307	
610000	-10649.465795209771	-9843.965677126569	-805.5001180832028	-9843.965677126569	1375.4921127537968	2.563818232436648	3.5244574641341926E-5	0.47472141114281746	3.802804438985029E-5	3.620825614038832E-10	0.5494337309491449	-760.9229442591712	9891.348372887165	1056.9209596896246	2629.0475197815053	2715.363811066927	308.6849232076781	42	4	4	22	9	0.19110350403672638	0.3106778616355304	0.30771771933853115	0.19050091498921307	
620000	-10654.041099167955	-9831.490711658453	-822.5503875095025	-9831.490711658453	1513.692563442024	2.665707751143548	2.736941179519352E-5	0.6094239089605599	2.987348546828507E-5	3.6321372240887367E-10	0.6933833713255065	-779.0034442736426	17203.267965848754	1874.9855283684042	2428.32133846672	650.3680304679708	235.03755827192427	46	15	11	8	1	0.19110350403672638	0.30104947477299027	0.307703611911326	0.20014340927895835	
630000	-10659.414927276264	-9830.25685995929	-829.1580673169744	-9830.25685995929	1916.5993562939461	2.416766898396367	2.6860301445006957E-5	0.5821079436765934	2.8770762651755314E-5	2.7260693526240924E-10	0.6132274531154301	-785.403700597683	13980.827445036928	3004.4810389674444	3147.9265539886273	286.2207142129107	451.6872824534314	41	15	18	4	3	0.1875502174795569	0.30104947477299027	0.307703611911326	0.20369669583612782	
640000	-10660.939320142481	-9832.386453967281	-828.5528661752	-9832.386453967281	1567.6932931292145	2.7679715412778965	2.733911334660397E-5	0.587901343415034	2.9526079391503007E-5	3.476305971924867E-10	0.6789673515553564	-784.2271702666189	16617.992267338752	2963.2704181321496	4693.391479891909	268.36619252410134	232.3435094475108	45	12	16	6	2	0.1875502174795569	0.30925115694832783	0.3102842146771425	0.19291441089497374	
650000	-10644.202878420185	-9855.158298070182	-789.044580350002	-9855.158298070182	961.6871479332176	2.3336532624173305	4.230526838093826E-5	0.5930707492413536	4.5184955623810606E-5	6.817669847161365E-10	0.6193463784558049	-746.8791195795892	8692.110244559686	6956.758988436568	1957.889890324454	44.26687146510349	118.87343465276238	45	14	14	5	3	0.1875502174795569	0.30925115694832783	0.3102842146771425	0.19291441089497374	
660000	-10589.87781798789	-9829.464308943194	-760.413509044696	-9829.464308943194	746.4708040878593	2.6902988205211815	7.32297570371064E-5	0.7384376303938882	7.193423662647657E-5	2.550464013880205E-9	0.7656107593603856	-719.8461809588642	6057.53711184029	3860.9032445182193	2006.70154545866	154.10178824169392	58.619536097774585	43	14	15	8	1	0.1875430470915902	0.3160106083103522	0.30008008816380827	0.19636625643425032	
670000	-10588.17061014805	-9845.148799752034	-743.0218103960167	-9845.148799752034	523.5520058055218	2.7815958216759347	9.377998216835852E-5	0.6492012264071843	8.840430389102513E-5	3.604387536773126E-9	0.7127026403011281	-703.3220922573458	6272.31394146959	2088.0387343970233	727.02990659846	445.92828658307434	93.39432360094324	46	15	9	2	9	0.1875430470915902	0.30485945904277234	0.30008008816380827	0.2075174057018302	
680000	-10568.950440543284	-9820.667579406665	-748.2828611366183	-9820.667579406665	562.4228937802021	2.7815958216759347	8.202249687151856E-5	0.8008809827474338	8.315209926649184E-5	5.300852964242502E-9	0.9234559379355276	-705.7473224221499	6938.829891715145	5008.7597893253305	781.8932535744093	776.7241022884225	209.64048382053352	7	42	20	4	8	0.1875430470915902	0.30637639908068426	0.3046984731325413	0.20138208069518523	
690000	-10583.73803141795	-9849.668823862166	-734.0692075557837	-9849.668823862166	558.1460796736677	2.4911359915922935	8.95170509654621E-5	0.7436655060495303	9.863852355174461E-5	4.3953109291594836E-9	0.7252435163536712	-694.4668807967895	1622.1278535805325	3680.1297109522434	632.2692028306833	396.90667088444764	210.5780811191219	1	48	22	5	5	0.1875430470915902	0.30409476075924274	0.3046984731325413	0.20366371901662675	
700000	-10608.258433790259	-9864.511941523077	-743.7464922671819	-9864.511941523077	546.4798875333049	2.4164895587382715	8.666800353218898E-5	0.6710799355783483	9.205287133946143E-5	3.2590896932738343E-9	0.6912095176626756	-700.8848182946629	4069.746524416924	5037.30900268449	1938.3203006090275	1582.2868788931178	44.748892560292944	5	40	8	19	9	0.1875430470915902	0.3105752664941943	0.3046984731325413	0.1971832132816752	
710000	-10589.154988484785	-9844.752349050897	-744.4026394338879	-9844.752349050897	583.7559268838396	2.3364258446985153	7.755746700053315E-5	0.6389037010888547	8.061261719010209E-5	2.043998748313517E-9	0.6065339470049621	-702.1927034712793	4762.031146195749	2514.196196541332	2358.969281129687	1519.1721106915772	103.11518051477282	42	6	7	17	9	0.19607541605948972	0.30516625910730205	0.31010748051943354	0.18865084431377568	
720000	-10541.890726220072	-9822.783604926915	-719.1071212931565	-9822.783604926915	392.5720529198261	2.420345350773938	9.754626631057295E-5	0.7002164772835986	1.1077611620483559E-4	6.636571529101352E-9	0.8400312150179929	-677.645073563683	4024.1320495943014	3192.878683573474	959.9817481786915	1203.6221124552487	92.64587633159374	19	25	20	8	9	0.19456931483810813	0.2970222333342483	0.31010748051943354	0.198300971308211	
730000	-10530.124375478501	-9832.974614734805	-697.1497607436967	-9832.974614734805	337.1789791731744	2.4682233852104964	1.1657245870695962E-4	0.6717602276907347	1.4133527235133382E-4	8.432983254546485E-9	0.7335415414601445	-658.6791642426881	3010.4859395278045	659.3563252764841	1365.7224425855636	294.2015612213477	63.89118463068804	31	7	10	32	1	0.19456931483810813	0.2970222333342483	0.31010748051943354	0.198300971308211	
740000	-10537.346636484266	-9838.096254693088	-699.2503817911787	-9838.096254693088	379.7233866006697	2.4928874857490215	1.2974715655520922E-4	0.5897939704663144	1.3901593788360068E-4	6.359956310122827E-9	0.6223965807606898	-658.868534743721	4025.687295396561	2573.6464518134558	2352.7927241493107	397.714989369922	154.47485860880334	24	3	20	28	6	0.19501778484245635	0.2970222333342483	0.31010748051943354	0.19785250130386278	
750000	-10504.034594731362	-9850.294041842106	-653.740552889256	-9850.294041842106	258.69336509435635	2.4928874857490215	2.0261679370054314E-4	0.5284558479075243	2.1653163700060572E-4	1.3984075214197667E-8	0.5965275883722913	-613.9463596130481	2532.493143468241	2762.586125152258	306.9682673486187	811.2556474174628	56.454480706050056	9	35	21	8	8	0.19501778484245635	0.2970222333342483	0.31010748051943354	0.19785250130386278	
760000	-10504.959966058774	-9821.890558707295	-683.0694073514785	-9821.890558707295	264.17428739236783	2.4928874857490215	1.705706446200329E-4	0.5726898894878277	1.8303590490037058E-4	1.2200520276013439E-8	0.6568661905825608	-645.1995032960228	2004.6490745333856	1720.7245589571012	608.0811664655687	583.668545644874	147.2059145458067	8	36	18	14	5	0.19434917780311334	0.29769084037359134	0.31013214329374617	0.19782783852955016	
770000	-10500.642635798185	-9831.250268576028	-669.3923672221564	-9831.250268576028	269.1807925718952	2.8846698590662836	1.630553773172975E-4	0.6581347878935364	1.9190178407093726E-4	1.7287014176873776E-8	0.7464693047369358	-633.1841305918202	3209.354559092147	1861.7823323420173	560.6153750638749	86.79456736915374	22.6280200780482	14	34	25	7	1	0.19434917780311334	0.29769084037359134	0.31013214329374617	0.19782783852955016	
780000	-10523.545949441705	-9849.81476831314	-673.7311811285658	-9849.81476831314	256.8874109640114	2.8846698590662836	1.686022706513093E-4	0.6968325600590021	1.877044342360682E-4	2.0700455342184575E-8	0.8336743152251224	-636.3317330877825	2698.642696297211	534.0948985276056	904.7255782853366	251.36523774816183	61.343589999486994	41	27	5	1	7	0.1880946428580301	0.3052478595674527	0.3123848698519545	0.1942726277225637	
790000	-10497.660600279298	-9838.102786110785	-659.5578141685137	-9838.102786110785	232.82006490801348	2.8846698590662836	1.8271355018231294E-4	0.6441300885705362	2.0365210876846507E-4	1.7460204866979522E-8	0.7118715448965349	-626.4894038314641	2188.5369488543192	484.73754278963906	85.93966754505209	57.32498430427472	88.23681920853255	44	29	3	2	3	0.18960388547350157	0.3052478595674527	0.31087562723648304	0.1942726277225637	
800000	-10520.783608450854	-9832.816367416175	-687.9672410346799	-9832.816367416175	320.6214198811747	2.423899371193045	1.3703232954809512E-4	0.70101289925517	1.5429662202443858E-4	1.2698146128449148E-8	0.8282870078833444	-646.0087510451875	2577.646396325576	6835.128943441936	1442.6173815150562	552.5716076714542	95.30382857945243	39	1	2	31	8	0.19141872803925736	0.3034330170016969	0.31087562723648304	0.1942726277225637	
810000	-10527.618389692407	-9851.143774732844	-676.4746149595629	-9851.143774732844	342.62098722949565	2.875453097793645	1.5186896415397854E-4	0.7145486775193506	1.6340976849390222E-4	1.811814864279797E-8	0.8445107553540561	-634.2624464737398	2199.354134778933	5508.199032159827	3033.994537878791	439.49692836708437	122.49311705313279	30	4	10	29	8	0.18787883142077338	0.30697291362018087	0.31087562723648304	0.1942726277225637	
820000	-10502.082808095867	-9828.555751200569	-673.5270568952975	-9828.555751200569	264.67859342609717	2.5491395515661286	1.586640575905333E-4	0.6909498557700318	1.7400662085390167E-4	1.6668939718270012E-8	0.8060201442640811	-633.4767204442954	2612.8132885581454	3185.615557653501	1510.225475765286	572.0874176815349	45.38058444281774	28	11	4	29	9	0.18805785815407308	0.30679388688688114	0.3065698256436809	0.19857842931536585	
830000	-10503.104838657746	-9835.385094287547	-667.7197443701996	-9835.385094287547	257.25030474463153	2.5491395515661286	1.8229745893588506E-4	0.7219372713364054	2.0068764299640936E-4	2.4991773758446294E-8	0.8301385160599476	-628.8163779946483	1257.2254951564362	2082.3817777266922	1722.8130985017801	476.35716457367135	39.332416230410765	27	12	5	28	9	0.18852994277918125	0.3034131061711764	0.3065698256436809	0.20148712540596245	
840000	-10514.830477073072	-9835.591495922159	-679.2389811509138	-9835.591495922159	269.23604130902805	2.5978626040637316	1.539661086009153E-4	0.6884913036502942	1.797215950302074E-4	1.517879850474435E-8	0.7671389591848281	-636.9753742963386	1617.0841009719359	6310.751825900002	1779.3277987623533	462.06757577994625	109.01575465378914	22	10	9	34	6	0.198512329043379	0.3058607981703747	0.2965874393794832	0.19903943340676417	
850000	-10545.252521328013	-9855.0631549108	-690.1893664172125	-9855.0631549108	327.23381166988173	2.6118294987654256	1.4344021532085367E-4	0.697939730517674	1.6597005122058182E-4	1.1537940158540978E-8	0.7471528732457657	-650.2429599286802	4208.374093802078	3204.0890136057974	833.9487112961709	492.74875528265727	85.06930812691691	4	34	12	21	10	0.198512329043379	0.2979057841483211	0.3045424534015368	0.19903943340676417	
860000	-10558.521959329737	-9841.818039915355	-716.7039194143813	-9841.818039915355	426.37829123347376	2.7746987515564094	1.1296074810160836E-4	0.7467750556889214	1.2179373412741975E-4	6.4784279893924105E-9	0.7729482170488988	-672.4881608766063	4180.5756761960165	3013.7243004003567	6614.375230743022	922.5183355916923	144.67366644786466	27	5	9	30	10	0.19135233216157752	0.31648736927202087	0.2942131599008453	0.1979471386655573	
870000	-10563.3991616087	-9853.948332293789	-709.4508293149121	-9853.948332293789	415.0349040018915	2.7618224129340647	1.2046077541737016E-4	0.7053906567909646	1.3777212844511748E-4	8.154603838357495E-9	0.747102054544813	-664.5195200660792	4958.599941399091	14204.28381962908	2248.014025509823	685.1926960405372	153.521590681667	7	1	45	19	9	0.19135233216157752	0.31648736927202087	0.2942131599008453	0.1979471386655573	
880000	-10571.997408435447	-9843.884317864538	-728.1130905709088	-9843.884317864538	591.4128974084663	2.7618224129340647	9.122311144223141E-5	0.7387664313681288	9.77332546757451E-5	4.3526162974750745E-9	0.786572103157076	-684.9585930301317	4206.735557293618	9010.548149411985	1318.1936663961142	600.1742357976643	223.84142610095668	2	24	15	31	9	0.18681740517112388	0.3264017920132391	0.2888336641500807	0.1979471386655573	
890000	-10561.653671544782	-9824.96638620166	-736.6872853431219	-9824.96638620166	514.2826471320114	2.5649720671547067	8.366604709357635E-5	0.8463651289028649	8.60457294500869E-5	4.8222834953808244E-9	0.8915025131345672	-692.8583462231213	5293.820742211614	6962.229202884342	1207.6777637165783	1276.2771912873368	134.48761634598117	19	14	14	29	5	0.18681740517112388	0.30101377033015736	0.3235152118352971	0.18865361266342265	
900000	-10602.727513107624	-9839.83235000214	-762.8951631054834	-9839.83235000214	574.6636660604823	2.765725672889636	7.527575201387394E-5	0.7798980030308625	7.838086609434494E-5	3.942050365551567E-9	0.8577243950973075	-718.1879584768772	15861.955111111622	5435.702408759598	2747.606736111081	860.1098340935932	112.2837990141146	3	30	31	10	7	0.1890741524025096	0.29875702309877167	0.29834399361692027	0.21382483088179946	
910000	-10552.302420344555	-9839.331178601242	-712.9712417433129	-9839.331178601242	420.29412081547684	2.765725672889636	1.0541769024396941E-4	0.6837459052738114	1.1371498143042132E-4	6.298719581340233E-9	0.7493787585343994	-669.692784140069	2278.552195784773	5869.191678603733	4411.116504144637	731.4185428468086	127.88125193080477	15	12	10	34	10	0.18597914607302632	0.30185202942825495	0.29834399361692027	0.21382483088179946	
920000	-10562.379190030604	-9843.795060027023	-718.5841300035806	-9843.795060027023	374.40050901884064	2.531292341930295	1.1975473455261324E-4	0.6109996000563398	1.2399808692812686E-4	6.522171904000773E-9	0.6958291796880339	-675.2217652842655	3859.1163392371923	4952.565337128469	5018.368232890604	1174.6941093141156	75.00007828467545	7	19	13	35	7	0.18075035068273698	0.30999943543043	0.2940961387222187	0.21515407516461532	
930000	-10591.758344719841	-9842.847168396793	-748.9111763230492	-9842.847168396793	495.5805905399105	2.502755062106732	8.238607113976157E-5	0.6937386557268381	8.774368265633464E-5	4.551809185417842E-9	0.831281363625272	-704.405629009415	5575.61736544734	7887.252152298103	1405.6811531466722	1920.3312256957108	181.03958626587766	25	15	13	21	7	0.19219370214246537	0.30267534800490153	0.29723972778203545	0.20789122207059865	
940000	-10551.918923236197	-9842.020986020167	-709.8979372160295	-9842.020986020167	382.331893343875	2.654401659096735	1.2106120636762894E-4	0.7032394438979532	1.3234749777578888E-4	1.0062640156753666E-8	0.8548058317516644	-669.5773318892556	2415.297855406343	3230.354546834375	763.3897989135219	764.015105818899	232.03683915081177	17	31	1	24	8	0.19219370214246537	0.30267534800490153	0.31612123135236175	0.18900971850027237	
950000	-10529.280228648859	-9852.38843263793	-676.8917960109285	-9852.38843263793	276.7158138757238	2.8396298981370736	1.595102737829984E-4	0.6063624087555869	1.6371092912802128E-4	1.3233605583207375E-8	0.7637158684399239	-637.1763008715652	1398.8763641197008	2673.25746079051	405.47243955041307	879.5918448061843	60.41184361729486	6	38	18	11	8	0.19219370214246537	0.30267534800490153	0.3004966441394036	0.20463430571323055	
960000	-10525.91751067383	-9842.955684994986	-682.9618256788428	-9842.955684994986	272.16450324844817	2.8095141581739957	1.6115368416129232E-4	0.6563641064330376	1.7191252125215494E-4	1.4389173488930502E-8	0.7409323355084699	-643.2650163649496	3211.283442039657	1810.4824746662805	1468.9692607110403	637.5780331743358	50.06492225737064	25	9	15	23	9	0.19219370214246537	0.301528877412166	0.3004966441394036	0.2057807763059661	
970000	-10529.099210317894	-9838.705297968962	-690.3939123489317	-9838.705297968962	344.11737623033724	2.461213872188138	1.4633957896729796E-4	0.6976008852311538	1.471526825307297E-4	1.1241302600258817E-8	0.7472309626435417	-648.277872383214	4518.384114285816	1601.6396481234806	3164.7930903288934	887.357613486381	27.625007668557476	5	6	31	31	8	0.19219370214246537	0.301528877412166	0.3004966441394036	0.2057807763059661	
980000	-10541.791023072712	-9841.629137579554	-700.1618854931579	-9841.629137579554	345.3612027724958	2.625680652627463	1.4560222763271557E-4	0.7184667651161006	1.495446343113225E-4	1.1160543513488442E-8	0.7504813583642012	-659.2516224120867	3115.955609540801	2805.7755579642812	2269.3189826758503	627.2959926540409	114.42155218532724	7	35	12	19	8	0.19219370214246537	0.301528877412166	0.3004966441394036	0.2057807763059661	
990000	-10544.52861563088	-9843.193384772407	-701.3352308584717	-9843.193384772407	410.94599350560003	2.869637849067912	1.3128621770006182E-4	0.6957182728523831	1.3581182094302597E-4	8.18717886467588E-9	0.7354250048760232	-659.2097312448321	2122.458147768997	4517.445790360625	2605.929817669078	954.9873834883455	28.304497001768258	19	3	28	22	9	0.19219370214246537	0.301528877412166	0.3004966441394036	0.2057807763059661	
1000000	-10588.349570992623	-9862.447007047438	-725.902563945185	-9862.447007047438	639.1673094746413	2.620352010615769	1.0431690259324192E-4	0.7146737721113051	1.127997888810995E-4	8.088227192524928E-9	0.827876625187093	-683.6231321370178	1724.6334553775519	2235.4809873217882	3830.233363889157	1555.4635190198958	178.30087701630336	4	25	10	33	9	0.19219370214246537	0.301528877412166	0.3004966441394036	0.2057807763059661	
1010000	-10579.941549847086	-9843.344701236238	-736.596848610849	-9843.344701236238	599.2044621033638	2.24824959260879	9.588832437577979E-5	0.7323383883670602	1.0349715437210343E-4	6.163146366636069E-9	0.8012624701564296	-693.3010289971994	6044.038506713635	4195.019113868204	3169.527029322236	1169.0159802841993	175.59968131919018	10	8	42	12	9	0.19282721325762994	0.30361765246348	0.297774357972925	0.2057807763059661	
1020000	-10575.182650888399	-9847.792980165621	-727.3896707227773	-9847.792980165621	440.8367275831334	2.4175807612372173	1.0241656668558236E-4	0.7826589491549543	1.1303838937950037E-4	6.320443554595844E-9	0.7914052780219456	-685.0595875424369	6279.281414670486	3705.890888925765	1031.9092892757242	1089.9486887254825	98.12222362098537	28	12	4	29	8	0.19282721325762994	0.30361765246348	0.297774357972925	0.2057807763059661	
1030000	-10610.67518236553	-9840.468488491122	-770.2066938744084	-9840.468488491122	756.6114943060801	2.7606645837971207	6.166409079887921E-5	0.6996096544468094	6.605781847290567E-5	1.6003398138526848E-9	0.6787601120124923	-724.6292304070014	10483.427925775475	6860.077278391337	3338.3869160710883	2228.046656613007	144.02443528662624	7	23	19	24	8	0.18825575548181925	0.3162783697591057	0.297774357972925	0.1976915167861511	
1040000	-10667.357895298202	-9840.78805533691	-826.5698399612913	-9840.78805533691	1803.6779317239564	2.933593009886824	3.646543213851208E-5	0.6843353041228808	3.6480447796696347E-5	4.3736391901911736E-10	0.6600169681224332	-778.5498405160347	11379.30165033693	9696.436478462325	5476.848609792065	5362.472361166391	127.47054163125526	12	32	18	11	8	0.18825575548181925	0.3062971877666085	0.297774357972925	0.20767269877864833	
1050000	-10698.623453076863	-9839.945432795459	-858.6780202814035	-9839.945432795459	2078.43293528882	2.950306746169248	2.486850592021228E-5	0.6035041547464588	2.6479806307499035E-5	2.4759605515454475E-10	0.670014190833586	-808.9655424540356	18009.71829217303	19708.758160399386	6473.281049028237	6048.886502965942	626.0660452509819	21	7	35	9	9	0.19553582674066827	0.3068385340758449	0.297774357972925	0.19985128121056295	
1060000	-10677.68382839464	-9831.345367375428	-846.3384610192112	-9831.345367375428	1630.771118720278	2.842785466938767	2.57220501937915E-5	0.5384345912171582	2.7602058956231808E-5	2.2625526119249847E-10	0.6119149390365451	-799.7868804314207	18424.88107637585	6115.787835023756	7871.713616260351	1254.304895243536	357.84056647562426	44	18	9	3	7	0.19553582674066827	0.31212833656475375	0.29760803069313296	0.19472780600144612	
1070000	-10767.443812279016	-9842.692444711989	-924.7513675670266	-9842.692444711989	4241.036046029622	2.814731619002916	1.0510057582098707E-5	0.6638569676001268	1.101756971789528E-5	5.5479499159030824E-11	0.7851484481327774	-874.9888438888065	37510.54641189247	6296.144304634373	10171.153406260137	2425.390511520328	1143.8287691165049	46	8	20	5	2	0.20174793896106452	0.3043407177264194	0.29760803069313296	0.19630331261938422	
1080000	-10787.237925153117	-9838.429315295854	-948.8086098572622	-9838.429315295854	5865.50622314226	2.368886668529966	8.185283765192996E-6	0.55793561460691	8.408152132711268E-6	2.452577225844766E-11	0.6287843298448702	-896.3380749337305	51459.736024894526	9367.769141823734	18809.01016085518	8044.904670617907	2127.269203928837	43	3	17	14	4	0.20174793896106452	0.3043407177264194	0.29760803069313296	0.19630331261938422	
1090000	-10786.437301578419	-9853.194423401166	-933.2428781772514	-9853.194423401166	4252.882018234093	2.550265516785423	1.0729345159486914E-5	0.5228328569291463	1.0548060612925137E-5	3.040944028032909E-11	0.5460631713050298	-882.2737838203334	33286.8075225057	17165.467357602465	6573.194020258775	10312.254607649847	357.20215797456194	32	35	2	9	3	0.20174793896106452	0.3043407177264194	0.2968767826419702	0.19703456067054695	
1100000	-10754.053110655053	-9834.825027391731	-919.2280832633223	-9834.825027391731	4210.170957686688	2.550265516785423	1.0344966505888822E-5	0.5957701209518499	1.1067328196956258E-5	4.27830278299852E-11	0.6563721822592258	-868.396383399058	49182.61804325502	18710.607564915674	11831.553065264667	4564.29889340818	344.0699945480161	42	3	27	6	3	0.20174793896106452	0.3043407177264194	0.30594466901306555	0.18796667429945163	
1110000	-10812.975610290228	-9862.219020014472	-950.7565902757551	-9862.219020014472	5677.441360639561	2.6981560532055497	6.980518823161783E-6	0.5393146432272987	7.618552555066782E-6	1.5768703228118388E-11	0.5742778157261547	-897.112101608428	104292.55310020676	50369.05035030614	13785.169432958406	7282.752442619758	194.29883149214217	28	8	30	11	4	0.20174793896106452	0.3043407177264194	0.2943886907702475	0.19952265254226972	
1120000	-10825.22751276256	-9861.165871284944	-964.0616414776159	-9861.165871284944	5967.1217650844355	2.405239453444068	7.453724823627379E-6	0.6169220683529193	8.350798098448689E-6	2.93246566244284E-11	0.7042947884839967	-908.0856940888661	75458.53920953556	25423.29989624511	18453.337371466714	31791.495112047483	8525.058737772819	23	23	9	15	11	0.20174793896106452	0.3043407177264194	0.2943886907702475	0.19952265254226972	
1130000	-10822.50918701607	-9830.8891716373	-991.6200153787705	-9830.8891716373	9693.357630255814	2.6347046358278243	4.691171526436405E-6	0.6021874816048517	5.270913072089984E-6	1.0792641537859076E-11	0.6990766629662547	-935.9421947061758	80623.63966430924	67983.51497296123	17111.103283357505	17187.873084034596	3330.268343701606	33	11	21	15	1	0.1777932539009402	0.3043407177264194	0.3183433758303718	0.19952265254226972	
1140000	-10832.038744987321	-9844.244190350117	-987.794554637205	-9844.244190350117	9129.448579970034	2.6424568426064163	4.788456784140183E-6	0.5132396421367231	5.369357222190988E-6	8.161105306632618E-12	0.6113456957941878	-934.2050510409005	80598.69106120845	81466.7997833453	24480.002988504253	2799.9013407974335	1005.1521825916855	22	20	34	4	1	0.1777932539009402	0.3043407177264194	0.3183433758303718	0.19952265254226972	
1150000	-10748.2191005375	-9830.395637639776	-917.8234628977243	-9830.395637639776	4420.805780899939	2.555907212421617	1.1710504008155255E-5	0.48885715793617196	1.2289530656966366E-5	4.273166136825532E-11	0.5594782682951773	-868.0363251908483	21489.828293110193	37361.59641641828	9995.139208271159	1105.6984800766488	1362.6264117714447	7	42	23	1	8	0.17602391111156612	0.328635352789811	0.2958180835563543	0.19952265254226972	
1160000	-10655.126604629859	-9832.81570705069	-822.3108975791702	-9832.81570705069	1476.4365765514194	2.7004037219529464	3.1001973485388224E-5	0.5148029419088522	3.416350177869663E-5	3.809663851143774E-10	0.5876479415157507	-776.4550775094139	10522.223249319739	14430.049842848723	4267.6416878496875	973.934878773638	715.1748299389234	23	21	29	4	4	0.1854550652697121	0.328635352789811	0.2958180835563543	0.19009149838412376	
1170000	-10657.414110097978	-9828.689044155459	-828.7250659425192	-9828.689044155459	1734.2520548861714	2.561774714289523	3.012605934790544E-5	0.5285768510054657	3.28118539799955E-5	2.7489766416970215E-10	0.5242810728847676	-780.6395154411216	11060.366965752217	17273.739099258524	11189.18272143032	2712.2353161973488	388.21446881391677	22	17	14	20	8	0.1854550652697121	0.2980990071538747	0.3198045863186958	0.19664134125771854	
1180000	-10657.611338903069	-9839.96435060306	-817.6469883000088	-9839.96435060306	1608.1000717069012	2.561774714289523	2.862715336182903E-5	0.595810189307785	3.102942926849388E-5	2.9770411006265585E-10	0.6037888344259337	-770.3698339982428	8194.100143086205	11561.839277093639	2153.3325926760203	4414.622956666627	310.25073260018735	9	37	20	7	8	0.19672142140116075	0.2925698068705179	0.31710839028339166	0.1936003814449308	
1190000	-10672.065890360165	-9858.949991573656	-813.1158987865088	-9858.949991573656	1403.6430868163604	2.52716458632537	3.7399336035538424E-5	0.6913646619943818	3.842315101338194E-5	8.65034418351418E-10	0.7556659505172599	-765.9192529225833	11120.725310472431	11358.73259918078	6087.634534473305	3009.410399647611	92.25201707189677	7	41	2	23	8	0.19672142140116075	0.2925698068705179	0.31710839028339166	0.1936003814449308	
1200000	-10663.035374146404	-9836.16667709387	-826.868697052534	-9836.16667709387	1682.853052691305	2.7045557785700134	2.9614217539248613E-5	0.5869241060958946	3.0493906113293485E-5	3.2909774576670483E-10	0.6256779304442386	-774.7677645642682	12363.73106335774	14338.397685599877	656.3273488088519	4812.588769324187	213.0415934565713	31	21	13	8	8	0.19672142140116075	0.2925698068705179	0.3191821436640064	0.19152662806431608	
1210000	-10718.665641991918	-9834.99664085989	-883.6690011320286	-9834.99664085989	3501.133279800478	2.3448533619384984	1.3000330066693435E-5	0.5549438978926052	1.456641152378732E-5	6.772814772299779E-11	0.5729836641848408	-833.3603088281822	23637.17529484941	28156.773085856967	2197.6068331504503	5256.1555713066955	561.2935327421472	10	42	13	9	7	0.19672142140116075	0.2925698068705179	0.3191821436640064	0.19152662806431608	
1220000	-10837.816666373243	-9843.64018003395	-994.1764863392931	-9843.64018003395	9814.862502514778	2.673819948270166	4.003380746030624E-6	0.5410444297077884	4.558552897389754E-6	6.813026950979374E-12	0.6181489292395214	-936.4791526367165	117306.19158988865	60430.27375819499	9929.70425948124	30940.3145518457	1122.4827884135118	21	28	17	9	6	0.19672142140116075	0.2925698068705179	0.3191821436640064	0.19152662806431608	
1230000	-10761.428047128531	-9830.310146064885	-931.1179010636464	-9830.310146064885	5410.800696920991	2.643421649464029	7.222605152833729E-6	0.618896485796288	8.601212040014358E-6	2.733680875552657E-11	0.6733120225737099	-876.1255985848119	37127.611133487626	50729.65098897268	7347.796359288478	19036.096716080636	626.9472210374669	12	34	20	8	7	0.1976485877827726	0.2901643523840027	0.3116374583085427	0.20054960152468307	
1240000	-10769.222102893604	-9839.049947851176	-930.1721550424288	-9839.049947851176	6297.119904569459	2.6137083334485838	7.95313889445258E-6	0.568160196894635	9.08999668106477E-6	2.8498836771215238E-11	0.6325010733324306	-877.6688940788359	49044.04283692731	51239.23277251677	5172.874118115223	6828.286547717944	1180.6236748012202	1	41	27	5	7	0.1976485877827726	0.2901643523840027	0.31680627057354904	0.19538078925967675	
1250000	-10792.403115473806	-9814.665251161352	-977.7378643124534	-9814.665251161352	8761.565567850264	2.6851563130689766	5.943285731784555E-6	0.6195974972092302	6.516105037961806E-6	1.5290419708810278E-11	0.6739739902217133	-921.7370150450251	37248.59787941445	92543.64442757344	20661.985802810956	16807.60738891032	1467.4488121814843	11	36	23	6	5	0.19579848007786987	0.30757388910569117	0.30942052912196594	0.1872071016944741	
1260000	-10822.71848923287	-9838.441208272865	-984.2772809600038	-9838.441208272865	9786.318560464046	2.756318311903563	4.852145012606227E-6	0.5861708437911772	5.448026502666304E-6	8.805991216222591E-12	0.594305920802911	-928.4482977586844	63882.70388709264	93551.11095983308	17277.83165424403	14928.718879585787	3256.167803083623	14	34	4	20	9	0.19579848007786987	0.3161241609623044	0.29062384223375726	0.19745351672606956	
1270000	-10808.41018099075	-9849.202252846513	-959.207928144237	-9849.202252846513	7259.183617883041	2.394134781646774	7.1448504968731774E-6	0.5731496503117512	7.570483325045654E-6	1.8485674428204952E-11	0.6250821802217895	-904.3690141326648	50563.688112086944	39676.92360223198	48283.99678383362	10625.597557696296	3585.4477551577397	1	7	39	26	8	0.19929049796729945	0.30440485585400817	0.3039902450666425	0.19231440111205098	
1280000	-10784.757331585739	-9847.272882281311	-937.4844493044275	-9847.272882281311	5533.6088186249235	2.8500129786454753	9.347907080770903E-6	0.6567757829998789	9.47396225065113E-6	5.149619759682382E-11	0.8003538415442517	-882.1702181206136	47901.17490069835	61662.011198546345	4924.667631452031	12138.707620985988	6893.327605556616	25	17	20	8	11	0.18169245367891557	0.30440485585400817	0.312193918232189	0.2017087722348884	
1290000	-10776.24969106953	-9843.190104321664	-933.0595867478661	-9843.190104321664	5933.357832799896	2.825516837861711	9.369033123507072E-6	0.6198095109938947	9.639596346519074E-6	4.1775118256811575E-11	0.7133287580150798	-878.3189262725543	54029.15860166518	56691.32552370749	24023.57034470037	11853.803819346682	3253.3813319066717	38	6	2	23	12	0.18169245367891557	0.30440485585400817	0.312193918232189	0.2017087722348884	
1300000	-10795.767324795732	-9839.876171050057	-955.8911537456754	-9839.876171050057	7327.959082076138	2.4931708414957474	6.969337452309881E-6	0.6941984495078405	7.378962971051768E-6	3.5854706801403836E-11	0.8225077376661472	-901.5764717453412	49513.43601442707	81690.9522010246	12506.365479224334	5972.147059286547	3334.0818608122695	35	6	23	16	1	0.18169245367891557	0.31971839365035454	0.29688038043584264	0.2017087722348884	
1310000	-10797.038812834264	-9836.702823686734	-960.3359891475304	-9836.702823686734	7047.668089626344	2.4931708414957474	6.369252325367182E-6	0.6960010081579252	7.207007408349575E-6	2.9882744338222196E-11	0.8007897196521488	-904.698322653753	14484.974312741946	65922.56675906148	23712.518722496476	10180.666853185709	3209.727924178956	5	36	6	27	7	0.18169245367891557	0.3214303092767631	0.29688038043584264	0.19999685660847988	
1320000	-10807.899315728555	-9861.493726387384	-946.4055893411714	-9861.493726387384	7104.17501223708	2.6241702113286824	8.14293823815377E-6	0.5818550459200805	9.180224524789872E-6	3.432099567533223E-11	0.6764622276003465	-892.3863290581581	44945.374713920086	27960.29555564273	4281.360479651958	14304.083227681167	3112.935364882837	32	23	7	9	10	0.18169245367891557	0.3031302533538733	0.30927852087705365	0.20589877209015872	
1330000	-10783.157487200719	-9854.371147200101	-928.7863400006163	-9854.371147200101	4930.835293766153	2.732722802354677	8.018401294890152E-6	0.6069819921906655	8.872141141581E-6	3.421590194668987E-11	0.7127585548035382	-880.3932257855297	52411.11221873146	13619.443687550125	5232.599056982904	1171.5119485887267	501.3117529530773	43	30	1	4	3	0.19704781100053625	0.29519621059311385	0.3091772743946337	0.1985787040117174	
1340000	-10746.991437419758	-9832.539036709126	-914.4524007106314	-9832.539036709126	5364.757182735722	2.618877539777856	9.822879742200233E-6	0.7156640962824369	1.0364076217974431E-5	7.291387303943429E-11	0.8964328734672334	-867.3704616173112	42549.64317706217	8680.95533719272	675.8689552398085	632.608300089429	1251.7083570239624	44	29	2	4	2	0.19235195807049812	0.3043271529291633	0.3091772743946337	0.19414361460570612	
1350000	-10736.620186536864	-9860.184996084576	-876.435190452289	-9860.184996084576	5265.101802034691	2.618877539777856	1.624374558138552E-5	0.7079457320284818	1.5992502563562365E-5	1.452265018134686E-10	0.7910670555833407	-827.8097138606481	24101.095632462555	4594.141511940717	462.66887426612334	633.9836233418877	3330.725721461558	44	30	4	1	2	0.19940693722411187	0.3038148132002665	0.3091772743946337	0.1876009751809892	
1360000	-10739.818453992018	-9828.9713795139	-910.8470744781195	-9828.9713795139	5500.426349271834	2.8208403161468913	1.0795582467534068E-5	0.6246374152174938	1.1055549884014831E-5	4.490296588497278E-11	0.6456124224930075	-860.726369551159	29881.28783643411	10506.729503356097	22184.122304625165	904.6757125388802	565.694938500128	44	26	1	9	1	0.19940693722411187	0.3134677777007314	0.2995243098941688	0.1876009751809892	
1370000	-10693.354501854306	-9845.84404952338	-847.5104523309258	-9845.84404952338	2130.849637746715	2.5769338436469766	2.3633556199944394E-5	0.5527297083070632	2.4531825724714708E-5	1.701406997731858E-10	0.5555410548168098	-800.3937346344761	16299.541586848185	22649.05201871065	6948.373783818037	440.69889251010574	451.32017277657076	30	12	30	6	3	0.19940693722411187	0.2937760565404556	0.3020320599850699	0.20478494625036386	
1380000	-10696.742799764263	-9838.3555483967	-858.3872513675641	-9838.3555483967	2595.5557642587028	2.480873722818632	2.0774822267764726E-5	0.6915831339064961	2.1994752422165707E-5	2.3592488069841855E-10	0.7456816869325796	-810.186265431765	21699.798029073834	23233.728993309083	6259.470438753445	516.8333672099399	704.0073751375637	6	34	32	8	1	0.19916516400031267	0.30270622882978093	0.2933436609195437	0.20478494625036386	
1390000	-10624.40023708081	-9850.203885212492	-774.196351868319	-9850.203885212492	1190.6067375193763	2.480873722818632	5.616336825649036E-5	0.6802537453964108	5.4708974611420246E-5	1.535489491540553E-9	0.7474508247201613	-731.0694465332175	6924.4952030770355	8156.800488159901	2039.1876524575546	284.4377008438789	350.01392700139166	13	27	31	1	9	0.19916516400031267	0.30270622882978093	0.2933436609195437	0.20478494625036386	
1400000	-10564.529311810138	-9840.319038864864	-724.2102729452753	-9840.319038864864	598.6277574938548	2.480873722818632	1.1541896955720707E-4	0.7900439210478495	1.1079735953972884E-4	7.673178363060727E-9	0.8134853008533347	-681.5741486151477	4120.767659361557	5806.5003576915815	965.6309043109068	960.8991433450301	277.17566755533727	23	15	6	28	9	0.19916516400031267	0.29314833591960887	0.3029015538297158	0.20478494625036386	
1410000	-10568.99082320519	-9830.903433169267	-738.0873900359223	-9830.903433169267	665.3829199553943	2.49285397660452	9.929891506117042E-5	0.7553315584580669	9.691362875465953E-5	4.513494521975128E-9	0.7446988937279186	-692.6422081882317	12965.465244565105	3601.485542638941	5434.304969788017	889.5349768020727	319.57418862514874	2	20	18	33	8	0.18467667859934675	0.29314833591960887	0.3173900392306817	0.20478494625036386	
1420000	-10660.228955483086	-9828.952717663744	-831.2762378193415	-9828.952717663744	1870.6381236716063	2.4019893496254188	3.4273681087815936E-5	0.7618657032808681	3.27954255414541E-5	8.035617801448924E-10	0.8825278242012593	-780.5162559293158	59779.416471377306	7975.87740006712	10318.455821157208	2322.5378457063384	1237.9901089975406	1	8	40	23	9	0.18467667859934675	0.300542406884735	0.3099959682655556	0.20478494625036386	
1430000	-10603.181384841333	-9830.107365877699	-773.0740189636342	-9830.107365877699	1320.173734263705	2.629226907483658	6.710875083583183E-5	0.8822533572272282	6.291608374166068E-5	3.9577179335248345E-9	0.9243747463324334	-726.2088345927492	4960.7420965217525	5865.854565576917	4846.746797162054	399.2430141876025	1410.4005382505154	29	15	8	10	19	0.18135236952876538	0.3104252891038219	0.3099959682655556	0.1982263731018583	
1440000	-10599.48075346701	-9844.5032390373	-754.9775144297118	-9844.5032390373	948.6347211533036	2.629226907483658	8.4557068590567E-5	0.7050904382589619	7.594468083062808E-5	5.017728144926493E-9	0.860849149567631	-708.7048410745793	6643.834744395945	6761.912063958052	2701.9476682712684	4024.098543152772	962.1724639022242	12	11	9	13	36	0.18135236952876538	0.30979035617528683	0.3099959682655556	0.1988613060303934	
1450000	-10609.834186447808	-9829.560133946748	-780.2740525010602	-9829.560133946748	1009.5909581740697	2.5986505518049925	6.742430608305931E-5	0.6735467406264359	6.371336344058884E-5	1.6751188890166668E-9	0.6969170005323737	-734.4737872911936	7994.99583878941	5220.666597943608	4187.579668251385	2960.4602958582136	1135.691057605655	11	21	13	9	27	0.1891637693463835	0.3075113527522727	0.3099959682655556	0.1933289096357894	
1460000	-10649.841270967043	-9857.756626745952	-792.0846442210906	-9857.756626745952	1258.1309382576326	2.5986505518049925	5.08878210783232E-5	0.7016088288988696	5.026426652036106E-5	1.0617666126265079E-9	0.6735164683073137	-744.5516323325004	7130.294115256157	7783.606682730979	11269.231242960805	2668.6218858746374	942.7639146119849	16	10	11	18	26	0.19694336226432946	0.2974837907185078	0.31224393738137457	0.1933289096357894	
1470000	-10608.557422654909	-9835.653850844421	-772.9035718104878	-9835.653850844421	989.7265958114505	2.5986505518049925	6.336299999198086E-5	0.5996609486224456	6.206409909928258E-5	1.1233234810389318E-9	0.5993922025997733	-724.7158458420712	11808.582607451433	8648.417092750375	1652.8182191497347	5238.300312156712	846.09055169141	18	5	9	16	33	0.19694336226432946	0.2974837907185078	0.31473060387798	0.1908422431391839	
1480000	-10629.050144246428	-9849.816442846988	-779.2337013994404	-9849.816442846988	788.7771094597239	2.5986505518049925	6.278020760696866E-5	0.5324674289905125	6.298493800861409E-5	9.318358988420285E-10	0.545110432873593	-733.087304605771	4789.7610499428	6996.483660092173	5595.4458349949655	4653.395813630412	1243.1251010514195	5	14	28	4	30	0.1930841522673752	0.30134300071546205	0.3157804779387059	0.18979236907845803	
1490000	-10630.995956527973	-9840.275184683709	-790.7207718442637	-9840.275184683709	1037.152441569654	2.7898592883979347	5.3289294423523814E-5	0.6385606896127216	5.176818123277219E-5	1.0923268394650357E-9	0.7047268231688486	-742.1054699845907	10372.696308714838	12165.328839532074	4238.415812044896	6635.524787700591	887.1057379369471	4	12	2	30	33	0.1930841522673752	0.30114785097707975	0.3159756276770882	0.18979236907845803	
1500000	-10649.847796058995	-9867.43551249492	-782.4122835640761	-9867.43551249492	904.728855406216	2.4151079329054608	5.306532852170832E-5	0.5221472741260612	5.700664755527078E-5	7.761768441233636E-10	0.5411405199046092	-735.6416383786977	4176.679582074509	6693.643349223034	11990.011507566274	3246.905461275356	1104.6918681151196	12	2	24	9	34	0.19445875362632414	0.2965107492036393	0.3192381280915797	0.18979236907845803	
1510000	-10610.712773601683	-9830.687520323692	-780.025253277991	-9830.687520323692	1020.3465061740517	2.7785858033742428	5.1889805139008304E-5	0.6043616543153822	5.523228557250563E-5	1.0522386265203791E-9	0.6674540365904326	-732.5853960996649	4904.167663079337	13035.628405531708	7474.664643556642	2629.177472233952	968.4418746025805	16	7	21	4	33	0.19445875362632414	0.2965107492036393	0.3192381280915797	0.18979236907845803	
1520000	-10628.463682594347	-9833.9824123583	-794.4812702360464	-9833.9824123583	1305.4116692485416	2.5874115907085824	3.9365429660070936E-5	0.5440064453759069	4.4525122798482386E-5	5.418046011765178E-10	0.5694277156451891	-744.7231039308945	15611.790915576312	2986.248733505074	4092.6865349051186	12584.176422337336	1318.2740310682727	28	3	5	5	40	0.19698902419951025	0.2965107492036393	0.3167078575183936	0.18979236907845803	
1530000	-10698.217077195659	-9860.377237290284	-837.839839905375	-9860.377237290284	1734.8983652106758	2.426259224544736	2.8939581295125135E-5	0.5179841257207479	3.0066041751870366E-5	2.8708794213831303E-10	0.6041339605058235	-786.297343858418	14452.813197274934	41512.34629817682	8209.561861112774	6441.685899507698	2051.6912504689944	21	14	6	3	37	0.17627704008666653	0.2965107492036393	0.3374198416312373	0.18979236907845803	
1540000	-10723.766760482777	-9836.380421967384	-887.386338515393	-9836.380421967384	3260.4946434352796	2.426259224544736	1.437542290097949E-5	0.6229116432096031	1.508234027231664E-5	1.009953032964256E-10	0.7318289210377484	-837.2655344425006	25449.61435926614	30275.19455593648	8179.3731061285525	3961.4041305145583	481.8553104126947	3	42	1	33	2	0.20654356692252465	0.30194929542832216	0.30171476857069623	0.18979236907845803	
1550000	-10642.48922691682	-9838.837628567187	-803.6515983496328	-9838.837628567187	1164.73041372256	2.7128225734872244	3.8448246919169764E-5	0.5936518387292259	4.250966342995481E-5	6.052065152316783E-10	0.6094473739523718	-757.9152576664185	10291.455887341453	9440.106129878102	4273.317098967645	777.3689012423278	1068.465865422881	29	13	16	8	15	0.2074794367213188	0.30194929542832216	0.30634556905313476	0.1842256987972254	
1560000	-10647.447687892216	-9849.462140517504	-797.9855473747115	-9849.462140517504	1113.085605033971	2.7128225734872244	4.107938235295254E-5	0.502022697710714	4.2651043512660016E-5	5.846473776037331E-10	0.5945942666006517	-754.790991697075	4129.160373889554	8411.207893571614	1828.831599505919	1219.9282714012274	146.53100252801167	2	48	26	3	2	0.18226195512739782	0.31263676558480374	0.31174474689751025	0.1933565323902893	
1570000	-10646.50787502598	-9848.772694353655	-797.7351806723261	-9848.772694353655	1164.3780744850988	2.487766118076455	3.979243592686362E-5	0.48483517512673385	4.29634482579318E-5	5.846006835360909E-10	0.5712212130567679	-752.7991793582489	15020.38724967858	13323.020493100543	1430.6819864394981	1379.6883088257223	68.06123437517327	13	35	28	1	4	0.19245054997480338	0.29841671249018314	0.3112444571336036	0.19788828040141096	
1580000	-10645.592287586367	-9844.169283208566	-801.4230043778011	-9844.169283208566	1368.0141621240266	2.9879255787898935	3.558216025643046E-5	0.5621081994030241	3.8952989764003635E-5	4.850479286770018E-10	0.5992121055001552	-756.8813694376622	11175.525431290022	10929.234088207602	1815.2503908741894	1008.7203145627805	327.33749089738745	9	35	19	14	4	0.19590544837940926	0.29148738256277135	0.30505750317707564	0.20754966588074483	
1590000	-10662.408062669081	-9849.430342831147	-812.9777198379348	-9849.430342831147	1651.9425802485903	2.3319516709319577	3.115727696212832E-5	0.5454251299791107	3.475783787153271E-5	4.0081721668929163E-10	0.6260958980671668	-766.0039271644066	11244.432912719081	23909.077667415353	3100.4490131730718	1498.5664094946005	436.9864091209222	22	21	5	30	3	0.19781869120030907	0.2895741397418716	0.30505750317707564	0.20754966588074483	
1600000	-10650.859624341074	-9838.0198099877	-812.8398143533749	-9838.0198099877	1671.5991246890158	2.792336634733957	2.855586272738176E-5	0.49027965287916314	3.133325819645176E-5	2.5397017738099923E-10	0.5724327966853735	-766.0461432481815	14394.730451527375	20899.39074311025	720.7191714363165	1649.4147921491199	165.20065632805554	38	10	15	15	3	0.19781869120030907	0.2895741397418716	0.30505750317707564	0.20754966588074483	
1610000	-10628.013046019718	-9859.351781262232	-768.6612647574856	-9859.351781262232	856.4527552431932	2.541628849270609	4.967967469669524E-5	0.4960563739415599	5.748461273154434E-5	7.828339826816269E-10	0.5185712872555596	-727.5806072461213	8134.804402928002	1518.800076249416	694.1335239377083	1120.1777956081396	184.43049047576352	44	22	4	7	4	0.19781869120030907	0.2895741397418716	0.30505750317707564	0.20754966588074483	
1620000	-10679.606912417717	-9854.684729641558	-824.9221827761595	-9854.684729641558	1707.883565121932	2.541628849270609	2.9410540192473928E-5	0.5145479826179584	3.184545287578586E-5	2.7495616520749353E-10	0.5726194992734946	-780.7141255692898	13940.086501496438	1909.0154377800525	1860.2294569655257	1448.184034240804	1514.6303949228657	47	1	28	3	2	0.19793165464246526	0.28946117629971535	0.30505750317707564	0.20754966588074483	
1630000	-10686.278105185223	-9853.174048885037	-833.1040563001857	-9853.174048885037	1958.9981002821094	2.541628849270609	2.7263956874610112E-5	0.49326439583411885	2.691301624345526E-5	2.103094936438243E-10	0.5795807079653671	-789.7619892586941	21699.54733471354	6848.567816432052	1891.8351929688417	431.31629212979396	153.9808311893663	39	5	33	2	2	0.19767822885614456	0.2930368680452142	0.3066459661226409	0.20263893697600144	
1640000	-10649.447873960822	-9854.472493453519	-794.9753805073027	-9854.472493453519	1215.1381966118984	2.7610318945795798	3.9347516442628335E-5	0.4486889882007863	4.389529503039091E-5	3.7619692670511745E-10	0.47927082752604244	-746.0825670549978	12045.15688990586	10823.731357723986	898.0533365939525	4307.199775370269	827.7903216243112	20	26	30	1	4	0.19767822885614456	0.2930368680452142	0.3066459661226409	0.20263893697600144	
1650000	-10623.125816620466	-9843.464726168811	-779.6610904516546	-9843.464726168811	1015.3586985163248	2.591593903775301	5.444991313846626E-5	0.48024618991407475	5.907915045623472E-5	9.0787287781826E-10	0.5677962854092771	-737.6028210447424	5025.92598351608	6380.150790988474	1243.8603863907877	450.5942339852401	660.5002364452891	7	49	15	3	7	0.20437511579309192	0.3071903605140448	0.2924924736538103	0.19594205003905407	
1660000	-10617.362195111657	-9854.824443642245	-762.5377514694115	-9854.824443642245	736.1152910514681	2.591593903775301	6.950924408178495E-5	0.4450916021814249	7.192964467282586E-5	8.568775458582306E-10	0.4678885001498427	-717.5159956641297	5476.566074984155	4751.255579169526	3142.023815427543	4654.736776336701	1089.4631758945713	26	7	6	11	31	0.1841071182270789	0.30605601876051347	0.31389481297335464	0.19594205003905407	
1670000	-10599.584366087414	-9855.86344342837	-743.7209226590447	-9855.86344342837	566.2124656197752	2.591593903775301	9.081943920946619E-5	0.6745963749041438	9.360349217065742E-5	3.5884846802044672E-9	0.697167500961688	-698.5524246897371	2371.4000608355045	6590.681631993614	3515.607927032238	964.19277962767	1755.3472151569554	3	20	26	30	2	0.1841071182270789	0.30474502029421136	0.31520581143965676	0.19594205003905407	
1680000	-10628.066091972438	-9835.841750582047	-792.2243413903914	-9835.841750582047	1380.1321012495575	2.591593903775301	4.73977141320278E-5	0.766461746370269	4.8727216420349655E-5	1.226676697139054E-9	0.7557022195321601	-744.4390769343446	9809.876252823804	3587.6249087042083	9267.444824239368	1415.959246973962	1469.765789125685	15	14	21	10	21	0.1841071182270789	0.30474502029421136	0.31520581143965676	0.19594205003905407	
1690000	-10636.304370412563	-9837.714822081787	-798.5895483307763	-9837.714822081787	1523.671516263352	2.5134623374725056	4.166608551616578E-5	0.7711863282525183	4.2676990988480555E-5	7.362669373646505E-10	0.6623863236980507	-747.6538333831185	3819.8634187851876	26747.328852424656	5996.5903621181515	1172.122683099325	450.31384620438786	11	8	36	22	4	0.1841071182270789	0.30474502029421136	0.31520581143965676	0.19594205003905407	
1700000	-10681.105754682503	-9834.799439554947	-846.3063151275556	-9834.799439554947	2549.6240743373055	2.5134623374725056	2.2309286936077674E-5	0.7218840509087124	2.4890824225203392E-5	3.072016811748897E-10	0.7842246867121108	-793.8849746520593	8266.781220198076	41699.803986867235	8258.830486504234	1418.043942849632	2181.6051325461617	12	8	37	3	21	0.19675362982879727	0.30613187134824055	0.3025592998379384	0.19455519898502485	
1710000	-10665.378200671703	-9836.441314559914	-828.936886111789	-9836.441314559914	2105.7906613872833	2.7174258666179023	3.1149499337189445E-5	0.5870879970997093	3.0286179445048113E-5	3.9358402342979183E-10	0.66436444313651	-777.8473946891529	5935.429841335433	21193.287964384366	9683.47549670877	662.7895795337633	2543.4898065564093	9	21	22	6	23	0.19156792940363204	0.30613187134824055	0.3025592998379384	0.19974089941019008	
1720000	-10655.340240690959	-9842.69730972136	-812.6429309696002	-9842.69730972136	1732.4476109643201	2.254643966824261	3.9562526552219495E-5	0.5906205650247156	3.8078465826345566E-5	6.153701240926988E-10	0.6649824180416813	-767.6104726726131	12370.431725495404	8829.791339580854	2133.397965913682	1496.4537668772464	730.7091124258234	32	18	3	22	6	0.19156792940363204	0.30594494725149163	0.3025592998379384	0.199927823506939	
1730000	-10657.347658831046	-9835.224971442838	-822.1226873882086	-9835.224971442838	1513.7354282691663	2.6707470454355144	3.332427046591622E-5	0.6272548861201697	3.663325115114681E-5	4.589603664183707E-10	0.6525072607349726	-774.8789067002067	13896.46580677998	9023.00575214852	1670.2104166130352	3266.852745593852	1613.5810339578413	27	24	4	3	23	0.19650233718591467	0.3015184007763379	0.31359723446280036	0.18838202757494818	
1740000	-10617.163183055576	-9827.233790275764	-789.9293927798113	-9827.233790275764	1336.6133942938125	2.6707470454355144	4.715076680539765E-5	0.6561005025538246	4.851637285714608E-5	8.05247839156278E-10	0.6420052781029291	-743.8294161832943	5103.161399150048	10655.503606343293	896.465307501523	2087.0855295801707	942.3694418482648	11	37	4	1	28	0.19650233718591467	0.3015184007763379	0.30798831477430033	0.1939909472634482	
1750000	-10625.393721926868	-9832.825893771516	-792.5678281553517	-9832.825893771516	958.8302349043109	2.6707470454355144	3.940475103794908E-5	0.4926386111474221	4.496181857139709E-5	4.2240652438659654E-10	0.5071821090165867	-749.5098877054741	12950.49518608674	8914.729021078876	1282.118445251316	203.79416299481852	359.28892710479295	36	12	29	1	3	0.19628897367061082	0.3015184007763379	0.2986744634979992	0.20351816205505321	
1760000	-10636.600568480593	-9846.52145249001	-790.0791159905835	-9846.52145249001	1191.199343280127	2.4662535446182976	4.216886419747018E-5	0.5292025838256601	4.2933377181586356E-5	5.151630203220103E-10	0.5322527630081856	-744.5640962809567	6061.901935480398	16141.426543153868	950.593583211401	1205.9514732310022	741.3714951728724	12	31	22	5	11	0.20519346728858548	0.2896296796673116	0.2986744634979992	0.20650238954610478	
1770000	-10662.81883456594	-9834.38407563483	-828.4347589311083	-9834.38407563483	1622.9891036279614	2.4355933830315353	3.13447689758913E-5	0.5902348773665899	3.3206701493425163E-5	4.276886472703158E-10	0.6456290948372544	-781.5529883050182	18024.724670531934	10817.318372921145	1865.9635202942088	2858.584903332195	434.8272627988629	32	14	2	29	4	0.20519346728858548	0.3065343966359153	0.28756158629914474	0.20071054977635552	
1780000	-10688.301516857728	-9839.195032584517	-849.1064842732105	-9839.195032584517	2240.6811261392004	2.305587977136378	2.2750350434945528E-5	0.679483961649612	2.4820713245291563E-5	2.868374346287061E-10	0.7052927631296947	-798.9855289049784	13967.443674568418	17517.928019110328	13807.246788879002	5829.243854506147	1730.2287509342998	9	29	11	6	26	0.18428783282321837	0.31330015373357106	0.29788286081947124	0.2045291526237403	
1790000	-10700.841146004128	-9838.986249959573	-861.8548960445546	-9838.986249959573	2595.62294559687	2.305587977136378	1.9531346883654027E-5	0.7240248905691781	2.1501811938437175E-5	2.66761662527177E-10	0.8265720144849783	-812.7311046105787	6486.010852689319	19326.20538855477	8084.86222797583	2696.619926330998	1695.6845735088787	12	32	9	18	10	0.1916645667387171	0.3059234198180723	0.29788286081947124	0.2045291526237403	
1800000	-10668.294707010082	-9842.463594759907	-825.8311122501751	-9842.463594759907	2019.5226589641748	2.588229037164058	2.922061047448313E-5	0.7482899316549004	3.0074097122735453E-5	4.912681050925556E-10	0.7879543055307978	-776.542592598217	10788.957641116245	25984.819359899273	1328.6639422641433	2609.0940755128086	1148.9737388461037	43	2	14	13	9	0.1916645667387171	0.29687544224401524	0.3129654622979286	0.19849452871934004	
1810000	-10675.0557596356	-9831.589955021662	-843.4658046139368	-9831.589955021662	2163.0602031638887	2.588229037164058	2.3859477058698717E-5	0.7197481152464673	2.37195023853188E-5	3.2283101963567404E-10	0.7938603141817113	-793.6856391242105	18423.011256218568	28002.668708087876	3308.2586284886956	1554.6400710329028	2799.0850774822393	21	23	2	25	10	0.18807312305971213	0.29687544224401524	0.31170993249221474	0.20334150220405883	
1820000	-10627.572043566648	-9828.602766855332	-798.9692767113147	-9828.602766855332	1532.4419224724625	2.5474436750692693	3.477425486265383E-5	0.7564488098930114	3.6980150042800716E-5	7.844232941064972E-10	0.8033773008116587	-751.5878193091124	18437.789983616552	12852.227987473452	3537.257040786432	732.6543974589777	1237.6632074804604	6	37	1	20	17	0.19568854630880766	0.29687544224401524	0.3040945092431192	0.20334150220405883	
1830000	-10697.16698078742	-9842.889807957717	-854.2771728297025	-9842.889807957717	2801.4205194881292	2.5474436750692693	1.9214433227707963E-5	0.6584667440454104	2.0050097076564966E-5	1.674550249815887E-10	0.722657518276504	-804.2907416613015	34349.90172249514	33324.084616223765	3811.3889705753013	1629.5961230186244	1973.1471641308904	38	1	9	13	20	0.18395567825059841	0.3099365661452416	0.3040945092431192	0.20201324636104173	
1840000	-10675.107963192539	-9838.590541296755	-836.5174218957843	-9838.590541296755	1622.1025539366528	2.4767269001101306	2.6851452089060982E-5	0.6734421666823418	2.9055171836441153E-5	4.359298110926191E-10	0.792348907008342	-785.8313962506037	23780.108759809824	11547.209078946193	18973.565080847828	1587.3922141976545	2228.3701665205317	22	2	22	24	11	0.18395567825059841	0.3099365661452416	0.3040945092431192	0.20201324636104173	
1850000	-10695.92695939938	-9856.535745926725	-839.3912134726542	-9856.535745926725	2215.925204829554	2.6885725091271757	2.2689543647298327E-5	0.6134734095673156	2.5134457211419715E-5	2.486312701966238E-10	0.6949730426556697	-790.9289795858633	20616.182667235957	19041.666080928448	1166.6825697736424	2490.6878648308884	1287.7787281760236	35	9	10	25	2	0.1903145775059635	0.29785343169856154	0.3098187444344342	0.20201324636104173	
1860000	-10640.764680993845	-9834.948744620418	-805.8159363734258	-9834.948744620418	1753.0779835642174	2.5848699907572223	3.256086708507074E-5	0.7145839516332186	3.3071449113725514E-5	5.905847168210227E-10	0.7869038556669399	-762.0184123841447	14869.243566096706	1509.4639359686614	1116.2754161390733	1394.0061540534837	555.9076217284093	41	8	20	11	1	0.18887040977324698	0.29785343169856154	0.3098187444344342	0.20345741409375825	
1870000	-10708.484368952204	-9836.760379185933	-871.7239897662705	-9836.760379185933	3564.981997881454	2.5848699907572223	1.6934328940284995E-5	0.5139122473814879	1.690340505833132E-5	8.366629959002055E-11	0.5699503941734716	-822.5591061320365	15314.610686890564	37506.01342196117	4956.670154979635	2096.0800562933323	751.942256636849	6	39	15	16	5	0.20080166550651904	0.3074371026814161	0.3020366387097553	0.1897245931023105	
1880000	-10773.125611815185	-9822.770326768183	-950.3552850470023	-9822.770326768183	7470.765320767024	2.388184252970083	6.688625316065039E-6	0.5718711822464088	6.77464572185081E-6	1.845432546483274E-11	0.6987758779785092	-894.7653176491324	60461.373747340884	83458.4057347881	8121.380977361236	14194.493531611339	6859.665818095786	15	28	22	13	3	0.20080166550651904	0.3042067707481422	0.3020366387097553	0.1929549250355844	
1890000	-10745.627857731346	-9851.225754100307	-894.4021036310392	-9851.225754100307	3757.703846591985	2.510162438908984	1.1888154714096425E-5	0.6820650109770655	1.1977073643904426E-5	8.968074449572938E-11	0.8302250547100847	-843.5894523370275	29275.272608041832	34447.14574250898	2646.025730096154	2561.6393729233087	3747.081839984319	15	27	7	12	20	0.20340941847389757	0.2948471368936033	0.3020366387097553	0.19970680592274473	
1900000	-10627.180132430713	-9842.111052738557	-785.0690796921556	-9842.111052738557	986.2918898232118	2.5221555241558726	4.462621294259266E-5	0.6694337303899228	4.593368227760584E-5	1.032393473141057E-9	0.7416442738705231	-740.0813323105242	9017.690780296507	14167.920673597053	1247.5997748032546	938.4024664179959	455.00004699785933	17	23	39	1	1	0.1712615096832952	0.31409217342778883	0.3020366387097553	0.2126096781791616	
1910000	-10626.006965793093	-9843.867363682532	-782.1396021105606	-9843.867363682532	1203.2569079867958	2.6787764600997774	4.2997679186230404E-5	0.6101590178974446	4.6791023715748515E-5	9.262325263982912E-10	0.6653981610249929	-734.031227720808	11356.716522443177	19768.520596979575	14862.40660917985	909.5888085464277	329.0215988914929	23	2	17	35	4	0.18909141222608908	0.31409217342778883	0.3020366387097553	0.19477977563636772	
1920000	-10625.842558371778	-9851.717918697188	-774.1246396745894	-9851.717918697188	829.7901114924355	2.8814907393083056	5.150929468459663E-5	0.6507643591446163	5.5595206719033674E-5	1.280752344417333E-9	0.6976421306688754	-728.0141010696709	9883.357360586366	6668.224860932687	8353.281871860727	734.3249526395705	622.1350947399426	1	1	44	29	6	0.18619948324059177	0.30584619304771055	0.30977772279131244	0.1981766009203862	
1930000	-10594.257419703643	-9843.754649667475	-750.502770036168	-9843.754649667475	515.9259308088037	2.503722475649242	7.331066059866931E-5	0.6329710500515657	7.871508828554425E-5	1.717253318788077E-9	0.6216533371333054	-706.1917375719298	7080.280523659582	5264.641711437868	7007.818110669104	810.9422864147494	41.54511349132613	8	21	20	28	4	0.19641973745095545	0.29209658099140595	0.30977772279131244	0.20170595876632705	
1940000	-10580.968615552381	-9832.362396346069	-748.6062192063123	-9832.362396346069	581.1549941821717	2.7270352114500067	7.638382586395855E-5	0.663942907890854	8.418343262316771E-5	2.7329448405376504E-9	0.6973178934426294	-704.6570204286758	6871.179549135896	6507.304577810123	3592.9498992271083	389.5825358044838	520.1021120322423	28	17	2	15	19	0.19728526274028818	0.29209658099140595	0.30977772279131244	0.20084043347699432	
1950000	-10621.19174357744	-9839.185958589833	-782.0057849876064	-9839.185958589833	1002.161606445849	2.2475335435826445	4.3391456295925115E-5	0.6705730653633221	4.9856709599187364E-5	1.058849371480582E-9	0.7698908551064012	-732.2157019992908	14294.785377100021	4939.037454442798	14387.825079838745	5131.308139827315	889.5061261029383	15	20	7	5	34	0.2028224763130936	0.30244565846205645	0.29603719497867104	0.1986946702461798	
1960000	-10587.063803115947	-9839.217275967036	-747.8465271489121	-9839.217275967036	542.2504776780764	2.5795316484673334	8.89548789843988E-5	0.6670470753896826	9.307390433140129E-5	3.7251289319471756E-9	0.7480507343921938	-700.7384255140132	17869.947067289137	17996.30665852056	4432.725398406734	607.2253710802121	712.245442723179	5	1	45	13	17	0.20014183373021613	0.30512630104493393	0.29603719497867104	0.1986946702461798	
1970000	-10632.820450790652	-9848.106335529747	-784.7141152609051	-9848.106335529747	1004.2992920313566	2.5795316484673334	4.661533936951881E-5	0.7799867336237943	5.1270388119919737E-5	1.678750666817606E-9	0.8807072088798948	-735.060199178809	14607.64365589157	9847.737050175727	3858.6528433892995	8222.229527091626	687.6313776836204	5	7	9	32	28	0.1971475341956984	0.30512630104493393	0.29603719497867104	0.20168896978069753	
1980000	-10621.51867362885	-9843.063282552643	-778.4553910762078	-9843.063282552643	918.6464796340528	2.8995853780330645	5.843752385077188E-5	0.7589433556663696	6.282618926841393E-5	2.693454336791071E-9	0.9303092196773991	-731.0750651958027	6161.3957135021565	13026.034490616757	6478.971902123465	1532.8911702105788	1099.4713715774349	23	9	15	1	33	0.1971475341956984	0.30512630104493393	0.29603719497867104	0.20168896978069753	
1990000	-10578.490974974395	-9826.20931611658	-752.2816588578146	-9826.20931611658	659.7901146708932	2.504348620917444	8.598418730123611E-5	0.7170528558747862	7.918409486260505E-5	4.520850878191707E-9	0.8489382524871874	-704.8412655114422	2890.3019313422037	5965.177334707285	5592.888377825903	8658.43788271879	588.8644205611312	7	11	10	15	38	0.20109196609397878	0.30512630104493393	0.29603719497867104	0.19774453788241714	
2000000	-10591.323158940373	-9843.66816110635	-747.6549978340219	-9843.66816110635	752.4188318252843	2.268279975581834	7.21874241149732E-5	0.6025975158590389	7.282531539695064E-5	2.286833970916149E-9	0.6778279338305323	-701.4864253699122	6706.157729944061	3708.1563655858536	10157.472038449707	1459.0145111251297	520.1604471773393	11	9	22	8	31	0.1882540254547419	0.30512630104493393	0.3070529156824464	0.19956675781787866	
2010000	-10591.699151708166	-9850.470577087708	-741.2285746204575	-9850.470577087708	682.5365269474551	2.607251819105942	6.790755005601316E-5	0.6216695834447706	7.59347139441313E-5	2.298723638776542E-9	0.6978456400359258	-696.19452940643	6039.342586355296	4391.85078771309	7557.394025795939	489.47336783094045	675.2423428752919	13	9	19	5	35	0.1917438127278147	0.30512630104493393	0.3070529156824464	0.19607697054480586	
2020000	-10578.506551912345	-9833.517817546332	-744.9887343660146	-9833.517817546332	817.2640280885817	2.6782360099191194	7.466572576706853E-5	0.6328944716831768	8.19057660905633E-5	2.6850620621280966E-9	0.6739842377074957	-698.5223233777216	5305.811376125256	11169.677542310366	7518.549939465586	1754.2711099568487	531.9306551687604	12	25	4	4	36	0.18370493594516885	0.3131651778275798	0.3070529156824464	0.19607697054480586	
2030000	-10613.987363518356	-9853.417139958576	-760.5702235597798	-9853.417139958576	704.6693708458384	2.6782360099191194	5.852141453469661E-5	0.6846172588841426	6.935397432291495E-5	1.8590546960714396E-9	0.7313263694972827	-719.0866783202865	11940.581680663992	3718.299260002341	1066.9818147025155	302.34041778071673	141.22710088997277	35	9	34	1	2	0.18802905480104282	0.2970579375250107	0.31883603712914155	0.19607697054480586	
2040000	-10600.006166593024	-9844.951991805849	-755.0541747871752	-9844.951991805849	622.9203551191152	2.6782360099191194	6.993117009220526E-5	0.633283391180017	7.604294719553175E-5	2.5749834123369302E-9	0.7480292000447235	-714.5439212321645	9052.944066277685	1456.2167522636275	943.3070515805906	516.0343255725653	139.25827359680073	36	16	22	4	3	0.19782635385088954	0.2970579375250107	0.30903873807929483	0.19607697054480586	
2050000	-10630.367518361534	-9840.125162067272	-790.242356294262	-9840.125162067272	962.0004124439242	2.244270800598672	4.718893900085003E-5	0.522996540320112	5.0166356101942334E-5	7.936394944578707E-10	0.6248716434205457	-745.0896268580897	12392.61098713366	14280.795117044638	1751.6953050277568	1383.7302185895248	316.3614131030513	17	21	8	32	3	0.20016221583272625	0.2970579375250107	0.3067028760974581	0.19607697054480586	
2060000	-10564.307476473079	-9835.212775117569	-729.0947013555102	-9835.212775117569	526.0982660116351	2.511752725318725	9.074683370459457E-5	0.5066281601895065	9.705994551296678E-5	2.356917399756939E-9	0.5605779119505633	-686.5676864133897	3601.9465694602645	9325.95995298352	1312.6038495106848	456.3692127444691	383.4083620441876	3	32	13	18	15	0.20016221583272625	0.2970579375250107	0.3017462169862328	0.20103362965603122	
2070000	-10567.601879794818	-9841.574440999968	-726.02743879485	-9841.574440999968	494.9418256440435	2.6779765690525164	7.800423708589555E-5	0.5618898294880165	8.95572671083756E-5	2.1565853607342455E-9	0.584678229850615	-685.8436624718653	2306.1664629575353	6195.851532294915	933.3725573183781	339.159932219002	19.594532452735656	11	24	42	1	3	0.20016221583272625	0.3083068945102724	0.3017462169862328	0.18978467267076954	
2080000	-10565.424893705445	-9846.954102770618	-718.4707909348277	-9846.954102770618	426.43233171489703	2.5926737611090163	8.505767214632611E-5	0.6302420227912688	1.0194851332459036E-4	3.5146801569084464E-9	0.6472531453007019	-677.2120115209915	2474.543602991275	6260.833365062736	808.0082918199598	631.0187138669274	41.15422066135648	9	26	14	28	4	0.19665452278228499	0.3083068945102724	0.31162986882340943	0.18340871388403412	
2090000	-10552.04578678191	-9832.674516950601	-719.371269831309	-9832.674516950601	507.4197895616383	2.5926737611090163	8.710603341536699E-5	0.5567817329258292	8.911325778609257E-5	2.8676630610332648E-9	0.6658319166972642	-677.2346978582251	2066.5567914152866	8187.927575432814	894.191783040174	568.1913749076476	12.111075153424585	14	17	30	16	4	0.1972109312816877	0.3205047976218844	0.29887555721239467	0.18340871388403412	
2100000	-10593.81553182558	-9844.09393288019	-749.7215989453889	-9844.09393288019	650.3772800079323	2.4197036723759546	7.60274562187238E-5	0.5766526378210004	7.272663838911617E-5	1.9634485481219433E-9	0.648890176695392	-707.0580905118875	6141.540851478762	7437.074073273236	866.8815196921396	953.5726501047475	243.920627497189	25	9	4	39	4	0.195390442553156	0.32232528635041613	0.2883378602328875	0.19394641086354134	
2110000	-10587.717803272177	-9843.52368965357	-744.1941136186067	-9843.52368965357	550.3456532245018	2.5793784038462353	7.827467153896943E-5	0.6481041110281291	8.080854086880542E-5	2.1154314168970293E-9	0.6469255402283809	-701.810812228192	5260.680298991893	6208.716522439057	2014.1267528412752	797.129362501126	22.084404511540242	3	29	23	22	4	0.1918795298453879	0.30364809169276946	0.2914670061456172	0.21300537231622635	
2120000	-10592.187003046402	-9853.888418194385	-738.2985848520174	-9853.888418194385	453.29843186826145	2.5793784038462353	9.665751223519047E-5	0.7792363825537593	9.958790844747917E-5	7.0558959129969426E-9	0.9051555064785932	-693.019288422903	3648.742471907832	5115.807132495369	1224.7721735482817	3235.200514308454	436.4372382530681	2	32	29	1	17	0.19536479151427402	0.3207856741250414	0.28605412830442967	0.1977954060562558	
2130000	-10613.616548552021	-9841.239444639015	-772.3771039130067	-9841.239444639015	961.3741461569093	2.5716513837621915	6.487011382931608E-5	0.7360258427643134	6.643279865327569E-5	2.2657119520152194E-9	0.7859935763544408	-726.9184177524774	11398.65108313962	7754.36563676393	2333.1929119182637	1281.436414789028	1020.8439702807468	23	11	25	7	15	0.18707506126937518	0.3049725025887088	0.30787326749549315	0.2000791686464238	
2140000	-10621.482980143732	-9848.516168481123	-772.9668116626083	-9848.516168481123	754.288368677172	2.699512959813428	5.45217406200846E-5	0.6109790144488174	6.105890526127406E-5	1.1563448615865393E-9	0.6209254567333208	-726.3252423881306	10941.131550722359	11763.474451045917	1127.8859295864613	2466.2445746464077	629.4907432216672	6	24	7	23	21	0.18707506126937518	0.3049725025887088	0.30787326749549315	0.2000791686464238	
2150000	-10613.813637228617	-9837.340029802699	-776.4736074259172	-9837.340029802699	878.8696197955483	2.46130467587916	5.408753537258102E-5	0.6832162126421588	5.8379764452558436E-5	1.5981850277398051E-9	0.7682060856536123	-730.1386186641857	13147.225679655729	17897.873872399025	2977.4035312538963	1204.7311347248517	218.43590088373793	9	12	41	15	4	0.18707506126937518	0.3049725025887088	0.30787326749549315	0.2000791686464238	
2160000	-10612.477830896421	-9838.557204145063	-773.9206267513584	-9838.557204145063	848.9962129336027	2.6608812126743326	6.011514902979625E-5	0.752053795521696	6.255623996013198E-5	1.9887334923729277E-9	0.7970844546931435	-727.3666695110902	3855.8916689659386	10216.169748346794	3380.528133689048	2784.712392613178	774.4705937445091	6	22	18	13	22	0.18765622442131316	0.30506716574402454	0.2954899078523416	0.21178670198232166	
2170000	-10652.921665998056	-9850.636664670285	-802.2850013277713	-9850.636664670285	1158.6707062429023	2.8934742941538922	5.1815896682825455E-5	0.7553326687436427	4.740714268301377E-5	1.2221025561014061E-9	0.784963543574633	-754.0127213986572	9403.921086293763	22604.178887854305	3375.1888698725343	1020.6167855552452	1304.14043761966	14	17	30	8	12	0.18765622442131316	0.30506716574402454	0.2954899078523416	0.21178670198232166	
2180000	-10678.508973498008	-9833.617044083963	-844.8919294140444	-9833.617044083963	1965.9119310517058	2.941690333118254	2.8201612485263872E-5	0.6921879965478787	2.8551680791811236E-5	4.0311150818648025E-10	0.7638339976498626	-794.4609687690095	12145.236382429228	7859.561174703096	14772.508571292921	9461.752480529422	1462.5081640940164	15	1	16	23	26	0.18765622442131316	0.31059410038292395	0.3101259412764397	0.1916237339193241	
2190000	-10685.319673277212	-9841.273490017216	-844.0461832599952	-9841.273490017216	2003.0539527987464	2.7731288854872678	2.6126484840543893E-5	0.7481202243986721	2.8304291094420224E-5	5.410916122442823E-10	0.8729315135261193	-792.2345851588399	12528.7736312203	20094.470177970597	1257.2368215325184	5423.902667029295	3362.05477626431	15	21	7	13	25	0.18765622442131316	0.3117077503722043	0.30840557019277176	0.19223045501371178	
2200000	-10645.573522869736	-9834.131371774522	-811.4421510952147	-9834.131371774522	1424.3481137948554	2.7319826806897374	3.789300401162301E-5	0.5396131587867616	4.216799370935384E-5	5.31308170757318E-10	0.5951730596590359	-764.1784881627983	8704.499398843844	17048.201046167207	5005.166577413711	2214.559279177749	1054.9044559907043	27	7	16	27	4	0.18989596816211213	0.3094680066314053	0.29814262332418856	0.20249340188229498	
2210000	-10669.27601613012	-9841.263439809916	-828.0125763202026	-9841.263439809916	1598.7624853826665	2.7235252989245478	2.9612594458612588E-5	0.5837677708275664	3.291670530410777E-5	4.1565876264720517E-10	0.6566248063063197	-783.5515326250343	14280.987328694402	5510.851918974218	1881.291631092695	1474.788962931895	343.0514873516621	28	32	2	15	4	0.18989596816211213	0.3130514378433591	0.29814262332418856	0.19890997067034116	
2220000	-10678.803357415543	-9836.44253564931	-842.3608217662334	-9836.44253564931	2112.9065602124488	2.7235252989245478	2.6395259080725427E-5	0.5429779850498978	2.7957839875330744E-5	2.4125240939168704E-10	0.6000591875884179	-792.0452944735958	9058.404226688626	13391.758605902922	23798.288090881942	5600.220602165081	2230.3570862895335	4	13	13	28	23	0.18989596816211213	0.3130514378433591	0.30453348379732387	0.19251911019720588	
2230000	-10711.620539145846	-9836.361060251833	-875.2594788940132	-9836.361060251833	2542.738118191825	2.556174766258814	1.9418639199984E-5	0.5001388647399384	2.0355420901332306E-5	1.0552499758296731E-10	0.5530136902585592	-825.6337061063535	11530.141411360073	22117.90825761314	8313.62682417843	4319.9727348063	3994.769176430105	10	23	23	14	11	0.18989596816211213	0.29196809458349826	0.3256168270571847	0.19251911019720588	
2240000	-10722.786851153387	-9834.177589959325	-888.6092611940621	-9834.177589959325	2735.918267091784	2.6527687418171837	1.6122710122763864E-5	0.7066375920800158	1.7426022245230223E-5	1.7918803649804455E-10	0.8193322548330553	-834.9758765502039	24430.15882531629	38213.51756632906	11867.474958221468	14848.675610715298	3640.2024491778884	15	16	10	9	31	0.18989596816211213	0.31821765019833426	0.3028050537990877	0.1890813278404669	
2250000	-10669.588685955247	-9839.359202848409	-830.229483106838	-9839.359202848409	1502.84097535803	2.648640758714896	2.880056316004939E-5	0.6881909119930568	3.281886511479811E-5	4.223530597994215E-10	0.6766853818980033	-781.8929736158017	11604.954504972555	15880.270868581834	6685.270921344973	3265.979670373852	1023.7620392602433	25	5	21	1	29	0.186648593926339	0.31821765019833426	0.30354468446773997	0.19158907140758774	
2260000	-10650.78221306594	-9836.758694276507	-814.0235187894336	-9836.758694276507	1541.0819094128194	2.8312342823262053	3.286207049743839E-5	0.6821891889969511	3.844027943528517E-5	7.149503467874339E-10	0.7625418465567917	-764.3030211330331	10947.91868091012	13888.74645013192	15409.110446187478	4510.740723277198	1578.4281905389741	12	15	6	16	32	0.19267577829474272	0.31821765019833426	0.30354468446773997	0.18556188703918403	
2270000	-10661.285025312656	-9849.652505692313	-811.6325196203426	-9849.652505692313	1622.4726747235609	2.8312342823262053	3.2755662230439235E-5	0.47572554843722786	3.7703538160883344E-5	3.650000779521329E-10	0.5472837635152421	-764.0718487961366	9995.006293141543	20232.77414930764	4821.856343288876	2284.7717646941564	1094.299792741011	19	15	11	14	22	0.19267577829474272	0.3219873789283198	0.2997749557377544	0.18556188703918403	
2280000	-10669.331131809819	-9848.63695428694	-820.6941775228792	-9848.63695428694	1504.9135042172563	2.832695507383318	3.233337669094554E-5	0.5290771348213885	3.648808579417863E-5	3.423010265643589E-10	0.549391000625105	-771.6994543227712	6207.120853529449	7877.751092018936	20883.66957485526	2936.129569854295	1699.9483231078175	9	14	12	15	31	0.20230344992663657	0.3054417871869605	0.3066928758472198	0.18556188703918403	
2290000	-10699.991619313641	-9845.113817757468	-854.8778015561734	-9845.113817757468	2184.3918145314965	2.549190068478974	1.845095552215526E-5	0.5473695224437691	2.3369460358801707E-5	1.2952042553697483E-10	0.569199619521966	-801.1892513822623	10414.242857345624	22967.88631712312	59124.0981226993	8187.581536053947	2336.06325862511	6	17	6	20	32	0.18682381701237388	0.3209214201012232	0.3066928758472198	0.18556188703918403	
2300000	-10719.12608498782	-9846.969834141399	-872.1562508464203	-9846.969834141399	2824.5199780506	2.5244560055426204	1.5728124901293273E-5	0.504276974165574	1.8983868940315126E-5	7.92263307535168E-11	0.5320868168149461	-820.0001702630112	38069.49394138386	24988.198572930298	21473.62091657878	8647.389778164972	1676.1463876899948	1	9	21	24	26	0.18748042875145582	0.3137375110101606	0.30159357463155767	0.19718848560682684	
2310000	-10725.617561865603	-9845.368355356462	-880.2492065091412	-9845.368355356462	2778.739156968008	2.666323333201777	1.6338634515016804E-5	0.50050489924692	1.9201331092921883E-5	8.961415702389694E-11	0.5453557792295498	-827.2284741613186	39821.88945932364	25249.63557616432	13054.61587713311	17304.71795210611	2839.7970191696313	1	31	4	17	28	0.18748042875145582	0.3137375110101606	0.30808617573624636	0.19069588450213815	
2320000	-10702.388509069076	-9838.410836449739	-863.9776726193384	-9838.410836449739	2596.181534782277	2.491769470525521	1.860863199198837E-5	0.4982668744254485	2.066891414079299E-5	9.694486971177516E-11	0.5294074352741033	-810.963462874346	23153.438303286268	13830.488140934405	35284.62809839252	13144.787516238424	2018.9620583500882	8	8	11	25	29	0.1865792601389557	0.3137375110101606	0.30808617573624636	0.19159705311463826	
2330000	-10761.814858369049	-9853.555330237577	-908.2595281314718	-9853.555330237577	4434.631932134497	2.4966686597297936	1.3721466015988976E-5	0.40680638415758663	1.3359882035963899E-5	3.3326172726334736E-11	0.4278871511197143	-851.7669545670539	55197.81063480038	16213.133245526438	61550.62562100427	18658.827488763953	5366.747082278604	3	18	6	26	28	0.1865792601389557	0.3137375110101606	0.30808617573624636	0.19159705311463826	
2340000	-10755.818511795822	-9837.258681043226	-918.5598307525953	-9837.258681043226	6355.415511736706	2.4966686597297936	1.039116402274132E-5	0.48572447556558396	1.0549786743955075E-5	2.7504225143005803E-11	0.5206578367954021	-863.3105853000269	9038.823261847876	32279.84041640796	42017.53602056807	35533.74280535471	3497.144600028723	6	13	16	18	28	0.2007036738554749	0.29961309729364144	0.30808617573624636	0.19159705311463826	
2350000	-10811.365217683166	-9852.14264790833	-959.2225697748369	-9852.14264790833	9784.054923925203	2.773318785243078	6.113928454661245E-6	0.36374010805157797	6.447410856746473E-6	4.675331547828549E-12	0.3465898684346285	-904.2400371051073	48156.91346705623	59867.11968760628	44788.05085736159	14685.273001593196	6417.67889006391	6	22	22	7	24	0.2007036738554749	0.2917679796185069	0.30808617573624636	0.1994421707897728	
2360000	-10777.321435952312	-9849.900564908177	-927.4208710441337	-9849.900564908177	9666.495676387574	2.773318785243078	9.591280946547148E-6	0.40597378066967155	9.652779809014869E-6	1.3281650945948817E-11	0.3884687751471893	-869.0055343003327	14445.089054903146	78895.52383267855	19946.50260368158	42081.21934145839	3867.529856279788	7	27	16	2	29	0.2007036738554749	0.2813937000397294	0.30808617573624636	0.20981645036855034	
2370000	-10748.30302207989	-9858.03670670762	-890.266315372269	-9858.03670670762	4443.406984654657	2.773318785243078	1.4713421975773498E-5	0.40173583640197663	1.4890570219857812E-5	3.7230589328639434E-11	0.42501989352460556	-837.7192324008545	30121.4265804726	21137.772248562993	20130.788189016253	18416.153868650243	2935.49350166459	28	2	14	6	31	0.18657732786876707	0.2955200460264373	0.33131270075022606	0.18658992535457064	
2380000	-10788.708847565375	-9856.145026121474	-932.5638214439003	-9856.145026121474	7893.263955737037	2.479076116607063	1.051965268141019E-5	0.5130649188566924	9.931687200982861E-6	2.7433557159261566E-11	0.5254230781989573	-874.8851670518751	45004.92722402698	27133.262828570965	90349.32587560073	33345.777871945815	3855.947671185041	23	13	1	15	29	0.18657732786876707	0.33153150512390855	0.2953012416527548	0.18658992535457064	
2390000	-10855.969665427032	-9847.377109582125	-1008.5925558449073	-9847.377109582125	19987.676981141038	2.5402279184358845	3.8670520043477915E-6	0.5696562520677159	3.912484717019694E-6	5.64067319367129E-12	0.6135282209143981	-947.9465175869224	142595.0397263548	114306.29610880323	53177.4480316898	83920.20270525503	15350.61262469673	29	1	6	11	34	0.18657732786876707	0.2973622678697382	0.32947047890692516	0.18658992535457064	
2400000	-10815.12729801156	-9837.46859026756	-977.6587077440003	-9837.46859026756	18625.30208314758	2.6666354373665837	5.0184227187113244E-6	0.46954725203137954	5.191053230838005E-6	6.098575000621309E-12	0.4653614731274435	-920.7932559952682	97307.004424641	88059.14625895143	51971.74825455343	11332.782453920217	10066.028054758863	23	7	16	1	34	0.18657732786876707	0.2973622678697382	0.3295709585217385	0.18648944573975731	
2410000	-10710.530701816753	-9837.932285422321	-872.5984163944325	-9837.932285422321	4590.853953405293	2.6666354373665837	1.9159082239867017E-5	0.5183312436394254	1.827065272775871E-5	1.1130128067718276E-10	0.5809536749099322	-821.5760832448414	29759.848475371247	10618.6592010553	17290.976907166394	5772.94165476404	3035.8525115781895	25	12	9	5	30	0.18173086323173668	0.30030571123610494	0.3286135862523474	0.18934983927981203	
2420000	-10715.434731270476	-9856.220460328912	-859.2142709415631	-9856.220460328912	3937.7898476168293	2.650568443707622	1.9245731044229932E-5	0.4513597037213792	1.9663339303901085E-5	7.529375969698816E-11	0.43759278540393826	-811.6683515668877	19836.87732221749	12795.086522222342	4675.702817521344	1304.4306998123961	2275.0592860060883	35	14	2	8	22	0.18173086323173668	0.3194417203483872	0.30947757714006513	0.18934983927981203	
2430000	-10652.47705171689	-9843.470520566743	-809.0065311501472	-9843.470520566743	2369.7795093397463	2.4519318527346767	3.318120032135658E-5	0.4622910975019968	3.2519828352602594E-5	2.701209337323784E-10	0.5066103906063538	-766.6805447073406	13299.2175862188	1193.952756715292	1096.6578442979912	1369.6722147510193	224.88327256551224	48	21	3	7	2	0.19699718044277	0.292725229634406	0.320927750643013	0.18934983927981203	
2440000	-10638.883916797411	-9847.194244904333	-791.689671893079	-9847.194244904333	1966.8762359208872	2.7595424237974435	3.910793294386229E-5	0.5648203402805614	4.0922685885225086E-5	5.683325980330816E-10	0.6064856573478491	-748.3308611665534	12809.66390544065	1866.2499180591315	848.5968328335613	615.5262572848148	1438.8472418680253	37	16	1	6	21	0.1898191353263573	0.2943581503760545	0.3129033269207434	0.20291938737684578	
2450000	-10667.424548809526	-9835.720882876241	-831.7036659332848	-9835.720882876241	2574.376761547311	2.390163774500727	2.595030832388346E-5	0.5391938979005343	2.706956692234952E-5	1.8757459592757837E-10	0.538613726265275	-785.6632933258919	21326.960965381397	3978.8053628923776	2693.5499784953618	1661.4024954297881	1938.7641118448073	35	6	10	29	1	0.18617792928653548	0.297240767770561	0.3136619155660587	0.20291938737684578	
2460000	-10671.100653155883	-9866.548366287698	-804.5522868681853	-9866.548366287698	2309.975646441743	2.428027736567283	3.17274171580253E-5	0.5249513845852086	3.466311060847717E-5	4.2272185349189186E-10	0.6339899203838034	-760.1051550316242	16713.08252033278	4550.616367737777	1022.172377304998	1366.226206807497	1056.763424769236	35	1	23	17	5	0.19128122142322562	0.31204505038106956	0.2905973526829156	0.20607637551279023	
2470000	-10629.627719559987	-9836.517152748916	-793.1105668110699	-9836.517152748916	1529.8052006110975	2.4803891407509484	3.952321475373107E-5	0.5869381865318835	3.948036706754672E-5	7.136500217708321E-10	0.6914845484034103	-747.0927762978208	17398.195313021133	1763.0107348241097	1816.668216340967	2587.9628009702537	2695.796482868618	34	7	33	2	5	0.19739895154669865	0.31018483317119594	0.2902260687691923	0.20219014651291403	
2480000	-10579.875543417029	-9836.554070073444	-743.3214733435844	-9836.554070073444	900.272022571596	2.7484601428730246	6.899563917842307E-5	0.5775750375607853	7.292405584020469E-5	2.563426459048986E-9	0.7137872787754639	-702.0899691960819	7973.63473536048	1221.5573632792748	843.2557251464289	1148.5007121512233	52.15482542343828	35	11	8	24	3	0.19739895154669865	0.2887549529021191	0.31165594903826915	0.20219014651291403	
2490000	-10574.946642143446	-9842.69419212377	-732.2524500196763	-9842.69419212377	750.3503120793641	2.7484601428730246	8.112610590476548E-5	0.5684844791482936	8.597730641259875E-5	3.102815200586129E-9	0.6562706235709947	-690.1231754541889	1942.629607112284	5144.2975894414885	2349.1634684837213	1024.2812018171385	118.15728651642277	8	33	1	36	3	0.19739895154669865	0.2887549529021191	0.31165594903826915	0.20219014651291403	
2500000	-10612.596026882427	-9844.42612606904	-768.1699008133874	-9844.42612606904	935.6361482319536	2.68485055799711	6.034004773759482E-5	0.6354470094149395	6.0607015866103534E-5	1.6907651585944008E-9	0.7052081192616935	-722.0593637071964	6156.5909947386135	10118.804215550279	4049.991173672579	638.8756279092075	1390.5442799490525	16	18	7	19	21	0.19739895154669865	0.2887549529021191	0.31165594903826915	0.20219014651291403	
2510000	-10603.211390126491	-9854.295672599055	-748.9157175274354	-9854.295672599055	939.3428694498456	2.6160158507434463	7.228825046822493E-5	0.5307181488754011	7.662089394105743E-5	1.6974327850461915E-9	0.5770781873520362	-707.0660651645253	2502.80926254799	4773.092590058088	848.2035702105503	822.8852428416874	1075.3793202236964	5	39	1	5	31	0.19739895154669865	0.28832871909003005	0.31165594903826915	0.2026163803250031	
2520000	-10541.707225897311	-9845.616364111458	-696.0908617858539	-9845.616364111458	441.98225476517337	2.6160158507434463	1.2442047951202991E-4	0.5204067992213587	1.3443370694644205E-4	4.484743800949726E-9	0.5291014668617798	-656.6065050812141	3752.782467847076	2344.3840260392417	410.7091566013064	187.79618018082905	540.6434179532456	24	26	5	10	16	0.1785831562138158	0.30558260078218696	0.31165594903826915	0.204178293965729	
2530000	-10556.619181698714	-9847.332755897358	-709.2864258013561	-9847.332755897358	617.9912126337284	2.6160158507434463	1.2818449874360945E-4	0.60029156180415	1.2155511813443885E-4	5.89975450712507E-9	0.6245877708998072	-667.0198158443336	2572.669128135477	4649.459023475727	2241.7494638547805	265.9731159781944	601.2377684149885	8	17	28	7	21	0.1785831562138158	0.30558260078218696	0.31165594903826915	0.204178293965729	
2540000	-10552.197754066572	-9841.59556195834	-710.6021921082315	-9841.59556195834	510.38570199858236	2.589082561366388	1.1557140511106611E-4	0.5429983583907092	1.1559022314546768E-4	3.9845935283053886E-9	0.5708545667342025	-668.1124127638562	4123.952811999815	3071.215515920954	3076.9052545417594	279.3441619034402	660.8896544924382	14	13	23	16	15	0.1752094980185235	0.30558260078218696	0.31165594903826915	0.2075519521610213	
2550000	-10569.831493546488	-9840.686142667539	-729.145350878949	-9840.686142667539	533.1476024945177	2.7254761851867295	1.0804991180633857E-4	0.6593299788410042	1.0831281062339857E-4	3.975977014305086E-9	0.6207280030178525	-687.5354703599687	4336.592342633217	3792.7104176258545	722.0879892830955	732.0701533163481	713.4065508075613	9	38	2	9	23	0.1752094980185235	0.30558260078218696	0.31165594903826915	0.2075519521610213	
2560000	-10610.274947680911	-9844.254127051316	-766.0208206295964	-9844.254127051316	821.7548239092621	2.7254761851867295	6.922922796103313E-5	0.48503635899035935	6.918079119849001E-5	1.0990290566433658E-9	0.49557306374653315	-721.5382023391765	7157.122005601656	5568.731773378218	4274.426850789417	1851.4558718637156	838.2303826232295	26	16	5	3	31	0.17936854600316104	0.30159850189372345	0.31165594903826915	0.20737700306484733	
2570000	-10564.92611758838	-9832.190369024493	-732.7357485638869	-9832.190369024493	567.8018332015837	2.5076009882623764	1.0848450332152298E-4	0.4981518596638837	1.0563012025815406E-4	2.8622178388592823E-9	0.5323448120337767	-685.9764547390893	13419.092930903094	1148.189126052939	4687.930352591627	2168.328018496402	397.5517032031909	1	9	35	10	26	0.18483567987712687	0.30159850189372345	0.3061888151643033	0.20737700306484733	
2580000	-10591.915213799139	-9840.832474600445	-751.0827391986929	-9840.832474600445	809.0752599947339	2.6827688455630896	8.117490395899053E-5	0.5119131996245215	8.169437192905607E-5	1.573325346944567E-9	0.5154730362102039	-704.4957076461819	3442.165614477368	6197.795270410007	3393.3963740573154	7501.553870419061	648.4991673356377	8	2	5	30	36	0.19402651167110935	0.30159850189372345	0.29938742174069766	0.2049875646944705	
2590000	-10589.545299317939	-9832.937868400702	-756.6074309172359	-9832.937868400702	1008.1147704841147	2.6827688455630896	7.08875276723998E-5	0.5658087210201724	6.860220961382871E-5	1.5500573496945068E-9	0.5737504426036045	-709.144803319298	5412.537830414867	7054.997532277814	2286.949525312593	6884.468911528187	972.5595096230959	11	15	1	15	39	0.19402651167110935	0.30159850189372345	0.29938742174069766	0.2049875646944705	
2600000	-10631.045105724335	-9856.130383008049	-774.9147227162863	-9856.130383008049	912.6572855769826	2.6100761538788047	6.131869940221998E-5	0.5146247144280983	6.0648077387749034E-5	8.801619098849319E-10	0.515612258538439	-726.591539813211	6015.513693016709	11595.800907407465	6199.685415189666	8221.231054128257	1423.8082753175859	9	4	4	22	42	0.19402651167110935	0.3112334745755365	0.29938742174069766	0.19535259201265742	
2610000	-10632.50109845833	-9841.540026577213	-790.9610718811168	-9841.540026577213	1407.3554898153368	2.85943105691565	5.197018387781586E-5	0.5033538142912757	5.249539647051704E-5	6.321052060837006E-10	0.4948027142461913	-743.4647242256266	5478.034246385513	10279.585348036746	9532.509507317156	4205.156054600713	1622.3303614390989	7	24	9	5	36	0.19980020582953636	0.30545978041710947	0.29938742174069766	0.19535259201265742	
2620000	-10691.201000404744	-9865.880409612277	-825.320590792468	-9865.880409612277	1768.69814329959	2.378236960003605	3.416297183055498E-5	0.45780701534066387	3.5404895677423914E-5	2.40406779023946E-10	0.4520425865916406	-776.4847449333689	8448.854986000479	15991.028751587211	7230.400416751673	8089.636129118507	1315.319600214538	12	14	15	7	33	0.19980020582953636	0.29768710550297983	0.29938742174069766	0.20312526692678706	
2630000	-10635.421081261626	-9848.562323326183	-786.8587579354426	-9848.562323326183	1224.3998360056194	2.554957156630493	4.5572868010034235E-5	0.4595264537056526	5.151511899038103E-5	5.875212175833396E-10	0.5179552083448147	-745.3768244049132	6328.301963767156	1497.6002097794603	1011.5560957512706	1328.4204110849146	920.7967929050233	42	28	3	7	1	0.18457735701744196	0.29768710550297983	0.31461027055279206	0.20312526692678706	
2640000	-10650.668714830217	-9834.47672085314	-816.1919939770776	-9834.47672085314	2187.153868760522	2.5473322561565697	3.4766992374868775E-5	0.555610845223778	3.725582195996046E-5	3.617061395131556E-10	0.5158538690880823	-769.7111184957383	11009.963192094525	3934.8503039438096	847.1209632109343	3127.064663197866	1766.6891119089526	50	2	6	12	11	0.18901373945011035	0.30042670809635136	0.3197041465048313	0.19085540594870787	
2650000	-10629.692019147618	-9839.536054929811	-790.1559642178069	-9839.536054929811	1280.7725974835787	2.70410674400436	5.363091277267997E-5	0.7067678893819316	5.409170452845424E-5	1.5891821554567853E-9	0.7686431453246405	-746.8478438252537	6364.2860156229735	2950.0082757770792	2626.8489167666426	1182.4221332315442	605.7578855087277	31	19	8	14	9	0.18499799635483016	0.30444245119163155	0.3197041465048313	0.19085540594870787	
2660000	-10641.446873120169	-9850.54891514453	-790.8979579756372	-9850.54891514453	1265.2619619304724	2.70410674400436	4.906816855621821E-5	0.4527367315285588	5.0310929881599887E-5	5.879621127498411E-10	0.48429681145363174	-746.6925394732767	8616.741113518992	3323.902236572236	4239.822057051057	1573.7522772568188	883.6333920935058	35	6	14	8	18	0.1843004460868623	0.30444245119163155	0.32040169677279917	0.19085540594870787	
2670000	-10653.559291908012	-9833.322345447908	-820.2369464601032	-9833.322345447908	1710.6566720107219	2.70410674400436	3.5020975852615735E-5	0.5733652246763432	3.5378012251558145E-5	4.672499682939025E-10	0.6409018612931467	-773.7684462648176	11817.209704680876	3634.0587892401095	6629.821076441351	2510.30659256604	720.4787895348355	33	9	17	18	4	0.19895226564152582	0.29757992189324406	0.31261240651652317	0.19085540594870787	
2680000	-10672.471428990924	-9856.793837966536	-815.6775910243881	-9856.793837966536	1581.15753377266	2.5414875521430194	3.688438746544777E-5	0.5931768384936832	3.874087990570907E-5	4.807002255231102E-10	0.6218793820252552	-768.5204959832232	11632.564035642454	10874.108221427476	5119.98523442963	1308.4492848640066	2176.529596127654	19	12	27	22	1	0.18493465116526892	0.29757992189324406	0.3237104198016819	0.19377500713980603	
2690000	-10653.943210206851	-9851.69136211071	-802.2518480961411	-9851.69136211071	1116.5045886804437	2.43136193937637	4.3995572618411144E-5	0.4621866321544887	4.3053347473664854E-5	4.58643170731035E-10	0.515442307572822	-757.1577016328816	6671.057310169003	11088.794954044142	3557.331620818492	543.4752347483276	1065.6414640188084	11	24	24	4	18	0.18493465116526892	0.29757992189324406	0.3237104198016819	0.19377500713980603	
2700000	-10705.095822618645	-9835.57774477306	-869.5180778455859	-9835.57774477306	2543.1314973985513	2.664559534240889	1.8713031891261484E-5	0.5694976726207504	1.9763505541569646E-5	1.0797502466678576E-10	0.5819179925602387	-820.7255162476947	27209.733971696438	18395.2440084629	2204.0569358710354	3700.624991513117	362.5590526611925	17	34	10	17	3	0.18746255540336723	0.29757992189324406	0.32118251556358357	0.19377500713980603	
2710000	-10739.871440278812	-9845.180598845365	-894.6908414334463	-9845.180598845365	3103.7052756564817	2.4232516203491308	1.535798582059727E-5	0.4700210228659826	1.6063765823521974E-5	5.532487010892125E-11	0.5150339261031728	-844.9763082482995	33837.12158388481	22991.001711001598	7401.0503037064	3409.8371730811286	2332.1887811279507	29	16	17	10	9	0.19393811895107974	0.29757992189324406	0.32118251556358357	0.18729944359209352	
2720000	-10760.684037198782	-9832.281617435343	-928.4024197634393	-9832.281617435343	4332.519138547989	2.4232516203491308	8.854689777524804E-6	0.6173584312620205	1.035926435841982E-5	4.2570787478499696E-11	0.6768235907482936	-873.5975948612016	44262.66807257986	75861.21920259697	39393.10245364644	8168.702329701095	64.48051121516238	26	1	25	26	3	0.19393811895107974	0.30098712679866985	0.3177753106581578	0.18729944359209352	
2730000	-10799.747448378703	-9847.105056573644	-952.6423918050583	-9847.105056573644	6184.788121946027	2.832649272870122	6.9089475996903314E-6	0.565345504698487	7.729281880685141E-6	1.9260928907986774E-11	0.5837432609250599	-896.1442400617406	52224.48128845846	43189.384625550716	88035.93536199427	14197.991251369747	212.2776391296024	19	30	2	27	3	0.1901851271817102	0.30098712679866985	0.3177753106581578	0.19105243536146305	
2740000	-10804.1931468538	-9855.7496634761	-948.4434833777018	-9855.7496634761	6623.34292317325	2.6716302380447288	7.204719217781535E-6	0.6336251800012516	8.233221943478875E-6	2.5487825492570576E-11	0.6635610588671547	-892.9956071652192	110577.6045874812	31513.374796207507	39794.58433060207	9375.779513076208	557.4866374245269	14	10	24	29	4	0.19788830444335617	0.3084337996808476	0.3026254605143341	0.19105243536146305	
2750000	-10798.431414699957	-9837.568003899672	-960.8634108002838	-9837.568003899672	7573.462183861782	2.4560127627154564	6.7355890291030655E-6	0.6325597576473387	7.295162743547402E-6	2.2759047240347502E-11	0.6943406757871349	-906.160204289857	80112.63383651325	28561.01394634999	28882.102725906247	3607.927491979399	6163.978077899901	36	5	13	3	24	0.1900937544445678	0.3115372321160999	0.3073165780778702	0.19105243536146305	
2760000	-10697.826434848459	-9842.477289119328	-855.3491457291309	-9842.477289119328	2087.624817647364	2.4560127627154564	2.339599281942957E-5	0.6576859497928261	2.4510808249853518E-5	2.550067542837808E-10	0.7286644549614872	-802.1435717472406	37283.04183082454	13716.159321081894	17724.709468853143	18208.53269980641	1185.2152878987247	7	11	15	18	30	0.1900937544445678	0.3115372321160999	0.3073165780778702	0.19105243536146305	
2770000	-10727.970629029398	-9843.469211406107	-884.5014176232912	-9843.469211406107	3045.328335897147	2.7253293138162045	1.6538808550507726E-5	0.6456982906933391	1.7965738330116414E-5	1.5539473986846343E-10	0.7235204761538107	-831.5802917710369	14033.660141878623	14723.25464023938	10629.662266313298	26676.38642854796	3713.1346786086215	2	3	1	43	32	0.19183778912890412	0.3097931974317636	0.3090144512842369	0.1893545621550964	
2780000	-10651.50864138788	-9847.772322535227	-803.7363188526518	-9847.772322535227	1315.697703215407	2.7383774975484108	3.759648431788976E-5	0.5046168651911657	4.0891296480208614E-5	4.5938715508811417E-10	0.5562758060163043	-752.9347648581227	7203.076279979719	2656.1024587112474	15347.737962446185	7383.131488760056	842.4730792441701	11	1	26	14	29	0.1995560264594582	0.2888814823642668	0.31239972750618894	0.19916276367008712	
2790000	-10676.272820802038	-9831.60797807111	-844.6648427309291	-9831.60797807111	2369.739315987349	2.6975487032877106	2.3985217756598104E-5	0.49555585266766394	2.548862286681152E-5	2.185659732418658E-10	0.5809626880663249	-799.186806041608	11702.865674946126	14649.56044310462	1958.714212068126	1533.6603572149804	382.3459042987091	8	45	1	25	2	0.19979937358189856	0.2910172822968259	0.31239972750618894	0.19678361661508767	
2800000	-10663.746013285623	-9837.559203740588	-826.1868095450346	-9837.559203740588	1826.9875418562506	2.6300778639651585	2.9752131011562427E-5	0.582884640790272	3.26878222555875E-5	4.901841461223922E-10	0.697358230714725	-779.4817357231977	9082.822203614674	14318.57292004968	1416.7613798732625	2302.5709377901326	1181.4589459101092	7	42	1	21	10	0.19979937358189856	0.3046687552360103	0.29874825456700455	0.19678361661508767	
2810000	-10649.458792828133	-9844.078934682093	-805.3798581460405	-9844.078934682093	1340.9548538733009	2.6853370391157316	3.680409200980499E-5	0.5603262730397397	3.859971527926663E-5	4.862117790728043E-10	0.6057751607458819	-759.3351050177638	8425.424813765789	10369.145314097112	7862.894516510255	1643.779405348863	178.08902996575068	13	31	3	31	3	0.18773891089909156	0.3046687552360103	0.29874825456700455	0.20884407929789467	
2820000	-10604.838758286209	-9838.690877249397	-766.1478810368118	-9838.690877249397	913.1999298714729	2.613613253625168	6.0188954297987814E-5	0.5076687394455329	6.336500689946581E-5	1.0661881399363983E-9	0.5509796717166983	-721.3535194552011	3188.460548189213	9032.605573228568	6023.581799053472	1208.1000964356983	267.54023798759823	4	8	34	32	3	0.18773891089909156	0.3046687552360103	0.3068426639724038	0.2007496698924954	
2830000	-10640.956946458664	-9848.923997947773	-792.0329485108906	-9848.923997947773	1206.9056821339736	2.6244768137900483	4.22546938862309E-5	0.4504500946735429	4.648701002626237E-5	3.968771855742912E-10	0.45618026007540124	-745.7649992095478	8221.977950182021	12925.11594747534	1447.2921742857263	271.075033032758	1190.680622307465	17	27	25	2	10	0.1848553962965484	0.29913722154253775	0.3152577122684195	0.2007496698924954	
2840000	-10631.074981804984	-9841.742429656195	-789.3325521487893	-9841.742429656195	992.3689045917997	2.520982749640773	5.0310632400374436E-5	0.43713832643129436	5.5979437812219266E-5	5.750823223643826E-10	0.4601217973593297	-743.4929540568625	8234.37142666506	7553.552713839387	5721.140495399242	3605.021996462664	684.9069454487078	12	31	6	2	30	0.20020738556315243	0.3074085576183573	0.2944437524120527	0.1979403044064386	
2850000	-10626.665498285496	-9857.20294718329	-769.4625511022056	-9857.20294718329	901.129566648205	2.5264324054103224	6.150609902199975E-5	0.3212715236194048	6.56959113125948E-5	4.788234234757234E-10	0.3540315814423333	-724.0234711205744	3270.1652459454044	4299.746909503401	8344.838659513955	5457.45817460232	1343.2143939292484	2	5	10	32	32	0.2040896597548357	0.30509531263343126	0.2973346840457676	0.19348034356596638	
2860000	-10707.54536844149	-9855.268350383747	-852.2770180577434	-9855.268350383747	2336.7309564316706	2.496249036198057	2.6172725498041972E-5	0.3678124048469237	2.638980230943666E-5	9.561862478965785E-11	0.3849325640569553	-805.5116321669478	18594.067196362863	9918.551653390921	2882.368865165514	2713.4176093399374	2696.67874172313	46	6	5	6	18	0.1890039184877959	0.3045721703459095	0.314742119802095	0.19168179136420058	
2870000	-10645.71256355967	-9844.391357917495	-801.3212056421748	-9844.391357917495	1763.5558728647538	2.6912019463305095	3.8505345452852134E-5	0.4532895713024124	3.96678570695572E-5	3.099161266520718E-10	0.4570777621610842	-753.9115576155978	10466.121238905798	11825.137220314078	7349.866147870902	1209.3969435142785	2346.5057961527964	23	7	18	21	12	0.1890039184877959	0.3045721703459095	0.314742119802095	0.19168179136420058	
2880000	-10635.78906560821	-9853.319643191106	-782.4694224171053	-9853.319643191106	1750.3859227470748	2.6912019463305095	5.042844467050375E-5	0.42574445758678686	5.035121019477283E-5	4.709808909829077E-10	0.43655603573977375	-737.057489056754	7755.289808407179	10545.768301308879	6952.316295718853	811.2638580706163	805.2749807918203	7	23	19	20	12	0.1802513362316428	0.3018573772881544	0.3234947020582481	0.19439658442195562	
2890000	-10629.5813841727	-9859.754967932102	-769.8264162405969	-9859.754967932102	1784.0041766003471	2.661726701548336	6.303887749898534E-5	0.5349585121474467	5.956973091303142E-5	1.0718310403742054E-9	0.554375540273408	-725.8442578860456	9721.99523482815	4397.376370530157	2446.8806952196815	1214.0119013014237	1065.113127690178	25	18	12	10	16	0.17563580081403551	0.31896316723079843	0.3186253666062859	0.18677566534888113	
2900000	-10766.15667808704	-9847.290665672082	-918.8660124149567	-9847.290665672082	7827.140141559924	2.6314350771370676	1.0569953725954587E-5	0.5784248101804722	1.0842227754649334E-5	4.1238692086175837E-11	0.5935218755385573	-862.598510892312	43786.64263378811	70727.86132769556	46889.56038595724	19697.3661389502	5978.079780169435	25	4	7	7	38	0.17563580081403551	0.30733484756467877	0.3130771195652891	0.20395223205599755	
2910000	-10686.37125654089	-9839.725149513339	-846.6461070275511	-9839.725149513339	2854.992267481114	2.4412400077325427	2.524203366992292E-5	0.4256055097449144	2.588132791446672E-5	1.2066629080702985E-10	0.44797769426091344	-798.7941296116995	30215.689004432315	14015.358724188263	4155.316817514611	2430.9594754037284	1775.1744469108664	9	32	18	6	16	0.19660714812525684	0.2950335489839083	0.3044070708348382	0.20395223205599755	
2920000	-10718.755233609554	-9842.443895598954	-876.3113380106008	-9842.443895598954	4134.691915941311	2.590105302418173	1.6657556442582973E-5	0.6095475731545278	1.8465706187350686E-5	1.3279657683255236E-10	0.6827228098650808	-825.6035890776868	31711.816194047784	26643.3717924051	13568.91183530205	2693.797995901602	1764.464899500196	17	2	32	26	4	0.19660714812525684	0.30285574774832036	0.3044070708348382	0.1961300332915855	
2930000	-10819.275204362435	-9847.233936821098	-972.0412675413373	-9847.233936821098	13672.663669516662	2.595025356700991	6.043500204243609E-6	0.49858180931686463	6.380159871335535E-6	1.1237714194326845E-11	0.5248049597582174	-914.9292675524097	74119.82438251491	128091.83647666626	57331.79410814377	8373.259363556192	6893.818901130224	25	9	20	16	11	0.19665584066986302	0.30285574774832036	0.30355193137925685	0.19693648020256066	
2940000	-10836.755341362954	-9841.84146682683	-994.9138745361226	-9841.84146682683	14889.00137305334	2.8431715887318076	4.211318848381538E-6	0.4908244512872552	4.561870257512848E-6	4.804008397348104E-12	0.5195655004903253	-938.7088649447546	160145.02716911514	81527.52877270582	7721.787133715455	10457.932593486079	9514.047814948948	17	35	14	9	6	0.19054629235154064	0.2926523285316181	0.30355193137925685	0.21324944773758533	
2950000	-10814.13402768966	-9846.127085005877	-968.0069426837842	-9846.127085005877	11568.617457901017	2.25321987452596	5.410431890040929E-6	0.5860632313690043	5.66396674691991E-6	1.150863892606704E-11	0.6375566014583192	-913.696882567433	83127.4123550105	58936.08091789184	8127.333066148806	10613.544225592912	2982.3286495898205	15	33	16	13	4	0.19054629235154064	0.2926523285316181	0.30355193137925685	0.21324944773758533	
2960000	-10867.213583303963	-9854.033028847838	-1013.1805544561247	-9854.033028847838	15028.94609222209	2.468938055134379	3.857517906144225E-6	0.651289519823874	3.969278629558149E-6	6.2462511501105056E-12	0.6571491701208935	-956.1980818833573	96405.71544492927	104804.48641771659	29018.808407192584	13762.35813712103	7719.211840451808	27	19	16	16	3	0.1993835878746484	0.28381503300851035	0.30355193137925685	0.21324944773758533	
2970000	-10787.842546866339	-9835.380501482687	-952.4620453836527	-9835.380501482687	11510.970055321635	2.290746330675313	6.678897953499398E-6	0.6190240391538142	7.199546467453186E-6	2.052057677471224E-11	0.6348775779424839	-897.5885566930011	9097.037368105019	45964.44460300845	7171.822576215062	12202.288035324584	7565.152490858269	2	47	8	5	19	0.20150994898892555	0.2816886718942332	0.30355193137925685	0.21324944773758533	
2980000	-10714.744858728292	-9837.624024028803	-877.1208346994908	-9837.624024028803	4406.176258323654	2.4639007282702194	1.8354303999139346E-5	0.5939475065020215	1.8281414142418652E-5	1.3549651603743292E-10	0.6440489761108708	-827.4547812132946	22598.04462337283	31075.540914704365	3646.7014743672294	2178.230982800684	2661.9036102009613	23	23	11	8	16	0.21230736916239965	0.27528433423300314	0.30752185506986607	0.20488644153473207	
2990000	-10689.327662676678	-9849.220723700186	-840.1069389764922	-9849.220723700186	3104.4889990365555	2.689502083146485	2.533094934414767E-5	0.5299688046684665	2.6411973261554765E-5	1.680967938605842E-10	0.4927717580188272	-794.3092775369239	6925.85080392777	10495.811223854595	3358.56367638122	2113.0663263188726	1431.8911896239895	1	42	1	35	2	0.18638274904212868	0.3012089543532741	0.30752185506986607	0.20488644153473207	
3000000	-10649.805430277385	-9850.547441935876	-799.2579883415092	-9850.547441935876	2365.7755990602936	2.689502083146485	4.332348420576662E-5	0.5905799705102098	4.271403805084217E-5	6.842930847736079E-10	0.6153216877179246	-751.3930727338168	10257.90043051178	7288.252672598742	8697.047807367562	953.5556430585542	2298.884280880568	1	21	26	14	19	0.18638274904212868	0.308925147407716	0.31172568595484085	0.19296641759531538	
3010000	-10630.344206182765	-9844.010296332312	-786.3339098504523	-9844.010296332312	2259.312216680675	2.689502083146485	3.970183444846074E-5	0.5257268973557158	4.2083153082390456E-5	4.6360915988199524E-10	0.5291465181700378	-741.5863934626258	9921.335799184277	8856.524916680677	645.9262292213607	803.1104509824239	1578.0341184134638	31	14	17	9	10	0.18638274904212868	0.308925147407716	0.31172568595484085	0.19296641759531538	
3020000	-10651.727364890745	-9841.87222389156	-809.8551409991849	-9841.87222389156	2930.1766943599646	2.4909398619262673	2.9750225157301967E-5	0.4726348963520757	2.9616636102088052E-5	2.0609263642690138E-10	0.4892908630184974	-762.8544200641287	13905.340919742772	13604.219611669578	264.40400142613487	768.3108782348752	2012.1242201106356	20	25	10	8	18	0.1783524751429171	0.3058227835253045	0.3197559598540524	0.19606878147772688	
3030000	-10675.104561683309	-9858.811940197798	-816.2926214855099	-9858.811940197798	4101.846461820781	2.4239975566378584	3.021350847582683E-5	0.5586771579314678	2.7733138431900275E-5	3.844857239358424E-10	0.6358852222353695	-769.5918685211157	12554.962148297976	16416.13647736359	2271.121689759061	855.4623379852626	1609.6208784167925	35	9	1	16	20	0.1783524751429171	0.3058227835253045	0.3197559598540524	0.19606878147772688	
3040000	-10668.921691562651	-9832.844281311314	-836.0774102513377	-9832.844281311314	4116.936734490566	2.6693689231465485	2.207140599160994E-5	0.5085747817287896	2.081637669799216E-5	1.340515791632431E-10	0.5284094620038726	-788.1128807392298	11022.51401589421	20759.233213351024	2046.1742731270624	1077.2966287636707	2629.6695353986474	4	35	32	3	7	0.18528309098410622	0.29402452206788443	0.318986687079697	0.20170569986831322	
3050000	-10710.241349899006	-9842.20466777293	-868.0366821260753	-9842.20466777293	7183.596669799191	2.6693689231465485	1.8039718681041495E-5	0.542766752827424	1.6615170768208713E-5	8.97504518454297E-11	0.5543315407101634	-816.4177405337299	27192.736842786497	23973.76603202013	26942.680833410737	2630.659583488193	2527.300050071974	6	19	16	33	7	0.18528309098410622	0.31517281906113964	0.30564804420139285	0.19389604575336217	
3060000	-10677.473213112109	-9857.322000649323	-820.1512124627857	-9857.322000649323	4487.974629863623	2.6665763933679787	2.9254908895601212E-5	0.5674578933542519	2.867669276420949E-5	2.4359355312551893E-10	0.5634801678749323	-771.419969113329	19015.241790047196	2260.0906026119605	7562.399232796723	1840.665578499923	2003.2026375841174	40	2	2	24	13	0.18528309098410622	0.31769983223980147	0.30564804420139285	0.19136903257470034	
3070000	-10651.601276707024	-9840.316857892616	-811.2844188144088	-9840.316857892616	2433.6158197718432	2.762240119689105	3.15747466159075E-5	0.4979503544345068	3.158666720678526E-5	2.1974556320538005E-10	0.49214223945062513	-765.467423805645	14807.508041677916	2573.233753042621	288.1235556952534	1228.164726796001	1944.8677060236437	41	19	5	3	13	0.18528309098410622	0.3099971393195952	0.31324592521045896	0.1914738444858405	
3080000	-10685.091514275939	-9850.904663592552	-834.1868506833875	-9850.904663592552	3336.069031142624	2.5612041477368828	2.231267221104743E-5	0.4869060802435166	2.2123739353837927E-5	1.1109338697561898E-10	0.4847863352827957	-787.7362399565831	22404.27452640034	7667.7132489603155	1832.0260312582784	2243.4385068384145	1573.1137214808546	40	4	9	25	3	0.19406035576531855	0.3012198745383829	0.303815238530934	0.20090453116536547	
3090000	-10829.879157062416	-9842.611914094734	-987.2672429676818	-9842.611914094734	16546.845638705552	2.633109530746513	4.47214223403244E-6	0.4396932664631909	4.428164696268613E-6	4.168310054514304E-12	0.4697481300003889	-928.5996362499727	74054.88460100001	156202.84947612006	6526.590112812513	20905.86336031138	12661.975851961715	21	22	7	5	26	0.19406035576531855	0.300566686040174	0.3044684270291429	0.20090453116536547	
3100000	-10765.713325251862	-9841.496604525477	-924.2167207263848	-9841.496604525477	9243.795733155424	2.5506855211452386	9.084138244006708E-6	0.41329172569892914	9.037120076864262E-6	1.1005216881864316E-11	0.36750081850399946	-872.4481757528381	43788.5499229457	45696.1617599243	3279.051129546908	6132.173910120262	2445.0263813078273	5	37	16	20	3	0.19147652001173332	0.300566686040174	0.3135697589410693	0.19438703500702423	
3110000	-10768.800706446566	-9845.831709496713	-922.9689969498517	-9845.831709496713	8610.88613899972	2.5506855211452386	1.0248585730649746E-5	0.5552493830787262	1.0011516233245529E-5	3.862280677741377E-11	0.5984666308269703	-871.1122945203017	45361.12093867606	38824.9628181142	6025.922228447088	6513.155362521761	1929.6829790010195	10	32	19	18	2	0.19034578538050487	0.31197440288686545	0.29899111515345667	0.19868869657917382	
3120000	-10806.387952048246	-9838.865603529013	-967.5223485192329	-9838.865603529013	13360.347365922507	2.5506855211452386	5.742378596343703E-6	0.5777706811147927	6.021929564209998E-6	1.23544612873926E-11	0.6076429116042198	-908.7655542117667	86862.5816827951	197038.01054559046	47549.7504206756	7633.0585880133	10631.13620330458	28	12	7	25	9	0.19034578538050487	0.3297380251389887	0.29899111515345667	0.18092507432705054	
3130000	-10709.174735126953	-9858.954391800866	-850.2203433260871	-9858.954391800866	5062.44544053907	2.7107519882603	2.427159149605589E-5	0.5243970807640133	2.3332399627697433E-5	1.8290980968877836E-10	0.556198430430977	-797.4761603894749	33829.65921118917	50446.346647862694	22543.501372285362	1891.2480927707334	2918.7651323305818	1	3	39	16	22	0.19034578538050487	0.3204678666409391	0.29392941138878076	0.195256936589776	
3140000	-10871.55403688484	-9854.704759697155	-1016.8492771876842	-9854.704759697155	22592.479643152106	2.8857822459717712	3.8932702063293215E-6	0.4201019972863102	3.891817556653207E-6	2.8424422075039707E-12	0.4387679494938012	-955.4110689231024	266217.3235715883	139284.0718343504	111977.16065458914	72097.17489825303	15470.835113681154	6	30	9	1	35	0.19034578538050487	0.3204678666409391	0.29392941138878076	0.195256936589776	
3150000	-10839.396926972837	-9853.91454894689	-985.4823780259474	-9853.91454894689	16773.74402108923	2.8857822459717712	4.8535154252360475E-6	0.35401118717276864	5.114863834045364E-6	3.921463500547583E-12	0.4016289955845026	-927.9570148982136	56334.402005255084	142654.8370364314	42180.872450519775	19968.089789988728	11292.953286577045	15	24	5	9	28	0.19710577344791405	0.31370787857352994	0.29392941138878076	0.195256936589776	
3160000	-10846.607784964504	-9850.546176371543	-996.0616085929607	-9850.546176371543	20607.245077470277	2.7347825961939924	4.2147956421935605E-6	0.5225101909597385	4.382896544821133E-6	5.741762225514567E-12	0.5637554565902753	-940.1180087677897	108892.0105900672	45834.958507649964	17748.426628155357	23082.696305909274	3436.5249015483514	35	4	34	5	3	0.19827548794411776	0.31370787857352994	0.292759696892577	0.195256936589776	
3170000	-10777.687848290147	-9832.257669789407	-945.4301785007399	-9832.257669789407	11412.899756295736	2.7347825961939924	6.382796038123796E-6	0.5776083081493898	7.113713783064832E-6	1.6062068580017574E-11	0.5940589744280547	-891.8018567360394	61777.289176466635	6557.611656317118	11070.84946948668	2281.15923093455	8248.363782811924	37	6	12	9	17	0.19827548794411776	0.31370787857352994	0.292759696892577	0.195256936589776	
3180000	-10735.059432954013	-9835.084926179383	-899.9745067746305	-9835.084926179383	5689.553013356223	2.670468063009012	1.223807529787488E-5	0.5380440654265548	1.2445710970099532E-5	4.4446983776155623E-11	0.5489276338346907	-848.6173699418187	34662.38437793534	21791.446034506116	3481.5385500520406	7601.618879791803	3354.4627547198484	41	2	25	5	8	0.19827548794411776	0.31370787857352994	0.292759696892577	0.195256936589776	
3190000	-10737.687498074056	-9833.335162742736	-904.3523353313202	-9833.335162742736	6742.170772690008	2.5776299998400445	1.1650235624281544E-5	0.6202397441379369	1.2038642829931284E-5	5.451132987742074E-11	0.612646889122239	-851.1276869162531	29749.683443478072	58783.834358393695	6026.867832880293	8241.21204066775	2245.2628893077213	11	27	31	10	2	0.19827548794411776	0.31247697197865115	0.292759696892577	0.19648784318465481	
3200000	-10711.127749623814	-9839.080517213803	-872.0472324100117	-9839.080517213803	4822.961939287277	2.351563002822194	1.9253926715592014E-5	0.4846470191388642	1.79497716747622E-5	1.1139600928894908E-10	0.5509265684132295	-820.2662236747424	23836.121269978725	42103.796280805655	7877.62476924748	2518.9622932899492	5668.923404373582	23	17	14	14	13	0.19827548794411776	0.31247697197865115	0.292759696892577	0.19648784318465481	
3210000	-10667.673918205272	-9857.27352904895	-810.4003891563206	-9857.27352904895	2175.8030817180424	2.5284956478929637	3.667327058413919E-5	0.41729987831549864	3.739536564868336E-5	2.9302255004015096E-10	0.4792224177693806	-761.8247121623089	13594.563964431924	6447.337386180815	14983.513555146397	3472.0047887061646	1742.6244464601104	19	3	10	3	46	0.1734852770677706	0.31247697197865115	0.31754990776892417	0.19648784318465481	
3220000	-10729.51491222381	-9863.468130844383	-866.0467813794276	-9863.468130844383	5627.899773336046	2.69357709910638	1.864106833832463E-5	0.4619005021620274	1.7676631281634495E-5	9.099508335087884E-11	0.5246872150876307	-813.9898135288055	22177.87529420054	21685.570613836047	35903.769539464854	5263.52780427201	2769.578927084468	8	11	10	20	32	0.1800630529451405	0.31420071591908827	0.3131844525495757	0.19255177858619624	
3230000	-10636.163591060966	-9834.103923250314	-802.0596678106516	-9834.103923250314	2136.0224391611764	2.576865824184023	3.7230604517828185E-5	0.5323785487187973	3.5092098348928694E-5	4.376258503700574E-10	0.5823546736561029	-751.7237680522055	5114.553657999126	9884.18221799686	31130.25210175736	4179.37808570642	1067.2497356043148	7	18	4	20	32	0.1827911158029004	0.31420071591908827	0.29943711272923146	0.2035710555487806	
3240000	-10651.303880822916	-9846.196556598954	-805.1073242239623	-9846.196556598954	1855.6914955459592	2.8535389182239457	3.623549133104378E-5	0.45705132132121223	3.547204970694202E-5	2.5773450248704325E-10	0.462081638798322	-754.1572133133366	6354.877855686221	14323.657928489201	40877.894443195226	1846.6342952495302	1546.8881506981097	17	4	9	35	16	0.17638643246732003	0.31420071591908827	0.3058417960648118	0.2035710555487806	
3250000	-10664.904597188113	-9869.390643013481	-795.5139541746315	-9869.390643013481	2306.8421238493625	2.9671812930273838	3.646192446023342E-5	0.4582567588405864	3.764017385754968E-5	3.1339940872666953E-10	0.4757183514852134	-746.7692040682589	9257.817030104712	9544.988008920249	24511.928871257907	1650.8719637532395	578.9446893273833	17	1	13	47	3	0.17638643246732003	0.3203920161153322	0.3058417960648118	0.19737975535253666	
3260000	-10645.810002931943	-9839.01097459602	-806.7990283359235	-9839.01097459602	2110.707215463005	2.66463306671957	3.9566759035707016E-5	0.5765881694411076	4.061748930985767E-5	5.432151251054955E-10	0.5781946187182556	-757.5999326426339	8787.666605022461	7970.034446980346	19925.901336978528	3072.6228838737666	1459.295895908937	17	5	12	33	14	0.19265010610185393	0.3202993138088577	0.2896708247367524	0.19737975535253666	
3270000	-10648.036829418925	-9841.267645224	-806.7691841949262	-9841.267645224	2514.3915811508127	2.66463306671957	3.63609870317905E-5	0.6052635937550945	3.7489932703074876E-5	5.972726946737807E-10	0.6252865182766757	-760.2450599681692	9652.374797384933	9048.126340011591	4161.918474195814	1616.3316633350157	2217.43630985514	12	30	6	10	23	0.19265010610185393	0.3046880812950332	0.30528205725057683	0.19737975535253666	
3280000	-10648.188123358706	-9841.898959119664	-806.2891642390431	-9841.898959119664	1696.9641603598182	2.7200552594131953	4.067826566148185E-5	0.6162136720209967	4.137313032026386E-5	5.137572849629899E-10	0.6084034805486703	-757.4325369917217	9660.949253080973	11987.055322857006	16771.810601463207	2576.5143899536356	1278.3241970613149	14	19	2	13	33	0.1913688251095407	0.3046880812950332	0.30656333824289006	0.19737975535253666	
3290000	-10688.157063681016	-9851.432227399942	-836.724836281073	-9851.432227399942	2785.370935040518	2.8346871278443344	2.8116630533721003E-5	0.5025070199500964	2.7132253934071704E-5	1.878342286564495E-10	0.5088966226000889	-787.4950817316358	11914.888364976681	28628.42399687474	1811.4107169148517	1627.3516809936161	3325.240098483379	24	11	4	3	39	0.18608993831518725	0.3046880812950332	0.30656333824289006	0.2026586421468901	
3300000	-10656.764698766314	-9843.775408831196	-812.989289935118	-9843.775408831196	1764.7656197835042	3.0211510511513886	3.816194571550805E-5	0.7299884045321073	3.607140150494099E-5	6.764047575684594E-10	0.748095473335519	-762.3301132014445	5610.111344828455	20542.70588973363	8018.791952388475	1797.6958645598577	3555.3288536856344	4	28	7	39	3	0.18608993831518725	0.3046880812950332	0.3132290459495094	0.19599293444027074	
3310000	-10671.208346188083	-9840.410486232498	-830.797859955584	-9840.410486232498	2733.17506624467	2.7069910546797153	2.8574211924127245E-5	0.5908094639474911	2.78345444139031E-5	2.160865460912544E-10	0.5628500364094999	-783.7916360122191	7915.091445443887	19531.009522344993	2343.63693525739	1812.9321986167627	723.0810990219915	5	27	30	16	3	0.19468095365241297	0.30539459379458744	0.3039315181127294	0.19599293444027074	
3320000	-10726.306337968841	-9856.996483476412	-869.309854492429	-9856.996483476412	3970.6752386206676	2.329376708369371	1.958144577083219E-5	0.49036194884255085	1.8418781591617753E-5	7.068176940906297E-11	0.4505341348364523	-816.7245589745006	16892.93001651863	28109.69170403989	38715.55481672731	9150.346824858207	2279.1628794607286	2	23	7	10	39	0.19670477177271944	0.30168353381851226	0.3133990443520357	0.18821265005673316	
3330000	-10660.058433147888	-9843.08026000322	-816.9781731446678	-9843.08026000322	3473.222187629045	2.329376708369371	3.6549615363474605E-5	0.5190509035960237	3.191068209834898E-5	2.8127359391234904E-10	0.4867880220129242	-768.517672636758	5263.956134429296	16414.862920853233	8857.985054285566	3888.0556180078884	1572.5973924180823	6	28	1	15	31	0.1881582451205005	0.30168353381851226	0.3133990443520357	0.1967591767089521	
3340000	-10634.09047988814	-9852.517495759756	-781.5729841283844	-9852.517495759756	1373.6763924276793	2.996589842229618	5.0746381248887446E-5	0.48109210967497557	4.9504324877608924E-5	6.379705704854679E-10	0.4963783615210632	-735.5192351868563	4461.600066424862	11969.791225202862	3043.6580416105858	1544.6385693689074	1814.9751543368768	16	20	16	22	7	0.18813924171870827	0.3106186562517378	0.3133990443520357	0.1878430576775188	
3350000	-10657.006670735964	-9864.227088747688	-792.7795819882753	-9864.227088747688	1642.1273573495464	2.5379066376271093	4.439192041706054E-5	0.4592311487229072	4.5503136330269496E-5	4.285470838141334E-10	0.47218162232240196	-745.6189533023143	7291.85481082503	17089.038650711147	5142.1293822998205	2457.3871976732125	1285.6901024603653	21	12	8	10	30	0.1778201495190712	0.31901100666380333	0.28432886124802265	0.21883998256910336	
3360000	-10646.571225033666	-9849.37950296134	-797.1917220723262	-9849.37950296134	1649.2256146552838	2.5579744619481866	4.408490820559335E-5	0.6465316018968067	4.42146793751445E-5	8.246914440383909E-10	0.6333378476044803	-746.0915640271304	8117.781246272644	35514.64884252784	5979.116199403528	3789.5693779191956	843.0755461641814	29	2	5	14	31	0.1778201495190712	0.31901100666380333	0.2886186308948012	0.2145502129223248	
3370000	-10667.456487487556	-9862.65552382485	-804.8009636627074	-9862.65552382485	2183.3167436404383	2.562172362206716	3.701281734302685E-5	0.4847929546250299	3.76789939310236E-5	3.3865883148180613E-10	0.48050646629156757	-759.9720102621103	6436.380469811603	9626.71053706328	2833.698106707543	743.981778870525	1320.2086677207594	9	36	6	1	29	0.19493665797506515	0.31223369361435666	0.2886186308948012	0.20421101751577753	
3380000	-10645.148100557091	-9849.61599072534	-795.532109831751	-9849.61599072534	1615.7637612911035	2.573472188293776	5.01577402381543E-5	0.5052892668485284	4.804284029960914E-5	7.703232044312109E-10	0.5632258043618158	-751.6504714344666	6713.937527971882	7260.744603677226	1313.8664780915594	1778.7472429114605	500.115473631746	17	34	17	12	1	0.1753808831227462	0.31223369361435666	0.3004793579267672	0.21190606533613046	
3390000	-10731.513121098435	-9849.960748384246	-881.552372714188	-9849.960748384246	4715.479797132572	2.564515458376619	1.994678073264363E-5	0.4540517788842683	1.87915571788304E-5	7.497887486451759E-11	0.4631349671361642	-830.1719977341368	27806.866722855277	19562.338223660026	4489.8760745361205	10837.579458285256	3975.105752471306	6	38	20	2	15	0.1753808831227462	0.306385309560453	0.3083290801821608	0.2099047271346405	
3400000	-10728.296636382154	-9847.30722331267	-880.9894130694838	-9847.30722331267	4629.112535708212	2.7776977791557886	1.6806835798836026E-5	0.545049460984652	1.707515880616377E-5	8.976492902187738E-11	0.5665003944864677	-830.5563242627616	21458.186551494808	4304.004556956218	9543.645611168808	9869.800251108194	2810.7215158525737	36	4	6	12	23	0.1753808831227462	0.3132837677362702	0.3083290801821608	0.20300626895882332	
3410000	-10737.194753148811	-9832.381158941214	-904.8135942075962	-9832.381158941214	7210.224189768989	2.7357681470398294	1.1739471429125533E-5	0.5074894580995276	1.2154518754739271E-5	4.3649984747595785E-11	0.5331855610990941	-856.1925549320698	35027.277910432014	3128.08811927506	2527.457999429185	2305.294012143139	5495.963455247785	54	3	7	3	14	0.20082525125745318	0.30062076766738355	0.3083290801821608	0.19022490089300292	
3420000	-10825.52540153756	-9847.490620674469	-978.0347808630898	-9847.490620674469	15188.474737064264	2.4422732423466247	5.674481298468886E-6	0.5340029848524971	5.5050051263902924E-6	8.96533427749857E-12	0.5429143223121163	-924.7851195063253	74453.68973043852	6666.67659579945	9909.962355078156	15423.934451515	2695.385382353825	51	2	17	7	4	0.1804428316370178	0.30062076766738355	0.3083290801821608	0.21060732051343828	
3430000	-10794.83441879251	-9838.21223859935	-956.6221801931607	-9838.21223859935	11463.877013853702	2.643460177308452	8.25761738967666E-6	0.585911323756145	7.655761118357954E-6	2.414150653031328E-11	0.6257224165247031	-903.6282602334768	41411.47818213389	31443.37114072624	8286.512141736008	8936.038930155179	9318.319658641156	25	32	8	14	2	0.1804428316370178	0.30062076766738355	0.32795443773923144	0.19098196295636768	
3440000	-10769.97572560275	-9856.713267633853	-913.2624579688965	-9856.713267633853	8105.219390080441	2.833038959280763	1.2525471081898177E-5	0.5183888998335511	1.1793167269100345E-5	3.756673788695066E-11	0.5351631310779038	-862.6246522339766	35678.20238928368	7925.5068536979625	5144.13696863365	9010.97202105509	4263.632940073619	48	12	16	1	4	0.19231405492769857	0.32281370974716783	0.29318539881844446	0.19168683650668963	
3450000	-10665.57287372198	-9831.069671859565	-834.5032018624154	-9831.069671859565	2976.0989007503003	2.666283882655228	2.9927957304810127E-5	0.5142890870654885	2.992135759690012E-5	2.486331660264453E-10	0.5132353243689326	-790.9302165298544	16455.947016517945	6695.299498373565	1349.37374691715	754.1259605483698	357.975083507537	41	13	23	2	2	0.1799137184545354	0.32281370974716783	0.31002005120758697	0.1872525205907103	
3460000	-10699.563416183231	-9843.358193435288	-856.2052227479443	-9843.358193435288	2963.521306690803	2.666283882655228	2.2456376272765058E-5	0.5899074520631775	2.211569936118797E-5	1.8410416681435164E-10	0.6382902852093649	-808.7037950507054	23307.8997952953	12121.68117114472	1828.6646165146321	2775.8952870603007	620.1598979379587	17	35	13	12	4	0.19600449557767927	0.3042634946386794	0.2939292740844431	0.20580273569919874	
3470000	-10691.783072297136	-9842.709630784873	-849.073441512262	-9842.709630784873	2549.0201783012476	2.4447040559192654	2.5477291343785357E-5	0.6039795526272305	2.6072598784480177E-5	2.3965619890783317E-10	0.6262007290046586	-800.4014693613314	17692.025010256202	12541.50446386348	9974.12174570451	1956.4334482700453	2130.3239665987553	24	19	8	15	15	0.19138994153814012	0.3042634946386794	0.29801993011421074	0.20632663370897023	
3480000	-10800.25122303785	-9856.156275647114	-944.0949473907368	-9856.156275647114	8941.255207850374	2.708115220954922	7.693857517418707E-6	0.41182153017079637	7.447334394743676E-6	1.3037928091822559E-11	0.47667854170089957	-890.5476884879573	12037.735919432425	41081.04509558711	39005.308327594714	4349.375162039476	5186.973024504652	3	6	43	8	21	0.19245579765646273	0.3042634946386794	0.29801993011421074	0.20526077759064762	
3490000	-10777.874022100861	-9857.301875018518	-920.5721470823433	-9857.301875018518	5867.2098342046975	2.902540389909277	1.1345244251645616E-5	0.5735753358783127	1.1062502472231215E-5	5.0860197999269745E-11	0.6606188053376604	-865.4365348157254	40975.2798393138	32391.297478368135	20485.977931052028	30749.58082304781	4912.913764026886	20	7	2	23	29	0.19245579765646273	0.30934208387325085	0.2917214097824061	0.20648070868788077	
3500000	-10838.326448148959	-9841.934441381258	-996.3920067677014	-9841.934441381258	13775.302749629216	2.9238973223624347	5.457580521603677E-6	0.552641025398862	4.845577910039536E-6	1.1675241519872108E-11	0.6900647282662218	-938.4817525325946	38072.60314905783	68667.09488074594	86579.06870624988	27815.569240829307	16452.392088752353	6	17	22	7	29	0.19216932762249223	0.30934208387325085	0.29981565206287397	0.19867293644138342	
3510000	-10839.593653857286	-9833.810327208215	-1005.7833266490716	-9833.810327208215	15132.577563750727	2.7013905017359927	4.583107421422322E-6	0.6588023192443171	3.966288848807372E-6	7.723360467194484E-12	0.7053396230961033	-948.1798497481329	82484.31210051716	131613.53801235484	72141.43856077487	8838.642889896455	2281.8675068174957	10	37	4	27	3	0.19216932762249223	0.3197631736765146	0.29281779377605593	0.1952497049249377	
3520000	-10808.790075143863	-9834.073509099191	-974.7165660446725	-9834.073509099191	11402.84991065571	2.4861358059463714	6.012563053385641E-6	0.5941676924589296	5.808393082512261E-6	1.3056193209795664E-11	0.6291475731787304	-917.9992028255518	72871.85762380858	79234.34892716564	78833.03930756917	9878.735365709521	2799.3210813606306	31	13	4	30	3	0.1960155965110171	0.3159169047879897	0.29281779377605593	0.1952497049249377	
3530000	-10821.044083345252	-9848.462047630323	-972.5820357149297	-9848.462047630323	12796.207221352564	2.565974879477419	6.2499896968894695E-6	0.5306171999457779	6.006100583033168E-6	1.2752705603702941E-11	0.5865001187518321	-917.6637537701561	18387.960653771937	59159.008403623375	17651.313447305034	7067.570458706824	13016.728895236572	5	41	2	17	16	0.1806671114142607	0.3069109342362831	0.30816627887281234	0.20425567547664433	
3540000	-10830.694759616841	-9836.043178207721	-994.6515814091204	-9836.043178207721	19799.096346350158	2.507460493602265	4.401976948298204E-6	0.5306031703387443	4.577921022810425E-6	5.96321174527694E-12	0.5360613622963998	-937.8973742554582	45689.14982163088	89694.93364222138	36676.10089598322	21895.482750248982	12002.43599969747	6	32	15	3	25	0.1806671114142607	0.3247653279076398	0.30275627392741855	0.1918112867506814	
3550000	-10772.397266885826	-9822.80018649443	-949.5970803913948	-9822.80018649443	14301.442861285905	2.507460493602265	7.321331111474956E-6	0.5758189140627651	7.432168272926076E-6	2.192713949669642E-11	0.6264852155877393	-893.7469492126065	22694.208167831937	43168.918985231496	52968.3203646696	28689.791352638735	8010.773928689779	3	5	34	6	33	0.19018149957413572	0.3152509397477648	0.30839341375946727	0.18617414691863268	
3560000	-10804.47952094419	-9832.1769142954	-972.3026066487904	-9832.1769142954	18975.412578855903	2.8807220765557324	5.942939153801572E-6	0.5645246631648018	5.7586098652588235E-6	1.59084099301291E-11	0.6376648757254454	-914.4929155849093	65336.916299320044	59603.062105273	96328.62647951706	19651.89761333645	8272.427863825991	5	12	14	31	19	0.19018149957413572	0.3152509397477648	0.30839341375946727	0.18617414691863268	
3570000	-10831.763885481194	-9841.288115340882	-990.4757701403121	-9841.288115340882	22152.577251291288	2.9204406331945596	5.3563508046505416E-6	0.5853254541138997	4.988954023839098E-6	1.2345174575933448E-11	0.6383252449017556	-931.2288748601479	80257.19324979665	65331.8912979286	106910.19103378367	44119.26067369156	9970.165813381736	6	9	21	17	28	0.19018149957413572	0.3152509397477648	0.30839341375946727	0.18617414691863268	
3580000	-10809.675093073462	-9848.908528961229	-960.7665641122328	-9848.908528961229	17799.645774892186	2.9204406331945596	7.82762185998697E-6	0.5399746830408638	6.99887729402407E-6	1.834781163425349E-11	0.5485436336037774	-906.3527197874965	41476.595842771116	34315.91926362641	14669.681200447223	20923.40937928214	8936.513283053193	32	17	3	2	27	0.19018149957413572	0.3152509397477648	0.31055183156884797	0.184015729109252	
3590000	-10735.345704066292	-9843.761488453552	-891.5842156127394	-9843.761488453552	11055.896352723606	2.7433781533064625	1.3506035685655707E-5	0.5121625935139813	1.2971495830535814E-5	7.125957651684794E-11	0.5893758809142374	-839.6781537442114	31766.73450381862	23497.324906116726	5269.628991011836	8639.10786301147	8457.500607476148	32	3	20	12	14	0.19018149957413572	0.3152509397477648	0.31055183156884797	0.184015729109252	
3600000	-10755.304720913917	-9848.446291844013	-906.8584290699033	-9848.446291844013	14392.901340146658	2.544574923382717	1.2019171521801736E-5	0.5006610270987749	1.0307449444734862E-5	4.357029100511538E-11	0.5535195896263836	-856.9583068759136	31475.988654448112	8087.9280566622865	7082.096955152338	7312.506646715595	3522.5267941973984	38	21	3	13	6	0.19292231936189533	0.30825338577632255	0.30934812396050054	0.18947617090128205	
3610000	-10792.16984434193	-9846.12716814276	-946.0426761991693	-9846.12716814276	17279.64858464129	2.544574923382717	8.417291752751956E-6	0.5223622665992301	7.51177206395223E-6	2.051278817206853E-11	0.5549742207571413	-894.5870095007216	49942.046041735295	12864.30156562591	6893.983209986426	9238.849397939512	3678.328553766789	45	16	5	7	8	0.19198933494930973	0.30825338577632255	0.30934812396050054	0.19040915531386765	
3620000	-10789.593720984732	-9829.60082880951	-959.9928921752218	-9829.60082880951	12217.616508390105	2.6599222647455005	7.988959528296559E-6	0.612067126512409	7.1187643521681434E-6	2.3740664175735163E-11	0.6424975611264216	-907.0620581989032	42985.436874661376	11290.145351053892	7203.500873489869	16980.700547417055	2987.9190068927373	48	23	2	2	6	0.19198933494930973	0.30772809910778587	0.31278318028151375	0.18749938566139107	
3630000	-10760.968940101006	-9836.332260839783	-924.636679261222	-9836.332260839783	6386.352181365165	2.5617669165088204	1.1122423556407913E-5	0.5595626633184599	1.1223486958440152E-5	4.2024762658451894E-11	0.6026673530779377	-871.3767151512352	25515.512453268297	31938.577348980576	6061.458909202693	13051.743947773264	10738.246015038174	38	4	20	1	18	0.19198933494930973	0.30772809910778587	0.31278318028151375	0.18749938566139107	
3640000	-10800.148009454675	-9839.133974765433	-961.0140346892418	-9839.133974765433	10118.014541144017	2.6252238798407643	6.212389314115226E-6	0.5486456828376107	7.147502537811485E-6	1.3529727630066117E-11	0.5596443702203423	-905.1181066946705	53220.59147095109	23287.845735895473	57405.23703026022	14604.115091427431	5774.139537900317	23	12	17	20	9	0.19198933494930973	0.30772809910778587	0.31278318028151375	0.18749938566139107	
3650000	-10781.087457457492	-9827.275084447774	-953.812373009718	-9827.275084447774	8297.565434746568	2.6271241447576252	7.617384879158181E-6	0.5243444083170882	8.203258479674706E-6	1.5534360758907787E-11	0.5098995916745567	-897.9736368927369	53688.32440694609	22505.00476348006	60811.01143970769	4947.953682277753	7014.746431072507	34	7	10	4	26	0.19198933494930973	0.30772809910778587	0.31278318028151375	0.18749938566139107	
3660000	-10829.673138843991	-9850.920958679553	-978.7521801644381	-9850.920958679553	12162.581058798829	2.321780907151518	5.492633740313634E-6	0.6262256316859144	5.6020543522838455E-6	9.249711705860365E-12	0.5653884409360412	-924.2422793984025	97154.79329856986	52142.9805473237	18680.323720716624	9937.802707473202	879.3645284201424	26	22	25	5	3	0.19198933494930973	0.30772809910778587	0.31278318028151375	0.18749938566139107	
3670000	-10798.477514700819	-9850.836518999984	-947.6409957008339	-9850.836518999984	9084.106881320475	2.667320097808445	7.067483733938369E-6	0.4645734744010443	7.867641721284992E-6	9.522754352926988E-12	0.42650231581180914	-895.2852526877491	49751.59089012754	29201.257015659306	8781.51164654599	7277.388582596641	7710.012958239229	46	1	3	30	1	0.2063435273988948	0.29691932801408943	0.3092377589256251	0.18749938566139107	
3680000	-10780.570314131495	-9859.559050847165	-921.0112632843302	-9859.559050847165	6939.487313649683	2.667320097808445	1.000034670599838E-5	0.3347352264075799	1.020616027112386E-5	9.81773680226328E-12	0.3264030452582896	-871.4032932120558	42538.18814712047	24182.952317737192	5721.083724450751	4900.374227838374	897.3568187744747	26	22	24	6	3	0.2063435273988948	0.3002389153627528	0.28957217344382247	0.2038453837945303	
3690000	-10735.630027285802	-9860.01392865211	-875.6160986336935	-9860.01392865211	4415.9877369203705	2.388959039832533	1.818410474493639E-5	0.4321778969488522	1.8915938095436005E-5	6.801378415062561E-11	0.4490438129442711	-826.517572569205	27444.446740627835	5197.848003063771	3232.871853626752	8028.206688987125	2118.3420862853714	46	19	10	4	2	0.18890089447644925	0.3039059316424824	0.30334779008653845	0.2038453837945303	
3700000	-10708.994337779723	-9850.103819227515	-858.8905185522069	-9850.103819227515	2618.620702990571	2.510537524870952	2.080218319790033E-5	0.47247802906077657	2.164414721536134E-5	1.184081665187571E-10	0.5144338468802085	-811.977144590246	27023.91581743696	3171.090914059166	3814.035391063838	3591.901839356203	296.82520250608803	42	7	1	28	3	0.18890089447644925	0.29604355948510785	0.3040013505796784	0.2110541954587649	
3710000	-10720.632869814473	-9855.12656274213	-865.5063070723432	-9855.12656274213	3045.118737469788	2.755951753650723	2.0415424746207922E-5	0.471975161946	2.1287141540311807E-5	1.1440617977076995E-10	0.5402550808127854	-816.3266601357191	18592.0699607358	19976.544799549767	16735.058551133123	2778.3555424305796	357.13614028523585	8	31	15	24	3	0.18890089447644925	0.29604355948510785	0.3095764070039358	0.20547913903450754	
3720000	-10697.974011846922	-9829.703461255425	-868.2705505914971	-9829.703461255425	3342.0402602886156	2.755951753650723	2.192993672379722E-5	0.6977182340640373	2.109528139932126E-5	2.8225394358916703E-10	0.7983264884161282	-816.6444344203102	15338.512515945764	24207.003857086824	26917.098891561698	5248.655526976143	411.0445976724037	16	2	24	37	2	0.18622575114472062	0.2965490980541257	0.31225155033566443	0.20497360046548968	
3730000	-10706.00044379089	-9853.443108747804	-852.5573350430864	-9853.443108747804	1837.1210278389221	2.6349449922147357	2.633101995648433E-5	0.5481162630366134	2.7139770376011232E-5	2.7685480120615487E-10	0.6137388966436667	-801.5993189401013	19665.055705413648	31412.995315766682	11719.119637549271	3245.745318746017	3732.7413671169415	32	11	2	35	1	0.18726696996918174	0.29804347066878506	0.3161403624598195	0.1985491969022141	
3740000	-10701.982427584653	-9859.832614967963	-842.1498126166894	-9859.832614967963	1932.9020902534744	2.4771234772539197	2.2888622637318638E-5	0.5385930910963286	2.4729998893517868E-5	1.6938836345108164E-10	0.559687624065367	-795.7334393241597	8064.6580669006735	17525.703486338487	3480.077589706998	2028.368918985037	89.47709336787285	5	41	4	29	2	0.18726696996918174	0.29804347066878506	0.3161403624598195	0.1985491969022141	
3750000	-10712.165368117192	-9838.985324137093	-873.1800439800987	-9838.985324137093	2980.3636660801685	2.4771234772539197	1.5820520178140583E-5	0.5311056556792371	1.607559551588919E-5	7.152981353766648E-11	0.5380029853404695	-827.4898232713854	24454.23349206443	26765.65165255135	3964.3112447871613	322.5202335926057	13.2435844965676	24	22	32	1	2	0.18082735767342756	0.3069839963790855	0.31363944904527324	0.1985491969022141	
3760000	-10704.243793883721	-9838.188466024305	-866.0553278594164	-9838.188466024305	2697.7363613344082	2.6922834120207986	2.0703995184570875E-5	0.5497674367417793	2.0366517126558532E-5	1.3498377618154853E-10	0.5876864325842388	-814.97525935092	20850.75335078686	30174.975497830466	3508.3636228939367	7540.0016799152845	499.6827634132628	31	10	29	7	4	0.18248578824694947	0.3053255658055636	0.31363944904527324	0.1985491969022141	
3770000	-10713.81318617671	-9846.671839077826	-867.1413470988838	-9846.671839077826	2668.913946011815	2.6922834120207986	1.8173395843120256E-5	0.5640641943801279	2.0212388825858493E-5	1.2200690911315654E-10	0.5909929366909497	-819.3616545238759	27348.807374124004	5896.484524769291	2980.886861462388	4234.384453261522	497.96092222056393	44	9	15	9	4	0.18800075475005032	0.3108455985700053	0.3082848931335371	0.19286875354640767	
3780000	-10683.587904127739	-9854.460176337783	-829.127727789955	-9854.460176337783	1558.041379794148	2.593591304130498	3.0300043567531986E-5	0.4523443391738764	3.273131925515348E-5	1.62481094502687E-10	0.44488245096946666	-782.8879603941527	10069.147052134203	13102.88761877622	2907.7264641755805	3063.1628530467806	373.8546052711353	6	37	22	13	3	0.18800075475005032	0.3108455985700053	0.3063403756375838	0.19481327104236093	
3790000	-10730.651437940982	-9876.104524014181	-854.5469139268009	-9876.104524014181	2200.311447494482	2.605592119090637	2.139861319830431E-5	0.33865930660833293	2.2423564976568705E-5	6.45637235284123E-11	0.37237391292762906	-807.0857831528027	18721.220841535884	13945.267473767344	3424.9840929232705	4863.080859595203	36.65316411167683	12	39	16	11	3	0.18800075475005032	0.3108455985700053	0.3063403756375838	0.19481327104236093	
3800000	-10701.803693530748	-9833.772034982787	-868.0316585479613	-9833.772034982787	2703.6490783457957	2.605592119090637	1.69068167351253E-5	0.5243429162250726	1.8782378738968326E-5	7.874407773023705E-11	0.5079799145095893	-819.4889661088524	11295.516442482362	20676.25231578625	8183.822902024098	4094.5273066255754	12.312099799521395	4	36	19	19	3	0.188504427442902	0.3264491432252331	0.29023315828950436	0.19481327104236093	
3810000	-10702.946473880296	-9844.098139949794	-858.8483339305021	-9844.098139949794	2228.7236622441624	2.605592119090637	1.820152247212891E-5	0.5338724486009331	2.160461307576924E-5	1.0584302057059538E-10	0.5648797376897727	-810.7776879116257	21402.52883626222	28683.34701189198	5353.951782161386	1793.417839642502	12.245731235540209	25	19	23	12	2	0.18630681530810175	0.29359370865713785	0.3205044467895951	0.19959502924516562	
3820000	-10662.950507729794	-9852.835275288704	-810.1152324410904	-9852.835275288704	1164.3163010606213	2.6505284403020557	3.4346718255533195E-5	0.6159883580259209	3.962071578060389E-5	4.3382580582327536E-10	0.6028951931517124	-763.7906339740009	20628.185574066858	9528.340995732297	3944.8748121072085	1743.9877149841516	28.03616011392381	7	32	25	15	2	0.18630681530810175	0.29849803988262535	0.3205044467895951	0.19469069801967814	
3830000	-10642.093467998746	-9846.304417610903	-795.7890503878428	-9846.304417610903	1130.4698538855473	2.5570088353708886	4.246077725098383E-5	0.4937688444447908	4.7280866551647985E-5	4.3739046445145417E-10	0.4850677259057799	-750.1176285747496	3913.4946399268238	15515.145483029244	1362.9644566615991	1443.1419328343711	166.69866219421652	4	43	13	18	3	0.18630681530810175	0.29983580757599276	0.3205044467895951	0.19335293032631073	
3840000	-10600.134656304357	-9856.471076889968	-743.6635794143896	-9856.471076889968	621.0297309674606	2.8147774985205896	7.66467716013718E-5	0.5806223282446717	8.749676974108583E-5	2.090621830955834E-9	0.5680127543750414	-701.2508203200342	2621.8270937096686	5231.669952062984	912.5960737105157	1319.882756458708	439.8268734735409	1	39	23	10	8	0.18630681530810175	0.3062245590530556	0.31614597642325626	0.1913226492155867	
3850000	-10589.61499191595	-9833.046314617195	-756.5686772987553	-9833.046314617195	909.4978219487195	2.4962724546197665	6.264983381593102E-5	0.6861425891123529	7.147046246677587E-5	2.389662599626725E-9	0.7708652470638646	-714.5891140464845	6617.701206603383	4514.25070746657	801.170103429108	866.6615266975185	161.5489154714872	32	14	13	21	1	0.20112403871507986	0.30125124452063273	0.30630206754870104	0.1913226492155867	
3860000	-10576.818474468766	-9842.391077879305	-734.4273965894606	-9842.391077879305	744.9050350556963	2.4962724546197665	8.820888556209592E-5	0.653115252140354	9.287153291716492E-5	3.493401888221286E-9	0.6489777439397489	-691.5454601896084	3944.30735265525	3122.7691964015457	4336.358711709874	1124.7336810429051	172.89768821136101	38	1	8	30	4	0.20112403871507986	0.30125124452063273	0.3058405538518387	0.19178416291244904	
3870000	-10659.563639077482	-9839.310348702043	-820.2532903754387	-9839.310348702043	2091.3443350923876	2.4962724546197665	3.163750978811241E-5	0.6683485945050733	3.396600401924008E-5	6.160730759101161E-10	0.7585015136564068	-771.8721974166292	16317.215513005207	9176.071269162356	15905.956161735901	1339.9130115819248	361.22485502068685	14	16	13	37	1	0.18544459589827833	0.31389023088123186	0.30505424017814514	0.195610933042345	
3880000	-10616.402124775856	-9843.817371019812	-772.5847537560437	-9843.817371019812	996.9454914337925	2.5596643302553037	5.8435756080575005E-5	0.4561314033865922	6.090425666203781E-5	9.121670221579168E-10	0.4983042189162692	-728.8872603859651	8070.232161448841	3706.0954262494897	1325.25866314449	2319.640448469909	829.2463536612985	41	7	17	8	8	0.18544459589827833	0.31389023088123186	0.30505424017814514	0.195610933042345	
3890000	-10597.294667385526	-9841.97275526249	-755.3219121230352	-9841.97275526249	1213.0158729601992	2.6718890336658525	5.8859453513584434E-5	0.5631679117021874	5.922914573735864E-5	1.0986246823874753E-9	0.5889927946029256	-713.3661965161946	6813.732213333753	257.69167979910844	809.750986067038	959.2803807488102	747.2395979331526	45	9	12	12	3	0.18599097227307576	0.30165681728400534	0.30533689996291746	0.20701531048000174	
3900000	-10585.966285886909	-9832.849248345557	-753.1170375413519	-9832.849248345557	790.3286401550255	2.6310798378769924	7.659697123850434E-5	0.7038684574162056	7.25399689574586E-5	2.6268977150681208E-9	0.7308505321817667	-707.803773853122	8714.356825187004	5972.7739288100565	7560.555128246944	980.2856510117138	72.1201247438804	26	14	2	37	2	0.201353584529624	0.2861201965552302	0.30533689996291746	0.20718931895222867	
3910000	-10663.394471253621	-9838.775325238885	-824.6191460147363	-9838.775325238885	2218.9655078563783	2.560057029211606	3.1970308201110616E-5	0.6328929309075564	3.289988471324568E-5	5.458904512149507E-10	0.7323184521809498	-772.8725080203941	13127.827514443396	4445.905431537793	16746.85114103071	12139.81174460909	2219.660841391046	7	11	2	24	37	0.2036424133557824	0.2861201965552302	0.30533689996291746	0.20490049012607028	
3920000	-10623.020613732946	-9837.710979738393	-785.3096339945528	-9837.710979738393	1353.2431850781836	2.5735370976484373	4.959037518453393E-5	0.5207442371495821	5.211235680714495E-5	9.865536531205285E-10	0.6243588817505308	-739.2381068575411	10297.41004472915	15405.89142464533	5487.065014333542	1151.236711246205	424.59195309756086	24	10	7	39	1	0.1891467402529555	0.3006158696580571	0.30533689996291746	0.20490049012607028	
3930000	-10700.366770847015	-9840.81826923493	-859.5485016120857	-9840.81826923493	2895.5847164814536	2.5735370976484373	2.0342026681674352E-5	0.612779260654126	2.1408366352864886E-5	1.9849320713818683E-10	0.673620355282525	-807.9825733373937	36135.1177449559	37965.94059488736	3616.277289784013	4957.385642593898	3156.9410639957796	23	9	11	19	19	0.1891467402529555	0.3006158696580571	0.30533689996291746	0.20490049012607028	
3940000	-10782.118811741448	-9865.215206287585	-916.9036054538625	-9865.215206287585	4768.334552892661	2.7574210996166513	1.0439725477036492E-5	0.5970027919988118	1.1734495892252855E-5	5.157730172960509E-11	0.6498546897696932	-862.7566642633875	25687.454534607237	69219.84793819585	11140.829681417898	7831.163880019492	5174.444524204365	27	6	11	15	22	0.1891467402529555	0.3207641775897155	0.30533689996291746	0.18475218219441192	
3950000	-10800.658893467746	-9830.662090559266	-969.9968029084789	-9830.662090559266	8957.909558520738	2.6755113229107645	5.247626510870043E-6	0.7586256130824744	5.976095339712086E-6	1.851444523537404E-11	0.7887424488598834	-913.7723552645433	90331.54403080454	94628.97056256671	20884.940773280734	11065.853154984674	2141.438048315447	2	31	26	19	3	0.19693048272268449	0.31135456664340344	0.30300257221629284	0.18871237841761956	
3960000	-10759.750142645198	-9821.656032028355	-938.0941106168435	-9821.656032028355	8683.36760283379	2.572046851654563	7.945588934585892E-6	0.7220370763012408	8.528481148830319E-6	3.013839570333064E-11	0.7313009227193266	-883.7889092979507	48106.88696285375	50562.331190459714	10102.712736831385	1438.6234824518856	5020.127992731345	19	22	36	2	2	0.1797599025086719	0.30789286976540364	0.31183979704097264	0.20050743068495214	
3970000	-10752.040914027402	-9844.012781670725	-908.028132356677	-9844.012781670725	4381.428791207585	2.535295802491143	1.1197322066250464E-5	0.7800233689115773	1.2616150398637279E-5	9.270107792799323E-11	0.8237672727273696	-858.8892419040319	30694.351984203444	37801.38379678261	8194.193381521412	573.0254723213031	197.1725413020293	18	13	47	1	2	0.1797599025086719	0.31267866786755893	0.31183979704097264	0.19572163258279687	
3980000	-10766.930476415919	-9826.795904876262	-940.1345715396557	-9826.795904876262	6260.75865139898	2.535295802491143	7.826542303916821E-6	0.8399853283846083	8.493857333855349E-6	4.2432380811890166E-11	0.8428432868387696	-885.1483348020553	60546.793993468906	59348.128118237364	17272.131917134142	11030.390433782419	1056.893009794034	22	4	30	22	3	0.2045313438268347	0.29772888259663416	0.30201814099373464	0.19572163258279687	
3990000	-10801.134468957214	-9838.737546563569	-962.396922393645	-9838.737546563569	9126.613685048864	2.3147019353067617	5.530330440607654E-6	0.6995645719022782	6.23949765661796E-6	1.7108478524801915E-11	0.7386190180356099	-907.7768437038501	95118.75567290015	29304.638371437173	25205.944239397486	10169.570619017542	1114.458026309722	22	10	30	16	3	0.18336918621660375	0.3006565183685923	0.3129177366106808	0.20305655880412354	
4000000	-10852.659365883466	-9851.454297221408	-1001.2050686620595	-9851.454297221408	12913.619911449723	2.4686745181517584	4.200255551975361E-6	0.7116152347397405	4.340091086266344E-6	1.1050152542793804E-11	0.8081575006580838	-944.5375644577553	144261.08096402354	55219.88955401711	9657.003829654574	18527.081960594485	870.5238456668935	25	12	1	40	3	0.2040144132322539	0.3003087445885951	0.29227250959503065	0.20340433258412077	
4010000	-10770.772456023044	-9848.821352015251	-921.9511040077928	-9848.821352015251	5115.405938916079	2.4686745181517584	1.0319763454486728E-5	0.6546806415405148	1.1526563850780678E-5	5.272073079676176E-11	0.6643354460532321	-869.3644360135156	52929.29464129218	28249.053416996063	7553.369768306685	9821.477321658984	828.6679402145448	30	9	22	18	2	0.18284492427954244	0.3003087445885951	0.31344199854774213	0.20340433258412077	
4020000	-10823.559285336958	-9881.090005170632	-942.4692801663252	-9881.090005170632	7101.046375807638	2.751339106713669	7.880086044558478E-6	0.5670980662753021	8.917063727887765E-6	2.5680940666913253E-11	0.6293604229947984	-890.1127209622442	55297.53952716844	5353.128078091482	11185.970640672545	9326.395459058676	3360.5232897810865	33	3	3	36	6	0.18892847812169533	0.29422519074644216	0.3063995232999608	0.21044680783190212	
4030000	-10756.640018709582	-9831.18874462912	-925.451274080462	-9831.18874462912	5634.273996677694	2.2989043555068234	1.0906944003598212E-5	0.5608403011252108	1.1986334565302646E-5	4.441129748518453E-11	0.595661022243769	-871.5793868638445	35051.17440484753	17983.530231697234	19563.560447340235	26577.93232997841	5910.823050607724	33	9	4	2	33	0.20960036651135	0.2979646858353894	0.2960054290437771	0.19642951860948388	
4040000	-10841.191565943043	-9857.32842581811	-983.8631401249335	-9857.32842581811	11488.83683560895	2.4133467595662195	4.95494283484214E-6	0.4373653556824824	5.547473544902112E-6	5.493022983370702E-12	0.4646724592466407	-925.7876278200209	86142.0787978735	43274.41220544623	91507.40909592039	34755.58512683306	10249.938569760305	1	8	21	19	32	0.1892126611487776	0.2979646858353894	0.2960054290437771	0.21681722397205627	
4050000	-10829.090811667225	-9851.252893196164	-977.8379184710611	-9851.252893196164	11359.21596493756	2.412714063900369	5.72763014568776E-6	0.48292509705046355	6.108536388746103E-6	6.7702262726171505E-12	0.4693509142883104	-918.9802262845509	27312.8856454016	72240.43611202265	81560.35642843925	84022.91102427279	10268.881537977879	1	15	17	13	35	0.1895403601795795	0.2958675263150595	0.30794247445423273	0.2066496390511286	
4060000	-10826.385906567228	-9855.572985177945	-970.8129213892822	-9855.572985177945	14733.198730089045	2.5653738501004617	5.515090524635314E-6	0.5220400625920586	5.7639750112300155E-6	1.1297549625786677E-11	0.5888499838725504	-913.6082104565938	81167.75851072189	42271.42828458838	45273.513073642614	41911.13264761314	8440.6637843296	32	1	7	11	30	0.1895403601795795	0.2958675263150595	0.30794247445423273	0.2066496390511286	
4070000	-10720.521842665301	-9840.882901221035	-879.6389414442651	-9840.882901221035	6127.662775713489	2.3903178401988123	1.633145341474831E-5	0.6469409540718574	1.571893951509405E-5	1.499227339466261E-10	0.7326222189255409	-828.2073178578912	33569.3799903667	8417.063605450488	3526.321816027868	10370.403974879922	3159.616559061667	25	11	2	15	28	0.20090281800897303	0.2943405404899319	0.31124046161820607	0.19351617988288938	
4080000	-10729.178925452761	-9841.922236590128	-887.256688862634	-9841.922236590128	5477.552965244024	3.0488549904822135	1.4435884544712422E-5	0.5004889202172067	1.504971811166656E-5	7.570426913708488E-11	0.5857037664055441	-838.1894524792832	33946.415465867154	12532.065850646604	2555.295829990498	3107.6378435303013	3504.805681220187	26	26	1	7	21	0.18776237155043152	0.31090825773693165	0.31009732271377655	0.1912320479988607	
4090000	-10804.627224158292	-9826.225543176579	-978.4016809817127	-9826.225543176579	19073.061319583136	2.5992147404137205	5.72128092377401E-6	0.7077205258686466	5.207651693767708E-6	1.891255190041566E-11	0.8380483795510695	-923.9474946395773	86830.25133128984	39112.16258700387	7933.086664318784	8487.708020403901	7534.235009148086	29	23	2	17	10	0.18776237155043152	0.31090825773693165	0.31009732271377655	0.1912320479988607	
4100000	-10833.395992214446	-9838.966744417661	-994.429247796785	-9838.966744417661	22818.596714298248	2.341331916291117	4.833972423993809E-6	0.7467358600086551	4.475131780813552E-6	1.0475166845669597E-11	0.7404193883125333	-936.5921814718215	44520.59741268967	94787.87409276488	60922.00721898433	15825.664735288785	11434.472008680557	1	28	23	5	24	0.18776237155043152	0.31917697428444664	0.31009732271377655	0.18296333145134572	
4110000	-10711.352029236738	-9852.701669529142	-858.6503597075949	-9852.701669529142	3836.9184244380044	2.6060028920882905	2.33092133039585E-5	0.7046577163517831	2.3453068511344188E-5	2.967228955858592E-10	0.7447383292396235	-809.7849515516824	18637.474474183244	14993.75336559053	8050.028749792016	2116.390860982942	1769.0816991398674	17	16	23	6	19	0.19760510004311257	0.32283302842281936	0.2973348560734469	0.18222701546062156	
4120000	-10719.534445324582	-9849.861267580482	-869.6731777440998	-9849.861267580482	5577.680151788942	2.7806451714084592	1.7202344886021833E-5	0.7221312909046617	1.764014524135327E-5	1.5416434718946018E-10	0.6917735745848042	-821.9472361500926	19050.877582052082	6685.035704217936	1614.6553160778294	3459.2042369996143	1119.1361554809052	44	13	3	17	4	0.19715823721554854	0.3232798912503834	0.30502906724671985	0.17453280428734863	
4130000	-10720.775924362864	-9850.430285533008	-870.345638829856	-9850.430285533008	3993.277095529336	2.4765671950867856	1.832511097578191E-5	0.5787779057718856	2.0165398749978235E-5	1.3424835195622046E-10	0.6092761100281703	-823.164783159441	19228.086513288377	4072.8472265942733	2021.7616203452494	1831.9569232092451	4354.899534931825	51	6	2	10	12	0.19715823721554854	0.3164641441578211	0.3118448143392822	0.17453280428734863	
4140000	-10764.657581217425	-9839.127602699624	-925.5299785178006	-9839.127602699624	12238.668699692038	2.6340122300556206	8.676748414584793E-6	0.607540622782475	8.995419788741003E-6	3.317684704981137E-11	0.6396825746066718	-875.0436794506658	50229.73776683362	4947.143298233026	6464.60490676647	3109.031569523623	4501.09793943784	51	1	4	9	16	0.19715823721554854	0.3164641441578211	0.3118448143392822	0.17453280428734863	
4150000	-10724.035373952243	-9845.661611763782	-878.3737621884605	-9845.661611763782	5455.075294580309	2.638619149359741	1.4816680006465994E-5	0.6047721924430632	1.444382607058301E-5	9.313111754421924E-11	0.6443502117861895	-830.4081879043504	25212.370082641875	1511.3400091126389	1975.901311552464	4556.482956454818	2346.1332636624816	52	13	1	8	7	0.16908378304981309	0.3164641441578211	0.3118448143392822	0.20260725845308408	
4160000	-10760.982435818823	-9842.216684161474	-918.7657516573494	-9842.216684161474	10921.417141215006	2.434098395225704	9.305270373955812E-6	0.556121419421091	9.542123529680247E-6	3.286417511872271E-11	0.5742235130671594	-870.9090258405442	34185.41168141638	4115.424975627397	4592.189473205968	1980.0554945294652	2048.324207631062	52	19	8	1	1	0.19451189029437146	0.3070141641546621	0.3118448143392822	0.1866291312116847	
4170000	-10826.640274911815	-9846.230186065886	-980.4100888459283	-9846.230186065886	19336.809703391464	2.945146820647644	4.446195119149299E-6	0.47348238646479385	4.493148812133528E-6	5.270425957205893E-12	0.5046587596939593	-926.6296892830386	72515.54592857481	5953.2442825302505	4116.4498317386115	14923.61346729461	8129.052984485617	52	8	5	15	1	0.19451189029437146	0.30700288390710984	0.3118448143392822	0.18664041145923696	
4180000	-10784.091805433703	-9822.303008663936	-961.7887967697676	-9822.303008663936	12154.242407555508	2.431687305251093	6.814302832290655E-6	0.6173363763843495	6.483021894538337E-6	1.943603807147187E-11	0.6785760308506406	-906.4091977922537	70846.13762244969	53673.31373786255	38108.05928847322	7164.070715043805	6691.950752766596	13	15	22	7	24	0.19451189029437146	0.30458178074444076	0.31426591750195126	0.18664041145923696	
4190000	-10805.868304141324	-9846.052924965921	-959.8153791754039	-9846.052924965921	10570.986846857233	2.495687573824804	6.802831989636328E-6	0.5302195395115271	6.851848044249325E-6	1.6792617689148618E-11	0.5746688130985024	-903.7886569585329	47890.21395354957	26097.342255153195	72201.79207425733	10996.591248513885	5316.691932916573	13	5	33	7	23	0.19828367758342177	0.30458178074444076	0.2969762938484231	0.2001582478237148	
4200000	-10763.694824784028	-9847.64810357938	-916.0467212046484	-9847.64810357938	6730.518937740925	2.495687573824804	1.0391529798322991E-5	0.6069602882705067	9.946029177581516E-6	4.454276103423225E-11	0.6630204844774841	-863.352916351785	4903.675779567273	8768.58775196001	38450.07518040406	2643.133643816314	4793.628092341811	1	5	44	6	25	0.1985556876683077	0.30430977065955483	0.2969762938484231	0.2001582478237148	
4210000	-10777.481800657733	-9850.156513859942	-927.3252867977908	-9850.156513859942	12977.74860043043	2.6143353379928804	9.25376764952602E-6	0.5058424445975823	8.333953284094903E-6	2.226953658471731E-11	0.5393759860907998	-870.3695983283333	43883.770875688126	54474.328404679574	116623.30629899939	3064.4906545175672	5349.977194421888	24	22	3	20	12	0.1985556876683077	0.29729294446519144	0.2969762938484231	0.2071750740180782	
4220000	-10845.201645920175	-9854.632739729677	-990.5689061904984	-9854.632739729677	17940.136026661305	2.6103801803197992	4.5945942759869515E-6	0.4690319106456364	4.464732666956052E-6	4.803219062896495E-12	0.4817084972440765	-931.043177871672	59615.05381863508	176687.92060844612	45705.90489905465	42603.36792297176	9272.694554987109	14	25	1	9	32	0.1985556876683077	0.29729294446519144	0.2969762938484231	0.2071750740180782	
4230000	-10782.08077198352	-9852.270160195538	-929.8106117879813	-9852.270160195538	7367.581272989084	2.6214700737467496	9.376282879927925E-6	0.5066280111680439	9.94133549937767E-6	2.6715130678959652E-11	0.5193805295723813	-875.2913084877983	49295.908615397544	56011.20559520323	29755.834157647587	11274.175668033271	5287.455465385541	20	22	3	7	29	0.1985556876683077	0.29729294446519144	0.2969762938484231	0.2071750740180782	
4240000	-10651.067875584169	-9847.10789186011	-803.9599837240589	-9847.10789186011	1823.7462257264694	2.4063918463588188	3.744192467719595E-5	0.5546511815407102	4.0043482724008874E-5	4.3511211729658976E-10	0.5381297191960905	-755.3008801455845	10773.409709833071	12426.443888557402	21438.06595033698	1262.3454652642756	878.7318994453992	33	12	2	3	31	0.1985556876683077	0.3028690653813642	0.2969762938484231	0.2015989531019054	
4250000	-10679.336665611047	-9865.110114916903	-814.2265506941441	-9865.110114916903	1833.1862481219478	2.196179825843594	3.581190349575227E-5	0.5021310627587431	3.829610101406892E-5	3.062351653119674E-10	0.4762021617587973	-770.262407616903	10962.586564139046	2040.0660318844155	2023.4041642988695	1791.3267709562867	1653.032365536806	47	1	14	9	10	0.1985556876683077	0.3024995300295027	0.29734582920028463	0.2015989531019054	
4260000	-10674.703256417075	-9842.820529781979	-831.8827266350961	-9842.820529781979	2528.116191544728	2.598451150528438	3.1930278693982376E-5	0.5642817206733123	3.194127844170266E-5	2.887601447945668E-10	0.5382571595916241	-785.5464806622867	12187.40125690489	10871.892874057263	3284.0767978524086	2591.0358186939675	688.8049673936113	48	2	27	1	3	0.1985556876683077	0.2939742601757426	0.30587109905404475	0.2015989531019054	
4270000	-10598.644030181931	-9844.726666394294	-753.9173637876374	-9844.726666394294	1039.6959353619586	2.5451096969151235	7.264166518770227E-5	0.4579882911032475	7.159260558410236E-5	1.0214882338707112E-9	0.46402990114027437	-710.5782537232483	5507.070018111641	5093.657922434179	722.5502898755034	1697.9608361579203	871.2207980801576	27	20	21	2	11	0.18903191364301053	0.2939742601757426	0.3118663033310903	0.20512752285015703	
4280000	-10608.849581620232	-9838.112362611537	-770.7372190086957	-9838.112362611537	1565.155322343233	2.833183380738381	5.0693267427717135E-5	0.5676689268521653	5.409294206977469E-5	9.705561980760336E-10	0.6077357574098914	-726.0197183855441	6570.27675834883	9202.174558303646	872.0967316644791	1301.165257107358	1251.7426516493351	4	41	17	16	3	0.18903191364301053	0.2989147530384443	0.30959183236	0.20246150095854565	
4290000	-10661.037751988722	-9824.653967263512	-836.3837847252111	-9824.653967263512	4707.3150443972545	2.859456392359612	2.796992065720755E-5	0.5680244852364402	2.5859804150187222E-5	2.6149326670705295E-10	0.5981903261433325	-789.0458086712374	18591.464825181458	12084.250638492782	1636.973143382971	1954.324606472375	2326.724897452841	4	43	8	22	4	0.19615461551125585	0.30442068287852225	0.30246913049175467	0.19695557111846768	
4300000	-10740.284816285688	-9851.260928119535	-889.0238881661536	-9851.260928119535	7986.110562496948	2.5552509568437616	1.5060934334879964E-5	0.5746188246905644	1.3987080611644721E-5	7.735898612183711E-11	0.5586136611932753	-839.2255232513885	23535.86447072551	24989.11033617373	3635.3369323056977	3957.269273875483	2858.8485653710227	21	22	25	10	3	0.18478215486938643	0.30442068287852225	0.3138415911336241	0.19695557111846768	
4310000	-10715.88286323069	-9844.411363559051	-871.4714996716385	-9844.411363559051	5012.7981728428085	2.6017473607713315	1.920592390498347E-5	0.4393682556134365	1.9164144023204697E-5	8.970142626633724E-11	0.4859241855634128	-821.2022678448922	35328.5309328667	32577.32060957032	3394.0605109610033	4029.974845461021	2855.852266122926	12	32	3	5	29	0.18478215486938643	0.30442068287852225	0.3138415911336241	0.19695557111846768	
4320000	-10693.023815162465	-9853.057499559693	-839.9663156027736	-9853.057499559693	2960.474481680795	2.761889055427711	2.5048671843743956E-5	0.47673719510738444	2.654864337021047E-5	1.7951446693676487E-10	0.5106695406002105	-792.3171692011542	8521.979267508696	16611.93754590932	3063.422591987497	3940.3798030109283	1301.0410294276132	3	39	29	6	4	0.19649795574027246	0.2927048820076362	0.31305148141216876	0.197745680839923	
4330000	-10652.131179013308	-9828.548268269864	-823.582910743444	-9828.548268269864	1831.4887666424202	2.50097643300506	3.00709225332195E-5	0.5386552113039001	3.121442681817499E-5	3.3119703654319614E-10	0.6021332463958217	-777.5872172787202	9435.265883340477	16880.574067018806	1565.2276181491093	1875.4236971621795	168.3153270898525	22	23	12	21	3	0.19649795574027246	0.29910781324904223	0.3089937206922761	0.19540051031840963	
4340000	-10680.817179942986	-9841.432412538401	-839.3847674045844	-9841.432412538401	2550.8823739545787	2.6093141410775167	3.090613884451668E-5	0.44336553404273504	3.033265400185373E-5	2.442724610841951E-10	0.49728928970907466	-790.8707790243915	20774.35988087655	18827.047061638783	8859.826196414671	918.6479980967491	1652.1460544952267	28	10	17	8	18	0.1889456559893204	0.2984639367258337	0.31170243216728494	0.20088797511756137	
4350000	-10568.816775419065	-9831.875146721688	-736.9416286973778	-9831.875146721688	760.8801397021467	2.6093141410775167	9.7922886050957E-5	0.6650431358999827	8.968366124033998E-5	5.29324590176672E-9	0.7824882920594495	-694.1169018246765	2752.2012991427328	4049.4094781258705	3879.3084219777584	546.4866613699875	643.2279434225949	10	29	11	17	14	0.1798259007260227	0.32526117357050216	0.2849051953226165	0.21000773038085907	
4360000	-10602.637259270734	-9843.99500884479	-758.642250425945	-9843.99500884479	953.4827835469584	2.887355404914384	8.695845139970921E-5	0.7730353440274292	7.616668291657209E-5	7.404454093108289E-9	1.0571559488669664	-710.6180799884302	4547.113348818254	9999.40235793331	3922.0534123143134	5820.675420082509	771.7646276175196	22	5	25	1	28	0.18668685935521576	0.28642344667737574	0.3237126486294978	0.20317704533791117	
4370000	-10679.71093760079	-9847.24758284498	-832.463354755809	-9847.24758284498	1788.4734099013565	2.887355404914384	3.386121702083412E-5	0.5683220160542521	3.4012610884524104E-5	4.614821447757562E-10	0.6595214067674317	-784.3445083609593	11295.510043164355	13071.41092181067	7548.260534188988	3786.4557390014697	1634.0948468104473	6	25	20	6	24	0.18668685935521576	0.28642344667737574	0.3237126486294978	0.20317704533791117	
4380000	-10644.23775350522	-9851.0890284383	-793.14872506692	-9851.0890284383	1276.9724052574438	2.887355404914384	5.137995060863309E-5	0.7156177672260687	4.982103524468047E-5	1.7777191473367997E-9	0.8483466785927714	-749.1197752310825	8659.231391533733	2292.9644385954443	1621.997083735782	1803.4931959939154	998.4460235984416	46	19	3	1	12	0.18668685935521576	0.2977799368072556	0.3123561584996179	0.20317704533791117	
4390000	-10649.376314522979	-9855.587971791576	-793.7883427314025	-9855.587971791576	1322.0597220948996	2.503008536145713	4.7935337930746395E-5	0.61387596110559	5.010295387921724E-5	1.0946054815858783E-9	0.6533128594638359	-750.6922399985408	8088.2620736970775	1115.0470576016503	1402.9562929948272	1119.1400414087948	1644.6263529412922	47	1	3	13	17	0.18342314596922762	0.296550574380318	0.31684923431254364	0.20317704533791117	
4400000	-10628.697127635472	-9839.930944691365	-788.7661829441084	-9839.930944691365	1156.4250290043485	2.503008536145713	5.385226830383556E-5	0.5668499536793438	5.842475292600083E-5	1.2683501925724127E-9	0.6426137102185435	-742.156055932649	13130.371673455988	4755.3016613582895	8240.273876641371	1267.9763657777032	980.8585964980464	4	15	26	3	33	0.1925343838933786	0.30247734281151717	0.3016499739154114	0.2033382993796933	
4410000	-10642.051813653728	-9861.927553974665	-780.1242596790634	-9861.927553974665	1144.9045818097952	2.503008536145713	5.129879226011651E-5	0.5532383546535383	5.566377220326694E-5	8.549434963004916E-10	0.5508189317085992	-736.586161983224	6681.727854522865	6963.27621647416	1037.6299223658616	641.2051523613441	1225.8517082795333	9	38	12	8	14	0.1921439506997519	0.30247734281151717	0.3016499739154114	0.20372873257332	
4420000	-10539.131985008842	-9822.873622069963	-716.2583629388799	-9822.873622069963	523.6313684079687	2.5513172853205877	1.0407387624142704E-4	0.6678869293616905	1.0190220240390726E-4	4.900326964084814E-9	0.683788485904414	-676.3178191924379	3310.652383758608	4632.951640066461	729.185659152554	458.5971018280133	14.836826017214117	7	38	12	21	3	0.19320680132072124	0.30247734281151717	0.30058712329444204	0.20372873257332	
4430000	-10553.710822283796	-9840.13297082712	-713.5778514566748	-9840.13297082712	567.2517463385061	2.4243137312062397	1.0625345037661881E-4	0.6247579077915887	9.59810038886661E-5	3.357439356067347E-9	0.6144699870816939	-671.8030412061399	2870.3847165616676	6674.862231398778	441.19323485489724	772.782015963953	1.4887004511250945	11	32	6	29	3	0.19561195311506552	0.3000721910171729	0.31514578044852104	0.18917007541924108	
4440000	-10662.238481305916	-9833.118129573815	-829.1203517321017	-9833.118129573815	1800.6440861188119	2.3963098038694106	3.0515103261525177E-5	0.5901835286347296	2.880090220951249E-5	3.022452942832738E-10	0.6218899332092521	-781.185322194773	21294.82641213957	21631.03216112392	5394.182185424483	2179.842121525086	85.0510791256042	37	4	4	33	3	0.19614519682265022	0.2922542368763726	0.32296373458932137	0.18863683171165638	
4450000	-10725.276392687278	-9835.040559755413	-890.2358329318654	-9835.040559755413	3985.840454001658	2.4247153040857254	1.3890249733302865E-5	0.5107345026627242	1.4597111840970697E-5	5.420614342454815E-11	0.5095426326127509	-840.3887155032625	31767.918352601206	35431.16233259358	3654.4007696878284	4005.3811128815573	228.9380281918348	39	9	18	12	3	0.19614519682265022	0.2922542368763726	0.32296373458932137	0.18863683171165638	
4460000	-10651.313908259648	-9836.097470120898	-815.2164381387497	-9836.097470120898	1711.6754139087657	2.641161638662578	3.5640339991454245E-5	0.5532870749241655	3.7185960855866E-5	3.530870272376978E-10	0.5260370242097144	-770.5400632095661	9062.543328335603	11059.706001443868	2002.950662347586	1520.4050310129758	81.132667356755	2	44	32	1	2	0.19614519682265022	0.2922542368763726	0.32296373458932137	0.18863683171165638	
4470000	-10605.384786434783	-9823.27287372169	-782.1119127130941	-9823.27287372169	1366.4109557017146	2.641161638662578	5.2289890867806046E-5	0.7647244792250518	4.667115756731729E-5	1.1143948415160409E-9	0.7207229860914142	-736.1179896972245	10310.494723986476	6699.274824049369	823.0835782662405	2253.3641521561494	129.9154176461304	28	18	21	11	3	0.18696730046581017	0.30143213323321266	0.2994348653531942	0.21216570094778353	
4480000	-10653.74321609656	-9842.337055533444	-811.4061605631156	-9842.337055533444	2197.0024707341486	2.620793587779312	3.297198033460323E-5	0.546902520088562	3.25806740088449E-5	2.5874820382370417E-10	0.5135071054377296	-767.1559635304432	10058.867790148957	4050.3282586603505	1720.780907860116	1815.6500767502423	1280.0717648653163	43	3	28	3	4	0.20602275522578836	0.29994150075105924	0.3009254978353476	0.19311024618780534	
4490000	-10647.275824986593	-9833.33473040517	-813.9410945814229	-9833.33473040517	2200.4602634937546	2.5017134497437437	3.727274592166839E-5	0.5199788740063163	3.598899373639055E-5	4.653609268008605E-10	0.6174589830844367	-768.133426116921	15958.228292875512	4469.875504250388	1272.46017279245	2909.848794662352	700.1185652331071	43	2	19	14	3	0.19913698193990054	0.29994150075105924	0.3009254978353476	0.19999601947369317	
4500000	-10705.210877168764	-9850.195164610379	-855.0157125583843	-9850.195164610379	2767.0820169208623	2.481429257954783	2.536836069187551E-5	0.4765950186737365	2.5162808710242023E-5	1.539646116636627E-10	0.5188496410022039	-807.3472395657052	20062.468879267686	4608.6629108663565	8028.003652141714	3727.9273247705446	373.854568656744	43	8	4	24	2	0.19913698193990054	0.29994150075105924	0.3009254978353476	0.19999601947369317	
4510000	-10609.129355377641	-9841.265496871825	-767.8638585058159	-9841.265496871825	1248.0210969852121	2.311669980452881	7.171349236501442E-5	0.4417142045215794	7.184371691788368E-5	1.1407216801198686E-9	0.48423953922365226	-722.8730966601933	6099.600038305878	7796.518907437243	6116.6271163162755	2119.523227821013	705.5712916117739	1	1	37	25	17	0.1920088275426872	0.3070696551482726	0.3009254978353476	0.19999601947369317	
4520000	-10638.227446738076	-9838.129819671529	-800.0976270665473	-9838.129819671529	2053.7672622469026	2.4962534612000304	4.20247642784941E-5	0.43854026809658925	4.1750407885819174E-5	4.0795427746620497E-10	0.48493415867302775	-753.4405056589626	10030.280397801125	13924.74646385663	5136.738577426265	1750.6158275861922	1824.9829558181232	16	13	7	39	6	0.1756120282480114	0.3070696551482726	0.3009254978353476	0.21639281876836897	
4530000	-10640.432220233975	-9842.207890190339	-798.224330043636	-9842.207890190339	1607.7851286466198	2.509590196592438	4.446915145056615E-5	0.509621092644311	4.45587032493178E-5	6.028331001555861E-10	0.575442431577853	-750.3670563826931	12157.391283629038	15784.454891628964	12857.798011265844	2060.8255113519162	445.91241692705665	14	16	3	45	3	0.1904597029432763	0.3073955029031991	0.2950669318475675	0.2070778623059577	
4540000	-10633.030069509943	-9846.037519393736	-786.9925501162079	-9846.037519393736	1552.3101741982287	2.520710829703407	4.479653333454754E-5	0.43076424761685805	4.681628763769355E-5	3.5350668287359634E-10	0.4310118341706478	-739.8791784900102	16324.077315097971	10932.281486924821	784.3246424332798	2594.394101011902	831.87030366819	2	33	10	25	11	0.1921991161399612	0.29378236041157973	0.306940661142502	0.2070778623059577	
4550000	-10658.615049094316	-9846.120931252857	-812.4941178414597	-9846.120931252857	1598.590433238641	2.7698186326712553	4.169886249888498E-5	0.5646927320080742	4.288369582692868E-5	4.916768911258351E-10	0.5368113875646823	-763.4785440572516	13194.191951508787	20887.294050249424	7650.807294832897	2477.3183442596	2422.372617587378	10	18	10	32	11	0.19238670083410336	0.30873937398480406	0.29816428784230947	0.20070963733878378	
4560000	-10699.24747548216	-9825.667597871727	-873.579877610433	-9825.667597871727	3238.8859515940044	2.453771665353979	2.0958703214210273E-5	0.5850158707302976	2.032164748201746E-5	1.3230761067354495E-10	0.5924227976636357	-822.0924800471598	19588.43956185041	29334.65087253896	10890.09027499298	8274.571564882408	3753.3645417613016	11	19	25	3	23	0.19238670083410336	0.30873937398480406	0.29816428784230947	0.20070963733878378	
4570000	-10664.148147728274	-9839.406133560022	-824.7420141682524	-9839.406133560022	1918.3439392325627	2.453771665353979	3.153540108677874E-5	0.45581114618630086	3.37892838667752E-5	2.0225007295544367E-10	0.4493867237673096	-774.2985700615355	9811.734742031878	21099.057358862905	25647.73281044877	5226.367622758299	1237.9044953922926	9	11	11	28	22	0.19092282374351688	0.3033765020750191	0.3049910368426809	0.20070963733878378	
4580000	-10670.20976432871	-9830.324475152458	-839.8852891762532	-9830.324475152458	3870.8678785262778	2.834822556138561	2.656319179994492E-5	0.495444561825195	2.7460157595749267E-5	2.8354810843066526E-10	0.5909557652531832	-789.4140907240491	8782.408291509855	21358.042114477976	20249.581305108935	5672.798506051768	1442.531699628719	5	17	12	21	26	0.2016062972914009	0.30960480805140966	0.3049910368426809	0.1837978578145092	
4590000	-10598.715306579963	-9834.709255077676	-764.0060515022868	-9834.709255077676	1146.1432882451866	2.387902900719616	6.76230177656149E-5	0.5026373616421447	7.014774434482668E-5	1.6464896086438054E-9	0.5893504894170286	-717.6213097138411	5685.989422341185	5435.697848480149	9631.51952488365	3965.729039156047	668.8746178637089	15	7	9	24	26	0.2016062972914009	0.29976433805189406	0.3058845361364407	0.19274482852026506	
4600000	-10630.973892174696	-9841.628199278153	-789.3456928965433	-9841.628199278153	1652.9771203877515	2.387902900719616	4.8439747593809613E-5	0.5428949897401104	4.934195577519672E-5	8.191768123818019E-10	0.6089064224862102	-739.315851451291	14380.141342760704	15945.094425676	18232.00947789383	6394.155746164907	1034.9577719820552	19	9	2	15	36	0.18110129213531512	0.3009034630112869	0.3058845361364407	0.21211070871695806	
4610000	-10565.891797906937	-9834.809950159097	-731.0818477478401	-9834.809950159097	760.1219818509521	2.636599355921227	8.237995706220445E-5	0.6031062275370013	8.927543633277887E-5	2.7484140215651487E-9	0.6292694511290966	-683.8934534642323	2767.5435289309708	11791.098615401272	8369.89858300633	1182.7205042115302	680.4532204583858	17	7	6	19	32	0.19886194525309075	0.2915589952072251	0.31679259281521366	0.19278646672447122	
4620000	-10635.275183359241	-9859.406822833127	-775.8683605261135	-9859.406822833127	2216.479135411095	2.5429699080700465	5.05510145972107E-5	0.5172909282060358	4.9274105942712756E-5	7.424505457312691E-10	0.5540030753673986	-727.1896636534805	2956.5164044279154	9944.132163981969	19586.50153766462	2574.0269534373638	1167.4631472964404	4	18	6	35	18	0.19886194525309075	0.3162515122571403	0.29210007576529845	0.19278646672447122	
4630000	-10608.966977409555	-9846.116975878265	-762.85000153129	-9846.116975878265	1205.1420314175239	2.40148390142862	6.387730785249782E-5	0.6222270922363252	6.179111757379622E-5	2.0190704010596257E-9	0.7177460525764273	-717.029531095257	5977.639584037662	13980.21366359765	2672.473624250624	1357.032299259789	813.4509800261031	23	6	12	23	17	0.19886194525309075	0.3178855108374547	0.29046607718498413	0.19278646672447122	
4640000	-10585.576009549477	-9840.353939573255	-745.2220699762227	-9840.353939573255	992.7579618071466	2.615111904789259	7.43811088888579E-5	0.554050836613411	7.50616446526758E-5	2.083188317847006E-9	0.6252340821681501	-697.9187502130922	3786.117511135026	15511.784800925918	4499.159046985051	1867.42619614646	818.4537824987084	20	9	1	25	26	0.2048309711565425	0.3072214782739686	0.299597598975483	0.18834995159400672	
4650000	-10573.067620744683	-9834.986267457069	-738.0813532876152	-9834.986267457069	951.7854731820363	2.514359986234583	8.18464738596445E-5	0.5816663645269124	8.278018270414343E-5	2.9018181209869804E-9	0.6414825746514837	-694.154254431309	5438.6299753723215	7700.455044147627	949.5781484932263	1524.4476909284886	605.5330770425057	18	16	12	7	28	0.19250942943738392	0.31954301999312723	0.299597598975483	0.18834995159400672	
4660000	-10611.837618135884	-9833.4502901602	-778.3873279756831	-9833.4502901602	2482.4293936980353	2.514359986234583	4.64851667758076E-5	0.5672855046293913	4.5066533377091624E-5	7.462053698277105E-10	0.6000760306704316	-730.3225915663204	4237.887674948434	19596.135794606533	3249.101830394974	1383.958384361314	1306.839484929106	21	7	17	27	9	0.19250942943738392	0.31954301999312723	0.299597598975483	0.18834995159400672	
4670000	-10632.107435598777	-9851.676593258062	-780.4308423407139	-9851.676593258062	1402.290171322651	2.7909961881612553	4.8515695218652665E-5	0.5873253772821254	5.0556135119245696E-5	7.305612494299148E-10	0.5552143740864497	-735.5088188262565	5523.491282130536	10149.677922881614	2575.8377392099655	684.2383603478004	1063.2157568600578	10	24	17	13	17	0.19250942943738392	0.31882520373420553	0.3003154152344047	0.18834995159400672	
4680000	-10635.260002681749	-9833.694401826735	-801.5656008550139	-9833.694401826735	1437.137080050897	2.6349735233766642	4.1741515404296653E-5	0.6304341401188609	4.4425409649970544E-5	7.330619421983387E-10	0.6681382450162521	-754.4236513009495	11551.294440212332	12461.610827839791	8075.101399114635	1051.0903277658354	980.7409303579877	32	5	8	11	25	0.18859602882309	0.31882520373420553	0.3121246998806811	0.18045406756202426	
4690000	-10630.761699095481	-9857.707389307738	-773.0543097877431	-9857.707389307738	1420.824819771572	2.658674145941237	5.440513507405323E-5	0.49543429310792136	5.672485209945951E-5	7.533087023429919E-10	0.4954571991126573	-728.9081771442296	7214.464240619201	10648.576434486626	1774.76718247628	693.6038200976986	864.1052179750385	38	8	2	27	6	0.18859602882309	0.31882520373420553	0.3121246998806811	0.18045406756202426	
4700000	-10645.420569988632	-9847.569485732283	-797.8510842563478	-9847.569485732283	2061.9187045120116	2.6092241894837516	3.623818713263545E-5	0.5579949206823098	3.6884996559566823E-5	3.500188581932192E-10	0.5109706459096361	-746.5615278446671	10757.48539683628	11212.876036484615	16398.426123804977	20155.773409931724	909.2368769144615	8	15	15	5	38	0.18859602882309	0.2961470608865512	0.3266140094077064	0.18864290088265326	
4710000	-10681.272126700052	-9841.848012481814	-839.4241142182383	-9841.848012481814	3203.5447931160784	2.6092241894837516	2.379498169562425E-5	0.5446228781163861	2.3389207815673266E-5	1.8802049411996407E-10	0.592607196176842	-787.713799283364	24570.269503620188	28194.147407821813	6908.186858322886	10891.149831906583	1993.1104645959804	8	26	5	4	38	0.21013892755173716	0.2961470608865512	0.30507111067905923	0.18864290088265326	
4720000	-10693.459918187866	-9859.43823736768	-834.0216808201861	-9859.43823736768	3065.7336817575615	2.7958621156481422	2.667957798098974E-5	0.5385701303690648	2.535632147968424E-5	1.997647950352434E-10	0.5411632396618183	-780.8094747099946	14433.809268645819	11614.672618344612	32666.58621437085	21125.20193660813	1623.6877010838073	7	18	9	5	42	0.20642655668741625	0.2961470608865512	0.2987560592679029	0.19867032315813052	
4730000	-10677.923388663252	-9847.310053871142	-830.6133347921093	-9847.310053871142	4596.087075557371	2.5194256664294747	2.9318051986000123E-5	0.5807752480455992	2.5629493350207778E-5	3.2377110605759624E-10	0.6291870054776166	-780.0695861570964	10241.323147447489	6033.876513654216	16193.562118150972	12430.497140316342	2016.5731588342894	8	2	31	1	39	0.19250496153406377	0.3049389076948285	0.30388580761297806	0.19867032315813052	
4740000	-10694.738646420783	-9834.856394558583	-859.8822518621993	-9834.856394558583	4817.366182300206	2.497793272510565	2.033634328408421E-5	0.533762681373442	2.0004394221828145E-5	1.5201080262809916E-10	0.6189495274286265	-806.1044947355148	28567.860550523837	16082.90750474681	26712.766990960834	26533.539844199262	2623.807424485665	5	18	14	5	39	0.19250496153406377	0.3049389076948285	0.30388580761297806	0.19867032315813052	
4750000	-10662.408995411688	-9845.702754421614	-816.706240990074	-9845.702754421614	3531.926935157392	2.845167707995666	3.4504442599051187E-5	0.6280593573701059	3.1536142886695996E-5	4.957194061691647E-10	0.6660930486260932	-765.434190151236	7588.920049509738	10635.881571345128	37627.30150849029	1654.2234681815128	1445.6995046343418	23	6	9	24	19	0.19274097495529935	0.3064372946057461	0.30715634496952854	0.19366538546942688	
4760000	-10678.420672213579	-9839.733399219036	-838.6872729945424	-9839.733399219036	2940.750891315842	2.7239229993462106	2.8334479671589812E-5	0.6999333784155947	2.7536813156674877E-5	5.346967923260852E-10	0.8234607324249699	-787.1784240697804	15992.46328085604	23720.01195902239	30842.696878981336	1622.010139244013	1605.1206272965005	19	11	14	1	36	0.19274097495529935	0.3064372946057461	0.3069603223776502	0.1938614080613052	
4770000	-10734.281866355479	-9859.568926117077	-874.7129402384014	-9859.568926117077	8831.72279110654	2.437972762758354	1.589774755889862E-5	0.6261082663096296	1.2873829624662754E-5	9.363036811951589E-11	0.6546298568518656	-817.8948591526837	22319.188525269135	22351.081260062823	115682.79364958174	3617.261991326501	1978.6652248133287	1	28	5	43	4	0.1926299873155768	0.3008938398818736	0.3126147647412452	0.1938614080613052	
4780000	-10653.703173078295	-9828.981927049788	-824.7212460285059	-9828.981927049788	5323.847223296302	2.571017587785226	3.3684098323328264E-5	0.6767037730689185	2.7066103161311377E-5	4.794993511319987E-10	0.6782228260149786	-774.0644980346117	8967.439082626646	16882.00286906966	7899.873933822539	11556.271968521436	2183.228817408722	20	14	4	3	40	0.19891239454921758	0.3037125954658844	0.3126147647412452	0.18476024524365361	
4790000	-10703.525298294047	-9833.413918754813	-870.1113795392332	-9833.413918754813	9356.721771771985	2.6539242588227587	2.0037973564099677E-5	0.6713488278928016	1.601913319870814E-5	2.342247468380617E-10	0.787944342222657	-814.4265863200567	19796.891406211074	76884.15108824258	26675.73123104027	2591.2292842181255	4839.476783070763	24	12	5	31	9	0.19891239454921758	0.3037125954658844	0.3126147647412452	0.18476024524365361	
4800000	-10620.30042415089	-9833.659925955804	-786.6404981950852	-9833.659925955804	2821.4547054581203	2.534671166682151	4.139533855264142E-5	0.6023562880279026	3.769585401345253E-5	7.28627370124293E-10	0.6501996678879326	-738.8676763604883	7941.216742984432	9765.824971082122	12435.230450036466	723.345229408947	1393.7864204073433	19	10	11	18	23	0.18284649572056333	0.3037125954658844	0.3126147647412452	0.20082614407230787	
4810000	-10671.75682094208	-9861.806338594215	-809.9504823478657	-9861.806338594215	2019.7573023949922	2.6990824483895346	4.498918178960772E-5	0.6456218987561173	3.999213510640012E-5	9.40009376733847E-10	0.7125041984622578	-759.2961751933951	1546.722675262216	4924.552671596354	20342.677598488015	10693.605633694679	999.8833132752108	2	14	25	4	36	0.18284649572056333	0.3037125954658844	0.31026774899255827	0.20317315982099485	
4820000	-10730.778132938864	-9855.715064599617	-875.0630683392458	-9855.715064599617	4965.659330894324	2.634742538049184	1.663676463722528E-5	0.5597661207233589	1.6692529431384765E-5	9.950637486063543E-11	0.576531745455201	-820.6829976170415	41888.035556897325	17963.464162328713	53513.58451576069	4037.2417003115825	2445.511079053655	3	24	8	18	28	0.18284649572056333	0.3102692662617275	0.31026774899255827	0.19661648902515177	
4830000	-10797.452678598587	-9847.829126120178	-949.6235524784095	-9847.829126120178	10982.024429262083	2.7310434185926695	6.891938271318346E-6	0.6142598483320808	6.740314811012219E-6	1.4005872196281055E-11	0.5785336998458093	-888.8428296594324	37359.94491397494	47449.97145291983	145852.78514657752	112127.1939807704	9722.579738297321	4	23	3	4	47	0.18284649572056333	0.30977957147520496	0.31026774899255827	0.19710618381167436	
4840000	-10745.048704258077	-9846.197832131176	-898.8508721269008	-9846.197832131176	4780.181692707092	2.609249137578787	1.538511027844113E-5	0.5737774269852666	1.4434448463620922E-5	7.420795217181407E-11	0.6030033919372128	-841.0501755608168	32747.74794709965	16844.480835217164	54691.33462742971	70953.06045442987	5745.689193921937	21	10	1	7	42	0.19022421405514656	0.29499970253161434	0.3176698996015656	0.19710618381167436	
4850000	-10854.687668443348	-9863.449225850334	-991.2384425930139	-9863.449225850334	11127.569577344753	2.326810318584924	5.6088652506426275E-6	0.7992647735065218	5.026080360599931E-6	1.401312960228602E-11	0.7339997187102498	-935.1251133641865	84824.69439867185	79370.78612547649	28991.820291079814	10365.892505078971	2721.4887808397516	15	28	9	27	2	0.19798657929918864	0.29404240749750177	0.3176698996015656	0.19030111360174481	
4860000	-10823.128043511895	-9835.188407491292	-987.9396360206034	-9835.188407491292	11751.924007997855	2.7316994173444424	5.683071487821014E-6	0.7600191080678732	4.755053108674164E-6	1.5379110974648365E-11	0.8367887928972828	-927.7316845417587	99308.66972931873	262035.67806327774	36322.420873188275	18458.891393811587	7225.448645317937	18	12	9	21	21	0.18947416771070275	0.3059481334909955	0.3176698996015656	0.186907799196737	
4870000	-10736.201015479295	-9846.112675941922	-890.0883395373728	-9846.112675941922	4416.725327807322	2.772519966093232	1.4975997665535447E-5	0.6270350703486345	1.3952409902662248E-5	7.271334795282352E-11	0.6524531198241258	-837.4159689215317	53386.63715159171	87385.39427522653	4305.150226685916	3590.060409576658	547.7600928212491	20	13	37	8	3	0.18168699122396384	0.2992990544622978	0.3136439992138642	0.20536995509987493	
4880000	-10684.005829301426	-9836.471729118617	-847.5341001828094	-9836.471729118617	2370.7234293805836	2.7524425775533548	2.3678907560496328E-5	0.7048987666409718	2.4424145352662336E-5	2.362305342956344E-10	0.6844017872403123	-797.1877813504216	17451.720210263986	29108.736553380822	3063.487950860486	1290.5663148028993	3356.122156901779	17	15	24	7	18	0.18168699122396384	0.2992990544622978	0.31071453265587	0.20829942165786913	
4890000	-10699.441362730007	-9849.93082146008	-849.5105412699273	-9849.93082146008	2498.4544169097876	2.7259986810989782	2.112559410590108E-5	0.681289972242607	2.165745840815963E-5	1.9592656827832867E-10	0.716498676187684	-798.8101776537153	18620.74509842891	36668.834192433016	4543.7931294324235	2792.6558420453507	2797.6065073532727	21	11	16	5	28	0.18168699122396384	0.296995225948573	0.32813596174898574	0.19318182107847823	
4900000	-10637.382397633415	-9848.97721892476	-788.4051787086555	-9848.97721892476	1432.8442317451893	2.624391854888165	3.758374645490557E-5	0.6066878713929713	4.0413132572188166E-5	4.369876645875648E-10	0.5597848570417048	-741.8320560615053	5872.095887653586	19483.680493684282	1723.9706819087348	1520.5482423641874	148.5100936679372	17	20	5	36	3	0.18168699122396384	0.30886192950927605	0.31144769877877504	0.19800338048798594	
4910000	-10615.985857792646	-9845.315579140693	-770.6702786519528	-9845.315579140693	1263.2476943802924	2.6605227341892164	3.968677410880228E-5	0.6710295254269063	4.275877319380468E-5	6.956089584426082E-10	0.6630644975036993	-725.991492447429	8996.703081352714	14365.778243361523	899.3811699695893	977.3095551741858	60.22217738795151	4	31	25	18	3	0.20333835548084636	0.29107086845987334	0.3075873955712952	0.19800338048798594	
4920000	-10618.451250025873	-9843.238729785997	-775.2125202398762	-9843.238729785997	1348.247521344552	2.921297936294929	3.71205388423095E-5	0.6342088901919979	3.800587551356856E-5	6.500190058266975E-10	0.6919037432168876	-727.9280079448561	8493.19888009027	24091.511025375243	1364.2425461294781	1643.7376900311804	7.064492594747959	17	18	32	11	3	0.20333835548084636	0.29809081328928716	0.3075873955712952	0.1909834356585721	
4930000	-10654.523673473956	-9835.407295474839	-819.1163779991159	-9835.407295474839	2077.884594144122	2.7361136249895637	2.74677086367848E-5	0.7102317553068358	2.723845170325272E-5	4.844551896411362E-10	0.8354030056989559	-770.1365246746362	18723.832065283503	32323.954912732854	1538.5443803997503	2283.6421757845037	71.6249879656755	21	15	8	34	3	0.20333835548084636	0.3011284241898005	0.3075873955712952	0.18794582475805877	
4940000	-10598.94552020696	-9823.733099673274	-775.212420533686	-9823.733099673274	1292.8246561825415	2.581334442184134	3.4078383939583876E-5	0.6702958005686595	3.902494528876779E-5	7.007702391192456E-10	0.7205646235548577	-728.958612343724	14526.705582698944	22490.216410243054	628.4780726442707	1061.2678026940707	20.518739029035675	33	2	23	20	3	0.20333835548084636	0.3011284241898005	0.3075873955712952	0.18794582475805877	
4950000	-10626.660136907045	-9834.08959726801	-792.5705396390355	-9834.08959726801	1546.4928623093556	2.581334442184134	3.211071608463686E-5	0.5842860272376842	3.29503920865349E-5	4.979529841696771E-10	0.6995781876397998	-745.2722178466698	14418.380797020987	22514.640656224215	1291.2020639883372	2023.1100501751998	161.9150177641439	18	15	39	6	3	0.17209044878291266	0.31634702194105574	0.3128848593972185	0.198677669878814	
4960000	-10660.936639500449	-9840.143505193664	-820.7931343067853	-9840.143505193664	2000.6540743257417	2.6673003591993982	2.487697827492397E-5	0.6862218935277907	2.607919704732723E-5	3.194300676174726E-10	0.72042546435766	-772.3949472621456	19660.197039224287	18541.340102324473	1732.3126601100141	3070.283251483171	143.43867541369272	33	2	33	9	4	0.19041293442228285	0.2926171985414845	0.3128848593972185	0.20408500763901505	
4970000	-10665.884484058268	-9845.800128709208	-820.0843553490593	-9845.800128709208	1881.0240990853092	2.357582215995335	2.838095257254139E-5	0.7152359047491263	2.821764929253614E-5	4.780833209600852E-10	0.8022434973252717	-771.9056064408057	17789.48167501641	711.4662151775799	1668.2948361879191	5278.601682225004	345.3325376633422	41	9	17	10	4	0.1906469520566684	0.30156313072080326	0.31152117333888024	0.19626874388364904	
4980000	-10652.355322043722	-9841.48560235289	-810.8697196908325	-9841.48560235289	1705.5003097134427	2.4545652988303375	3.1607490550041625E-5	0.6582193968159578	3.056298720429478E-5	3.70868227300797E-10	0.6416803464659715	-765.1200042022821	14999.690213566182	1856.4942854337605	860.2169681357118	2888.987577574866	107.77509966707251	38	3	9	27	4	0.1906469520566684	0.30156313072080326	0.3139930699364418	0.19379684728608743	
4990000	-10662.304823215216	-9826.988201322465	-835.3166218927505	-9826.988201322465	2052.7218449312663	2.590790684438401	2.5796434215748256E-5	0.7638123830276189	2.5406924519535713E-5	4.293594859328435E-10	0.8214412152679293	-789.2156942414055	21892.033148008162	4138.29372044884	883.3317007129526	1914.1838493978646	374.21973163455664	38	17	3	22	1	0.18970016300778847	0.3019181794618428	0.3149398589853218	0.19344179854504792	
5000000	-10661.27311873631	-9843.016290187394	-818.2568285489158	-9843.016290187394	1900.9393213893327	2.590790684438401	2.9464453678196144E-5	0.5982355498349318	3.018241705605168E-5	3.367189520277154E-10	0.6236034803246648	-772.5944030517497	15724.033789256178	1937.7973242013998	3371.0099025574023	2105.322737546288	781.7211117339139	40	30	5	4	2	0.19496714577971727	0.29574014940681587	0.3019880966866732	0.20730460812679463	
5010000	-10666.493841596242	-9840.718535932356	-825.7753056638869	-9840.718535932356	1991.4032138363768	2.600073562607511	2.6264697288845057E-5	0.709768258391005	2.5488889612324826E-5	3.718666857247117E-10	0.8153242379698524	-777.7319378164436	24393.812661785454	2712.8479951587947	1921.7894978815546	4887.65239263287	36.66133625315952	37	8	29	4	3	0.19496714577971727	0.29574014940681587	0.3019880966866732	0.20730460812679463	
5020000	-10697.402890070567	-9849.881008366521	-847.5218817040451	-9849.881008366521	2407.6476329960124	2.7167974285999894	1.9624123674375727E-5	0.6541641726992373	2.0126013235288923E-5	1.3745956708627747E-10	0.620729089846228	-802.0735881185263	31339.5042700814	4441.424363660352	1942.4108206582848	1223.661814093201	105.58196374676234	34	21	22	1	3	0.19496714577971727	0.31629213731553396	0.2935434085039601	0.1951973084007896	
5030000	-10706.910522325787	-9845.471467273777	-861.439055052009	-9845.471467273777	2943.4644504915996	2.535515147661122	1.5677662966149493E-5	0.7275668489298267	1.7002790202163924E-5	1.3266473499643176E-10	0.7293199554319618	-814.0949655079532	30788.45916705969	2586.182051616697	3271.8940710883394	2822.6714521432837	69.44002893090249	37	4	36	1	3	0.19496714577971727	0.31629213731553396	0.2935434085039601	0.1951973084007896	
5040000	-10685.378774633677	-9857.43238284277	-827.9463917909069	-9857.43238284277	2336.958254937138	2.3346233998151176	2.238104533415915E-5	0.591916624411588	2.4434819043467075E-5	1.7363931123020096E-10	0.5483436813663793	-780.4222237569163	30934.397351414995	1639.528535053673	2359.3165420327364	4148.548397054624	337.10770849521725	37	20	19	3	2	0.17798197641306004	0.3111916866773193	0.30845739584083565	0.202368941068786	
5050000	-10665.911724703612	-9830.323733977724	-835.5879907258872	-9830.323733977724	3026.0214721831558	2.6244048626340977	2.219201888570343E-5	0.6382173660035799	2.129292669946643E-5	1.7087291215431238E-10	0.6283801738341334	-788.9578724465208	32101.320191621006	2303.1092205083078	1804.5475243111543	985.9614927444229	2032.1645866649083	36	1	21	3	20	0.1953808972542565	0.29379276583612285	0.30845739584083565	0.202368941068786	
5060000	-10658.002514838805	-9845.965679880816	-812.0368349579885	-9845.965679880816	2074.3985826734443	2.5886594251110933	2.7165974514372866E-5	0.4818667803386357	2.7883511205511167E-5	1.9200388628353083E-10	0.5170687495258207	-761.1950946919385	11929.57786729177	35729.57384278172	969.4285825458644	3103.764010113804	2220.173596804651	24	10	17	10	20	0.1916341276566522	0.29379276583612285	0.31220416543844	0.202368941068786	
5070000	-10703.658374987064	-9840.249009913578	-863.4093650734864	-9840.249009913578	5055.848989487995	2.5886594251110933	1.608002187723352E-5	0.5490010345391033	1.6195780440227448E-5	9.556933625742966E-11	0.6150360571128796	-812.0187431941521	31637.268244048715	44868.71771864585	1922.4652095539664	4205.684474865783	1836.1211588386673	8	25	6	40	2	0.1916341276566522	0.29379276583612285	0.31220416543844	0.202368941068786	
5080000	-10682.779636311236	-9834.913077358418	-847.8665589528164	-9834.913077358418	3267.93365999553	2.5062011658537577	2.2508798952251886E-5	0.6692781978793179	2.220558827229676E-5	2.535770378539634E-10	0.72317787400706	-796.6034079753597	18452.709664175705	14207.70423651187	35344.4896628262	2391.4265409175136	331.48471427283334	26	3	7	42	3	0.1916341276566522	0.29379276583612285	0.31220416543844	0.202368941068786	
5090000	-10695.48335880814	-9855.628746430451	-839.8546123776882	-9855.628746430451	3348.95027668911	2.5062011658537577	2.494511828941429E-5	0.6022186609781635	2.6425995962447326E-5	3.1223352602873486E-10	0.6753949722450509	-787.8808228103325	4551.614716698016	20928.84925126086	21094.091903941433	2294.3797845381314	3794.167010093484	5	2	30	3	41	0.1916341276566522	0.28758014312590374	0.30881328359895094	0.2119724456184941	
5100000	-10679.823090176586	-9832.376419673288	-847.4466705032968	-9832.376419673288	3144.6538458262767	2.667682880396266	2.4299935247331608E-5	0.5574264369574117	2.5635476452471258E-5	2.706076909812868E-10	0.6704540094165881	-796.6841315723269	30048.857830935794	25549.15224440148	3330.8273324620864	3722.267413292576	5729.440121693025	11	22	26	21	1	0.18245204983615881	0.3110645315910147	0.30881328359895094	0.19767013497387648	
5110000	-10690.071452954076	-9851.550043286088	-838.521409667988	-9851.550043286088	2748.2970372204927	2.709450593244361	2.494394967789421E-5	0.40365913671766807	2.600445064475951E-5	1.5182376707965158E-10	0.47907136120763694	-787.4369604226714	15561.4535087991	24853.871142754313	5687.099877317232	2235.7348960458803	8036.211552290079	5	30	4	37	5	0.19421016346377018	0.29930641796340335	0.30881328359895094	0.19767013497387648	
5120000	-10638.35605024347	-9829.152828113412	-809.203222130057	-9829.152828113412	1825.8142304885348	2.7054944091426165	3.3650835615698534E-5	0.514217081105888	3.809661765547096E-5	4.606295560095876E-10	0.5915001681812072	-760.4888269607233	22161.523318303833	24150.144343885317	1899.7154868322748	2518.326831449985	2138.132134971726	2	33	28	12	6	0.1952964012680979	0.3169764488963856	0.30881328359895094	0.17891386623656647	
5130000	-10603.889809722703	-9846.36185611432	-757.5279536083826	-9846.36185611432	984.5326951019449	2.7794521536940286	5.2675510615924136E-5	0.5483603937388638	6.133058951164585E-5	1.6759683665901975E-9	0.6950886692760294	-713.0634320896303	3591.0295526026557	8125.299116102067	565.675510624673	883.7636719820355	1803.0603422968622	2	34	5	30	10	0.1926861797965172	0.3169764488963856	0.3059861544787763	0.18435121682832178	
5140000	-10651.044211428756	-9855.23188890296	-795.812322525796	-9855.23188890296	1544.1186279545386	2.6373713083294406	3.304685387927267E-5	0.5566479401033452	3.872387974572469E-5	5.712320447513359E-10	0.6533301064609337	-748.8574612172434	6489.778490726488	18526.557538298737	7348.44482774637	1268.1452320670385	116.39683837425639	26	11	1	41	2	0.1926861797965172	0.30567129184753683	0.3172913115276251	0.18435121682832178	
5150000	-10645.59069959822	-9843.856109872168	-801.7345897260536	-9843.856109872168	1198.7910624212807	2.654227116241371	3.6943067915396995E-5	0.5151221908926281	4.290905539153135E-5	4.859792161640054E-10	0.6043011497583574	-759.5144581893386	10676.930024957428	2812.9967474894556	2203.9304320189362	825.1046271182269	17.43643974340094	41	8	23	8	1	0.19556754539244903	0.30567129184753683	0.31440994593169325	0.18435121682832178	
5160000	-10632.327350088026	-9841.511882699966	-790.8154673880592	-9841.511882699966	1095.2493332371164	2.5824447116238067	4.1862882866961735E-5	0.49648435618868914	4.6682840019050295E-5	5.682656914348511E-10	0.5520296462928242	-747.9139334537658	13723.659258591108	3164.624394825335	1599.1917903108572	1225.4352635509088	23.920635888280536	32	6	33	8	2	0.19449651987561803	0.28392408533504043	0.31440994593169325	0.2071694488576492	
5170000	-10661.017447154209	-9831.688420273416	-829.3290268807925	-9831.688420273416	1994.3046217107405	2.7228620305093796	2.390135087219045E-5	0.5688886297007202	2.8967119161245147E-5	2.624887192021095E-10	0.613186700457963	-781.9953526839023	24483.987385282762	3137.280584307866	2908.5908890548567	2613.1200558380274	3113.0334553606167	33	20	6	3	19	0.20085799303848736	0.31433408350770736	0.28701131742372804	0.19779660603007815	
5180000	-10747.133327447624	-9848.247485500715	-898.8858419469097	-9848.247485500715	3975.761708334209	2.4592313471386618	9.849898082088788E-6	0.5497088655878474	1.2314577132504336E-5	4.255256816373206E-11	0.5808338806209166	-849.2603982757589	45139.31586304672	6516.550156238772	5655.00167636702	6187.2910943657525	85.43278374038591	39	22	12	5	3	0.20085799303848736	0.31433408350770736	0.28742086554557095	0.19738705790823527	
5190000	-10749.268905973127	-9848.906399236184	-900.3625067369439	-9848.906399236184	3933.7249176931423	2.507140573193273	1.1605535696000974E-5	0.4956523635521817	1.3484083221888458E-5	3.3792240837600394E-11	0.4896957204823056	-851.4482451285915	39395.36099652077	7581.797848253437	5848.334374676746	3525.135726811848	2337.6097229173815	35	22	9	7	8	0.19794944446701565	0.3134831338956318	0.28742086554557095	0.2011465560917825	
5200000	-10719.406683871977	-9851.566295278124	-867.8403885938542	-9851.566295278124	2491.9855745854	2.594924573874226	1.7584598579155822E-5	0.5637034865499044	2.0520003754479302E-5	1.4650587076197833E-10	0.6706784376902098	-819.3315515968759	26041.299499175155	21548.41891346431	7429.939898876997	1843.8965034887817	600.1025151251878	26	13	22	19	1	0.19794944446701565	0.3134831338956318	0.28742086554557095	0.2011465560917825	
5210000	-10731.4323679107	-9832.7947404642	-898.6376274465003	-9832.7947404642	4094.4661830985824	2.294307401311893	1.3291410514861217E-5	0.5668642726639058	1.4273245007235934E-5	9.289045083282937E-11	0.6970942077665814	-847.7781818168461	29743.7687351451	35875.3581090534	9036.178678051969	3723.2114853454154	2443.055031558502	7	28	32	10	4	0.19213857590302333	0.3022593353897142	0.30445553261548086	0.2011465560917825	
5220000	-10668.486421495907	-9836.421638677206	-832.0647828187009	-9836.421638677206	1889.901053973887	2.567434607013176	2.7011448888560044E-5	0.6471417512333528	2.9932623793234542E-5	3.9904696474707E-10	0.6991180511271422	-783.2611993212944	11806.135367754523	25361.72128407067	1560.1781722745172	3095.921773410443	113.22858602585167	27	12	13	26	3	0.19213857590302333	0.3022593353897142	0.30445553261548086	0.2011465560917825	
5230000	-10688.991638534655	-9841.87519365625	-847.1164448784062	-9841.87519365625	2359.310323043436	2.7352697196990725	2.2985797681581905E-5	0.5577673597283369	2.4566722404124132E-5	2.2468052334309913E-10	0.6196196840668896	-796.9204111766948	20561.812675922767	17674.834060997815	19272.389545346592	4570.459506400608	110.3945746224011	18	13	8	38	4	0.19213857590302333	0.3022593353897142	0.29323391939651194	0.21236816931075145	
5240000	-10624.755313149666	-9824.633170502513	-800.122142647153	-9824.633170502513	1278.0783406957812	2.6336980003529984	4.167327141420162E-5	0.6537814098428327	4.263846078272062E-5	9.649294663513773E-10	0.7666142501499278	-752.4175431998464	29682.44245082325	7972.011419478444	6453.9884131743065	1986.8187314017694	71.25841682091517	1	36	1	40	3	0.19213857590302333	0.3022593353897142	0.31921728949723266	0.18638479921003076	
5250000	-10659.12300758355	-9835.756130808973	-823.366876774577	-9835.756130808973	1428.4643940807316	2.778365723248178	3.356081330745216E-5	0.6650714240443234	3.440175511789217E-5	5.856287834743239E-10	0.7713706729192022	-774.4818131856775	20087.967139691056	19225.124533084538	3380.7679208306427	3851.210688240715	480.8552441390883	10	22	39	6	4	0.1827135095478376	0.3022593353897142	0.31921728949723266	0.19580986556521648	
5260000	-10626.967240167318	-9831.034893292088	-795.9323468752301	-9831.034893292088	1523.7915660225642	2.344763412607489	3.5522297295841126E-5	0.6790653344350362	4.040330245224034E-5	7.827622596112479E-10	0.7299461833080816	-748.9275421951155	6123.890985160818	5641.934110542759	13568.013442436559	1863.2654821191443	201.35258727074353	4	12	21	41	3	0.17818957107624797	0.3099666130031399	0.3259318270814958	0.18591198883911733	
5270000	-10650.772730394263	-9844.788477058206	-805.9842533360578	-9844.788477058206	1355.55221721	2.596608986436446	3.490442640333805E-5	0.5644314234590765	3.858392699103847E-5	6.047807116843105E-10	0.6839304008276167	-760.8493812020062	9097.940180013939	9245.179147368535	1870.6535849228094	2295.2595569834048	75.82291510423902	15	27	10	25	4	0.17818957107624797	0.3099666130031399	0.3259318270814958	0.18591198883911733	
5280000	-10631.950029704583	-9847.628129007924	-784.3219006966598	-9847.628129007924	1023.9720312726579	2.5851303310926967	4.744317386338102E-5	0.557785660068606	4.963342106895995E-5	1.1353557659825853E-9	0.6970754981898798	-736.5448945572602	7804.184859035248	20086.216503968168	9146.953537434867	1940.2098115876822	35.52228969917858	21	8	4	45	3	0.17818957107624797	0.2940011458467706	0.3259318270814958	0.20187745599548657	
5290000	-10598.126308083598	-9850.943447056718	-747.1828610268796	-9850.943447056718	694.3922081860981	2.43463770970283	6.679826688799253E-5	0.5439960396784186	7.694218817854012E-5	1.8545069138921986E-9	0.6134900295831617	-701.8610265295358	7047.879202991363	2192.469512672093	7781.137670562355	1138.3088930506333	18.650869123233235	16	1	15	46	3	0.17818957107624797	0.33121083540445156	0.28872213752381487	0.20187745599548657	
5300000	-10581.217429546217	-9833.805307379123	-747.4121221670938	-9833.805307379123	757.4631401279439	2.736848401789988	6.718857692756192E-5	0.4479805947170317	7.864334484453093E-5	1.5247956754814766E-9	0.5474393831737521	-703.7389408870545	2716.9174685376793	10343.610834887204	2156.1505450315312	808.5130885079988	155.12882207113	4	28	20	27	2	0.19052756990022007	0.32122324494692517	0.2872612155750565	0.20098796957779927	
5310000	-10618.75644907202	-9858.956061718114	-759.8003873539062	-9858.956061718114	927.5292846705953	2.8236060092501805	5.892881629488358E-5	0.5081577819385914	6.760646787283001E-5	1.2972557586468738E-9	0.5722905332668767	-714.4886255086934	6574.722435233297	15165.91459253307	1546.0637715144437	943.2071882179157	927.5458793350872	29	2	34	11	5	0.19747927926827025	0.29523015861591007	0.2997842831733145	0.2075062789425062	
5320000	-10615.054437151863	-9841.904462921642	-773.1499742302201	-9841.904462921642	900.7106718578113	2.8236060092501805	5.299382392638097E-5	0.474164642192068	5.997958500654007E-5	7.713614109715537E-10	0.5056824597180094	-730.910684071673	6769.789995841303	9650.652876622069	1384.5704324642552	466.4937855738706	164.4386524231254	8	30	39	1	3	0.18659941701166372	0.3009142054612078	0.3049800985846233	0.2075062789425062	
5330000	-10587.840307451253	-9835.628614565634	-752.2116928856199	-9835.628614565634	1017.7689975726163	2.423047063359139	5.647251422883522E-5	0.5798673562356137	6.242537596109884E-5	1.1373217349723357E-9	0.5902083446274613	-707.478744294943	6595.460122282277	4686.308158605627	270.2077653545989	1167.0763556472657	1092.3916832105904	36	7	14	7	17	0.18100861911375174	0.30773863289104136	0.3037464690527017	0.2075062789425062	
5340000	-10576.156733887246	-9831.054199586159	-745.1025343010881	-9831.054199586159	670.2960853174479	2.6525551372956215	6.898986049270407E-5	0.5416251454780845	7.775926305112878E-5	1.8138475065205474E-9	0.6227353105458909	-704.0428748791005	4023.16949902345	6131.556882229718	1089.695119870551	649.0419635856663	6.426082644086724	22	22	26	8	3	0.17802062017614526	0.30681043507601236	0.3076626658053372	0.2075062789425062	
5350000	-10545.394787847677	-9839.610839110926	-705.7839487367514	-9839.610839110926	474.7712523765273	2.7395685048176244	1.0422039434986673E-4	0.5236904720069625	1.1443839419579588E-4	4.11005653293181E-9	0.5968750318591651	-665.7976357705951	1982.9444806824574	4647.606321711071	425.82082514443437	623.4194808711451	22.96813958083969	10	33	23	13	2	0.19737537245980058	0.30681043507601236	0.2979249129765811	0.197889279487607	
5360000	-10567.972519671424	-9855.884739825164	-712.0877798462614	-9855.884739825164	461.4683576783929	2.272897293914175	1.1080348032319143E-4	0.5664089241024622	1.2486531826896478E-4	5.585566517832551E-9	0.6414752989091878	-670.1937906881999	2439.5650172292458	2960.0270207767917	3480.6102733941043	671.5385282686865	773.4535999577569	2	15	29	22	13	0.20908803363512513	0.29825358758799064	0.30183218333138057	0.1908261954455047	
5370000	-10595.213760942912	-9825.05633028935	-770.1574306535613	-9825.05633028935	956.6622375389121	2.741955470249864	5.870328262187191E-5	0.6324636945502231	5.9424137205664194E-5	1.5811696256927182E-9	0.6690318581043802	-723.326681775041	6514.837934669989	6871.4197689676175	14087.929543574646	1363.0266733096794	211.44021519352484	22	14	6	36	3	0.20327433592807248	0.3040672852950433	0.30263678289123047	0.19002159588565481	
5380000	-10602.441393311981	-9841.25243656677	-761.1889567452112	-9841.25243656677	770.9025304094209	2.6584756791693915	5.849593288031834E-5	0.6344677993894243	6.447438935149784E-5	1.968725313103077E-9	0.6923464126375585	-715.8141709428345	3447.7441536197434	5755.637495620348	10326.394015440037	1316.488095413055	170.09494163648046	9	1	33	35	3	0.20327433592807248	0.3040672852950433	0.30270300970231034	0.18995536907457494	
5390000	-10601.646039300085	-9852.372831077178	-749.2732082229074	-9852.372831077178	680.2276803667063	2.384462521472078	6.515685517574776E-5	0.5124109021472933	6.985808360446464E-5	1.1636342423387638E-9	0.5326050720189245	-705.3203743594233	6235.380051670683	2028.1583621638395	6121.77585818133	905.6004330334906	75.24103450040961	23	7	10	38	3	0.20766167104002578	0.29780025724226167	0.2936820289967904	0.20085604272092322	
5400000	-10566.244135969362	-9847.886646256135	-718.3574897132269	-9847.886646256135	504.59579742471414	2.384462521472078	8.647884422446703E-5	0.5949384559575052	8.862245555270602E-5	2.58792242126657E-9	0.5957780738389384	-671.3344514402694	4187.187965588831	6995.356331927091	20563.49926558882	949.2072794685531	3.061581987643888	31	3	5	39	3	0.20766167104002578	0.3021639328634478	0.2893183533756043	0.20085604272092322	
5410000	-10571.33135907706	-9832.61955764158	-738.7118014354793	-9832.61955764158	568.0952037290006	2.448908953013179	8.416697953833116E-5	0.6066381870582838	8.104271877010511E-5	2.3931059694678138E-9	0.6395873297137925	-693.8409908652225	3305.7413550783253	12396.707599177304	2585.1630952694018	960.3850246229891	72.63578810839101	29	7	7	35	3	0.18888750524375658	0.29199387567345186	0.3080925191718735	0.21102609991091914	
5420000	-10612.158657961734	-9832.923912928096	-779.234745033639	-9832.923912928096	768.5323861922444	2.4964914435075847	5.840100785762213E-5	0.641760901817171	6.0851162019725155E-5	1.4798901722419883E-9	0.6718045177693429	-732.0176833988077	5208.738289324191	7136.061230428685	15930.656074740295	1507.640730289815	440.88740993518536	1	22	15	42	1	0.18888750524375658	0.29321700161919984	0.3080925191718735	0.20980297396517114	
5430000	-10599.892749200686	-9842.975378437302	-756.917370763384	-9842.975378437302	746.109723316434	2.6843214460305487	7.198327605628999E-5	0.6980062468614554	6.999897878278533E-5	1.936248991184314E-9	0.6503326178529463	-710.1894374493515	5514.7665981336695	5807.584468427371	12486.223774379274	1122.5329829796206	652.8122552648168	27	3	8	34	9	0.18888750524375658	0.29321700161919984	0.3080925191718735	0.20980297396517114	
5440000	-10629.329283797992	-9855.123958130655	-774.2053256673369	-9855.123958130655	865.4791193006567	2.2131474888726363	6.133937121458232E-5	0.5350452813571275	6.265307857107998E-5	9.404157519430773E-10	0.504864012313376	-727.1710357544986	16734.506156800002	7403.603245405866	9830.902328925155	1432.025750617301	753.7061913462273	3	7	30	26	15	0.18888750524375658	0.3104636192411387	0.3153718471472216	0.1852770283678842	
5450000	-10599.0778107167	-9831.583522216462	-767.4942885002387	-9831.583522216462	748.9108741522642	2.9067375562186073	6.329206097979324E-5	0.6524546955583573	6.219587507075369E-5	1.623666098150571E-9	0.6630972542952653	-722.4216946022595	4590.144242782184	9697.37108741572	5272.700510326576	1232.4813923902414	26.397656105430535	14	28	2	34	3	0.19321037126143367	0.30730210072286235	0.2959160565264826	0.20357147148922244	
5460000	-10595.088625864078	-9835.894103421579	-759.1945224425002	-9835.894103421579	648.4472160724878	2.438760804103593	7.839636873475898E-5	0.7185881781925025	7.005859062098888E-5	2.412259188625037E-9	0.7423461375947965	-716.0960349558113	4286.0246302726955	7099.96762727742	2706.695369861143	821.1028372232845	60.53155698497893	12	28	6	33	2	0.19321037126143367	0.30730210072286235	0.2959160565264826	0.20357147148922244	
5470000	-10638.009107946807	-9826.037544004199	-811.9715639426087	-9826.037544004199	1297.4622857745576	2.5814211703029746	3.876764348182084E-5	0.6705339216009085	3.7162864725983026E-5	4.4758278558576135E-10	0.629486917386105	-759.7037712133657	12836.434410074757	7928.975259048888	33090.717712876125	1172.8759493283467	1990.3725377898468	19	11	9	41	1	0.19321037126143367	0.3041981644745142	0.2959160565264826	0.2066754077375706	
5480000	-10639.722053829493	-9843.47014787587	-796.2519059536232	-9843.47014787587	1437.2195418576487	2.698011062212701	3.8801442486483845E-5	0.6600524724307983	3.639168971445139E-5	4.4143145317056684E-10	0.5895877617435061	-748.0515544968613	7331.483147132131	21485.543734720923	13055.297158385132	940.6434820535612	104.649047584909	4	1	36	37	3	0.19321037126143367	0.3041981644745142	0.2959160565264826	0.2066754077375706	
5490000	-10618.214065165896	-9832.742083102978	-785.4719820629183	-9832.742083102978	1073.7244465069443	2.698011062212701	4.721222478123718E-5	0.6857037718319632	4.598390431992063E-5	1.184116949092369E-9	0.7503360651940539	-739.4158596279397	7294.184918603965	15037.31750916527	4426.1650998452615	1072.87270264063	226.86920340523628	27	15	4	32	3	0.18782976446297145	0.3095787712729764	0.3112046152888009	0.19138684897525232	
5500000	-10657.028899769854	-9814.667310964674	-842.3615888051795	-9814.667310964674	1898.149105072779	2.698011062212701	2.747386277344931E-5	0.6654419252996379	2.5116925889050218E-5	3.002310163307231E-10	0.6657084003527454	-789.9890458029516	13897.211809549592	26692.358072523926	8365.569770504855	832.3836676650711	3840.2621693125334	20	14	13	17	17	0.18224394895396484	0.2984297009630511	0.3073177161911915	0.21200863389179364	
5510000	-10712.790468678239	-9834.783620272134	-878.0068484061046	-9834.783620272134	2628.212609898801	2.698011062212701	1.9349662352431464E-5	0.7407892556293204	1.759911830786314E-5	2.0855835717718206E-10	0.8078712743289909	-825.3651057474683	8799.454342081139	25427.820723134857	14675.029747681256	3238.822604158904	7527.029287516944	2	36	10	28	5	0.18205631090325963	0.2984297009630511	0.3073177161911915	0.21219627194249885	
5520000	-10713.822080126636	-9845.661963897235	-868.1601162294005	-9845.661963897235	3395.91525102173	2.400105344823834	1.6852138282816656E-5	0.7017654747156971	1.542010439877855E-5	1.353407889199247E-10	0.7557675240733851	-814.3747774431199	22131.7304734388	81536.45635566858	13978.19306577751	4079.2739114657415	224.23329920475012	22	9	13	34	3	0.18205631090325963	0.32101394417438733	0.29919153743629767	0.19773820748605644	
5530000	-10654.691395234455	-9828.58745081127	-826.1039444231855	-9828.58745081127	2517.67476429431	2.400105344823834	2.441656094434957E-5	0.6097964176570837	2.4162431975725776E-5	2.141063517425012E-10	0.5941837434169179	-772.6482337095616	16955.585463336167	87643.52852702797	5868.705639871109	2950.647394994006	271.0501927369556	25	2	18	33	3	0.1827086108283996	0.32101394417438733	0.2985392375111577	0.19773820748605644	
5540000	-10709.112600201473	-9835.519578547519	-873.593021653954	-9835.519578547519	3614.4839836123997	2.401493968645185	1.6397054208770196E-5	0.7184680744268048	1.4007992516323733E-5	1.3889023355946497E-10	0.7711261340886519	-815.8971890887644	30558.068254612746	215039.9895911953	6012.56180995238	3011.1221006146984	72.75570919617387	22	5	37	14	3	0.1827086108283996	0.32101394417438733	0.2985392375111577	0.19773820748605644	
5550000	-10683.865378671426	-9830.623532301608	-853.241846369818	-9830.623532301608	3099.610995376651	2.507816255382212	1.8363539925411262E-5	0.688589870796919	1.571791938097748E-5	1.424715389981223E-10	0.7202461250907869	-800.4287869940923	19395.41425596829	66291.19054037971	9611.62638227554	4312.260159522346	46.19043706897168	24	4	10	40	3	0.1853209498479995	0.31509746772973907	0.28460398012447563	0.2149776022977869	
5560000	-10699.925086505593	-9836.817062193088	-863.1080243125057	-9836.817062193088	3601.4182031969717	2.7401593157711313	1.653359574665309E-5	0.585280264560371	1.5208581448220613E-5	1.3293036446986077E-10	0.7269687384483792	-810.3533831461322	21263.534032047384	67279.66197105283	12222.86610852746	3665.2485407091785	1101.4519493423002	23	5	12	38	3	0.17944362637940836	0.31509746772973907	0.29602745746726083	0.2094314484235928	
5570000	-10696.388690287564	-9835.294336659743	-861.0943536278205	-9835.294336659743	3452.090350741527	2.4679632863438727	1.8644950928109005E-5	0.5163708332204768	1.7178877173987523E-5	9.823205295682308E-11	0.5615499110994303	-808.9649431631375	17795.708614901163	72761.45074305427	4605.648687320731	3168.162892630644	697.9392425701909	17	12	30	18	4	0.17944362637940836	0.3204352783377626	0.29602745746726083	0.20409363781556925	
5580000	-10626.190954334135	-9847.105251471832	-779.0857028623027	-9847.105251471832	1387.8968063111442	2.7008080099127123	4.55909463606047E-5	0.5834031340347078	3.972330157396322E-5	8.111355643096884E-10	0.665873340673226	-730.9473354285492	10941.882367358912	22541.019678032226	1368.0194865040037	2819.6510156549243	122.35976684106116	23	9	35	11	3	0.18729905549117137	0.3134747640633681	0.29906481023934767	0.20016137020611383	
5590000	-10600.194916945164	-9845.020072254547	-755.1748446906173	-9845.020072254547	951.9936791792766	2.760836998223711	5.6931266320553603E-5	0.49550752474796333	5.9118675214831596E-5	8.579070441451811E-10	0.5071963755625212	-711.0011234167487	5392.287554032689	11822.47080034663	1220.7361320964599	1018.5093663510378	617.8426857851191	14	19	2	35	11	0.19480715432763454	0.3069016445370438	0.29906481023934767	0.19922639089597488	
5600000	-10612.997777311328	-9840.858320337282	-772.1394569740454	-9840.858320337282	1075.513352215207	2.5153964169629184	5.2028894858151694E-5	0.579686012467432	5.451007176327408E-5	1.1270589935477895E-9	0.6159155906966798	-723.9739993058993	8312.895662619987	30239.006226413738	2396.187958090381	1310.096347187495	697.5512367808178	26	6	8	31	10	0.19883639622439928	0.3005942137612384	0.3053722410151531	0.19519714899921015	
5610000	-10635.40076999989	-9851.425229339666	-783.9755406602243	-9851.425229339666	1659.0822909224278	2.7097171440220778	4.142609648539495E-5	0.40441972351279015	4.206542922958216E-5	3.4705672627184445E-10	0.4336112030288878	-739.1678558697707	8180.800754848834	17481.1511993325	1468.0035727573352	878.297409741874	563.1874823332337	23	9	41	5	3	0.19975604880594044	0.3005942137612384	0.30445258843361195	0.19519714899921015	
5620000	-10631.574289467497	-9853.687883097506	-777.8864063699904	-9853.687883097506	1247.6400398278565	2.598128096130242	4.7204482286248255E-5	0.5074301925235721	4.949724812326668E-5	7.050700122330082E-10	0.5630516687540961	-733.0181781883945	3996.673623887199	13374.012577019077	1909.939726056141	1219.0077343890614	207.52840632258187	18	15	1	44	3	0.18653332839132072	0.3122393387758511	0.2972097044562218	0.2040176283766073	
5630000	-10629.854558938718	-9838.93357433779	-790.9209846009278	-9838.93357433779	1839.3400810232608	2.6573165849671123	3.7595499990288194E-5	0.5669581475123358	3.7585008165444395E-5	5.427317347420392E-10	0.6281540755562222	-741.7899339529556	15523.478478078836	29332.271644149838	5871.492066942851	800.0103666736762	1523.5653293022742	20	10	1	11	39	0.20473497241690566	0.2940376947502662	0.2972097044562218	0.2040176283766073	
5640000	-10626.038376170096	-9844.925853232056	-781.1125229380394	-9844.925853232056	1275.1977444780296	2.6802889310591453	4.111092843721233E-5	0.6192304718486366	4.3133532586693275E-5	7.690322763452388E-10	0.6616174814486612	-731.0146973241715	15604.42275204356	49751.246228378455	800.7923309750598	1743.4819424102732	355.87650543295325	25	6	8	39	3	0.20473497241690566	0.2947022453764375	0.29457829911883365	0.2059844830878241	
5650000	-10605.231254619775	-9850.938377303475	-754.2928773163007	-9850.938377303475	911.1407100553602	2.391241658345258	5.379961906421848E-5	0.6843787392930277	5.775185248753231E-5	1.4179252233287494E-9	0.6942468441210514	-709.1745815708989	5364.779989269389	13865.370737108635	1321.8094602671822	1306.6991367759817	39.5618709145756	25	7	6	40	3	0.20473497241690566	0.2915818717423681	0.29769867275290307	0.2059844830878241	
5660000	-10576.71071063791	-9830.59097176931	-746.119738868599	-9830.59097176931	943.5623689403661	2.8554170830740726	5.276364885142592E-5	0.6911344553004659	5.674244404763879E-5	1.2700421677120472E-9	0.6767759361320632	-699.6178685884829	6486.150091640266	16483.155574328965	747.3782393086309	1581.7034898783218	17.06159530840513	20	12	20	26	3	0.20322367438712313	0.30649968059539734	0.29769867275290307	0.19257797226457743	
5670000	-10633.815692780976	-9838.575364086897	-795.2403286940797	-9838.575364086897	1511.555751958017	2.8164384052974123	3.337864143883068E-5	0.5818572444588146	3.4362559350468965E-5	3.344336722061668E-10	0.5628077196384083	-747.1317998785943	16766.354226093576	18262.885105639747	1791.8495343766833	3365.976074943814	8.25032105062474	29	4	32	13	3	0.20322367438712313	0.30649968059539734	0.29769867275290307	0.19257797226457743	
5680000	-10630.10196212979	-9853.51519470422	-776.5867674255695	-9853.51519470422	1111.9682236351139	2.5518799007188195	3.944718504537587E-5	0.5090735324349566	4.277013431168122E-5	4.1542234771190295E-10	0.5296015806304152	-729.3505535414314	11163.028176693697	28372.981186206624	1280.426390235887	1699.294215227945	41.55226385550702	21	7	37	13	3	0.18631442427556083	0.3101785931265561	0.3109290103333066	0.19257797226457743	
5690000	-10551.539753007437	-9850.720223392553	-700.8195296148839	-9850.720223392553	485.22330772393	2.5518799007188195	1.094241754265065E-4	0.5637725510937843	1.0985143401951499E-4	4.432542133843703E-9	0.6310639029661931	-659.0971803159708	4187.874549315059	7868.452812363919	709.1708191181829	678.2540576558997	41.799212587875985	24	7	28	19	3	0.19536730891004395	0.29365155023910855	0.31840316858627105	0.19257797226457743	
5700000	-10538.851928613441	-9842.984438291422	-695.8674903220199	-9842.984438291422	440.0403524049838	2.683549403708208	1.3826796527768422E-4	0.5185935125741924	1.400169259054161E-4	4.827904978490187E-9	0.5293920855025183	-653.9705622404471	2561.094313764612	5583.870646356084	4014.065704274382	452.86508169540105	115.15573546542257	10	25	1	41	4	0.19536730891004395	0.3093642870332927	0.3026904317920869	0.19257797226457743	
5710000	-10566.984035925663	-9842.620164146832	-724.3638717788317	-9842.620164146832	587.1780077516519	2.3851024641652443	9.618249792231756E-5	0.4780955428466749	9.842831975822478E-5	1.8313354478681146E-9	0.4639817666764404	-683.0680081544338	4266.290600277407	5306.4638062816775	644.8237750888776	1008.0385431711622	51.68910936668919	22	17	6	33	3	0.19536730891004395	0.30343643254465574	0.30117699465242154	0.20001926389287975	
5720000	-10576.728562136885	-9820.673840039024	-756.0547220978602	-9820.673840039024	749.7760047318571	2.3851024641652443	7.21192613800227E-5	0.620210437845808	7.434213088061466E-5	1.7129976954913124E-9	0.5992874869121598	-712.6761104028394	10303.87651886168	6320.3627933790485	1796.766223351029	1065.3825491614082	65.59326756089983	27	12	8	33	1	0.1869578196944547	0.30214414419132263	0.30117699465242154	0.20972104146180207	
5730000	-10609.055729503734	-9844.750259512532	-764.305469991203	-9844.750259512532	821.0962299860586	2.7018154068189393	6.073903598514104E-5	0.652739670338274	6.645432514716285E-5	2.016446503297892E-9	0.7013934232513341	-717.2423296938554	21006.551939524885	4780.87496394202	9085.210452503226	912.0975167302475	154.76908586677237	1	5	38	34	3	0.18814580885537327	0.301625604351877	0.309803199447468	0.2004253873452827	
5740000	-10597.04503006793	-9827.96723366284	-769.0777964050905	-9827.96723366284	1451.0479333149372	2.7018154068189393	5.7356685975455155E-5	0.6580748968929978	6.148064133538939E-5	1.7238576552100767E-9	0.7069498907018068	-726.8282612818617	4703.547740352789	5304.079532286436	1479.920320525338	879.276054558026	269.34782713861824	38	7	17	15	4	0.19632339092051496	0.301625604351877	0.3016256173823263	0.2004253873452827	
5750000	-10710.216592860264	-9850.180355914343	-860.0362369459212	-9850.180355914343	4307.902503138902	2.4534095299167786	2.1892493962156216E-5	0.5459219449634448	2.13938479076102E-5	1.5870277212298175E-10	0.5700835619619394	-810.9378849794855	16473.109603333996	21209.394567020747	11751.83786723595	1847.0374809839018	1704.6978631828913	26	3	23	14	15	0.1825312891100402	0.301625604351877	0.31541771919280104	0.2004253873452827	
5760000	-10698.614873212155	-9851.95873023685	-846.6561429753034	-9851.95873023685	3761.2053920428693	2.5502347980039475	2.388676778704495E-5	0.4646343586622468	2.314289169856898E-5	1.326479367257391E-10	0.5025379770648302	-797.1637693941625	13790.07943687932	22789.55531277482	19910.00042865346	1922.3243297855806	1268.5381958488779	15	20	13	29	4	0.1902557104716755	0.2832778772312262	0.3260410249518165	0.2004253873452827	
5770000	-10679.63263626563	-9840.874949077266	-838.7576871883632	-9840.874949077266	5272.702693870185	2.6194909839552523	2.782990431312681E-5	0.4823429833047046	2.6185849296683624E-5	1.9447809288044522E-10	0.5008302381673534	-791.0471995438786	10145.00939897326	14767.340381524575	10725.982457491737	1725.0618101754637	1454.4856949158234	25	6	19	25	6	0.20125470654994154	0.3218380262577348	0.2849123527931362	0.1919949143991884	
5780000	-10661.808987936445	-9838.587742226167	-823.2212457102772	-9838.587742226167	2925.471463793311	2.617903032441069	2.9977712038547106E-5	0.46988506261135454	3.12176294969883E-5	2.2592341197316583E-10	0.48850473884489676	-775.9133606294826	14273.185989729289	9399.433014763497	955.1284467077224	2898.979278738614	2034.2702066297231	43	6	20	4	8	0.19555461735675297	0.3275381154509234	0.2849123527931362	0.1919949143991884	
5790000	-10677.26520976984	-9841.836411253284	-835.4287985165558	-9841.836411253284	3941.0745141648977	2.650338620295232	2.8748130661573514E-5	0.5154110756907052	2.773269237749271E-5	2.0628997807769567E-10	0.5220110190174062	-788.3241908710287	15989.27342826552	6553.423060452372	1955.3438882724872	3495.117734233856	2985.9498967973973	44	6	13	8	10	0.18455553823218032	0.30846274103055654	0.3108288039398449	0.19615291679741914	
5800000	-10653.850758896837	-9838.672440520255	-815.1783183765826	-9838.672440520255	2218.3458204459066	2.727900576213686	3.339587613876281E-5	0.508298855798899	3.4854640910479204E-5	3.3087374234246613E-10	0.5545633594602425	-769.1085432567678	8486.223588148236	11159.755078575361	2080.1939781190154	2871.713427250562	858.0807473897967	1	40	26	6	8	0.18455553823218032	0.3146347353343532	0.3103127225555709	0.19049700387789642	
5810000	-10622.16638721091	-9840.005039932623	-782.1613472782861	-9840.005039932623	1968.9842011751552	2.5650389100965443	5.593126951621237E-5	0.5733668408346789	5.450932669462161E-5	1.2024353878118988E-9	0.6429466305510378	-735.2248625502364	12050.524823026748	7468.437975958627	741.5520503958973	2462.201844078132	1793.3338237992843	2	39	2	2	36	0.18455553823218032	0.31877291949225756	0.30617453839766656	0.19049700387789642	
5820000	-10631.622912231262	-9853.366844284206	-778.2560679470555	-9853.366844284206	2623.3702890312934	2.5650389100965443	4.984849688824312E-5	0.5490466266576758	4.688994279640995E-5	8.743172276036038E-10	0.5949068546728181	-735.3382178219636	8383.798669593685	4605.223276538173	581.3276099844037	231.95659037700614	828.7790629033708	28	27	5	5	16	0.17971508913347695	0.327637011496219	0.31315682525218536	0.1794910741181196	
5830000	-10645.537095660617	-9855.674278583381	-789.8628170772349	-9855.674278583381	2031.9057664256682	2.5031399522103945	4.576322251553496E-5	0.47463613483662337	4.6995620047218186E-5	5.178306846174721E-10	0.4891747710956571	-746.2010501023292	8546.048968260488	4183.693872184635	3625.1095272912635	1120.8707790048886	743.6660065324509	31	23	1	23	3	0.17971508913347695	0.327637011496219	0.31315682525218536	0.1794910741181196	
5840000	-10643.056665398919	-9855.9536474199	-787.1030179790197	-9855.9536474199	1669.812678590757	2.4427261177336175	5.302590615030777E-5	0.43245374951372173	5.3353726191183754E-5	6.011735130611253E-10	0.46282107432885305	-742.9831697831991	9073.672488477345	3182.1192848015844	4409.216587801199	1075.1629908227185	1056.3741434242324	35	4	16	24	2	0.19383733799811703	0.32193923888927173	0.30473234899449253	0.1794910741181196	
5850000	-10640.327622965624	-9833.67479363963	-806.6528293259945	-9833.67479363963	1898.9743936755071	2.4427261177336175	3.583033452377926E-5	0.495200468962485	3.8366514909224984E-5	3.1416151035352085E-10	0.48247306397828055	-761.0376838483703	8257.123408908186	12799.68307994746	3591.3722647158165	1511.8617919396004	968.555081753008	7	27	18	26	3	0.1950616122275043	0.32193923888927173	0.30473234899449253	0.17826679988873234	
5860000	-10733.69905857737	-9834.97231511443	-898.7267434629395	-9834.97231511443	5126.488006814817	2.552669342813759	1.3185417066549489E-5	0.5403166585326998	1.4959455904883749E-5	6.613076769766337E-11	0.5710326809634685	-846.4838798926759	29145.435573591596	31136.944269558728	19000.79365901042	4098.266689219097	5537.963902162493	23	15	10	30	3	0.19544106154403382	0.32193923888927173	0.28284398251874865	0.1997757170479467	
5870000	-10754.77181052702	-9841.572661691036	-913.1991488359832	-9841.572661691036	4451.135235148814	2.513884129260168	1.3001123399333367E-5	0.5557972313139922	1.4535697410919924E-5	7.058682479862521E-11	0.6074390393415633	-860.395287546165	59826.676616590536	27409.920395782043	2179.695691576943	4624.82250800474	8517.885585690143	30	18	9	3	21	0.19544106154403382	0.32193923888927173	0.28284398251874865	0.1997757170479467	
5880000	-10748.636446320003	-9845.882756016228	-902.7536903037743	-9845.882756016228	4990.786619077121	2.564781835171808	1.233191397274025E-5	0.5800678155547256	1.3099827059585127E-5	7.038114376241843E-11	0.6532291832759741	-850.5953611090929	42291.67449593208	32035.22122632808	14506.042224074889	5268.912308424621	3645.037458475028	23	18	3	33	4	0.19544106154403382	0.30224926039793043	0.30253396101008995	0.1997757170479467	
5890000	-10773.748794997495	-9829.945172498214	-943.8036224992816	-9829.945172498214	7937.280912438127	2.564781835171808	7.1739263511354164E-6	0.540707073836116	7.68798218612759E-6	1.9705963475856387E-11	0.6147339811433462	-889.0052955851786	47853.119877360354	61432.08725948967	53054.40858300754	8010.272144588965	1029.4860872073	7	11	27	33	3	0.19366966236030791	0.31852279327173827	0.3030328202969548	0.18477472407099993	
5900000	-10828.199905863543	-9845.00603211881	-983.1938737447327	-9845.00603211881	12825.808685719474	2.5400541782310424	4.722689267811502E-6	0.508641891711226	5.079127878240356E-6	8.09567660060366E-12	0.6107589830183288	-925.8492835658212	104026.25749660835	77250.22755076695	97133.38441227918	9403.649552110131	4236.242242111968	18	20	6	35	2	0.1770566240810208	0.31852279327173827	0.3030328202969548	0.20138776235028705	
5910000	-10757.128629042307	-9841.218196124457	-915.9104329178491	-9841.218196124457	8281.140154051893	2.7770839927963866	1.1409298251556204E-5	0.5135245749136141	1.1006363064702569E-5	5.3486685785983826E-11	0.6371358523763314	-862.4303888677504	55198.85791345461	29014.48007194848	3688.117608938532	5780.675155170338	13652.487352790104	24	22	19	15	1	0.1770566240810208	0.31852279327173827	0.3047464274527059	0.1996741551945359	
5920000	-10742.428025785859	-9843.273329713269	-899.1546960725909	-9843.273329713269	6788.531746898383	2.797940928924732	1.2457125782790555E-5	0.5680073786363105	1.2547363001487105E-5	5.578667499515494E-11	0.5881099576483994	-850.8063796694258	26412.75923503228	4858.9479967639545	3680.982917596113	5301.376725182939	1173.5740442416472	48	1	11	18	3	0.1770566240810208	0.2969083859605038	0.3263608347639404	0.1996741551945359	
5930000	-10731.38850988893	-9841.628134657456	-889.7603752314726	-9841.628134657456	5246.525219798597	2.478475218035704	1.3475308138245031E-5	0.5557472200167071	1.3431813524959892E-5	6.482952729759406E-11	0.5859760134635058	-840.186970401493	41875.34577514957	2212.765922583587	5895.203593527229	3823.383028019386	1316.3737180637004	39	5	19	14	4	0.21134994095756934	0.293459092350142	0.29564315073430586	0.19954781595798368	
5940000	-10742.730001157935	-9842.558612140747	-900.1713890171891	-9842.558612140747	5126.523801507492	2.645126168003789	1.3484186257966678E-5	0.5920212680683408	1.2366122079198331E-5	6.18853631809085E-11	0.6214817910764625	-852.0710382684343	33257.832665862945	9977.652689527966	4848.986405550949	119.96232944669833	461.9990170686899	40	6	33	1	1	0.21134994095756934	0.29696109146505106	0.29564315073430586	0.1960458168430746	
5950000	-10724.09110812862	-9838.729218752711	-885.3618893759079	-9838.729218752711	3543.409918988926	2.49914221708212	1.791456545155753E-5	0.5561556427975605	1.7172392415052802E-5	1.0906264716815059E-10	0.5935471361444672	-835.2621201498407	28977.727862540767	25676.63512173415	8230.711235119938	4166.702838892009	1580.852621490911	2	37	4	36	2	0.19146899211371315	0.32314666096918565	0.30024599160613835	0.18513835531096373	
5960000	-10647.854071628168	-9842.844321382949	-805.0097502452192	-9842.844321382949	1591.6681465065903	2.558921617437983	4.285680009053433E-5	0.4715655509567633	4.1601490293751254E-5	3.9268269746382114E-10	0.49636192599046647	-760.8832378363871	9424.158511488245	3129.591798164371	3252.6738793994377	1307.0677870736258	1384.9580029632132	44	9	6	2	20	0.19227556409812194	0.3223400889847769	0.30024599160613835	0.18513835531096373	
5970000	-10741.49933681811	-9857.05337833114	-884.4459584869694	-9857.05337833114	3593.881422214783	2.558921617437983	1.6914789470097844E-5	0.4588487245233	1.6027885899002405E-5	5.3083704830235925E-11	0.4587269952865403	-835.2575116030987	24863.89099591517	17113.261044502804	7390.922022013813	5927.46873583771	276.7801692451795	34	8	5	31	3	0.19227556409812194	0.3223400889847769	0.30024599160613835	0.18513835531096373	
5980000	-10703.380024872797	-9848.325461821067	-855.0545630517294	-9848.325461821067	2740.642021506711	2.619285759486453	2.3352038212958798E-5	0.4418463565569729	2.33829004642908E-5	1.3932278008037762E-10	0.5108629781045836	-806.3302862434966	11386.614718298024	20160.872873787426	15059.767227593786	3415.678506774681	126.86665879049805	3	37	11	27	3	0.19227556409812194	0.30424241127734863	0.3183436693135666	0.18513835531096373	
5990000	-10776.808852101965	-9850.051794550807	-926.7570575511587	-9850.051794550807	7233.725336859012	2.619285759486453	1.0293131608185341E-5	0.4193140752283226	1.0469678911912553E-5	2.205156193112478E-11	0.4607608593653334	-876.4423475118509	7207.854533204824	24727.665884450893	9239.610779441986	7691.681175592173	1579.7162965763143	4	51	2	21	3	0.18761828958824037	0.3029690415547044	0.3183436693135666	0.19106899954348955	
6000000	-10725.420205301489	-9844.76460394157	-880.6556013599188	-9844.76460394157	3271.3727118009774	2.429543918269669	1.817708774315508E-5	0.4860934397994078	1.8050877274861135E-5	1.0758871227664286E-10	0.5598862386179478	-831.023436816652	10800.61818112214	21270.467504721884	17550.45814784642	5096.7764909667	77.04001432412387	3	35	16	24	3	0.18761828958824037	0.3029690415547044	0.3183436693135666	0.19106899954348955	
6010000	-10715.77416312958	-9837.00853708509	-878.765626044489	-9837.00853708509	3615.0257401907065	2.429543918269669	1.5285716537041693E-5	0.5022962024415069	1.5731703229807993E-5	6.460436363102871E-11	0.517863264913344	-829.796633098996	26620.15227431726	29848.16320625268	4587.298644160449	3313.1743567253657	38.66213607234841	30	15	23	10	3	0.18761828958824037	0.3029690415547044	0.3183436693135666	0.19106899954348955	
6020000	-10679.40019787131	-9833.61356296674	-845.7866349045689	-9833.61356296674	2509.4127520851684	2.740560155443112	2.6231134261900632E-5	0.6879473931056633	2.5352924115644387E-5	2.7418041724385254E-10	0.6764367548517561	-796.9681896149573	25837.176423648154	13443.956552928414	2613.379199834934	3798.5331465651425	858.3410669666007	7	39	29	3	3	0.18761828958824037	0.3048014487553685	0.3165112621129025	0.19106899954348955	
6030000	-10692.897537877288	-9843.599257491267	-849.2982803860219	-9843.599257491267	2931.632085623603	2.6541042270869926	2.4825557554378975E-5	0.7783916610973225	2.3991578232464034E-5	4.423558429815959E-10	0.8294177392803306	-800.5904824940593	14100.99452207238	12809.450390943815	3189.0502495986498	3033.8991563496447	3635.1947228703625	26	18	7	27	3	0.1918018726347264	0.2932395699677634	0.313063814017758	0.2018947433797531	
6040000	-10652.611669513923	-9820.302774735055	-832.3088947788677	-9820.302774735055	2983.7832482016283	2.562898626172589	3.3806376390879E-5	0.8178452827694055	3.092582886622513E-5	5.451497883210627E-10	0.743753080363147	-782.383368800237	18528.90604703792	11790.609297701456	11665.632870152493	1774.2744590578661	2539.0159098538875	15	5	27	7	27	0.19992162214419812	0.291275604049133	0.3177805658960933	0.1910222079105765	
6050000	-10617.626878753901	-9845.196064949158	-772.4308138047429	-9845.196064949158	1756.1824127135167	2.562898626172589	5.980253297947728E-5	0.6549790040757762	5.4322065939168614E-5	1.1425730800627015E-9	0.6044728019386493	-724.8552841513531	4109.807902525422	4519.057592150928	5601.4495650812705	10563.569720484158	877.9234283123759	2	16	1	25	37	0.19992162214419812	0.291275604049133	0.3177805658960933	0.1910222079105765	
6060000	-10597.955512087237	-9849.572303038001	-748.3832090492366	-9849.572303038001	813.5413958663237	2.562898626172589	8.783090718514056E-5	0.5989956029923917	8.720333798911352E-5	2.2258705799799438E-9	0.5337407322152785	-704.6566959801894	2843.4492996203535	5049.143789627236	4393.332023352145	1425.2314799983076	781.5438546825275	3	23	16	7	32	0.19922951969238492	0.29196770650094617	0.3177805658960933	0.1910222079105765	
6070000	-10588.58578611461	-9831.799477838369	-756.7863082762407	-9831.799477838369	939.4666604761898	2.604302591555738	8.177638001224347E-5	0.6118491774634625	7.671933401631837E-5	2.2741621898718424E-9	0.6061716243510696	-709.9624982730096	4776.588094482043	6292.902864288257	8805.21098227469	4467.152167716493	1061.6454391088923	21	5	11	4	40	0.19922951969238492	0.2962622945203965	0.31058241659780356	0.19392576918941598	
6080000	-10608.652444930549	-9843.609844985567	-765.0425999449812	-9843.609844985567	1117.1520882406205	2.604302591555738	6.312834456003394E-5	0.5453635683665532	6.219288573004197E-5	9.154344119844538E-10	0.5035419537194321	-717.7967687943366	6223.265172987321	3706.327517584132	11153.514563716564	3342.081553008296	869.6319946206854	10	14	5	15	37	0.1954596479845109	0.3040896257631038	0.31058241659780356	0.1898683096545827	
6090000	-10655.766242137972	-9832.789813322082	-822.9764288158899	-9832.789813322082	2740.103996230965	2.604302591555738	3.224986190752807E-5	0.6494653634043427	2.9758020848802606E-5	3.6027331500803055E-10	0.6066598472337219	-773.3805829831476	8926.926970471872	4337.36711559074	14750.148723071776	4258.606380029325	2494.646279092699	7	5	15	9	45	0.19133630731124962	0.30821296643636503	0.31058241659780356	0.1898683096545827	
6100000	-10647.635351695886	-9829.134232481229	-818.5011192146574	-9829.134232481229	2157.756332265478	2.628080092029184	3.583110695623971E-5	0.6195489905485301	3.6929559353449164E-5	3.482509571466719E-10	0.5380370174086587	-766.7476073253754	14752.847433200859	18601.639102117468	15207.117776550533	15346.506547366114	2289.855232947324	1	1	7	25	47	0.19133630731124962	0.30821296643636503	0.2968614689324051	0.20358925731998118	
6110000	-10684.006868409282	-9830.002283711583	-854.0045846976998	-9830.002283711583	2958.835813908963	2.567063001731801	2.6925424291920653E-5	0.6958656333570663	2.5267574197555738E-5	2.2318376998291778E-10	0.6314716519122354	-801.6128791433622	9083.333780475881	15017.811454884984	20418.363219299248	21374.81952406376	3049.679664882554	2	3	4	27	45	0.19133630731124962	0.31442797001072365	0.3036762483927935	0.19055947428523415	
6120000	-10657.323911496958	-9857.375172543172	-799.9487389537863	-9857.375172543172	1512.0702927981904	2.567063001731801	4.726807498453768E-5	0.4868641299691178	4.722655928768319E-5	4.0044399903619184E-10	0.4433386015201176	-748.8209499899044	10423.090867751953	14908.190345816765	40990.334133237	2199.3551592239696	1596.931065111548	16	3	9	25	28	0.19133630731124962	0.30230156323699514	0.315802655166522	0.19055947428523415	
6130000	-10660.957223558447	-9849.316900219224	-811.6403233392222	-9849.316900219224	1804.4671537869256	3.0606719922512493	3.802308488683766E-5	0.4996170999264189	4.0020176113630826E-5	4.016770421582169E-10	0.5482772939841865	-764.1721640063262	4858.115868458492	10119.441052555972	3240.0437084492664	5755.96591212589	2218.936610164219	10	22	6	10	33	0.19133630731124962	0.2932422157081433	0.315802655166522	0.199618821814086	
6140000	-10759.46029447561	-9868.382087234308	-891.0782072413014	-9868.382087234308	4388.683094230197	3.072796285403657	1.62920741034988E-5	0.40091624221144934	1.641415339472908E-5	4.647944279661289E-11	0.413972642616065	-840.5504765985165	19938.244598069996	25854.331776244766	12327.362206372763	6037.134426780681	3447.783102144481	14	25	23	18	1	0.1933721864766748	0.2932422157081433	0.3137667760010968	0.199618821814086	
6150000	-10740.408221103227	-9837.593478078621	-902.8147430246055	-9837.593478078621	4360.029282509584	2.7520766924272224	1.4206733960664526E-5	0.5575988458142451	1.4410450321574266E-5	5.2919190870561836E-11	0.5301649808586597	-850.2408931732648	38133.75933067627	16416.390264096088	27291.61371332924	2718.8815878911932	3809.0453267474563	34	14	4	2	27	0.20131764088302406	0.2895643152655616	0.3094992220373292	0.199618821814086	
6160000	-10713.790047007122	-9840.232784526503	-873.5572624806183	-9840.232784526503	4037.8921219964336	2.720180773565207	1.7574977627464867E-5	0.5101115057798552	1.7693964114460394E-5	7.323787175197074E-11	0.5041441999709511	-827.0258664968279	23171.588583596164	15433.890110794691	3191.0184766409825	1121.6025067829314	665.7482539566496	37	13	28	2	1	0.19153715773050606	0.2895643152655616	0.3161471894762898	0.2027513375276434	
6170000	-10770.436363849803	-9843.927566639471	-926.5087972103328	-9843.927566639471	7394.426246116562	2.565730252810096	1.0032405707138877E-5	0.7031787989882217	9.722335134151651E-6	3.4855425973317027E-11	0.635851478367712	-873.4932003793779	45263.59082407999	36942.477165570774	9597.316957361261	8118.322272588652	3992.9020352773045	42	2	17	17	3	0.19153715773050606	0.2895643152655616	0.31964116337135084	0.19925736363258234	
6180000	-10851.178456118723	-9854.114817552634	-997.0636385660895	-9854.114817552634	17251.110042783836	2.5870357871871197	4.481138742141411E-6	0.6933511222801189	4.6632805399997095E-6	7.12713740796502E-12	0.6011314742539946	-939.2282134644248	65691.3158777783	72617.27123082805	36939.72940488702	39841.96106336539	8194.88350733722	33	7	6	7	28	0.19153715773050606	0.2895643152655616	0.31964116337135084	0.19925736363258234	
6190000	-10780.89720675516	-9846.665204852125	-934.2320019030365	-9846.665204852125	8834.141477826128	2.5870357871871197	9.721302028922897E-6	0.8260942274115326	9.839329400581888E-6	6.03504759115168E-11	0.8279431459822713	-877.7306259759979	41007.49344255694	45053.258299073765	36948.227485556396	29080.91099015021	4788.09073049757	2	16	4	25	34	0.2007366963562	0.2867002231854391	0.31072822175960413	0.20183485869875759	
6200000	-10727.345206300386	-9826.047786080155	-901.297420220231	-9826.047786080155	6851.463956714708	2.456541544449972	1.3959315646429888E-5	0.820923140779058	1.4160270172380375E-5	1.426711306588687E-10	0.84214172624995	-845.322754360072	15509.06833482183	50121.558724043636	19088.762551177537	23942.79521885115	5637.421135171116	10	5	10	23	33	0.2007366963562	0.29215338229026866	0.30527506265477455	0.20183485869875759	
6210000	-10792.072114835491	-9845.158596857806	-946.9135179776861	-9845.158596857806	9028.847875200367	2.456541544449972	8.204917026903272E-6	0.6352704135673864	8.553839536840774E-6	2.7572182524606033E-11	0.6305772178677315	-889.7293855405558	88739.89767613004	30938.635762569684	24478.3502446722	42892.27945347837	7980.350504772906	17	15	14	1	34	0.20364105388645568	0.28924902476001296	0.30527506265477455	0.20183485869875759	
6220000	-10836.386613031207	-9847.82170221823	-988.5649108129761	-9847.82170221823	10610.801983712261	2.5875527772939115	5.045018811814224E-6	0.5659547772709628	5.258095653489864E-6	6.7883342480296716E-12	0.5557352888970298	-931.908677318083	94546.48167236138	102373.47822309661	27202.471342942514	8414.98153901107	10749.376339871245	25	15	14	11	16	0.19613064394042756	0.2967594347060411	0.30527506265477455	0.20183485869875759	
6230000	-10789.217034089279	-9845.96857542264	-943.2484586666399	-9845.96857542264	6440.140858393838	2.4282380839706894	7.952249013422556E-6	0.45020017138134416	8.643979560891973E-6	1.3861552355742117E-11	0.46339202566318854	-888.3969981290666	67149.45087562248	70675.97791622754	49424.72679903244	8616.11414326243	923.0157018008259	1	16	25	36	3	0.19613064394042756	0.2967594347060411	0.30527506265477455	0.20183485869875759	
6240000	-10746.879943419346	-9841.151955755124	-905.7279876642228	-9841.151955755124	4287.613091007159	2.9036333886837506	1.0509831834293953E-5	0.4274743581764688	1.1658392872092952E-5	1.9011792624999484E-11	0.40368540054127217	-852.848739432528	37104.20388648923	59933.81347493314	20852.41326389282	7373.121488326066	158.8210892183897	13	18	11	36	3	0.19613064394042756	0.2967594347060411	0.30527506265477455	0.20183485869875759	
6250000	-10753.870714015697	-9832.772818343043	-921.0978956726536	-9832.772818343043	5893.575838781349	2.5504810100123168	7.94957440575133E-6	0.5118294125008912	8.850141640340954E-6	1.5655382827604198E-11	0.4922116918881672	-866.6953365974633	39817.483389446745	49563.01345599567	58908.07425022501	8297.13883129354	47.56783336681499	9	1	24	44	3	0.19613064394042756	0.3087462953868539	0.2939679941198106	0.2011550665529087	
6260000	-10805.232703949061	-9838.367537214948	-966.8651667341122	-9838.367537214948	8623.331216672477	2.6937580741688176	5.126999350299548E-6	0.5332900396069981	5.949969446227274E-6	6.8890640197936824E-12	0.5322431685036302	-909.1317171073185	55641.01519402982	62681.915796834524	140577.7870085906	14102.627678500674	118.76701761670986	4	13	21	40	3	0.19704680399522706	0.2926696613894986	0.3065876711569836	0.20369586345829152	
6270000	-10739.241432897903	-9844.750417146091	-894.491015751812	-9844.750417146091	3766.5137829970654	2.631313813043168	1.3384439880730449E-5	0.6039556759521205	1.365454787602252E-5	4.133397283281038E-11	0.5341075835050604	-844.4161537091265	11232.467467388033	28229.779825834037	14702.124622135841	3417.9817753433354	22.939396921676177	4	35	25	14	3	0.19704680399522706	0.2970266165913935	0.30363210015492426	0.20229447925845598	
6280000	-10753.363290470801	-9848.296136464845	-905.0671540059564	-9848.296136464845	3853.6881720164993	2.604118136301982	1.483137943878435E-5	0.5086834533681865	1.3656315093110508E-5	3.6750714149596946E-11	0.46971963087245283	-854.2796736360092	42127.74582873695	24638.8528063111	4325.380390688155	6699.928446814116	387.26304764760556	29	17	4	29	2	0.19704680399522706	0.30709985451541155	0.2951386708329402	0.20071467065642198	
6290000	-10734.877025946942	-9847.005215180456	-887.871810766486	-9847.005215180456	3721.1743716195842	2.4750176462956737	1.3284471982090882E-5	0.4916328534383537	1.3753574907325564E-5	3.412549888041993E-11	0.45581629567705123	-842.229376244225	35530.95997261671	23469.970678461246	4077.787456896422	54.3292443383037	94.88264219906459	41	3	34	1	2	0.19704680399522706	0.30709985451541155	0.2951386708329402	0.20071467065642198	
6300000	-10657.703880101948	-9830.709572146237	-826.9943079557098	-9830.709572146237	1916.283382401785	2.746103649004539	2.724739994806703E-5	0.5668708372099319	2.768000889702042E-5	2.1727477927003287E-10	0.5715175055542255	-779.7195172001485	18345.154723107767	20366.656242008088	2522.9270942308353	2176.300803906458	42.92591192190396	28	11	29	10	3	0.184406740970847	0.30709985451541155	0.3077787338573203	0.20071467065642198	
6310000	-10749.199037602571	-9836.515275459637	-912.6837621429347	-9836.515275459637	4923.500135471279	2.4731041558329734	9.766740973609304E-6	0.5360974993894774	1.0502260513468427E-5	3.269653571343125E-11	0.5822441310621329	-861.2212542589725	46924.15915457451	23552.393161521442	20702.616926290422	4714.692649167441	9.698324420734359	33	7	18	20	3	0.184406740970847	0.3048123337587607	0.31253604785925815	0.19824487741113492	
6320000	-10718.52466352735	-9833.049192210367	-885.4754713169841	-9833.049192210367	3282.489502382832	2.519310810390845	1.5134153866229456E-5	0.6173645751116834	1.569440225259193E-5	9.807494237725421E-11	0.6605174465297409	-836.8544648232981	33189.95196061788	13251.192719718225	5827.6026473228285	3139.989347161161	119.07004385667564	38	9	12	21	1	0.2008693528367781	0.28414429193112223	0.31253604785925815	0.2024503073728423	
6330000	-10805.45078896477	-9849.94675431171	-955.5040346530601	-9849.94675431171	9580.80571623412	2.448369885777608	7.829771626809502E-6	0.5707294052814029	7.487905432542317E-6	1.741113631075197E-11	0.5686288096720792	-903.0049111205237	54850.13263890285	46184.52765610433	4705.72550810101	4170.092360054649	5528.829936638517	37	15	2	24	3	0.2008693528367781	0.27924061949471257	0.3174397202956678	0.2024503073728423	
6340000	-10767.310162058235	-9835.376914684513	-931.9332473737209	-9835.376914684513	5764.045881324707	2.448369885777608	1.0515514881872257E-5	0.5695430546297787	9.79009501194521E-6	3.3528348352834603E-11	0.5769885638621449	-878.956151386086	67486.75075585156	37850.82784700803	6396.689458267913	8983.142170518791	1919.3967573883901	10	36	18	14	3	0.19177635833714382	0.3005286475684773	0.3227457649573625	0.18494922913701714	
6350000	-10712.648453843285	-9849.219051936243	-863.4294019070422	-9849.219051936243	3139.481839121317	2.740827137631987	2.2452758899643205E-5	0.6202310500228161	2.1537566572040857E-5	1.5823506352559706E-10	0.5873859885395084	-816.2552354819829	23550.155810699216	2941.1682197058494	4901.916083087625	1543.997950157072	1304.1385603542003	46	26	6	1	2	0.21227707279420827	0.29374936955802305	0.30693377223887847	0.187039785408891	
6360000	-10770.78865458782	-9853.996095471475	-916.7925591163432	-9853.996095471475	5338.39787158048	2.29318857127578	1.2673163467513375E-5	0.5430299475866003	1.1830341303085924E-5	3.577836072114561E-11	0.5219545740679563	-865.6203501761664	38674.56598784226	8646.193370382272	11384.20643018542	5136.378866382604	6550.143109501353	41	9	3	25	3	0.21227707279420827	0.29374936955802305	0.30693377223887847	0.187039785408891	
6370000	-10716.470170105942	-9837.720445200264	-878.7497249056775	-9837.720445200264	4251.82604206407	2.326452533251584	1.6758599980190016E-5	0.6087325712143971	1.6522396840095312E-5	8.290303755906525E-11	0.5787235663494067	-830.0415342568892	23333.227166920824	13457.015369583765	2093.046908999272	4439.63790207667	529.758726253752	42	14	12	10	3	0.2124216417991803	0.29118818809870367	0.30678920323390646	0.1896009668682104	
6380000	-10745.861340763975	-9836.883611560419	-908.9777292035568	-9836.883611560419	4806.515203087249	2.5125933247170305	1.1756033430825574E-5	0.5987793628478177	1.177830879388451E-5	3.987532186341955E-11	0.580010405072131	-858.3873467209396	36812.445689058	11699.19335720152	6749.056897689014	8669.126497776631	227.82756691983545	46	4	24	4	3	0.20946602601751493	0.3071120753520791	0.29086531598053106	0.19255658264987577	
6390000	-10713.242257847081	-9829.434873540777	-883.8073843063045	-9829.434873540777	3243.5488872547076	2.4719163481285458	1.7738162876647233E-5	0.5774677605961884	1.7533032505044202E-5	8.53578434973106E-11	0.5643288119924427	-832.457845730656	10032.930140884077	18961.005430871435	40758.10290615189	3859.173939635017	179.4916549201673	7	40	1	31	2	0.1890652860151501	0.3071120753520791	0.30820216548304386	0.19562047314972777	
6400000	-10781.82868240631	-9841.950998669568	-939.8776837367419	-9841.950998669568	7313.264283652281	2.4522512267278276	8.486642098687569E-6	0.6468686497707978	8.409153807726153E-6	2.682645248470598E-11	0.6471780697263348	-885.7675858412398	89121.40850730588	46404.22536987166	28423.922945031645	6029.986809825647	121.95331703815934	17	24	8	29	3	0.1890652860151501	0.3071120753520791	0.30842914799769544	0.1953934906350762	
6410000	-10784.465362966512	-9852.565294821541	-931.9000681449709	-9852.565294821541	6580.57943995492	2.538850804619159	9.434085154135008E-6	0.5116862672625861	9.023637989019997E-6	2.1750257110602768E-11	0.5140202610674567	-879.3104324170464	41002.235087011184	38357.72302564045	6433.52866686704	11037.437068092888	879.9618911298464	25	27	22	5	2	0.18019224133496367	0.31598512003226553	0.30842914799769544	0.1953934906350762	
6420000	-10803.00309100133	-9847.25509586476	-955.747995136569	-9847.25509586476	8042.644866935004	2.6090771108798325	7.11821603571458E-6	0.6232291746984673	7.068315147232639E-6	1.8890051654230255E-11	0.6383992848450393	-900.4933376681554	79834.90582713581	38653.69048342737	50773.63139486614	7943.612538902146	976.5236643008781	24	13	16	25	3	0.1862013837271493	0.3033128757560226	0.317912806034248	0.19257293448258092	
6430000	-10725.261537820894	-9828.715597762923	-896.545940057972	-9828.715597762923	3793.45440678186	2.6090771108798325	1.4262365552956905E-5	0.5752090643735577	1.4726763028685858E-5	7.830030950401138E-11	0.6049539249782471	-845.003323221856	30767.320408145853	8885.92899349388	22256.76580318682	5193.128996935578	663.7491867645404	31	5	22	20	3	0.1862013837271493	0.3033128757560226	0.3009190665686107	0.20956667394821818	
6440000	-10799.489438292641	-9824.157047816523	-975.3323904761186	-9824.157047816523	9701.688112802774	2.4803716352212968	5.707104420600978E-6	0.6402705952210297	5.954475103310044E-6	1.473117868637951E-11	0.6918429758130357	-919.3510302042293	63171.15861374023	47444.98791253182	63566.02980031302	10818.369722678795	2854.9223860670268	23	22	7	28	1	0.19557101779132682	0.3033128757560226	0.3009190665686107	0.20019703988404067	
6450000	-10838.520552614762	-9836.86592271228	-1001.6546299024818	-9836.86592271228	15636.043955432566	2.7047702192938727	3.896811668826341E-6	0.5101318381073215	4.0735442282310934E-6	4.566797069964642E-12	0.563594939899028	-945.1301699437332	202155.90966408062	73461.56707015078	24057.59984984005	12482.513373851481	3553.867113163167	8	45	6	19	3	0.19619821989821476	0.3033128757560226	0.30683514601244727	0.1936537583333162	
6460000	-10809.327415041531	-9858.67242494059	-950.6549901009408	-9858.67242494059	8747.974878885483	2.479704474565932	6.15961028022586E-6	0.4477109444676829	6.2977112037252E-6	8.352494006804723E-12	0.483226375417826	-897.2803075195923	71293.36662219912	41540.93420549021	2480.0083986116397	8252.067210098065	191.35609549990406	14	41	12	11	3	0.19089053373098022	0.2980538683052975	0.3174018396304069	0.1936537583333162	
6470000	-10760.195313204324	-9848.291788999926	-911.9035242043982	-9848.291788999926	4789.878282355328	2.7268941094926658	1.205698580299861E-5	0.5216534324259426	1.2095653375209676E-5	4.5801620051086285E-11	0.5748779678740608	-859.8561503275668	53240.481102140955	24800.707944369315	22218.24861273176	4334.229421478345	1316.0682123249135	34	11	7	28	1	0.18776112892798194	0.3011832731082958	0.3174018396304069	0.1936537583333162	
6480000	-10680.818104906954	-9844.506786467848	-836.3113184391059	-9844.506786467848	2141.2114742943413	2.671257337786094	2.750581541709837E-5	0.5235839576147856	2.8415103662884715E-5	1.9097281084618066E-10	0.5230329791991924	-790.7326768096002	12405.135219478625	7481.503301206565	1893.3349573611727	2871.720534871507	53.38986740800163	50	9	12	7	3	0.17731533165295046	0.3192911759588288	0.30973973405490535	0.1936537583333162	
6490000	-10744.365060853688	-9846.050540741235	-898.314520112454	-9846.050540741235	4443.6866846012435	2.766530454589344	1.3031182035382547E-5	0.38392137584253117	1.3735952720522528E-5	3.292732298627065E-11	0.4383884348340429	-849.2700746854568	22687.746287396873	17640.63259815679	4852.110746651781	6732.6267010942	217.65143501548377	41	9	26	2	3	0.17731533165295046	0.3192911759588288	0.30973973405490535	0.1936537583333162	
6500000	-10785.757598631726	-9836.91880627398	-948.8387923577465	-9836.91880627398	7220.388683747362	2.3810985542004532	7.453970946005981E-6	0.4815157593741069	8.265176665008595E-6	1.4796679898746084E-11	0.5162775743270569	-894.1179025830703	47160.472961439096	37201.0188142023	11903.04638183793	27410.006519492683	305.53991276559697	23	29	24	2	3	0.19183733635093475	0.3029065552797636	0.3159588928315237	0.18929721553777873	
6510000	-10792.557063333523	-9849.131870595173	-943.4251927383498	-9849.131870595173	7062.962124263954	2.682252672112358	7.812381820546972E-6	0.492226906717518	8.191909329688081E-6	1.6015716295649174E-11	0.5118777893242454	-890.8997167281792	53658.4750585183	19536.58065606809	11022.349249098283	13958.976683478806	256.88479325078515	34	18	8	18	3	0.19572811567226334	0.3029065552797636	0.3120681135101951	0.18929721553777873	
6520000	-10779.33039247239	-9840.918681233607	-938.4117112387835	-9840.918681233607	6793.375759658282	2.4604357739385074	7.897059519376846E-6	0.4810024202487063	7.963214158745613E-6	1.4185196348079304E-11	0.478717263542411	-884.9459743583587	58836.03047641987	56890.92322760141	9943.348523322935	11554.428571418055	136.70377650602882	33	10	33	2	3	0.19572811567226334	0.3029065552797636	0.3120681135101951	0.18929721553777873	
6530000	-10791.747262144489	-9834.281628947867	-957.4656331966216	-9834.281628947867	8731.971417010996	2.7559701426130436	6.586286424154385E-6	0.4437031609133556	7.073022600907659E-6	9.825475408441206E-12	0.45519849116129885	-904.6257351875543	52324.71574717106	48268.37787686616	12548.544703479523	9885.555747041792	654.8229881399633	11	33	22	12	3	0.19867018886143759	0.2992813716797992	0.3120681135101951	0.18998032594856892	
6540000	-10813.642636015831	-9845.698436048204	-967.9441999676272	-9845.698436048204	9265.072442035998	2.5651802956648195	6.3411603535385215E-6	0.5482148411865787	6.1197253353231026E-6	1.0915260813555177E-11	0.5598290003896845	-910.780392483343	85978.5785570153	50190.289740978355	99774.26744814772	12531.096348802817	251.31351737462444	9	14	22	33	3	0.20249691103590012	0.29127793430434834	0.31227067316621915	0.19395448149353317	
6550000	-10746.648014539727	-9841.804630712813	-904.8433838269143	-9841.804630712813	4685.45836705286	2.5335089262293664	1.2066377931151768E-5	0.49886686654621876	1.1710310067717322E-5	4.5629468456743115E-11	0.5624722544227242	-852.2688921378507	11363.194065521639	22808.389151605497	46586.78056164465	8899.179679247836	104.79239175150086	11	3	26	38	3	0.2006724512670022	0.29127793430434834	0.30911396781445827	0.19893564661419197	
6560000	-10761.190326248881	-9836.52372336046	-924.6666028884215	-9836.52372336046	5703.593285311585	2.536285104590853	1.0836322613030672E-5	0.5466758174347918	1.0346987521102654E-5	3.476029408052332E-11	0.5512157542141675	-871.2765877442047	26071.800456113393	27821.222808281473	43009.687625541665	11277.03118501858	89.46653109098001	4	2	30	42	3	0.2006724512670022	0.2895945068635308	0.31079739525527583	0.19893564661419197	
6570000	-10712.705512693057	-9836.269444310228	-876.4360683828286	-9836.269444310228	3105.3710608176743	2.536285104590853	1.5793576172819694E-5	0.5410934846349864	1.7032215979526888E-5	7.661140255462167E-11	0.5608454471809136	-826.6457122769671	36550.395255255244	18051.563106158155	8882.948148342064	4683.928933505646	11.224907888082926	30	2	18	28	3	0.2006724512670022	0.300183902837315	0.3002079992814916	0.19893564661419197	
6580000	-10700.98224928036	-9829.795629443393	-871.1866198369661	-9829.795629443393	2926.0665634528073	2.5924706548362066	1.9349336962813498E-5	0.47792127571622534	1.9005377983372143E-5	8.008519838547963E-11	0.49766838008264025	-821.040140385012	27251.051265680195	35033.8679084829	4412.922993067133	5159.055335314259	101.74796093324238	19	18	14	27	3	0.18198329944046693	0.29906661783883864	0.3200144361065032	0.19893564661419197	
6590000	-10756.04589352912	-9832.886268059145	-923.1596254699768	-9832.886268059145	5691.840231899515	2.669676373926472	8.792756147748546E-6	0.4262967238154841	9.574292099026072E-6	1.4467637105022462E-11	0.44085742607547307	-870.6480535853524	42591.98267463123	49269.137230059154	13651.309659059561	9507.596798701217	184.96186397117663	10	24	6	38	3	0.18198329944046693	0.29906661783883864	0.3200144361065032	0.19893564661419197	
6600000	-10841.237210423169	-9868.539886760655	-972.6973236625143	-9868.539886760655	9792.72949569827	2.58706025073994	5.664841773101749E-6	0.39444287720238685	6.026897922933143E-6	7.0430661619094435E-12	0.4561127249147573	-916.1049224292497	31460.90128838233	41052.53164835121	116025.65266816807	18779.70643186824	1035.3166685076872	4	13	12	50	2	0.18198329944046693	0.29829972587906495	0.3200144361065032	0.1997025385739657	
6610000	-10818.371343969275	-9849.869299086935	-968.5020448823406	-9849.869299086935	9078.773770866252	2.755069170909519	6.363746776156385E-6	0.5062954876345214	6.45690373988395E-6	1.1918774633352111E-11	0.5626487106796718	-911.5068774333492	66372.16527495185	89266.20389870506	76726.4636894758	15516.6298476006	3239.678983915482	4	18	8	49	2	0.18122324512390528	0.29905978019562657	0.3200144361065032	0.1997025385739657	
6620000	-10681.646250957438	-9834.877983644094	-846.7682673133435	-9834.877983644094	2278.8225041420496	2.6544008987055925	2.3573702393886888E-5	0.577806530376688	2.4337464014797313E-5	1.98144221800876E-10	0.5976467396880641	-796.2057160375173	16206.051797359532	27589.378778502098	17726.31048096751	4668.517598848576	111.33168976906153	6	20	7	45	3	0.18122324512390528	0.29905978019562657	0.31258507186998136	0.20713190281048752	
6630000	-10743.09410865138	-9840.266610860695	-902.8274977906842	-9840.266610860695	4675.422158028889	2.2889490554404768	1.2349402127957643E-5	0.4676244366656269	1.2183157552312952E-5	3.261138726356089E-11	0.48495369517655557	-851.8367562437036	17035.2681656984	39451.98420163006	15904.167209858266	5322.634436887352	272.9457906880582	8	23	21	26	3	0.1954561952155788	0.28482683010395304	0.31258507186998136	0.20713190281048752	
6640000	-10707.621628057592	-9831.062598934268	-876.5590291233234	-9831.062598934268	3178.3717735417363	2.8040494195692762	1.9766895794427338E-5	0.5341036149868373	1.8238607872923113E-5	9.402047546769969E-11	0.5398480575480856	-827.8337948406567	21158.66036718391	17688.946229382553	7749.239205050019	3864.745254063905	174.7834268407403	40	10	2	26	3	0.1954561952155788	0.29697125965028986	0.3058405592187794	0.20173198591535269	
6650000	-10761.903177634105	-9837.162674255556	-924.7405033785495	-9837.162674255556	5221.377560089272	2.651503264973773	1.078025153453275E-5	0.546241287748815	1.0456032656493525E-5	2.911671417115769E-11	0.5341841345874538	-875.4087158523048	35698.43342663829	13620.06453743979	12931.547315251879	2526.0270860866317	102.7054544030138	50	23	5	1	2	0.19082617592306492	0.2967942332699946	0.31064760489158855	0.20173198591535269	
6660000	-10793.405348830087	-9844.660885772315	-948.7444630577722	-9844.660885772315	7344.501995189726	2.4179315823027645	8.212405181394542E-6	0.5028471129811058	7.91936885124982E-6	1.4651761331125942E-11	0.49872273867386235	-898.1989339928908	53914.43918152943	14398.265665375862	12626.123648113842	4175.376981636188	780.8257159144844	48	8	19	4	2	0.19082617592306492	0.2955934461812744	0.3115913253580064	0.20198905253765503	
6670000	-10753.861117255128	-9835.853468244612	-918.0076490105173	-9835.853468244612	5859.688547323182	2.5132748540117316	9.400668081504272E-6	0.5067909811303286	8.900030821329961E-6	2.8282340508315998E-11	0.5742477931741858	-868.5581411612075	50627.49030776884	9472.496063398788	4068.580143643223	5373.831166884688	14.55812192192631	44	27	1	6	3	0.18669062012602214	0.3140071387932355	0.31572688115504915	0.183575359925694	
6680000	-10746.008242254133	-9852.498506353779	-893.5097359003538	-9852.498506353779	3812.3390783990994	2.8591478753953004	1.3530969755363206E-5	0.4932150683327017	1.382357904462536E-5	4.892497544887584E-11	0.5318554442698653	-841.1643854289758	39602.13544464449	62173.272526192435	7943.499128600624	6452.390607813029	25.60725599073669	35	6	7	30	3	0.1894360590824109	0.3084828147734623	0.303995822199537	0.1980853039445906	
6690000	-10793.738050527523	-9846.389282347742	-947.348768179782	-9846.389282347742	6604.709027285142	2.426335909932759	7.890104235345093E-6	0.5349971878207367	8.022812298613834E-6	1.4901365366848648E-11	0.5091754204128974	-894.5013756773315	59092.43848048471	46398.714514107254	6185.8978106911245	9209.917620569875	83.71887805911686	31	14	2	31	3	0.1894360590824109	0.3001047874269934	0.30739878514128205	0.2030603683493144	
6700000	-10782.982918724858	-9839.654018223746	-943.3289005011122	-9839.654018223746	6887.220560857156	2.818070966995365	8.826008848576965E-6	0.5362053951991271	8.471488692340956E-6	2.4318415283288754E-11	0.5819532362313566	-890.0475205860866	46401.87191496755	50345.28414711214	16181.776574995349	10073.974142956755	221.03184073580985	9	33	31	5	3	0.1902594117651954	0.3001047874269934	0.3085016205949069	0.20113418021290505	
6710000	-10721.258586693653	-9855.672838359262	-865.5857483343922	-9855.672838359262	2552.2521084008276	2.5228568929490467	2.2779430881382142E-5	0.6145206447076919	2.182190623457129E-5	1.889654223162482E-10	0.6531669431575773	-815.5884681538755	20160.57783655357	20265.16305388119	13737.036289955668	4601.978464434496	527.7553373267222	28	4	18	28	3	0.17795673933129416	0.3201567073285768	0.30075237312722475	0.20113418021290505	
6720000	-10630.78265963997	-9850.222896632067	-780.5597630079031	-9850.222896632067	1026.4145969304893	2.5228568929490467	5.348128307467724E-5	0.596158079715966	5.310294965418448E-5	1.2243070283514854E-9	0.6888178437520953	-737.0940474122514	6460.89692359083	6381.725939063014	1311.2457736475235	1608.2092983155912	121.26258815696305	9	39	30	1	2	0.18874754806096047	0.3201567073285768	0.28996156439755844	0.20113418021290505	
6730000	-10663.990879185429	-9834.683116107866	-829.3077630775618	-9834.683116107866	2713.557542577426	2.570481761322763	2.8649610231922437E-5	0.4212794192489725	3.0590658152918975E-5	2.1369355765138123E-10	0.4944513774395301	-783.1699010475006	9454.223665904134	12897.883214577021	1831.9685641184465	2837.0118851447596	979.1649471758349	21	29	10	19	2	0.18874754806096047	0.3081124052389601	0.30200586648717515	0.20113418021290505	
6740000	-10663.067207235898	-9860.04506470538	-803.0221425305166	-9860.04506470538	2254.5054434259923	2.5910842698495467	3.600638848630674E-5	0.35805185809015383	3.833457579702178E-5	1.8108084835744892E-10	0.3624740277207226	-759.6271412345567	9289.638466313072	2004.6700888219602	1022.0140914809643	997.4455194518887	2707.013083654105	49	4	13	2	13	0.185870743632275	0.3192973261680582	0.29209508945846463	0.2027368407412029	
6750000	-10634.687595289783	-9857.532844557853	-777.1547507319303	-9857.532844557853	1602.7131563684866	2.434182461567261	5.23544257575617E-5	0.33618659042562554	5.463606757649736E-5	3.403772076349173E-10	0.3509506033380283	-735.8611650500195	6494.463945168438	3912.0195016860084	537.241786080379	615.6856914966172	1075.4992619147483	46	8	10	1	16	0.185870743632275	0.3192973261680582	0.29209508945846463	0.2027368407412029	
6760000	-10639.35183911242	-9843.95093399904	-795.4009051133805	-9843.95093399904	1628.7870610077189	2.4776627472112125	5.4937841475851997E-5	0.39408729124897857	5.348679327763117E-5	4.994120027498894E-10	0.4132663619203523	-750.0744498487016	9800.635670634325	3735.642511418667	4865.801354731802	2556.498356805068	2073.1295476159985	37	17	5	14	8	0.1897095191189778	0.31442164191400074	0.2969707737125221	0.1988980652545001	
6770000	-10571.895729833135	-9830.146685725202	-741.7490441079336	-9830.146685725202	1348.0708886826292	2.5842211552805607	8.42191503613962E-5	0.4518983033089102	8.333922117425682E-5	1.8558795771140826E-9	0.5141213656034348	-697.1917954105742	6159.990190230675	1150.81130895598	3963.7830820493127	2029.3955806335714	802.0724380399024	29	11	2	2	37	0.19346990356461347	0.3106612574683651	0.30898402989227347	0.18688480907474878	
6780000	-10572.67172312614	-9841.847289116206	-730.824434009934	-9841.847289116206	1353.1357332092193	2.782096269717976	7.771393565540747E-5	0.5045456761128811	8.17687052142559E-5	2.1942402727062742E-9	0.5575256543704565	-689.5404180439299	5879.34471599888	1042.5847052629103	1206.734794101767	563.1816731870521	1050.407855281882	26	11	22	6	16	0.19346990356461347	0.3123446780677895	0.2958832429059164	0.19830217546168144	
6790000	-10686.162523690575	-9839.680679339583	-846.4818443509926	-9839.680679339583	3356.379277410368	2.782096269717976	2.5174454509609565E-5	0.6012968587889894	2.665886305981424E-5	2.407722357472964E-10	0.6038764571726455	-797.882182470845	20251.49855891322	10044.77342255129	7456.594908469324	2780.779876147459	2446.791457601562	29	3	26	19	4	0.19587184661506873	0.30994273501733427	0.2958832429059164	0.19830217546168144	
6800000	-10721.023653277784	-9851.319806221358	-869.7038470564256	-9851.319806221358	4124.360058928048	2.6178453833053137	1.8433006491156328E-5	0.4746791064452204	1.9460923751400368E-5	6.93927074377838E-11	0.4435530548722662	-822.8905710146769	25011.095121511396	5364.841984589336	5025.591910064412	389.3840710056291	990.0057942132646	37	21	19	1	3	0.19587184661506873	0.2952066542926721	0.3150502610423756	0.19387123804988438	
6810000	-10732.444200080025	-9853.941772942786	-878.5024271372388	-9853.941772942786	5094.154219926911	2.6178453833053137	1.6319342911013242E-5	0.45264979141559203	1.6008125140816773E-5	5.363609930974933E-11	0.46775820101485743	-831.1183673687333	39560.67466071878	23946.895601810993	3002.6839599734894	761.3575374572292	661.4729162725289	7	36	36	1	1	0.20404967033925733	0.2952066542926721	0.30687243731818703	0.19387123804988438	
6820000	-10790.622159896497	-9835.39960642225	-955.2225534742469	-9835.39960642225	13405.80349771069	2.665339298760841	7.537194303456185E-6	0.5830597342725099	6.653164963454456E-6	2.064499470834155E-11	0.6012160351377338	-898.1385741390717	68070.15286045281	95492.9828117389	10392.120727524798	19815.22486032057	13664.628045039322	37	1	38	2	3	0.1971730869545595	0.2952066542926721	0.31374902070288485	0.19387123804988438	
6830000	-10763.803030383944	-9853.380935668118	-910.4220947158261	-9853.380935668118	6055.166604622962	2.3731801174449347	1.2053054216911223E-5	0.6859561733011922	1.057861263900826E-5	7.988724609812793E-11	0.7853388477698565	-856.426179676095	55276.482903298805	24724.148902064513	42763.770899064344	5622.957598715059	507.443915452612	10	6	23	39	3	0.1971730869545595	0.2952066542926721	0.31374902070288485	0.19387123804988438	
6840000	-10778.4113479518	-9838.385651492988	-940.0256964588124	-9838.385651492988	8119.497573836568	2.3731801174449347	9.718395941918079E-6	0.5702859972988418	9.282700819846109E-6	3.3715563178466775E-11	0.6197229971939914	-885.0310092401382	41919.560648940525	40890.2302358497	61819.55593331152	11323.318471107581	1091.7838990406867	2	10	22	45	2	0.1896413836980234	0.29952424765001584	0.3061553561911512	0.2046790124608104	
6850000	-10673.55834805966	-9828.300564858015	-845.2577832016451	-9828.300564858015	2579.322328927044	2.5615788545394174	3.0290568253003747E-5	0.6069515659404275	2.7221591792919095E-5	4.258235433628327E-10	0.7150537605444072	-793.8939664939112	15193.66697406704	16627.964702566485	23410.99766627119	6112.558174685063	4238.090704637332	2	15	18	4	42	0.19074777188263078	0.30526173781387644	0.3004178660272906	0.20357262427620304	
6860000	-10638.790631812402	-9838.599164863046	-800.1914669493563	-9838.599164863046	2190.438966317026	2.5615788545394174	4.1223126370351386E-5	0.5452941650384987	3.9847085839360705E-5	5.242379243294749E-10	0.5834025969466857	-751.6058754540317	6189.675023957972	13034.258601526713	5848.030291561029	960.3075510462145	3311.212414381865	14	19	4	23	21	0.19074777188263078	0.30526173781387644	0.3074130333525127	0.19657745695098094	
6870000	-10562.720488704159	-9823.283139419742	-739.4373492844177	-9823.283139419742	1741.1289583042542	2.452257388485626	7.836304613622233E-5	0.662276838953521	6.868974135082229E-5	2.7015337325378837E-9	0.6696545749107491	-693.7568811268673	4337.082517315419	15297.95469458152	594.9688991381374	526.586745038414	997.0350497435294	25	7	1	24	24	0.18926446269922825	0.30824165861867603	0.3034112922050358	0.19908258647706076	
6880000	-10545.860669121374	-9824.543267458534	-721.31740166284	-9824.543267458534	1331.9437830976863	2.452257388485626	1.055558262714153E-4	0.641242509431699	8.819908454949758E-5	5.4327803544737534E-9	0.7426487871733947	-680.2132389189816	1538.1800095166363	3764.8733188419537	436.3791130403318	672.6210174844434	856.768837431977	4	38	1	21	17	0.18686214608009308	0.31064397523781123	0.3034112922050358	0.19908258647706076	
6890000	-10586.315053871622	-9844.39089644399	-741.9241574276309	-9844.39089644399	1450.6668925885406	2.5224891684718243	7.905970052937216E-5	0.5877159936852224	7.806834137621899E-5	2.6296971649613163E-9	0.6669758556724982	-699.5918057225867	9617.833914735826	3268.4368603870175	584.449614433507	847.8052526350522	629.9188385802411	18	22	9	13	19	0.17644119124456856	0.31064397523781123	0.29641794573921076	0.2164968877784104	
6900000	-10619.365271513632	-9866.620940632132	-752.7443308814996	-9866.620940632132	1686.8749129176392	2.6913311631346435	7.219512389365014E-5	0.5793614622100846	6.97625089471029E-5	1.812988384224451E-9	0.6185473182266458	-710.579005412409	6043.105102362343	1855.129579780705	332.1047611473558	1056.1000786780746	724.4089605750274	34	13	1	22	11	0.18224754629643602	0.30483762018594374	0.29641794573921076	0.2164968877784104	
6910000	-10530.184738714692	-9844.002347769607	-686.1823909450848	-9844.002347769607	881.7888962925385	2.744133390393605	1.4839969977840944E-4	0.5535717796100452	1.375737997135291E-4	9.43872621254885E-9	0.6360964010528175	-645.969966865735	2565.797256604052	2997.6390164318254	1085.0416362468657	499.36955591255133	637.2508899530924	19	13	4	32	13	0.18224754629643602	0.2959079134911302	0.3262239718709593	0.1956205683414754	
6920000	-10492.353159897302	-9824.448032814027	-667.9051270832751	-9824.448032814027	1074.8453192822842	2.744133390393605	1.4272112832445976E-4	0.5588052769366523	1.3205241313072049E-4	8.593703065899633E-9	0.6363297056804922	-625.6614030428126	1752.893516682509	6212.98653781495	212.697288001158	427.0419824933739	645.9584866893665	23	8	8	41	1	0.19359147679203742	0.3048100491106525	0.29805133783987053	0.20354713625744048	
6930000	-10538.220634981393	-9849.521534270909	-688.699100710485	-9849.521534270909	670.0404323287905	2.629666892254751	1.457791439638347E-4	0.5848308465045695	1.3427517405259989E-4	6.859177205635884E-9	0.6119982694315227	-645.4515197060011	2031.9344663349402	4939.950534998354	5800.743418741034	402.4478736874208	430.0448526308713	10	4	19	14	34	0.19570066666466424	0.3048100491106525	0.30140040338095203	0.1980888808437322	
6940000	-10544.095861543532	-9849.999482639623	-694.0963789039088	-9849.999482639623	642.0380005923414	2.629666892254751	1.3418124032763145E-4	0.5650651791419469	1.3098472170331653E-4	5.442462774584982E-9	0.5778484678530829	-653.7202230757991	4164.675508586638	3976.6677540870605	504.7088169363945	498.7623912301846	438.0797927875795	15	17	17	4	28	0.20445800949565607	0.31526646958796384	0.2933409448275401	0.18693457608884098	
6950000	-10538.770963826633	-9849.58328472021	-689.1876791064244	-9849.58328472021	685.5335398361892	2.5685600196076965	1.5495505112775798E-4	0.466091562910593	1.4959539437170565E-4	4.953745890452172E-9	0.46484418410336037	-651.4678466060467	2579.2929791643155	2286.354815137214	301.88782602529585	383.90648047740524	253.33630276246083	15	31	23	8	4	0.20445800949565607	0.29508876596918127	0.31351864844632266	0.18693457608884098	
6960000	-10552.534754875911	-9861.3440549988	-691.1906998771094	-9861.3440549988	643.878855550192	2.5685600196076965	1.3741394008337878E-4	0.5211412802055989	1.2837797164844247E-4	6.882923147150374E-9	0.6080578758495698	-653.9704094322644	2400.3927270964227	1724.0163898717328	459.7966471841696	361.0296356968635	199.14946121287093	28	15	10	25	3	0.19380483714014807	0.29508876596918127	0.31351864844632266	0.19758774844434898	
6970000	-10567.707451854902	-9853.991056378427	-713.7163954764744	-9853.991056378427	655.6419609100104	2.4489357855220355	1.1873561372548319E-4	0.4807061097706221	1.179312227538632E-4	3.6041795128522643E-9	0.5225170847415033	-672.5376819521438	4683.804314139634	5690.67485459278	623.2000459541064	825.2297046211613	130.28570042535512	24	18	6	30	3	0.20084577791820007	0.303752852161706	0.30647770766827065	0.18892366225182422	
6980000	-10594.602575873816	-9864.897017576064	-729.7055582977517	-9864.897017576064	795.1577916110413	2.7009572160726996	9.127274282038406E-5	0.439386737435292	8.956006101808802E-5	1.3212953887856963E-9	0.4110609375982581	-690.4937521586381	4249.578832610826	3036.3177225349186	629.9606155090278	598.578902826405	93.16564872354739	30	19	12	17	3	0.20719518622166985	0.303752852161706	0.3001282993648009	0.18892366225182422	
6990000	-10591.445704486536	-9847.805435340077	-743.6402691464599	-9847.805435340077	944.3216292890193	2.912163289080552	6.603575733269764E-5	0.6161008611887447	6.849291903976375E-5	1.6093460189857646E-9	0.6274003273730776	-701.1307623019416	6728.334132072305	5916.851464894334	697.9318983723463	994.5311554974095	11.620860997293162	13	36	27	2	3	0.20741971519165742	0.303752852161706	0.2999037703948133	0.18892366225182422	
7000000	-10597.191092393128	-9840.174015267707	-757.017077125421	-9840.174015267707	954.0815922187684	2.5794511861686082	7.265148224236288E-5	0.5035694814523676	7.155924711988826E-5	1.4445680036802755E-9	0.5375512416084719	-714.4207558092767	5882.622703767183	6296.863853451948	1960.0405495078148	1163.8699125936853	83.0728964521572	13	35	6	25	2	0.20741971519165742	0.303752852161706	0.28588542405818057	0.20294200858845696	
7010000	-10584.025215554419	-9853.390932566663	-730.6342829877551	-9853.390932566663	811.0007735135355	2.3528678745592657	8.349535852294324E-5	0.4543577854087789	8.486203426815177E-5	1.9667299162273007E-9	0.5133489105316565	-690.4994306891128	2240.148659141698	4794.833285807502	327.8338850249407	665.721814380964	105.57472596691358	6	42	8	22	3	0.20741971519165742	0.303752852161706	0.29490025674379206	0.19392717590284544	
7020000	-10597.823005424943	-9862.501781038858	-735.3212243860861	-9862.501781038858	854.7049185782628	2.5471602609908572	7.375414216510579E-5	0.4160341509339884	7.341138017251252E-5	1.0254785748996589E-9	0.43515912877341484	-692.9103088671344	4013.0004560761777	5054.887641777887	649.0914692455498	1647.0417524020922	12.773257043665772	18	29	28	3	3	0.20741971519165742	0.303752852161706	0.29490025674379206	0.19392717590284544	
7030000	-10555.468422266362	-9830.401947742263	-725.0664745240992	-9830.401947742263	809.3153364783367	2.5940595548812992	6.832374488460615E-5	0.5551963260161602	7.519238478237299E-5	1.3699869697147723E-9	0.5446252016317048	-682.5723542287685	2910.005213278935	5811.088737084833	268.7766379076945	919.3574161390861	5.529917364483448	6	42	16	14	3	0.20741971519165742	0.303752852161706	0.29490025674379206	0.19392717590284544	
7040000	-10624.25739232736	-9834.962738618506	-789.2946537088528	-9834.962738618506	1282.7329098772145	2.5940595548812992	4.189727118283724E-5	0.6617048401762095	4.52761192357907E-5	7.708845834663975E-10	0.6463179671495435	-743.0442354201431	10032.01728417833	7742.169903304827	985.6107682980979	2739.605267700299	93.80510139107729	12	29	25	12	3	0.19387826270655154	0.2954834422973523	0.304783383092364	0.20585491190373306	
7050000	-10567.781334171957	-9840.07634627227	-727.7049878996883	-9840.07634627227	642.128674439984	2.6096010105925127	9.136103741182091E-5	0.6014320125627524	9.097554036403054E-5	2.895108888955642E-9	0.6526687660702246	-684.4880972867008	1464.5947231282587	4350.7927837691095	6460.058711609225	838.2257802728261	15.952456059058562	2	5	32	39	3	0.19392068238131066	0.3010198298076607	0.29920457590729654	0.20585491190373306	
7060000	-10562.612947833508	-9843.396487974715	-719.216459858794	-9843.396487974715	609.6651317417279	2.6096010105925127	8.942727196270055E-5	0.6097620899952458	9.443528663316605E-5	3.111034186529529E-9	0.6171280413072177	-675.4591232095855	5597.129080471458	4041.1741926348136	6283.025854059846	932.0813131596868	5.173256265292082	23	2	9	44	3	0.19682843601222802	0.2981120761767433	0.2943286736680007	0.2107308141430289	
7070000	-10544.123275076727	-9848.760012687711	-695.3632623890152	-9848.760012687711	488.86475656117153	2.5590723127526376	1.1947819842778941E-4	0.4750236701957147	1.272778320029708E-4	4.493499101684782E-9	0.5489363407577098	-654.3285787191135	4527.6946793307	4366.381834871268	2728.21528176619	601.7093788194665	2.0987295568642192	21	1	18	38	3	0.19682843601222802	0.31429751829444413	0.29670449561474865	0.1921695500785801	
7080000	-10527.171288383637	-9840.159859250158	-687.0114291334787	-9840.159859250158	521.5090906745879	2.5880197101688585	1.1397541913325651E-4	0.5195845924736253	1.197665025170521E-4	4.780826537728891E-9	0.6085459580339515	-646.605933412725	3289.400128258971	6212.021190226439	1075.279357130329	462.42034394785844	2.043233240245411	16	18	4	40	3	0.1961398945499895	0.31498605975668265	0.28602434822206657	0.2028496974712622	
7090000	-10557.431366780305	-9843.152012872666	-714.2793539076391	-9843.152012872666	795.1223892164554	2.469181778892411	7.484025595793602E-5	0.46580961855465075	7.826839374779337E-5	1.5688876487955616E-9	0.5142635397093179	-672.1705376676776	4833.730900721235	7374.161177897234	429.7316287242092	919.4564081608726	0.3762321832313259	19	15	16	28	3	0.1961398945499895	0.3047074106003851	0.29095277510925466	0.20819991974037166	
7100000	-10563.357321479207	-9827.575907484865	-735.7814139943426	-9827.575907484865	940.4038877965407	2.7201573704151016	5.868338981370597E-5	0.5353746935447741	6.337326878970129E-5	1.1913369541601684E-9	0.5489069900105035	-691.6897846580423	4904.329964870214	11990.303586704385	1321.9366986501147	1198.9083140291118	0.43803227476466494	15	21	19	23	3	0.19207267006684517	0.31736703548301975	0.2933496291947313	0.1972106652554047	
7110000	-10589.887863053986	-9833.774718427518	-756.1131446264674	-9833.774718427518	1129.015136696251	2.7159438296312146	5.0445302580953304E-5	0.524355807344775	5.400482220526265E-5	1.1115396277596804E-9	0.6056637322438233	-709.134764169408	8645.528486159092	11331.572465010571	17329.87798775649	1017.3363283844575	3.998951195606239	5	23	9	41	3	0.20481246752497528	0.31035420961001586	0.2933496291947313	0.19148369367027848	
7120000	-10561.057196841883	-9841.37732368003	-719.6798731618534	-9841.37732368003	770.7087364237005	2.4482677546947356	7.466192328071315E-5	0.6068992922048947	8.232097379847407E-5	3.3743746867482358E-9	0.712550427175248	-675.625148715471	2697.294080399885	11051.692703930365	2151.547363481753	691.2363145484961	6.802755179415606	17	15	7	39	3	0.1916367479956634	0.3085537221199002	0.2933496291947313	0.20645990068970607	
7130000	-10594.52929609177	-9835.043818875607	-759.4854772161636	-9835.043818875607	1100.6828146852692	2.316272579939562	5.465193300364842E-5	0.5734244220479501	5.673845750677533E-5	1.4490925113431174E-9	0.6776263325769836	-716.9784218253303	6926.974460506778	8143.083048696912	1216.3019281614122	823.9273001212904	42.401459083896306	24	9	24	21	3	0.1916367479956634	0.3085537221199002	0.2933496291947313	0.20645990068970607	
7140000	-10658.102999536772	-9859.26602556882	-798.8369739679513	-9859.26602556882	1524.9426920519127	2.7001719839256495	4.069582689271794E-5	0.6333183834111972	4.3165740660575824E-5	8.311526664727722E-10	0.6769065098070719	-748.6989360442665	9803.232282471732	24994.131048590996	21143.421257798906	1461.8337124745806	917.2238187967052	14	13	11	41	2	0.18184187052952885	0.3197159611758972	0.31294084948792505	0.18550131880664988	
7150000	-10626.718586045265	-9853.560741518762	-773.157844526502	-9853.560741518762	1217.5803340796117	2.4954651025904275	5.269029971716051E-5	0.5661198942784769	5.530846254745619E-5	1.1606124619509884E-9	0.6134556667598271	-726.4854282515224	4817.24865274868	6946.740765956918	8932.414239739035	4099.3159650928965	1130.064335504579	21	4	8	6	42	0.18184187052952885	0.3197159611758972	0.2959380617767562	0.20250410651781875	
7160000	-10624.336155475454	-9834.379208179891	-789.9569472955635	-9834.379208179891	1484.217432873553	2.4954651025904275	4.496768223379674E-5	0.5939466889742635	4.5519368538822936E-5	7.506612070053989E-10	0.6141916737158531	-738.896342902903	5644.8714713899835	14746.205210245265	12868.004840468519	17155.67169981615	1221.57485476578	11	21	3	1	45	0.18184187052952885	0.30030347039306815	0.32273742463402244	0.1951172344433815	
7170000	-10596.770428054786	-9825.287077255294	-771.4833507994913	-9825.287077255294	1256.9298713091907	2.4954651025904275	5.383210787122667E-5	0.5241360377955433	5.393846578360177E-5	9.73834117126483E-10	0.5917660287032315	-721.3769239289169	2979.138436036021	13006.600141497986	10777.11097747793	10227.243639098228	1334.0146991359884	8	8	18	1	46	0.19656930566920788	0.30030347039306815	0.3069280725644344	0.1961991513732905	
7180000	-10644.3037278078	-9840.920860590462	-803.3828672173391	-9840.920860590462	1987.572871557429	2.4448923420302773	3.689414216194863E-5	0.5643569366765112	3.74599298543495E-5	4.787050803421056E-10	0.6032797121410968	-753.473370840874	11920.290818622309	9210.940832388182	18430.429006580118	6764.692273701611	1791.0067078835798	5	11	14	2	49	0.19656930566920788	0.29772283752917084	0.3095087054283317	0.1961991513732905	
7190000	-10699.624646755063	-9854.200909781393	-845.4237369736697	-9854.200909781393	3365.3629582804715	2.542763742789245	2.5171918467666712E-5	0.6251666433556928	2.5017582982111677E-5	2.858933204003702E-10	0.651599834449614	-788.8391973163463	43549.83300379821	12985.147130107283	16426.468286707615	54496.3518770184	2737.0900625755767	11	4	13	3	50	0.192230966522561	0.31479240355059745	0.2967774785535519	0.1961991513732905	
7200000	-10694.118329173776	-9844.332472225506	-849.78585694827	-9844.332472225506	4653.079390989458	2.554753111122416	2.2742259490226175E-5	0.6473903045275691	2.0935543806707952E-5	2.034143639923854E-10	0.6551419058900187	-789.8181941192954	89615.83628610698	21509.164502371827	27532.804157979663	99688.20414378433	2616.8274948963194	1	23	2	5	50	0.19149060192302733	0.31553276815013115	0.2967774785535519	0.1961991513732905	
7210000	-10608.78274277037	-9825.792589372824	-782.9901533975471	-9825.792589372824	1755.0552916318677	2.554753111122416	5.1831279436577155E-5	0.5421402874066581	4.9309374660966034E-5	7.591996247947284E-10	0.5325687426008585	-732.6771795427504	9368.899304098964	16796.796123965025	21604.49270270954	6538.430596439338	1427.4153907342547	13	10	5	3	50	0.19323563991774345	0.31230612499498583	0.2967774785535519	0.19768075653371972	
7220000	-10624.157092844664	-9858.097647554672	-766.0594452899908	-9858.097647554672	1530.108227263743	2.5442599499188185	6.399070987177645E-5	0.38374884584564245	5.9477294039224155E-5	6.147732110179791E-10	0.39954469790019775	-718.952326383294	5283.884940209593	16610.970701320093	2681.572298048026	3549.7207569219026	699.1658269119548	20	9	21	3	28	0.19323563991774345	0.30813645858905436	0.3009471449594834	0.19768075653371972	
7230000	-10605.275699104928	-9840.447896645595	-764.8278024593337	-9840.447896645595	1343.7437007027927	2.608701934851337	6.0421616326415796E-5	0.4466304287377186	5.931131434326088E-5	9.17702927853141E-10	0.49500910593457437	-715.0084067777807	4236.254100629985	25527.209553001692	2970.3507230612113	2721.6433983268967	1079.3225059194738	24	5	12	13	27	0.19323563991774345	0.3072775384749742	0.30180606507356356	0.19768075653371972	
7240000	-10636.463816474421	-9847.946103556022	-788.5177129183998	-9847.946103556022	1771.9326842336218	2.608701934851337	4.988142702427731E-5	0.510881774185584	4.832267490803015E-5	8.576058067721954E-10	0.5780938984948484	-741.8481358759402	7608.41838258789	14485.714137926596	5673.685365194549	1981.1314833558056	983.0989833169369	25	9	1	24	22	0.19323563991774345	0.30393463294607165	0.3051489706024661	0.19768075653371972	
7250000	-10627.840636585901	-9847.002269429018	-780.8383671568827	-9847.002269429018	1669.4750024557995	2.678944501737629	5.288295257157773E-5	0.5294427340475518	5.1840671196987995E-5	8.448669930376553E-10	0.5565728117189059	-735.2624699996283	4788.328484960945	11576.15773243079	1541.316334301945	1167.341492228106	1903.4631445056998	17	20	15	15	14	0.21319837987744025	0.2839718929863748	0.3051489706024661	0.19768075653371972	
7260000	-10580.326125725976	-9839.992951989429	-740.3331737365472	-9839.992951989429	1360.5273054730235	2.716452385227042	6.713801762364665E-5	0.5452834171328338	6.582090579416819E-5	1.5728249283588379E-9	0.5864129213704814	-693.8373150550361	5601.458855947852	17187.463049841714	392.47035392639646	1130.4280068353082	575.8249396182146	26	7	19	23	6	0.19315549668495147	0.31948517795228626	0.30050041462959753	0.18685891073316568	
7270000	-10573.98592868436	-9825.697766111589	-748.2881625727723	-9825.697766111589	2205.608520048618	2.716452385227042	6.280268266018176E-5	0.6648216701238091	5.566632250914702E-5	1.9837013418663745E-9	0.7220873771901245	-699.1221304937453	5074.608007283113	17082.22313544637	524.8259203866024	175.07580300848565	1189.5533761527865	30	3	16	2	30	0.19315549668495147	0.31801181473650914	0.30197377784537466	0.18685891073316568	
7280000	-10595.519983427443	-9846.059367674818	-749.460615752625	-9846.059367674818	1901.869365542119	2.72346130404031	6.810628330507092E-5	0.5925260477525786	6.250302877547142E-5	2.4641634545207684E-9	0.7189844230661242	-702.7440987241852	6647.447750018806	4689.736198258815	9909.016106082841	487.050534319289	1090.5535204136108	18	12	7	19	25	0.19315549668495147	0.31801181473650914	0.30197377784537466	0.18685891073316568	
7290000	-10573.97167236183	-9832.078152527527	-741.8935198343028	-9832.078152527527	2208.8683356776055	2.7108694355640663	7.266216414693392E-5	0.5967500557389613	6.605059570914284E-5	1.95696389260951E-9	0.6160704713884295	-698.8853682801256	3355.153850977651	5276.696020651727	563.9072396351727	1181.8447549686202	995.8154072057432	10	25	18	23	5	0.19315549668495147	0.30858174478038913	0.31140384780149466	0.18685891073316568	
7300000	-10618.393382061882	-9847.7720255593	-770.6213565025832	-9847.7720255593	2775.1935881238996	2.763678421424015	5.7827948573650265E-5	0.5625184393634634	5.2644772758353285E-5	1.546612418142435E-9	0.6397360923101257	-726.6280370337852	6437.093510468709	890.6223833893605	2821.2717811606144	847.6518026139701	1095.4500410913945	42	15	6	16	2	0.19315549668495147	0.30858174478038913	0.31140384780149466	0.18685891073316568	
7310000	-10645.358994082817	-9858.243853750831	-787.1151403319848	-9858.243853750831	2743.9424238659003	2.7444203113519716	5.232069375048679E-5	0.5893455738989387	4.978208832798666E-5	7.281035387177824E-10	0.5279293077914906	-742.8167425145888	9711.563535176783	3291.4859082363	834.6316210940266	1900.7309766816243	1007.9150795630587	37	6	4	4	30	0.2004849501247778	0.298182619060068	0.3052619172692242	0.196070513545931	
7320000	-10623.127734232248	-9858.24931573766	-764.8784184945887	-9858.24931573766	1628.2477244552124	2.3715370861772853	6.851471970196567E-5	0.4318819782252213	6.510672131811892E-5	8.372557702171348E-10	0.4279328628558291	-722.3623626108292	5621.012529416454	3506.4618269380608	2619.9979268464895	1239.300485363951	970.838004950198	37	11	9	14	10	0.19039558118998665	0.298182619060068	0.3052619172692242	0.20615988248072215	
7330000	-10615.276347270641	-9852.90033521477	-762.3760120558713	-9852.90033521477	1593.6994164348696	2.6460256664360635	6.57371860727109E-5	0.6103453051847078	6.638485593346353E-5	1.568051666167167E-9	0.6145912017928202	-720.7231356582013	5202.297267602769	2477.7941316982883	1342.4395438677707	797.0644464419311	824.3026659086019	44	7	5	21	4	0.18756036300787826	0.28415181809858553	0.3301348060600497	0.19815301283348752	
7340000	-10600.23605635556	-9847.097073448214	-753.1389829073456	-9847.097073448214	1218.708927221453	2.728520725053408	7.412593655787461E-5	0.5267751074410553	7.186257763221304E-5	1.4907491506766734E-9	0.5346451205410211	-713.1447004343648	4935.756692414821	790.9205107810841	205.4976095807744	580.7872321342118	835.0045212793717	56	17	3	1	4	0.18995359583464086	0.31964548587110053	0.30277617463077794	0.18762474366348164	
7350000	-10610.494748795234	-9825.575644787896	-784.9191040073392	-9825.575644787896	1202.3424254296535	2.5928833752436535	5.348980801707467E-5	0.6298846958779054	5.5939406156660436E-5	9.68244193835864E-10	0.602008593918289	-742.6992289728485	7895.513954005684	2595.067639320475	676.8684726201946	592.2852235262537	1068.2844476714824	50	1	11	13	6	0.1860699683765556	0.31177806777854494	0.31452722018141877	0.18762474366348164	
7360000	-10630.482596743035	-9833.89958303611	-796.5830137069267	-9833.89958303611	1542.6499280091466	2.882518978991329	4.132592784846141E-5	0.597212370380805	4.3904171070853763E-5	5.68077558237809E-10	0.5885143827236743	-755.0793371347909	7243.397517915133	1581.848237479286	1742.6249054299249	175.91425368373743	364.2444979523823	53	8	17	1	2	0.19901741448896276	0.31177806777854494	0.3015797740690116	0.18762474366348164	
7370000	-10661.042536870058	-9846.05643130226	-814.9861055677968	-9846.05643130226	1586.9804043062304	2.4261336035992835	3.457912692187816E-5	0.6142380366312815	3.885740462248229E-5	6.736792032825022E-10	0.6898960752861605	-770.1853068054155	11986.54274471152	7664.137899063391	1532.7438644090942	1689.3610219145064	405.09584725954767	32	22	15	9	3	0.19901741448896276	0.309308548737802	0.30404929310975454	0.18762474366348164	
7380000	-10712.61662179185	-9854.690737624514	-857.9258841673366	-9854.690737624514	2496.7101076807744	2.378621397597719	2.2363036575949418E-5	0.49623475460469246	2.4388390403906046E-5	1.6836161065133927E-10	0.5634941743685159	-812.1334392080817	15815.882962509133	11198.292464307575	4458.8320599603585	1556.162225935708	348.32884004896135	38	15	11	16	1	0.19787938397321864	0.309308548737802	0.30404929310975454	0.18876277417922577	
7390000	-10738.076337650878	-9854.70140469503	-883.3749329558486	-9854.70140469503	4863.103833388884	2.644303464767212	1.8165915982674177E-5	0.4651648713693336	1.8055793780197404E-5	9.514714961466521E-11	0.5366894028957241	-834.1834217264696	16131.206599968242	16454.756401011186	10726.834498108994	5561.723255428574	1793.6171712713665	28	4	15	31	3	0.19787938397321864	0.3166520075126034	0.30404929310975454	0.18141931540442435	
7400000	-10669.907379669121	-9840.854092597287	-829.0532870718351	-9840.854092597287	2113.6310459349475	2.644303464767212	3.072072300195707E-5	0.3991631430155627	3.157181979357065E-5	2.0687242412523363E-10	0.47766903836370683	-780.5447650486828	9658.207716238623	8080.148369607539	15405.467334341118	4623.964432394408	2726.572446417352	7	2	26	23	23	0.20412268691379562	0.30896512002581616	0.30525303473053034	0.18165915832985885	
7410000	-10755.562065199872	-9858.502754073344	-897.0593111265281	-9858.502754073344	4927.160200534502	2.644303464767212	1.395827924577106E-5	0.3526013628620906	1.4721213884295283E-5	2.984940203134566E-11	0.3829118684435229	-847.7477545814721	26965.840272405614	17931.014324370004	10275.733034032699	4119.528657449656	2660.9925814428602	37	3	13	13	15	0.17098780706514521	0.30896512002581616	0.30525303473053034	0.21479403817850926	
7420000	-10809.227762835908	-9859.729853342997	-949.4979094929116	-9859.729853342997	9755.960321240105	2.644303464767212	7.153328929647282E-6	0.5572080061599892	7.471691564961441E-6	1.809074668320632E-11	0.5698074711771944	-897.5827968362164	27584.24367965075	43185.27443099358	10059.195257531812	6602.913453178423	2061.9636320676104	6	42	19	13	1	0.17098780706514521	0.30896512002581616	0.3073224254070859	0.2127246475019537	
7430000	-10692.040097232275	-9836.954900983857	-855.0851962484178	-9836.954900983857	3515.020323793797	2.6962867191054753	2.4410950853073997E-5	0.6165352433339707	2.2990458693718874E-5	1.9253220380656972E-10	0.6184679601358367	-804.3709556495231	5575.122127846815	19360.276998219168	16370.645001290848	4815.353031969819	2704.4984443269873	7	3	36	7	28	0.1732806943063414	0.30542427986115794	0.3073224254070859	0.21397260042541572	
7440000	-10670.314502790583	-9848.258463892422	-822.0560388981618	-9848.258463892422	2207.759957772841	2.8437043951832894	3.381063854470751E-5	0.5036472822712098	3.3173107983487524E-5	2.408890013270732E-10	0.4755232462819665	-774.5505912875948	11328.5271806596	7719.623083784095	12487.578534786477	2089.08471394588	921.1756296165461	33	5	5	35	3	0.18762398450337564	0.30542427986115794	0.3124311557191679	0.19452057991629945	
7450000	-10653.57485170218	-9840.273060256774	-813.3017914454072	-9840.273060256774	2422.22400704164	2.6155835468136654	3.8452880464529935E-5	0.583347270306223	3.618219620562028E-5	3.4012385309852696E-10	0.5229958405632411	-766.5965538278514	7578.113362281294	8471.003729221111	8943.49732635	1090.0415971573645	1433.0137806042785	15	16	20	3	27	0.18762398450337564	0.30542427986115794	0.31256882354424304	0.19438291209122432	
7460000	-10687.807872637666	-9845.844731655727	-841.9631409819385	-9845.844731655727	3061.7282753764243	2.6155835468136654	2.8682314922678227E-5	0.6327063021033423	2.828251606849887E-5	2.9888917773656626E-10	0.5935910651410141	-792.1869762835893	10884.339425571381	23908.93478979085	11395.220403346251	1389.7855372059332	2046.149830345772	12	1	37	8	23	0.18762398450337564	0.30542427986115794	0.31256882354424304	0.19438291209122432	
7470000	-10648.639827042882	-9838.208046601098	-810.4317804417848	-9838.208046601098	2054.953781289662	2.5724851698458076	4.066474902427925E-5	0.6422065720350927	3.749473321370548E-5	4.6372804655246605E-10	0.5667165996448672	-764.3163948451171	13470.672138802276	8022.434526035739	1641.814630568824	2536.0790746763673	628.3287563052262	30	19	18	12	2	0.1891799690419527	0.3240534036129135	0.2923837152539104	0.19438291209122432	
7480000	-10634.659455571342	-9836.280536080163	-798.3789194911787	-9836.280536080163	2600.7496943082956	2.5724851698458076	4.048980261791151E-5	0.6867595146931366	3.956807064901316E-5	6.994290882766053E-10	0.6592543551053239	-755.6312673295064	9416.09742635456	2176.1975796236457	1155.534454614709	196.04275278637465	603.367850213972	46	8	24	2	1	0.1891799690419527	0.31241873312861995	0.3101487443836548	0.1882525534457735	
7490000	-10643.644466039426	-9839.633317591704	-804.0111484477212	-9839.633317591704	1907.3380362003572	2.752263230918451	4.636293496629412E-5	0.7343635224664528	4.268035534364889E-5	5.790867064241153E-10	0.5937663656250322	-758.6553642359371	9982.540858037424	6183.276521800624	1313.2761635040429	1286.001042591702	1818.964422016347	47	2	19	1	12	0.1891799690419527	0.31241873312861995	0.30624005752235406	0.1921612403070742	
7500000	-10644.456960355774	-9848.314796431274	-796.1421639245001	-9848.314796431274	1623.2629956157887	2.6593922335452076	4.799581216876132E-5	0.578837711929825	4.5902354165027304E-5	4.809513398286089E-10	0.5122351726591304	-751.8712821126315	9507.226861256497	4639.804153155616	1249.9181028209123	752.6069952476657	1732.4968620330635	22	32	24	1	2	0.1891799690419527	0.3077049473391145	0.3109538433118595	0.1921612403070742	
7510000	-10669.984007210105	-9851.268814077994	-818.7151931321116	-9851.268814077994	2609.670412216868	2.8782940380559765	3.841362318939918E-5	0.5727127596180076	3.702068285303265E-5	5.276817717930399E-10	0.6094631147817963	-770.7530107380503	20399.086463582284	11920.958164320824	1550.4080139095422	3072.1023967997417	1552.460027136233	3	47	13	6	12	0.1966612419259076	0.3153618488136072	0.29577527016740474	0.1922016390930814	
7520000	-10670.052408317491	-9843.06963402671	-826.9827742907818	-9843.06963402671	2216.378300745903	2.642051700932161	3.344369931333764E-5	0.4413181305038982	3.232437711194307E-5	1.8946043350622654E-10	0.440398822947374	-782.7913732477916	16039.228348114755	4883.166460105742	3271.1151688069276	1163.3605434369194	289.47890636566893	22	30	24	2	3	0.18970375770697662	0.3223193330325382	0.29577527016740474	0.1922016390930814	
7530000	-10662.473465926641	-9835.136264201972	-827.3372017246693	-9835.136264201972	2636.470326504829	2.642051700932161	3.756325004711145E-5	0.580617057031893	3.5793750439338364E-5	4.404940743489882E-10	0.5826551568985685	-778.3741952501184	18006.11376475332	27553.02989907421	6811.735820739533	1835.2877489233056	1213.913151848069	22	1	27	28	3	0.18970375770697662	0.30747663417255927	0.3059820969852239	0.1968375111352412	
7540000	-10682.357566101091	-9835.292933719673	-847.0646323814179	-9835.292933719673	3653.121545625898	2.6427076173090156	2.7419707509380427E-5	0.6287724826300508	2.4956503736529265E-5	2.3143816158208534E-10	0.6189242848327844	-797.2492130285618	23786.91128762935	16425.99553355802	12051.96146281386	2815.4794717839222	1975.601687468303	14	9	26	3	29	0.18970375770697662	0.30747663417255927	0.29904881089842833	0.20377079722203675	
7550000	-10632.050448960283	-9831.309270574862	-800.741178385421	-9831.309270574862	3235.1577762460965	2.3840767060467516	4.2357188539437095E-5	0.5647222379444313	3.711562789164918E-5	5.986162398339199E-10	0.6328603575391498	-755.2233592752639	11777.429930886517	4052.134092448341	4953.436214785487	903.1133632075292	1318.3500607997332	35	12	5	19	10	0.18970375770697662	0.3050196536271337	0.29904881089842833	0.20622777776746234	
7560000	-10664.238584603867	-9832.988894625374	-831.2496899784921	-9832.988894625374	4846.119936362419	2.813877512068928	2.9181863487647674E-5	0.5737872105376195	2.607059036952572E-5	3.0594936467264687E-10	0.6234879625229467	-784.5957840906882	15062.293918591306	7941.498612540875	1788.695552166798	1760.0235347442017	2821.3478329963064	32	13	26	9	1	0.18970375770697662	0.31593731928042773	0.3033732405980515	0.19098568241454514	
7570000	-10705.993401414782	-9843.789276299647	-862.2041251151355	-9843.789276299647	6943.716460038957	2.499815411247461	1.8769671883667063E-5	0.45148977918473854	1.779864197824016E-5	9.245307166372231E-11	0.5039214809756839	-813.8828691468268	30201.141444349523	7921.619888008283	2846.7743017430266	4243.066288448312	3005.0427040167133	25	26	14	5	11	0.18970375770697662	0.31593731928042773	0.3033732405980515	0.19098568241454514	
7580000	-10641.508883940936	-9848.154191843156	-793.3546920977811	-9848.154191843156	1776.722806145401	2.696472987363017	4.446493529092118E-5	0.533524837016964	4.4407400297192776E-5	6.953387875985688E-10	0.5722880729014638	-749.4863083197856	15017.476929116203	3027.075949946294	1408.6127941366844	1681.306558437217	219.32461933200005	33	22	22	1	3	0.18970375770697662	0.3053527761293496	0.31395778374912964	0.19098568241454514	
7590000	-10672.12832300842	-9851.301980971431	-820.8263420369868	-9851.301980971431	2456.0085738975336	2.7787976372064627	3.057977740975197E-5	0.5183103409831971	3.2445434640517254E-5	2.998153600729589E-10	0.5673826091185598	-775.4442496862195	14213.76338362958	2167.959099476546	2455.1292269497912	2272.6153897664667	2054.0913269727525	36	10	16	5	14	0.1935492640601332	0.3053527761293496	0.3101122773959731	0.19098568241454514	
7600000	-10651.393311173602	-9851.659764147853	-799.7335470257489	-9851.659764147853	2406.8992347334506	2.6849769307552918	4.2761212831858636E-5	0.4068268434092425	4.3396270036270826E-5	4.1844224487878943E-10	0.4562040129100104	-755.1173489756355	11238.185401061497	11212.8472495621	2898.490085404753	1070.6892733233053	614.5361759302803	9	22	28	21	1	0.1935492640601332	0.3053527761293496	0.2964812697059434	0.2046166901045748	
7610000	-10715.915295950048	-9843.304165808548	-872.6111301415002	-9843.304165808548	6194.743184292501	2.8658413294781635	1.7702324961139768E-5	0.4038628665852629	1.824358594166226E-5	8.171900534659172E-11	0.4900883990964491	-823.4897905765979	12329.482318590033	24389.60113656068	7465.690214013829	4276.738214315943	2135.2213211723547	4	31	7	36	3	0.1935492640601332	0.3053527761293496	0.29455726195970816	0.20654069785081008	
7620000	-10715.939799646625	-9832.365367153048	-883.574432493577	-9832.365367153048	9928.593004843955	2.6925297879350585	1.4043209036528126E-5	0.49331995213810953	1.39704562512378E-5	7.472970426975186E-11	0.5718940008714525	-831.7899889443411	38694.91222580468	43329.501162282824	4113.959251244707	5310.975090071213	4078.3942291877643	13	19	4	38	7	0.1935492640601332	0.3202302474383413	0.27967979065071646	0.20654069785081008	
7630000	-10662.329122342197	-9847.345001500931	-814.9841208412661	-9847.345001500931	2933.557397081435	2.616462424106719	3.4626374101731015E-5	0.48247565500266193	3.333328090978898E-5	3.3415600671222804E-10	0.5361648303204725	-766.1063337083752	7026.215258758459	10132.45043521005	20868.30839631182	2681.522079363042	1953.2432380727228	8	5	17	39	12	0.19783194243802332	0.3132793680503606	0.28919355209787784	0.1996951374137393	
7640000	-10672.928893186207	-9866.504825075766	-806.4240681104405	-9866.504825075766	2568.8796427333223	2.616462424106719	3.108737160343314E-5	0.45417166487279387	3.3620627828337814E-5	2.6419576025125664E-10	0.5085202868399469	-756.1049482450995	10427.245926357122	8564.918709383403	30071.505784491925	2305.9547479067187	1514.5616242022775	14	5	10	42	10	0.19783194243802332	0.2961148283916917	0.28919355209787784	0.21685967707240822	
7650000	-10620.86325025882	-9857.69972498602	-763.1635252728018	-9857.69972498602	2249.817274403779	2.585917674837695	5.435056915606786E-5	0.4541222633489117	5.6155947845830985E-5	8.304046579435758E-10	0.4814698400627983	-717.5697102261339	20744.447290889915	9946.306655995797	1338.8747035929948	943.0190817148518	1428.1430802460663	1	29	3	36	12	0.19055370110428466	0.30339306972543034	0.3050331497331719	0.20102007943711414	
7660000	-10606.830107928947	-9841.957303032817	-764.872804896129	-9841.957303032817	1908.7004139374985	2.585917674837695	5.7381537497659924E-5	0.52567167553225	5.711139470719566E-5	1.1190623576792687E-9	0.5749200696846709	-717.8882526637626	7137.719547681268	18249.588744185796	1574.6517732570715	897.0227034737769	1947.2368451191662	20	7	31	22	1	0.18655284482514503	0.2975671357303532	0.31485994000738865	0.20102007943711414	
7670000	-10646.387204777388	-9838.672233302019	-807.7149714753685	-9838.672233302019	2705.2588097689677	2.6918126274172933	3.971416194661476E-5	0.5033342233299865	3.89803197603074E-5	4.783309275354064E-10	0.5605101854075285	-759.1732013759721	28857.06150541331	6226.944905117282	10060.455489859536	1743.232724087846	1285.6094427145133	6	6	23	36	10	0.20195502759356265	0.2975671357303532	0.29945775723897106	0.20102007943711414	
7680000	-10753.194739817158	-9852.658425710899	-900.5363141062583	-9852.658425710899	5342.782871094736	2.31186178001846	1.3941681610929734E-5	0.5053998009159104	1.3709624476129489E-5	5.720988457323888E-11	0.5801122564953897	-848.1580731347327	32907.04759668479	37179.60380363783	23578.58730647896	6129.070031715864	3264.52263445043	6	24	8	21	22	0.20195502759356265	0.2975671357303532	0.29945775723897106	0.20102007943711414	
7690000	-10685.056035772981	-9840.933675579303	-844.122360193679	-9840.933675579303	3456.716107649022	2.7694658279264353	2.305815457649226E-5	0.4845738823852572	2.348929422303779E-5	1.45344122955065E-10	0.5253665593201201	-792.754083831223	9735.404710599481	19178.14963878441	36617.791446162424	1863.7885133388736	2546.0927853891985	2	19	12	16	32	0.19135983302285833	0.3081623303010575	0.30433709726594493	0.19614073941014026	
7700000	-10637.274003870469	-9837.40002889481	-799.8739749756584	-9837.40002889481	1917.642339800312	2.7694658279264353	3.4952179280761406E-5	0.49855377129660594	3.652633183331312E-5	4.042148597609061E-10	0.5496031326207438	-750.4395053836058	8593.068716930153	26792.001993095066	1286.5512647563532	3029.5786072282535	1727.245815585245	4	25	13	35	4	0.19135983302285833	0.3039670239765184	0.30721943540669977	0.1974537075939245	
7710000	-10674.881491663604	-9852.158745890949	-822.7227457726558	-9852.158745890949	2124.911871986428	2.766318700486818	2.4866762927505695E-5	0.4023970155743077	2.755166226585304E-5	1.2971917825314526E-10	0.445393347116119	-775.2931813395238	6856.254822705589	20685.078554213917	3469.0882059833416	2811.039696455108	662.6568904059732	12	19	6	42	2	0.19135983302285833	0.3039670239765184	0.30721943540669977	0.1974537075939245	
7720000	-10714.517057492592	-9860.722610727951	-853.7944467646415	-9860.722610727951	3117.0020811762824	2.5883782922170755	2.3104765122810806E-5	0.44477023365436913	2.476548958489369E-5	1.3135261866761284E-10	0.47183619094769336	-805.7455955899657	21238.97486207949	17124.598391765823	5138.794353570562	3590.705526273177	874.2918810307901	24	10	11	33	3	0.19031151658573764	0.30501534041363915	0.30721943540669977	0.1974537075939245	
7730000	-10673.402496266857	-9861.10363268414	-812.2988635827176	-9861.10363268414	1604.6285693745149	2.6847374693480925	3.5886095930908225E-5	0.49382096465465347	3.7543212973581014E-5	4.201741124296564E-10	0.5771527772895733	-766.6549069123998	9588.55151095875	12379.805736490229	2829.638596303742	2321.664579476324	90.15453936530982	19	24	9	26	3	0.18122584492812824	0.30243377524596815	0.3188866722319801	0.1974537075939245	
7740000	-10697.940410865482	-9856.166049471067	-841.7743613944156	-9856.166049471067	2211.3427000849765	2.6847374693480925	2.4270690167814693E-5	0.5589936602125365	2.7536855884902243E-5	2.396910610352073E-10	0.6041737766792439	-793.1821637693245	19446.639549743893	15339.627274023362	13779.144298252739	2084.8735775072623	327.5371285274165	7	10	25	38	1	0.18464545173274477	0.3042296842151797	0.31367115645815197	0.1974537075939245	
7750000	-10641.924127784236	-9838.032541258146	-803.8915865260894	-9838.032541258146	1553.0324117857724	2.638569227353011	3.478825245013436E-5	0.6322862397164088	3.6731549857706E-5	5.495920181189295E-10	0.7084926817715667	-755.0178059889719	42251.786587344766	22371.521908393144	2317.3172937961003	2505.526866997657	2.3036619462993335	1	29	14	35	2	0.18464545173274477	0.3042296842151797	0.31367115645815197	0.1974537075939245	
7760000	-10592.935872199818	-9848.722377114962	-744.2134950848549	-9848.722377114962	886.2453213256646	2.64542356823134	7.021675172470917E-5	0.8094078335358381	6.645966938879083E-5	2.829909348881563E-9	0.8405794729883627	-702.1503782754395	5843.678366525056	9465.215497184106	1251.623178598782	272.38476421394796	1.8115476274506996	5	23	49	2	2	0.1911551561793457	0.3043081335518252	0.29363066149469946	0.2109060487741306	
7770000	-10617.097551474815	-9854.375629872398	-762.7219216024172	-9854.375629872398	1013.886210882111	2.482207616588794	6.264232891357301E-5	0.710951799379398	5.785550424714523E-5	1.4717107492580845E-9	0.6721554308626329	-717.2758740238623	8546.722313791006	15590.30270097314	2323.527788030164	1107.3113074754824	8.554068778522787	25	3	26	24	3	0.18030243333241638	0.31950703035370354	0.3120897462118316	0.18810079010204947	
7780000	-10607.532890114699	-9840.223286001392	-767.3096041133072	-9840.223286001392	1019.1325479958059	2.8470847595120703	6.516416197904278E-5	0.7160358245578318	5.944909705234281E-5	2.121211055121532E-9	0.7664968382914086	-721.7010147515119	6807.4199850289315	9745.321764477749	4283.806828186286	1785.477602558436	28.011165255941236	11	16	4	47	3	0.20032675837280964	0.32413669667548395	0.29306401997493925	0.18247252497676816	
7790000	-10631.284765159233	-9846.581179343895	-784.7035858153371	-9846.581179343895	1324.1762159949603	2.3820576915574607	5.200817764682156E-5	0.6411755305564478	4.8912895532308644E-5	8.120833223750011E-10	0.5860657316598786	-741.2012078147987	10147.823546506317	1978.6321084100944	1812.3311941315894	1675.7029595260374	505.64130281099	34	5	32	7	3	0.2060797063091555	0.29319954705193707	0.287282556109436	0.21343819052947252	
7800000	-10593.37640360678	-9830.824620341271	-762.5517832655094	-9830.824620341271	1027.9095239886153	2.477408606433722	6.590228107392842E-5	0.6822123676822477	6.205423066044765E-5	1.7728120884376922E-9	0.6837763845179734	-719.3197290065416	8389.913440909477	5914.59780602857	2179.557776372728	983.2878615067536	3.869644716939988	27	9	37	5	3	0.2060797063091555	0.29319954705193707	0.30060002725460766	0.20012071938430082	
7810000	-10583.722748624194	-9840.802280778016	-742.9204678461765	-9840.802280778016	783.7987292460656	2.477408606433722	7.61911866385762E-5	0.4915431523027829	7.837327542795235E-5	1.4748032692964051E-9	0.519348752457083	-701.239198494322	4951.05504764169	1329.276645757449	3100.5816573423663	887.1704844141377	34.45702808785723	37	23	4	14	3	0.2001672166014587	0.30407192532600513	0.30448324575516067	0.1912776123173765	
7820000	-10612.833509164606	-9844.51573993617	-768.317769228435	-9844.51573993617	1076.5503193904476	2.5743708110194845	6.312735221766733E-5	0.5427790728537799	6.690371772072323E-5	1.5357904444576373E-9	0.6068858282272238	-726.0796089915293	6017.697196554721	2953.1924023287734	2196.078083925087	775.6289276631976	752.1541402188202	30	16	23	2	10	0.2001672166014587	0.30407192532600513	0.29561039042089016	0.200150467651647	
7830000	-10574.342256516235	-9838.553538277863	-735.7887182383704	-9838.553538277863	722.9277307130193	2.526751430373473	7.963694920868708E-5	0.41197702806753733	8.442352334490252E-5	1.19865674436228E-9	0.4318619941970372	-690.8572725214234	3298.5219810460394	9196.679631270588	8503.369014288264	1374.4500232278021	5.716479566493241	8	11	15	44	3	0.18774467947133178	0.3130943709244999	0.29901048195252233	0.200150467651647	
7840000	-10589.510747819655	-9835.279934987697	-754.2308128319575	-9835.279934987697	1003.7519264180833	2.6895372176419894	6.0286539960529995E-5	0.473767261075131	6.729983291170722E-5	9.905567678404935E-10	0.5001933897537905	-710.2068649576811	8338.76297333887	8592.647720545761	482.8702213710048	1299.549673565587	56.85279542786238	22	10	1	45	3	0.20395896742717953	0.2953541695857299	0.30302745131844117	0.19765941166865036	
7850000	-10545.297950941278	-9830.146696754191	-715.1512541870874	-9830.146696754191	653.657145993429	2.8489046521311177	1.0051599433496596E-4	0.5208473502390105	1.0404424245644194E-4	3.751762800542692E-9	0.5886774721301334	-673.4198896923905	3138.736014136568	5106.770538627979	2631.304288316069	871.763007277933	7.582231033047275	7	26	15	30	3	0.18383177738361173	0.2953541695857299	0.323154641362009	0.19765941166865036	
7860000	-10566.771414507357	-9863.105344372163	-703.666070135194	-9863.105344372163	670.0056436862079	2.801100124244227	1.0153049282200324E-4	0.4986999441842541	1.0584114526396678E-4	3.097850594301636E-9	0.5254740331312678	-662.1497495865857	3464.5988569464753	6854.881929208232	998.8396871668223	798.479441371991	2.715617170258071	24	6	32	16	3	0.18383177738361173	0.3242498759167874	0.2942589350309515	0.19765941166865036	
7870000	-10628.193866005693	-9850.424526890058	-777.7693391156362	-9850.424526890058	1342.2697720224219	2.986229807352444	4.928784222299944E-5	0.5232603337467091	5.350610228081024E-5	7.029718697438219E-10	0.5166075711017807	-733.8361384732939	5564.936468263837	9865.330366103259	2580.479869909287	1201.215069484913	26.150481342492043	21	7	34	17	2	0.18383177738361173	0.3242498759167874	0.2942589350309515	0.19765941166865036	
7880000	-10623.79095092782	-9837.165822124189	-786.6251288036303	-9837.165822124189	1609.4463055156516	2.844302554952829	4.745560831876285E-5	0.6079701488520418	5.047735666121859E-5	1.0430973653612717E-9	0.661526252556036	-741.736284752951	9191.148260841364	7765.786797626317	2478.1651359419257	1340.9312400634465	936.3791486674821	9	23	21	25	3	0.18045164898777669	0.3242498759167874	0.29397360432878844	0.20132487076664846	
7890000	-10658.32957126997	-9840.223616046027	-818.1059552239418	-9840.223616046027	1925.4607783368501	2.844302554952829	3.0572377077641435E-5	0.4500430557357168	3.3036237691051086E-5	2.710236047116962E-10	0.5205662179568812	-771.9927424270862	15952.212264763608	4243.519713989951	5910.310755152402	2458.9732218750382	322.1999043207152	38	2	2	36	3	0.18045164898777669	0.3132863994046458	0.30493708084093	0.20132487076664846	
7900000	-10657.949913201684	-9845.374546465784	-812.5753667359005	-9845.374546465784	2012.7265588119883	2.844302554952829	3.484010605065273E-5	0.5260993950464959	3.7679738857852426E-5	4.2610033269912377E-10	0.5613419838027004	-766.5138007260751	6830.330406579043	9221.034089856494	7417.007106583473	2421.717663634039	268.4567779598395	21	5	16	36	3	0.19085341538007491	0.3150736550120025	0.30493708084093	0.18913584876699352	
7910000	-10718.603146120824	-9854.798024238315	-863.8051218825099	-9854.798024238315	3436.8887197042363	2.6268337369815202	2.01957935214864E-5	0.43570589113877256	1.9441444702080494E-5	8.323385078258006E-11	0.4648111124192683	-815.6697871296245	18063.62677814255	13701.790572483449	2167.149752577544	5005.754829755378	27.243199457141866	23	28	4	23	3	0.1948183294734723	0.31110874091860513	0.30493708084093	0.18913584876699352	
7920000	-10717.927623059613	-9867.613348235598	-850.3142748240153	-9867.613348235598	2685.058983577867	2.6268337369815202	2.2266818302933125E-5	0.40259944619855825	2.310128769277547E-5	9.084983497960239E-11	0.4282897535473378	-802.5508470157279	19795.523153986247	9701.69403254016	2102.4218833262607	5061.54352692437	254.11950185499177	22	32	8	16	3	0.18875016390420288	0.3078026696788247	0.3093207570412811	0.1941264093756923	
7930000	-10720.00772486972	-9845.072565536924	-874.9351593327951	-9845.072565536924	3818.037904986416	2.6268337369815202	1.557552615671549E-5	0.41502123871416574	1.567064787517982E-5	4.770543595590682E-11	0.45466313394121927	-825.9603760757556	17583.733809323465	19666.293981772014	5820.454012402102	6669.449827643696	35.15059821018888	4	46	4	24	3	0.19271473911417902	0.3052920395291694	0.3053561818313049	0.19663703952534764	
7940000	-10725.972807974196	-9847.061054709206	-878.9117532649913	-9847.061054709206	3856.4391919340546	2.721571170529306	1.6123280635834447E-5	0.5742733152090123	1.5584693219307697E-5	7.285516024518038E-11	0.5683126252246531	-829.58752001548	19764.74793236099	22068.440738851725	5437.2121557601195	5089.884758790875	18.552426022908072	12	37	11	18	3	0.20282495272733397	0.29518182591601444	0.3053561818313049	0.19663703952534764	
7950000	-10703.365888682089	-9847.27350672101	-856.0923819610783	-9847.27350672101	3053.2436733986474	2.721571170529306	1.734109354808877E-5	0.49736224062664797	1.88716883142898E-5	1.0087384641302469E-10	0.5614096108431526	-809.3739969885717	20941.788118485663	792.3608451481755	1658.7570162461147	4070.4868011727376	4.5414853992964135	54	3	4	17	3	0.17694430286048105	0.3178275418435886	0.3085911157705837	0.19663703952534764	
7960000	-10718.168217146933	-9844.887509970167	-873.2807071767648	-9844.887509970167	3926.5614612094723	2.539809399758537	1.4372244515693043E-5	0.5393965079273775	1.5180585583004225E-5	7.265741875260562E-11	0.5982534271603371	-825.5065506690595	25714.615658593353	12208.747024286191	2551.686115466443	3620.438982999123	2.399981029642028	49	1	6	22	3	0.1868032805945025	0.30239433888712475	0.3151043575718971	0.19569802294647662	
7970000	-10694.889231434812	-9861.331407776015	-833.557823658797	-9861.331407776015	2593.0741134630475	2.516500109251354	2.3484912584439465E-5	0.5282822374765598	2.33193755367262E-5	1.8621133114834044E-10	0.5902136546022418	-785.5057302682198	15328.625372771892	16683.218737091374	10674.981570858377	2769.48054870442	0.6821456542831317	42	1	8	27	3	0.1868032805945025	0.30239433888712475	0.3151043575718971	0.19569802294647662	
7980000	-10630.012905225383	-9841.263426841992	-788.7494783833915	-9841.263426841992	1369.0566978872034	2.4398624202715338	3.563791864016992E-5	0.5014772696585565	3.886807758772893E-5	3.6729179544249186E-10	0.5251321351578973	-743.2693936831586	9696.764042040679	9735.55506493853	9222.595633790343	1091.7303249696583	1.1995728788530953	1	2	46	29	3	0.1868032805945025	0.3038503937173918	0.3151043575718971	0.19424196811620958	
7990000	-10655.572924389437	-9844.83651973686	-810.7364046525771	-9844.83651973686	1743.1108346893907	2.5947700974433507	2.8752226969055538E-5	0.5776021554782833	3.360536598201201E-5	3.092216364870731E-10	0.5607474328107995	-763.1334622065411	13776.315651661389	1023.9613435507589	4922.116028224991	2226.2085013346677	5.238731230472214	51	7	2	18	3	0.19200326141481341	0.3038503937173918	0.3151043575718971	0.18904198729589866	
8000000	-10696.581796806464	-9856.125412681711	-840.4563841247533	-9856.125412681711	2335.570259456164	2.8076211632679966	2.3697014904654625E-5	0.5078627401024397	2.4238247400141874E-5	1.5676721309970587E-10	0.5269568802041229	-792.6279745578927	16246.83676988779	20596.20218472824	4023.941314033289	3148.9606880237156	7.834819259926782	37	9	30	2	3	0.1843270865499451	0.30620595735333017	0.3079543884066815	0.2015125676900442	
8010000	-10667.509298847232	-9852.608177596834	-814.901121250397	-9852.608177596834	1536.8672663824823	2.675457307326146	3.61673921367057E-5	0.49367257458561525	3.3213636322935135E-5	3.1698314467664375E-10	0.5467844367099308	-769.6314124459165	13300.504118452494	13577.824305615586	3001.4540271949345	1380.2577971866922	29.201569328037657	37	10	24	7	3	0.19735635347224809	0.29974824461621474	0.3013828342214939	0.2015125676900442	
8020000	-10648.883766334206	-9847.648947480937	-801.2348188532692	-9847.648947480937	1382.8347607321803	2.4436342841092347	3.88921100188689E-5	0.6031725645506066	3.8573133703064575E-5	5.815914809620853E-10	0.6386147039904726	-755.7765931395198	6697.411878455306	13390.363624565038	1216.3098270738606	1852.8782188824403	1.6869658950180413	12	40	20	6	3	0.19735635347224809	0.3064539010425338	0.2946771777951749	0.2015125676900442	
8030000	-10674.068247686113	-9835.624974739028	-838.4432729470843	-9835.624974739028	1860.8223455160041	2.5165805519347044	2.7374825552103504E-5	0.5117582912754713	2.8843225928765833E-5	1.6698410991466545E-10	0.5013515571954816	-790.8738859104781	15534.86503061296	12930.397944782577	7759.941557975946	3445.163695623333	52.85180738394614	34	8	6	30	3	0.18347868334812326	0.31151057820876443	0.3034981707530691	0.2015125676900442	
8040000	-10575.444369894201	-9840.851076629853	-734.593293264348	-9840.851076629853	656.1455119832043	2.6287933602969695	8.674041646341318E-5	0.6635246468163202	8.251404858908916E-5	2.8272623387587883E-9	0.6708918570149066	-695.2778787506608	6168.836826290528	1259.8061679403008	336.52915011554774	572.465919000217	8.542202373453373	38	29	1	10	3	0.18347868334812326	0.31151057820876443	0.3034981707530691	0.2015125676900442	
8050000	-10559.08543860929	-9843.489959858012	-715.5954787512774	-9843.489959858012	496.41473796823726	2.6287933602969695	1.1796012329737875E-4	0.6139698762231106	1.102364955064533E-4	4.141733236883526E-9	0.5949616555140623	-674.5181622127822	4528.053742271501	2597.41833645818	2101.6244739412314	845.4641599331759	2.4341522214894438	25	36	1	16	3	0.18347868334812326	0.3152396590582926	0.3034981707530691	0.19778348684051605	
8060000	-10586.418775704402	-9854.815965548476	-731.6028101559255	-9854.815965548476	527.1633858629077	2.6933046733200823	1.0358876801922092E-4	0.48095505014988654	1.0235853451034655E-4	2.1162531359145363E-9	0.49004541045089534	-690.6349594247642	3259.3597576764346	2294.595320484341	905.4967887798118	1429.1857527687048	767.1562752685802	38	12	7	7	17	0.19025372829252785	0.30846461411388804	0.3034981707530691	0.19778348684051605	
8070000	-10561.781386153158	-9840.878900055299	-720.9024860978589	-9840.878900055299	466.5064718387675	2.5196068946364325	1.1747529311370816E-4	0.6066323710842839	1.156140068811363E-4	5.421197465162123E-9	0.6613845913926928	-681.6200554744432	4402.9651568190575	3637.434429990028	884.8521281553034	325.5528090601281	52.11407491070784	28	3	32	15	3	0.1916409967327428	0.30107773655228665	0.3094977798744556	0.19778348684051605	
8080000	-10528.593926711555	-9823.731953784009	-704.861972927547	-9823.731953784009	428.58184176057364	2.592568040908775	1.31978728826713E-4	0.6565090882030322	1.2338774944639248E-4	6.010031290968804E-9	0.6763789972713431	-664.1652463534757	2526.986515820933	4932.506398483088	1688.9773728270786	458.6391083114474	31.24527635624579	14	17	30	16	4	0.1911595668803772	0.2985440894737849	0.3125128568053229	0.19778348684051605	
8090000	-10569.725027861994	-9834.447971504313	-735.2770563576819	-9834.447971504313	617.9273965250392	2.592568040908775	1.0047429247197787E-4	0.6198346519264328	9.831116857613686E-5	3.1615681390403483E-9	0.6005323106232643	-693.1374380431638	5518.807771081803	5262.479624781503	2336.453450714878	696.0743170503273	94.12969826028426	12	23	25	17	4	0.19776949013661624	0.30245677365347934	0.3001892978841401	0.19958443832576542	
8100000	-10626.649103875967	-9827.189441186463	-799.4596626895027	-9827.189441186463	1020.0651969872238	2.5448621421286464	5.691361677565438E-5	0.6945289058701493	5.2237618265107786E-5	1.5562456945807648E-9	0.7636650501916931	-752.8204738543723	8085.454536879659	5347.284904916806	5644.7098571341985	3598.7117643265897	1586.7583050598669	26	12	5	15	23	0.18651834459396463	0.31128069932891833	0.3037817760751535	0.19841918000196462	
8110000	-10619.817915945445	-9835.569393817157	-784.2485221282886	-9835.569393817157	978.014633935224	2.5448621421286464	5.9290115718156774E-5	0.6509208797877098	5.6600995650099266E-5	1.506037769512744E-9	0.7065469051490519	-740.0617304523585	7071.873421557511	6408.951940042006	2640.6037001723535	1154.6116048041442	825.3652696748104	25	21	11	20	4	0.18996687321943784	0.3184720309772605	0.2989354485105303	0.1926256472927725	
8120000	-10629.054518238998	-9825.992861275154	-803.0616569638438	-9825.992861275154	1243.3731694321016	2.5448621421286464	4.65806152964698E-5	0.5600508930904374	4.6276195847976666E-5	7.924250967905667E-10	0.5846661192540975	-758.3872173256519	5352.659176610823	11270.546026818058	2184.3175595318257	1151.5231806704594	718.038215059578	15	34	23	6	3	0.20187668228332364	0.3057862962851407	0.29971137413876425	0.1926256472927725	
8130000	-10663.533295794772	-9836.632938054812	-826.9003577399596	-9836.632938054812	1687.618175197978	2.5448621421286464	3.426518307030976E-5	0.6349535950004042	3.6035919799966725E-5	6.466350271768357E-10	0.7121078448669081	-780.3533205528978	12506.619209347447	3062.36806817861	3388.3371036877415	3750.088437571887	2237.6436229266774	36	22	5	11	7	0.1897926556008075	0.28992338589027017	0.32155864166909975	0.19872531683982364	
8140000	-10653.182759208383	-9833.512108311827	-819.6706508965569	-9833.512108311827	2087.0633540943873	2.5448621421286464	3.532578297742365E-5	0.7542110888469072	3.3860108796110654E-5	7.811408139334795E-10	0.8465926534673387	-772.8197422085718	11152.975647725754	2544.721270148779	1725.5406845870432	4786.594100582345	631.4553083277104	40	20	7	7	7	0.21019333287021352	0.2860610807035056	0.3050202695864583	0.19872531683982364	
8150000	-10670.812895935433	-9850.118368878128	-820.6945270573044	-9850.118368878128	1520.599351825921	2.5448621421286464	3.263129098118577E-5	0.7513826882679283	3.25541578986846E-5	6.116099749228905E-10	0.7768390299242204	-774.3710199612576	14933.396621953383	4285.416290132519	2380.638302182019	3232.0564946716468	192.73105630037574	35	9	13	17	7	0.21019333287021352	0.2860610807035056	0.31776931479585996	0.18597627163042196	
8160000	-10608.08683474221	-9839.92903576784	-768.1577989743687	-9839.92903576784	942.5710807930269	2.6894704234553317	6.299688079669443E-5	0.7391298536747128	6.141317057069065E-5	2.0916360970618346E-9	0.7591535521566947	-722.3526405339835	10316.21653051183	9715.436719325056	2560.6303622783876	1949.4757917504292	223.10323443716732	17	16	16	24	8	0.18603177961999323	0.30190378385144545	0.31776931479585996	0.1942951217327024	
8170000	-10619.942291276997	-9842.673826775845	-777.268464501152	-9842.673826775845	990.8989380538333	2.6894704234553317	5.8841901287553556E-5	0.5588348310518818	5.7527801727187426E-5	1.2472872418475092E-9	0.6295365115248651	-730.817010962173	7992.570195026343	6827.685278325488	12301.563699090408	1485.1734642369931	174.0936658653037	22	15	8	30	6	0.18603177961999323	0.31805186439264704	0.2951792032106502	0.20073715277671056	
8180000	-10612.165865024363	-9863.78047798685	-748.3853870375141	-9863.78047798685	825.9448542412656	2.5661359011129976	6.804803027497646E-5	0.6131502297655103	6.959514011704232E-5	1.8841626168719573E-9	0.6616640221339779	-704.3886072018438	11090.673530769809	3921.1797938093687	1922.9035030861376	1830.7918486704561	92.04759246818574	20	6	32	15	8	0.186119192982969	0.30262489137104415	0.3012562294024406	0.20999968624354726	
8190000	-10528.302921985365	-9827.150577766757	-701.1523442186077	-9827.150577766757	387.17693551572347	2.360020857164199	1.1833677181073146E-4	0.6989638042820374	1.2076356691771051E-4	8.448797447655673E-9	0.8040219341258849	-658.9918912831869	5284.06661471873	4815.729364289498	1312.2440140877459	1058.2300915473809	21.87244552069722	3	17	35	18	8	0.20302721215701514	0.30262489137104415	0.30035593370414376	0.19399196276779798	
8200000	-10587.694253442121	-9852.224464809831	-735.46978863229	-9852.224464809831	607.540180589592	2.360020857164199	8.498246216359852E-5	0.49129695403608464	8.806918516898293E-5	2.261253924650337E-9	0.570667349792395	-692.0139428075739	3966.5905212480725	7679.2356083421	4354.993252909625	1179.9357529198985	43.54496482578088	10	1	37	25	8	0.20302721215701514	0.30262489137104415	0.30759950009537246	0.18674839637656923	
8210000	-10563.1297890042	-9843.882255751192	-719.2475332530081	-9843.882255751192	496.34964824271276	2.6352522994586813	1.1366954903973772E-4	0.6011360968848705	1.2228535798897508E-4	5.806120324968539E-9	0.6846633227285646	-677.3735267839462	5341.076896833191	3023.361397775034	2500.994464680611	910.3603833731554	125.81257281069794	2	13	32	26	8	0.20158812129822648	0.30262489137104415	0.30759950009537246	0.1881874872353579	
8220000	-10546.017629653654	-9833.561271731329	-712.4563579223245	-9833.561271731329	445.42207048245865	2.616168742141331	1.2187403049658531E-4	0.6583508302425121	1.2917450864314824E-4	7.3844186565615254E-9	0.7140668499335932	-671.4016114724382	2477.313876505268	4073.4792102951915	1718.9956309947602	750.1466953963698	146.91976550895023	5	17	29	25	5	0.20158812129822648	0.29373890982657386	0.31282539173936824	0.19184757713583234	
8230000	-10532.739892224829	-9827.206893381936	-705.5329988428923	-9827.206893381936	456.08215896714347	2.714869593684142	1.4387990471780964E-4	0.724884780746514	1.4423495064882794E-4	9.205770959583028E-9	0.7415358543370694	-664.0495878060918	2402.893262306793	4311.641715800203	2177.9158484267273	663.0097407740619	105.5762378963858	4	16	33	22	6	0.19765179522845222	0.2993569800194442	0.31114364761627217	0.19184757713583234	
8240000	-10527.319151104066	-9850.932290271423	-676.3868608326425	-9850.932290271423	274.10051491485797	2.714869593684142	1.598966297021496E-4	0.6614284371175664	1.725697815058993E-4	9.223723970818956E-9	0.653571503795485	-638.0133186071695	3562.024215803126	1788.1446445878473	449.7357299455598	472.2582250981695	31.912393274247574	23	23	22	7	6	0.19765179522845222	0.3189371698697154	0.2928282628637251	0.19058277203810822	
8250000	-10524.7378369761	-9849.146078296033	-675.5917586800687	-9849.146078296033	266.2971282110208	2.5608079769552847	1.751124458636894E-4	0.7869952388335834	1.8879290651175422E-4	1.7332888067153667E-8	0.7937749074410235	-638.2341649265292	4407.9804052157915	1541.267753284624	386.8868653615758	131.7901222060837	93.78226130023532	12	35	27	2	5	0.19167940675999096	0.3189371698697154	0.3030785194212411	0.18630490394905344	
8260000	-10551.548027300694	-9829.339459999142	-722.2085673015509	-9829.339459999142	511.2219043097394	2.6160959964397072	1.0981633465720053E-4	0.8302710774385421	1.1698430169588246E-4	6.459292150589032E-9	0.7966245402884494	-676.825619845661	4426.751327880383	3686.832738418828	924.758077997771	3206.0939537850827	81.19619273623306	18	28	22	4	9	0.1886303830314429	0.32194510884523425	0.2971435833723862	0.1922809247509375	
8270000	-10618.749281760482	-9826.288548391458	-792.4607333690241	-9826.288548391458	1535.6355224360955	2.4090201696663525	4.429385744235993E-5	0.8584540066695817	4.6102155532659756E-5	1.193222019616384E-9	0.8284819966647622	-745.521763022091	10758.509085832824	5585.021343128642	878.0152361356279	2868.5178323553446	428.6807486256538	17	35	10	13	6	0.19602531707492668	0.3055834113411261	0.30734763518812097	0.1910436363958271	
8280000	-10618.006508871815	-9841.680328606377	-776.3261802654387	-9841.680328606377	1463.0273470474315	2.4090201696663525	5.232394603023321E-5	0.7691011368388827	5.729595696222735E-5	1.3901748044741002E-9	0.7217705642887576	-732.1372132579513	5544.69945017726	5057.883761576315	1220.6228848341514	1921.6515360441576	760.1076611544422	18	31	17	7	8	0.18952207273873004	0.3062152962973307	0.3067157502319164	0.19754688073202376	
8290000	-10583.170292854551	-9836.139152668002	-747.0311401865499	-9836.139152668002	1072.9431101910025	2.2772650246914856	6.350510536957543E-5	0.7830836958546263	6.991270203834729E-5	2.565034268300259E-9	0.7717505652598327	-703.8454796573818	2622.822708537599	3942.101402408371	396.1182932539337	1252.0986895580338	828.7038310862594	8	38	14	12	9	0.202783007111881	0.302038157478342	0.29785350598058247	0.19732532942919537	
8300000	-10625.024330685555	-9839.06991025646	-785.9544204290958	-9839.06991025646	1109.5146121764806	2.5863100572585807	5.182706463522464E-5	0.6919326246034402	5.558490621593583E-5	1.5304156963272803E-9	0.7607533933013885	-740.2035356632911	10142.099413718191	4795.4203235030045	3801.6441937373183	1210.3214251128366	1763.1711675172983	34	9	4	33	1	0.20198451190252592	0.305204099384593	0.2887729809117422	0.20403840780113974	
8310000	-10640.02349964085	-9840.680977265685	-799.3425223751647	-9840.680977265685	1299.3311632616255	2.5229503989807687	4.692332979832635E-5	0.6292286486940648	4.783793498414711E-5	9.753198853857798E-10	0.676208121375387	-752.4310474076506	10837.333889755864	7119.413175254194	4880.583345394949	3746.390564673549	1556.5665672478372	9	29	11	1	31	0.20198451190252592	0.29879599842560867	0.2939316030330919	0.20528788663877434	
8320000	-10660.192235636126	-9844.185343337333	-816.0068922987932	-9844.185343337333	1905.3191569738572	2.5229503989807687	3.778747932270334E-5	0.5484663794965386	3.880163990690214E-5	4.699788731654062E-10	0.5737447816266249	-770.6552691555854	10074.34154490128	5632.602675630474	3218.1535756215617	2457.5501719181498	1387.7243902295072	35	5	14	19	8	0.19106055803325803	0.3019903413404028	0.3016612139875656	0.20528788663877434	
8330000	-10621.907221170257	-9834.836855259808	-787.0703659104494	-9834.836855259808	1067.069150968305	2.4198588962728023	4.655994960295162E-5	0.5874107258463602	4.8967671570051957E-5	8.294832275707096E-10	0.6197544092076406	-742.359935184656	2998.405333976873	9749.574606536058	3027.6832307467394	1497.1270948320023	147.29556669220645	1	41	6	29	4	0.19106055803325803	0.3019903413404028	0.3016612139875656	0.20528788663877434	
8340000	-10609.798660929258	-9825.221710902337	-784.5769500269209	-9825.221710902337	929.4138466886286	2.5063660712216564	4.934206893073766E-5	0.6119403638655857	5.310383681404854E-5	7.611492969878167E-10	0.5662282723606143	-739.3961972310099	4895.928451274649	9884.260855079307	6897.943754678118	1123.6539865145771	111.10177654893403	10	25	8	36	2	0.19396963526168817	0.3019903413404028	0.2987521367591354	0.20528788663877434	
8350000	-10703.738845885504	-9852.280176047241	-851.4586698382622	-9852.280176047241	2449.0638568268273	2.568190125212854	2.1158891046438795E-5	0.6250480833693327	2.21635946403648E-5	1.6400627721779818E-10	0.5979790520999992	-804.345799096532	15758.592399029023	2065.006976255275	3766.3942464625075	800.1299914757237	2279.0818293214347	46	10	4	7	14	0.20195911321809037	0.28624480188394497	0.29572561414866216	0.21607047074930325	
8360000	-10659.165694456646	-9844.45756394898	-814.7081305076672	-9844.45756394898	2130.102833616453	2.703422524335403	2.8994767039227148E-5	0.6161688908799218	3.038879414764191E-5	3.590135380970286E-10	0.6234946318529686	-768.8090410589232	17324.54766641176	2482.2713387211757	1976.2646834638826	801.4651992287421	2168.9976611945094	37	2	13	15	14	0.2042139835012425	0.29420720974328607	0.29572561414866216	0.20585319260681004	
8370000	-10618.356420303056	-9854.942213484685	-763.4142068183718	-9854.942213484685	865.686953818308	2.5450188152758435	5.441475738945288E-5	0.5827909867288341	5.9627573487984305E-5	1.1671727390129285E-9	0.6184831787511922	-716.6003042429298	8249.283882566775	14475.430249705201	4330.80636082349	2475.6628661802065	794.4421576606929	30	6	1	11	33	0.2042139835012425	0.29420720974328607	0.29572561414866216	0.20585319260681004	
8380000	-10591.913612707667	-9822.589818615927	-769.3237940917397	-9822.589818615927	1090.9157492905526	2.5450188152758435	5.8574416394960564E-5	0.7813828346373389	6.632346571020821E-5	3.705228172016483E-9	0.9674742723065464	-724.6250825562432	13394.410980060844	6978.624526157217	935.1578218717528	716.9411612515228	922.5907079165473	19	21	8	20	13	0.19351962392371405	0.29420720974328607	0.31054585895988834	0.20172730737311229	
8390000	-10594.988161602569	-9849.594091806752	-745.3940697958166	-9849.594091806752	898.9342938796601	2.7856909508225067	6.993943037253371E-5	0.6962047031992585	7.264342016657497E-5	3.5253090826978373E-9	0.8302030530104466	-702.0701591640243	4460.442143714696	7190.78554793019	445.50335665229557	720.4160383977365	818.0094762968318	11	32	2	19	17	0.19351962392371405	0.29420720974328607	0.3067253628959942	0.2055478034370064	
8400000	-10675.755143916907	-9845.117019032836	-830.6381248840707	-9845.117019032836	2483.5493297216794	2.7856909508225067	2.7462530501367572E-5	0.7243690561818332	2.6050741242130443E-5	3.900953801330672E-10	0.7496412506355484	-780.737858850585	14929.757703472995	34300.81336493384	2520.4721480830185	1713.3574383780074	2197.0011998758164	36	3	18	13	11	0.18361750171926755	0.31234751099222957	0.3067253628959942	0.19730962439250943	
8410000	-10631.075251302682	-9836.800700184176	-794.2745511185061	-9836.800700184176	1483.7508068716756	2.5582419554568263	4.365066932165429E-5	0.7066396307035798	4.006269516237062E-5	1.1688685495136243E-9	0.8633785142408156	-750.0570416980963	13999.944988844707	2623.3533557739893	555.3256967026948	572.9224296178263	1529.1036126917718	38	5	16	4	18	0.18361750171926755	0.31234751099222957	0.3067253628959942	0.19730962439250943	
8420000	-10659.047798369249	-9834.500612828622	-824.5471855406262	-9834.500612828622	1896.3327753035453	2.5582419554568263	3.025093806011769E-5	0.682864745250406	2.961225739989246E-5	4.1782792075647066E-10	0.6895291758613583	-777.9831760393577	19352.090749516272	5339.189948296232	4138.050558801731	1042.3432372126988	1309.5808227191544	41	6	3	12	19	0.1823821356775936	0.31686951090160603	0.30220336298661776	0.1985449904341834	
8430000	-10682.7853211917	-9827.376601151236	-855.4087200404645	-9827.376601151236	2565.724900485359	2.5582419554568263	2.426775687099759E-5	0.8563055618905792	2.397962773098936E-5	5.910405682479492E-10	1.0041303892000342	-805.6876066288874	21114.448286789517	16133.502253632585	4271.038037322398	4450.192796809415	1441.559503567754	39	8	6	5	23	0.1823821356775936	0.30481884762905304	0.30220336298661776	0.21059565370673636	
8440000	-10686.9773522879	-9837.410370890613	-849.5669813972872	-9837.410370890613	3182.1279044077087	2.5582419554568263	2.1381788871127724E-5	0.6660379500201196	2.0449129919067017E-5	2.2835532344003785E-10	0.7094198900744342	-800.157643312689	27847.1046226673	17383.34060712469	1539.7511512554136	3503.423800539544	1191.1058571769436	35	10	25	8	3	0.1823821356775936	0.3025062785900213	0.31326125902819923	0.2018503267041866	
8450000	-10711.978013832722	-9832.457946775854	-879.5200670568674	-9832.457946775854	3534.4562058098736	2.899579752422072	1.486649163445918E-5	0.5850427097451023	1.4287816239077917E-5	8.310304345217044E-11	0.6485111142861526	-829.4259329859685	36597.28353594799	4622.606862496879	1629.0434918862577	6203.971395516221	139.3915005724235	43	12	16	7	3	0.197706517437225	0.3025062785900213	0.31326125902819923	0.18652594494455518	
8460000	-10698.788131660334	-9832.093158439218	-866.6949732211164	-9832.093158439218	3064.2391768379503	2.890174258694724	1.6022296414548004E-5	0.6222430070843588	1.6113274296698368E-5	9.914468435601632E-11	0.6622090768411862	-819.0820001752475	28102.18599562819	4559.133592051922	4825.9427149646	3073.031201540875	21.601600072118163	41	19	15	3	3	0.19084722725495465	0.3093655687722917	0.31326125902819923	0.18652594494455518	
8470000	-10681.563485292256	-9839.11190997441	-842.4515753178457	-9839.11190997441	2291.828518954633	2.8253956246058403	2.3854362249006168E-5	0.5217607132688108	2.3873907633398625E-5	1.6050793290919013E-10	0.563542890299056	-793.8068251012395	13936.376740757898	29156.123565853784	1173.5918883092183	2367.9327153862564	794.7950510688473	16	24	8	30	3	0.20029851338639956	0.29433456506016364	0.2914309512225696	0.21393597033086795	
8480000	-10673.361871609412	-9857.161150887023	-816.2007207223884	-9857.161150887023	1572.4646872760616	2.8253956246058403	3.7009495278091825E-5	0.4632266033014981	3.545091588518557E-5	3.769085944530662E-10	0.5304934755353651	-766.7893730017317	17254.49953721774	24754.21138787245	2443.090467435988	5174.817401907028	157.19977240912522	17	23	35	2	4	0.20029851338639956	0.29433456506016364	0.2914309512225696	0.21393597033086795	
8490000	-10675.177755844097	-9866.966328381359	-808.2114274627385	-9866.966328381359	2067.822786515708	2.475413313458176	3.571045812841336E-5	0.5691619310744616	3.628486182764931E-5	4.5270783884432857E-10	0.6042032595838339	-763.7893987310142	13128.812340666109	9220.781442845857	1610.4752284950416	1089.1142524257104	442.43703869567753	26	12	35	7	1	0.18610088914542286	0.30445433222143964	0.3056285754635463	0.20381620316959195	
8500000	-10663.304411629204	-9841.029455809261	-822.2749558199438	-9841.029455809261	2480.1903476197904	2.6068270427181353	2.806922998315853E-5	0.5539634685764734	2.826520774984673E-5	2.4051615842892187E-10	0.5951852480181838	-773.1900582644289	6661.804155664004	24255.844069172195	4430.032177497014	2401.792817906837	2032.4366079198128	6	26	2	14	33	0.18197032260366539	0.2991455599415188	0.3056285754635463	0.21325554199127023	
8510000	-10766.355376133826	-9856.754727837411	-909.6006482964156	-9856.754727837411	5005.841372685929	2.453199773454876	1.1082033920921165E-5	0.4408064959316562	1.2322687810424792E-5	3.1768451843127454E-11	0.49702483412388765	-857.4240973292541	15581.366034607358	43643.234098007335	13029.967751610891	8287.856766476298	3508.6053944249015	2	28	2	32	17	0.20405969544631591	0.2991455599415188	0.3056285754635463	0.1911661691486197	
8520000	-10720.359911855992	-9835.207032340557	-885.152879515435	-9835.207032340557	3688.6945939252455	2.453199773454876	1.402162595520248E-5	0.4924239998950135	1.5625621573929348E-5	6.536834700414258E-11	0.5366784302250536	-831.0433710280925	29152.41466521367	41157.72651755546	51088.62570429319	8823.03634643265	4030.2907867738495	9	21	5	13	33	0.19937250075464177	0.303832754633193	0.3056285754635463	0.1911661691486197	
8530000	-10798.530090437018	-9853.267289514515	-945.262800922502	-9853.267289514515	8034.457625975829	2.590846567712789	6.845423055263723E-6	0.4599559271054461	7.247511788198981E-6	1.2612612202802756E-11	0.5083928342024242	-892.4595420815131	70048.14072257449	20629.69980150132	11901.285723178078	9148.940052945038	6941.246596605583	35	5	5	12	24	0.19072411208915954	0.303832754633193	0.31427696412902856	0.1911661691486197	
8540000	-10809.009790828797	-9846.087128554622	-962.9226622741752	-9846.087128554622	13513.67300840969	2.4943288583078265	4.753149194766068E-6	0.5109914571612347	5.059409043275842E-6	6.389304286272121E-12	0.5359074482676688	-909.0438132246975	105626.88703201326	11010.838674811488	9478.906688323003	10594.658743717151	12005.010949553278	34	8	19	10	10	0.1883098809088091	0.3062469858135434	0.31427696412902856	0.1911661691486197	
8550000	-10751.78743892996	-9839.560863564315	-912.2265753656451	-9839.560863564315	6217.766237846462	2.4943288583078265	1.05171385027515E-5	0.5296366986248214	1.0576694993901445E-5	3.309646271398593E-11	0.5799824940212885	-860.8429134158876	49795.543377130714	12448.218752581897	1855.7745746883595	5184.210233340283	6167.067191464356	37	2	2	31	9	0.19578213501514616	0.3062469858135434	0.297231448998001	0.2007394301733102	
8560000	-10767.262088505875	-9854.260341875912	-913.0017466299627	-9854.260341875912	5645.100389643657	2.465624382901308	1.1188554686142933E-5	0.4199513625091791	1.0751428978117645E-5	2.844469220615581E-11	0.4870156165255272	-861.2295166387551	42589.21505798312	34558.4413946844	3766.382729394943	7689.92250653321	3099.3313157545754	35	7	25	11	3	0.19327939774755795	0.307461305533117	0.30327505834789065	0.19598423837143517	
8570000	-10749.435711482467	-9843.268282879124	-906.1674286033435	-9843.268282879124	5476.067157167267	2.71372499337161	1.0401512812972795E-5	0.49246003224306784	9.892750393662677E-6	3.426828800013882E-11	0.5668617733137703	-855.4220720870387	45700.44460222027	8459.337592296024	11550.599845096316	7279.829653403756	14.923217413402279	39	1	17	21	3	0.19327939774755795	0.3081057014101307	0.30327505834789065	0.19533984249442146	
8580000	-10722.672308645358	-9836.48835159765	-886.183957047708	-9836.48835159765	3914.9138538754555	2.4609102148293953	1.3554985057768562E-5	0.5080818139147175	1.377185522981905E-5	5.196423253436696E-11	0.5158485379638611	-837.1386474599684	37061.40335271821	8842.159614086659	7191.799518854102	4914.832403534334	138.85304162463837	38	3	6	31	3	0.18599644059507386	0.30526573531553486	0.3135161626239938	0.19522166146539824	
8590000	-10681.758755937464	-9847.833249638976	-833.9255062984889	-9847.833249638976	2118.024417052584	2.4217512558726164	2.1303385448141902E-5	0.45413123522076004	2.3009495276503945E-5	1.05123588097819E-10	0.4816007164971499	-786.2558643760576	23819.028111166408	3237.526190622877	4173.613561130593	5847.870531025627	168.61483477127769	35	34	2	7	3	0.19954158472891623	0.29207722626955107	0.29997101849015145	0.208410170511382	
8600000	-10741.683758057927	-9855.991894104136	-885.6918639537914	-9855.991894104136	4356.110052194401	2.4217512558726164	1.2237885859187263E-5	0.45994551717793947	1.2979106376598218E-5	3.802229545679936E-11	0.4903714935549233	-836.9346820422651	44212.42010446012	3009.3609008001226	4174.648986251881	5400.691365152698	474.5633203253963	38	20	6	14	3	0.19954158472891623	0.3024170864335198	0.295373565027055	0.2026677638105098	
8610000	-10754.49975720943	-9840.366143678526	-914.1336135309041	-9840.366143678526	5233.434257137105	2.5361894776181932	8.907006176050509E-6	0.5761282782723756	9.908138052895688E-6	3.631948717597981E-11	0.6679394240791775	-861.6243293169088	59130.055846313124	8234.66661367064	3584.9118050602438	11903.483982031954	195.7437133832924	38	14	17	9	3	0.18728495811671542	0.3130188463135892	0.31126403299201927	0.18843216257767684	
8620000	-10761.67850822658	-9864.22979876879	-897.4487094577889	-9864.22979876879	4749.98207085887	2.648422814377925	1.0203819478901297E-5	0.46676926515680356	1.1167193172440004E-5	3.770203839326092E-11	0.5798700049681083	-846.5217391395757	53297.8643017229	9374.773230268784	5187.373355858738	9620.025449398865	79.23948308778684	36	20	18	4	3	0.18728495811671542	0.3090149269748075	0.315267952330801	0.18843216257767684	
8630000	-10758.114605152385	-9848.25620042512	-909.8584047272647	-9848.25620042512	4556.540153135973	2.7088931749367333	9.402371128842118E-6	0.42579978188687423	1.101662562593179E-5	2.4317980604295488E-11	0.49111928638644514	-858.0152986600809	58545.43036830078	10981.944563724632	11983.245527379038	11697.784845568018	17.601294374919537	32	22	8	16	3	0.18105872084832392	0.3090149269748075	0.315267952330801	0.19465839984606834	
8640000	-10705.549017107836	-9836.540816273244	-869.0082008345931	-9836.540816273244	2973.5831379931765	2.7088931749367333	1.3787595158088374E-5	0.49378773545839066	1.6261957197443008E-5	7.308663997471127E-11	0.5843228136011734	-820.210566967823	28230.47000268594	18248.610635566103	7578.158031283365	3635.053138017857	4.9345489166099945	33	3	16	27	2	0.19830304958883221	0.3090149269748075	0.2980236235902927	0.19465839984606834	
8650000	-10729.79493382316	-9854.799756208016	-874.9951776151427	-9854.799756208016	2937.9696585999327	2.7230703947561854	1.579413189444593E-5	0.43862086180547455	1.780304622080581E-5	6.153397025837952E-11	0.46703675645259113	-825.1951193342456	27052.68512595848	30206.69524494265	14576.917833974148	3070.643670899095	76.57765134125502	7	26	21	24	3	0.20239213468699024	0.3086257246734222	0.2992987435767954	0.18968339706279289	
8660000	-10761.487007440659	-9854.50061854662	-906.9863888940375	-9854.50061854662	3825.8450713663706	2.7757961405483305	1.0907709265681896E-5	0.557087015198104	1.1910851590242848E-5	5.360354805166966E-11	0.6580137157298254	-858.9370024554783	26759.180617045095	8139.503026891164	5680.710882495889	3858.199401850832	40.18327217228009	41	17	15	5	3	0.18004537892098046	0.3060615521856719	0.3216454993428052	0.1922475695505432	
8670000	-10717.1605244591	-9840.69723217827	-876.463292280829	-9840.69723217827	2996.039188167944	2.552239180124148	1.519997521821043E-5	0.5287389165107772	1.611174790805394E-5	7.237140724190203E-11	0.5723451542060835	-826.3365016572925	26772.113876591444	42255.821603647615	4180.464107723768	3833.7670791653154	80.02974296394477	19	15	19	26	2	0.18004537892098046	0.3079376152146296	0.31976943631384747	0.1922475695505432	
8680000	-10775.420290424683	-9839.139851933889	-936.280438490794	-9839.139851933889	7391.158057111156	2.721708034152738	7.5462488416946884E-6	0.5071785629103636	8.113609907448498E-6	1.6961674244212887E-11	0.5267447684293058	-879.0022028180437	75673.08223296597	129954.76988909124	4869.671085623735	15521.9985131062	1310.367393430145	25	10	18	25	3	0.18004537892098046	0.3079376152146296	0.31976943631384747	0.1922475695505432	
8690000	-10768.576255659147	-9844.88762432955	-923.6886313295967	-9844.88762432955	4642.157790036653	2.6464115777674575	9.305966812366949E-6	0.5498993777269412	1.003521386832038E-5	3.330388617749775E-11	0.5973118103542904	-869.0806236543954	51833.55304174516	44329.6902963364	3823.071105078297	9803.204225789541	12384.60212788521	24	9	12	1	35	0.191159582243236	0.3079376152146296	0.308655232991592	0.1922475695505432	
8700000	-10851.844725231624	-9853.575922430213	-998.2688028014112	-9853.575922430213	10398.133367521772	2.5333239004712325	4.207538863777904E-6	0.5100628857527871	4.37578512087323E-6	4.595065635470726E-12	0.527954988765124	-941.9246157103029	150822.77446117584	26482.19626627171	14337.755281453226	11343.835250692406	23702.952613075733	34	7	10	3	27	0.20179538813580664	0.29270103547673626	0.29801942709902135	0.20748414928843653	
8710000	-10806.571036320698	-9824.55455105086	-982.0164852698377	-9824.55455105086	10690.204783398965	2.5333239004712325	4.502381691209933E-6	0.5811311414229781	4.839745340890514E-6	6.688243376136712E-12	0.5914095144062514	-926.4754166914414	109209.14990867134	12919.401287726543	21185.345471501296	19697.14250069827	5550.011706684153	32	20	4	21	4	0.20545505192048474	0.31279343557961575	0.2853478619907612	0.19640365050913913	
8720000	-10821.036041094772	-9838.042307569773	-982.993733524999	-9838.042307569773	9078.491454416011	2.5620352159925783	4.88178807304802E-6	0.5498051190669572	5.379966813003639E-6	8.370759370173694E-12	0.5621838625618358	-929.0792785170117	80352.51679835463	35933.21938771529	17296.567843895347	11193.96795687017	2492.6320898550002	33	3	28	16	1	0.19429727633776747	0.31141000849828593	0.30210782410466935	0.1921848910592781	
8730000	-10776.074837315004	-9840.375105495026	-935.6997318199777	-9840.375105495026	6939.26417692515	2.5620352159925783	7.259301412941629E-6	0.5216242031437929	7.894663614470492E-6	1.8534222793833457E-11	0.572234187962874	-879.7050964910203	38965.87296461396	130638.11195352282	23023.644783473574	9017.273066704358	1289.4937442559929	23	5	15	35	3	0.20081197532429343	0.2931583711496146	0.3024252943196292	0.20360435920646358	
8740000	-10718.32860031765	-9846.451547303186	-871.877053014464	-9846.451547303186	3234.3483421094115	2.5620352159925783	1.4455847020792931E-5	0.5218565087939695	1.5141179572248899E-5	7.050736167730796E-11	0.5479369880231958	-821.6366601786331	18490.837990001033	43413.50444142933	4893.531395153511	3949.0050337278153	30.38292375422582	15	23	32	8	3	0.2062718899559022	0.29132928289137133	0.3055135257115792	0.19688530144114813	
8750000	-10686.107255481844	-9834.761440507062	-851.3458149747827	-9834.761440507062	2804.851757704709	2.5620352159925783	1.6148100070098328E-5	0.6161451245715268	1.772978817798071E-5	1.3545723117414654E-10	0.6636751921628824	-799.0053831478424	16875.242204937727	56327.027844965036	17872.308921041473	3258.795154691941	109.6595134939157	22	10	8	38	3	0.18559791655524469	0.29199653467665193	0.322114371834298	0.20029117693380627	
8760000	-10681.869783503362	-9827.937585053474	-853.9321984498876	-9827.937585053474	2375.6665019087854	2.5620352159925783	2.232919542570333E-5	0.566116176867062	2.3553339538803425E-5	1.9980257846213617E-10	0.5990144568300344	-803.8117600723846	28630.861810260758	47258.215796234974	5517.600595785467	2602.691373615658	261.45723521452	20	15	23	19	4	0.1933720710320375	0.29049844114061857	0.3167936147194338	0.19933587310791098	
8770000	-10711.159528165279	-9850.732162737893	-860.4273654273851	-9850.732162737893	2902.2681068573806	2.5620352159925783	1.9715240314168278E-5	0.4563075373257559	1.9866956303766202E-5	8.771959440800087E-11	0.4953868017377693	-810.3032098747835	21434.07065125405	42935.84462917116	7714.329720732803	3717.3070086319794	180.97722130574013	4	25	20	28	4	0.1933720710320375	0.3073649154563439	0.3176034906022845	0.1816595229093349	
8780000	-10678.707879386175	-9860.137458926476	-818.570420459698	-9860.137458926476	1693.1221981185638	2.456689810737553	3.315564529862303E-5	0.4528450781032555	3.362757877211021E-5	2.615094044899265E-10	0.4974863859587389	-768.6218121184748	14555.411963380491	24665.849028821573	29673.97448324651	2424.397276542624	47.12363696619351	24	4	6	43	4	0.1821727019256734	0.3042127858352372	0.3176034906022845	0.19601102163680573	
8790000	-10686.805725405962	-9844.422735830076	-842.3829895758855	-9844.422735830076	2060.1331354832923	2.463902686810034	2.468806669310629E-5	0.6907331735019921	2.586484369056039E-5	3.4147309529281495E-10	0.7781024904297539	-793.2962094813051	11114.264631870099	24701.015665033796	6567.288099002901	3412.0845907929956	46.11061649181647	18	12	16	33	2	0.1822368265970157	0.31918857744568063	0.29603539192295697	0.20253920403434747	
8800000	-10663.902693331136	-9837.005208442364	-826.8974848887719	-9837.005208442364	2192.7212245715236	2.8604802765297026	2.2995251959844267E-5	0.5479634156874074	2.520050906573172E-5	2.042940650764581E-10	0.6038697194160064	-776.7806249005745	11735.105062193596	37651.410923564166	4155.787842970262	3594.618521653276	274.6446947376038	19	5	36	17	4	0.1822368265970157	0.31916728692740753	0.29507374302386463	0.20352214345171293	
8810000	-10582.16576620831	-9831.135962984215	-751.0298032240946	-9831.135962984215	879.8167205185431	2.734363884915656	6.372329840351013E-5	0.6635493946620662	6.988132917610898E-5	1.86585517338399E-9	0.6839593435123482	-707.3664093170753	7054.037845599416	9448.529795354052	1503.7064643532076	955.7816396204217	66.2883598929168	15	14	47	2	3	0.1822368265970157	0.2979814777885414	0.3162595521627308	0.20352214345171293	
8820000	-10635.180068843261	-9853.471093719621	-781.7089751236406	-9853.471093719621	992.3111513918419	2.68328327851048	4.938111240239377E-5	0.5810857076983208	5.3161890399741224E-5	8.328669602526193E-10	0.5764283475632416	-736.6139670729323	13680.463516019025	10821.664167637009	2635.3134625370158	1258.8009919652056	153.4782986867704	23	14	9	32	3	0.17965083485862104	0.2979814777885414	0.31884554390112546	0.20352214345171293	
8830000	-10641.70932941916	-9840.944591293528	-800.7647381256324	-9840.944591293528	1268.9916618812701	2.68328327851048	3.8094566591019854E-5	0.5297114212113244	4.158058223836422E-5	5.311210321601922E-10	0.5843902927947535	-754.7098297271635	10515.594473169931	15796.963110661838	3411.24595179738	1837.8011236949183	47.2626790208479	2	39	2	35	3	0.18255767277469556	0.2901969579223826	0.31884554390112546	0.20839982540179722	
8840000	-10635.257791554091	-9829.730269039537	-805.5275225145535	-9829.730269039537	1387.1558016005133	2.68328327851048	2.9239849510228132E-5	0.608697603228718	3.458992439141086E-5	4.839009207195355E-10	0.6511882728221293	-758.75772423117	17131.78532628247	13640.182965547858	4102.745835602768	2048.1354915132806	16.885953724228738	9	24	9	36	3	0.2014207422801955	0.31919776639849023	0.29263701404846826	0.18674447727284685	
8850000	-10589.138270406447	-9824.195221875312	-764.9430485311347	-9824.195221875312	1051.0707906942441	2.6402075935919695	5.5241227288827315E-5	0.46424026742823926	5.866460481402011E-5	9.018694599561142E-10	0.5293623081412442	-721.3601368350372	4934.518639500089	10901.964171740014	1237.5257683075315	1132.0783623676916	230.63049946639788	17	18	30	14	2	0.2014207422801955	0.29228663345366873	0.32232575562118276	0.18396686864495385	
8860000	-10649.89006816643	-9855.894381302296	-793.9956868641343	-9855.894381302296	2115.1114305555275	2.498377221085197	4.40876876042639E-5	0.4831946630931928	4.259345004048313E-5	6.297534016892677E-10	0.5485045241195389	-743.9391544589282	14332.411023029324	48992.11375993734	1986.7052207326385	2070.6743010831674	1421.7333146525295	26	4	33	2	16	0.2014207422801955	0.304413815907157	0.3101985731676945	0.18396686864495385	
8870000	-10671.818540724864	-9850.030125458516	-821.7884152663484	-9850.030125458516	3617.08485748799	2.574464511863174	2.964904717303577E-5	0.4873458274871798	2.8119020760505937E-5	2.57545896381363E-10	0.5423612975767126	-773.1555450980603	19999.789768323164	25704.51122636307	7665.711735488665	1460.886706933598	1349.3716043595548	14	18	8	26	15	0.19147995743562132	0.3132965227533953	0.31125665116603035	0.18396686864495385	
8880000	-10659.072368126066	-9811.912170617012	-847.1601975090546	-9811.912170617012	4739.48433930299	2.501870225953764	2.0535042118833377E-5	0.5592328150410216	2.06831134588234E-5	1.3759662422356098E-10	0.5547539262652542	-798.3001097558885	12105.672816650569	25974.861934814562	3014.009186039417	2370.638190451648	2596.882129776328	12	20	7	11	31	0.19147995743562132	0.3132965227533953	0.29480162542593535	0.20042189438504882	
8890000	-10736.745961294815	-9825.702932056392	-911.0430292384225	-9825.702932056392	7428.469858944734	2.4465827922833423	9.951077265076681E-6	0.6846826981960132	1.0582424279165679E-5	4.1445963017490836E-11	0.625210002567101	-854.2107583312828	20086.630286258736	91656.51739839767	8121.577942508196	13401.156764184141	5579.57009102419	17	13	6	7	38	0.19147995743562132	0.2945290960131615	0.31356905216616915	0.20042189438504882	
8900000	-10804.16284358257	-9845.61236285594	-958.5504807266292	-9845.61236285594	10830.289655696413	2.4465827922833423	6.167577750731462E-6	0.6470941417130854	5.978164842661401E-6	1.2581892898910224E-11	0.6082506818983061	-899.6079512899582	27373.69256059632	133589.69193315256	50214.06491392795	10860.76649981725	9481.512088759213	3	22	14	18	24	0.19147995743562132	0.30422905620962676	0.3038690919697039	0.20042189438504882	
8910000	-10732.319660001187	-9833.714366815666	-898.6052931855205	-9833.714366815666	5170.488064864686	2.483007236412916	1.1860128872610166E-5	0.7127727540927997	1.3147658907074034E-5	7.697394157583009E-11	0.7198009970520832	-845.9524779281694	54181.23181405637	16058.963420448727	12598.055555830551	8422.336824084441	3924.371486375803	25	10	8	10	28	0.1918438632968783	0.30422905620962676	0.3054994232288862	0.1984276572646096	
8920000	-10817.652216516493	-9837.09984093889	-980.5523755776037	-9837.09984093889	19604.15609745663	2.592465754574051	4.530534554653795E-6	0.6670026361260561	4.675892268824305E-6	9.666138257372957E-12	0.6743569985455663	-924.0195936077944	122642.52839915159	25559.440503834398	32356.08985236388	11342.610323242336	11797.149882200565	31	11	7	17	15	0.1809446821293464	0.3126921997771292	0.3058443235286165	0.20051879456490876	
8930000	-10829.928014122881	-9847.094611294324	-982.8334028285573	-9847.094611294324	18321.825836977212	2.5256324307763736	4.925242779905123E-6	0.7719347907873051	4.978809718030067E-6	1.4627235698300056E-11	0.7799059487060203	-924.9736218458332	181697.37168211778	149606.32211164208	25859.327198042407	10694.270483822356	2086.3583219755646	18	7	20	34	2	0.210011951749972	0.2836249301565036	0.3058443235286165	0.20051879456490876	
8940000	-10821.772348831142	-9854.430051993057	-967.3422968380861	-9854.430051993057	14332.198304611376	2.737835458387584	5.998392686289374E-6	0.6884262333612159	6.224361135683757E-6	1.7328873049945697E-11	0.6981993162529565	-911.5616011934433	37858.011506119146	62643.84201704531	15623.825044867122	20746.58294671286	6949.202231428003	8	26	12	4	31	0.210011951749972	0.29473406917961636	0.3071970093477293	0.18805696972268315	
8950000	-10786.984175215423	-9840.041133892133	-946.943041323289	-9840.041133892133	10438.82317630447	2.6603181593585807	7.228672897463572E-6	0.6085200161208909	7.110484822647184E-6	1.5050124434415673E-11	0.555813310416606	-888.1126898502627	34583.942333644096	64635.479063653904	134113.51068792827	6173.8623929480245	13169.511091813953	9	6	18	46	2	0.19185477980905308	0.30907217267407844	0.3071970093477293	0.19187603816914003	
8960000	-10844.757025049606	-9850.726202888212	-994.0308221613932	-9850.726202888212	27389.974819086503	2.5340058485700534	3.926487935527243E-6	0.6525245601206499	3.8152462739383956E-6	5.440851250698912E-12	0.6088347730315512	-932.1407812599988	89867.18833566642	67070.10247044111	226394.93419482704	39424.91583730036	18216.27188938566	12	7	11	3	48	0.19773847932066976	0.3103274173306056	0.30594176469120216	0.18599233865752335	
8970000	-10785.458711236433	-9847.464807999668	-937.9939032367653	-9847.464807999668	12767.567424872383	2.5340058485700534	8.147022858838723E-6	0.543784607717849	7.577880811218632E-6	2.2138609768977453E-11	0.588818013993737	-880.1842929093208	65644.08705687715	183083.14597470866	14017.407443675984	14993.440484953513	7253.2370291260295	26	5	6	13	31	0.19773847932066976	0.31977465034127345	0.2909675030444078	0.19151936729364985	
8980000	-10796.091301097256	-9844.1420651862	-951.9492359110546	-9844.1420651862	14045.53840360993	2.5340058485700534	6.2834937629133625E-6	0.48135001041315806	6.2046649824128755E-6	1.1604878633428148E-11	0.5425117804544797	-894.9265748667904	95667.15846705809	154628.8993286136	46601.87388832881	11075.31692048546	2364.772003775382	22	8	3	44	4	0.19171399036340692	0.3039802214413509	0.2991100119847806	0.20519577621046248	
8990000	-10823.557466206586	-9842.002240068201	-981.555226138386	-9842.002240068201	23224.780270682782	3.0383895095560254	4.820873999398781E-6	0.4566539836439345	4.699122589522292E-6	6.493210914360904E-12	0.5251261023191439	-923.6409090695607	62781.71883698713	215767.9276024743	17104.763761088412	13083.704279848687	3001.773807392711	19	13	5	40	4	0.19794590456486824	0.3039802214413509	0.2991100119847806	0.19896386200900115	
9000000	-10840.93716983409	-9841.856441208769	-999.0807286253197	-9841.856441208769	18363.308859955392	2.513922874345056	3.916367711416985E-6	0.5185495064509166	4.065434034643694E-6	4.954483234402194E-12	0.5822083710313408	-942.3484109410169	90929.43392829993	149896.08598195788	20051.052706460814	9935.479342313996	7563.916717174881	2	32	36	3	8	0.196020488793923	0.30590563721229613	0.30090516111353394	0.1971687128802478	
9010000	-10832.66924243111	-9826.832897705182	-1005.8363447259278	-9826.832897705182	13855.559996928809	2.758694395586456	3.870570208859294E-6	0.6004922814960241	4.246256870181507E-6	6.6705448976264335E-12	0.620578328198016	-946.4738076657466	44779.21259682708	138241.35446494637	62149.56770427036	28221.454783457135	17714.43707175529	12	21	5	15	28	0.196020488793923	0.30590563721229613	0.30090516111353394	0.1971687128802478	
9020000	-10831.222037092106	-9829.700136765261	-1001.5219003268451	-9829.700136765261	35271.66997840324	2.8275610311690293	3.858101799580148E-6	0.5938068677415042	3.6906368255795687E-6	6.9317013798855626E-12	0.665407562678553	-942.4150040381065	71208.47998489799	189666.87279865632	39893.918807360125	17266.731281767876	12853.162217131941	13	18	15	8	27	0.18413700929214827	0.31778911671407084	0.3032160448993203	0.19485782909446145	
9030000	-10794.541388511192	-9851.058392991212	-943.4829955199804	-9851.058392991212	12137.510204576469	2.685316784648981	8.697102938707912E-6	0.6292425258022863	8.323436315166632E-6	3.115116189848493E-11	0.6623088039089027	-889.8597926083145	39438.15774115426	27111.139378745327	35734.39291403824	4805.887517255553	4210.535405163409	1	5	45	19	11	0.18413700929214827	0.31778911671407084	0.3032160448993203	0.19485782909446145	
9040000	-10656.713765418688	-9837.979283004266	-818.7344824144226	-9837.979283004266	2851.2079454806913	2.6699035148504975	3.7697862953162496E-5	0.5903824346965684	3.674841666246802E-5	8.293013712893348E-10	0.7225417650179533	-766.3484557389748	10708.904817399143	45054.30915285796	6766.50296623782	5350.879794735314	2267.1018533823553	25	4	5	19	28	0.1962052692920474	0.31778911671407084	0.2962363627970988	0.18976925119678378	
9050000	-10703.765065519161	-9849.176522831583	-854.5885426875775	-9849.176522831583	3229.414746120319	2.6699035148504975	2.186061221401176E-5	0.40018253530769354	2.163630210958778E-5	8.982358475477152E-11	0.4352283685929967	-804.1190922707858	15160.378296595192	47306.97118752996	12296.386883199428	2448.534730813264	473.26139576514805	16	11	24	27	3	0.1964512071722824	0.30096531993902337	0.2997586842940621	0.2028247885946329	
9060000	-10680.95270265595	-9836.338761864152	-844.6139407917975	-9836.338761864152	3771.6505264257216	2.712105758666102	2.718036360840939E-5	0.44689720184080006	2.536438944160229E-5	1.7759984036450737E-10	0.49344885694172913	-794.3714553716237	12992.06259534673	28245.034250271125	17243.1517602845	1221.5088232763558	2056.3516164702796	19	4	27	18	13	0.18030953828947188	0.31710698882183386	0.3105262312775125	0.19205724161118254	
9070000	-10626.36606339525	-9855.39259795704	-770.973465438211	-9855.39259795704	1546.6582755364582	2.7698287954720717	6.452458426539825E-5	0.5507693870942751	6.190192000728956E-5	1.6454125336049713E-9	0.6254433479265687	-726.4127118699641	5070.131080011148	2449.9250020759923	6052.62964308409	891.8506265831952	940.7832238770843	45	5	2	23	6	0.18030953828947188	0.31710698882183386	0.30114648764556373	0.20143698524313133	
9080000	-10704.943207851768	-9857.749165900714	-847.1940419510535	-9857.749165900714	3048.259332721918	2.877184325456046	2.538411785133197E-5	0.5488166808003642	2.5253774029003805E-5	1.895970215477891E-10	0.5463732186603971	-795.2122995569349	23734.69906630018	18466.743776013136	3988.162284493938	12355.521977658143	1658.5338861360547	25	6	6	13	31	0.18030953828947188	0.3088529519676103	0.3094005244997873	0.20143698524313133	
9090000	-10678.716661112934	-9849.446369819501	-829.2702912934321	-9849.446369819501	2112.2888173736105	2.738479934744665	3.1458155258034235E-5	0.5154007959520677	3.2147723316389344E-5	2.2142011698604477E-10	0.5012242820035413	-781.3834911355165	7182.854408328266	15182.47963211949	7668.1585818073745	3607.2262779235903	1344.5417611386088	8	36	7	1	29	0.18614988897453225	0.3088529519676103	0.3064757320337853	0.19852142702407297	
9100000	-10708.811186005045	-9847.580659491638	-861.2305265134066	-9847.580659491638	3079.4763362923554	2.738479934744665	2.230180497836805E-5	0.33824314310130243	2.3369111514008903E-5	6.851363774465502E-11	0.3654089572041464	-807.1321865616605	78287.96283258258	28904.370993114524	11582.903709296328	21605.148923415243	1563.6657232202995	1	32	7	9	32	0.19730472874892796	0.29769811219321457	0.3064757320337853	0.19852142702407297	
9110000	-10786.860218731978	-9844.66079058118	-942.199428150797	-9844.66079058118	8660.841681129084	2.720876596267251	8.257849001778608E-6	0.5518128275594794	8.152108097136486E-6	2.095317176631383E-11	0.5869525212646473	-885.1882201646871	57707.794468589615	37651.838272418485	52642.480237648066	43572.27637265663	4103.369972381401	17	1	3	29	31	0.19262886019635825	0.30237398074578425	0.3094013554086983	0.19559580364915996	
9120000	-10738.68588578195	-9852.12057049619	-886.5653152857597	-9852.12057049619	7351.357894532548	2.5894093946997905	1.4677720349615757E-5	0.5463981344437066	1.4729236179469601E-5	8.158507697208903E-11	0.5879634859068202	-833.693848028172	12738.833710309977	16351.508504389589	21197.597032004116	28826.036355161206	3997.9942739446487	2	3	14	28	34	0.18288474396449153	0.31645135907844874	0.3094013554086983	0.19126254154836217	
9130000	-10720.598630801913	-9830.305654560967	-890.2929762409454	-9830.305654560967	5597.115147008296	2.411288381077332	1.4176214800717706E-5	0.43665040491299734	1.4817972897818676E-5	4.680561462124424E-11	0.46774533886471015	-837.3440864180718	9821.776718496554	37540.49090034467	22219.759535688867	11460.429373884193	2847.242201120723	3	26	18	3	31	0.18655607824412715	0.305369121702041	0.2993493395545921	0.2087254604992405	
9140000	-10759.999854209325	-9846.063948363715	-913.935905845611	-9846.063948363715	6160.903857733888	2.5562089831903014	1.031151419443771E-5	0.434561596660065	1.0759310814731208E-5	2.3826212833771983E-11	0.4590492508046119	-860.6127553587824	24898.899115735378	13527.842163389521	40188.2574609988	11026.332568980579	3561.7667101654642	2	10	35	1	33	0.17770650014857461	0.305369121702041	0.3081989176501446	0.2087254604992405	
9150000	-10735.50188848358	-9846.178072902612	-889.3238155809692	-9846.178072902612	4941.226809816644	2.857938808496719	1.388897261973082E-5	0.5233945888213762	1.5575438158743618E-5	7.549784529955886E-11	0.5820356369540824	-837.1380043647964	29523.04878487657	19027.49911897853	30085.825533043386	4764.7527729935	2894.200650412547	5	8	29	13	26	0.17770650014857461	0.305369121702041	0.3065184409047467	0.21040593724463838	
9160000	-10701.3922103007	-9845.499958972068	-855.8922513286328	-9845.499958972068	3681.436500468728	2.364699829608168	2.0013328006733523E-5	0.5207213404531705	2.2396194562171326E-5	1.4615104727045905E-10	0.5696139418102035	-803.9640204371063	40679.43339806182	22654.440705087465	10917.500943122486	10979.391388834201	2702.3995447498123	9	24	3	8	37	0.17770650014857461	0.29946947404892377	0.3103897404179779	0.21243428538452444
[truncated: 11,172,918 more chars]
