# Supplementary material for: Dissemination of Mycobacterium abscessus via global transmission networks
Source: Nat Microbiol. 2021 Sep 20;6(10):1279–88. doi: 10.1038/s41564-021-00963-3 (PMC8478660; doi:10.1038/s41564-021-00963-3)
Supplement: Source Data Extended Data Fig. 8 — Ancestor data and substitution rate distributions for Extended Data Fig. 8. [file 41564_2021_963_MOESM14_ESM.zip › figureS8/DCC2_date_randomisation10.log]

#
#model:
#
#<?xml version="1.0" encoding="UTF-8" standalone="no"?><input id="posterior" spec="beast.core.util.CompoundDistribution">
#    <distribution id="prior" spec="beast.core.util.CompoundDistribution">
#        <distribution id="BayesianSkyline.t:dcc2" spec="beast.evolution.tree.coalescent.BayesianSkyline">
#            <parameter dimension="5" id="bPopSizes.t:dcc2" lower="0.0" name="popSizes" upper="380000.0">380.0</parameter>
#            <groupSizes dimension="5" id="bGroupSizes.t:dcc2" spec="beast.core.parameter.IntegerParameter">1</groupSizes>
#            <treeIntervals id="BSPTreeIntervals.t:dcc2" spec="beast.evolution.tree.coalescent.TreeIntervals">
#                <tree id="Tree.t:dcc2">
#                    <trait id="dateTrait.t:dcc2" spec="beast.evolution.tree.TraitSet" traitname="date">
#                10208_3#75_Europe_UK_2012.412568=2009.876712,
#ERR3198505_Europe_UK_2009.819178=2012.472678,
#12082_5#89_Europe_UK_2013.616438=2011.016438,
#12045_8#39_Europe_UK_2013.843836=2004.092896,
#SRR7800669_NorthAmerica_USA_2015.983562=2016.60929,
#10625_5#78_Europe_UK_2001.331507=2010.123288,
#ERR3198407_Europe_UK_2009.010959=2012.808743,
#10665_4#8_Europe_UK_2005.063014=2011.457534,
#7396_6#51_Europe_UK_2007.835616=2015.043836,
#SRR6871401_Oceania_Australia_2015.043836=2009.824658,
#10625_5#77_Europe_UK_2001.331507=2015.950685,
#10665_4#75_Europe_UK_2007.594521=2009.819178,
#10625_4#22_Europe_UK_2011.591781=2012.724044,
#ERR3198507_Europe_UK_2009.876712=2006.035616,
#ERR3198408_Europe_UK_2009.824658=2013.682192,
#SRR7800622_NorthAmerica_USA_2016.054645=2001.331507,
#10625_4#21_Europe_UK_2011.668493=2012.243169,
#12082_5#90_Europe_UK_2013.621918=2013.616438,
#10625_5#74_Europe_UK_2001.334247=2001.331507,
#12163_2#46_Europe_UK_2012.724044=2009.169863,
#10625_4#23_Europe_UK_2011.69589=2013.786301,
#11861_7#68_Oceania_Australia_2009.5=2011.928767,
#10665_3#51_Europe_UK_2004.092896=2005.063014,
#10625_5#75_Europe_UK_2001.326027=2009.010959,
#10208_3#38_Europe_UK_2011.876712=2011.821918,
#7396_8#58_Europe_UK_2010.969863=2011.164384,
#10250_1#27_Europe_UK_2009.169863=2014.953425,
#SRR7800515_NorthAmerica_USA_2015.950685=2016.054645,
#10665_3#35_Europe_UK_2003.591781=2015.124658,
#10625_5#59_Europe_UK_2012.5=2011.128767,
#10250_1#5_Europe_UK_2008.229508=2012.778689,
#12163_1#55_Europe_UK_2011.016438=2009.882192,
#10665_2#59_Europe_UK_2011.457534=2001.306849,
#SRR6871402_Oceania_Australia_2016.043716=2011.254795,
#12163_1#61_Europe_UK_2011.254795=2013.621918,
#12163_2#27_Europe_UK_2012.472678=2008.035519,
#10702_1#7_NorthAmerica_USA_2013.043836=2012.849727,
#10702_1#30_NorthAmerica_USA_2006.035616=2001.326027,
#7396_8#82_Europe_UK_2007.920548=2003.591781,
#12163_1#57_Europe_UK_2011.128767=2010.958904,
#10665_4#56_Europe_UK_2006.830137=2007.835616,
#12163_1#59_Europe_UK_2011.164384=2012.5,
#10625_4#38_Europe_UK_2011.509589=2008.005464,
#SRR7800629_NorthAmerica_USA_2015.156164=2016.043716,
#10071_6#76_Europe_UK_2001.331507=2011.668493,
#ERR3198474_Europe_UK_2015.416438=2006.830137,
#10625_5#17_Europe_UK_2011.093151=2008.423497,
#10702_1#56_NorthAmerica_USA_2008.423497=2010.969863,
#11893_6#62_Europe_UK_2008.005464=2008.344262,
#12163_1#32_Europe_UK_2010.169863=2015.416438,
#10208_3#73_Europe_UK_2012.377049=2015.230137,
#10208_3#78_Europe_UK_2012.808743=2001.334247,
#7396_6#60_Europe_UK_2008.035519=2013.843836,
#10702_1#73_NorthAmerica_USA_2010.764384=2015.156164,
#ERR3198462_Europe_UK_2015.230137=2014.958904,
#12045_8#36_Europe_UK_2013.786301=2016.300546,
#10625_5#32_Europe_UK_2012.243169=2015.983562,
#12163_1#87_Europe_UK_2011.928767=2013.043836,
#10660_1#46_NorthAmerica_USA_2005.769863=2008.229508,
#10071_6#72_Europe_UK_2001.306849=2009.5,
#10208_3#29_Europe_UK_2011.821918=2001.846575,
#SRR7800600_NorthAmerica_USA_2014.953425=2011.876712,
#10665_3#3_Europe_UK_2001.846575=2001.331507,
#10660_1#14_NorthAmerica_USA_2007.772603=2011.509589,
#7396_7#19_Europe_UK_2009.882192=2012.377049,
#12082_5#88_Europe_UK_2013.682192=2011.093151,
#10625_5#11_Europe_UK_2011.756164=2007.594521,
#SRR6871403_Oceania_Australia_2016.374317=2012.412568,
#10208_3#81_Europe_UK_2012.849727=2010.169863,
#SRR6871395_Oceania_Australia_2014.205479=2007.920548,
#SRR7800549_NorthAmerica_USA_2016.300546=2011.756164,
#12163_1#53_Europe_UK_2010.958904=2011.69589,
#SRR7800407_NorthAmerica_USA_2016.60929=2007.772603,
#12163_2#50_Europe_UK_2012.778689=2005.769863,
#10250_1#8_Europe_UK_2008.344262=2014.205479,
#SRR6871397_Oceania_Australia_2014.958904=2011.591781,
#7396_7#27_Europe_UK_2010.123288=2010.764384,
#SRR6871400_Oceania_Australia_2015.124658=2016.374317                
#                                    <taxa id="TaxonSet.dcc2" spec="beast.evolution.alignment.TaxonSet">
#                        </taxa>
#                    </trait>
#                    <taxonset idref="TaxonSet.dcc2"/>
#                </tree>
#            </treeIntervals>
#        </distribution>
#        <distribution id="MarkovChainedPopSizes.t:dcc2" jeffreys="true" parameter="@bPopSizes.t:dcc2" spec="beast.math.distributions.MarkovChainDistribution"/>
#        <prior id="KappaPrior.s:dcc2" name="distribution">
#            <parameter id="kappa.s:dcc2" lower="0.0" name="x">2.0</parameter>
#            <LogNormal id="LogNormalDistributionModel.0" name="distr">
#                <parameter estimate="false" id="RealParameter.1" name="M">1.0</parameter>
#                <parameter estimate="false" id="RealParameter.2" name="S">1.25</parameter>
#            </LogNormal>
#        </prior>
#        <prior id="MeanRatePrior.c:dcc2" name="distribution">
#            <parameter id="ucldMean.c:dcc2" name="x">4.3E-4</parameter>
#            <Uniform id="Uniform.4" lower="4.3E-6" name="distr" upper="0.043"/>
#        </prior>
#        <prior id="ucldStdevPrior.c:dcc2" name="distribution">
#            <parameter id="ucldStdev.c:dcc2" lower="0.0" name="x">0.1</parameter>
#            <Gamma id="Gamma.0" name="distr">
#                <parameter estimate="false" id="RealParameter.4" name="alpha">0.5396</parameter>
#                <parameter estimate="false" id="RealParameter.5" name="beta">0.3819</parameter>
#            </Gamma>
#        </prior>
#    </distribution>
#    <distribution id="likelihood" spec="beast.core.util.CompoundDistribution" useThreads="true">
#        <distribution data="@dcc2" id="treeLikelihood.dcc2" spec="beast.evolution.likelihood.ThreadedTreeLikelihood" tree="@Tree.t:dcc2">
#            <siteModel id="SiteModel.s:dcc2" spec="beast.evolution.sitemodel.SiteModel">
#                <parameter estimate="false" id="mutationRate.s:dcc2" name="mutationRate">1.0</parameter>
#                <parameter estimate="false" id="gammaShape.s:dcc2" name="shape">1.0</parameter>
#                <parameter estimate="false" id="proportionInvariant.s:dcc2" lower="0.0" name="proportionInvariant" upper="1.0">0.0</parameter>
#                <substModel id="hky.s:dcc2" kappa="@kappa.s:dcc2" spec="beast.evolution.substitutionmodel.HKY">
#                    <frequencies id="estimatedFreqs.s:dcc2" spec="beast.evolution.substitutionmodel.Frequencies">
#                        <parameter dimension="4" id="freqParameter.s:dcc2" lower="0.0" name="frequencies" upper="1.0">0.25</parameter>
#                    </frequencies>
#                </substModel>
#            </siteModel>
#            <branchRateModel clock.rate="@ucldMean.c:dcc2" id="RelaxedClock.c:dcc2" spec="beast.evolution.branchratemodel.UCRelaxedClockModel" tree="@Tree.t:dcc2">
#                <LogNormal S="@ucldStdev.c:dcc2" id="LogNormalDistributionModel.c:dcc2" meanInRealSpace="true" name="distr">
#                    <parameter estimate="false" id="RealParameter.3" lower="0.0" name="M" upper="1.0">1.0</parameter>
#                </LogNormal>
#                <rateCategories dimension="154" id="rateCategories.c:dcc2" spec="beast.core.parameter.IntegerParameter">1</rateCategories>
#            </branchRateModel>
#        </distribution>
#    </distribution>
#</input>
#
Sample	posterior	likelihood	prior	treeLikelihood	TreeHeight	kappa	ucldMean	ucldStdev	rate.mean	rate.variance	rate.coefficientOfVariation	BayesianSkyline	bPopSizes.1	bPopSizes.2	bPopSizes.3	bPopSizes.4	bPopSizes.5	bGroupSizes.1	bGroupSizes.2	bGroupSizes.3	bGroupSizes.4	bGroupSizes.5	freqParameter.1	freqParameter.2	freqParameter.3	freqParameter.4	
0	-10001.370069251318	-9263.47441178434	-737.8956574669766	-9263.47441178434	957.2128723043079	3.338370547689151	4.474774231620623E-5	0.49995846658322685	4.5283803319048766E-5	4.0527200232688006E-10	0.45321988626121457	-689.5174808595312	49354.45934035736	1036.0548305386421	2638.1261267441555	2992.3086672231557	164.43776821771473	10	15	39	5	8	0.18073143400226363	0.34329736054076915	0.29857457453142905	0.17739663092553706	
10000	-9984.093489819948	-9267.032714140738	-717.0607756792107	-9267.032714140738	668.9658864733743	3.750906896012222	6.37275561153545E-5	0.5432400729443605	6.357997709082083E-5	1.0994645632859008E-9	0.5437844464411927	-669.4051193892334	44711.67899373643	15501.747849247218	2071.958392901562	1420.2346122242736	84.20931663653768	2	8	47	13	7	0.1809666829272095	0.3396562108973108	0.30548436568400045	0.17389274049147818	
20000	-9936.163102435139	-9265.592685635955	-670.5704167991842	-9265.592685635955	343.16884123481543	3.513406507403874	1.1371352317864673E-4	0.44820768654775034	1.1910691713630056E-4	2.7399165732839405E-9	0.45349922373206286	-628.2052748206029	9691.97723576021	4316.476039323382	2351.5356323821966	665.2052376532591	29.773591774601893	7	4	28	31	7	0.18341885055504908	0.3396562108973108	0.30124261859824564	0.1756823199493934	
30000	-9888.931318351999	-9257.138853095412	-631.792465256587	-9257.138853095412	210.72160954756157	3.9059306838917243	1.9140816862373488E-4	0.5318127573566107	1.9342838220526268E-4	9.541934031271435E-9	0.5382356344440584	-590.064765818031	16376.562898106391	2069.8505843980556	1768.5452744680388	246.7576369750643	24.157391156453844	9	25	6	31	6	0.18233267051445368	0.3407423909379062	0.30124261859824564	0.1756823199493934	
40000	-9988.973098144637	-9273.207843484417	-715.7652546602209	-9273.207843484417	722.1078051476856	4.075782779763472	6.611380269032162E-5	0.47920245804373646	6.25355515336734E-5	8.165707763613581E-10	0.4649582774731644	-668.4372994332583	51920.235050505755	3645.209979975867	2991.9589888758323	1723.112891370146	243.61514027514212	5	7	38	18	9	0.17681583623849348	0.3407423909379062	0.30124261859824564	0.1811991542253536	
50000	-9976.849714947424	-9262.55151230146	-714.2982026459647	-9262.55151230146	650.2199856236028	3.7834602385787885	7.71049453589252E-5	0.5184053073294156	7.000541348264545E-5	1.3142177944020279E-9	0.5238706504656377	-667.682135564662	28299.946911337716	2406.9979755367253	4468.694735613374	1362.6814086115037	88.85031582381312	8	4	29	29	7	0.17681583623849348	0.3550229979605195	0.30124261859824564	0.16691854720274027	
60000	-9978.54116290726	-9278.797784810837	-699.7433780964236	-9278.797784810837	514.8894983106468	3.9546207486602696	8.748612567820424E-5	0.5107344530662854	8.630814956091895E-5	2.0207902243445376E-9	0.5204354397232961	-652.3908380266049	37380.4342829698	25364.0497471018	2107.3246236613604	850.4487813785395	142.30674000159897	8	1	34	24	10	0.17681583623849348	0.3550229979605195	0.30629789850667305	0.16186326729431286	
70000	-10009.102638144135	-9257.82839099119	-751.2742471529456	-9257.82839099119	1019.8008302115335	3.4478937982948348	3.81861027354071E-5	0.39248217880332303	3.820967340504708E-5	2.350616708783299E-10	0.4082867917159001	-702.51331247866	50406.807914966754	8548.912963996074	9631.486447495497	1616.3225365964308	322.5713732090627	8	12	15	35	7	0.1782882199800897	0.33413418630742425	0.3055743584867535	0.1820032352257314	
80000	-10043.196015794492	-9256.616626262181	-786.5793895323116	-9256.616626262181	1557.030330379077	3.4478937982948348	2.4815990593348497E-5	0.4691381683086596	2.6256518356884377E-5	1.606945938245451E-10	0.5133655270409888	-734.697113350752	29503.86857012056	57655.52557111556	16728.161433250567	3078.8735126250426	122.53792086070904	3	9	21	37	7	0.19729868868565315	0.3261392475324429	0.30007832716975874	0.1764837366121441	
90000	-10136.25608153646	-9263.091853475202	-873.1642280612575	-9263.091853475202	3753.2009802904636	3.5581534041126432	9.075089804765224E-6	0.42046412667065036	9.349415885424297E-6	1.3973786192559091E-11	0.4111408663460669	-817.867464505981	172897.1343214587	55032.807531946535	29863.723655788835	6796.851493557198	504.0501498972827	9	12	12	37	7	0.1859457964079213	0.3261392475324429	0.3114312194474906	0.1764837366121441	
100000	-10155.256313973667	-9267.707164248253	-887.5491497254134	-9267.707164248253	5649.245029101548	3.5581534041126432	7.097537578217718E-6	0.4177064429421402	6.970310263154764E-6	8.379892494232991E-12	0.4215627495995946	-829.8329705528962	288294.15388936474	31691.402496249717	53519.03878639926	9474.352063113927	2183.407857113862	7	23	6	34	7	0.1859457964079213	0.3261392475324429	0.3114312194474906	0.1764837366121441	
110000	-10110.974342619744	-9259.669653391566	-851.3046892281787	-9259.669653391566	3308.881315482612	3.988746962836699	1.2289621761133258E-5	0.4563054306389534	1.2986126176901344E-5	3.208447458081865E-11	0.452358517509343	-798.8939510793259	100734.82171790775	24870.38307803977	2776.2409044502037	5581.039643620559	477.52265292562777	5	33	8	26	5	0.18410153014003894	0.3333813733867078	0.3099520810847754	0.17256501538847668	
120000	-10016.487836772552	-9258.926980451424	-757.5608563211289	-9258.926980451424	1075.6304714804976	3.8123374411037965	3.9078042786158826E-5	0.4571047075762625	3.890806819923106E-5	3.1995040708126574E-10	0.45812937587093033	-710.1616151058165	39630.72948708983	6323.571165568139	1806.1851422932584	2586.8304234308866	135.14981225788878	5	32	27	7	6	0.18410153014003894	0.32929288569065074	0.31866732178706036	0.1679382623822488	
130000	-10030.402857432726	-9286.45701222614	-743.9458452065869	-9286.45701222614	1024.1551600356577	3.8123374411037965	4.730585632912964E-5	0.4266045782478697	4.521925191191887E-5	4.6562547862779815E-10	0.4788772293539749	-697.4977945219055	34691.99539832548	7907.918767539881	2757.8302571079666	1500.2657492138349	200.42299933585372	2	36	3	28	8	0.18908329669643445	0.33390482403434046	0.31405538344337064	0.16295649582585328	
140000	-9912.398152121492	-9257.05668100923	-655.3414711122618	-9257.05668100923	339.1011746735672	3.9373370243524004	1.3434707232988667E-4	0.5119449322843252	1.3717320944156274E-4	7.102670010368503E-9	0.5795556535028551	-611.8350499752524	9997.925779282354	2930.1665405478966	605.948587247247	1484.7127579754406	33.32288091961609	9	28	31	2	7	0.18137757759338521	0.33390482403434046	0.3217611025464199	0.16295649582585328	
150000	-10038.135898294653	-9256.309543389041	-781.8263549056119	-9256.309543389041	1361.1044412759948	3.5012899130581796	2.5289661216160155E-5	0.5570196364266133	2.616265220775618E-5	2.1318199733729478E-10	0.5720595083982497	-733.6570136392032	103364.57248779696	15932.271196797967	2929.9437679148573	383.40614340031084	216.0007847960178	4	34	32	2	5	0.18137757759338521	0.3148202231451901	0.3217611025464199	0.18204109671500368	
160000	-9993.94224848637	-9269.067250270567	-724.8749982158026	-9269.067250270567	809.7741608216339	4.069550090997331	5.526417356168317E-5	0.5101626009680452	5.414285697694228E-5	8.561419042399259E-10	0.5223700197531022	-680.1726542138975	40761.15739023983	8444.221631594826	1167.5424487382952	295.3455443077764	184.58630759636486	2	36	31	2	6	0.19693454541596023	0.3200654547794788	0.3009589030895562	0.18204109671500368	
170000	-9954.691932060554	-9265.520935969456	-689.1709960910978	-9265.520935969456	521.4861113183554	3.4110579843748883	8.105052081141569E-5	0.5941121301464378	7.934400215491579E-5	2.5255409875129843E-9	0.6102798685206281	-646.8945671275134	24560.809214973862	7992.219069023377	812.8573749244218	75.63004739695522	75.0278827941044	4	31	33	6	3	0.19693454541596023	0.3368514129085381	0.3009589030895562	0.16525513858594434	
180000	-10083.39339098396	-9259.940428044349	-823.4529629396112	-9259.940428044349	2928.23275846893	3.4110579843748883	1.6006086240886606E-5	0.484702729577946	1.6393289407178442E-5	6.671626703935409E-11	0.49618747002569435	-773.033671488847	136208.40629374218	24779.001067218374	4064.1477201035586	224.3642286385293	533.9171308829463	7	27	36	4	3	0.19173450510460177	0.331412494310267	0.29191930719582854	0.18493369338930155	
190000	-9947.416425349686	-9267.26798497916	-680.1484403705244	-9267.26798497916	430.71609679809114	3.6285571328693185	1.0251204034470598E-4	0.43426081902843283	1.0538712216351989E-4	2.0864223043575418E-9	0.44789249457411323	-639.0408909020061	24118.41076542573	3060.599349885157	662.1614976339728	104.52996728754324	126.55341257623539	5	31	33	5	3	0.19970322215615563	0.330865251930388	0.30608208710381457	0.16334943880964065	
200000	-9902.293532547397	-9258.414381726423	-643.8791508209749	-9258.414381726423	323.1865550946825	3.6162347926794673	1.5811124624495547E-4	0.4998963171425486	1.6905942103382968E-4	6.623214300360123E-9	0.4903164914842439	-603.3660672283357	11281.277271670333	1930.6756053814142	570.9686718611763	292.7287995319625	293.880627542472	6	29	31	4	7	0.19970322215615563	0.330865251930388	0.30608208710381457	0.16334943880964065	
210000	-9889.881011931238	-9275.717090215296	-614.1639217159426	-9275.717090215296	180.29321689695652	4.103077846478662	2.1816623421033285E-4	0.41891944164216033	2.3413411436026078E-4	8.838995614351313E-9	0.4167102755150034	-578.257728898734	3817.398749590004	1209.8417112697775	391.3592869494538	109.74584165201732	64.53201996243459	11	27	32	1	6	0.18387587252365142	0.35242975472525284	0.2998374074595537	0.16385696529154092	
220000	-9879.245469359957	-9267.944041421371	-611.3014279385861	-9267.944041421371	184.41928900838818	3.321977104657412	2.5458174939037173E-4	0.4119546516137823	2.4784816125261787E-4	1.3950320032838227E-8	0.464328989067916	-574.2034858694645	16230.108961953969	1577.4590740223598	392.5205927857643	23.63576975005328	22.344853181244964	8	28	36	4	1	0.1834464779315316	0.34165374379103275	0.3110428129858936	0.16385696529154092	
230000	-9917.304334831197	-9267.751935884282	-649.5523989469143	-9267.751935884282	326.63956090031706	3.1583696243486035	1.5893490706619308E-4	0.4328756203211638	1.5726870802006067E-4	5.0327336392885775E-9	0.44753898303951156	-609.6424386519224	7146.92175462917	2061.5103713172716	569.3161842302142	191.42159867519234	411.66472432100556	5	30	26	6	10	0.18269916871528336	0.343700141073145	0.299524364730793	0.17407632548077745	
240000	-9926.272273054708	-9261.351858020587	-664.9204150341209	-9261.351858020587	351.3831189168095	4.421826165046964	1.1862042166158389E-4	0.4761442672414483	1.2110847561106944E-4	2.9263360246475185E-9	0.4592101749279382	-625.1036678726076	16010.04547944112	2001.350310926154	486.29887969472077	149.69096161268067	80.86987368134427	9	31	28	5	4	0.1667203153958242	0.358877950753384	0.30032540837001315	0.17407632548077745	
250000	-9983.831014172874	-9270.279535880787	-713.5514782920872	-9270.279535880787	587.5734212030542	4.352924968759466	6.172226235545186E-5	0.5850829368538563	6.703513907590169E-5	1.4846806301848608E-9	0.5893478327853565	-669.5626881978675	27946.237783138135	2985.8641646849183	903.2742878109245	699.9949547984305	117.7989304623214	7	36	25	4	5	0.17957314045002923	0.3299538096713396	0.3195033502848359	0.17096969959379407	
260000	-9963.310717350734	-9267.824192232758	-695.486525117976	-9267.824192232758	651.482823858606	3.2782271102598513	5.9776091658596015E-5	0.5371471324176282	6.693224186174967E-5	1.0933584689163676E-9	0.5064021931079487	-651.9335171871907	71410.52685532709	4704.6390181382285	802.376013592453	69.86039602678684	83.37787316353072	5	34	31	4	3	0.19016619528017623	0.3193607548411926	0.3195033502848359	0.17096969959379407	
270000	-9998.939837842265	-9260.406850998736	-738.5329868435286	-9260.406850998736	848.194670121899	3.9094766491217214	4.729893390432275E-5	0.5434806061207391	5.127379934322253E-5	8.025256834236787E-10	0.5726121056843554	-691.6719058053628	51741.23159927499	8809.023101568482	1360.369770614497	932.4988552526701	450.9970075831974	6	29	37	2	3	0.1788330673622003	0.35410825864630524	0.29608897439769916	0.17096969959379407	
280000	-9922.281304170318	-9276.728646974689	-645.5526571956291	-9276.728646974689	279.29946758131007	4.699818447494788	1.6601191544356715E-4	0.5065297501556375	1.5770523357185382E-4	6.352737039702121E-9	0.5121416801168187	-605.1732859335601	10239.861087507834	2130.0039704789187	303.8254119367539	400.1937372741559	96.12648333944813	7	33	5	26	6	0.17873437230557537	0.35410825864630524	0.295218761996609	0.17193860705150915	
290000	-9953.871220902605	-9270.617877832507	-683.2533430700989	-9270.617877832507	411.991335629545	4.018583953685079	9.988912409357625E-5	0.42877333363841874	9.824381856349502E-5	1.8179234700795634E-9	0.43613643305352534	-639.6181692113012	10526.201922062703	4247.510753464652	3471.411168722494	740.6545052671178	308.71606837259264	6	25	5	34	7	0.17873437230557537	0.34246770527420456	0.295218761996609	0.18357916042360983	
300000	-9938.129051195052	-9271.261825267466	-666.8672259275859	-9271.261825267466	513.1756190528366	3.9056938452969954	1.1534776525760341E-4	0.44267868357788714	1.1288333252831742E-4	2.7574867033750883E-9	0.4516335918630433	-622.9140914803722	23126.604078139804	2444.1020471626985	2934.334898355126	474.6973624091671	131.26199177222497	6	23	7	34	7	0.17730471074455575	0.34389736683522415	0.295218761996609	0.18357916042360983	
310000	-9911.610345995075	-9265.327653612212	-646.2826923828642	-9265.327653612212	367.50648749471804	3.9056938452969954	1.4929907936037361E-4	0.4357748949107016	1.5363176743424145E-4	4.4753882398739304E-9	0.4324320348906982	-604.2548084517014	11895.646020472019	2035.0147496461254	1846.936559342488	376.1848834319489	289.8995293794398	6	25	1	41	4	0.17730471074455575	0.34389736683522415	0.295218761996609	0.18357916042360983	
320000	-9972.406680869275	-9263.250561859384	-709.1561190098912	-9263.250561859384	807.0245597015954	3.683235040793064	6.366594490101862E-5	0.6505382113917857	6.544391264877901E-5	2.1987741361232966E-9	0.69725897779211	-664.7609210670622	20966.858449942476	6140.214714213978	1506.754400714254	638.5061273882399	139.968417179253	11	16	18	24	8	0.17730471074455575	0.3482674272325597	0.30247059409875615	0.17195726792412708	
330000	-9917.857598196904	-9271.464478321986	-646.3931198749177	-9271.464478321986	297.15825829861495	3.683235040793064	1.3304352013385968E-4	0.5891368795509335	1.4360998605396122E-4	6.374982981651449E-9	0.604323129042443	-604.288445135921	6765.4822196773775	5801.095690833832	1187.4404530608313	595.6700702970312	95.28586110315656	12	6	23	27	9	0.17992948869846354	0.3456426492786519	0.2933538308298877	0.1810740311929956	
340000	-9866.176954473689	-9257.808404321207	-608.3685501524808	-9257.808404321207	190.81704969394352	3.616938240381201	2.144610146450614E-4	0.6257882446853124	2.098997583855319E-4	1.771537535090989E-8	0.6375587118174696	-568.1066899136936	9431.634885553283	4946.262142534049	415.2807057012865	217.39309342882098	43.569393294719596	5	11	46	7	8	0.1822157690611135	0.3466338456863083	0.2997002914035482	0.17145009384902876	
350000	-9912.24546159163	-9261.984747095807	-650.2607144958231	-9261.984747095807	284.2943032629596	3.847886507600924	1.3908839282492826E-4	0.5881824129359668	1.3808943289351553E-4	6.977127824352862E-9	0.6220139182649277	-604.6565973881712	12001.002047687736	6219.276805327515	804.0550464435762	1927.6072647720573	247.39418912817348	10	6	40	2	19	0.18505387917349572	0.3466338456863083	0.2997002914035482	0.16861198373664654	
360000	-9965.230610824668	-9270.07649772254	-695.1541131021282	-9270.07649772254	605.5868024531355	3.5533645623665677	6.863768279503289E-5	0.4780555013225266	7.061650886244067E-5	9.440454422741631E-10	0.4521762775701679	-651.3988820114647	18622.285708822434	2845.332095975841	1677.2418585709363	956.544656881195	343.9583691349502	16	13	10	21	17	0.18505387917349572	0.33188155725217666	0.3144525798376798	0.16861198373664654	
370000	-9970.399762253886	-9277.899194606549	-692.5005676473373	-9277.899194606549	689.4718238385818	3.5533645623665677	7.855576818400944E-5	0.5430283893582627	7.900858226069624E-5	1.7441936420921995E-9	0.54269434092332	-647.7513577631375	21926.65616379732	4104.417388975994	2642.16396588883	874.067405640261	190.7589845923996	9	20	13	25	10	0.18505387917349572	0.33188155725217666	0.3181165557771677	0.16494800779715865	
380000	-9985.420724410971	-9260.685265022026	-724.7354593889456	-9260.685265022026	1053.6899990243503	3.4572005055961323	5.591187476869558E-5	0.6251791108363234	5.796150470229066E-5	1.4135918932728474E-9	0.6677091561969325	-676.3177187458572	33344.18390293497	23337.898919066527	6049.859121060239	518.0940949034733	452.73937323748487	1	7	34	9	26	0.18505387917349572	0.3290127902572759	0.30836538774376565	0.17756794282546146	
390000	-9935.697817110731	-9264.33115312771	-671.3666639830215	-9264.33115312771	412.57772900872845	4.098802952863312	1.2860460074666657E-4	0.5021700336034389	1.2937607701601664E-4	4.814861211988306E-9	0.5432366740841096	-626.705275218185	17937.065876076784	15631.372504352421	2006.0163726286955	352.94216369582244	117.30912443925291	6	10	33	23	5	0.18505387917349572	0.31912514206121423	0.30836538774376565	0.18745559102152318	
400000	-9909.018928599928	-9265.599196970921	-643.4197316290059	-9265.599196970921	280.52968903539056	3.713804300510862	1.42219341688636E-4	0.518397691283308	1.482747190671869E-4	6.369556976112248E-9	0.55672578654857	-601.0179315949874	14214.692586970932	1484.4077235467284	1894.8919051253947	293.58342895662855	245.88301400901358	10	24	9	28	6	0.18940811949612202	0.31912514206121423	0.31856371749194506	0.1729030209507175	
410000	-9878.97650987061	-9267.436810776722	-611.5396990938872	-9267.436810776722	214.3748363079456	4.252844967420634	2.103624375847051E-4	0.4584715942474567	2.1351578562980208E-4	1.0312441062499113E-8	0.48715086043253025	-570.1194018123759	6417.846208936201	613.6055794094286	2023.5016259875356	326.10887107324925	60.488084744476474	9	10	16	33	9	0.18395104050673328	0.32458222105060297	0.3162694276370022	0.17519731080566037	
420000	-9882.485209876146	-9257.868629095054	-624.6165807810926	-9257.868629095054	226.73530746016652	4.252844967420634	1.7745955308110333E-4	0.4189655612761375	1.8076110327923286E-4	5.33001356887928E-9	0.4131097755035245	-583.4771820021707	9166.6415044987	1010.8956803863462	1606.9327519894582	560.2868646515552	18.219883623093835	8	17	14	31	7	0.19237644314212854	0.32458222105060297	0.3162694276370022	0.1667719081702651	
430000	-9917.270074154167	-9272.50196337083	-644.7681107833365	-9272.50196337083	257.4977407764418	4.252844967420634	1.5597505655999352E-4	0.3396173187537324	1.6124584420486754E-4	2.9468630476049168E-9	0.3570795745966079	-601.2111787057972	7262.873184519188	2241.15149618138	6606.722527125359	416.0634415644714	15.343415375476583	9	21	3	38	6	0.19237644314212854	0.33532518490294516	0.3162694276370022	0.1560289443179229	
440000	-9918.974600354544	-9264.413334324665	-654.5612660298799	-9264.413334324665	281.55576134188954	3.660999504679035	1.3724563142033356E-4	0.48892949137626646	1.4520464003491224E-4	4.3602323688235175E-9	0.4714476990755855	-613.2820754515632	5999.538649775678	1575.4189868148578	2077.733632980005	747.951872925894	51.6068550509178	6	15	19	29	8	0.17770362524595196	0.34999800279912174	0.3162694276370022	0.1560289443179229	
450000	-10030.055490812561	-9264.901440479069	-765.154050333493	-9264.901440479069	1057.3476893941831	3.662060279459659	3.348835972810643E-5	0.4390552400136981	3.580858496011441E-5	2.246222306140128E-10	0.4413686156456112	-718.0296988397506	43354.59453548632	6582.643232489953	3392.663929811353	1849.3051632919257	77.868547786445	8	34	8	21	6	0.17770362524595196	0.34999800279912174	0.3162694276370022	0.1560289443179229	
460000	-10040.685287254406	-9268.67527867682	-772.0100085775861	-9268.67527867682	1638.665917532909	3.662060279459659	2.9158975928816507E-5	0.406336634311965	2.911787621028484E-5	1.5528784724059806E-10	0.426581554385873	-722.2487076113799	52220.958948782056	4176.785400662173	8527.151472016541	1629.490694588097	1609.4817303204907	9	25	12	13	18	0.17911820699517683	0.34532416599155696	0.2945531754923093	0.1810044515209557	
470000	-9950.055192875152	-9254.905243706746	-695.1499491684057	-9254.905243706746	654.6087542077141	3.662060279459659	6.769254614544781E-5	0.4637416080571285	7.210438227358696E-5	1.016943009725695E-9	0.4585105979721588	-645.6299998306306	36312.51910969763	1254.8916054875926	2633.1057051049247	6165.677811472547	905.8399333003994	6	12	16	7	36	0.18564248766999358	0.3314465914204132	0.31525328609123415	0.16765763481835785	
480000	-9899.821753579674	-9257.70401500839	-642.1177385712839	-9257.70401500839	385.2176384244092	3.662060279459659	1.637418173006367E-4	0.5320390225802619	1.5963482571224483E-4	8.489224977118255E-9	0.5705181514327597	-599.6366531083632	10799.290132351358	633.4616018720875	1473.0768469499192	721.9515512727459	217.14391593814582	10	11	19	17	20	0.18564248766999358	0.33295749790404106	0.31525328609123415	0.16614672833473004	
490000	-9921.589364294201	-9274.080468197159	-647.5088960970428	-9274.080468197159	236.00020031425814	3.5608040936816123	1.936875316483632E-4	0.46625310533262143	1.9019166788636596E-4	9.126029210562696E-9	0.4957962221813465	-605.8012612590464	11546.242457930977	6272.623068378783	1211.2974165352387	349.9704930414646	47.47356240272217	8	6	27	31	5	0.18564248766999358	0.33295749790404106	0.31525328609123415	0.16614672833473004	
500000	-9909.433127075266	-9260.416582660815	-649.016544414451	-9260.416582660815	236.20743711341473	4.049026862431613	2.0199001095361652E-4	0.5423438558041407	1.8850595463145852E-4	9.432738263640601E-9	0.5104535634848013	-607.3449882989523	3461.9734818833203	2572.0634887704255	2583.267246597101	998.6320815366248	60.71045761892634	12	10	5	42	8	0.19483752989320183	0.3180862543794015	0.32009042562191825	0.16698579010547718	
510000	-9979.864484696858	-9262.686030068377	-717.1784546284824	-9262.686030068377	526.4103067515284	4.049026862431613	7.797884756991301E-5	0.5670182411677531	7.206869696813823E-5	1.6237734011309016E-9	0.5516616424654331	-671.5536223040044	21931.887660856257	3984.0252538951695	3263.024984543137	1304.9250059935791	40.92047847508866	9	29	3	30	6	0.18791630066792533	0.3255802667587344	0.31951764246786185	0.16698579010547718	
520000	-9937.709792032147	-9258.5289019387	-679.1808900934459	-9258.5289019387	307.2675399141213	3.498021655982564	1.3246085252154778E-4	0.4316647485599712	1.3328988106821289E-4	3.6713203257533413E-9	0.4596491634056052	-636.30587297509	12848.790367330226	3717.909694484647	1848.1988843383463	925.3121375570744	94.8185391300769	8	2	26	32	9	0.18791630066792533	0.33872306111100076	0.3063748481155955	0.16698579010547718	
530000	-9956.18544355128	-9276.173605868267	-680.0118376830129	-9276.173605868267	416.2240731268117	3.7595158828630133	1.0494089301526546E-4	0.3905299806630657	1.0436015547484583E-4	1.7354209488613574E-9	0.3990710148773928	-635.1390294101685	30849.729621691313	4570.82692900332	2766.1626036719963	858.219020270008	90.92436428834546	5	1	30	33	8	0.18206980670903047	0.33446968177341035	0.3106282274531859	0.17283228406437204	
540000	-10022.972923397125	-9257.534686316607	-765.4382370805179	-9257.534686316607	1189.3559226656007	3.7595158828630133	4.5005365843654884E-5	0.4558823577671033	4.387787393048987E-5	4.162379861863594E-10	0.46643093499923216	-718.1860059567822	21716.83334036154	9161.8263573164	4312.433474982987	2790.1157747709035	420.6023541745012	14	14	20	20	9	0.17753974315632526	0.33899974532611554	0.3106282274531859	0.17283228406437204	
550000	-10103.374921096394	-9252.405657777388	-850.969263319007	-9252.405657777388	3374.0010166082484	3.7595158828630133	1.398290987963637E-5	0.4355029098475759	1.3768864663456072E-5	3.599042577022974E-11	0.44525475175249934	-795.614122227462	276709.0493817698	28581.274552328818	18752.995165909124	7385.0045318154525	322.9888155015501	8	13	15	32	9	0.19117752101977226	0.33899974532611554	0.2968428006207236	0.17297993303338735	
560000	-9991.070636989878	-9271.641177073674	-719.4294599162042	-9271.641177073674	672.9609621863144	3.850737677763253	7.341288235366945E-5	0.39308741334389125	7.230477942548042E-5	9.372734858379415E-10	0.41081817354233396	-673.6984457552359	24342.117654616006	5364.944164537591	1554.2992209436804	2143.5585497087354	159.4957867804497	10	22	18	20	7	0.19117752101977226	0.34612956271006456	0.2897129832367746	0.17297993303338735	
570000	-9904.913300989825	-9263.193823645282	-641.7194773445424	-9263.193823645282	351.49972058838875	3.850737677763253	1.785659182277078E-4	0.5261898270018082	1.6737968797031103E-4	5.888874438106619E-9	0.46294840243010843	-600.2765630105223	6998.857811808497	1560.4413974227868	1995.9320720466396	632.0563305433069	46.15767795640655	11	8	12	37	9	0.19117752101977226	0.34612956271006456	0.30726444079102166	0.15542847547914027	
580000	-9904.210462074214	-9268.947748758408	-635.2627133158061	-9268.947748758408	248.23659141246955	3.537641251178405	1.9863282579221853E-4	0.4426542585624429	1.9861648780494632E-4	7.399198732218812E-9	0.44462810794239593	-595.5479716927921	5364.068935453463	2169.8122139312336	1388.297278789195	449.5680041361996	45.51427815265916	9	17	6	36	9	0.19117752101977226	0.34612956271006456	0.29351147844005243	0.1691814378301095	
590000	-9862.103866039104	-9271.374626232395	-590.7292398067091	-9271.374626232395	147.64962269794336	4.1869369620941255	3.5556622131014033E-4	0.5042189976819973	3.4246535601014305E-4	2.8123288586707706E-8	0.5030859415495236	-550.7041436691834	9082.813021207272	1867.7209453823625	889.5750658459675	342.6947487498824	33.77755534617984	6	8	30	25	8	0.17973133906124567	0.34612956271006456	0.3139054237996534	0.16023367442903513	
600000	-9917.199026298276	-9279.426159002107	-637.7728672961688	-9279.426159002107	336.7620351104898	4.1869369620941255	1.30272207462099E-4	0.48547288347369577	1.3470640023312494E-4	4.535666838708379E-9	0.5219079439104102	-593.5285540657035	34543.35756984612	1448.4427228404406	1966.1077274307706	470.57246865604185	134.2024837896111	3	22	10	34	8	0.18090369342534499	0.34399772043250626	0.31273306943555407	0.16236551670659344	
610000	-9943.024510339852	-9257.998741018318	-685.0257693215332	-9257.998741018318	659.1432672329798	4.1869369620941255	7.87540275630684E-5	0.4553117339433809	8.005626584184945E-5	1.4345222110190981E-9	0.4893012107898031	-638.8200082600707	31673.1533160957	1246.6155516528768	2906.2636833205315	1178.8887636259071	273.32711946842664	4	17	17	32	7	0.19170659348629435	0.34464858321523406	0.3019301693746047	0.16171465392386566	
620000	-9899.146912216407	-9285.631991936378	-613.5149202800287	-9285.631991936378	154.98838995067845	3.9322842941386535	2.324175207237691E-4	0.41175488307915026	2.3958144414766265E-4	1.0590282477386394E-8	0.4367475310102276	-574.162687370372	7691.987639889559	2281.7220366691777	839.8011341582597	330.55160680387104	24.670250694821664	9	3	28	31	6	0.17237544931884993	0.34685055197596676	0.30525659408278777	0.1755174046223943	
630000	-9882.73822165684	-9277.289021313274	-605.4492003435664	-9277.289021313274	168.17235097263037	3.8677635085220055	2.443979842454131E-4	0.36774804900510666	2.6962676406195083E-4	9.744593344718611E-9	0.39194985838330315	-568.4079012740978	6213.2311821772955	1459.7701355677448	169.63664619556437	227.36177198425	37.64415225621059	10	30	14	16	7	0.17742602736732585	0.34685055197596676	0.29459356675746623	0.1811298538992399	
640000	-9915.251320983463	-9262.566694500352	-652.6846264831103	-9262.566694500352	287.9033486819125	3.8677635085220055	1.4591594974261375E-4	0.4414338882439986	1.5510585722005714E-4	5.083697670970389E-9	0.4743034029364303	-611.7536083355766	9222.582447348279	2864.2712009134593	1809.2317326360937	333.5695865759345	42.96772807327973	8	20	16	29	4	0.19130784966805325	0.3412816948182173	0.3003057330507398	0.1671047224629884	
650000	-9928.797716426794	-9261.815931283729	-666.9817851430644	-9261.815931283729	399.3980427078615	3.607551424449562	1.1083461475693296E-4	0.5773483099230694	1.1068421546262551E-4	3.711820593700143E-9	0.541644256154041	-622.5062788137843	22285.873329410246	1821.9068880505288	2898.2596997869477	641.2250590650655	47.16878185375367	7	11	18	34	7	0.19130784966805325	0.332780129983001	0.30555765487539294	0.1703543654735516	
660000	-9953.945020478477	-9252.555453776604	-701.3895667018729	-9252.555453776604	603.778019444933	3.334224644172867	7.672349146565038E-5	0.4782098508999215	7.753173892575563E-5	1.3568362355984237E-9	0.4752757501718907	-656.7026814435472	25295.941324550186	4890.287693463353	2636.9413863216323	822.04331979018	145.64030924597247	7	19	8	35	8	0.1846397158525476	0.33717025513486026	0.30783566353903935	0.1703543654735516	
670000	-9862.670709935737	-9270.03459368731	-592.6361162484287	-9270.03459368731	178.98679663535503	3.930249149280915	3.100393892596039E-4	0.44787009941557715	2.883752182978851E-4	1.3514821795148448E-8	0.40945895157845624	-554.5145390161714	5138.100192324979	979.2443329489721	973.1612060355401	247.99002547778292	30.5834148187482	8	17	9	37	6	0.1846397158525476	0.33717025513486026	0.30783566353903935	0.1703543654735516	
680000	-9884.964313469114	-9255.969143286879	-628.9951701822363	-9255.969143286879	289.23794263881405	3.930249149280915	1.786780083747133E-4	0.44354769119110654	1.618938078080846E-4	4.196713409254002E-9	0.3956779023753666	-586.2379934763231	16083.480757436548	915.9118822486764	2179.460369126508	392.837813319062	45.3790144488011	6	9	16	38	8	0.1846397158525476	0.3368012975668066	0.30783566353903935	0.17072332304160526	
690000	-9862.11231343281	-9259.794566164546	-602.317747268263	-9259.794566164546	181.23068008839184	3.930249149280915	2.5344670936520384E-4	0.45334301464984617	2.396390830564873E-4	1.1559953072910504E-8	0.4447569452041319	-560.258663896353	7743.35160269277	1134.5085147840164	3212.8155524766303	263.54979997654243	51.91463839655069	9	14	6	42	6	0.1846397158525476	0.3368012975668066	0.3077895479311792	0.17076943864946542	
700000	-9910.316256615308	-9257.713448479913	-652.6028081353943	-9257.713448479913	410.99238034467913	4.020326244937739	1.363752444996346E-4	0.4618647414609125	1.3201986901519662E-4	4.00070221953251E-9	0.4779078527772628	-610.5959482721523	16816.990144798252	1865.2837083544496	1255.6868358746165	520.3907187499431	82.43831591636955	8	27	9	25	8	0.1846397158525476	0.3225128356704068	0.3077895479311792	0.18505790054586524	
710000	-9951.4769868246	-9274.602844806614	-676.8741420179873	-9274.602844806614	526.3681049422155	3.9153818265650155	9.344166044531473E-5	0.36508991801385937	9.313363190088903E-5	1.2055011452996384E-9	0.3854418890827885	-631.9022128764079	36088.2670244969	6056.8971649922805	336.90969479008805	797.2292241318557	247.84758352329746	7	24	12	27	7	0.1879345609501671	0.33378321420341345	0.29322432430055295	0.18505790054586524	
720000	-9932.296436871908	-9280.031599325786	-652.2648375461221	-9280.031599325786	432.22162800302016	3.5118584741640824	1.0083092881740665E-4	0.45690265834640903	1.0224367107404509E-4	2.226655931356504E-9	0.461356041205724	-605.390723608671	21481.774556511198	3585.7862707477525	94.4946955284373	689.010373476163	57.620052573328515	8	23	13	26	7	0.1879345609501671	0.33378321420341345	0.29322432430055295	0.18505790054586524	
730000	-9855.26998399778	-9265.286581215643	-589.9834027821353	-9265.286581215643	164.53363524648105	3.6671972235625674	2.2299156334685234E-4	0.519589885834453	2.6493960248431337E-4	1.942731118228309E-8	0.541228422325448	-550.6706321393144	9973.910408957552	1815.1089491588873	77.30809281939825	221.9842690419923	41.16872571481984	7	24	14	27	5	0.19249546427847944	0.3292398594128408	0.2977676790911256	0.1804969972175529	
740000	-9875.724267895575	-9296.623701917651	-579.1005659779231	-9296.623701917651	143.03008531217745	3.782361658587707	2.9392126137651493E-4	0.3989603955066327	3.1782604275832927E-4	2.0481235568417995E-8	0.4686830581285846	-543.4435419807634	3027.3602411305596	1022.0616048195548	251.25519655794903	249.03899077855263	29.049834714916354	10	24	1	35	7	0.19845450843037749	0.34073411946424	0.2977676790911256	0.16304369301425564	
750000	-9857.142457303944	-9270.49678623368	-586.6456710702639	-9270.49678623368	116.76521385080312	3.782361658587707	3.259221902195723E-4	0.5600905295880576	3.2805845754714177E-4	3.301498962736514E-8	0.555523430319925	-546.8305191635903	3762.439821195496	4599.525584062549	1161.1170009813975	245.84157516842086	31.46929732971096	5	3	29	30	10	0.1961979627561927	0.3410557907807775	0.3000242247653104	0.16272202169771807	
760000	-9855.323791859571	-9269.388162861773	-585.9356289977991	-9269.388162861773	109.14978372150829	3.782361658587707	3.259673589743936E-4	0.483531858906056	3.213925065852894E-4	2.2511241762291082E-8	0.46639364129895644	-550.032821056234	5225.059927297035	1070.9933650737019	203.9248390634445	143.89850032363805	20.86050816182985	15	28	5	21	8	0.18109639154812726	0.34416067011760915	0.3000242247653104	0.17471871356895188	
770000	-9850.623097547013	-9276.387472983382	-574.2356245636314	-9276.387472983382	105.75731791401832	4.038281645092564	3.235876946278816E-4	0.5604599200302218	3.208610097337339E-4	2.4208198185857036E-8	0.5154410714214277	-538.4467459491561	3793.1160498867375	945.530506183685	254.1694772493378	162.82955093122504	7.254890921349887	10	28	14	20	5	0.1794033751853857	0.3458536864803507	0.3000242247653104	0.17471871356895188	
780000	-9834.556233551475	-9258.46937333264	-576.0868602188356	-9258.46937333264	120.82760983343479	4.038281645092564	3.3377007432167517E-4	0.5418436826214705	3.115111627379623E-4	2.8687493436766854E-8	0.5290448171463605	-538.7527386274844	4949.998185131865	934.7363258028744	151.89865479985792	283.05668404868237	11.024365224404397	8	31	28	4	6	0.1794033751853857	0.3318649635413122	0.3107740225218012	0.17795763875149964	
790000	-9837.68343432572	-9249.682779961804	-588.0006543639149	-9249.682779961804	154.5726773462799	3.7774667582940196	2.3731256930003603E-4	0.6201211141900823	2.4382714354677308E-4	2.4914017769763236E-8	0.6880098109931605	-548.2897137154105	9175.651663160525	1768.782413492535	81.63009214429462	244.74841124487477	25.174526284010188	6	30	13	21	7	0.1794033751853857	0.3318649635413122	0.3130315958807151	0.17570006539258573	
800000	-9870.997975370601	-9259.094700168971	-611.9032752016293	-9259.094700168971	222.169583609293	3.682125806121152	1.9003894224609255E-4	0.662457428820795	2.002474703127272E-4	1.5773630700487328E-8	0.6585078227327138	-574.1741956820313	8736.059662855287	1006.7896598876546	175.50317704987947	149.84709566243924	73.59660861037476	7	35	21	13	1	0.19151022663505457	0.33179752249717986	0.3009247444310463	0.17576750643671807	
810000	-9885.197006480128	-9272.75012367296	-612.4468828071682	-9272.75012367296	243.57253359156502	3.1820992959488814	2.388111720251979E-4	0.5051445466116328	2.3560163949264544E-4	1.610215131053702E-8	0.5192501823062504	-570.0812114362436	26311.834780605088	1492.1991340182071	295.10429814480983	606.3484471694534	90.98546808820937	3	37	25	6	6	0.19030744320999735	0.33179752249717986	0.30690204811213095	0.1709929861806906	
820000	-9901.269889560837	-9274.004084931297	-627.2658046295408	-9274.004084931297	348.6980337908682	3.4196091271105358	1.5829494503707232E-4	0.451163946648788	1.6535963752208754E-4	4.961517714601056E-9	0.4520378478508195	-586.6708070387866	21138.871934996085	1886.1938846910032	463.27945708977853	317.39958234658303	57.40494348823434	5	33	10	22	7	0.1852602776604779	0.33179752249717986	0.3119492136616504	0.1709929861806906	
830000	-9952.078987956278	-9258.21900686757	-693.8599810887089	-9258.21900686757	491.2601151493335	3.6656245005004995	8.365802540809593E-5	0.4061656296608923	8.232786553612713E-5	1.2143375224309718E-9	0.434273089365212	-646.7208610585828	40487.00928782872	4942.194944508195	7270.715869861984	729.1790018113941	210.2885102129852	8	24	4	33	8	0.18641194604754283	0.33683330602418404	0.30576176174758135	0.1709929861806906	
840000	-9936.973326942783	-9258.739558364634	-678.2337685781498	-9258.739558364634	400.22632124494294	3.367600527592619	9.09672958656627E-5	0.4322150409511639	9.640489151257899E-5	1.7856563528495374E-9	0.44519293860769266	-634.1018940093076	33216.81148890181	3011.0086650424946	2116.2903453422196	652.193553781807	73.06277210618568	8	3	25	32	9	0.18641194604754283	0.33683330602418404	0.30576176174758135	0.1709929861806906	
850000	-9954.255649125167	-9257.555388173247	-696.7002609519208	-9257.555388173247	676.288389974589	3.4686429293270273	7.255122521278191E-5	0.5046701075837694	6.86578891193844E-5	1.0997791093451702E-9	0.47462565271496315	-651.684461213271	26560.560720589016	4801.138899238075	3327.9529720997702	745.4041777571874	73.90927476160678	7	3	29	31	7	0.18641194604754283	0.3431089265183778	0.2900696190067266	0.18040950842735154	
860000	-9996.222068199595	-9262.60844243064	-733.613625768956	-9262.60844243064	934.9264575569061	3.789337564994472	5.9088228236134826E-5	0.628917333186496	4.979125118336777E-5	1.1861694733065705E-9	0.6486246266002945	-684.4402128875031	63909.73443658276	4566.736158047443	4953.458860408126	414.4178413738409	856.5028585472145	13	21	7	18	18	0.18641194604754283	0.31328693402986413	0.3198916114952403	0.18040950842735154	
870000	-9915.915093395572	-9247.422974345829	-668.4921190497431	-9247.422974345829	391.90544911952804	3.789337564994472	1.1301513666871043E-4	0.5607910605832471	1.0380260863746758E-4	3.540081232504624E-9	0.5641091061180877	-626.8826093283391	14096.462229873467	2264.946785504983	805.5095641600182	431.6093102587767	182.03462189270044	8	34	8	20	7	0.18641194604754283	0.3467357990197403	0.2915517004826869	0.17530055445002882	
880000	-9922.855034389217	-9265.526617322388	-657.3284170668277	-9265.526617322388	420.5346872965782	3.469473818506259	1.2743293008618293E-4	0.6147407227109054	1.1531809525274728E-4	4.331328642642668E-9	0.5793445321505241	-616.0961522413494	14812.214218049374	1191.8238263568946	430.1679376529158	103.55882082408179	303.74833833827364	11	40	17	8	1	0.18641194604754283	0.3346517322679443	0.3067593148455663	0.1721770068389454	
890000	-9860.23893140527	-9255.666711768348	-604.5722196369228	-9255.666711768348	191.8146596414974	3.453663832892203	2.5175903910086995E-4	0.6441159044126483	2.3875535620383504E-4	1.8715819425788023E-8	0.5803141212694074	-567.7847249149336	4603.660243067134	707.9001311282923	361.6435364967428	204.8767419151957	40.066209490742295	8	33	19	10	7	0.18641194604754283	0.33425191040448904	0.3067593148455663	0.17257682870240068	
900000	-9944.163290486382	-9277.632300887133	-666.530989599248	-9277.632300887133	474.5598486914474	3.453663832892203	1.089621610267419E-4	0.48558485365154896	1.0886200304062236E-4	2.7144962717171296E-9	0.47840443211127376	-623.3764678193361	40982.98172638561	1816.747073759256	907.5450260797264	425.41710916353776	153.3385528079809	7	33	23	7	7	0.1724622217409626	0.32978061168101713	0.32422591100155834	0.17353125557646076	
910000	-9878.307189034223	-9273.107615635538	-605.1995733986868	-9273.107615635538	194.51148728148164	3.321384364449663	2.1116583826182405E-4	0.5754372026017727	2.2477286441733915E-4	1.5266266297033753E-8	0.5744571261002679	-569.9423572625941	4145.707080586508	705.9490393993209	231.6385227001182	74.42944058567348	76.16813108754738	10	35	24	4	4	0.1724622217409626	0.3260066085083616	0.32422591100155834	0.1773052587491163	
920000	-9847.768482435697	-9272.891431728025	-574.8770507076722	-9272.891431728025	195.53014740415415	3.6049335895945065	3.5968056824351905E-4	0.5714682530345929	3.5234246909314525E-4	3.676443067358596E-8	0.5349637385401097	-537.9950211291132	3797.4538855435844	719.645920384314	163.25147008951856	301.67838753562796	69.16097726625321	10	27	10	22	8	0.1854627016447676	0.3260066085083616	0.3138695949976486	0.17466109484922102	
930000	-9859.386374093547	-9281.761050613126	-577.6253234804208	-9281.761050613126	142.29680788496563	3.8836764930844008	3.560192891745953E-4	0.5472029610327143	3.612879317469993E-4	3.42774429511694E-8	0.511741897675842	-544.7421085103198	1574.5974504075887	844.581408208268	209.62248506724487	70.74454023638204	11.837416163002702	16	19	35	4	3	0.1854627016447676	0.3260066085083616	0.3138695949976486	0.17466109484922102	
940000	-9881.675329327454	-9263.00520481417	-618.6701245132846	-9263.00520481417	428.0643300939229	3.8836764930844008	1.9151543718590457E-4	0.5326232019377879	1.7480070203770916E-4	8.846271140349489E-9	0.5143390643038552	-579.5577918276814	15185.534228792747	1301.6655762778248	318.6333666697898	135.02512151348276	105.92472852944175	4	31	33	6	3	0.1859557303273811	0.33178375688728606	0.30001586192148555	0.18224465086384617	
950000	-9883.01747549583	-9272.124684644758	-610.8927908510715	-9272.124684644758	201.82148366706122	3.8454949263920413	2.3446985492174926E-4	0.56144199157193	2.2304313354608632E-4	1.627179932555632E-8	0.5860750899892354	-570.2571803983324	7681.6648604482225	1225.3042060381617	286.46391499708557	686.3199866004444	61.28315611974951	4	38	23	5	7	0.1859557303273811	0.33178375688728606	0.3034153441347181	0.17884516865061362	
960000	-9802.70488565466	-9259.242084192754	-543.462801461907	-9259.242084192754	93.09084957469686	3.9158436888623895	4.2489108980324546E-4	0.6544965677283152	3.9526974286984996E-4	8.326687445035272E-8	0.6941668303758778	-512.1696818280084	2671.8923629742676	560.5515143958071	163.03155034190726	9.167528688755773	3.8137613409362	10	33	26	1	7	0.1859557303273811	0.33178375688728606	0.3034153441347181	0.17884516865061362	
970000	-9822.695343384314	-9256.657821940837	-566.0375214434774	-9256.657821940837	113.71035354529148	3.9158436888623895	4.049399571291874E-4	0.7638618501302428	3.3992697304541757E-4	5.92829265870392E-8	0.6849000176892217	-527.763546794134	6019.744449994222	588.4125520218275	245.69882191980952	337.17759295897804	6.898922056052349	7	34	24	5	7	0.1842444917502486	0.3334949954644186	0.3034153441347181	0.17884516865061362	
980000	-9898.030919388455	-9282.840602571261	-615.1903168171947	-9282.840602571261	195.2653952011688	3.772491297077238	2.1340920115290403E-4	0.5083830757704598	2.12948706533416E-4	1.0092831728003783E-8	0.4711950117800413	-579.8657381662396	4313.537327332191	1081.1448960194955	356.4501853815134	62.59508558387131	29.719828701573196	8	33	29	3	4	0.2048621293253966	0.32589192171355225	0.2973693119746082	0.1718766369864419	
990000	-9966.610759648513	-9282.301851717195	-684.308907931318	-9282.301851717195	568.5925589416211	3.772491297077238	7.382993777628596E-5	0.4795047998764754	7.41942538263517E-5	1.3490315397393834E-9	0.47839491981288257	-641.5785825168049	33649.50771067715	1652.2950911031019	236.77505764432118	500.911638793208	114.0979948542755	7	44	7	12	7	0.1812358685240198	0.32577018377567896	0.3255689409131538	0.1674250067871464	
1000000	-9867.998966978641	-9254.01564028157	-613.9833266970707	-9254.01564028157	203.67315303656432	3.6504580892889935	2.0490857319214195E-4	0.5320199526709863	2.001958203428838E-4	1.1658501045539588E-8	0.5465392703040991	-573.3791059278286	24611.5237826948	822.4790408566246	202.872036303001	343.7258841699693	49.36710520863933	7	37	4	22	7	0.18666990841211772	0.33055555770053896	0.31534952710019587	0.1674250067871464	
1010000	-9907.322014435627	-9263.135624940587	-644.1863894950401	-9263.135624940587	279.77420378213225	3.55563812103644	1.6389322015381583E-4	0.5848984467261185	1.4763722075162019E-4	8.021603392681554E-9	0.5993447122947467	-603.5792180583296	10107.163817164583	1507.3465353348408	587.0592355422548	539.2880984891583	93.78186245097649	9	39	1	20	8	0.184761391348428	0.33055555770053896	0.31269707908591626	0.17198597186511572	
1020000	-9941.355188232554	-9287.33374688261	-654.0214413499432	-9287.33374688261	365.20702096477237	3.55563812103644	1.5314687059068112E-4	0.44073626820214784	1.5118490947224093E-4	5.211764330672464E-9	0.471712862927559	-612.8443791082015	10941.888139779965	2863.4001465921137	951.4008753174473	610.1633781391839	40.79263978752936	11	21	13	26	6	0.18558106996686627	0.33055555770053896	0.3063046978161467	0.17755867451644702	
1030000	-9978.703837075474	-9274.681012822519	-704.0228242529565	-9274.681012822519	818.5449583879226	3.647062146152883	8.25721162188814E-5	0.396821914699313	8.347589143987288E-5	1.2056205290412765E-9	0.41020627336664867	-660.5774694717729	16911.86889392104	3766.7357884997173	1711.925869391599	316.1556004965125	558.6210337252011	23	8	19	8	19	0.18558106996686627	0.3386038141148262	0.30375059053903686	0.17206452537926964	
1040000	-9969.44245961268	-9269.409302222059	-700.0331573906203	-9269.409302222059	673.2528371711467	3.240137699302614	8.994663337246619E-5	0.4899418303877856	8.699063370815546E-5	1.8430344018459075E-9	0.48201678765748335	-653.9183488023709	24550.673223275877	4697.778091240674	3788.9364922087625	1450.6114772779013	621.4656122104715	7	15	8	21	26	0.17825584730887511	0.3485532568262054	0.3090947063608504	0.16409618950406807	
1050000	-9982.568116721608	-9275.830210610524	-706.737906111084	-9275.830210610524	579.696779117872	3.375299127206283	7.85165513244025E-5	0.4328802947938372	7.854244380389901E-5	1.2254960636837428E-9	0.4482450396610495	-664.1876664096835	10740.08402830693	5342.359231383891	1642.5832989637115	706.4102036715195	176.86104551389974	6	24	21	20	6	0.1848788415237884	0.3485532568262054	0.3015519234995208	0.16501597815048435	
1060000	-10136.764174421654	-9263.353441031453	-873.4107333902004	-9263.353441031453	6565.000714123294	3.6706229212414883	9.68436916767042E-6	0.571650468359793	1.0170939597608749E-5	2.711785564161351E-11	0.5183520137292505	-818.4971162136875	89504.12676863807	29177.50704426971	35829.897969113124	5207.419843584791	2821.0420633463236	15	8	17	32	5	0.1848788415237884	0.3485532568262054	0.3105047807409299	0.15606312090907526	
1070000	-10132.515492827131	-9251.680267550197	-880.8352252769351	-9251.680267550197	6283.1151862961	3.7337090412422294	8.733045862300017E-6	0.4704184538615976	8.53936417499673E-6	1.3992670127022446E-11	0.4427212897476977	-826.3923664801541	156413.5099415502	36474.365362514065	8888.836055391588	8115.111329915559	2641.856273009867	7	30	3	30	7	0.1848788415237884	0.3485532568262054	0.3105047807409299	0.15606312090907526	
1080000	-10140.25745956905	-9277.330716979433	-862.926742589616	-9277.330716979433	4242.342969588427	4.4614912438944465	1.0432277587065863E-5	0.3874566381678172	1.0483684536536785E-5	1.55236561334704E-11	0.38645112904839074	-808.0966474431433	235745.50359724148	23480.15117680553	15962.163561409276	7274.690631293482	680.0739931831279	6	24	8	33	6	0.1888535640712389	0.3533864524480744	0.284845299015835	0.17291468446485073	
1090000	-10111.337731846914	-9244.327484767851	-867.0102470790627	-9244.327484767851	5572.38451295763	3.2112753638664993	1.2896522597744569E-5	0.6412277122470893	1.2143951326429934E-5	7.796766301643707E-11	0.723783345506816	-811.3304053374435	158800.6732706598	39495.16104447334	29498.973708930793	4751.793956121379	2878.053135559154	4	20	10	42	1	0.1888535640712389	0.3294291627345975	0.3088025887293119	0.17291468446485073	
1100000	-10055.295401870164	-9265.463535709727	-789.8318661604372	-9265.463535709727	1584.6607131965472	3.5816859408150674	3.167451685445308E-5	0.503985864563066	3.1027083261946084E-5	3.101543264096875E-10	0.5663668278909147	-740.3192387349563	46555.79617939887	18873.13624661868	8041.9913795860575	1498.5276590370136	852.8117082076994	8	2	33	15	19	0.17657039669286775	0.34171233011296864	0.3088025887293119	0.17291468446485073	
1110000	-10010.208151406146	-9260.548011344486	-749.6601400616593	-9260.548011344486	1048.6060808997777	3.5816859408150674	4.888224863381171E-5	0.6369492262367793	4.4647247012557294E-5	1.108508744016184E-9	0.7208744044765896	-699.6082406721999	23610.57402314035	51313.3060911831	4502.06327844766	1132.6306535104657	425.17993457597066	2	6	37	24	8	0.18409460685116105	0.34171233011296864	0.3012783785710186	0.17291468446485073	
1120000	-9936.443851939617	-9272.012771681675	-664.4310802579424	-9272.012771681675	443.2910155810592	3.3492035880576365	1.2380956317384863E-4	0.4546612456285875	1.1967406536902048E-4	3.3566900404901158E-9	0.4890056304490135	-619.2548898338491	25939.70344488851	16470.97533952931	2106.3057201308607	540.2490029246396	81.62517716751749	3	5	34	27	8	0.18409460685116105	0.34171233011296864	0.3012783785710186	0.17291468446485073	
1130000	-9944.689764049694	-9248.832038178516	-695.8577258711776	-9248.832038178516	533.7988211327402	3.552977772522668	8.136218146975885E-5	0.4992361913243641	8.37424881144174E-5	1.5934631896075042E-9	0.5019297695330164	-652.1410044556088	14229.384989667438	2824.0290323665536	3253.221962601626	743.9280947962999	84.6125222489672	10	7	25	27	8	0.18409460685116105	0.34171233011296864	0.3012783785710186	0.17291468446485073	
1140000	-9956.1261570191	-9270.02512592994	-686.1010310891604	-9270.02512592994	593.3353227620629	3.552977772522668	1.019408018234011E-4	0.4558023279690923	1.0392262952132489E-4	2.4789933701130907E-9	0.47382104916921364	-641.5180855953778	6878.837382017918	16218.12323811125	2571.5193788921056	584.4530887664175	89.63506721459538	3	4	35	30	5	0.18409460685116105	0.3412886552682705	0.29822305754178363	0.17639368033878383	
1150000	-9970.59537474799	-9257.238263346522	-713.3571114014692	-9257.238263346522	551.3652452181254	3.67710067246085	6.112223067186898E-5	0.5150804225658664	6.596007729912248E-5	1.1071886950293526E-9	0.5289192079279789	-665.900992291827	27403.762274227436	11407.837220036065	9617.141523248963	811.690065931279	92.62112544356441	3	9	28	30	7	0.18202056195938376	0.34336270016004783	0.29822305754178363	0.17639368033878383	
1160000	-9919.241217604953	-9264.970313262143	-654.27090434281	-9264.970313262143	276.99634653747466	3.67710067246085	1.2577904385412795E-4	0.350158509119072	1.2820924660848199E-4	1.7080228688282056E-9	0.32501383986621313	-612.1213273692401	17507.345943261887	2670.0781927247804	2128.7408432546067	430.39118754673126	42.87428288082638	7	23	8	32	7	0.18202056195938376	0.3298418672993824	0.32331002017268484	0.16482755056854803	
1170000	-9881.136608320987	-9256.961662680389	-624.1749456405978	-9256.961662680389	194.85697153086866	3.4339234114331894	1.648029233476716E-4	0.4511841524936231	1.6758769839775295E-4	4.044986037193376E-9	0.38556880901941054	-586.0459642629665	7325.383311864073	2057.4672975823532	342.92423246420594	260.47074159233296	14.051862434536975	9	27	1	32	8	0.1864891153707292	0.3298391594965772	0.3188414667613394	0.16483025837135323	
1180000	-9872.17135901652	-9272.871029527565	-599.3003294889544	-9272.871029527565	126.02722551092201	3.8851953906607952	2.747858133134784E-4	0.5449018212492509	2.7620182700116835E-4	2.2609500582811754E-8	0.5497006679475513	-564.3442745430867	2408.040189786478	437.8200589457682	522.9366139272993	127.39204726385383	6.998709266738408	28	7	17	20	5	0.1864891153707292	0.32964721686412374	0.3190334093937929	0.16483025837135323	
1190000	-9860.708126247104	-9253.83366258138	-606.8744636657236	-9253.83366258138	164.8300176280918	3.895496477254408	1.9916210726157046E-4	0.6246756996417888	1.98661376808746E-4	1.7867414358062198E-8	0.6739107215372887	-566.5243181714751	12176.949493134605	1400.2472336897624	194.164862544597	383.21009130833966	19.89202410980372	9	32	15	14	7	0.17927738415571817	0.34003129663630843	0.3190334093937929	0.16165790981417952	
1200000	-9837.017022564307	-9262.363203777033	-574.6538187872741	-9262.363203777033	121.19237585936146	3.895496477254408	2.905067392349583E-4	0.5129034528642049	2.798124088145845E-4	2.589770800281758E-8	0.5563523613025241	-538.0660781341676	3903.2478001642485	891.7829358608309	352.86952148494845	265.52450656366113	5.240633401824923	9	29	7	25	7	0.17927738415571817	0.34003129663630843	0.3190334093937929	0.16165790981417952	
1210000	-9827.787336584403	-9249.385866115032	-578.4014704693702	-9249.385866115032	122.3497601916506	4.038191351126117	3.014804942240269E-4	0.4914383098945395	2.899714050124738E-4	1.837084559416876E-8	0.4696026091398325	-541.7448447147525	5027.073807805589	704.4976628399337	221.32796239723993	268.0919337377856	4.661268802252036	8	33	18	13	5	0.17927738415571817	0.34003129663630843	0.3190334093937929	0.16165790981417952	
1220000	-9841.573485938403	-9259.326461364744	-582.2470245736586	-9259.326461364744	137.48798934386147	4.038191351126117	2.445450738846771E-4	0.5018760431165163	2.53116071542776E-4	1.531876406368441E-8	0.5018928548387468	-543.150791546587	13010.428525443722	736.0962773523057	207.27613100089178	334.3222832942156	11.232674711379687	7	38	22	3	7	0.17696401508078485	0.34003129663630843	0.3150943188581037	0.16791036942480203	
1230000	-9888.728094688746	-9266.432244435262	-622.2958502534842	-9266.432244435262	201.0948863944206	3.5622241866115028	1.667075540934187E-4	0.45881348071207007	1.907311182801746E-4	8.358173958681738E-9	0.4934963857983351	-583.7701944400903	5023.680537107333	1409.6085755083575	478.81333849696665	507.7159267226214	19.337554120176492	9	32	2	26	8	0.18457574216133396	0.32236817877825147	0.3150943188581037	0.17796176020230994	
1240000	-9881.24198871261	-9262.172251083884	-619.0697376287254	-9262.172251083884	189.3452348648906	3.5622241866115028	1.858321099522929E-4	0.48683573143944264	1.9425817444028003E-4	8.420490822950859E-9	0.49618801845527377	-578.3442615809386	7371.545809899372	884.1057776671474	214.62419452409026	754.3036119486894	35.269091195934095	15	38	14	2	8	0.18171897026824832	0.33177214325172427	0.3085471262777165	0.17796176020230994	
1250000	-9874.305551517125	-9255.489208011692	-618.8163435054346	-9255.489208011692	178.17794037348293	3.5622241866115028	1.884290278295332E-4	0.5131471899910061	2.053760820978417E-4	1.1160911138416845E-8	0.5219210641688318	-578.0689962121374	10671.231430797292	1015.4054143760281	270.1135686037705	663.9726587349019	35.002288879829806	12	32	21	4	8	0.1922707940888236	0.33177214325172427	0.2976598990519115	0.1782971636075397	
1260000	-9838.010249991652	-9247.606720314576	-590.4035296770755	-9247.606720314576	141.336344599208	3.269825085034276	2.618474991585319E-4	0.46636890738722203	2.864937003849317E-4	1.9679983614048187E-8	0.5196852750655117	-552.789978914497	4291.57569275109	1023.9722606643536	240.1812428180001	437.3437200852031	24.992383318842602	10	33	21	6	7	0.18238760484110147	0.3305254650602049	0.308789766491153	0.1782971636075397	
1270000	-9837.485270892443	-9245.95447481204	-591.5307960804021	-9245.95447481204	192.79442611272557	3.7074646463689143	2.583443237379383E-4	0.5423544938020246	2.6429092088546763E-4	1.653398546712461E-8	0.5065851506343699	-552.8769587962902	7130.442417922448	802.5901133466456	160.93124001651302	377.9663237994802	34.133411462321156	7	36	16	11	7	0.18332474932130643	0.3300218269345756	0.308789766491153	0.17786365725296407	
1280000	-9903.9837825137	-9265.616654294397	-638.3671282193034	-9265.616654294397	220.69623097963765	3.641570626515193	1.803244093687703E-4	0.415666528871117	1.8838460333862306E-4	6.062352595535752E-9	0.4349855423928232	-598.941253921927	7518.693137170293	1972.6882713666455	898.69154458992	397.92637836290544	24.73152385227053	8	35	6	21	7	0.18041757532459204	0.33746616644824623	0.295867346176532	0.18624891205062882	
1290000	-9911.715213958472	-9272.84283772415	-638.8723762343218	-9272.84283772415	281.592877436475	3.517870746556853	1.5962243995062104E-4	0.3486422014108415	1.6819638895541943E-4	3.6069828391782293E-9	0.3658755149776865	-598.0673764874151	6392.189052539067	1175.459502449943	2505.1211665907135	420.84811253119864	74.59239412014804	8	20	15	28	6	0.18041757532459204	0.33110680492596173	0.33021379783950033	0.15826182190994498	
1300000	-9929.952527897902	-9281.609190311003	-648.3433375868995	-9281.609190311003	320.70356444840723	3.747381603411027	1.4063593415753335E-4	0.35444045960834925	1.4647178011732373E-4	2.2852735390272107E-9	0.3436256719669352	-606.9458513870218	10834.150645749492	2736.704570512045	1892.0254138704752	504.9293471744698	71.94404014781352	6	12	20	33	6	0.18457446814986936	0.3269499121006844	0.33021379783950033	0.15826182190994498	
1310000	-9896.23163887934	-9261.553352557177	-634.6782863221633	-9261.553352557177	311.4739416496118	3.5590508037081725	1.5916651916860915E-4	0.4103193077196012	1.6623316861076975E-4	4.412671468215496E-9	0.40636646445266283	-594.7225570695633	7972.010665069666	1029.919004497091	1471.7959757999417	313.78952440282717	95.82298798382641	8	28	12	21	8	0.1992084374489535	0.3086350854064881	0.3143416503569596	0.17781482678759788	
1320000	-9858.798208877048	-9253.364235058882	-605.4339738181661	-9253.364235058882	218.07326269999731	3.5590508037081725	2.417981606111719E-4	0.4558861656956241	2.4117242446521902E-4	1.2276859033611918E-8	0.45280480671300616	-566.8643207387373	4683.240433175806	868.6140153564475	1427.9153631674012	186.8875450443924	64.54894625660174	12	5	26	27	7	0.18921187826701838	0.3358518729620879	0.29712142198329494	0.17781482678759788	
1330000	-9913.358759758645	-9252.471426176895	-660.8873335817501	-9252.471426176895	358.3730970645518	3.5852228618651183	1.4038710454321516E-4	0.4617139151617058	1.4722624318292747E-4	3.7173647226651284E-9	0.43636764557081864	-620.0438304850436	7712.009764789483	3818.310182302257	966.0502900945322	502.85141679978926	102.51364187089756	7	24	12	25	9	0.17468351056177353	0.3408221134743122	0.30667954917631557	0.17781482678759788	
1340000	-9893.375028121915	-9262.6535729995	-630.7214551224157	-9262.6535729995	275.6687918125974	4.3021236960723614	1.9625755661602142E-4	0.45474306940656806	2.019898159595902E-4	9.952754244351349E-9	0.4721446370997646	-589.7463895751564	11466.438640032231	2998.2497173464203	1025.7821221797324	365.2741146823342	55.72143365469317	3	23	25	18	8	0.18879372485411133	0.3408221134743122	0.3119311053198306	0.15845305635174503	
1350000	-9922.078478142857	-9252.866303878855	-669.2121742640028	-9252.866303878855	371.43925533037	4.046816136962315	1.2913545164366507E-4	0.5624981285991103	1.2814628577276002E-4	3.556436988551558E-9	0.4927297186717394	-627.1491890026647	15873.654270204692	2900.6288795927912	689.8413981544447	477.79241528786366	141.3034519123107	9	32	14	18	4	0.18879372485411133	0.3408221134743122	0.3119311053198306	0.15845305635174503	
1360000	-9935.701235476263	-9258.185476234266	-677.5157592419972	-9258.185476234266	431.8094029191421	4.401636538718939	1.0053890832995691E-4	0.40941243789501225	9.890011074059517E-5	1.424415056469959E-9	0.39876681834997735	-635.9810701776662	32392.588459149676	2550.8659075269047	908.9616182455011	39.93874021918844	69.85020244450928	6	32	31	5	3	0.18879372485411133	0.3408221134743122	0.3119311053198306	0.15845305635174503	
1370000	-9984.9606809177	-9271.566108380688	-713.394572537012	-9271.566108380688	526.5696950862913	4.016311006175925	7.727351256996719E-5	0.4234615638579378	7.282977548787044E-5	8.738403880172215E-10	0.41598522688554396	-672.666803539048	16306.983732198432	2883.8035172828922	1037.8437786934921	50.427143019042724	90.00209879811877	11	41	18	4	3	0.18879372485411133	0.3408221134743122	0.3119311053198306	0.15845305635174503	
1380000	-10035.866033992565	-9270.769526517317	-765.0965074752477	-9270.769526517317	1097.9888512446819	4.016311006175925	3.886078763335812E-5	0.5118620420835837	3.839382421613534E-5	3.7055517496784834E-10	0.5182472406272818	-715.0006649611954	42727.34707053641	11466.664741267026	1796.598200295222	4509.455384742089	610.5912636348319	11	30	25	1	10	0.18493451024725893	0.3302137298986402	0.3119311053198306	0.17292065453426947	
1390000	-10054.810994500336	-9263.867413337994	-790.9435811623425	-9263.867413337994	2088.7253886015733	3.5696723376587896	2.325552623896566E-5	0.47056893884560747	2.347485263746308E-5	1.1442912077160917E-10	0.46281601544278156	-740.9011208868606	73349.4175039142	18274.461693928126	1810.2695174649577	3035.8167902642895	373.02794620513686	9	28	24	7	9	0.18493451024725893	0.34488674084027027	0.2972580943782005	0.17292065453426947	
1400000	-9980.956485992201	-9257.056397097285	-723.9000888949155	-9257.056397097285	612.3337129426621	3.589346440199765	5.130787882529377E-5	0.4517524657355816	5.128395681627395E-5	5.243471964569321E-10	0.45590729394629737	-680.1675312941685	32559.81000397122	9634.933114307163	852.6634105567214	369.108177335664	76.3683339245111	8	31	31	3	4	0.18493451024725893	0.34488674084027027	0.2972580943782005	0.17292065453426947	
1410000	-9888.912395253674	-9252.021412605587	-636.8909826480859	-9252.021412605587	242.29409842186624	3.569790340982134	1.576615168473106E-4	0.41445400107868274	1.5731850697857489E-4	4.790418597381427E-9	0.4390483409652721	-598.5948882614288	6242.203983187955	2349.1943863622155	270.700431555375	314.5530261440513	31.46668022522194	8	32	23	6	8	0.18855504883579222	0.3401102545283221	0.2984140421016154	0.17292065453426947	
1420000	-9920.09723050112	-9275.017611914602	-645.079618586518	-9275.017611914602	276.3965967996734	3.4467656138600056	1.6896255840490284E-4	0.42851223372903385	1.5529582224100495E-4	5.2687281226813686E-9	0.4607963837779374	-606.5488613001295	6370.0729907009745	1756.580721277825	491.3527257026752	392.9253092394895	20.929844641432542	11	30	27	4	5	0.18855504883579222	0.3401102545283221	0.29999888675239605	0.17133580988348876	
1430000	-9877.731061574394	-9270.175852041582	-607.5552095328107	-9270.175852041582	201.15706916840855	3.46620753189696	2.4361644041995134E-4	0.3781438693671983	2.36346821701794E-4	9.010959571461136E-9	0.4172177940931549	-572.102911480252	2941.011395898698	1198.4335451401296	218.96614544349455	231.11569718016875	31.030190065179603	19	22	20	9	7	0.18855504883579222	0.32806036581941017	0.312048775461308	0.17133580988348876	
1440000	-10091.159156799575	-9267.904994127874	-823.2541626717011	-9267.904994127874	2203.45895386618	3.8003461590980874	1.856693251496876E-5	0.3839176493866072	1.887704522297247E-5	5.1279577481504534E-11	0.38546070577780234	-771.0231789689077	49102.16190647891	16332.359397671642	5738.067868404061	12684.408726217678	245.52098203524503	11	28	27	3	8	0.18855504883579222	0.33596872886042417	0.3013600305948926	0.17411619170889026	
1450000	-10151.641337461908	-9254.01848369925	-897.6228537626567	-9254.01848369925	7006.793236445392	3.6831373359046884	6.696374560123228E-6	0.4113359724961986	7.046889276399039E-6	8.78619584607563E-12	0.44494780440788895	-840.5483159814303	363537.5860995194	60625.9729282241	9167.559741024654	13326.045745114478	1153.9037425555464	9	35	17	7	9	0.18582374347194175	0.33596872886042417	0.30409133595874305	0.17411619170889026	
1460000	-10139.143985298146	-9255.585015910912	-883.5589693872344	-9255.585015910912	6089.325976783344	3.6831373359046884	7.402354587970249E-6	0.40070791684001456	8.282646209379514E-6	1.3197129375125037E-11	0.4679021208969182	-828.3779585662156	207517.11662144682	50110.894867795636	19287.163662649666	7437.1699233702275	1069.8321901087047	14	2	30	25	6	0.18645847069287755	0.32975533303719845	0.3173136183906059	0.16647257787931724	
1470000	-10145.37668917086	-9267.111684244284	-878.2650049265751	-9267.111684244284	5022.097563230964	4.0428992466012685	9.571030864266702E-6	0.3300374359472168	9.935150144096634E-6	1.2153610284186883E-11	0.3538657403293124	-823.9130040084583	102534.84162932943	38657.0923957838	24134.706841651358	10794.84365493172	1200.5847282065358	16	1	27	25	8	0.1779623416003251	0.3372100197313015	0.30985893169650286	0.1749687069718697	
1480000	-10180.334870269344	-9253.519833650042	-926.8150366193031	-9253.519833650042	6733.081452255633	4.0428992466012685	5.49774334880738E-6	0.4150482777607566	5.558658708844017E-6	5.872585861527327E-12	0.4434582490819209	-870.6491584576945	48228.22606263374	117498.88914834906	25471.723790226406	13028.88255753353	466.4077326900858	1	26	15	29	6	0.1778794289849286	0.3372100197313015	0.31134066775903985	0.17356988352472924	
1490000	-10154.482384156534	-9256.158865710806	-898.3235184457284	-9256.158865710806	5961.158918789648	3.4911971864704565	7.163891218506848E-6	0.381164987179913	7.474466983913911E-6	8.555675706028593E-12	0.3922624321898759	-842.708003533198	154141.13000124105	82347.39694208259	18858.84249572433	11328.959103988522	715.081078798241	6	32	17	14	8	0.1881896469516118	0.3349990032442342	0.29689507834686524	0.17991627145728792	
1500000	-10186.814433502153	-9280.870619355312	-905.9438141468419	-9280.870619355312	6676.334099873777	3.364064980807997	6.618216426749815E-6	0.3171524352151925	6.5566485474661375E-6	4.191090798452838E-12	0.3128529784347639	-850.4263913694364	256219.21268306696	61768.92872562502	5206.529201701684	9712.236221043919	1411.7056948137483	8	33	13	16	7	0.1881896469516118	0.3349990032442342	0.3014297719260699	0.17538157787808328	
1510000	-10168.342301741906	-9278.247305689778	-890.0949960521277	-9278.247305689778	7737.863525728615	3.637976049725966	7.9911649857946E-6	0.4640367650118605	7.3386319797483515E-6	1.1303228437061924E-11	0.44592458748274055	-833.2167904171185	332555.27225299925	54682.94701758795	6636.456410841151	11368.325677267145	2814.084171878555	7	24	34	7	5	0.1881896469516118	0.32877955953049987	0.3014297719260699	0.18160102159181762	
1520000	-9998.163263852959	-9272.631806643982	-725.5314572089782	-9272.631806643982	717.9478429005914	3.6849051281470997	6.282530136452688E-5	0.3334670013610322	6.56268338836293E-5	5.434188622793658E-10	0.36310689106764804	-681.0491179798901	19269.768429340245	7886.521344869845	1282.5025815652261	1162.8514248999752	473.6276876786951	5	29	19	19	5	0.18192116690567828	0.32877955953049987	0.30769825197200346	0.18160102159181762	
1530000	-10019.701167829566	-9267.961968690492	-751.7391991390746	-9267.961968690492	1005.5065051698548	3.7232878864448327	3.997656446453802E-5	0.4812937965626987	4.0642635419315724E-5	3.8425021945003764E-10	0.4833040853047006	-705.6170087991258	53821.694670829114	6588.255196473116	1525.0695663560357	989.1764277449631	68.18050246489624	4	33	34	1	5	0.18192116690567828	0.3433328347469831	0.2931449767555202	0.18160102159181762	
1540000	-9919.817139666133	-9253.829690936494	-665.9874487296389	-9253.829690936494	378.123563701459	3.5296929369948837	1.0471778093134004E-4	0.543421838488405	1.0266244458968436E-4	2.7665380473520878E-9	0.5315289511703303	-627.0498877718659	15197.119124641496	1863.6137653135636	1025.038985036455	37.48094333994214	18.159401570072212	12	23	35	5	2	0.18094315428059965	0.3433328347469831	0.30085898275120865	0.17486502822120784	
1550000	-9952.47582618459	-9272.881946771467	-679.5938794131215	-9272.881946771467	454.7779433812029	3.879873916071492	8.43942522519317E-5	0.410344798579862	8.375689689185288E-5	1.0071418469416757E-9	0.3764249714019224	-640.2098557965272	15824.421409248534	1870.737633450025	1385.9102323215398	39.713219253587724	26.718853132023753	9	20	41	1	6	0.1715585731039162	0.3433328347469831	0.30334789667460765	0.18176069547449228	
1560000	-9974.879734628732	-9249.074292185302	-725.8054424434299	-9249.074292185302	698.8376094639383	4.010613446661783	5.405277330970938E-5	0.544257667981606	5.329310051399109E-5	5.829934025904238E-10	0.4810968008461803	-681.0482145950764	29740.54430457425	3562.551160414632	1375.2373471675949	1002.9191044229265	49.73971425287702	11	40	18	1	7	0.16810636467625792	0.3433328347469831	0.30334789667460765	0.1852129039021506	
1570000	-10017.913457235582	-9255.80320700765	-762.1102502279325	-9255.80320700765	1210.7468972253218	4.241967048652577	2.9528260178418973E-5	0.5038252883026831	2.8881199203273617E-5	1.7382618199108495E-10	0.45770159269702615	-714.6769462669554	81811.92865585841	5036.4889221806525	2295.924929373585	1140.2540148719227	7.014905226770783	7	37	26	3	4	0.19968524040430374	0.32764355924061717	0.31460834327471865	0.15806285708035966	
1580000	-10061.539163769532	-9261.036367152472	-800.5027966170604	-9261.036367152472	2067.4123811430272	3.7147474867822528	1.9764174730480812E-5	0.6638148519017846	1.665245656365192E-5	1.200937816099931E-10	0.6251192173061642	-754.1178680589525	183375.3113346058	12400.899495304002	5518.911055456052	9.729390237484242	4.357981747432993	7	32	34	1	3	0.18342210310368173	0.32764355924061717	0.3270206773581429	0.16191366029755744	
1590000	-10098.288212759915	-9248.41818857185	-849.8700241880658	-9248.41818857185	4536.0757774167605	4.273301654278072	8.469642391070566E-6	0.6507782195548258	7.408027504802418E-6	2.7074627727782825E-11	0.6701027434401009	-802.9327444494577	234318.78380072358	24168.285574623336	12471.3928848885	1.9851880486048135	0.7561651871617425	7	29	36	3	2	0.18342210310368173	0.3340410305664177	0.29952383095630136	0.18301303537359842	
1600000	-10077.018783570438	-9269.52420390422	-807.4945796662178	-9269.52420390422	2785.5402453741845	3.4070480142182604	1.336585840977056E-5	0.5430813559510107	1.2678577606075179E-5	5.146760908334934E-11	0.5348174790932955	-765.3233888400418	311222.476735732	12560.224523457273	512.7833116314758	1.9747672385167092	0.14527153784062344	6	64	2	4	1	0.18495957160331206	0.345610142300767	0.30343956663963	0.16599071945629013	
1610000	-10042.288475883794	-9278.593023774656	-763.6954521091377	-9278.593023774656	1457.6556610297741	3.4070480142182604	2.6463547807619525E-5	0.500545029554798	2.484668352918131E-5	1.7183307231289012E-10	0.5111491527690238	-719.6036799602995	134072.5138980613	6273.159894053879	5809.662997509807	6.416379104697597	0.17186292250682655	6	59	7	2	3	0.17680884552162607	0.3327142841270176	0.3244861508950654	0.16599071945629013	
1620000	-10035.48275674467	-9277.367546486708	-758.1152102579621	-9277.367546486708	1359.9652884190245	3.973674776218378	2.463579647940047E-5	0.4527334887508502	2.454533710727798E-5	1.4205068481094817E-10	0.48062817517239176	-714.0547677069773	135793.98358848435	6637.324853289542	3169.2161238876124	15.442455447548674	1.1089987987891505	6	62	3	2	4	0.18500204034463796	0.3342485807479333	0.3147586594511378	0.16599071945629013	
1630000	-9982.376055423827	-9266.803766573998	-715.5722888498292	-9266.803766573998	970.0148768225994	3.4646562931862657	3.40366022907253E-5	0.4521364639821653	3.5982667260060026E-5	3.052772809884654E-10	0.48725495985028494	-675.8655185665906	34706.205908999524	4011.421211147403	3685.9841448537377	1.3217393265159894	1.2163080622037832	9	52	9	2	5	0.17927725585985543	0.35001145774943276	0.2989957824496383	0.17171550394107266	
1640000	-9905.765196067186	-9275.615123115935	-630.1500729512527	-9275.615123115935	367.8716980781036	3.6667324143258266	1.015560542748424E-4	0.3158936904785095	1.0603898244944224E-4	1.1353965455726983E-9	0.324276851754263	-596.8642773558142	13729.35224174134	1600.567359760915	1125.747136847431	0.28402962441682417	0.1893018898926812	9	53	8	3	4	0.1791286084025443	0.3375989109127321	0.30132405478052854	0.18194842590419422	
1650000	-9924.170392225027	-9276.537679889652	-647.6327123353755	-9276.537679889652	498.0937650661429	3.3183582261985407	7.591789755660387E-5	0.48057891657702506	7.067551733898718E-5	1.390546604309283E-9	0.5113900662481168	-613.5595767036507	22136.80883620435	1510.2494056852327	225.5989332370194	2.3493338347306763	0.31634568045806744	10	58	2	1	6	0.1791286084025443	0.3375989109127321	0.30454801007411386	0.1787244706106089	
1660000	-9836.10455492461	-9267.202023858566	-568.9025310660428	-9267.202023858566	166.5187564371018	3.6288353899224783	2.3983429490484143E-4	0.4300793041544075	2.3773752886748956E-4	1.1279138162575165E-8	0.43547359253114193	-536.6085851126905	6532.219574409848	656.235959982957	570.4178410242968	2.2862067945322333	0.1459462465253636	7	61	2	2	5	0.18274068011914282	0.3293376450561174	0.30454801007411386	0.18337366475062503	
1670000	-9881.819701864342	-9278.508480842733	-603.3112210216091	-9278.508480842733	226.49498576162668	3.9557055744405143	1.7678981423409628E-4	0.4260240402549737	1.7343809608769722E-4	5.515011158016167E-9	0.41948564573438	-569.8891528833724	9550.21364359692	927.6611987495995	687.6691766627237	2.0942350135537824	0.061936517206562965	9	52	9	4	3	0.20309547544155018	0.32757213839855703	0.30454801007411386	0.16478437608577806	
1680000	-9903.905377304889	-9260.119851913396	-643.7855253914933	-9260.119851913396	408.01772317546266	3.9557055744405143	9.471904491624127E-5	0.5280768650033971	8.519809415203146E-5	2.612617030994884E-9	0.5529637641727018	-608.3940107441477	14702.629999003098	1758.3497437283754	1209.724259916065	1.3585987496262732	0.04238965641544381	9	26	35	4	3	0.17171743167292905	0.34598261993906465	0.31571878353995453	0.1665811648480509	
1690000	-9853.064393765435	-9258.523873954933	-594.5405198105012	-9258.523873954933	229.20399610774336	3.8063867850733137	1.6696976602319103E-4	0.5801581465782937	1.6375629561206606E-4	8.677275500707295E-9	0.5569271012317041	-560.7035005246329	10131.58202642163	1345.0230734126278	573.5403558300351	1.9199991100765526	0.006925770042327093	9	30	31	4	3	0.2018030684664682	0.33685551684192666	0.2856331467464154	0.1757082679451889	
1700000	-9854.532302349953	-9266.286377283028	-588.2459250669253	-9266.286377283028	204.99975504024138	3.671970586976749	2.0351807234030557E-4	0.5301070498118365	1.8372029647342232E-4	1.2530551248698853E-8	0.5601815364184974	-555.4495505597089	14635.695147610726	1586.5895418773368	435.3634476978328	0.5009174005843954	0.038021550114792226	4	31	35	4	3	0.18694592042269104	0.311304592574254	0.3196966405103272	0.18205284649272693	
1710000	-9831.468261698119	-9267.884923094427	-563.5833386036912	-9267.884923094427	162.44550106639434	3.671970586976749	2.610223139933999E-4	0.42829464324409205	2.5586978538484726E-4	1.4747228284770011E-8	0.45587003368301054	-535.1067835854852	3631.554142622207	1263.3842033053345	342.2681071488359	0.18444036942810918	0.025928987574653364	6	25	39	6	1	0.16322192321446716	0.3384814299855259	0.3196966405103272	0.1786000062896789	
1720000	-9926.636318112282	-9263.806906058799	-662.8294120534836	-9263.806906058799	498.3496963093438	3.8717032000496747	8.628835871054865E-5	0.48430494509240446	7.631348014994511E-5	1.1037585975519088E-9	0.44060900059772246	-628.7787713760063	9108.528629130602	2991.494358732323	1007.0677889832116	0.47967646625312793	0.3190274035855661	13	22	35	4	3	0.1848667761401107	0.32829224466716006	0.329885825828693	0.15695515336403537	
1730000	-9923.57872270435	-9257.648566487944	-665.9301562164053	-9257.648566487944	631.5247837142416	3.582535614361771	6.920223017107585E-5	0.5720290893073086	6.18241612672978E-5	1.1424792931090228E-9	0.5475284060224075	-626.925088574052	68341.08014415124	3150.0464636922975	1914.6492489218517	0.33828524572896723	0.3526223896819978	6	33	31	6	1	0.1874732451895732	0.3279362192184669	0.3276353822279237	0.15695515336403537	
1740000	-9951.23709136494	-9275.212566055769	-676.0245253091713	-9275.212566055769	603.7763552301135	3.744050833917634	7.080277440706078E-5	0.43421108015937376	6.71158165090877E-5	8.937766093506256E-10	0.4516679742711274	-639.0789970610307	11320.12712414216	10010.85376676198	2020.7437836754593	0.6187441423997095	0.4749319522515284	14	1	55	1	6	0.1914933269772415	0.32594195433303647	0.3276353822279237	0.15492933646179743	
1750000	-9991.098364541253	-9267.70446211417	-723.3939024270816	-9267.70446211417	1174.6812162283697	3.744050833917634	3.2740491128229876E-5	0.4515823189565848	3.2931055924530205E-5	1.9553568451715158E-10	0.41984245348554006	-681.9913261353576	37649.82206765721	14137.271812558532	3927.4629178395194	5.0497104605890755	0.4061517062052072	7	10	53	1	6	0.1914933269772415	0.338589849229336	0.3149874873316242	0.15492933646179743	
1760000	-10037.126133150803	-9268.903219222175	-768.2229139286273	-9268.903219222175	1783.0853239593514	3.960635497044973	2.382451017647014E-5	0.5486914813216318	2.246703252739505E-5	1.8659437348109598E-10	0.5834554830042932	-724.3382606138222	40669.77847934537	33711.18840081377	5062.893869575728	5.960739943712352	2.270863952526421	13	2	55	2	5	0.1914933269772415	0.338589849229336	0.3149874873316242	0.15492933646179743	
1770000	-10060.840422990363	-9253.668937948432	-807.1714850419304	-9253.668937948432	3133.4979671179667	3.960635497044973	1.4917068420867626E-5	0.5551999057458256	1.278866836782904E-5	5.53882771784335E-11	0.5485483707869667	-761.2194897084095	112725.51111933081	30011.19573168514	10399.246284638133	5.04194647222467	1.6023251690427478	6	9	55	4	3	0.1807161395411576	0.338589849229336	0.3149874873316242	0.16570652389788135	
1780000	-10017.093442462054	-9272.760768696566	-744.3326737654877	-9272.760768696566	1473.566803865405	3.8754883420577673	2.982992430383831E-5	0.533081213363983	2.7575521122001108E-5	2.819921657183303E-10	0.5766794188556219	-699.9927769725116	78845.93337500906	50562.704514057135	4138.249138432584	3.781042737561183	0.3813885834190075	2	11	57	4	3	0.18843031525360118	0.3308756735168924	0.3149874873316242	0.16570652389788135	
1790000	-9942.137094292164	-9275.806008035568	-666.3310862565957	-9275.806008035568	557.4760943506375	3.8754883420577673	8.610237800068461E-5	0.5376218565752863	7.738588028503369E-5	1.7253818879608751E-9	0.5223149120783052	-629.3725844431409	17631.05774410568	3000.5205893952925	1717.7710887844462	1.1946798084396117	0.6401261530747547	13	20	37	2	5	0.18793406197066084	0.3242330849552633	0.3221263291761936	0.16570652389788135	
1800000	-9965.0176276755	-9252.635773372465	-712.381854303034	-9252.635773372465	1007.6698505978849	3.716052123878742	4.207180189147815E-5	0.5529827537202393	4.254423932888789E-5	4.1780350190226955E-10	0.4856762071968757	-669.3580646688423	84881.89195356553	5983.599884707434	2589.81056206195	15.280005940135487	0.6171732363978778	7	22	41	3	4	0.18793406197066084	0.328209690174551	0.3203112201510505	0.16354502770373683	
1810000	-9914.77689837715	-9261.492602064369	-653.284296312781	-9261.492602064369	443.05713099056874	3.716052123878742	9.565285897435406E-5	0.5763238010849527	9.539615092688474E-5	2.200178497323507E-9	0.48944743248154154	-616.6135045204214	13310.061301911024	2838.4064084927572	2051.6959441673494	1.6997105367863787	0.10164785443415846	11	15	44	3	4	0.18544105516440518	0.3290882000690503	0.31072036440129697	0.1747503803652467	
1820000	-9943.249322583446	-9266.71154371104	-676.5377788724062	-9266.71154371104	620.0086392024607	3.673137435774863	6.75314553356196E-5	0.5723548936070881	6.42776111795094E-5	1.1414750712733249E-9	0.5294514471943296	-637.4860263270508	19046.431438434254	3602.203430800633	2566.872372335782	5.997790764086126	0.3666142260678721	8	6	56	2	5	0.18544105516440518	0.34283576700506924	0.31072036440129697	0.1610028134292278	
1830000	-9931.161262504529	-9259.618531127202	-671.542731377327	-9259.618531127202	660.3536259632897	4.163320919744664	6.558918257167211E-5	0.5850657602921815	6.325886828113626E-5	1.3187952677540527E-9	0.5449935109630151	-629.9253240498697	93278.79520839774	2485.9265742565694	1912.7080092322296	3.4908704340191687	1.968853355965663	3	20	47	5	2	0.18544105516440518	0.34283576700506924	0.3166844914330754	0.15503868639744933	
1840000	-9965.049793095906	-9284.246263956966	-680.8035291389406	-9284.246263956966	674.654821685367	4.163320919744664	5.7233324186179867E-5	0.5968577809262128	5.7569194756348944E-5	1.361661296627964E-9	0.6212503676231377	-641.2862414101827	30690.711962079935	3720.75399850386	2778.994324362784	2.53952318522354	0.29778288508468204	6	19	45	4	3	0.17751758096335485	0.3292435298370077	0.3143658946618789	0.17887299453775768	
1850000	-9933.148930700547	-9267.536449525505	-665.612481175042	-9267.536449525505	443.9341588373188	4.193304850407475	9.630853670738508E-5	0.43667898335731364	9.725469240891277E-5	1.7816408772427976E-9	0.4197448585056779	-621.9376957823895	38387.78095062859	1969.4107958952923	1905.022058095117	387.0412643347487	6.1280248327478555	5	29	36	1	6	0.17844290112004735	0.3231830509796319	0.32464796814510344	0.17372607975521645	
1860000	-9955.099385811178	-9257.88398089149	-697.2154049196871	-9257.88398089149	626.2109494797518	3.631110317913911	7.613138126621911E-5	0.47121387258043257	6.833268617696313E-5	1.1391794020404333E-9	0.49107600278290914	-657.3399827119015	23722.83205240093	3274.4790375334624	1606.7872630737031	10.873148999718856	11.429897744316662	7	43	21	5	1	0.1758332651815671	0.3309901724657488	0.3194504825974668	0.17372607975521645	
1870000	-10010.764082129856	-9262.732152283086	-748.0319298467688	-9262.732152283086	1034.590522926905	3.631110317913911	4.768674521718922E-5	0.4588717452324947	4.080296581130703E-5	4.000315880572487E-10	0.4632349883578638	-703.3104017259385	51686.70349883053	6363.968814916306	2222.2230137576894	124.34235214613211	132.55450075707878	7	37	27	5	1	0.1779508908755539	0.3288091905403787	0.3194504825974668	0.1737894359865997	
1880000	-10041.965343646118	-9265.791400663453	-776.1739429826655	-9265.791400663453	1635.7404645975123	3.631110317913911	2.62299777667457E-5	0.39421467011751843	2.5596472053845296E-5	1.294340841161225E-10	0.4378229891937858	-733.3703505109934	50704.56960712768	5646.923216479703	1330.8717194879782	103.79918620301432	35.47084094404347	8	61	2	1	5	0.17361641220860252	0.3401152798730436	0.3124788719317533	0.1737894359865997	
1890000	-9956.964782882314	-9261.772374339127	-695.1924085431873	-9261.772374339127	550.3183586789927	3.750688613147326	7.023943896636246E-5	0.49528344047935224	7.349805659221039E-5	1.3503034964055202E-9	0.4949894417331169	-654.7224261433366	20480.897752130284	1926.9307548898644	738.7050462040511	210.54754811593457	6.71496780581139	10	58	4	2	3	0.1776090243480318	0.3401152798730436	0.308486259792324	0.1737894359865997	
1900000	-9879.460948868722	-9265.58719291629	-613.8737559524328	-9265.58719291629	253.6781246477614	3.631892587151955	1.7752993845492513E-4	0.47034974271037744	1.7474096699111676E-4	8.378437013328728E-9	0.5114169759098773	-580.3197662882956	7042.888550300145	835.16611235693	761.9168445049555	2.1501618356673013	1.0674551120683018	6	63	3	3	2	0.1776090243480318	0.33681449698868593	0.31178704267668167	0.1737894359865997	
1910000	-9930.138150138873	-9253.566882647847	-676.5712674910261	-9253.566882647847	656.9825094741291	3.8498544423440464	6.461188694760421E-5	0.5464687362834505	6.272150219225626E-5	1.524991453597549E-9	0.5703554628098493	-645.0035586886304	24315.74612971077	1495.720288770291	23.33282995802342	1.2663597170930538	0.03591524351308211	9	62	3	1	2	0.20038260778482714	0.33681449698868593	0.28901345923988636	0.1737894359865997	
1920000	-9864.434644610421	-9262.506437279562	-601.9282073308588	-9262.506437279562	269.19415154480293	3.8498544423440464	1.8183643652883904E-4	0.7291587071264922	1.6743723968542232E-4	1.7343839086642293E-8	0.7383512725065834	-573.4411260399955	7062.941594222441	690.2470026598246	19.56910132913684	0.9474696938816242	0.005042131404277858	13	58	3	1	2	0.20038260778482714	0.3400755306198212	0.2857524256087511	0.1737894359865997	
1930000	-9932.750196213612	-9265.763772302846	-666.986423910766	-9265.763772302846	497.84308723604084	3.7596106334669277	8.723099037938484E-5	0.6284329001643569	8.532070296173644E-5	3.0236936530253033E-9	0.6346189133160002	-637.1767790566958	11837.384799544436	1542.1022143463886	11.712840933155789	1.1962828725855195	0.07994254973496133	13	58	3	1	2	0.18495378663604556	0.35755327337245113	0.2857524256087511	0.17174051438275134	
1940000	-9971.91946295499	-9275.15800859589	-696.7614543590981	-9275.15800859589	807.7792209366809	3.7596106334669277	4.768935769845258E-5	0.6064027096511726	4.628029539472434E-5	8.867572655872423E-10	0.6395431424727809	-658.845171676338	52079.27470081437	2591.123969133249	151.22937952854895	11.370991350158821	0.14056670092974075	8	62	1	3	3	0.18495378663604556	0.35755327337245113	0.2839869310932833	0.1735060088982191	
1950000	-10057.38358693218	-9266.382785828488	-791.0008011036914	-9266.382785828488	2264.712570076471	3.617123770757175	1.7151691875243355E-5	0.589862250927985	1.6962583470839143E-5	1.1434989999004633E-10	0.6254491170924878	-745.7128981480777	153727.12137171862	8278.904662218809	2315.207246180226	39.60975960055948	0.6332628895391239	6	64	2	2	3	0.183494649430561	0.34737501455293956	0.291409866875039	0.17772046914145948	
1960000	-10025.769830659148	-9266.385609463578	-759.3842211955706	-9266.385609463578	1560.2147076883068	3.617123770757175	2.287862978376573E-5	0.49924606126437304	2.2731866066776285E-5	1.5475972048822134E-10	0.5477889709092217	-714.525040466113	151107.957453563	5223.619682503691	456.98692351163777	225.99742888536832	2.5755568436416083	4	66	2	2	3	0.183494649430561	0.32861463164165455	0.310170249786324	0.17772046914145948	
1970000	-9943.754292422796	-9277.047682257813	-666.7066101649829	-9277.047682257813	457.040919586986	3.617123770757175	8.943749670224213E-5	0.4924003012845878	9.372895570640817E-5	2.718549512025771E-9	0.5638666025490899	-629.1256795810159	20370.03811162194	1379.0927184174748	46.12439534685522	70.57755119962175	38.0740402229708	4	65	1	2	5	0.183494649430561	0.32861463164165455	0.310170249786324	0.17772046914145948	
1980000	-9974.958306052999	-9279.23420827229	-695.7240977807078	-9279.23420827229	530.8933461958409	3.617123770757175	7.832531878262609E-5	0.3531495786855205	7.347466808447427E-5	9.813997189494373E-10	0.41016501758993973	-659.3003326036752	20180.999468422677	1592.4705650475828	81.89984463693455	45.79959207665404	26.3247158518724	11	60	3	2	1	0.19521172051585273	0.3281297134151399	0.310170249786324	0.16648831628268237	
1990000	-9967.316131188083	-9269.222013391434	-698.0941177966489	-9269.222013391434	526.6777296389885	3.7406569465922446	7.34479506915537E-5	0.4099467901093577	6.93559856161374E-5	8.765097785520792E-10	0.42440870627466926	-658.5640233702661	16448.82342795714	1846.1693427226048	610.0547140782822	213.09489232547512	7.8515473246303555	12	56	5	1	3	0.18364630395267872	0.3281297134151399	0.310170249786324	0.17805373284585638	
2000000	-9935.640605034352	-9279.040157791258	-656.6004472430948	-9279.040157791258	367.4238950710989	3.7139266061556886	1.032677629904157E-4	0.43529860060205305	1.0265794063452228E-4	2.0174362397245003E-9	0.43891063380556333	-615.4804353513589	11292.394987378828	829.752127527237	1728.7385298149547	327.7496373878324	21.87086673220732	15	52	3	3	4	0.18364630395267872	0.3344876648194244	0.313842499117103	0.16802353211079293	
2010000	-9903.243517311814	-9272.599367240278	-630.6441500715348	-9272.599367240278	239.06428027124488	3.7139266061556886	1.8255478918109312E-4	0.5149495138990217	1.763087833840272E-4	8.935431143617414E-9	0.5292703006799147	-589.5924026939701	6964.409861463688	756.722464741212	594.904722973347	1180.9636426201446	26.89290189020066	17	36	10	6	8	0.18364630395267872	0.3344876648194244	0.313842499117103	0.16802353211079293	
2020000	-9851.106092887016	-9259.798672103292	-591.3074207837235	-9259.798672103292	144.38760459942225	3.1870626818185683	3.480754673573028E-4	0.5377557975123082	3.152805689587506E-4	2.593817292492435E-8	0.4869683375386572	-555.3541971928964	2178.5991092261947	597.0645122018341	543.3052331995051	329.3178779284814	12.991790828103815	14	41	6	9	7	0.18364630395267872	0.3344876648194244	0.313842499117103	0.16802353211079293	
2030000	-9900.846241588471	-9262.992593996458	-637.8536475920138	-9262.992593996458	253.40224534333726	4.198178717895346	1.7138741432549853E-4	0.4772325405099353	1.608821308369531E-4	8.002720703608181E-9	0.5326153159584142	-602.1474303611901	5094.9092593006335	1045.3952471378677	702.6856710497344	14.60070716218778	17.07527476908965	20	16	35	1	5	0.18306651064213514	0.3344876648194244	0.3144222924276466	0.16802353211079293	
2040000	-9930.193266161108	-9275.152000772214	-655.0412653888949	-9275.152000772214	315.4423518401276	3.935342810712172	1.3038154556540034E-4	0.4253994773085354	1.2615054438876882E-4	4.032057797300517E-9	0.4766396375300855	-616.9073325038241	13471.255164703483	4159.552657043178	694.955681632074	20.817489021132936	12.286127050981921	15	8	48	2	4	0.1708423558936406	0.3467118195679189	0.3144222924276466	0.16802353211079293	
2050000	-9864.469616250757	-9263.221293047303	-601.2483232034543	-9263.221293047303	171.1510750048502	3.871181630641595	2.415872727476718E-4	0.5088627720721209	2.5062810059224626E-4	1.5247296753139685E-8	0.5023543777356426	-565.7433050482441	5378.8338431982675	1926.831791127616	439.6850469955549	31.404365651954613	5.677470743686042	6	18	47	2	4	0.1708423558936406	0.3467118195679189	0.3144222924276466	0.16802353211079293	
2060000	-9837.762037282553	-9257.481471441823	-580.28056584073	-9257.481471441823	121.86985349981335	3.871181630641595	3.517436890507696E-4	0.6417339807191444	3.420888309474343E-4	4.135697795660134E-8	0.6118962120266412	-546.5125412983482	3944.185335869907	1252.7694906646702	304.43124201486944	16.438806912988237	1.6137196332474455	9	17	45	5	1	0.1744101739182807	0.3441288554082246	0.3144222924276466	0.16703867824584717	
2070000	-9855.459722081554	-9251.769213335776	-603.6905087457782	-9251.769213335776	168.22261181864903	3.7348923952649926	2.495857112925807E-4	0.49564382848532007	2.4226414594182455E-4	1.407816996628745E-8	0.4904445305380882	-568.5581867011707	7063.513583139181	1426.2170517591524	446.32170042363765	14.933870038905495	7.349417704535505	8	12	52	2	3	0.1897141695687504	0.33834715187370984	0.2991182967771769	0.1728203817803619	
2080000	-9868.544696069426	-9279.33904512548	-589.2056509439467	-9279.33904512548	146.11646355076448	3.7348923952649926	2.525926046274873E-4	0.401649610406921	2.582075147090979E-4	1.0008254152319563E-8	0.39647044220350736	-554.2622610923798	8061.925715321714	6114.6844154989785	541.8741358992414	1.8710881265968171	0.9485324340573563	2	6	64	2	3	0.18439855031604088	0.34366277112641935	0.2991182967771769	0.1728203817803619	
2090000	-9856.52309434178	-9261.409963990338	-595.1131303514417	-9261.409963990338	156.35787940400252	3.4313761135707352	2.087257102740472E-4	0.6590526824545118	2.1834428796930233E-4	2.2610216199053035E-8	0.7134604538275399	-559.3271986468716	6061.688025733091	4400.32087255833	573.4275075028212	4.167314263136011	2.4011834739698372	3	6	63	2	3	0.19442697658073094	0.34297149866589643	0.29460746020599665	0.16799406454737503	
2100000	-9866.558128820176	-9261.656431905374	-604.9016969148015	-9261.656431905374	188.66591814303314	3.658574984099948	2.0565993909965765E-4	0.518613296505017	1.9703711681764348E-4	1.1640241632689044E-8	0.5272267244746397	-569.6735397781682	10905.818506246786	906.4561436625429	761.6878430073641	5.73234465999641	0.8976352569988654	8	20	43	1	5	0.1817312258419545	0.34488384577219494	0.30886340538382545	0.1645215230020242	
2110000	-9862.370827270588	-9252.211476338876	-610.1593509317117	-9252.211476338876	182.93512367671482	3.4435503383180572	1.9582220033632566E-4	0.6742438205285322	1.9600367440350785E-4	1.9450130760935235E-8	0.7077074358014709	-570.1682139003707	27032.872841425284	943.7055593637479	544.8615363794212	108.24775971066683	13.320466684666346	5	20	45	2	5	0.1817312258419545	0.3332076950524752	0.30886340538382545	0.17619767372174394	
2120000	-9947.507953942866	-9263.378259693596	-684.12969424927	-9263.378259693596	349.567808441391	3.9362240136773408	1.0254875084568455E-4	0.6638797046231798	1.08785587827235E-4	6.787118101087236E-9	0.7321654773034418	-641.2682047193674	10588.335497677052	3399.185084120416	1488.2481195021946	771.5671342113208	20.01870005718887	9	21	22	20	5	0.18335126485818068	0.3332076950524752	0.30724336636759925	0.17619767372174394	
2130000	-9950.64602734868	-9252.843570965244	-697.8024563834344	-9252.843570965244	414.79437643921324	3.6767155297378866	7.371655530242944E-5	0.46808731954357224	7.899895171181297E-5	1.6816871929094741E-9	0.5298786771704643	-650.7397768669824	14653.440259051406	29513.617499212214	3284.4741420397863	962.2066695530522	18.229534082089657	1	8	32	31	5	0.1920461918415288	0.3332076950524752	0.3098710282389178	0.16487508486707722	
2140000	-9930.535439957861	-9255.275431696335	-675.260008261527	-9255.275431696335	404.0122538067214	3.795566226133224	9.564877007434223E-5	0.4441582657456336	1.0135161851985393E-4	2.444385499571714E-9	0.5059994353638757	-629.6688346081809	56096.52943178666	3199.951347235504	2726.370735698787	627.2506332782817	16.460432005175853	3	7	31	30	6	0.20187438675968516	0.3332076950524752	0.3000428333207614	0.16487508486707722	
2150000	-10024.34356636062	-9268.805572199444	-755.5379941611761	-9268.805572199444	1135.3800830207133	3.795566226133224	3.011457897949147E-5	0.4636166408505241	3.2246632862958927E-5	2.6954483354522837E-10	0.5123820605457445	-703.0675463933485	98515.30159649502	3337.797411360757	12384.735332912354	2380.2368174293947	52.037181409010344	4	10	22	34	7	0.17903227697997756	0.32661603775058223	0.32329543511127523	0.171056250158164	
2160000	-9945.062382333183	-9265.175161521147	-679.8872208120353	-9265.175161521147	410.55559328559866	3.845550551115902	9.236863161444867E-5	0.3756725879390524	9.437681598650415E-5	1.5771968792842622E-9	0.4307177789201799	-636.2828115990885	9933.340459616296	2828.175610787192	5133.13899593735	707.17364845342	10.458261042569045	11	16	7	37	6	0.1825434179639723	0.32661603775058223	0.32329543511127523	0.16754510917416926	
2170000	-9892.272978062443	-9250.689596622395	-641.5833814400476	-9250.689596622395	272.60828494594665	3.845550551115902	1.3284119640008613E-4	0.43440321022671713	1.408413459014598E-4	4.3886296401234005E-9	0.4596862833815376	-596.9044705690212	32056.90636325083	2996.8232748594446	3557.665232873184	496.03629645456795	3.0463853466773285	6	12	18	35	6	0.17965414148222492	0.32661603775058223	0.3088746126735202	0.18485520809367176	
2180000	-9934.675640786329	-9268.01638005561	-666.6592607307185	-9268.01638005561	339.12021383926157	3.845550551115902	9.94331203877341E-5	0.43696613139300944	1.085389576368276E-4	2.2785089306026534E-9	0.44583049819331716	-625.0261042262133	10705.198547039758	1479.8728520293307	1543.7577495762798	757.537597775748	7.220163865015519	12	7	24	28	6	0.18927400170135383	0.33761816442530646	0.3088746126735202	0.16423322119981865	
2190000	-9874.22666498695	-9268.106115528164	-606.1205494587873	-9268.106115528164	157.71448058801096	3.787599635887491	2.2779779114229186E-4	0.42092811287765586	2.3734357154989166E-4	1.1391191241809593E-8	0.4502406904979303	-568.6930138649824	3940.246185460974	1743.7778084299546	641.3733506354491	274.474384145024	12.039617654427698	14	2	29	27	5	0.18927400170135383	0.33761816442530646	0.31200914345526826	0.16109869041807062	
2200000	-9872.80214133992	-9272.001128427019	-600.801012912901	-9272.001128427019	152.92673788141192	3.787599635887491	2.5052160270460754E-4	0.4614501693024913	2.4715150485388426E-4	1.4456088662307185E-8	0.47198433503358306	-560.0768386242584	5036.4066058511125	7571.430683248087	784.1135709323521	343.32945058280393	0.5594933464533592	6	4	27	36	4	0.18786592570140598	0.348776967096534	0.30225841678398857	0.16109869041807062	
2210000	-9852.496114790922	-9257.122993854859	-595.3731209360632	-9257.122993854859	157.19600320651048	3.8232065371495976	2.4541984190464564E-4	0.5260357824400163	2.46220468189948E-4	1.2219292845018814E-8	0.4734896792264211	-556.3928787445373	7943.533254743766	1283.2710773210574	917.0238827301565	237.41720932080972	0.6033482282221868	8	32	5	27	5	0.1910244421099244	0.348776967096534	0.2990999003754702	0.16109869041807062	
2220000	-9928.681272590098	-9265.394588638641	-663.2866839514569	-9265.394588638641	356.8206541539701	3.8232065371495976	1.033350170090707E-4	0.5785041982096778	1.0109633567915402E-4	2.6614756408854656E-9	0.5166250865208233	-618.5328343348095	10477.674455477723	2313.8804663985675	5681.610921973635	629.274783170168	0.6898490420970965	13	26	2	31	5	0.1921507532518192	0.33292640962046915	0.3138241467096402	0.16109869041807062	
2230000	-9919.837136518763	-9260.911843445407	-658.9252930733571	-9260.911843445407	333.9061400567398	3.7526852645872593	1.1375547231813908E-4	0.470082322768024	1.0642335592081125E-4	2.100261311156991E-9	0.4416094810713455	-617.536570941983	9908.479312136395	2749.3116183961633	447.23827897845746	753.3874730420711	1.1543233833783126	14	30	9	19	5	0.1921507532518192	0.3348580964628015	0.30859073245646107	0.16440041782891743	
2240000	-9898.098039314482	-9251.979049203981	-646.1189901105007	-9251.979049203981	245.70686425151283	4.118915412887984	1.4315947319262006E-4	0.4996046804231497	1.4337125119078513E-4	5.001783962091889E-9	0.49431305975758477	-605.6494740605309	8637.875196879706	1737.183814517982	1012.0651929722458	511.4772684923891	0.8370511571469259	12	24	7	31	3	0.18862582439255338	0.3348580964628015	0.3156601903471468	0.16085588879749751	
2250000	-9861.770245477519	-9249.814186991549	-611.9560584859693	-9249.814186991549	193.75144728410626	4.118915412887984	2.0027460982120855E-4	0.5842156130245348	1.886490563043647E-4	8.669635804749642E-9	0.5099577635616822	-572.340643642157	5893.802092241874	1511.4292995890928	1193.6458268600718	329.19874195651835	0.12937156791189006	8	5	29	31	4	0.1896934101951453	0.3348580964628015	0.3145926045445549	0.16085588879749751	
2260000	-9856.724549514536	-9269.90208996994	-586.8224595445954	-9269.90208996994	136.69396197388528	4.118915412887984	2.660471549036841E-4	0.4320172749820665	2.763926325888086E-4	1.5477565672670214E-8	0.4535411245059172	-547.63322195895	5707.327962133695	1290.468566388953	1547.7606460340874	268.23058271964203	0.6059786632817118	10	9	18	35	5	0.1896934101951453	0.3348580964628015	0.3145926045445549	0.16085588879749751	
2270000	-9878.661722404777	-9275.66663142222	-602.995090982556	-9275.66663142222	159.76386597229032	3.8685381241506946	2.3764314388364868E-4	0.5792068336566805	2.2906863231857141E-4	1.3740070065294261E-8	0.5181028270563118	-559.8917153324024	13741.287424322478	5941.738527070407	1899.037748848079	477.37436084001473	2.022367796939665	1	11	23	36	6	0.1896934101951453	0.3348580964628015	0.3145926045445549	0.16085588879749751	
2280000	-9859.86475721097	-9263.262228220203	-596.6025289907672	-9263.262228220203	173.8152472862571	3.9227895916527755	2.0601334854597516E-4	0.4852444076369749	2.054790810260556E-4	8.482878101241227E-9	0.453469530152381	-554.5079588610961	12303.782931479303	6932.039672618715	992.5339068344805	426.51555473215933	0.5305168924507455	6	2	32	31	6	0.19811257867642526	0.33917033998661383	0.3018611925394626	0.16085588879749751	
2290000	-9892.360115471956	-9270.715600007969	-621.6445154639881	-9270.715600007969	210.97883175182895	3.9227895916527755	1.6956234330578262E-4	0.530940853501948	1.6598268960538713E-4	8.209931484980187E-9	0.5414783925982853	-581.642668391178	5699.806602502809	2243.9144372418177	1748.8642581428514	294.7815768685966	3.5247527929582296	7	3	28	33	6	0.19113511022869875	0.34247268175125056	0.30553631922255237	0.16085588879749751	
2300000	-9835.726458317558	-9259.122571285685	-576.6038870318743	-9259.122571285685	127.97797240080473	3.4139484905481208	2.990097387134896E-4	0.5152763088436242	2.879198203049411E-4	1.8580691144064866E-8	0.4793630331004757	-540.2387218359447	3443.764753364526	897.6717235064507	435.6408502864103	265.2210218434729	0.47211933423256675	19	19	4	29	6	0.19113511022869875	0.3244452493179669	0.30553631922255237	0.17888332123078118	
2310000	-9936.964987940746	-9274.10867301837	-662.8563149223759	-9274.10867301837	346.66054469187185	3.236980374536944	1.0584096729536837E-4	0.4873959088041914	1.0146887213944303E-4	2.3126487689420314E-9	0.47826305689492327	-621.6097017514495	7663.980114009151	4993.102748017886	577.5122971148164	652.3395335463409	1.379156086937029	22	15	29	5	6	0.19113511022869875	0.32418079767582914	0.30553631922255237	0.17914777287291897	
2320000	-9972.705914341626	-9274.530789203278	-698.175125138349	-9274.530789203278	535.7455283281772	3.9127649410693146	6.422205280393478E-5	0.4583154862630508	6.471534111908546E-5	9.9308677294087E-10	0.4943191241949227	-652.2788310144642	21326.273435001545	4934.868634387435	676.2673773967452	1890.6229543713748	18.050455985963655	10	30	24	7	6	0.19324206494450444	0.32418079767582914	0.3034293645067467	0.17914777287291897	
2330000	-9944.530973783949	-9267.895277712694	-676.6356960712551	-9267.895277712694	408.38437161510376	3.415439348808498	8.995623682190286E-5	0.5244434596704176	8.230550460095005E-5	1.6331635853962E-9	0.4903790276111049	-633.8062802565557	20374.16408611495	2629.680990059638	513.810552031392	799.5761763061811	7.020540097982209	10	35	16	10	6	0.17974060010590787	0.3267819702992501	0.3143296567219222	0.17914777287291897	
2340000	-9954.106228305727	-9263.284584524532	-690.8216437811949	-9263.284584524532	475.48719241902654	3.1903890235557233	7.588409080880836E-5	0.49731371713211375	7.100450199647023E-5	1.2873918234509629E-9	0.49964332961551206	-646.9951033557061	16858.85828863632	3311.8532441968196	660.2837589032986	1342.0645830663693	13.057102109700429	13	26	27	5	6	0.17974060010590787	0.3267819702992501	0.3143296567219222	0.17914777287291897	
2350000	-9947.049370160268	-9266.922147188565	-680.1272229717026	-9266.922147188565	365.6994655492147	3.3372163941953428	1.0482984030994594E-4	0.4838631851163691	1.029479799268617E-4	3.0839294251231866E-9	0.5198437314834359	-638.9467607820918	13701.191565394989	2250.165429515578	528.367170977715	610.55120682867	28.57274078128677	17	23	5	26	6	0.17974060010590787	0.3267819702992501	0.3143296567219222	0.17914777287291897	
2360000	-10012.5765259232	-9290.932938094506	-721.6435878286943	-9290.932938094506	603.9047193276281	4.156475078968058	6.088378128228645E-5	0.49383248097071275	5.7129834365593524E-5	9.536566064167787E-10	0.49921968868327404	-675.4488398962773	20577.66366990516	5023.008804876078	896.3414919733158	2192.469189857858	53.52406245694827	20	22	21	8	6	0.17974060010590787	0.3267819702992501	0.3143296567219222	0.17914777287291897	
2370000	-9923.243345170411	-9267.079030680121	-656.1643144902898	-9267.079030680121	277.4351792663649	3.3694099417343857	1.3105111912102812E-4	0.5081567578908432	1.3052961760798027E-4	3.0933858363832147E-9	0.4400044269389573	-612.9275650344798	8254.835252610837	1854.5955631806164	589.3635072624445	1788.7676377149403	10.037997413656852	19	25	23	4	6	0.17974060010590787	0.3267819702992501	0.3143296567219222	0.17914777287291897	
2380000	-9989.966555328227	-9280.397952642461	-709.5686026857665	-9280.397952642461	560.9336023306148	3.477416655649096	5.8938497979999356E-5	0.5093529965617495	6.009621295354043E-5	1.0284492612202944E-9	0.5421690228746981	-668.5765089661944	16845.84783800683	1969.7210304483524	1346.4770650149517	235.78941328246927	8.428403768525738	20	30	20	3	4	0.17974060010590787	0.3267819702992501	0.3143296567219222	0.17914777287291897	
2390000	-9958.563498373993	-9258.540848274668	-700.0226500993247	-9258.540848274668	514.2075181642298	3.477416655649096	7.217228638805559E-5	0.5138322742348563	7.458067212307805E-5	1.3570117212465435E-9	0.49125727569167194	-660.5663089552119	15823.429858139136	3824.717124420943	1008.8492718464794	32.82372524567197	21.136662684215704	22	20	28	1	6	0.16854766328508666	0.33621789185771384	0.31608667198427964	0.17914777287291897	
2400000	-10002.95216258368	-9258.783617513523	-744.1685450701575	-9258.783617513523	841.9162029197602	3.497714002411617	4.296414314652769E-5	0.5240319271433551	4.104498781970766E-5	6.503246504938135E-10	0.6058357798882811	-706.1174040821859	20624.348053625985	4363.059602118239	370.20401663860844	9.461265624880697	9.43391632284584	13	56	2	3	3	0.17618096663803293	0.33620724280947206	0.3063329509729595	0.18127883957953456	
2410000	-9962.954382918655	-9249.736968945124	-713.2174139735305	-9249.736968945124	606.7994154389141	3.550549064287501	6.508460963550942E-5	0.5080475234495642	6.333638477947536E-5	1.0746589023511653E-9	0.522970584113462	-675.2161931512491	22109.899366369544	2301.203453435008	194.33271775833725	51.782988057147534	15.433713238436193	10	59	2	2	4	0.17618096663803293	0.34736802480913415	0.3063329509729595	0.17011805757987247	
2420000	-10023.723468870716	-9259.807616351529	-763.9158525191865	-9259.807616351529	1062.7103261144478	3.908455783009019	4.067187017354987E-5	0.5460296720503669	3.800247793933671E-5	4.2469694643371E-10	0.5554903852095397	-716.8679520478144	97263.38069416407	6221.665423016462	2875.740679812694	311.895906288741	146.4415759764526	6	50	14	6	1	0.17618096663803293	0.33826512424105865	0.315435851541035	0.17011805757987247	
2430000	-9979.146929174096	-9242.075469439382	-737.0714597347146	-9242.075469439382	788.9880279533811	3.9578367453738528	5.442789428786609E-5	0.4989773125083035	5.4003699267499005E-5	8.639351447062621E-10	0.563688988723632	-691.4362609153304	20417.348011243077	6670.073178404749	2006.9725203232672	1674.87399875689	184.0064859489624	12	24	9	25	7	0.17618096663803293	0.33215531180870694	0.3203014747472571	0.17136224680600207	
2440000	-10032.233017619097	-9259.133128289372	-773.0998893297249	-9259.133128289372	1357.2349040811916	3.6471276666095225	2.694578622432749E-5	0.4698305520561442	2.9398595684848496E-5	1.9867432971412705E-10	0.49349486195070347	-723.5902281186246	67870.94065023225	11566.840588531382	1271.9979939860038	2834.7211538975384	333.5438194562303	7	31	27	5	7	0.20500995278763826	0.33271060120282303	0.2909171992035357	0.17136224680600207	
2450000	-9936.363997623885	-9262.320904724704	-674.0430928991801	-9262.320904724704	483.9358871683669	3.5090931435389967	8.50201826467385E-5	0.5772837969068211	9.397251389849792E-5	1.888620091910673E-9	0.48157050403852086	-630.2867675122499	20526.823739190702	2308.575411680596	412.5250903114494	963.4472738537182	119.75459750138134	6	35	22	6	8	0.1853515021785729	0.33271060120282303	0.31057564981260105	0.17136224680600207	
2460000	-9951.979635131409	-9261.399465710787	-690.5801694206219	-9261.399465710787	458.17889419498573	3.6878577429047983	8.902379505330371E-5	0.3868800644083721	8.927873283288337E-5	9.597916633093246E-10	0.3561620254444432	-648.1989795946894	14381.601663327994	4836.108225988139	932.2613826305887	758.3403274881811	40.73259672089986	7	30	8	28	4	0.1853515021785729	0.3315823307345834	0.31057564981260105	0.17249051727424172	
2470000	-10052.726626233705	-9256.697052605736	-796.0295736279691	-9256.697052605736	1741.3166938386482	3.906646933828695	2.1017005452527443E-5	0.45707823015425697	2.016537641092338E-5	8.821429170707604E-11	0.4626877135586521	-746.9307024537734	47522.73309903018	14866.258324743545	3979.074196577302	3174.7076061665516	26.938880010384953	11	28	12	20	6	0.1853515021785729	0.3315823307345834	0.31057564981260105	0.17249051727424172	
2480000	-10007.873915074933	-9257.721381811467	-750.1525332634668	-9257.721381811467	1107.8713495317802	3.706145508295216	3.2640921676259625E-5	0.48074604990386344	3.219319194220208E-5	1.980355303165005E-10	0.42995800296554804	-700.3279392658771	66709.84726224965	8845.34929464398	1562.2531004311002	3735.310011285963	16.367113306398572	6	32	25	8	6	0.1853515021785729	0.3315823307345834	0.31057564981260105	0.17249051727424172	
2490000	-9945.56946335532	-9254.296074121396	-691.2733892339237	-9254.296074121396	570.2836549118587	3.706145508295216	6.225763703359171E-5	0.5570826361027262	6.693561049363459E-5	1.2691466854375276E-9	0.5395158395774508	-643.5080944919143	23243.124280539603	4615.153326852635	677.8030312466658	2680.3299608920147	10.247858760813461	9	29	27	6	6	0.1853515021785729	0.331395578189809	0.3107624023573754	0.17249051727424172	
2500000	-10002.421363894124	-9250.796252229036	-751.6251116650867	-9250.796252229036	1004.0755348689961	3.878248321387776	3.287608894687365E-5	0.5451241404004856	3.6442761510233805E-5	2.672874423475619E-10	0.4699577302196875	-705.7201017853705	21309.411650278296	6664.662617908402	1776.235740615075	1867.7258252785298	5.4893575365510126	10	29	18	14	6	0.18067339428028598	0.359272243159707	0.2940228397552271	0.16603152280477895	
2510000	-9976.565312588902	-9248.679916377892	-727.885396211009	-9248.679916377892	749.1024642317029	3.889746612081693	4.951188731463227E-5	0.5652097017948112	4.9421318912841454E-5	7.327454963224986E-10	0.5261786153916178	-681.0171063573164	27103.43532329391	5421.06536943514	1363.9580397980508	2434.7019975521775	29.14854931848684	9	32	22	8	6	0.18589866838846703	0.35404696905152594	0.2957433621735728	0.16431100038643326	
2520000	-9944.586616921099	-9258.5173389594	-686.0692779616992	-9258.5173389594	478.83834485464575	3.889746612081693	8.005425901731613E-5	0.5356611585592904	7.845022811738504E-5	1.431403554559756E-9	0.4958463822827546	-640.2407266759849	24996.148327237257	2131.601097657568	879.3314486408017	2161.84055469071	16.890526178630857	9	39	19	3	7	0.19221244727928175	0.3477331901607112	0.2992712551476481	0.16078310741235796	
2530000	-9946.60293231792	-9252.428265318933	-694.1746669989859	-9252.428265318933	546.4611253921122	3.73296844400955	7.831209203435376E-5	0.5649007061377219	7.520307260089232E-5	1.8502528103776386E-9	0.5779430159018656	-648.6384421762249	23035.394439933963	3755.5460139173233	1165.4882739846025	1866.4664688247528	15.253305849210625	8	24	31	6	8	0.19221244727928175	0.33399228042464696	0.30123887168445956	0.17255640061161068	
2540000	-10024.592704940978	-9246.077309322269	-778.5153956187088	-9246.077309322269	1312.857893310849	3.862761543110367	3.0120722187427322E-5	0.5251539847327295	2.9077261262786937E-5	2.650477034453947E-10	0.5428239319264966	-726.1983397534593	46763.552961519774	8120.417309438952	4135.607599679104	12164.954886762558	88.17525931151775	8	24	34	2	9	0.1903068219959271	0.3372661729896565	0.3037246275735242	0.16870237744089112	
2550000	-9988.503769404231	-9259.621137861413	-728.8826315428181	-9259.621137861413	758.7359922511566	3.7356159547774395	5.4641410385859946E-5	0.465281433767454	5.341707201358703E-5	5.785579517104413E-10	0.4472297537386978	-678.5900728540338	70962.86137412366	8043.590718652699	1904.8025241657888	4589.207501215511	121.20877767383733	6	12	46	5	8	0.1903068219959271	0.34632596015701583	0.3037246275735242	0.15964259027353178	
2560000	-9898.671042005815	-9265.165189026151	-633.505852979664	-9265.165189026151	274.2596415562635	3.800205013697739	1.478741431333918E-4	0.4994164752198136	1.4883529216397172E-4	7.96650295634461E-9	0.5779433035359611	-591.1267375632976	8479.104060161553	1210.8631589567285	521.4079620169782	1431.875677676258	18.74593740310105	10	36	19	4	8	0.19420811639930616	0.32554534146569697	0.29982333317014515	0.18042320896485065	
2570000	-9978.055781308574	-9271.961022031823	-706.094759276751	-9271.961022031823	810.5674308859955	3.800205013697739	6.820622856469535E-5	0.41843046702318726	6.237755751246412E-5	8.905662857052146E-10	0.4533064956811606	-661.5805243297928	19430.76684149429	2280.422513952874	950.9138790996531	1870.4488924831387	187.6921126274979	7	36	23	3	8	0.19420811639930616	0.3358881905795129	0.29982333317014515	0.17008035985103467	
2580000	-9890.58341746477	-9251.971690080625	-638.611727384145	-9251.971690080625	342.7423443112367	3.8385927566517384	1.608255729310221E-4	0.49459619822664497	1.6847808789832963E-4	8.352263460319678E-9	0.5354193786509209	-598.0447850940717	4677.728453216038	1325.8464644893809	617.1673796824736	1164.920356823026	29.69369117049847	13	31	22	4	7	0.18498024775922162	0.3367668108744021	0.30817258151534055	0.17008035985103467	
2590000	-9903.540455249633	-9275.86568933389	-627.6747659157425	-9275.86568933389	260.2868708436851	4.146987864246323	1.537133730998474E-4	0.40564125527398914	1.5532652946033463E-4	4.217258082418044E-9	0.42422270574825194	-583.1005174070522	15266.784905689288	745.865129468628	336.36818793665515	1636.4705350775325	14.451327494904367	12	44	10	3	8	0.18498024775922162	0.3367668108744021	0.30817258151534055	0.17008035985103467	
2600000	-9868.93813945846	-9275.124428498519	-593.8137109599412	-9275.124428498519	194.8957743165855	4.264987098684225	2.065619410138126E-4	0.4262611333674628	2.0348836432599454E-4	9.602233322154695E-9	0.48277298770172755	-550.8143388044023	12073.75182230116	771.1083859198327	327.4123031125824	1278.373423661849	4.0838282858471375	8	53	5	3	8	0.18498024775922162	0.3382222439396839	0.30765328866926095	0.16914421963183243	
2610000	-9891.410798416686	-9262.58395621185	-628.8268422048358	-9262.58395621185	298.71545868509844	3.637529501150837	1.2642039482786243E-4	0.40100704619863725	1.3257727182876E-4	2.9993782434756955E-9	0.40866043454474577	-587.553472257414	19622.757629495296	1024.117985019138	361.172807491039	663.1996948707973	15.419545665142078	6	50	10	3	8	0.18498024775922162	0.3382222439396839	0.30765328866926095	0.16914421963183243	
2620000	-10019.986544481848	-9270.710212081816	-749.2763324000316	-9270.710212081816	1455.5299471630958	3.7905921970815255	2.8513120704951662E-5	0.5811643418428214	2.780739846198866E-5	2.1801056037274942E-10	0.5253361170554617	-697.7779726601192	77737.94668481317	3557.92923738039	7462.612645673051	4761.640428406191	84.73181173857647	6	37	7	19	8	0.18498024775922162	0.3382222439396839	0.30765328866926095	0.16914421963183243	
2630000	-9925.103695662521	-9255.459661241235	-669.6440344212853	-9255.459661241235	532.9803644589537	3.957934300100184	8.093376746647669E-5	0.5878166822943223	7.860352201292305E-5	2.1082589760814402E-9	0.5657713737270564	-624.0350967720818	34312.40953325423	1333.328746089982	1688.4668764603202	1394.8644890710536	47.067044700971636	5	53	4	7	8	0.18498024775922162	0.3309239990325413	0.30765328866926095	0.17644246453897502	
2640000	-9999.485621031135	-9261.997019073204	-737.4886019579311	-9261.997019073204	1023.4447791141196	4.038012760634639	4.720916107160004E-5	0.5756601519088419	4.6471183618770595E-5	6.719121170218659E-10	0.5416589342662274	-690.9507440882523	51810.883528858394	2643.5599016904866	2121.1904954682764	1175.2655118546284	161.5961658741019	7	35	26	8	1	0.18330482308019627	0.3209883576821695	0.31926435469865816	0.17644246453897502	
2650000	-9916.74198087497	-9268.162707023275	-648.5792738516935	-9268.162707023275	432.03446866232053	4.038012760634639	1.2545761543290374E-4	0.5172238891303498	1.239500924235459E-4	3.690715014516753E-9	0.4782077806135008	-608.1349225242243	17672.819026829584	1416.262019817418	1057.5356708577822	57.70985492459686	72.56784847470135	5	46	18	3	5	0.18330482308019627	0.31683037896472993	0.31926435469865816	0.18060044325641458	
2660000	-10006.300887489762	-9280.632648365885	-725.6682391238768	-9280.632648365885	700.2058027516588	3.9084793587470714	5.0170434593936544E-5	0.337378869474921	5.248859113917041E-5	3.8719580257252206E-10	0.3879568934880003	-679.7415712256436	87287.01260675317	2784.986833169295	1218.599881589132	832.487454998565	412.42601716353295	5	54	11	3	4	0.19201166168390685	0.31683037896472993	0.3105575160949476	0.18060044325641458	
2670000	-9862.03306636834	-9277.906035163225	-584.1270312051142	-9277.906035163225	135.92766099625499	3.9084793587470714	2.970240335826477E-4	0.45733616297924956	3.061661958679602E-4	2.3764888523188484E-8	0.5052488827772432	-547.7600012740475	11705.439446684843	881.4511053059573	211.25501192466982	62.51890193783843	33.346526703247875	5	42	22	1	7	0.19201166168390685	0.3323970339167995	0.3105575160949476	0.165033788304345	
2680000	-9827.849149483836	-9250.229751494062	-577.6193979897743	-9250.229751494062	167.44600703435972	3.9084793587470714	3.242778374913088E-4	0.5224007463454972	3.349934576408725E-4	3.056509494564648E-8	0.529763264296037	-543.0971686784377	5351.560551420081	576.432542422462	254.4869971713864	38.62771110164729	25.19504471665127	7	35	27	7	1	0.19201166168390685	0.3323970339167995	0.3105575160949476	0.165033788304345	
2690000	-9895.467348588825	-9265.422855567847	-630.044493020977	-9265.422855567847	302.10824358099006	3.6620996224328457	1.8853310132417163E-4	0.4302232242911364	1.878516524576446E-4	8.219866646285294E-9	0.48719236221556117	-593.7390889163901	5642.934984751714	1245.7471294229981	435.85033005796186	97.89724902931722	39.75977306355917	12	26	30	4	5	0.18085953535003677	0.3256735109129214	0.31665599228741487	0.17681096144962585	
2700000	-9896.007769208245	-9274.089457302816	-621.9183119054287	-9274.089457302816	252.2758691698929	3.4505463768948186	1.9091768720364924E-4	0.4187722434852592	1.872749597110621E-4	5.6780507823647055E-9	0.41543589506213924	-583.759576521387	5734.171922591341	945.8276692652793	491.81608690416385	468.49788551801623	40.410048022156346	7	36	18	8	8	0.19776375863733717	0.31943823484551787	0.3198215470443768	0.16297645947276704	
2710000	-9868.910089843279	-9251.459407989178	-617.4506818541021	-9251.459407989178	201.23349500154612	3.695496473563347	1.9393099446069067E-4	0.45921306287863134	2.091474185219574E-4	8.180552648010207E-9	0.45857073608751886	-577.8391643175916	11728.071386800253	1173.0361884859876	658.0300289377027	344.9591701159684	45.201339330013155	8	28	18	16	7	0.1799462007619566	0.31943823484551787	0.33084708269492885	0.1697684816975956	
2720000	-9889.858629975553	-9260.806498481592	-629.0521314939617	-9260.806498481592	250.57962289296708	4.012542676218266	1.489343037497507E-4	0.5085159019094037	1.5156833293261343E-4	6.255896579317347E-9	0.5391772667388199	-588.4248887191708	13530.524696221906	1441.8699209823833	353.1632033037289	498.70629432933555	26.48643919512794	7	42	14	5	9	0.1799462007619566	0.31943823484551787	0.33084708269492885	0.1697684816975956	
2730000	-9865.014158680156	-9263.896640583544	-601.1175180966128	-9263.896640583544	181.95853627418347	3.87036151681409	2.2541543069912399E-4	0.43047255238325405	2.4398939493112235E-4	1.079389340453151E-8	0.443395980893599	-560.3416484851521	14522.148285054689	1107.869063472426	125.5483573718462	416.97404585987	48.165197448267136	8	43	14	3	9	0.1719218200870496	0.3240660058206219	0.3262193117198248	0.1777928623725026	
2740000	-9880.677168315433	-9274.326400945127	-606.3507673703064	-9274.326400945127	211.52063037013062	3.6798993530116357	2.1394768367959878E-4	0.3643322686589007	2.2440761905026104E-4	7.897460022952755E-9	0.4006529137537557	-567.0080964369429	8579.913975787797	899.5061196668889	1457.0096957287972	190.97808681960026	45.59781697564832	12	16	9	32	8	0.18059100995545607	0.3157179276564071	0.3262193117198248	0.1774717506683109	
2750000	-9886.690854752123	-9266.855418646093	-619.8354361060302	-9266.855418646093	227.17566309287113	3.725093659121979	1.9433817814518603E-4	0.4768669112954275	2.0271452963309047E-4	9.373650672592791E-9	0.4899286934812363	-580.016876838117	10036.33147587112	2273.91348593609	1230.126153304254	167.67754543520456	48.9082567652528	6	10	26	27	8	0.18059100995545607	0.3558855586540791	0.2860516807221528	0.1774717506683109	
2760000	-9862.4327189229	-9271.43888340244	-590.9938355204621	-9271.43888340244	185.416828779656	3.5117121531227165	2.5618698861923E-4	0.5318081038159508	2.531189199303961E-4	1.977481838990943E-8	0.5572379593163461	-550.386729515476	8620.529289607142	1349.7341588131576	1649.7234826318333	155.55879911195683	154.61142504587735	9	3	23	21	21	0.18778658832986725	0.324725338333567	0.309581459245817	0.17790661409074765	
2770000	-9850.789326528062	-9267.911972774566	-582.8773537534959	-9267.911972774566	151.9403917302378	3.332268445954343	2.721566988858388E-4	0.6645916503469792	2.691288007525151E-4	2.7128238140236786E-8	0.6291946077309003	-541.5217988142934	3694.023049944539	565.2967324318508	2226.5431324056294	243.17801358546853	107.71233724133539	14	15	5	7	36	0.19018108476895323	0.33264601490220397	0.31428519857138515	0.16288770175745654	
2780000	-9847.703016963223	-9263.13107382171	-584.5719431415131	-9263.13107382171	166.1527138427425	3.889380551829103	3.5093865005287754E-4	0.6072716545415355	2.883425301905354E-4	4.111886430631832E-8	0.6462117483895303	-543.9126604110227	4417.249783727254	841.2552474256353	2060.58245654369	204.2543139796274	145.96167748175034	11	16	7	20	23	0.1862305098558613	0.33659658981529594	0.28700908222497185	0.19016381810386984	
2790000	-9895.894899685823	-9288.610894159154	-607.2840055266701	-9288.610894159154	202.9117384743572	3.5622876427988945	2.4136833226505873E-4	0.4962148056060846	2.1802605354936082E-4	1.2696633483223523E-8	0.5043277121894639	-565.4324607456978	7788.159917171643	6127.05913676959	2615.766581627843	243.7163881929655	71.50565475523901	6	1	23	39	8	0.16227497201522578	0.34004980273530994	0.30751140714559344	0.19016381810386984	
2800000	-9861.528976650725	-9256.687702779882	-604.8412738708431	-9256.687702779882	177.6052465448578	3.650728262677616	2.2030264263107682E-4	0.598353094700827	2.270701644505435E-4	1.4584431543077889E-8	0.5628041112684561	-564.0243810933589	5395.191505794806	3427.218420655906	2134.7455162751694	245.81990233041762	78.53388726618678	6	6	20	36	9	0.16227497201522578	0.34004980273530994	0.30751140714559344	0.19016381810386984	
2810000	-9902.062595128007	-9284.908923827232	-617.1536713007749	-9284.908923827232	245.43852471527572	3.914453470251367	2.1304417896518058E-4	0.5141925976815753	2.2511127081699096E-4	1.4556898150228494E-8	0.5516898928479155	-574.7302788340332	4894.0061299879935	1810.816153736715	4541.393265025801	206.73331313157453	172.15270972150907	9	19	8	40	1	0.16227497201522578	0.34004980273530994	0.30751140714559344	0.19016381810386984	
2820000	-9997.6453792609	-9282.391806320184	-715.253572940718	-9282.391806320184	571.0478872873493	3.914453470251367	6.94662491712677E-5	0.44766555429261007	7.22463575349007E-5	9.143250899614921E-10	0.43783403013708305	-667.8300486210085	58785.70976131434	5993.090727853689	4396.220624517703	910.1841720671337	303.48916509387817	3	24	9	25	16	0.16227497201522578	0.35968523003727926	0.3107875672419159	0.16725223070557807	
2830000	-9976.319155900992	-9267.573440418399	-708.7457154825931	-9267.573440418399	553.3048421575477	3.914453470251367	7.276492836181071E-5	0.5598951141582466	7.815500066671728E-5	1.92342425393801E-9	0.5808824649709294	-664.3521668923695	13951.946785742732	8002.836045821703	2159.628288047207	705.1731160102834	234.49224308837663	5	25	23	10	14	0.20147190872736057	0.3100642114829405	0.3067480597733929	0.18171582001630507	
2840000	-10010.956657587261	-9268.81436140803	-742.1422961792308	-9268.81436140803	1435.8389281593952	3.8762966457215913	4.554071037292628E-5	0.5430385885213563	4.811135372812199E-5	6.907558391783422E-10	0.5440135672504287	-696.699180025721	14084.419266564846	10760.608413645208	3400.2333500939617	816.2422445941243	315.98518854307525	7	24	21	11	14	0.1917552879657598	0.31978083224454124	0.3139789532736177	0.1744849265160803	
2850000	-9912.161006773971	-9277.350865155	-634.8101416189712	-9277.350865155	353.82479868988554	3.954202589276462	1.9841856864353814E-4	0.5755446316413699	1.9846460372719741E-4	1.3851434699752958E-8	0.581931068695168	-594.6606465274971	3465.501785389016	3363.248504030551	1028.1271436141044	449.06130120160066	146.0461777362068	26	4	18	10	19	0.1747322476715637	0.33787849870316605	0.315498904210534	0.17189034941473527	
2860000	-9934.700194304964	-9259.282134288962	-675.4180600160009	-9259.282134288962	466.30547294497984	4.011650468413184	9.59565408586526E-5	0.6455736703601174	1.0309115152616841E-4	4.551926731399667E-9	0.6559556302533988	-634.8124848310051	8741.39647489777	1489.8102758981272	822.1458887470321	314.59363767301784	213.43484542273816	27	2	33	3	12	0.1747322476715637	0.33787849870316605	0.315498904210534	0.17189034941473527	
2870000	-9930.351991500303	-9282.306181875483	-648.0458096248199	-9282.306181875483	312.4344958255095	3.7053269314110877	1.5295562163811772E-4	0.47384981508698754	1.6251475314825003E-4	5.780080729660898E-9	0.49146827366796836	-608.3162452569713	4278.777158917925	1893.96945587914	662.7785397197201	753.9013103983256	148.36876700568246	31	2	9	15	20	0.1747322476715637	0.34926412464381096	0.3041132782698891	0.17189034941473527	
2880000	-9938.882588898363	-9264.625839311248	-674.2567495871152	-9264.625839311248	553.8779936593106	3.7053269314110877	1.1017398683603004E-4	0.49890274070313567	1.1420430354704394E-4	3.3846812732361977E-9	0.5147541754798981	-636.074008254464	5034.007197420904	876.9998151015681	489.2762178692388	377.4401495907709	161.3095035954184	30	19	11	9	8	0.1747322476715637	0.34926412464381096	0.3041132782698891	0.17189034941473527	
2890000	-9980.315275521636	-9260.371711449	-719.9435640726375	-9260.371711449	560.5886371340144	4.082745550870495	6.808891350770676E-5	0.507840242178771	6.904538117781246E-5	1.3843391074984184E-9	0.5726396638339755	-677.2847304690266	15564.448817075167	1937.2469392182375	1512.2164212039502	476.56209929791896	297.53211098019335	33	2	25	12	5	0.1747322476715637	0.350208345841929	0.3056962399903724	0.16936316649613398	
2900000	-10033.042982748113	-9266.528294480962	-766.5146882671497	-9266.528294480962	1267.0310467222068	3.8643534048085044	3.830732426889435E-5	0.5199484338241236	3.956128224547075E-5	4.706986453310949E-10	0.5489113576088702	-721.0285324613924	23244.575904973008	6899.79645758942	2617.8157013828613	361.2062468169466	556.0423772045393	33	1	27	5	11	0.1747322476715637	0.350208345841929	0.3106890630999653	0.16437034338654108	
2910000	-10076.466807072342	-9247.007187047171	-829.4596200251701	-9247.007187047171	2574.344749886018	3.8965264348707738	1.683032724792865E-5	0.5399963440597189	1.8249870659648596E-5	7.61021630660678E-11	0.5033937096266661	-777.4405406710168	122975.511299727	18859.04487561106	4896.749218929097	3680.4089475948435	1313.745830156685	10	19	25	15	8	0.1735180988883036	0.3502975031162467	0.3206728779872977	0.15551152000815105	
2920000	-10091.919465421379	-9270.406198074652	-821.5132673467274	-9270.406198074652	2032.05862608243	3.5190834529443613	1.8431823429072083E-5	0.5900676549239025	1.935394242728992E-5	9.048914794150074E-11	0.5338440716944621	-769.0547530572405	138873.36782687818	13491.464834262197	10962.962231853107	1911.221419936012	1468.1017345228681	9	41	5	13	9	0.1735180988883036	0.3334360186325854	0.337534362470959	0.15551152000815105	
2930000	-10069.95410213606	-9274.264190996513	-795.6899111395464	-9274.264190996513	1985.3479427340196	3.643056856369462	2.2201006038749504E-5	0.4557807120080199	2.4079136211274682E-5	1.1041673741720471E-10	0.46006944682479195	-745.1261896201148	86113.6515034306	13224.448648750458	681.8024437170302	2145.6734024727034	1443.2492554562236	6	38	7	18	8	0.20555159516270974	0.32637920412980276	0.3125576806993355	0.15551152000815105	
2940000	-9947.515696692033	-9263.34861757226	-684.1670791197733	-9263.34861757226	499.96638722779795	3.643056856369462	9.492443454248018E-5	0.5519791872771863	9.396381164693096E-5	2.095192530533305E-9	0.508232234528387	-640.3376927718972	19755.964351460258	2817.70636652529	1579.7553477795948	883.8641202570815	198.72742122100362	6	30	7	25	9	0.19732881667388233	0.3407688783085808	0.3063907850093848	0.15551152000815105	
2950000	-9993.831234118206	-9272.232447768687	-721.5987863495186	-9272.232447768687	727.5913178369015	4.027365194242769	5.6066865385729556E-5	0.5084987411940308	5.716357643778564E-5	1.025487005354635E-9	0.5677376710777685	-676.3735228406106	28187.448917575362	3866.241457918372	1281.6292482740432	1407.842137041933	87.43716970726696	11	29	1	28	8	0.1898958224094327	0.3215151449215968	0.3138237792738344	0.1747652533951351	
2960000	-9955.96678954984	-9266.263411145801	-689.7033784040399	-9266.263411145801	351.25582061320773	3.419573280865784	1.0516758497455221E-4	0.4673716876019217	1.0144343380449733E-4	1.907104235305446E-9	0.44496989407434	-645.9629159289294	13329.350690593043	4361.226424282215	2446.4005343940653	1134.8816105491203	92.50334391545357	9	14	31	14	9	0.1898958224094327	0.3390539213935588	0.2962850028018724	0.1747652533951351	
2970000	-9896.248223240345	-9262.107314489484	-634.1409087508621	-9262.107314489484	197.7262689913006	3.5491824149442412	1.939954982786693E-4	0.5419276904751756	2.0232884056315293E-4	1.2340735574403595E-8	0.5748952344077546	-592.743623046968	17694.94888718585	1454.1354874185279	1245.9953304420574	276.6367060093314	66.61639148518766	10	17	20	22	8	0.1777018921579028	0.32706700225572827	0.3256022447200625	0.16962886086630544	
2980000	-9922.488080517867	-9257.185101910116	-665.3029786077522	-9257.185101910116	311.27557062795785	3.5491824149442412	1.1662311796685463E-4	0.4587306548678304	1.225102662058431E-4	4.449175621460458E-9	0.5453640621493887	-623.4156407320738	19089.611651634787	2032.6198764166363	834.9678517194574	598.0058019828889	57.289220807545924	8	27	18	18	6	0.1777018921579028	0.32706700225572827	0.3256022447200625	0.16962886086630544	
2990000	-9931.098677235217	-9272.146465291862	-658.9522119433544	-9272.146465291862	339.10014458130735	3.5491824149442412	1.3091518364030213E-4	0.3935829281107706	1.4350374614175449E-4	3.6146744094138762E-9	0.43217851949012365	-621.5595913671154	4954.676779087202	2198.394087278738	687.7561054277062	131.7232239608644	59.7580469121643	15	30	18	6	8	0.17730370086760358	0.3375834259378513	0.3154840123282387	0.16962886086630544	
3000000	-9958.576958139574	-9258.578771080709	-699.9981870588657	-9258.578771080709	504.23609023128313	3.589399574315019	8.086536835640958E-5	0.47636764330467357	8.55447163527276E-5	2.1035761231682175E-9	0.54538501963343	-659.1807321700012	10368.748779113816	3308.692644099362	827.5729952993104	380.4070213473738	132.54599190908834	16	22	25	2	12	0.17924434375781	0.34101389823982137	0.3101128971360622	0.16962886086630544	
3010000	-9896.235173930534	-9250.869346811252	-645.3658271192813	-9250.869346811252	314.03235544981476	3.6659461694112827	1.5733727298043685E-4	0.5420466389079701	1.6724437171385743E-4	7.627562693098553E-9	0.5219542609130631	-606.2407168787022	5719.9500028258	3121.887352050386	643.2013214954311	28.65412546017584	77.8800846927542	3	31	34	6	3	0.1813787042254146	0.3292612067252954	0.31973122818298355	0.16962886086630544	
3020000	-9912.286464795063	-9271.781913083356	-640.5045517117065	-9271.781913083356	333.8474321333848	3.515274912412003	1.875988876305558E-4	0.5459664645148267	1.9041199114391605E-4	1.5281914766999E-8	0.625423595239256	-599.6477596444064	9610.165006792346	3090.872300821039	757.2346590435887	75.94362874396414	186.00789746511305	3	31	31	10	2	0.1813787042254146	0.3090145714183151	0.31973122818298355	0.18987549617328572	
3030000	-9911.796310584808	-9258.081316208352	-653.7149943764563	-9258.081316208352	407.4713695316746	3.5781869778954603	1.164096668489197E-4	0.56862641159786	1.2600843097880106E-4	4.699183856932342E-9	0.5630494137510585	-614.0836361608337	6230.252414576987	2307.0964440694665	735.8400447460389	365.4649182231619	81.4201053935438	10	22	25	6	14	0.1845200175769596	0.3415299817573467	0.30143008978411956	0.17251991088157315	
3040000	-9908.822516186756	-9259.812460460784	-649.0100557259726	-9259.812460460784	341.67631780545	3.858724256980853	1.208727364029156E-4	0.5118365714928227	1.3380523439314814E-4	6.0247410293119535E-9	0.57694435480635	-609.5872628505547	10186.779056946787	3450.418456940332	592.4114383586032	84.71965331414518	80.15024101354902	14	18	32	7	6	0.18817383525465955	0.342513739907526	0.30371273649291924	0.16559968834489422	
3050000	-9886.997834637259	-9264.002294842296	-622.9955397949641	-9264.002294842296	308.7585493637266	3.5308749234240384	1.5756307149123686E-4	0.5024243968399509	1.748633062028061E-4	9.42027687408431E-9	0.5648964591017388	-583.8490677878201	9825.189800638533	2734.380179132848	318.22045405457357	49.23654551635721	117.28948571098299	9	24	36	5	3	0.19552171242170094	0.342513739907526	0.29636485932587786	0.16559968834489422	
3060000	-9893.517321049712	-9268.33937584662	-625.1779452030905	-9268.33937584662	181.5653574736489	3.507055381878505	1.724613953188025E-4	0.5108774795259817	1.9117494697775612E-4	9.278568192563983E-9	0.5255814274746403	-586.8876532683985	3256.3672768471047	3188.6208084852947	387.97031761794716	314.6580034869129	45.1567366710799	29	6	30	3	9	0.1829789942752183	0.342513739907526	0.3068848604708744	0.16762240534638032	
3070000	-9908.318478997786	-9260.247230519752	-648.0712484780333	-9260.247230519752	325.144136989886	4.144748203648118	1.581126437011501E-4	0.5179432144801819	1.6012534706471985E-4	7.92362508535711E-9	0.5542699645619323	-609.3619966867489	5183.674207655633	2104.6375258628573	482.6113744823908	181.0838050039216	191.16283608162678	14	25	25	8	5	0.1829789942752183	0.342513739907526	0.30122531122171214	0.17328195459554255	
3080000	-10039.164453919882	-9270.424520101118	-768.7399338187645	-9270.424520101118	1178.6991192695307	3.7509797597237067	3.569393651753691E-5	0.5150468760846015	3.542502054392971E-5	2.763326599545663E-10	0.4696953082470085	-720.711036083356	63898.48352422378	16227.318669067683	2676.0032159148905	615.5968847484158	534.3838093506397	5	33	23	7	9	0.1829789942752183	0.342513739907526	0.30803894658588626	0.1664683192313684	
3090000	-9999.605074580631	-9264.338622497198	-735.2664520834333	-9264.338622497198	1063.9722551622647	3.7509797597237067	5.8064170604491585E-5	0.4748694219198745	5.453106314696777E-5	7.401102435794299E-10	0.49687281796500454	-689.2848644428742	31486.214325172532	6502.199726818013	1765.9873873769445	1464.2404127355542	269.6933756064587	7	32	12	11	15	0.1829789942752183	0.3461111424691936	0.30464084335934577	0.16626901989624124	
3100000	-10002.183557689417	-9264.62674686833	-737.5568108210865	-9264.62674686833	798.5372775516098	3.7509797597237067	5.9262153766584836E-5	0.48067272354359436	5.61778136116294E-5	8.256757121086407E-10	0.5078916134234163	-690.5723281215674	32740.66703268208	6971.64669788738	3434.0264990379055	1878.1950273748807	299.0981083209663	7	29	3	30	8	0.1829789942752183	0.3461111424691936	0.2963823325775359	0.17452753067805113	
3110000	-10021.570391536003	-9261.997401390754	-759.5729901452492	-9261.997401390754	1027.4801713191373	3.7509797597237067	4.0336564188719406E-5	0.5222362075377204	3.846417517177399E-5	3.5051049823046E-10	0.49212286156469637	-711.3293546979625	25058.620209865116	15252.705466736423	1029.3921640693713	2426.8229686984355	462.3451170130894	12	21	14	20	10	0.1829789942752183	0.33490787151157503	0.30758560353515446	0.17452753067805113	
3120000	-9946.836677168008	-9259.717359460608	-687.1193177074005	-9259.717359460608	500.77846426447513	3.7060159177597507	1.0854557580230666E-4	0.5777046765168263	1.0177030483545618E-4	2.83981996251392E-9	0.5410235418484048	-644.9905037101038	16791.180461613618	3551.1125092997236	765.6737285094158	320.5283668965728	213.15424937548784	8	27	23	4	15	0.1829789942752183	0.3429537620403009	0.30758560353515446	0.16648164014932523	
3130000	-9926.51926533116	-9267.160873208073	-659.3583921230882	-9267.160873208073	270.86574797543494	4.010045813156592	1.4684077664405392E-4	0.44792283230024116	1.5407618534880115E-4	3.398751037084664E-9	0.3955869439469588	-617.2803773264368	7557.811092375679	1846.712979955163	2838.4038566196846	516.9197041779033	165.00686029786533	14	21	6	28	8	0.1829789942752183	0.3481858522550039	0.30235351332045146	0.16648164014932523	
3140000	-10000.42930141543	-9279.636767381333	-720.7925340340971	-9279.636767381333	519.8518857246877	4.732316319140079	7.683110694790998E-5	0.5835972314428841	7.390752811329182E-5	1.517070607176591E-9	0.5445040302787343	-674.3479223467373	39014.09455876193	8135.848038934809	1766.9953802322034	764.1666602615071	317.8275236554271	4	40	10	8	15	0.1829789942752183	0.3389960014696431	0.3115433641058123	0.16648164014932523	
3150000	-9979.90852184107	-9263.978228392847	-715.930293448222	-9263.978228392847	1012.3406639452637	4.1840017535176015	8.132643434589644E-5	0.6452431522547427	7.068756097806756E-5	1.7077230185664015E-9	0.5749593306481707	-671.834589819626	14146.097482182568	8133.354943705902	1695.7867350821307	473.83739478624074	172.9468427922543	7	35	4	22	9	0.19196480731114657	0.3389960014696431	0.30177499462039187	0.16726419659881742	
3160000	-9993.561546696901	-9261.948506170107	-731.6130405267949	-9261.948506170107	842.8058385778656	3.8834608296931057	6.493311569511332E-5	0.6470946516055283	6.0120109011357084E-5	1.511985915184659E-9	0.6369970023848874	-683.8211427877312	29387.06877653504	5790.6548419212095	6571.124766293877	1328.8365625762383	224.49291116651602	7	15	19	20	16	0.19196480731114657	0.32624399186733916	0.3145270042226958	0.16726419659881742	
3170000	-9960.878422521944	-9262.365141587401	-698.5132809345432	-9262.365141587401	482.47853165301404	3.817686577916297	9.085112130842606E-5	0.6137063967069485	8.941461689002215E-5	2.7909899326708744E-9	0.5895910601148402	-652.6071502593576	21652.57009036274	3439.007470065095	3942.0132171831538	1211.2737316811754	88.56118663636676	6	2	30	25	14	0.19196480731114657	0.32624399186733916	0.3145270042226958	0.16726419659881742	
3180000	-9918.914301313698	-9263.2966072141	-655.6176940995982	-9263.2966072141	363.8182050899301	3.7646277302554156	1.449662441472244E-4	0.5494055751238307	1.4651454340556085E-4	7.949883815974101E-9	0.606371142138067	-612.5700807510678	5271.431769318078	6252.735368808313	2869.9361878342406	822.3655526636293	52.654476507501414	3	10	22	27	15	0.19196480731114657	0.3431523551513581	0.29761864093867685	0.16726419659881742	
3190000	-10004.894209888944	-9274.451121114009	-730.4430887749347	-9274.451121114009	885.634967795434	3.7855540072970144	5.3730591471897477E-5	0.3964039932516639	5.8323124026726915E-5	5.677873608548017E-10	0.44293810113049514	-684.0449761551049	20398.617555678593	9080.201503211674	6664.51056770824	1060.3287971493571	398.84604190182887	9	23	4	24	17	0.19196480731114657	0.33476094927994254	0.29761864093867685	0.17565560247023296	
3200000	-9916.614391462896	-9272.183327013941	-644.4310644489548	-9272.183327013941	297.70789583041454	3.7855540072970144	1.582203965639791E-4	0.4383861264614979	1.5887484077092173E-4	4.098639123983599E-9	0.4126069493767199	-602.1220269870121	9457.987299683175	3577.0375529791645	2304.9141918424007	646.2805727544454	123.87389529693431	6	17	13	26	15	0.1813481020887337	0.33998575529263264	0.3096679333238679	0.16899820929476467	
3210000	-10024.480747976486	-9273.897878209336	-750.5828697671492	-9273.897878209336	883.1664235904511	3.993010420931786	4.690041427466847E-5	0.47518203172114165	4.996820343166746E-5	5.939479143759688E-10	0.5118722501364874	-699.8465667746261	15553.722466687435	45678.610442699624	6736.427493551934	2825.8463264340858	365.3402983777077	1	8	33	19	16	0.1813481020887337	0.33998575529263264	0.3096679333238679	0.16899820929476467	
3220000	-9998.455918222413	-9272.391274538162	-726.0646436842509	-9272.391274538162	607.2895180350821	3.671441352257847	5.531590315872676E-5	0.4433588581886391	5.987014013857639E-5	6.814583787624451E-10	0.46405930068559775	-678.4087983532545	43922.81237296024	15625.528362245317	5091.618767034575	957.8262137531198	247.88155366656548	7	5	31	25	9	0.1819490391371398	0.33998575529263264	0.3096679333238679	0.16839727224635856	
3230000	-9964.927270254704	-9274.188634082802	-690.7386361719024	-9274.188634082802	448.70719270035977	3.7033527770184325	1.0068942471705856E-4	0.4731081411779261	9.698655098951552E-5	2.381429072743854E-9	0.5014047096070234	-648.3116925679748	7523.036945697817	2412.11098655303	2913.9857084175032	731.9769544525008	165.35882879953667	10	6	26	27	8	0.1819490391371398	0.3307620209239056	0.31632350617736793	0.17096543376158554	
3240000	-9920.179995494569	-9269.372479376936	-650.8075161176337	-9269.372479376936	303.26418513116107	4.054199952822147	1.5318063308080902E-4	0.5650282072973888	1.5747825834822816E-4	7.0738336566599124E-9	0.5634269248588132	-606.1305881890881	19564.797663523244	7432.625999204066	1662.9833536198262	727.270233740467	226.75162903529326	5	2	39	15	16	0.19112948585686265	0.3308682132619884	0.31632350617736793	0.16167879470377988	
3250000	-9941.178865895554	-9269.42276791225	-671.7560979833038	-9269.42276791225	425.3957649072444	4.054199952822147	1.187672162091098E-4	0.5444645241380337	1.1919758191690171E-4	4.067729302947324E-9	0.539952024908721	-627.8068046958844	18451.83573891714	3503.972722705707	1939.185638459926	840.1226494682401	76.18807818302115	6	10	26	27	8	0.19112948585686265	0.3305499238054391	0.31632350617736793	0.16199708416032912	
3260000	-9903.852241816256	-9264.242715489949	-639.6095263263064	-9264.242715489949	343.3727865635839	4.132926851980587	1.519130389372328E-4	0.41863266429894136	1.5320673260410143E-4	5.03333007492651E-9	0.46103749553008844	-597.1095703094809	31885.297219600863	2605.194910907471	724.9049778443488	450.51937327504675	32.542548476240775	2	34	5	29	7	0.18955174457337737	0.34202985277823406	0.304843577204573	0.1635748254438144	
3270000	-9957.614389199218	-9260.503992574662	-697.1103966245557	-9260.503992574662	648.0022608978204	3.5395688088793715	7.618670936946729E-5	0.5047260074537161	7.202186859097384E-5	1.5728749384351092E-9	0.5585873097972023	-652.7857614982261	30641.36762955516	3372.6581227088222	567.0845776561293	912.5227681759653	209.35940818388843	5	36	4	24	8	0.1833297435020123	0.34202985277823406	0.304843577204573	0.16979682651517947	
3280000	-9940.505534044647	-9250.771610415617	-689.7339236290297	-9250.771610415617	467.27673898093616	3.988312348758862	8.453703292203972E-5	0.5437493253195076	8.722762929843417E-5	2.0623713708420094E-9	0.555455210455453	-643.192182210176	54692.27613080612	2805.026733669521	830.3312482852173	1496.607102757075	79.46274177844845	3	41	9	17	7	0.19703263682445052	0.34202985277823406	0.29114068388213477	0.16979682651517947	
3290000	-10000.055680403408	-9265.257515838513	-734.7981645648949	-9265.257515838513	751.3604205560857	3.988312348758862	4.402626726497533E-5	0.5533105465854965	4.6794311956835783E-5	6.026159892885478E-10	0.5514527711523763	-687.0790546668966	39935.21966794508	6152.243033072838	2234.0857015395877	2519.3113471619517	88.79206957962207	5	34	13	16	9	0.19703263682445052	0.33625291360779797	0.29691762305257086	0.16979682651517947	
3300000	-9921.645760674508	-9260.76875628818	-660.8770043863286	-9260.76875628818	317.27724087813425	4.1420139422782425	1.0992329938906853E-4	0.6030763580343547	1.1086643479812977E-4	4.614254425191434E-9	0.6237803114736128	-618.4147866319495	11042.310626974418	2370.0503319737395	342.8796319956017	799.4871306528768	49.28188073693442	10	28	7	24	8	0.19703263682445052	0.33625291360779797	0.29691762305257086	0.16979682651517947	
3310000	-9894.215506414705	-9259.977162022904	-634.2383443918005	-9259.977162022904	204.05181344482864	3.169006487729253	1.7660234292244417E-4	0.47222472963048384	1.729349650357142E-4	8.380763909793464E-9	0.5190140626221605	-593.8843470000962	6518.664093330821	2911.362800380704	1893.7854199808955	369.77527690724787	12.881220765769436	3	19	16	33	6	0.18715900179730366	0.33625291360779797	0.30134353789759966	0.17524454669729753	
3320000	-9921.607248618897	-9269.729922172062	-651.8773264468354	-9269.729922172062	257.8275305017612	3.5075970583619474	1.4343325873242721E-4	0.42164951842094	1.4583349368953969E-4	3.806144477311608E-9	0.4214815458275221	-610.8263264259554	10386.520994735747	1871.2577372430183	527.407571057917	838.9411759305837	9.019363737942399	13	20	17	20	7	0.18584132598817485	0.33625291360779797	0.3026612137067285	0.17524454669729753	
3330000	-9907.894048735736	-9260.774328718839	-647.1197200168978	-9260.774328718839	254.78721053495258	3.8518090235739457	1.3837242932323798E-4	0.43764986685954227	1.358015086154169E-4	4.0888130682092945E-9	0.46445748388420255	-606.7086409977617	7535.365014099973	5648.952743396557	429.34478369133245	384.3027768338093	21.292830379033006	16	17	17	19	8	0.1781515092897568	0.3479996978511989	0.3026612137067285	0.17118757915231464	
3340000	-9987.841372851884	-9259.531599392905	-728.3097734589786	-9259.531599392905	682.1952965047337	3.8579860318069144	5.8551178502602526E-5	0.4215551613255582	5.6792291668643875E-5	5.172774515365075E-10	0.3963283884941038	-681.1562375758272	18780.442304025844	21750.56446720382	6452.1665379638835	1050.1069328642382	72.23766981285087	3	12	21	34	7	0.18127181052360766	0.34563632537041183	0.3019042849536646	0.17118757915231464	
3350000	-9939.12713454016	-9254.682675223914	-684.4444593162461	-9254.682675223914	376.494501102872	3.8579860318069144	1.1844572102373564E-4	0.559157990097139	1.1150443406798045E-4	4.504735768091458E-9	0.5830142264945679	-641.9269051086351	8254.71786541409	2952.9515347552624	2811.6506038121065	592.9126263787673	48.84146416810446	21	4	20	25	7	0.18127181052360766	0.3339779677022953	0.32121614739572396	0.1635340743783718	
3360000	-9925.17182472076	-9260.556083576423	-664.615741144336	-9260.556083576423	318.3271373540709	3.8263405179358085	1.360522209136972E-4	0.5328043812430167	1.2778030725611503E-4	3.5539296833984324E-9	0.4784581880277682	-621.0632882193064	6657.82725731795	8336.903146538405	2388.951716047782	821.6980188722177	70.09632945275948	3	6	28	33	7	0.1839226997602403	0.3288132967210917	0.3163355053258218	0.17092849819284495	
3370000	-10085.383579367122	-9259.17723105895	-826.2063483081726	-9259.17723105895	2349.7658594063423	3.8263405179358085	1.7437418080227237E-5	0.38473251207957687	1.6316300899596954E-5	3.798847963795207E-11	0.38388113769219473	-775.1041192470724	92308.73602870562	10492.83098408843	10220.656701438209	3870.6514861519845	375.17134244134076	7	26	12	24	8	0.19402995120030464	0.3288132967210917	0.31120110234165116	0.16595564973695118	
3380000	-10054.054685702973	-9276.473748318167	-777.5809373848053	-9276.473748318167	1355.268779306749	3.911321232078688	3.0209261166234772E-5	0.47153759764785774	2.993842931132837E-5	1.730906900862947E-10	0.44853312645663346	-727.3557264767342	90716.5050124463	13120.89499160153	2661.1799959162886	3348.289982838166	116.19032830724004	9	27	31	3	7	0.19402995120030464	0.34792062721573325	0.29469053552441865	0.16335888605954216	
3390000	-10128.718463900987	-9280.916967352092	-847.8014965488944	-9280.916967352092	3557.1460666650974	3.911321232078688	1.4118167467254785E-5	0.4907375349154588	1.3441761446058992E-5	3.6463945593651536E-11	0.46577350824610114	-795.6450256095276	77522.65190603556	26342.85057070238	7551.739807251939	5518.51155922324	1216.3136844914163	9	27	3	31	7	0.18911792686302503	0.34792062721573325	0.28217291925600313	0.1807885266652373	
3400000	-9975.050046944154	-9274.546505060296	-700.5035418838571	-9274.546505060296	658.0237681327634	3.712255204427259	8.130186063649294E-5	0.43077889364756417	8.290196314467773E-5	1.0329834993256292E-9	0.4087833231979723	-656.4499807334406	31954.784351475966	6271.338678732897	563.0453893311535	629.0453216833306	206.0381589575211	7	32	10	24	4	0.18361371360728299	0.34792062721573325	0.284594289626552	0.1838713695504305	
3410000	-9927.011665744129	-9272.898946491583	-654.1127192525457	-9272.898946491583	421.1251407601069	3.5461586590614225	1.2031541498498002E-4	0.6068067212851231	1.2117550786500913E-4	5.25993722404796E-9	0.6105305409828472	-608.3539363279682	82783.47482527788	1481.2992041571865	299.4279470368111	726.7742197869286	182.18529813132508	4	47	9	9	8	0.18361371360728299	0.34792062721573325	0.3051322439017778	0.16333341527520473	
3420000	-9889.90339880026	-9266.894924299088	-623.0084745011715	-9266.894924299088	307.96890591546065	3.703760383383397	1.5990664960474497E-4	0.43315229539925193	1.6364274583890626E-4	5.2036167509948436E-9	0.44707834792775114	-582.8555887894507	18889.224522235185	1402.650574290698	241.26341123451255	348.4306286836954	42.15744762397083	4	42	24	1	6	0.18462004872042834	0.34792062721573325	0.3011314821044715	0.16632784195936567	
3430000	-9845.192531452505	-9245.37822753961	-599.8143039128962	-9245.37822753961	176.65956617593235	3.736377168267896	2.513848290279746E-4	0.5648522964177367	2.218262520207183E-4	1.877238136792759E-8	0.5822378230878328	-560.9290168709288	9921.151723398914	1307.5384022473872	184.94693503791763	282.82303551101825	27.232790884391786	4	38	17	11	7	0.18462004872042834	0.34019637403925074	0.30716108249546986	0.1680224947448498	
3440000	-9878.05028696296	-9256.90172028711	-621.1485666758507	-9256.90172028711	249.0175023284108	3.7148357339657996	2.3862651265631928E-4	0.6289428675551293	2.0855227132051177E-4	1.9050617220097098E-8	0.6395957120223961	-584.9308579398379	5378.410182871242	1209.4983039107344	325.04867544529975	46.994099073229975	43.046234011366565	9	37	23	6	2	0.18462004872042834	0.34019637403925074	0.30716108249546986	0.1680224947448498	
3450000	-9894.611455630913	-9283.316605900094	-611.2948497308194	-9283.316605900094	191.88828892323113	3.5046358555857724	2.575979378106731E-4	0.5090814744399085	2.4003262055784095E-4	1.4670592652671007E-8	0.48819157024706455	-574.7322556332207	6372.4025188912265	1256.337742587353	278.1372402620653	87.48342490667993	70.27380266759629	7	34	30	5	1	0.18462004872042834	0.3368063508295103	0.30716108249546986	0.1714125179545902	
3460000	-9913.893377331848	-9283.073478050394	-630.8198992814537	-9283.073478050394	250.8107876522964	3.795690674780903	1.5130687170249508E-4	0.4299999538701574	1.4812856988809435E-4	4.951954671542549E-9	0.45699074813412677	-592.7600818078906	26608.93274994417	1708.7747501720519	566.1834901420799	10.885665014941235	11.05861081047719	4	33	34	3	3	0.1771798350521526	0.3484019093784291	0.3030057376148269	0.1714125179545902	
3470000	-9885.533861572298	-9274.478785717154	-611.0550758551426	-9274.478785717154	196.8031564560583	3.7612233501670644	1.8465304247324376E-4	0.3619735263194045	1.9236649367482584E-4	6.074100346205242E-9	0.4201557739547358	-572.5859488071883	25924.254608561478	1503.6674635749296	404.5505407063626	68.88479139345678	19.444610440643622	4	32	34	6	1	0.1771798350521526	0.34669906054081995	0.30470858645243604	0.1714125179545902	
3480000	-9897.564394259996	-9255.841994876308	-641.7223993836883	-9255.841994876308	307.6824394836951	3.9992506316986827	1.5587177137322956E-4	0.5023537392647742	1.639187859747802E-4	5.821958356999704E-9	0.4914626223271858	-598.6843508192142	19841.14751584594	1399.9773370681391	557.9916749162544	1002.1394671020807	97.09447424943446	5	29	31	3	9	0.1771798350521526	0.334573828989083	0.31149298162177524	0.17675335433698797	
3490000	-9942.623115219281	-9270.888459543603	-671.7346556756776	-9270.888459543603	339.0602262587116	3.6976736921153743	1.1259966302662758E-4	0.4576622432335726	1.1942981557514915E-4	2.4255805058065287E-9	0.4257403684027202	-629.4915952155932	21335.05340202711	2250.646894879067	706.8986733008294	608.5412916482935	112.35784360388004	5	35	25	5	7	0.18340946794541238	0.3358389620131712	0.31117466450279385	0.16957690553862137	
3500000	-9978.014403857389	-9276.846615862249	-701.1677879951401	-9276.846615862249	486.6349920775256	3.7876239322084277	7.188611259941807E-5	0.6135100817343476	7.760187204238368E-5	1.7096406873891732E-9	0.5600552923814971	-655.752186920629	26629.43677887206	3322.2905960531994	2767.970625680455	976.833343959882	81.88624582925965	6	30	8	28	5	0.17650527928233303	0.34558067435564505	0.3066643449308414	0.17124970143117932	
3510000	-9895.415185097545	-9262.397081993946	-633.0181031035995	-9262.397081993946	189.19335221152812	3.7876239322084277	1.8142097214205932E-4	0.5864446164972102	1.8537495835441222E-4	1.0644056373846419E-8	0.5775952409916	-593.0160868710548	8382.46571821146	1047.4906121519512	653.8944704991964	526.9708009235251	23.02830876896883	13	40	16	1	7	0.18708447239478895	0.34558067435564505	0.29608515181838546	0.17124970143117932	
3520000	-9919.20277664012	-9271.395504694863	-647.8072719452581	-9271.395504694863	244.46008524194647	3.7379973705359624	1.5322721619881843E-4	0.5087192696215543	1.4872032064859153E-4	5.57592942379079E-9	0.5241500626845902	-610.9742427934168	8869.421265519277	1662.1978703155978	533.7820799057996	37.632059875296996	15.175714363491922	8	38	27	1	3	0.18708447239478895	0.34377228865400516	0.30687972357137067	0.162263515379834	
3530000	-9863.949718697673	-9260.978270646603	-602.9714480510708	-9260.978270646603	161.403473679801	3.5472581965305694	2.2389263304025458E-4	0.4567272046823214	2.258868688544037E-4	1.4151940386143354E-8	0.5360402189454264	-565.331645356178	6232.191823490198	743.5344147387337	296.6433574514193	373.81763505037554	22.575100718040662	9	39	15	9	5	0.18708447239478895	0.34377228865400516	0.30687972357137067	0.162263515379834	
3540000	-9833.982655981308	-9259.83006412918	-574.1525918521273	-9259.83006412918	149.48910297940358	3.5472581965305694	3.292156888602477E-4	0.448803448063241	3.2623904487276065E-4	2.7648205775420857E-8	0.5016415619885627	-537.0880617711483	3316.9055407371543	596.0411249760618	850.5344673110138	271.0118637144579	31.928425172915606	10	25	4	31	7	0.18708447239478895	0.33789496026883664	0.3127570519565392	0.162263515379834	
3550000	-9881.255548535675	-9260.989604953838	-620.265943581837	-9260.989604953838	264.7524876303665	3.555238281380429	1.9011998562141956E-4	0.5253107715456238	1.843821143781755E-4	1.2714106631569343E-8	0.5895409064656595	-580.2843603734019	8584.775326743178	651.4651874383761	928.9618840448585	434.2708499061952	71.60087546214761	9	17	16	29	6	0.18614985723079508	0.33789496026883664	0.31552324815889815	0.1604319343414689	
3560000	-9963.391685324797	-9269.789825256627	-693.6018600681708	-9269.789825256627	502.33391605658386	3.8898734201673	8.728690488518336E-5	0.4890015767886743	9.084662279821705E-5	1.7377103182106216E-9	0.4683144817961482	-650.0097539271522	16216.590701014069	3484.8585873629463	1740.6800160910898	976.3487455960716	99.90033459285766	10	6	38	16	7	0.18614985723079508	0.33789496026883664	0.31552324815889815	0.1604319343414689	
3570000	-9972.23830765233	-9257.4254538776	-714.8128537747298	-9257.4254538776	742.8533309834876	3.8898734201673	5.8738414913167706E-5	0.48577974844338795	5.935481618906373E-5	8.99635426055541E-10	0.5113671977849858	-669.5620320154435	21261.75524242264	4024.0153480345957	3449.5815424970688	1179.4707046094713	118.8924106450911	12	17	1	41	6	0.18614985723079508	0.33789496026883664	0.31552324815889815	0.1604319343414689	
3580000	-9952.316432640187	-9272.9534688603	-679.3629637798874	-9272.9534688603	597.6097053603185	3.481483022215162	8.769886940427921E-5	0.5578863381588107	9.22048118379641E-5	2.7239809752096603E-9	0.5831150996985828	-634.4589469484481	28432.373984994978	5883.653892821193	1901.5699979043695	732.0690461134906	160.02144261646006	8	1	25	36	7	0.18614985723079508	0.33789496026883664	0.31552324815889815	0.1604319343414689	
3590000	-9945.877880903867	-9271.73244536394	-674.1454355399269	-9271.73244536394	465.5352398209844	3.8846046783387167	1.1247499490411376E-4	0.5175353209984743	1.1263237317324238E-4	3.0668355142826976E-9	0.5050175855683267	-628.8306315123831	30473.050152126412	7746.54670561423	1638.7981345323763	855.5101189277692	124.35199547141363	5	2	34	31	5	0.18614985723079508	0.33789496026883664	0.31552324815889815	0.1604319343414689	
3600000	-10004.124907317371	-9280.717116026077	-723.4077912912953	-9280.717116026077	1199.6250989737769	4.0717539914145195	5.697985117103877E-5	0.6283557266280254	5.010635319398487E-5	1.0547216685771406E-9	0.6144570269819444	-671.5353590924477	81702.59906030123	72387.31120284894	3294.4070953489268	1809.446408844303	212.42668756771315	6	1	36	25	9	0.1886609692750622	0.329708716511708	0.32119837987175964	0.1604319343414689	
3610000	-9938.414489133453	-9264.08625324918	-674.3282358842741	-9264.08625324918	473.75891289270146	4.07855326815868	9.971147719933819E-5	0.4646569770312124	9.941576109612765E-5	2.1773384188662727E-9	0.4657918124317529	-628.0555989534889	25338.72026353614	19952.9295436541	1791.2066461139157	907.2722497244729	99.74285760200172	6	2	36	23	10	0.17861288154882157	0.3492993645160727	0.3162711885989213	0.1558165653361832	
3620000	-9927.244090105462	-9263.732285254828	-663.5118048506343	-9263.732285254828	349.12376916491337	3.4238926302398154	1.275831104483109E-4	0.5106807863984246	1.2348660004774992E-4	4.03794178532437E-9	0.509871735607712	-620.6879136566992	17772.92249573447	696.5957858752224	829.6453192464176	1106.7244010654763	179.88248159420644	13	10	3	43	8	0.19213019708438794	0.3308031167695599	0.3162711885989213	0.16079549754712957	
3630000	-9934.63772936222	-9270.115877122971	-664.5218522392497	-9270.115877122971	357.63395138444946	3.7183558156635224	1.200176514917334E-4	0.5566453367791687	1.1788959517822472E-4	4.017213855344251E-9	0.5493811882817685	-621.5831443962087	11641.224262342106	2019.35615551112	2310.8754570539127	698.5482289126264	127.2687972808671	12	5	22	29	9	0.20408552599749327	0.33019283031258456	0.29520077374443904	0.17052086994548182	
3640000	-9898.115949405581	-9263.948432390374	-634.1675170152058	-9263.948432390374	363.8935142983929	3.5326407919524	1.453683372693159E-4	0.4978977697136776	1.5172760506244204E-4	5.81080095498533E-9	0.5059035882403394	-592.0826462866752	14012.631249523642	6721.298551943803	1190.2195525559803	339.94067855329905	28.00089644841888	10	2	32	25	8	0.18248293361467152	0.3517954226954063	0.29520077374443904	0.17052086994548182	
3650000	-9955.502983070503	-9272.487889211585	-683.0150938589175	-9272.487889211585	655.834578666923	3.5326407919524	9.260155360780096E-5	0.4519241968851964	9.664778971572766E-5	2.1333436139098228E-9	0.5074298902428208	-639.1470193854841	16971.828686003653	1812.7969618792795	2554.879585359874	918.5758464345625	244.80298454502758	8	17	17	26	9	0.19237058704574053	0.32071663280693957	0.30769930758563735	0.17921347256168124	
3660000	-10029.137268712706	-9283.77658393703	-745.3606847756757	-9283.77658393703	1183.0862011260112	4.112815098674634	4.100405947188909E-5	0.41440647489214477	4.264307037267389E-5	4.0494135748275566E-10	0.48700664035032015	-698.9253380272219	38953.90185205829	7592.28685340766	969.1715709505828	1509.8030228185141	242.73716326614598	9	36	18	7	7	0.19237058704574053	0.3360183181379253	0.30803210725632435	0.1635789875600085	
3670000	-10121.0959724551	-9282.950983348683	-838.1449891064163	-9282.950983348683	3905.5862933254125	3.341412016631135	1.1586586589723605E-5	0.3564683719356829	1.2037960050193603E-5	2.117348426777179E-11	0.383592928840846	-787.0873810835235	90482.1099480444	9055.03929313348	1913.9704746061695	4752.069037433923	3090.3510851873093	12	39	5	12	9	0.19237058704574053	0.3360183181379253	0.30803210725632435	0.1635789875600085	
3680000	-10076.50284534433	-9268.47317503325	-808.0296703110795	-9268.47317503325	2852.718160677462	4.119278196579526	1.9773999656885694E-5	0.5067388553960096	1.9070099501750208E-5	9.377838492224764E-11	0.496724769739235	-757.2133658551545	81900.26640447591	5255.258307090355	8902.931360758554	2314.55927486983	704.1561510245513	11	36	5	21	4	0.19237058704574053	0.3360183181379253	0.30803210725632435	0.1635789875600085	
3690000	-10082.258573902953	-9256.576495637692	-825.6820782652609	-9256.576495637692	3309.6454601720857	3.9976786211148396	1.5876371221831647E-5	0.4810319050971205	1.609523755361411E-5	5.911571975694791E-11	0.47609155746431137	-773.9785124990294	71257.21113779982	8237.88446616259	13497.430567657004	3703.66877400955	936.5664733614411	12	23	13	21	8	0.18908413914067637	0.3320057328931072	0.30803210725632435	0.17087802070989075	
3700000	-10072.793883322325	-9264.290284166658	-808.5035991556671	-9264.290284166658	2471.043824871927	3.699173982031717	1.8791432531530662E-5	0.5549636669298951	1.8847231232992183E-5	1.13591849361973E-10	0.5493702398575695	-754.7354354034957	119810.23692279602	65472.95440309255	8396.412268666638	4258.407288585447	947.4050846629914	5	6	26	31	9	0.17755164067827747	0.33442640534164647	0.30670179968105854	0.18132015429901618	
3710000	-10059.488394125992	-9280.356267671265	-779.1321264547277	-9280.356267671265	1417.6943787792866	3.699173982031717	2.3798740310513238E-5	0.48309080028445955	2.298239957300831E-5	1.458029849827526E-10	0.5127277954604235	-728.1074235586019	80629.61871618316	28347.282669250613	5681.269295647331	3094.4952553762755	480.8066162358109	12	2	29	27	7	0.17755164067827747	0.3272828760675076	0.318851365835757	0.1763141174184565	
3720000	-10019.41767919834	-9264.39150994055	-755.0261692577889	-9264.39150994055	1099.0555780542716	3.5396782346961246	3.764744717596014E-5	0.5113415527863278	3.845188414081422E-5	4.2426626312036847E-10	0.5545797461735497	-705.5650119053722	86127.43957025623	24220.000259294222	2987.3233639034215	1560.425096217132	103.76394306680486	2	17	31	21	6	0.17383904673728579	0.345976775750478	0.3001574661527866	0.1800267113594482	
3730000	-9915.161902553069	-9256.736707986705	-658.4251945663632	-9256.736707986705	497.55584871974713	3.69247779449362	1.0569031388746123E-4	0.494567422002187	1.0970975923575665E-4	3.374682007826865E-9	0.55645535810494	-617.873491769305	10282.844470381679	717.1761375054022	732.3578809505673	655.761119973103	98.37679588243333	15	14	21	21	6	0.18409010372267456	0.345976775750478	0.3001574661527866	0.16977565437405942	
3740000	-9970.583246127426	-9271.858813987876	-698.7244321395509	-9271.858813987876	672.9155213968946	3.69247779449362	6.521911738517454E-5	0.45181330289977395	6.765758463294699E-5	9.878193722077396E-10	0.4788177759719016	-654.5529236314139	24952.72630612718	1601.0874392027858	1850.4923591200686	958.7375603114796	276.887175091584	14	21	17	16	9	0.18409010372267456	0.345976775750478	0.3001574661527866	0.16977565437405942	
3750000	-9881.113996085829	-9239.390192744144	-641.7238033416849	-9239.390192744144	294.08960482085837	3.69247779449362	1.3929386446684034E-4	0.7329476648174915	1.4132087572682605E-4	8.89064943538622E-9	0.672715889572296	-600.6170436791857	14022.865533617394	905.78204829228	285.3058139641172	415.0301678921644	248.2203151111878	12	37	9	11	8	0.18107205775801072	0.345976775750478	0.30835859886085876	0.1645925676306511	
3760000	-9835.019361677298	-9247.995872899497	-587.0234887778006	-9247.995872899497	173.18618928627632	3.69247779449362	2.541005751645336E-4	0.6652942895735674	2.740005034941253E-4	2.5462579047700097E-8	0.6091139707344413	-548.7180581033846	5041.473050434376	404.8007433950887	690.1382838144798	268.92086816197155	21.485672945145968	16	33	4	18	6	0.18107205775801072	0.345976775750478	0.30835859886085876	0.1645925676306511	
3770000	-9912.471137989854	-9279.735991623294	-632.7351463665608	-9279.735991623294	254.5067089516482	3.4995183035651882	1.5465411795033643E-4	0.601713267393839	1.597913694460386E-4	9.03278888073178E-9	0.6079515947720011	-592.1052777557474	8260.528751534852	2172.1606637177288	820.5683309688329	524.2567213652557	35.24509411438136	15	1	32	22	7	0.18107205775801072	0.33948947564048265	0.30835859886085876	0.17107986774064646	
3780000	-9852.850383497902	-9262.558285624511	-590.2920978733904	-9262.558285624511	144.4997051951408	3.8612027480850544	3.090659510956201E-4	0.6327465359379726	3.293749793275589E-4	3.906885602629811E-8	0.6203092609412711	-553.2334851237111	1947.1352867690257	2431.386704820597	422.3843481588986	198.87634663600153	14.212135231893006	6	7	43	14	7	0.18824964566820518	0.3372588310736107	0.30341165551753624	0.17107986774064646	
3790000	-9846.73251849277	-9267.802601779847	-578.9299167129232	-9267.802601779847	151.2563977927938	3.629028871445707	3.075665224847921E-4	0.5759058838355878	3.322124740039189E-4	3.177440490948343E-8	0.5350202412685553	-542.1036454042265	3382.6261538676144	833.1323373070445	505.3868648146236	257.26706813594484	42.94022128946335	11	4	33	22	7	0.18915763001758948	0.3383033354951273	0.3014591667466353	0.17107986774064646	
3800000	-9858.165153542252	-9272.76581888789	-585.3993346543605	-9272.76581888789	141.0868071986896	3.4352135843088765	2.837607635110502E-4	0.4267434876826573	2.916730058431883E-4	1.5059666681316748E-8	0.4371989228983821	-548.2780068303897	6794.316770974859	624.2869520791522	571.1268256071455	193.81545870400575	24.25298020421982	8	34	6	21	8	0.18915763001758948	0.3321316878164696	0.30763081442529305	0.17107986774064646	
3810000	-9831.921836402238	-9261.689594590936	-570.232241811302	-9261.689594590936	114.94091293816462	3.616641926686831	3.4671882193530414E-4	0.43675944048318804	3.7315769388558765E-4	2.5365088911884755E-8	0.45590112590096604	-533.8829238717049	5783.1503897296025	636.3625744958703	262.3153514713198	196.23563854661603	78.63394898878313	7	28	9	26	7	0.18915763001758948	0.3321316878164696	0.30763081442529305	0.17107986774064646	
3820000	-9914.840266026878	-9257.621439714576	-657.2188263123026	-9257.621439714576	341.4400833453519	3.4908485315489592	1.3127009390139196E-4	0.49161060252343913	1.3022952788630923E-4	3.1168912119882583E-9	0.43820670249605637	-614.3293740347012	15466.22052473831	723.1718481797741	1286.736235293638	1056.6639318841987	40.300075682128856	9	24	13	23	8	0.18915763001758948	0.33739421698915667	0.30763081442529305	0.16581733856795944	
3830000	-9922.86381421442	-9263.735632749958	-659.1281814644601	-9263.735632749958	368.468136296823	3.6119168768089582	1.2697078681269804E-4	0.46720892810955644	1.2498392160698634E-4	3.452148425254832E-9	0.48429034002115406	-618.0470659058836	15024.799435442053	1752.3852222206003	866.629813028142	482.3891053182134	52.51308473442234	10	32	6	24	5	0.18915763001758948	0.3349270714006859	0.30763081442529305	0.1682844841564302	
3840000	-9949.85446946116	-9260.199545186839	-689.6549242743207	-9260.199545186839	542.9499526054574	4.040879060550672	8.682037354973529E-5	0.4843892072969129	8.338471750233062E-5	1.7947302087147755E-9	0.49685973524303323	-647.1912887526178	15693.694050855904	2456.6902648005307	424.2571509547449	788.9699873808834	54.723539225348205	16	32	7	17	5	0.1856142113739117	0.32483391067226763	0.30763081442529305	0.18192106352852624	
3850000	-9901.873184167926	-9250.66508315588	-651.208101012046	-9250.66508315588	288.27235940067305	3.6369799045129807	1.4382472940476017E-4	0.4787163472231263	1.4027051329121968E-4	4.252664675403638E-9	0.4620887520137803	-610.5871886009252	11014.735688279769	2105.5017641405916	713.7037629412209	508.11856923307806	53.05134895531279	14	22	5	30	6	0.178072808481581	0.3323753135645984	0.30763081442529305	0.18192106352852624	
3860000	-9917.673310446437	-9254.768420036147	-662.9048904102896	-9254.768420036147	315.6389015425646	3.6369799045129807	1.1235211279785E-4	0.5771974183013628	1.1319555933929075E-4	3.599361658352883E-9	0.5534959084363178	-620.2550683691039	11093.287020515507	1498.51805236265	2375.0436527757806	567.8228537216686	48.13005722694284	14	13	9	35	6	0.18461858459430042	0.34151457753621983	0.30108503831257366	0.1727817995569048	
3870000	-9950.510937405244	-9254.542916477947	-695.9680209272972	-9254.542916477947	542.3679342588396	3.6545483935169942	7.293262872374865E-5	0.463950008490135	7.442541350441703E-5	1.298893906652338E-9	0.48190038944328295	-653.6162592323759	17032.28766261075	2679.839139097478	650.9356454470529	791.2089801955464	35.77177136604199	15	25	1	29	7	0.18505542639854786	0.34151457753621983	0.30108503831257366	0.17234495775265737	
3880000	-9883.768835984089	-9263.409735326028	-620.3591006580616	-9263.409735326028	176.65599820438925	3.940476979821426	2.2209553653893598E-4	0.48418405758293365	2.0740586184362785E-4	1.1446943832190918E-8	0.504285908887129	-583.0370310406925	3828.3408349081387	568.1838978006094	612.5100039890781	365.481287936126	5.0065841561876265	29	9	16	16	7	0.1796951748932904	0.33558784913485107	0.30684312035216743	0.17787385561968977	
3890000	-9885.356230601761	-9268.53613324111	-616.82009736065	-9268.53613324111	173.297467899619	3.940476979821426	2.2957740471922188E-4	0.49425589602525566	2.1455236011503354E-4	1.2364975645997404E-8	0.48383524047073245	-577.9905417425232	2524.563080364535	718.860023996307	257.6134408478585	842.2119222435183	20.932522913493838	40	10	18	2	7	0.1796951748932904	0.3358065323656691	0.30684312035216743	0.1776551723888717	
3900000	-9952.983735239202	-9271.900322032176	-681.0834132070277	-9271.900322032176	415.416634392784	3.940476979821426	1.0479925351389913E-4	0.433994374564845	9.639315061687563E-5	1.9324318096480463E-9	0.4343303964669484	-639.3419275691023	6252.471698784915	148.84001135664906	650.1502416227924	900.0355962599554	53.45962959400307	39	3	26	3	6	0.17787666287439963	0.3536374269824907	0.30684312035216743	0.16164278979094096	
3910000	-9919.046837116399	-9269.890546678767	-649.1562904376312	-9269.890546678767	247.53950711380037	3.8278872466451146	1.6731264208288152E-4	0.5529413346697328	1.4651100067450832E-4	5.3761499987530636E-9	0.4827364635388515	-614.2356331418733	4723.769149427412	798.7175601398678	369.74593558664344	27.35904376132589	23.524491528975947	39	4	28	5	1	0.19376528512160798	0.33774880473528235	0.30242956523316594	0.16605634490994248	
3920000	-9975.680010378122	-9251.786480124623	-723.8935302534992	-9251.786480124623	657.9619479400773	4.3461511152116135	6.252619242666894E-5	0.4454853080641389	5.833282490762739E-5	7.801073047763616E-10	0.47975098694648166	-681.1234931044378	21052.874249738004	7118.906175459963	1418.7742748678797	243.86816890038583	53.194382982584166	8	30	31	2	6	0.18067995896574005	0.3486394714811164	0.30462422464319977	0.16605634490994248	
3930000	-10011.792521335254	-9281.46179239496	-730.3307289402927	-9281.46179239496	689.5581894812755	4.3461511152116135	5.557791947773072E-5	0.48034142385345313	5.418812490590567E-5	8.432415948248387E-10	0.5182709469209409	-687.0996064878718	30814.95069305294	7493.911933794884	2421.562426035542	51.893857024437715	45.374629809625866	6	28	36	4	3	0.18067995896574005	0.3486394714811164	0.30462422464319977	0.16605634490994248	
3940000	-10015.837209472431	-9257.88260580214	-757.9546036702906	-9257.88260580214	1084.0266467196486	3.6748945897718186	3.226200739244868E-5	0.4407046010889173	3.220491858224615E-5	1.799785231728418E-10	0.41770379023399745	-713.0258773681461	44139.59267240263	15329.99520199595	2946.1611894326375	174.76686191075632	12.012596416054512	11	20	40	2	4	0.18067995896574005	0.3486394714811164	0.3039334307571863	0.16674713879595593	
3950000	-9969.82798923569	-9244.284592052172	-725.5433971835179	-9244.284592052172	753.5986664652621	3.743135994364717	5.026968321736166E-5	0.44624131874900796	4.9030162420233136E-5	5.782599780887741E-10	0.46135607625280917	-677.8055186730735	43743.81820664129	9505.468230908145	1481.8982799431578	2399.923518036375	12.239562010647798	5	28	33	5	6	0.1859970609890709	0.33860928576282545	0.3086465144521464	0.16674713879595593	
3960000	-10047.227220163055	-9268.110697827562	-779.1165223354931	-9268.110697827562	1354.45904999675	3.792334291034055	2.8692674194283506E-5	0.42031023296927034	2.82637673831638E-5	1.596194814673047E-10	0.4371057900331014	-733.1185739895317	68484.80541349233	12479.600890725613	3218.8856443849922	126.34318072774133	108.38453616367192	8	31	31	2	5	0.19620220804221772	0.3368447878406692	0.30020586532115584	0.16674713879595593	
3970000	-10026.608611822596	-9250.811793992803	-775.7968178297924	-9250.811793992803	1176.4611556968455	3.792334291034055	3.273462648310024E-5	0.41389675934191517	3.192542906826656E-5	2.2837115950633707E-10	0.46518503850972415	-731.336468943671	39451.97434314768	17969.554203361437	2663.489861877167	64.71541158413413	51.281283614564686	6	37	27	1	6	0.19620220804221772	0.3368447878406692	0.30020586532115584	0.16674713879595593	
3980000	-10027.92363982606	-9263.105174027896	-764.8184657981633	-9263.105174027896	1098.3736601041276	3.6460457764538416	3.225939038394743E-5	0.40158866914765173	3.244632196849182E-5	1.7121660793528024E-10	0.3997088217689006	-716.2711187541709	46654.65222723606	9961.301779685977	2230.3939486022396	3547.113891630152	4.098792450226265	4	38	29	1	5	0.17374258760650158	0.3472101270165505	0.3215253479717519	0.1575219374051946	
3990000	-9997.735650596973	-9269.763065433008	-727.9725851639657	-9269.763065433008	839.5417673770644	3.6460457764538416	4.438136419231582E-5	0.3879929409839996	4.39529377891828E-5	3.1223582009484964E-10	0.4024812561771773	-681.9730141117956	47887.6330781229	9857.077983553976	1791.5455165887984	1017.2992493016253	3.677492164731205	5	27	38	1	6	0.17212567535182155	0.3472101270165505	0.3135355858384214	0.1671286117932052	
4000000	-9961.477479315152	-9269.128636980442	-692.3488423347101	-9269.128636980442	486.1982971547842	3.6411816548305365	7.786712074481686E-5	0.44796700451804705	7.569887626056047E-5	1.0828501958005592E-9	0.4410191186949429	-648.5775873977159	23408.87685717172	2426.34971921199	617.3713236824318	1175.3694859846175	1.6279111759625964	8	35	4	24	6	0.17645275064627525	0.3345096599829099	0.3219089775776084	0.1671286117932052	
4010000	-9932.146738361216	-9268.756055041114	-663.3906833201015	-9268.756055041114	352.7885792575203	3.6961697319644737	1.2142874844981953E-4	0.4057055613099996	1.155738377417006E-4	2.5713288336943706E-9	0.4222255452784539	-619.2589848650874	35574.2980600239	2105.212278263107	2034.3454789472612	706.1917970418921	8.099142290585847	6	25	6	35	5	0.17645275064627525	0.3345096599829099	0.3081743547204692	0.18086323465034435	
4020000	-9921.684881918647	-9268.582944219297	-653.1019376993501	-9268.582944219297	323.2538528163365	3.7004569740416424	1.380300407706892E-4	0.4537575951300726	1.3503326522596563E-4	3.80282266367269E-9	0.46183308272485685	-608.7389057679042	15918.266180491391	619.2075093242056	2455.9047324581293	550.0024275221068	55.734978365830955	4	6	29	31	7	0.18285619759278654	0.3345096599829099	0.30177090777395793	0.18086323465034435	
4030000	-9901.906517199339	-9265.483356070008	-636.4231611293307	-9265.483356070008	280.4678189398906	3.9328637894186818	1.5618923832514165E-4	0.5432843356031803	1.4436527304449568E-4	5.991382715224634E-9	0.5238564154460538	-592.76507487379	29714.15158834115	1123.585116622548	1293.3830266344885	710.5404888198989	26.057693918394165	3	13	41	12	8	0.1768295318367047	0.3345096599829099	0.3077975735300398	0.18086323465034435	
4040000	-9939.04084986888	-9242.583527835077	-696.4573220338018	-9242.583527835077	528.5734016715177	3.6969355345304207	6.890059029852213E-5	0.6196298653936697	6.682355509602448E-5	1.6237190448595117E-9	0.6241639626612429	-647.677153357976	127556.18265845599	5046.969023311109	2628.514562533392	1167.158912935444	100.22086766841772	3	2	43	22	7	0.18977069407821984	0.34502387285746094	0.3018289400559782	0.16337649300833967	
4050000	-9949.230053525123	-9252.556434966229	-696.6736185588948	-9252.556434966229	525.6204773959126	3.640926095045386	7.631517339209404E-5	0.5887018661663782	7.3480631594195E-5	1.6594756866441886E-9	0.5664344473521519	-650.0207951917208	59154.64664465503	5038.401903707578	2078.8932163544823	1006.1424885373752	25.618837434256726	5	3	46	17	6	0.1813797710397709	0.33100591980681876	0.30679739398036354	0.1808169151730455	
4060000	-9914.136924171798	-9260.572372203194	-653.5645519686046	-9260.572372203194	336.9590043401757	3.65419278071973	1.3465469820733635E-4	0.522950301524194	1.2014187748131752E-4	4.728317132036482E-9	0.5816245540429855	-608.7126085542236	27994.754189939616	8236.3040608361	1974.7843682668565	665.4976163923731	18.15571722334711	6	2	33	29	7	0.17691643559735415	0.33013668896100384	0.31212996026859524	0.1808169151730455	
4070000	-10019.44392450638	-9264.646276025895	-754.797648480485	-9264.646276025895	1142.2413008761507	3.65419278071973	3.1754351697089096E-5	0.5364006820734033	3.081037455082419E-5	3.169088675456268E-10	0.5968388370193751	-703.2191030402804	145786.75968853285	16513.142387517928	5782.142571452959	3016.001348535121	34.946765090510446	4	2	35	29	7	0.17691643559735415	0.33013668896100384	0.3111636470865309	0.18178322835510985	
4080000	-10045.213500364653	-9263.808232151026	-781.4052682136266	-9263.808232151026	1594.266300674483	3.65419278071973	2.460505944505511E-5	0.5007172174292726	2.366806622345815E-5	1.1746128798806324E-10	0.47182674503445055	-728.5663918303511	211356.73684275674	5498.3986487235825	7866.867873869518	4485.840718260867	31.861734988213826	7	22	22	19	7	0.17691643559735415	0.3413874471310384	0.2999128889164963	0.18178322835510985	
4090000	-9904.052858892584	-9259.59554246016	-644.4573164324249	-9259.59554246016	345.0915234604303	3.7757949415261316	1.1689170558148164E-4	0.4288453724018057	1.0937182350787981E-4	2.230446718426129E-9	0.44704265517828673	-601.123979911753	24861.12912848358	629.0587819712648	1435.1161059402818	676.6745198605784	8.11933518604017	8	8	33	21	7	0.18064252264630226	0.3376613600820903	0.30052080045419627	0.1811753168174099	
4100000	-9890.932340136878	-9268.344361581348	-622.587978555529	-9268.344361581348	243.51632718368094	3.923227192852218	1.5552878531905945E-4	0.5417218139237869	1.4877687720911455E-4	7.584593916721308E-9	0.5777431105062354	-581.7170191992409	10100.54369095906	718.5888515544115	888.9311558406954	657.8688285616121	3.3613717886657093	9	23	15	23	7	0.17368927608078602	0.35060162305328385	0.294533784048519	0.1811753168174099	
4110000	-9934.039467881708	-9272.622738914739	-661.4167289669691	-9272.622738914739	441.8944161242426	3.9420656385622093	9.228765790197944E-5	0.5437313558282283	9.082344118217713E-5	2.246723176891747E-9	0.51888486693646	-615.3598078146663	20683.931488503273	471.5492363567022	2074.4306942945705	1023.6313598776169	9.432370416115802	10	16	19	25	7	0.18051286662576532	0.3437780325083045	0.2973052077792869	0.178403893086642	
4120000	-9900.787287180729	-9266.941729705879	-633.8455574748499	-9266.941729705879	264.83648866564675	3.911541864157663	1.3744222023252876E-4	0.49129715352919845	1.4749098012741232E-4	5.422016682273021E-9	0.5233563593246716	-589.3198328109769	39040.34937923968	795.5518886317045	1570.0280366491972	693.4449391769075	18.04269121812008	6	11	22	31	7	0.1841035893212002	0.3490550034293595	0.2973052077792869	0.16953619947015214	
4130000	-9935.802263011408	-9262.973110950737	-672.829152060671	-9262.973110950737	320.2646533879028	3.477400521725993	1.0941185144069066E-4	0.5801722554204298	1.1931450593961723E-4	4.073797344636064E-9	0.5783763529941107	-627.3340090346135	24458.77194297374	8401.246227711648	1978.5848636268993	1091.4968796034887	27.164834431015382	8	2	10	50	7	0.1841035893212002	0.35395481044892163	0.2970644929148034	0.1648771073150735	
4140000	-9882.839153556362	-9283.201704739522	-599.6374488168398	-9283.201704739522	156.17347710132665	4.102414608194169	2.0742690251725427E-4	0.5241233238012333	2.203895503499415E-4	1.2731850099169543E-8	0.5208538267398878	-560.5422821675396	7601.134718560659	824.0972705594172	774.134098362279	339.58940392721036	9.42205805450342	8	11	23	29	6	0.20406753602648692	0.3296799495966112	0.3044950490359593	0.1617574653409414	
4150000	-9858.645686741524	-9262.661566627465	-595.9841201140591	-9262.661566627465	146.24379734402677	3.899420418187187	2.6512498359093964E-4	0.5546974532620371	2.866067484222975E-4	3.0193558406843587E-8	0.600250887981526	-558.1408195049803	3309.115012670631	1189.5575440610926	598.8906592191294	411.8540382332273	11.844422825888447	10	2	31	27	7	0.18936253016619195	0.34653677912805575	0.30234322536480973	0.1617574653409414	
4160000	-9855.822688672191	-9265.61586680519	-590.2068218670007	-9265.61586680519	153.05292970717636	3.899420418187187	2.6844082918278596E-4	0.5084655690230813	2.6276451922227983E-4	1.6251043048190168E-8	0.49199966662965505	-550.3626547949948	7731.882232458963	419.59564045574854	904.2898437466845	405.35846240063427	13.06571933657653	10	35	2	24	6	0.1868672688671894	0.3481466681294037	0.30234322536480973	0.162642837638596	
4170000	-9966.049250068776	-9287.22355851041	-678.8256915583665	-9287.22355851041	457.25424560945277	3.899420418187187	8.237282436995177E-5	0.27696866934359726	8.380988203816913E-5	5.580793069705865E-10	0.2835050284244257	-635.7476939332406	22037.29279105781	1717.6024597602632	545.3623983502642	1227.6771279657585	69.3088520788927	11	40	15	3	8	0.17799784246825348	0.3481466681294037	0.31123737993011935	0.1626181094722223	
4180000	-9872.14666266972	-9256.252512617108	-615.8941500526132	-9256.252512617108	206.68022286358135	3.789984148111273	1.9059955477035252E-4	0.5960401052871437	1.8916010818255207E-4	1.1560853772663749E-8	0.5853255096056939	-575.69023424463	9678.082850431254	1111.738477624158	252.72558089625085	513.418163496222	11.991763504049533	9	39	18	3	8	0.19240061305268633	0.3481466681294037	0.2981403209026141	0.16131239791529473	
4190000	-9896.62438783168	-9264.594095626768	-632.0302922049128	-9264.594095626768	260.8056305497914	3.712264542618102	1.48516040403005E-4	0.3462819566577465	1.5457454365950933E-4	2.695410494091824E-9	0.35011484624611744	-589.9434019094209	14064.921307302018	1475.1936971799742	460.30428657034696	1086.3235893883975	57.11290566752019	7	33	26	3	8	0.17948300852256896	0.36106427265952107	0.2981403209026141	0.16131239791529473	
4200000	-9919.87872952838	-9259.039887184912	-660.8388423434686	-9259.039887184912	382.20696686804035	3.6088121516890572	1.1575912757529203E-4	0.5045712703837075	1.2181055646075783E-4	4.301567637983258E-9	0.5346148504441792	-618.3557076883717	21165.68368636469	2204.9888822881826	669.8318408595588	705.3522505849503	33.85349254254721	7	42	14	7	7	0.1925728379723261	0.34522853494332406	0.2927566364122666	0.16944199067208207	
4210000	-9897.197504298372	-9259.403964524496	-637.793539773877	-9259.403964524496	280.42461572361015	3.5270657737609703	1.3538797014212207E-4	0.5503469881455748	1.4608040083677773E-4	6.742877982069482E-9	0.5703189079056812	-596.7301507782813	9293.920539507395	1206.6870869876852	618.5598087805455	875.9455571022179	8.454693778685204	9	37	21	3	7	0.1925728379723261	0.33536405462698005	0.2927566364122666	0.17930647098842611	
4220000	-9948.039407134047	-9259.744020949829	-688.2953861842184	-9259.744020949829	567.4733073320548	3.4970388434660746	7.364557817972756E-5	0.5289117463260004	8.147451215538665E-5	2.1381619535413676E-9	0.6010023957003549	-641.0571699885046	39031.99539163946	1907.5027960919506	438.5422534239965	1862.1518105790453	119.53122011261331	6	47	14	2	8	0.20497662792077054	0.3332275110921842	0.2948931799470625	0.16690268103998168	
4230000	-9983.366134504271	-9255.445642845565	-727.9204916587055	-9255.445642845565	846.166627240473	3.784294781953828	4.860669431623018E-5	0.38919213465371133	5.0909065601385926E-5	3.940651540422651E-10	0.3935958414345436	-681.4337874953547	23784.374153339064	4990.5721998668505	1830.6089727149706	95.83436720394624	497.28241161361626	9	27	33	6	2	0.18789537556153602	0.3332275110921842	0.31130664800981805	0.16757046533646064	
4240000	-9945.121852747438	-9266.795871008471	-678.3259817389668	-9266.795871008471	409.46355605246856	3.922373074908702	9.285908388266693E-5	0.39938027229029655	9.582624277494494E-5	1.6758538802484032E-9	0.4212626332255071	-636.6739858111043	21268.63417067382	3079.0505564102946	794.5336830261493	68.94496212101564	157.3145586006181	8	28	33	7	1	0.1845189081858376	0.3332275110921842	0.31130664800981805	0.17094693271215905	
4250000	-9920.669142354793	-9261.912674442652	-658.7564679121397	-9261.912674442652	342.56722134641456	3.6551522658385798	1.304498553111795E-4	0.4065506407326368	1.2695462424286422E-4	2.83497652576501E-9	0.4056868074343799	-621.6812098363514	5905.965534688147	2499.019727370715	406.359678449494	38.94430253157435	61.708261776457384	13	25	31	7	1	0.18038664689962594	0.34379528545683247	0.3076539422456751	0.16816412539786543	
4260000	-9906.00815091336	-9275.33322517369	-630.6749257396705	-9275.33322517369	233.42896327440306	3.454302408542308	1.8515007696634657E-4	0.4605249212071678	1.81492411117229E-4	8.186861551862328E-9	0.4821411290508158	-592.4539761127095	24568.496820627606	1811.472187861024	497.46679999233834	28.434233519973173	12.988002278400362	4	34	32	4	3	0.18038664689962594	0.34379528545683247	0.3076539422456751	0.16816412539786543	
4270000	-9898.777238082423	-9261.7664210631	-637.0108170193229	-9261.7664210631	261.8039648910517	3.9092747823164626	1.4877241419656404E-4	0.4991309638935344	1.4831964236244435E-4	4.929353393448113E-9	0.4784495532210327	-599.1878408965252	21957.701076347767	2432.7188421974615	388.2923829200318	12.117775918432345	10.996341896343987	3	38	30	5	1	0.18038664689962594	0.34379528545683247	0.3076539422456751	0.16816412539786543	
4280000	-9899.163007248771	-9265.487835758142	-633.6751714906295	-9265.487835758142	195.74073775879728	3.514430790477474	2.0017838136350373E-4	0.49428660592367407	1.92725101502335E-4	9.495964671032959E-9	0.5071521337817014	-593.0669991881335	7646.7877493173955	1176.4286618774324	272.96816847996485	757.5524450504021	23.561020245551067	11	37	15	7	7	0.19398750631625755	0.34379528545683247	0.30127271546446527	0.16094449276244369	
4290000	-9939.720502242424	-9260.199838839902	-679.5206634025222	-9260.199838839902	383.0439331247061	3.8185139612322363	1.0764316121538574E-4	0.509699990115302	1.0328239677336403E-4	2.6957019940389183E-9	0.4886323276136089	-636.650802922585	17921.070118968957	2276.8171499857413	570.9120266242288	886.600114131967	98.38643740553135	11	38	12	10	6	0.19398750631625755	0.34379528545683247	0.30127271546446527	0.16094449276244369	
4300000	-9928.65524052054	-9253.875522148168	-674.7797183723717	-9253.875522148168	382.86966305329804	3.9283874790864473	8.774099417164004E-5	0.4472774897016691	9.160913903077802E-5	1.4190544284524481E-9	0.4175459025068445	-631.6262405480131	20487.443786431188	2484.2274942895733	577.8856873264779	965.6342611198147	35.63425991989034	10	28	27	6	6	0.17536962013531102	0.3339525093836329	0.32185209382238045	0.16882577665867463	
4310000	-9862.379984926394	-9263.30218395034	-599.0778009760543	-9263.30218395034	202.56137826628276	3.788536004858991	2.1983732628714513E-4	0.6226328111128272	2.0745496680346585E-4	1.736754324342828E-8	0.6121429393428138	-560.59619534842	8316.5263442359	1214.8333952463186	186.06315793283036	258.0665836811787	27.853570160466948	8	30	25	8	6	0.17536962013531102	0.3339525093836329	0.32040014130655525	0.1702777291744998	
4320000	-9852.74122353147	-9262.706335674524	-590.0348878569456	-9262.706335674524	169.85815798479618	3.8194868744718784	3.067589658933563E-4	0.4521555512149339	2.979877672549504E-4	1.7971610335614467E-8	0.4448838738119832	-552.4104923622489	7707.3397291548	552.0065115677825	369.24046562174374	292.2248572445531	35.0876758862644	9	38	7	17	6	0.17536962013531102	0.3339525093836329	0.31908540663011814	0.17159246385093688	
4330000	-9858.348718103365	-9260.964097140202	-597.3846209631628	-9260.964097140202	170.0828176833227	3.56350967303586	2.9128894913988974E-4	0.5170959010865147	2.8353338479311847E-4	2.0050748324262676E-8	0.5105768646107989	-560.1468619266823	5643.213477747887	492.4464272824675	220.0819119784664	336.90934596050107	55.33296861912314	12	35	8	15	7	0.1897023019682052	0.3339525093836329	0.31908540663011814	0.1572597820180427	
4340000	-9850.00511946589	-9257.309489217072	-592.6956302488172	-9257.309489217072	169.22695205300133	4.401178479785409	2.9019853155452146E-4	0.43545094770710274	2.6862195694772514E-4	1.1448294104394821E-8	0.3959383128135425	-558.6339713352498	3106.2042789452184	780.4359468236682	313.30604633234316	55.88143833690253	24.032341391114503	7	35	28	4	3	0.1897023019682052	0.33098357199200945	0.3137954609707847	0.16551866506899965	
4350000	-9865.910558146561	-9263.692459946597	-602.2180981999647	-9263.692459946597	237.32768702554543	3.2613118537756183	2.1198717259886217E-4	0.5126937514247322	2.1065020790151886E-4	1.0285412429276986E-8	0.4908423019929673	-564.9259080225746	9101.54266042952	699.8056901821698	483.2113294650108	20.377656323287564	46.92107323871275	6	33	32	3	3	0.18415243547232357	0.3446335743111356	0.305254485039803	0.16595950517673685	
4360000	-9866.236978888996	-9264.691460671087	-601.5455182179087	-9264.691460671087	167.34854557194853	3.84318585232717	2.2798481547466764E-4	0.4934504708153979	2.236380888936532E-4	9.790582922342864E-9	0.4426952198904909	-561.5147221765142	17674.903587264187	1000.6398963929679	319.35963950193644	342.4717750392664	63.71787519908906	5	35	17	13	7	0.18284400399889333	0.3446335743111356	0.3087018381233127	0.1638205835666574	
4370000	-9846.944466134526	-9267.611948020329	-579.3325181141971	-9267.611948020329	158.4683009769423	4.148219095815137	3.0800642180643873E-4	0.6341338893684803	2.8617433822545127E-4	2.643962285515931E-8	0.5497479677809299	-538.3545722295188	10113.227089901438	553.8076480324411	286.0352973425004	713.0218695574771	16.643542360611008	5	39	20	6	7	0.18399933149918743	0.3446335743111356	0.3087018381233127	0.1626652560663633	
4380000	-9829.19570205714	-9255.062594789328	-574.1331072678123	-9255.062594789328	120.7347474168576	3.3702781328594407	3.2526749137760653E-4	0.5614528670949427	3.0434703571437824E-4	3.292011949714275E-8	0.5783067201207938	-537.5814450002262	5456.849809948585	713.2206792810168	139.155224107545	223.00559666978234	20.726387372996378	7	31	21	12	6	0.18399933149918743	0.3446335743111356	0.3087018381233127	0.1626652560663633	
4390000	-9915.373750859562	-9287.749819120134	-627.623931739428	-9287.749819120134	210.79306429433333	3.097542817329042	1.5130001274987902E-4	0.40395821965428474	1.6350370338518615E-4	4.606118847393508E-9	0.4398179126543381	-587.2708276761006	20478.816699045114	1031.8636654432019	367.19608267949604	479.48414985703454	8.734013031487638	8	34	13	16	6	0.18469410078858842	0.3446335743111356	0.3087018381233127	0.16197048677696232	
4400000	-9880.094141604539	-9257.769248264518	-622.3248933400215	-9257.769248264518	235.64343875419868	3.5844136286693034	1.6059782860162732E-4	0.6123869230889356	1.7006085088427751E-4	1.2019970194238353E-8	0.6338576605113181	-581.9592947085404	9735.031415032981	1412.7294324951363	470.26299463278195	540.519736529987	10.259154674476973	9	32	13	16	7	0.18802472677822413	0.3338419465507606	0.2977394149316317	0.18039391173938266	
4410000	-9898.624101770743	-9273.710986574222	-624.9131151965208	-9273.710986574222	212.36375341666664	3.5844136286693034	1.654819116179474E-4	0.5005857159223522	1.7332780855127672E-4	8.917718915764756E-9	0.5487973403670627	-583.6984346894598	12596.350663957186	1930.244700616639	1092.7438914563472	537.2349798252645	2.94699671489578	10	22	4	35	6	0.19167463134241303	0.3338419465507606	0.2977394149316317	0.17674400717519376	
4420000	-10016.452625494743	-9262.651080002342	-753.8015454924002	-9262.651080002342	1011.1999535830543	3.4823672299346793	3.521308588838804E-5	0.5764796330688194	3.69295171641036E-5	4.5417155574544255E-10	0.5692626474408025	-709.797107254465	30870.779962843157	6225.617343010714	1463.345820521532	59.7851153515096	133.82818408560948	11	37	24	3	2	0.19167463134241303	0.3338419465507606	0.2977394149316317	0.17674400717519376	
4430000	-10049.453460731404	-9259.138600101058	-790.3148606303462	-9259.138600101058	1601.1555918116237	3.6348253935877066	2.1843977432031686E-5	0.6083503977689642	2.2832748524533132E-5	1.9738704811262486E-10	0.6595822712103471	-741.0197282404087	169725.72759829837	5693.77744413528	2726.775788440833	1029.648435528227	175.22667543336598	11	29	29	3	5	0.19084034777910291	0.32488716136401496	0.3178424056873938	0.16643008516948746	
4440000	-9995.395994661385	-9270.931760380914	-724.4642342804717	-9270.931760380914	723.9251949339115	3.6348253935877066	4.311623608092225E-5	0.47862392025157174	4.683649041884399E-5	5.442677027926968E-10	0.5121180872909129	-681.8102069679696	31356.33356014765	4431.260864194243	1274.324562037665	210.77266350156358	52.70735429250984	9	29	32	6	1	0.1956731552987596	0.3208682918793012	0.31702846765245085	0.16643008516948746	
4450000	-10063.04322791312	-9268.113144866114	-794.9300830470049	-9268.113144866114	1658.3088544158486	3.6348253935877066	1.9023548581315947E-5	0.513226040776643	2.1575633546482135E-5	1.2911655198713043E-10	0.5643690713438175	-746.203904282844	71845.54889070832	5856.4484604377585	2282.782577869814	2593.1198109340075	406.1903899392003	12	23	30	6	6	0.1956731552987596	0.3208682918793012	0.31702846765245085	0.16643008516948746	
4460000	-10030.990688368589	-9269.847412521742	-761.1432758468478	-9269.847412521742	1068.0130894318522	3.8531026230101104	3.000993789199684E-5	0.37782206352590547	3.301443384567285E-5	1.4821418750052365E-10	0.392442266813369	-716.0641065388976	41949.54819459663	5266.8325138044465	1611.8090060993386	872.5607434279874	164.6570538754355	19	10	43	1	4	0.1956731552987596	0.3208682918793012	0.31702846765245085	0.16643008516948746	
4470000	-9990.862985118725	-9285.991998449479	-704.8709866692458	-9285.991998449479	618.9492716120698	3.843073431174098	7.063918945535134E-5	0.360349458907061	7.332565553863293E-5	6.886999845113299E-10	0.36058253662617845	-663.4118956235628	16383.354619169466	3560.671332956267	898.9808118515903	437.6870620458949	88.099218186958	21	9	41	2	4	0.18089696691044063	0.3417340056959653	0.3080789189923483	0.1692901084012449	
4480000	-9952.398479957907	-9282.747327819781	-669.6511521381248	-9282.747327819781	424.3556843340788	3.843073431174098	1.0264142602524561E-4	0.37859186566949743	1.0551697926374678E-4	1.952768848556626E-9	0.4144642238130113	-629.4194859486307	9951.52877032908	5191.360618080945	874.5057513710852	198.99043637305815	75.26867019288609	20	4	45	4	4	0.18089696691044063	0.3417340056959653	0.29861122753176295	0.1787577998618302	
4490000	-10024.111716888852	-9282.224503632042	-741.8872132568096	-9282.224503632042	874.7621845906237	3.6801143901435025	4.6349222777255925E-5	0.4052314602503316	4.854926265077829E-5	3.823294049204461E-10	0.42788851463230454	-700.0221647223945	13234.17980620443	2121.2271336882222	2514.050434185001	273.1638576422608	103.38784655377546	29	26	14	2	6	0.18089696691044063	0.3235221054753866	0.3168231277523416	0.1787577998618302	
4500000	-10035.866563712036	-9241.541689787518	-794.3248739245167	-9241.541689787518	1991.422676664352	3.6801143901435025	2.306937231044025E-5	0.5178465138455629	2.3428763728023077E-5	1.1471067292115418E-10	0.5054456252642867	-748.9616522500233	37561.09725179608	2974.678744960354	1087.2327965818504	987.4170901291886	690.0881630419753	29	40	2	1	5	0.18089696691044063	0.34990043946117433	0.29936830733620357	0.16983428629218056	
4510000	-9926.08619137149	-9258.314539462795	-667.7716519086946	-9258.314539462795	393.86346259533263	3.8192613558737674	1.1435271326757671E-4	0.4127620142187181	1.2020927417798259E-4	2.522840289172064E-9	0.44599298485662126	-628.7974750271105	7204.5692125999185	1055.8303086934504	603.0772134876644	456.3455398907247	101.59507039477387	28	26	12	3	8	0.1771336348121476	0.3569311059973794	0.29936830733620357	0.16656695185426845	
4520000	-9950.195747635393	-9255.494500854635	-694.7012467807572	-9255.494500854635	495.7770624734407	3.531624622494722	8.169441150424903E-5	0.4090990342448245	8.441215004624956E-5	1.0861347895523392E-9	0.4081905736751544	-655.1150801122362	13884.671252952896	828.5269519056367	768.6899053203533	317.2450485770879	21.315819066814097	28	30	11	7	1	0.19315168151946213	0.3411203348393408	0.29936830733620357	0.1663596763049926	
4530000	-9961.327387386415	-9266.90298987788	-694.4243975085334	-9266.90298987788	456.0467718358306	3.576729590115715	9.174785812885236E-5	0.5003970456334935	9.012652546377004E-5	2.3624862422915996E-9	0.5427581291382844	-654.7530332078882	9020.466105554813	1068.4192111415541	499.545124407116	429.9273347110246	212.63155684273184	30	27	14	2	4	0.19315168151946213	0.33375516810393197	0.3067334740716124	0.1663596763049926	
4540000	-9975.08393390292	-9262.782520028593	-712.3014138743267	-9262.782520028593	648.9358388694016	3.8439521196663646	6.497048981004484E-5	0.5836212529555748	6.574543941553507E-5	1.964085127137904E-9	0.6769425520751857	-669.2301596870308	16402.3443986201	770.4713920679962	1296.0399450889247	673.0532396757171	300.88774864973476	27	14	26	4	6	0.19315168151946213	0.33375516810393197	0.3083968062825922	0.16469634409401276	
4550000	-9929.762783432208	-9271.454203065603	-658.3085803666057	-9271.454203065603	313.9078445935052	3.8439521196663646	1.401356101948936E-4	0.4758376602184272	1.3921423693453642E-4	3.752675961350484E-9	0.4645691843783148	-618.4791269223973	6455.655577819321	4243.890411357796	941.5088157461744	254.46196566336153	33.425178797113816	17	8	39	6	7	0.18693078287041986	0.3429251522525978	0.3083968062825922	0.16174725859438918	
4560000	-9960.987001334186	-9295.793354092804	-665.1936472413821	-9295.793354092804	335.2921515630279	3.7229674115160445	1.3460762243684484E-4	0.4403699240886517	1.348492004385412E-4	3.919416106652502E-9	0.46815595222384127	-624.0579967194593	21263.740105383804	2715.278157826471	988.4664543567992	232.23104805516635	30.865943939965327	3	26	31	16	1	0.1745509533425801	0.3429251522525978	0.3083968062825922	0.17412708812222893	
4570000	-9967.389412973671	-9255.904422659349	-711.4849903143214	-9255.904422659349	580.2284282271228	3.7380092186646645	8.36900960431483E-5	0.5726607846718638	9.00837277278244E-5	2.0848490130401024E-9	0.5341528913681017	-669.0553996787468	6242.5120689608875	2866.409400874332	2484.9588705849737	924.7479535265682	70.77096436062504	17	29	9	16	6	0.19004262371628702	0.3429251522525978	0.3035593384980441	0.16347288553307013	
4580000	-9990.499010437048	-9274.680869054095	-715.8181413829533	-9274.680869054095	626.5553518650144	3.7380092186646645	6.987933899402611E-5	0.4174067690515034	7.379337263765325E-5	6.794150835179693E-10	0.38164376170961134	-671.25982164046	19983.404069034194	3590.969796867402	2293.200317643705	1299.0031973654366	336.3611835783976	9	18	19	26	5	0.1841133838433843	0.34160030879000997	0.30488418196063194	0.16940212540597285	
4590000	-9926.111231760544	-9274.186490829958	-651.9247409305862	-9274.186490829958	334.85710078798877	3.7380092186646645	1.5567232308650954E-4	0.5033535373690642	1.591388829547415E-4	4.867831052783352E-9	0.45912898805420466	-610.1930879309467	10284.657128116804	2221.6684196223887	998.4142035270278	799.9106394081647	131.36921758340537	13	5	2	49	8	0.1780576241105095	0.34160030879000997	0.30199017884344853	0.17835188825603107	
4600000	-9991.580407600744	-9271.54289277563	-720.0375148251146	-9271.54289277563	728.7717711710462	3.7380092186646645	7.508005318890103E-5	0.6531985768666618	6.84802286190187E-5	1.9267056525636744E-9	0.6267376397041662	-670.88732096327	67937.30274441949	12788.164302489056	2810.8730716265463	1884.3807336329787	76.38542523465468	1	16	3	49	8	0.1780576241105095	0.32334796139932076	0.3142928404631077	0.18430157402706113	
4610000	-10109.372711589898	-9283.310658213857	-826.062053376042	-9283.310658213857	2185.6608539809667	3.9362432787650947	2.0439528306670277E-5	0.5256623469293864	2.2353737018683914E-5	1.0733197165192167E-10	0.49658649896958845	-772.8628039132154	132700.71929571783	24922.986057362603	11488.754978780058	4729.104593288347	681.9435673505068	4	6	10	50	7	0.1780576241105095	0.32862276186989103	0.3090180399925374	0.18430157402706113	
4620000	-10051.178242431792	-9268.860896053608	-782.3173463781834	-9268.860896053608	1413.6678387276502	3.5756165616187463	3.1222185179623494E-5	0.5304533550297799	3.112413152867902E-5	2.2306988753556928E-10	0.4914069491927785	-731.2409326186679	33468.10789993002	23205.893540391902	17614.420333058926	3935.003417261026	346.29983390767353	9	4	2	53	9	0.1780576241105095	0.32862276186989103	0.3101018283856873	0.18321778563391125	
4630000	-10048.186180815603	-9252.067859353067	-796.1183214625363	-9252.067859353067	2249.622699899317	3.4194406978048875	2.7220904806964426E-5	0.6286900892809932	2.6855819309176445E-5	2.473650014853593E-10	0.5938806406104307	-740.2113065672112	91642.56960561103	60977.15338580203	64883.5624109449	4037.4276052478713	843.3637305734026	3	3	6	53	12	0.17688775695830092	0.3265810750124597	0.3133133823953272	0.18321778563391125	
4640000	-10067.285012178652	-9261.416172820867	-805.8688393577852	-9261.416172820867	2772.133449039659	3.6123687212811504	1.991815738406932E-5	0.6094040785737762	2.0443795448010016E-5	1.5840250852473584E-10	0.6384527546027374	-752.7416288322747	93297.1222593382	27153.53043051551	1435.12566007323	4506.650162372409	956.049474612027	7	12	3	43	12	0.17688775695830092	0.3265810750124597	0.3272668188444195	0.16926434918481892	
4650000	-10075.890483750081	-9285.980553948193	-789.9099298018881	-9285.980553948193	1962.8813365893864	3.5859467993369507	2.4421212225858105E-5	0.5475185607710824	2.5352439528422658E-5	1.7807171654180921E-10	0.5394011394202983	-736.6704759843735	131774.66219251248	27294.58032705022	13642.317543498	4166.630803552868	612.0868496466877	8	6	8	40	15	0.17470602234439517	0.32647516289603196	0.329554465574753	0.16926434918481892	
4660000	-10062.204310661444	-9282.591488715185	-779.6128219462597	-9282.591488715185	1564.1714564202214	3.965653037855463	3.0198212111325694E-5	0.639490856411595	2.9058075788680374E-5	2.662103951154059E-10	0.5827034584902264	-727.3317292185283	56428.235313528756	44421.881066988935	9881.549006988342	3104.7895203217317	834.735168229712	3	15	7	34	18	0.18159317240188005	0.3247740470897339	0.320072729653739	0.1735600508546461	
4670000	-10014.119110201553	-9286.963465702987	-727.1556444985661	-9286.963465702987	993.6262589745188	4.026203689575442	5.4171646283531615E-5	0.5884393662071348	5.397376147196889E-5	1.145961578935807E-9	0.6055305878202549	-678.7229141939081	22141.38737316164	17576.97978667957	9378.523615411044	919.4291628579006	495.92541305316564	16	1	2	47	11	0.18901831120559126	0.31604951610884585	0.321930388750267	0.17300178393529492	
4680000	-9956.682578666685	-9271.831804759611	-684.8507739070739	-9271.831804759611	571.227404932276	3.4204746967288426	7.992105900245775E-5	0.5900332835268615	8.299461735269896E-5	2.2573642990171906E-9	0.5859397902863844	-636.6364732556682	16181.738756941044	9480.003340567378	18727.698097287965	756.2095671023137	62.90822840914622	5	12	3	49	8	0.19368127978738944	0.3231817345363829	0.3101352017409318	0.17300178393529492	
4690000	-9876.757554751031	-9267.356915794515	-609.4006389565166	-9267.356915794515	213.82648047779503	3.9834326124232073	2.3625107357815397E-4	0.6373343616602124	2.2627563755005768E-4	2.6533227724784526E-8	0.6888762225178304	-567.9420228584848	6803.405334463002	6351.434082400475	1081.3567164143183	294.7148255005761	40.91297048954607	9	8	9	44	7	0.19368127978738944	0.3231817345363829	0.3101352017409318	0.17300178393529492	
4700000	-9901.382623660922	-9263.239294682238	-638.1433289786835	-9263.239294682238	203.29680785633448	3.81409099487964	2.0251862439797573E-4	0.4805511266324567	2.0138622801430916E-4	9.410497252785342E-9	0.4860011610376686	-597.7890958949296	7062.958876326832	1597.9582392649277	1105.5138804754142	423.25477421650857	264.4827282372455	18	4	12	31	12	0.17565831143817498	0.34120470288559734	0.3101352017409318	0.17300178393529492	
4710000	-9890.142603193855	-9269.057170617552	-621.0854325763032	-9269.057170617552	292.8626272728806	4.047447136577583	1.7618047596640356E-4	0.491100423410784	1.8170231348759664E-4	6.932441760745737E-9	0.481537480737231	-580.3562399681327	10162.322500136488	4486.231539111454	570.526101246497	353.6169925065697	29.229817368162838	11	6	30	22	8	0.19587902827208228	0.34120470288559734	0.30807671480986526	0.1548395540324541	
4720000	-9954.486968491025	-9274.758330721363	-679.7286377696612	-9274.758330721363	554.5922036808466	3.938583965282997	9.582054915465072E-5	0.49185863999037605	1.0056172341891593E-4	2.16234450365149E-9	0.48719348070334095	-637.5354649571959	23049.213663127743	5556.272444954552	1176.2245693875198	98.17840365550288	91.91964560101988	6	14	50	1	6	0.17221430219831638	0.34120470288559734	0.30807671480986526	0.17850428010622002	
4730000	-9949.480680670407	-9262.243530098149	-687.237150572258	-9262.243530098149	807.0822704997335	3.938583965282997	7.842670089003184E-5	0.5641220480386291	7.629351673722653E-5	2.4603500258838384E-9	0.6387091878673605	-642.6377754361852	27136.520188695846	1505.0600440968926	730.2421158024366	1307.9548067350702	211.1280990557646	10	25	21	13	8	0.17221430219831638	0.346498687100701	0.31138271269537005	0.16990429800561163	
4740000	-9959.998838267402	-9269.20690170895	-690.7919365584521	-9269.20690170895	740.1771193371546	3.938583965282997	7.703355983120233E-5	0.5350899636754386	7.854085967496426E-5	1.745787892814807E-9	0.5380417615819818	-647.4887752893409	41784.43956210514	1404.655367199516	842.6100712054262	234.45609087797322	273.6501339760753	9	39	24	3	2	0.19047284311139212	0.346498687100701	0.30327499452974793	0.15975347525815797	
4750000	-9951.519037586855	-9278.636931954192	-672.8821056326635	-9278.636931954192	471.6553682180377	4.370612912195615	1.0508497561784817E-4	0.6198319577913518	1.019134425761274E-4	3.6887878039364017E-9	0.5813733711536743	-629.5926921205263	19074.215481924133	1719.9827201903588	1296.5893753468583	696.5583210869812	75.27836213364594	11	19	9	30	8	0.18664884428586528	0.3322273632487409	0.32137031720723486	0.15975347525815797	
4760000	-9916.097686702591	-9267.29337133095	-648.8043153716402	-9267.29337133095	278.4119424517372	3.680445750396893	1.5044245013658876E-4	0.5325131927918736	1.5669756853757533E-4	7.922994034267099E-9	0.5609255354512307	-606.2252689237432	13020.535362874956	2440.97983708583	1789.5051144566112	694.7848099356645	53.630839551553755	10	4	8	45	10	0.18886425893473618	0.3197672152432023	0.32137031720723486	0.1699982086148257	
4770000	-9906.480067750297	-9260.581635985813	-645.8984317644837	-9260.581635985813	344.8481331042019	3.584125001191945	1.3189344108567916E-4	0.48105889791002093	1.3968794047202273E-4	4.046406049050295E-9	0.4610713129983672	-603.7599737319592	15226.37727137579	1448.3691884274692	1062.0377656002156	815.3210592553314	108.46990418764643	10	2	10	45	10	0.18725324544064342	0.32650130430165036	0.32137031720723486	0.1648751330504704	
4780000	-9881.785197329405	-9270.246664491151	-611.5385328382546	-9270.246664491151	295.42117046625805	3.568768663062201	1.990032602358311E-4	0.5178144259208026	2.0700986695765554E-4	1.2974057957148302E-8	0.5514154272701802	-569.5590641880326	17000.096431716393	690.6377056986383	934.5692983846529	714.9807341278413	46.874896449571416	7	9	13	38	10	0.18725324544064342	0.34402686456327103	0.3061212945373108	0.16259859545877378	
4790000	-9927.952972915877	-9270.021861859352	-657.9311110565245	-9270.021861859352	348.86911403087475	3.577625547306829	1.223324654547393E-4	0.5215435378226878	1.1532229012928353E-4	4.231926554313399E-9	0.5581206579561381	-617.3187180505488	12888.40825364542	956.2925791114736	676.7480112431798	515.6328337977518	90.51499423065982	11	32	23	3	8	0.18053750592677734	0.35074260407713714	0.3061212945373108	0.16259859545877378	
4800000	-9902.83004957407	-9278.278978394272	-624.551071179798	-9278.278978394272	249.52289611857594	3.482640704980277	1.8935747779005288E-4	0.5541907263504039	2.0417333329585393E-4	1.4421357306495573E-8	0.6032092397129654	-585.231494800508	8554.344476819588	993.9947183209559	598.36392315462	231.82189941152498	218.49891181306984	11	25	9	22	10	0.17937028537365338	0.35074260407713714	0.30728851509043476	0.16259859545877378	
4810000	-9847.531263769273	-9263.401578599523	-584.1296851697501	-9263.401578599523	162.67701642898075	3.482640704980277	3.268205537546775E-4	0.43477338221099776	3.175499345812692E-4	2.3435641904896382E-8	0.4708720093087623	-545.5978012674051	4023.182120499698	1862.3319958668285	764.009805680812	407.16374744480265	143.33875326189977	8	2	19	19	29	0.18051010573750675	0.3446068634340475	0.302493902024879	0.17238912880356583	
4820000	-9872.12891915733	-9270.330023292614	-601.7988958647162	-9270.330023292614	248.19811540656417	3.806807412229007	2.626446361047639E-4	0.5224110207748158	2.397404538136064E-4	1.753207666221397E-8	0.5638439301243128	-561.4713415898441	7357.897278126804	2014.275892707322	407.97899802158787	579.4420334056987	131.08347987573572	7	3	2	34	31	0.17695750471377536	0.3446068634340475	0.3060465030486104	0.17238912880356583	
4830000	-9835.247613134245	-9266.358409133038	-568.8892040012075	-9266.358409133038	194.97324730522567	3.6672106999468803	4.1278880400071944E-4	0.4651673871511735	3.839436235177106E-4	3.660269802693989E-8	0.48397207584454105	-531.7170417944238	3913.347803755603	384.2390202822557	176.65749992126123	429.64728944735276	120.84882775934946	10	1	2	32	32	0.17695750471377536	0.3446068634340475	0.3060465030486104	0.17238912880356583	
4840000	-9804.117220884262	-9256.98708964399	-547.1301312402721	-9256.98708964399	136.85710157788353	3.6314932382181997	5.272554139264837E-4	0.5377059668922264	4.818484621648867E-4	7.274498239678891E-8	0.5224332133707064	-508.0257674641226	2474.5390791804616	2650.7554429022016	722.642716525108	564.4074494178138	77.57995994533884	1	9	29	3	35	0.18296064438654286	0.34462828083459573	0.3060465030486104	0.1663645717302501	
4850000	-9810.446382189604	-9249.170282904784	-561.27609928482	-9249.170282904784	135.91861003671505	3.7243805591227837	3.9204577257859305E-4	0.4562608116052653	4.096446049437574E-4	4.797716066813495E-8	0.5379446330124635	-524.8834314940017	3965.009819778498	482.03280869231025	439.0541791220557	198.94330250756224	124.6497916015967	12	28	8	1	28	0.18296064438654286	0.33978442493951894	0.3060465030486104	0.1712084276253269	
4860000	-9890.253946331763	-9268.551897214953	-621.7020491168101	-9268.551897214953	252.92764235725951	3.6522242362332404	2.0771744868939342E-4	0.47508152640719986	2.1800980408351333E-4	1.506501712324686E-8	0.563337672085082	-578.77172555108	24670.95318273252	5689.22371154369	802.0315612532085	333.8857857242229	191.14976555561384	2	10	26	19	20	0.18296064438654286	0.33043335817024605	0.3060465030486104	0.1805594943945998	
4870000	-9958.331843317826	-9257.999567835277	-700.332275482549	-9257.999567835277	737.812276724198	3.6522242362332404	7.460517143493355E-5	0.5452385606629746	7.798441456126229E-5	2.475379087853262E-9	0.6227167707922302	-655.1997148231619	14490.133053010304	8002.482549292712	1370.7615654073882	1455.4852888559083	356.5866177422789	8	5	36	6	22	0.18296064438654286	0.33043335817024605	0.3060465030486104	0.1805594943945998	
4880000	-9978.724955595995	-9256.432770957486	-722.2921846385093	-9256.432770957486	710.0874996371132	3.6522242362332404	5.87973397015519E-5	0.5156931441771051	6.379651036327604E-5	1.196657665918906E-9	0.5814922482119441	-675.0108296631535	27853.027983128395	19956.891692496494	2831.979239641904	1010.388993946194	490.653226231253	8	3	35	22	9	0.18799075060072773	0.32923780341161674	0.30724205780723973	0.1755293881804149	
4890000	-9940.760446142333	-9254.787511709957	-685.9729344323741	-9254.787511709957	473.1761171015438	3.6405494144078756	8.265376925694762E-5	0.5257230649171911	8.257854773307359E-5	2.410646048623081E-9	0.5932530510601892	-641.1641404687305	24839.832490526176	2408.6209362417326	2999.7605255708913	602.2397777335526	275.30733828117303	7	4	33	21	12	0.19844350688450435	0.32923780341161674	0.2967893015234631	0.1755293881804149	
4900000	-9894.29256517232	-9262.99470562766	-631.2978595446593	-9262.99470562766	213.44103777210438	3.6405494144078756	1.8401234832458174E-4	0.4938466627416196	1.8574287002827647E-4	1.0280117954841618E-8	0.5449603758833723	-591.373387328472	9288.529344935767	739.1104152053682	997.8312580227412	369.1428270343284	61.850507361291996	8	12	31	20	6	0.21036235642758644	0.31731895386853465	0.2967893015234631	0.1755293881804149	
4910000	-9932.401547440637	-9276.046779650727	-656.3547677899102	-9276.046779650727	430.7423853015898	3.787620668237797	1.4345869146623373E-4	0.493893342921277	1.4514571196980964E-4	5.0285577983188335E-9	0.48881030739104253	-616.6115844940722	6142.321611838541	1188.4739974047227	1315.6891359718925	373.5258496992481	81.26370054346242	7	21	24	20	5	0.1830407258247092	0.34663771097332563	0.2873814420590697	0.18294012114289462	
4920000	-9941.92068495559	-9285.973941860786	-655.9467430948038	-9285.973941860786	623.2139941123484	3.787620668237797	1.0723537494695971E-4	0.4439493828280097	1.1202166875044768E-4	2.4190998975588246E-9	0.4416587548630624	-613.9114843725094	24637.723475680883	1348.0289159544718	271.29800854188693	573.9189373308627	84.80933640114678	9	38	2	19	9	0.18221209926183626	0.3350068770285091	0.31495825180524084	0.16782277190441297	
4930000	-9862.244932060474	-9260.969547773288	-601.2753842871867	-9260.969547773288	340.8022246841635	3.748637576954045	2.3759501938772654E-4	0.5619626673134756	2.502031421329874E-4	2.689283869199471E-8	0.6433013413951578	-563.1228198182829	12355.05282401163	887.8176136832947	110.47658332378494	106.35337001693829	154.71110366092606	8	45	1	22	1	0.17637784741270238	0.3350068770285091	0.3207925036543747	0.16782277190441297	
4940000	-9934.807872859024	-9282.67994830998	-652.1279245490447	-9282.67994830998	454.42891173085576	3.3948204211707225	1.1754992168380207E-4	0.4845620784329664	1.1936975480015662E-4	3.974392486597992E-9	0.5122001881418015	-607.7218158579968	56495.70923436895	1473.0393626350171	191.7682600925602	611.5220437209323	38.031666988598445	5	49	11	5	7	0.1820060618575707	0.3350068770285091	0.3207925036543747	0.16219455745954464	
4950000	-9953.456566556575	-9263.098011013848	-690.3585555427271	-9263.098011013848	451.84682360622156	3.485719627093253	9.845861646011853E-5	0.4838849459382522	9.300205012486979E-5	2.040081848414803E-9	0.5027534909038457	-645.8791223729407	26384.182172646302	2092.9674448110586	2200.7744919382426	914.9727617071098	214.45556959351825	8	39	11	10	9	0.17950141111828524	0.3350068770285091	0.3168040647170398	0.168687647136165	
4960000	-9958.746533782567	-9272.919199253229	-685.8273345293389	-9272.919199253229	531.1569690793591	3.485719627093253	1.0042545799188749E-4	0.5337236642234243	9.238533919676508E-5	3.0153685224629474E-9	0.5468706455642224	-642.9191345009385	15319.27903005579	1647.0526098087157	1625.882107977845	873.0873388934118	68.94406299895884	10	29	8	22	8	0.17950141111828524	0.3350068770285091	0.3168040647170398	0.168687647136165	
4970000	-9950.97774364763	-9281.987857118302	-668.9898865293281	-9281.987857118302	442.5755848117271	3.779174458786043	1.0881600604636234E-4	0.4320932302237603	1.0695554108988047E-4	2.1358545190502446E-9	0.4335733613785038	-629.6469806679095	21537.296509003743	1435.8779818661574	406.56382478391777	26.60973891162997	62.00949991903033	7	53	10	5	2	0.19302058224916815	0.32678145666269676	0.307773775678109	0.17242418541002524	
4980000	-9940.123019443483	-9268.729465142078	-671.3935543014048	-9268.729465142078	513.7316069544277	3.366802293743347	1.2930657658995976E-4	0.6260905686096652	1.2418740339593216E-4	5.470096031933754E-9	0.5953370104688107	-630.6781188701401	10633.515077882208	1923.5623993632623	696.7728957583357	391.3255400730771	141.8388065702793	13	30	14	11	9	0.18824966744023294	0.317736472427347	0.31329627064798937	0.18071758948442984	
4990000	-9953.857171224494	-9267.100537235563	-686.7566339889307	-9267.100537235563	569.2297632708633	3.6737797116063358	9.100941288261225E-5	0.4555460175891177	9.292247874164019E-5	1.978888910449408E-9	0.47567091776931747	-644.5575584080407	22432.42924378379	1490.486991569635	721.2381785379124	651.7491363406865	134.02806156140065	10	42	1	16	8	0.18824966744023294	0.317736472427347	0.31329627064798937	0.18071758948442984	
5000000	-10053.412862932331	-9289.994119534409	-763.4187433979215	-9289.994119534409	1307.3757071941968	4.246046630060009	3.250828314553259E-5	0.3860245643742254	3.496421756882621E-5	1.655964559340896E-10	0.38281554758053127	-716.2614829070434	34652.875668972534	5121.431902703379	5996.229944470489	1272.064214196866	350.12327152774435	11	17	20	22	7	0.18824966744023294	0.3346667642758855	0.3150395904409564	0.16204397784292426	
5010000	-9990.0066831209	-9256.910499777532	-733.0961833433676	-9256.910499777532	825.377460356018	3.4088113978234986	4.502438375584169E-5	0.5468937951698405	4.935862529679114E-5	5.319019445773049E-10	0.48324680154250654	-688.2092072403677	27240.066696002286	5157.8706073518015	2194.3799150606173	721.9696540938924	233.27075001393192	8	28	8	24	9	0.18473166362174592	0.3381847680943725	0.3071732286229424	0.16991033966093833	
5020000	-9954.182549253374	-9270.149819706361	-684.0327295470131	-9270.149819706361	470.59581259182653	3.429935365173495	7.572567747205338E-5	0.5939212711345826	8.519553159374015E-5	1.9508570359592124E-9	0.5499735680619692	-640.0696083776954	21917.911115778745	2394.3392930124824	2527.9691355274595	473.13764348421404	144.73104271793122	5	20	19	25	8	0.18473166362174592	0.34644126907509387	0.3071732286229424	0.1616538386802169	
5030000	-9956.410375834494	-9269.818474073072	-686.591901761421	-9269.818474073072	460.6006792056484	3.888771792889662	8.540599571053804E-5	0.48429077650110863	1.0004000931852041E-4	1.7624744243246914E-9	0.4440260633209771	-644.3181004957056	14802.004058207918	1992.4973131299444	1404.1994809531259	468.0750554052517	278.6633383171404	9	12	27	23	6	0.1916088539175804	0.34149746054753644	0.308079795275555	0.15881389025932727	
5040000	-9965.329162977569	-9267.361832127695	-697.967330849873	-9267.361832127695	550.0968167327643	3.2250481032147547	6.864740661211973E-5	0.4802657235668683	7.77492160932925E-5	1.2051278120762512E-9	0.4722587319404554	-652.9427215468745	37223.073393172665	3109.324334958747	1200.8290528219266	1261.2497783202086	136.05810521444118	7	34	17	10	9	0.18551961792135083	0.34149746054753644	0.2880234924700699	0.1849594290610419	
5050000	-9940.560871457363	-9279.500909621456	-661.0599618359063	-9279.500909621456	548.9621363989636	3.7614119107563733	1.1963142173955557E-4	0.5386720239006639	1.1863644432901631E-4	3.8864157272475455E-9	0.5121356692518214	-617.9261811333387	14438.594624282941	1186.6218386235366	1803.6016582521222	859.0866641454234	93.79566206479257	8	7	20	33	9	0.18551961792135083	0.34149746054753644	0.2880234924700699	0.1849594290610419	
5060000	-9905.20428404175	-9268.027115429059	-637.1771686126926	-9268.027115429059	333.969777616581	3.7614119107563733	1.7249444430843806E-4	0.4958592278063913	1.6748423934484532E-4	6.345249898601434E-9	0.47297097390872744	-595.0304633681446	12373.941370239612	3733.656491764223	1336.4732835152256	493.46012884901927	166.9855814884548	7	1	43	16	10	0.19687166722659308	0.31607448716943093	0.30214469124693216	0.18490915435704292	
5070000	-9987.501717866297	-9260.286370465486	-727.2153474008102	-9260.286370465486	818.4222772368323	3.7614119107563733	4.768769011614209E-5	0.5978508348402564	4.855369616055661E-5	8.63270971795305E-10	0.6061227842052047	-679.9515510468578	54433.51635568891	5133.906377892252	2850.0099913755935	1207.7840043873823	150.18404575418745	5	19	35	10	8	0.19662823445150607	0.3439895448378729	0.2850766529325641	0.17430556777805603	
5080000	-9933.30651508082	-9278.674957812218	-654.631557268601	-9278.674957812218	366.3563181202348	3.809558428600013	1.1734007687923079E-4	0.4840270341504638	1.1726134286335907E-4	3.584479254628396E-9	0.5113000227119503	-610.8823338514771	25183.757778131912	1102.9971371318313	1187.399381668833	1087.1373171490366	94.7850273220119	6	34	22	7	8	0.19662823445150607	0.31751311496142753	0.3115530828090095	0.17430556777805603	
5090000	-9994.158483846459	-9267.581442935976	-726.5770409104831	-9267.581442935976	873.9594024113052	3.183119879451477	4.4940921041925576E-5	0.4605703315781097	4.65278613868204E-5	5.209031761880808E-10	0.5035507078866163	-680.1244672804245	50578.86068642725	3452.861685357839	1718.9934259679626	1836.6486711673092	99.3138176849417	7	29	29	4	8	0.19662823445150607	0.31751311496142753	0.3184180449445402	0.1674406056425254	
5100000	-10007.487313152009	-9269.006434404955	-738.4808787470539	-9269.006434404955	1221.368291671251	3.4488161432192443	3.6780519238560334E-5	0.48302528935851213	4.237659283718383E-5	4.1355551477526826E-10	0.5017847496797635	-692.5050059800965	65915.23821439175	5286.111848550049	2144.676134187491	202.43423829771652	301.4382164571889	7	34	29	4	3	0.18684327675564927	0.31751311496142753	0.328203002640397	0.1674406056425254	
5110000	-9983.581738451656	-9254.668050751878	-728.9136876997782	-9254.668050751878	911.3523908316054	3.9294037050076134	5.235329605746252E-5	0.4803690881281755	5.5797491396218836E-5	7.468379263488045E-10	0.5034093358036017	-681.9976489911224	33860.32189823719	4911.391082276853	3910.6047103362316	1747.4854871633754	217.86267633500617	7	4	33	24	9	0.173047681279125	0.3396807731764043	0.3198309399019444	0.1674406056425254	
5120000	-9969.941718691935	-9269.27908545892	-700.6626332330142	-9269.27908545892	639.6999203221421	3.874155357999991	8.48349134125106E-5	0.5192749837265139	8.099972673873312E-5	2.0479662512620426E-9	0.5423574866746375	-655.127488378301	38590.995701741675	2564.6127421291867	1260.0043764235843	1343.3912074735917	230.30947587638815	9	38	5	15	10	0.1708501028010866	0.3371351052667844	0.3245741862896027	0.1674406056425254	
5130000	-9879.187509350482	-9263.525485110322	-615.6620242401602	-9263.525485110322	203.1072986588229	3.752775114592686	2.226027039698165E-4	0.50576175571969	2.456490705139373E-4	1.3971600186918709E-8	0.50793377859544	-575.3527080902602	6797.9166716308655	1097.6654716633334	639.5001760841119	823.0727101113459	93.98834484053802	10	29	21	8	9	0.1849984376612165	0.3272578443715491	0.32030311232470815	0.1674406056425254	
5140000	-9944.279236002487	-9270.453138430224	-673.8260975722621	-9270.453138430224	430.32260718629976	3.752775114592686	1.1219703933759065E-4	0.46587390302980813	1.1772291775094717E-4	2.8846074701743235E-9	0.47680431234875803	-629.0860948763521	39761.024009865556	1676.4316200858293	2249.448455902727	625.6584088421324	72.96929959539507	7	36	5	23	6	0.1849984376612165	0.3272578443715491	0.32030311232470815	0.1674406056425254	
5150000	-9957.751875791007	-9264.952602987465	-692.7992728035423	-9264.952602987465	533.2225457748527	3.806440519171817	8.263762694696342E-5	0.4936501122468327	8.632122566985614E-5	1.8402299760122873E-9	0.5100824830150262	-646.5656004249988	31900.010833377208	17228.92221651427	1992.791068383381	614.3063103027222	271.4596403986774	2	7	46	13	9	0.1849984376612165	0.3330827833990551	0.3122396753696994	0.16967910357002816	
5160000	-9995.93506734799	-9267.291258265877	-728.6438090821119	-9267.291258265877	905.0899838434681	4.065837273146613	5.420250205078751E-5	0.46570637050807717	5.428395215119692E-5	6.922278779962952E-10	0.50526951592768	-683.2828029683413	34814.878509860326	3006.693280873537	990.373089766548	1348.1832960981235	348.8419188635374	9	51	4	4	9	0.19664070726685196	0.3488811355545761	0.3005974057640639	0.15388075141450716	
5170000	-10011.377057388083	-9258.031618840809	-753.345438547275	-9258.031618840809	1418.0459990499617	3.9905346899915823	4.189355973565389E-5	0.5409109955853552	3.850388937081595E-5	4.468944318687724E-10	0.5468953748699197	-704.3555390478266	59655.30920522079	3361.1308384545455	1963.590188812902	322.0510705725095	1345.053275794092	8	42	19	2	6	0.19664070726685196	0.3488811355545761	0.3005974057640639	0.15388075141450716	
5180000	-9996.585854484592	-9249.258760704299	-747.3270937802936	-9249.258760704299	1429.0427048370473	3.7639010748316544	3.763486295580327E-5	0.5775796797795614	3.6422275227632004E-5	3.8545575036617494E-10	0.5211345084858794	-696.8828450948014	67794.00671781028	2174.694905332056	4544.947440175958	3851.983939346944	1040.6387589255548	8	29	16	2	22	0.18471389013682832	0.34614569767724024	0.3005974057640639	0.16854300642186665	
5190000	-9980.713853176883	-9260.745274706187	-719.9685784706955	-9260.745274706187	1029.085771368001	4.0277521720396114	5.696265699901359E-5	0.5344797911774015	5.3796320610789604E-5	8.046128672402915E-10	0.5264892382200528	-674.3620774411378	39944.11446969715	2313.989506000965	1481.87466275441	1094.7096230245359	443.1557484918294	7	43	8	13	6	0.18782905202178501	0.34614569767724024	0.2980969805443352	0.16792826975663866	
5200000	-9964.203968997037	-9266.975138370068	-697.22883062697	-9266.975138370068	616.982915093869	3.799613450122087	7.170046799804328E-5	0.43152327951258146	7.314287192825212E-5	1.1208791161340165E-9	0.4530681529566227	-654.5202363903692	36102.37207261848	1695.7266127299513	984.6636734278035	401.2006904200429	110.1411385220451	6	50	13	2	6	0.18782905202178501	0.34614569767724024	0.2980969805443352	0.16792826975663866	
5210000	-9991.535380874746	-9279.136755618092	-712.3986252566536	-9279.136755618092	977.449358092821	3.546012254757328	6.311281645204755E-5	0.3633539790151795	6.199369615676349E-5	6.164404289112864E-10	0.39070640604090573	-669.694510284324	16653.98419328816	2965.147495527353	775.9181104931521	997.6168714718295	235.09866544053224	10	38	21	3	5	0.18782905202178501	0.34614569767724024	0.2980969805443352	0.16792826975663866	
5220000	-10001.434121615686	-9274.256204278854	-727.1779173368316	-9274.256204278854	886.4472321047128	3.546012254757328	5.639630870848508E-5	0.3354948945818782	5.751920163586793E-5	3.2586242743419686E-10	0.32401340882832685	-681.7580690408632	24233.84933503477	2715.615238256089	4096.605811941626	1159.916456446241	470.793576073449	11	25	10	21	10	0.19762830226121791	0.33078237503686414	0.2980969805443352	0.1734923421575819	
5230000	-9924.400881848193	-9257.295643968366	-667.1052378798266	-9257.295643968366	430.5205261760546	3.5519508290398147	1.1010511077903577E-4	0.5076363553756446	1.1021863200924421E-4	2.902296526264996E-9	0.4898036892973838	-623.5802518796877	13224.167502015453	1870.027041260848	3362.996502570723	562.5882622858957	95.45036216140484	10	12	17	31	7	0.19127749324297985	0.33078237503686414	0.29697920656770416	0.18096092515245105	
5240000	-9876.952402118677	-9251.161141070721	-625.7912610479555	-9251.161141070721	295.2930577526589	3.4987388134713817	1.7638662914696044E-4	0.5309420399904767	1.8292413816905465E-4	7.72923391558148E-9	0.4916295480957711	-585.7022873876392	8745.072256283887	935.8006343524629	1315.0197327799167	248.24497082800463	87.41676733717874	11	10	17	32	7	0.18686328494234417	0.33519658333749985	0.29697920656770416	0.18096092515245105	
5250000	-9849.830343170377	-9275.703980499444	-574.1263626709333	-9275.703980499444	137.47338421335013	3.4169471841519874	3.57892461642601E-4	0.5914266669176979	3.5015013227331494E-4	3.6745554497679734E-8	0.5498078027112372	-534.8030672736206	6697.693834551734	760.0345917901623	1157.8945036867287	247.50987125751158	31.613232364152978	6	25	10	27	9	0.18329365435383554	0.33519658333749985	0.29697920656770416	0.18453055574095967	
5260000	-9838.605404823078	-9255.498298118166	-583.1071067049124	-9255.498298118166	158.92316032316356	3.784907165542836	3.427507560876964E-4	0.6078926315523931	3.378501365505322E-4	3.374552741355077E-8	0.5517764576320561	-546.5844931487311	3511.235189909343	885.4542008803411	267.1525463231196	233.31639239235534	55.67282666188194	10	30	8	22	7	0.1903278074207223	0.3325267199107862	0.2996490699944178	0.1774964026740729	
5270000	-9872.376152263238	-9255.283740659144	-617.0924116040925	-9255.283740659144	185.71233962680373	3.6448445705431487	2.3107765552596565E-4	0.49255427145118036	2.3548586238721244E-4	1.0556585304105191E-8	0.4538040254715862	-577.4791114155289	13518.353240843286	1280.0664498319495	414.72886005543336	324.35287594007144	53.816898393349994	5	34	7	23	8	0.1903278074207223	0.3325267199107862	0.2996490699944178	0.1774964026740729	
5280000	-9895.865848707843	-9266.823262925505	-629.0425857823369	-9266.823262925505	193.2318441444579	3.6448445705431487	2.0324486515427517E-4	0.5833957174220109	2.1312343578842259E-4	1.31216255666713E-8	0.5548867608426058	-591.1079554388004	4599.366154268559	1490.7767146090052	670.767318337575	197.07315384035226	64.18304674998984	18	8	29	15	7	0.1939452452078755	0.3325267199107862	0.2960316322072646	0.1774964026740729	
5290000	-9866.181105237567	-9263.105873089859	-603.0752321477092	-9263.105873089859	205.12555944478032	3.403567563582306	2.5711263785458446E-4	0.568236706270629	2.540023441849557E-4	1.3506316350874728E-8	0.472680189072845	-563.2655029898904	10161.938802521237	1622.8770019208046	847.9496738251624	268.4447174420179	50.387196308971674	7	15	14	35	6	0.1939452452078755	0.3325267199107862	0.2960316322072646	0.1774964026740729	
5300000	-9913.971622135432	-9265.9757403985	-647.995881736931	-9265.9757403985	394.39295193972447	3.7458535015047203	1.2978525124587338E-4	0.4183806098265384	1.276685057055205E-4	2.6292818652871555E-9	0.40827421583516826	-608.774833307992	5672.235575184419	930.8906073482225	464.26553919494086	746.2029066664247	37.630916597727776	28	1	35	5	8	0.1939452452078755	0.3325267199107862	0.2960316322072646	0.1774964026740729	
5310000	-9884.188360832346	-9269.02630333062	-615.1620575017254	-9269.02630333062	223.52305676558134	3.777015690724278	2.1262834605069211E-4	0.4264350398408119	2.0881867919191706E-4	8.201754878965754E-9	0.43208458489867674	-578.2984358402912	3254.000416267949	1778.0224578317282	293.79408883061774	294.61643486623535	17.67232159595174	6	28	22	14	7	0.18916364379633863	0.3325267199107862	0.29599682603024197	0.18231281026263244	
5320000	-9900.6559237224	-9274.496965396651	-626.1589583257476	-9274.496965396651	234.19988493964635	3.6220752655700084	2.2515918264654495E-4	0.4157620283418464	2.1306085793828747E-4	8.116668088087318E-9	0.4196835774225572	-587.5769785083294	6140.197889223705	1018.3696870467654	728.3704847162314	432.8983180491693	44.03549526054161	5	28	26	11	7	0.18351283464156698	0.35244421620846567	0.29599682603024197	0.16804612311972456	
5330000	-9851.77949273302	-9260.080941114646	-591.698551618374	-9260.080941114646	152.5938645362185	3.9411909586791705	3.402029646662537E-4	0.4633875742846863	3.1102519716462847E-4	2.7164636046296235E-8	0.5016767956025102	-555.4320736601868	2184.1685626320477	1946.945991364102	338.69078763256647	225.59819054773402	20.302069279196978	7	27	18	18	7	0.17870622006457543	0.33743132716019164	0.3080536725896814	0.17580878018555066	
5340000	-9858.702363510274	-9279.94659301107	-578.7557704992059	-9279.94659301107	138.76650775052775	4.014915545650963	3.5804316451932004E-4	0.38561546994080276	3.3637294930599984E-4	2.0223846550237764E-8	0.42039255807776493	-542.7520171108009	3322.333023215301	458.5836756716551	544.5196916067597	237.44054765674116	34.05857186140792	9	17	23	20	8	0.1753143477558528	0.33743132716019164	0.3080536725896814	0.17920065249427328	
5350000	-9857.650850533504	-9294.350908476627	-563.2999420568768	-9294.350908476627	112.11226540188827	4.343197805923528	4.2457483517283924E-4	0.3434584189168625	4.1332846848829235E-4	2.5564418045067454E-8	0.37191399839152783	-527.917699532027	4168.682054798165	383.21052134013246	185.50180025101977	237.0515681046415	70.44938085629816	8	30	1	30	8	0.1753143477558528	0.3416995101200541	0.3080536725896814	0.17493246953441077	
5360000	-9861.035886230771	-9284.21864686346	-576.8172393673095	-9284.21864686346	136.0058803218717	3.911539221219949	3.460221432502166E-4	0.43465973065470376	3.441492563683867E-4	2.3614451533770534E-8	0.43669340568279574	-540.2947123218448	4600.5398963967455	247.29496422746277	385.71239974774755	285.2079990389365	13.598224418899235	8	4	35	25	5	0.18423596589359387	0.33277789198231306	0.3080536725896814	0.17493246953441077	
5370000	-9943.370322004086	-9291.84437176893	-651.5259502351572	-9291.84437176893	342.2585488773985	3.812703389977076	1.4326621615291248E-4	0.46055884594759927	1.490228175967803E-4	4.9717265317547344E-9	0.47402279710539813	-610.1810935088471	12255.393862916393	3118.5236428318026	749.1819628620065	222.53607223635888	324.49881153083874	8	13	39	10	7	0.18423596589359387	0.32292590571011975	0.32497250969906155	0.16786561869722394	
5380000	-10006.736619896146	-9290.837827050955	-715.898792845192	-9290.837827050955	623.0203236509977	3.812703389977076	7.326995852448073E-5	0.5097519786233591	7.385560580742592E-5	1.6154741697965046E-9	0.5581673420047029	-669.183409975341	41527.65890391722	7952.738921811948	3130.510768021964	571.3266809910864	529.894628840654	7	19	28	17	6	0.19853569166498422	0.3196103297510875	0.3057374769017693	0.1761165016821581	
5390000	-9900.27360327605	-9273.203179710355	-627.0704235656939	-9273.203179710355	304.1010515807443	3.826012804548771	1.979260456512161E-4	0.49216335578132675	2.0467967475341437E-4	1.0097939253859746E-8	0.49118347808555046	-586.0822108625321	11738.835207593032	950.2070840455837	589.2628976568767	751.1421180710757	73.67611848422781	10	17	25	9	16	0.19879110571395597	0.3196103297510875	0.3070657676415438	0.17453279689341178	
5400000	-9926.79202570688	-9294.428128847505	-632.3638968593757	-9294.428128847505	342.65990467164625	3.826012804548771	1.4945847343990739E-4	0.46184848569800374	1.5917731929092436E-4	4.1876350059430754E-9	0.429247047735552	-590.544698375702	6995.37280224815	525.4590896626886	1910.0864794513525	407.3846109491944	62.560095804988485	11	25	9	24	8	0.20116497629276797	0.3262727856178191	0.2980294411960002	0.17453279689341178	
5410000	-9931.327249366368	-9283.735333810439	-647.5919155559295	-9283.735333810439	320.95342990866544	3.701449234251384	1.3561891765068192E-4	0.3969879083183787	1.3957424291757083E-4	2.6818785362276237E-9	0.37901686210286106	-606.6283953417889	11943.970638539338	1674.9015936076992	1554.216459061505	398.79916281710797	69.54261512240086	11	8	22	27	9	0.19162071272223355	0.3464865227068744	0.2990892209536696	0.16280354361722157	
5420000	-9921.995626282282	-9269.967427365773	-652.0281989165086	-9269.967427365773	335.65495316211707	3.240142632020827	1.3219386776357287E-4	0.4579017613181615	1.3016665237338356E-4	4.252019557887464E-9	0.4950847589901072	-608.9025822113069	11009.96695549376	2075.696474043355	3861.160221594162	551.5519541126472	61.906547781942365	9	20	10	30	8	0.19162071272223355	0.3464865227068744	0.2990892209536696	0.16280354361722157	
5430000	-9892.221916313814	-9268.250481620476	-623.9714346933373	-9268.250481620476	234.01525846358027	3.5483104307157802	1.945530250986522E-4	0.4544738046683106	1.9100129763602406E-4	7.94281417615662E-9	0.4815125371537511	-583.4293157034886	7480.904777678097	2169.221021610261	1791.3143739950476	401.8466628261	41.166558825651556	7	29	3	29	9	0.1962049913616406	0.33586400244016	0.29284324346202706	0.1750877627361714	
5440000	-9995.964977680347	-9278.613052355624	-717.3519253247229	-9278.613052355624	734.2683386256693	3.7073094371393958	6.683891546608586E-5	0.45782675989734	6.689128380279602E-5	8.723005303489816E-10	0.4640182712612902	-670.4353860290832	29461.985087930305	3087.4258169640852	4826.463119286321	1697.1084346305277	351.19546268286035	7	24	18	16	12	0.1910522775800215	0.33586400244016	0.2979959572436462	0.1750877627361714	
5450000	-10085.306379979827	-9261.716386775803	-823.5899932040254	-9261.716386775803	2152.885542547882	3.6271363552585116	1.9274539570270603E-5	0.5206988871730065	2.055892027974627E-5	1.2111185501081696E-10	0.5588506424199259	-772.2266663494128	59863.75736654676	11425.844052743929	10437.834593935031	5540.531534561838	883.2285021812703	12	15	2	41	7	0.19640714871620832	0.32918598355577877	0.3010196076132914	0.1733872601147206	
5460000	-10019.307440128425	-9267.254598512096	-752.0528416163288	-9267.254598512096	1250.0156240383476	3.6271363552585116	4.349722643289518E-5	0.580491599547962	4.7031887969719494E-5	8.809066226134967E-10	0.6301681583093633	-703.0403773798328	34723.34461454725	8066.750346230967	7046.25398687386	3220.8231842221035	151.6210010926052	6	1	11	50	9	0.18986899080877118	0.32918598355577877	0.3010196076132914	0.17992541802215775	
5470000	-9937.038011843557	-9273.816060696807	-663.22195114675	-9273.816060696807	361.6790361600934	3.612626332896652	1.2287318062755912E-4	0.5569603938176795	1.3302268932713858E-4	4.986204338482204E-9	0.5615630031030252	-615.8470348462914	10032.84412432333	29509.165159034153	1395.1019127100278	1101.493046962142	174.49093764967606	5	1	17	43	11	0.18986899080877118	0.32918598355577877	0.3010196076132914	0.17992541802215775	
5480000	-9948.370534961203	-9264.850066780276	-683.520468180927	-9264.850066780276	498.1626378854775	3.612626332896652	9.066480440286165E-5	0.45067603921864613	9.864864148790093E-5	2.443672643145579E-9	0.5104922426151487	-636.5974874741393	14813.392834463815	24433.204463969625	984.2880761150353	1491.2929865532653	165.25428998959907	1	7	7	55	7	0.18986899080877118	0.32918598355577877	0.3010196076132914	0.17992541802215775	
5490000	-9930.872987097728	-9270.520259432913	-660.3527276648155	-9270.520259432913	431.601005672936	3.612626332896652	1.2466236636917742E-4	0.4232116297715875	1.2404558577911546E-4	3.4751617087092994E-9	0.4826224595477319	-615.8053109140076	11514.79438647008	12227.937591456954	2819.9731944128407	923.4706840592775	40.24792123085523	2	11	2	54	8	0.18986899080877118	0.32918598355577877	0.3010196076132914	0.17992541802215775	
5500000	-9930.889729305254	-9273.123366087764	-657.7663632174902	-9273.123366087764	392.6643037459006	3.520379941049153	1.2154607516766085E-4	0.4572949988203006	1.2631820041254414E-4	3.3677506074990303E-9	0.4737329977625947	-611.9548874296111	12991.08876597619	15400.207822228078	398.5488038432837	1066.4605666268676	305.7638298849018	2	8	10	49	8	0.18690698459554428	0.33214798976900567	0.3010196076132914	0.17992541802215775	
5510000	-9941.315932134317	-9246.789263775556	-694.5266683587622	-9246.789263775556	511.8010300810177	4.021256771503101	8.175964689939686E-5	0.6092853585460309	8.507568015187482E-5	2.6222230452897393E-9	0.6396203096922648	-650.4665522001804	17595.030459284375	1508.7002813123183	2090.917833788373	866.8468832256605	96.77213033611822	11	24	5	27	10	0.18690698459554428	0.33280331076568864	0.3003642866166084	0.17992541802215775	
5520000	-9996.245934275954	-9259.299050924787	-736.9468833511667	-9259.299050924787	1292.6608268023074	3.6335954542203837	4.808354351755443E-5	0.7008694968247214	4.960782734022031E-5	1.2285551281940728E-9	0.7240042825773123	-691.6631762379639	23566.91845678116	2136.0553226112925	2085.5337012836276	1138.2378020856934	257.16907527528275	13	35	17	5	7	0.18786038681917744	0.33280331076568864	0.29941088439297525	0.17992541802215775	
5530000	-10074.605367822744	-9274.659832915046	-799.9455349076989	-9274.659832915046	2465.597228179013	3.6759240844281216	2.4205979242657325E-5	0.6409176586374735	2.2569907597030412E-5	1.8631101248463048E-10	0.5891930250262111	-750.3062409137399	70567.68421147869	5618.31882012371	4941.062562466721	2179.4512319524847	666.5327777202148	13	35	11	12	6	0.18988091829295717	0.33280331076568864	0.29941088439297525	0.17790488654837802	
5540000	-9971.873783492414	-9279.031180039372	-692.8426034530415	-9279.031180039372	515.1678490169554	3.6759240844281216	9.533788362394131E-5	0.4173353409636091	8.797241888523653E-5	1.1919077889634721E-9	0.3915885619536106	-647.5281838473868	33059.40659328004	3900.1856358832947	2197.2153447239302	547.831672258256	715.578059867081	8	5	29	13	22	0.17572840267686218	0.3457244923249297	0.31356340000907024	0.164983704989137	
5550000	-9914.165022308453	-9274.818524479108	-639.3464978293442	-9274.818524479108	380.9113378799615	3.990360784082368	1.4396807904895614E-4	0.5461470114930327	1.470022822585628E-4	4.586801800671898E-9	0.47854842723661817	-596.8867364206441	22918.845923125107	1606.3345661561227	490.52274058693905	624.1755240808727	101.01156644281578	6	33	7	23	8	0.17721045824388357	0.33630618607053075	0.31442133242151166	0.17206202326407313	
5560000	-9982.767603786355	-9279.238544328931	-703.5290594574228	-9279.238544328931	774.8696805390999	4.350760708445212	7.835356946315442E-5	0.5573232000345794	7.148298076410128E-5	1.3004849072292551E-9	0.508309501316611	-658.6090073442374	18071.50211357632	3741.4250493039026	2094.477039029833	650.6869485023773	768.0658122376722	10	5	26	33	3	0.19568266015658317	0.3227151749332158	0.31094050200900747	0.17066166290119272	
5570000	-9921.654094630116	-9260.194296187761	-661.4597984423541	-9260.194296187761	411.433050895034	3.593497067697833	1.42238425167741E-4	0.6247097490051999	1.279322806074004E-4	6.612910014590027E-9	0.6214521160692984	-616.5272631930864	19551.061201501103	1367.4200264067042	2924.7326924711674	805.4187743951888	77.48069522391876	7	17	19	28	6	0.19568266015658317	0.3227151749332158	0.3048550337634479	0.1767471311467523	
5580000	-9905.057842093964	-9260.921408798482	-644.136433295482	-9260.921408798482	311.8076544907092	3.836285282149683	1.924296318568789E-4	0.5230422284520474	1.6971684489845013E-4	7.845889763588819E-9	0.4949260495942371	-603.0000681926788	8916.207292890589	2648.950464973286	1389.7576540572693	443.37576273006886	72.32264398714798	7	7	27	30	6	0.19459308807155637	0.3238047470182426	0.3048550337634479	0.1767471311467523	
5590000	-9990.989856652339	-9254.238783882105	-736.7510727702333	-9254.238783882105	1287.7207140231394	3.836285282149683	5.744627889398751E-5	0.5323040364745413	5.010999263788168E-5	6.156292972464932E-10	0.4904552117691234	-688.2073865801786	21924.229712932105	30166.878541480608	5490.4083125663765	1198.434556903387	362.3877031536988	6	3	29	34	5	0.19459308807155637	0.3238047470182426	0.3048550337634479	0.1767471311467523	
5600000	-9946.230974257489	-9263.63378732512	-682.5971869323696	-9263.63378732512	389.8244827434007	3.7743266958834694	1.0631373172423536E-4	0.45611315620767673	1.0360356891613559E-4	2.2705900816981895E-9	0.4602838553357112	-639.3969102575317	9722.045604008235	1656.0353479798687	3488.557090326435	714.5649025360589	30.87549500356156	11	18	10	30	8	0.1922016214529371	0.3238047470182426	0.3072465003820672	0.1767471311467523	
5610000	-9993.331959499455	-9257.1845511192	-736.1474083802552	-9257.1845511192	841.6327022147823	3.657333698281938	5.4522689459479496E-5	0.5024844897222452	5.4630933210645096E-5	5.701372611142625E-10	0.448528395119429	-687.5376724669993	28159.459521236007	13230.695633154932	12608.548502423435	1252.9257869955786	291.2533357378354	11	11	12	35	8	0.1922016214529371	0.3238047470182426	0.3072465003820672	0.1767471311467523	
5620000	-9912.320691841574	-9257.18691190677	-655.1337799348034	-9257.18691190677	334.2221159641146	3.657333698281938	1.336441728765938E-4	0.43621002288089494	1.42242864792474E-4	3.684321047758113E-9	0.44614515840114904	-612.8408859020401	7806.890825130568	3708.645498335844	2631.7566142635173	736.3711517458762	108.87004605986283	5	10	21	32	9	0.19759814343509377	0.33240609478426064	0.3007926706339484	0.16920309114669638	
5630000	-10070.482311586069	-9261.28981476502	-809.1924968210503	-9261.28981476502	2037.8210321783508	3.644550710997618	2.144428793005824E-5	0.5098356450617266	2.0534408866054624E-5	1.0401271247011783E-10	0.4918034191506342	-757.9160682636175	80092.34169776061	22227.133156377393	4898.462035505698	3882.6902897852224	1219.4696926492284	9	10	30	18	10	0.18789245198284324	0.3155069232284025	0.3176918421898065	0.1789087825989469	
5640000	-10009.544492754267	-9257.554711862	-751.9897808922674	-9257.554711862	885.1319421489209	3.644550710997618	4.914320950934289E-5	0.5989552165236252	4.727588511851446E-5	9.590072714706713E-10	0.6523213315747449	-704.2855547782337	34117.687940061056	12518.465671749518	2408.986530031942	1665.2487383011878	518.5083083973803	12	10	40	6	9	0.19832124882870053	0.32027939250808063	0.3129193729101284	0.16847998575308962	
5650000	-9973.264998081662	-9255.974010169874	-717.2909879117888	-9255.974010169874	769.0340485159977	3.7907471837114786	6.874440246293457E-5	0.5724234665909383	6.582862843849965E-5	1.4227800618414173E-9	0.5874044681629185	-672.9016501916807	46099.4031151953	5264.928822506312	1472.1917777915332	136.05306213891842	144.93597661142746	8	22	39	6	2	0.19306800158933005	0.32027939250808063	0.3181726201494989	0.16847998575308962	
5660000	-9970.196117583879	-9267.790581633442	-702.4055359504356	-9267.790581633442	583.180213246829	3.5370644614032587	7.145768995114344E-5	0.4734536247577399	7.154883589097238E-5	1.2440830778351345E-9	0.5006235161508205	-660.2427043003777	18317.423051875765	6701.157995355659	1196.5648413112397	199.38937471184718	94.26804627967645	8	28	33	1	7	0.19306800158933005	0.3154476214083184	0.3181726201494989	0.17331175685285183	
5670000	-10096.504188461486	-9266.173670840264	-830.3305176212208	-9266.173670840264	3236.0962717566977	3.7473860082675756	1.409088454688226E-5	0.5892985066107262	1.4550470468760705E-5	7.94895789340597E-11	0.6250982576662334	-778.8085626744686	80085.55894101528	22289.346780089796	5311.90350952402	230.414791033226	857.7932879345811	10	25	35	3	4	0.17368205125435374	0.35342855437683185	0.29957763751596167	0.17331175685285183	
5680000	-10086.839781388959	-9272.865964589011	-813.9738167999476	-9272.865964589011	2584.2429927410394	3.7473860082675756	1.717147704746759E-5	0.4566777705882033	1.747866929474622E-5	5.086854246862049E-11	0.42841089635080404	-765.7406860361257	70139.13992141829	10573.077639734973	4109.516732627936	799.2665763009252	598.3324630102945	12	34	22	1	8	0.18873001922491867	0.3544487477498161	0.2985574441429774	0.1582637888822869	
5690000	-10136.581941353379	-9259.729210940613	-876.8527304127651	-9259.729210940613	8269.619195503506	3.9873420451266584	6.980035070671144E-6	0.5041622755559915	7.427966519280627E-6	1.5840204715213844E-11	0.5571177142233718	-821.3912719009753	267516.6035217754	21882.675538505322	10813.125857710447	9633.485045718138	1315.1324332692182	10	28	22	9	8	0.18873001922491867	0.3327515806359094	0.2985574441429774	0.17996095599619355	
5700000	-10144.077155339352	-9257.03712014641	-887.0400351929424	-9257.03712014641	7074.659034859793	3.970938499011912	6.116108823442776E-6	0.48925903164302526	6.4913125280312984E-6	9.055817424998217E-12	0.4880973463074827	-833.6718049723646	209707.1000971388	22399.582825841186	12698.645725335153	481.0315038229573	1037.305401872574	11	31	28	3	4	0.18873001922491867	0.3327515806359094	0.30735946978656115	0.17115893035260982	
5710000	-10097.271194580355	-9265.16819349369	-832.1030010866656	-9265.16819349369	2929.9004351065632	3.970938499011912	1.4063428220372613E-5	0.45738465279353274	1.4978666344132637E-5	5.126378983518065E-11	0.48315242184081414	-781.3333025404646	143858.77619329165	29187.388635443185	6855.700621161092	651.8628589362224	425.4673027186551	11	6	53	6	1	0.18873001922491867	0.3327515806359094	0.3014705681357046	0.17704783200346633	
5720000	-9994.667532732545	-9272.753010262371	-721.9145224701729	-9272.753010262371	853.6823588878755	3.948445425770171	4.614840983569811E-5	0.5317512021112101	5.009523005864107E-5	6.595828663293066E-10	0.5570737286148653	-676.2683534884164	22768.421034327883	3271.4640366286317	2603.9788304503345	1672.4297672745158	207.93021449133053	9	8	27	25	8	0.18183459515120667	0.33152873075290823	0.31487867242324374	0.17175800167264033	
5730000	-9980.69165465316	-9271.4617167176	-709.2299379355592	-9271.4617167176	785.0458985594063	4.20401784503407	5.7265191171535086E-5	0.49853078411116736	6.249106623229915E-5	9.407616596647314E-10	0.5244000674856756	-661.7628943803795	66483.73938014588	1439.9269668894103	2367.1302152243998	1564.3605848271402	122.06852226149442	8	5	26	29	9	0.18114170671051763	0.3236732254874927	0.31866908575153935	0.1765159820504493	
5740000	-9898.252893628309	-9265.220795984607	-633.0320976437014	-9265.220795984607	260.11758850128473	3.7708551837460407	1.45915559666903E-4	0.47493398220892874	1.639444437537585E-4	5.59053268230678E-9	0.4948836431414406	-593.5819663807148	6893.170244468007	1475.7039060849797	965.5175694399187	399.7777418421042	37.56763157314786	9	15	14	31	8	0.18114170671051763	0.3236732254874927	0.31866908575153935	0.1765159820504493	
5750000	-9930.896361936468	-9261.931457600935	-668.964904335533	-9261.931457600935	441.32688995809553	3.7708551837460407	9.48033719170924E-5	0.481271467153785	1.0535712007100784E-4	2.3667809781706642E-9	0.4942155399100022	-626.1386628562077	13547.381539043467	824.0151804115558	1814.2996928972354	618.5610858079077	179.60290523357858	9	6	29	24	9	0.1880041134787583	0.33546840630085895	0.30001149816993244	0.1765159820504493	
5760000	-9862.957886921708	-9264.66257782844	-598.2953090932687	-9264.66257782844	216.40526103119726	3.8031109818451343	2.505647812493072E-4	0.5195063825914148	2.544666146322605E-4	2.0348651966259624E-8	0.5583703401093991	-560.6970384637998	4351.024429730228	539.9886679426197	147.12751701447013	381.17766637045116	85.1584630705321	6	43	2	16	10	0.1880041134787583	0.33546840630085895	0.30001149816993244	0.1765159820504493	
5770000	-9925.328737473037	-9283.03208431502	-642.2966531580175	-9283.03208431502	415.84358959023655	3.8031109818451343	1.2795296312402937E-4	0.4395405185705068	1.356173757063437E-4	4.273245081279823E-9	0.4946463886132856	-601.4553257535493	13427.603070443254	795.4340542480751	979.1631686296977	496.2822808147841	70.81796180798061	9	28	16	16	8	0.20120412724351977	0.33546840630085895	0.286811484405171	0.1765159820504493	
5780000	-9892.34371350518	-9275.076215888163	-617.2674976170177	-9275.076215888163	210.09162388943355	3.8031109818451343	2.142911769941816E-4	0.45109363139653347	2.3517915971112507E-4	1.2031416470222139E-8	0.47924829066312047	-577.3438868124164	9756.206724413727	1165.7824207719827	1022.3191654271816	356.46135779339176	63.83609348944732	7	13	28	21	8	0.18523668626765633	0.32889641340643144	0.3098124107491141	0.1760544895767972	
5790000	-9887.317661744835	-9254.37333712103	-632.9443246238066	-9254.37333712103	208.81178205875403	3.848387483578137	1.9204409950154006E-4	0.5993931747260326	1.9943840350842806E-4	1.3445284537217124E-8	0.633466965652801	-592.7411409281536	8472.112259149646	2801.614160133294	890.3748925787786	274.707959908108	32.21729387606729	13	12	21	24	7	0.18523668626765633	0.32889641340643144	0.3098124107491141	0.1760544895767972	
5800000	-9926.130885172803	-9251.9095312409	-674.2213539319015	-9251.9095312409	430.47565536346383	3.4391032504124017	1.1935547502821733E-4	0.6875739023048261	1.0847312990893424E-4	7.309905625917986E-9	0.7954131465490011	-627.0356248745356	19274.401633730628	18539.97496843704	1843.9907532274017	1501.3670368972578	90.72188313750921	5	7	35	17	13	0.1964110475958462	0.32413540012981396	0.3098124107491141	0.16964114152522483	
5810000	-9861.376836941137	-9268.824693600245	-592.5521433408928	-9268.824693600245	178.70964567012592	3.4391032504124017	2.519202673979221E-4	0.5068038484720503	2.589600367284887E-4	1.5407963630821534E-8	0.5049237113747078	-554.8975506438861	7084.370226661276	661.607077048953	704.2988476755909	77.86244753877854	78.37758645067478	8	49	5	6	9	0.1964110475958462	0.32413540012981396	0.3098124107491141	0.16964114152522483	
5820000	-9836.786083647376	-9296.357601418807	-540.4284822285678	-9296.357601418807	117.29789837902418	3.6967826879579273	3.8470951108967146E-4	0.5365910409824892	3.71911071917775E-4	5.771268475091484E-8	0.6040085899974041	-504.47524174810667	4553.291034802348	335.3096163680566	334.014777432237	9.644308853949402	35.53235207394312	6	13	43	7	8	0.1964110475958462	0.32789589290878207	0.3098124107491141	0.16588064874625671	
5830000	-9796.95112130596	-9258.605979155724	-538.3451421502363	-9258.605979155724	111.25122745793472	4.058681010689929	4.134875818799292E-4	0.6427719890798725	4.3406260390617087E-4	8.036580120935669E-8	0.6885604020975905	-501.3742939566586	5447.511135155523	533.4783793560346	440.25236850312956	14.002430751032806	40.576611295734	5	23	32	7	10	0.18785144084354624	0.33008178373314523	0.3161861266770509	0.16588064874625671	
5840000	-9807.654659455457	-9265.870012537072	-541.7846469183839	-9265.870012537072	112.17729666658934	3.93177928555415	4.8808382152784537E-4	0.5896491917802729	4.6880201815321714E-4	8.57400795696972E-8	0.6097726276154566	-506.60542128955626	4543.149227570672	404.9837800228934	284.5788047982898	90.99735345192681	33.79545107371658	9	4	46	2	16	0.18785144084354624	0.3422350298799913	0.29954177347031724	0.17037175580614433	
5850000	-9864.819182079442	-9269.465444786396	-595.353737293045	-9269.465444786396	158.34464579705798	3.889517656913506	2.9027932710710703E-4	0.554782921062906	3.014170784622754E-4	1.860669319422332E-8	0.49686494261133785	-553.8923427590449	14796.079861031327	3394.432283860217	527.6746888704174	376.09459312301635	103.88447272356743	6	3	41	11	16	0.18785144084354624	0.32802572736232066	0.3149224962450868	0.16920033554904543	
5860000	-9874.632971543651	-9263.218458048004	-611.4145134956472	-9263.218458048004	183.22603922163245	3.17309179671076	2.694536610894335E-4	0.5686926671496048	2.527565440062121E-4	1.7967177140223606E-8	0.5445735296373077	-573.6283396569476	6371.69864857706	1790.8487579653881	530.9903746849212	143.14446202023322	46.49270064163521	8	12	35	15	7	0.18024352801362065	0.33563364019224623	0.3149224962450868	0.16920033554904543	
5870000	-9948.279307892233	-9267.389513963266	-680.8897939289668	-9267.389513963266	411.96573904536837	3.8639165069053774	1.0831174517638765E-4	0.5971470473060208	1.0718469186848675E-4	4.462896322867473E-9	0.6482858935913466	-638.855553241578	11388.247922473061	2376.228733987535	1516.5084963208471	488.3794403686775	99.78260256591321	12	27	12	17	9	0.1881964473364904	0.33661441647495244	0.30521006659035343	0.16997906959820275	
5880000	-10003.670332714115	-9285.875086273687	-717.7952464404286	-9285.875086273687	697.9274140730377	3.8639165069053774	6.53142243468331E-5	0.5063057744072419	6.723757853051505E-5	1.3437110722344933E-9	0.5644822761652425	-674.5739428904751	17807.61208615861	4607.992852111076	1274.2758508812033	417.11646996601075	328.21811655956213	4	37	5	29	2	0.18608127667402752	0.3244636206450749	0.3148734564237809	0.17458164625711572	
5890000	-10023.885590417112	-9255.473461141672	-768.4121292754401	-9255.473461141672	1358.9552271685907	3.548457128912207	3.096277349604467E-5	0.641675893913233	3.023967537551838E-5	5.211366195736266E-10	0.7641561140168743	-719.1110791450809	36054.9173072717	14153.41250734222	12739.189366932873	911.6487810663461	352.20294933651	5	34	1	36	1	0.18299891124912956	0.3382584713061008	0.3041609711876529	0.17458164625711572	
5900000	-9897.190052395355	-9260.904615021887	-636.2854373734672	-9260.904615021887	233.2861312620464	3.621373847925587	1.6997160716424053E-4	0.5975676480924267	1.7786331671557583E-4	1.3515413234078541E-8	0.6831445979385208	-593.265488839628	11891.242088874531	2274.6341198992986	2320.973872379416	698.8717542149728	67.1629587992826	3	36	1	20	17	0.18299891124912956	0.3382584713061008	0.29592687309663096	0.18281574434813766	
5910000	-9930.797919236371	-9259.063561912266	-671.7343573241046	-9259.063561912266	395.016683511637	3.6239240231074956	1.0317095394505446E-4	0.6142140810454436	1.1110435988844181E-4	5.0552999807273776E-9	0.6680857285357484	-630.3426754145504	20551.19626238632	3278.4023863771636	480.34929653722384	190.99862833578393	120.81142508476971	6	38	20	5	8	0.17382077294897347	0.3382584713061008	0.3051050113967871	0.18281574434813766	
5920000	-9887.7449944749	-9266.436268373061	-621.3087261018389	-9266.436268373061	172.389370016643	4.018830476363168	2.7040490063946066E-4	0.5672025666874136	2.559536173907915E-4	3.293818897105656E-8	0.7061176517899528	-581.509085449477	15414.852327255394	1354.3566390007406	127.58429862035396	233.74635682493772	81.07073916507537	7	41	8	6	15	0.17382077294897347	0.3455435052104238	0.2978199774924641	0.18281574434813766	
5930000	-9934.910114908464	-9279.09037971589	-655.8197351925745	-9279.09037971589	404.0744059721544	3.701546606688351	1.4237866830831155E-4	0.5583809097201057	1.4216217600321313E-4	7.4273801532042476E-9	0.5831173773085299	-616.5369816382259	12134.702931343045	2415.8376135701355	300.33793416741474	140.79689017336625	103.2695751815011	5	36	21	9	6	0.17382077294897347	0.3725582724247944	0.29564409549586135	0.15797685913036982	
5940000	-9936.44227961768	-9266.084868619073	-670.357410998607	-9266.084868619073	374.1646836804252	3.701546606688351	1.1467167891732446E-4	0.6712891347781287	1.1150474349298348E-4	4.6854207355904976E-9	0.6311122298898798	-630.0198429799922	13145.172929016357	2941.3743089783543	773.8339576303165	49.80364367327349	68.96898069489568	7	35	23	2	10	0.17382077294897347	0.3543726970880861	0.3110596413019759	0.16074688866096357	
5950000	-9953.817315551432	-9279.992957024864	-673.8243585265678	-9279.992957024864	445.14620831171004	3.4151214958042	9.130055717626014E-5	0.4869223031408784	9.639431993140241E-5	2.1420738888005802E-9	0.4879648638229449	-633.449461986186	15674.059202366798	3719.1761767836474	760.8506222713846	98.93483778886872	86.11793623096696	10	28	28	5	6	0.17382077294897347	0.3543726970880861	0.31381241653906256	0.15799411342387693	
5960000	-9939.726089172764	-9278.436956764293	-661.28913240847	-9278.436956764293	427.85192219547775	4.130248689913581	1.223055815710593E-4	0.5246218278053958	1.166866988929535E-4	3.5407949204977035E-9	0.5180063168356753	-621.1860972104532	20034.821417863066	1372.3483882527294	533.4498245921608	33.88984795569479	75.22514247914525	10	38	18	9	2	0.1725556425410547	0.35563782749600487	0.31381241653906256	0.15799411342387693	
5970000	-9931.687268020758	-9266.163368178095	-665.5238998426627	-9266.163368178095	447.9110998382486	3.7442804274515096	1.332062707965153E-4	0.5086604185888441	1.1560494559071451E-4	3.948758124358246E-9	0.5196151022611643	-624.6205900252498	12624.602844048575	4502.036655901009	1205.0753152292366	46.09685843354748	76.9159557365114	11	30	22	12	2	0.1725556425410547	0.35563782749600487	0.31381241653906256	0.15799411342387693	
5980000	-10042.581668348483	-9280.873794397874	-761.7078739506093	-9280.873794397874	1361.8287891243729	3.8225142092194173	3.574912485428824E-5	0.5649233703522875	3.446538634081803E-5	3.4163399471486185E-10	0.5518632844109813	-716.5595288647866	22933.61010919278	7333.323917680733	2381.512698271577	129.9982333880421	293.35156390082386	17	21	25	9	5	0.1725556425410547	0.35563782749600487	0.31381241653906256	0.15799411342387693	
5990000	-9917.414713031552	-9269.922419915418	-647.4922931161339	-9269.922419915418	387.449137429779	3.7180505218841913	1.4629287375540447E-4	0.676372693921744	1.3844933263707542E-4	7.034367699472459E-9	0.6277167930011162	-603.9514350913178	23054.159895542867	2074.9916593274393	980.6173317271591	721.1431925104108	97.3302805932322	8	8	40	7	14	0.1725556425410547	0.359838429737087	0.30405631093654195	0.1635496167853154	
6000000	-9862.967380748409	-9271.922690462456	-591.0446902859525	-9271.922690462456	178.04774007908892	4.055518742993867	2.735705808268655E-4	0.7509104303184653	2.5140665718399827E-4	2.5687704024786E-8	0.6815897245981003	-550.5550204207602	6379.840839372126	971.372434912296	717.9904548152697	621.525669343702	39.46363238323343	7	23	11	19	17	0.1725556425410547	0.3286156164342336	0.3352791242393954	0.1635496167853154	
6010000	-9880.040516673336	-9244.304588856603	-635.7359278167334	-9244.304588856603	310.62874000059844	3.8603792304151474	1.4836525046350925E-4	0.5663451753931475	1.40384439628266E-4	6.680075722386698E-9	0.5684721446774819	-592.5541916993739	10581.506900353703	1261.7693007801656	2167.602350320304	985.9774260390561	54.270019021218886	10	6	14	31	16	0.17614576155072342	0.3290101819168228	0.3231007911204261	0.17174326541202675	
6020000	-9855.188345790983	-9268.103443497122	-587.0849022938606	-9268.103443497122	141.39783092598907	3.8603792304151474	3.0976370040899297E-4	0.6423936822793676	2.880104874646914E-4	4.4729044017368414E-8	0.7384535382224617	-544.7191699457592	9130.952352438446	808.2866826838876	1935.9071648731451	481.26243492954535	54.0062120777904	7	24	7	23	16	0.2014541778295345	0.31389143016336585	0.3131184311338353	0.17153596087326337	
6030000	-9842.190750065409	-9260.846453841348	-581.3442962240601	-9260.846453841348	134.80262078999064	3.845501829478248	2.7646064122669253E-4	0.5886250037179044	2.758069279441868E-4	2.4563900309756298E-8	0.5973494549876863	-539.8315163355594	6960.722271544811	676.9645371788046	2030.0965669741613	291.0022029594056	33.01263167540401	7	24	5	26	15	0.18255686980217967	0.33541138664874953	0.31049578267580646	0.17153596087326337	
6040000	-9890.319024317934	-9269.267143565534	-621.0518807524006	-9269.267143565534	203.77838441801975	3.76781895989824	1.6830721811108624E-4	0.48585233052913745	1.876093540771901E-4	8.353973310247361E-9	0.505168836936703	-578.5562416599998	9728.590061019378	790.7137723633418	2362.745215397151	423.45299105531467	49.809596124627475	12	10	15	25	15	0.18255686980217967	0.33541138664874953	0.31049578267580646	0.17153596087326337	
6050000	-9840.15267616092	-9266.2891617914	-573.8635143695219	-9266.2891617914	143.28566607959542	3.76781895989824	2.766145049853674E-4	0.45653223454097214	2.8664065412074244E-4	1.9100685363051198E-8	0.5017017266750808	-532.6137095243292	4885.547074877695	406.5068313036048	1805.0302133376179	332.5565046618409	23.891356289148145	12	17	6	29	13	0.18255686980217967	0.34174904461584277	0.31049578267580646	0.16519830290617013	
6060000	-9858.123852501943	-9268.953346042128	-589.1705064598153	-9268.953346042128	185.00391976869204	3.7363749186464914	2.675572041605353E-4	0.5259234286188089	2.5442236836733227E-4	1.7077747669826215E-8	0.5363945582824653	-547.6776059022872	7291.36411834728	6463.6642598715935	1388.352958969	351.30367813505006	25.338380157186215	4	3	28	28	14	0.1851051074987412	0.32010967498202314	0.31530106098328914	0.17948415653594554	
6070000	-9854.948025406611	-9257.924019958298	-597.0240054483124	-9257.924019958298	185.44820599696646	3.7074740957354018	2.3970867492344769E-4	0.5834691048873333	2.4651059782253103E-4	1.569976120248624E-8	0.5516553759129511	-555.3575933106171	8441.500426565304	4446.654475155612	776.3948345638664	596.0198510637692	44.96595024024554	4	2	43	14	14	0.19200910596851425	0.32877519175646824	0.29973154573907096	0.17948415653594554	
6080000	-9852.20782471871	-9257.283080516778	-594.9247442019308	-9257.283080516778	138.32231213325926	3.7074740957354018	2.6306595252042076E-4	0.7057360760918899	2.613131041521858E-4	2.717954231414065E-8	0.6556807098091009	-550.1421228528716	21139.566348122942	18582.40526258935	722.8459044036833	386.1905878840964	15.494393530522432	3	3	45	12	14	0.19200910596851425	0.32877519175646824	0.29973154573907096	0.17948415653594554	
6090000	-9836.155042679604	-9264.723186929086	-571.4318557505172	-9264.723186929086	131.10312756392787	3.401298811204254	3.9872233141345826E-4	0.7436358761316474	3.684552665713521E-4	5.4066544754624806E-8	0.6521969666527417	-531.5641418541186	6810.601274167757	2518.342181032157	685.4458717475828	299.0306184115019	14.854535988637934	5	5	30	23	14	0.19200910596851425	0.32210792915696135	0.30639880833857785	0.17948415653594554	
6100000	-9837.024382893993	-9274.09481073451	-562.9295721594833	-9274.09481073451	115.12652872638748	3.401298811204254	3.637637170999757E-4	0.604642670868204	3.5912687697935505E-4	3.8559030309605026E-8	0.5515331400129375	-523.4344463611028	3757.085027972911	3179.9948784907324	407.54123602636747	489.29811599995884	11.370423690987682	5	3	31	24	14	0.19200910596851425	0.33051421705857875	0.29592287243617854	0.18155380453672748	
6110000	-9821.469197433247	-9249.875615862238	-571.5935815710092	-9249.875615862238	160.88849371153	3.832136173603227	3.2270582657632183E-4	0.679255903296854	3.3558972032294963E-4	5.096515763818719E-8	0.6720164612851341	-531.2884711511861	7429.761909453091	3353.943520890561	486.453434222301	334.95982049462	39.6884737638853	7	2	42	11	15	0.1925817609827504	0.3299415620443426	0.2995238848044878	0.17795279216841817	
6120000	-9837.997060486976	-9264.038074914954	-573.9589855720226	-9264.038074914954	120.55859555593912	3.832136173603227	2.900019797067509E-4	0.6897581505796473	3.1359612698369187E-4	4.0620165383047025E-8	0.6716990709680833	-537.7397946362346	5044.058017951359	1566.4527750615189	381.7485315831727	35.8492214895406	23.224222850880743	8	10	45	7	7	0.1925817609827504	0.3331308877476919	0.29633455910113854	0.17795279216841817	
6130000	-9900.610294316017	-9263.915318420224	-636.6949758957926	-9263.915318420224	310.12920426610833	3.832136173603227	1.1809266363945502E-4	0.6657906331167143	1.2042413465678645E-4	6.454229966895514E-9	0.6774555940179287	-593.993525556812	35987.729263203	5260.677755430888	772.1139373390442	69.47248128897294	67.18049737935453	8	4	54	4	7	0.1925817609827504	0.3331308877476919	0.29633455910113854	0.17795279216841817	
6140000	-9864.983479903967	-9262.267160853951	-602.7163190500153	-9262.267160853951	220.40567832195825	3.5966028852484264	1.786941851943367E-4	0.6632380092641247	1.9101027437864128E-4	1.6503674652318643E-8	0.7075242728136423	-563.4311162148323	11783.676879881781	1814.0503184864735	625.916225741025	37.01735918878461	59.12360364376183	9	3	52	12	1	0.1925817609827504	0.3285547524087911	0.3009106944400393	0.17795279216841817	
6150000	-9839.883386111567	-9259.056148530804	-580.8272375807627	-9259.056148530804	194.52998846539603	3.5966028852484264	2.3000143045702188E-4	0.6437034484349838	2.3857287513430592E-4	2.48384924338652E-8	0.6436699363511685	-540.8213575356341	7194.434711009543	433.9761954433068	417.1060622158361	719.4630078104028	36.30681345246364	8	22	18	16	13	0.18665019707447414	0.3490221024072189	0.299891718716589	0.16443598180171698	
6160000	-9882.180157831885	-9258.427016619637	-623.7531412122481	-9258.427016619637	271.6777687245952	3.9976376739264423	1.6162920961401497E-4	0.5290393040284012	1.6325033060053893E-4	6.739899998194869E-9	0.5216389622297052	-580.8264286726812	9398.225863776965	10226.105722802324	811.1943133307459	510.9958642756974	84.55160133945255	9	2	44	10	12	0.18665019707447414	0.34809510034416336	0.299891718716589	0.16536298386477255	
6170000	-9846.86973955032	-9248.426169580925	-598.4435699693951	-9248.426169580925	202.11924207890556	3.7085601342297485	2.574308613738766E-4	0.6406489265628629	2.542626021865734E-4	3.105511161400813E-8	0.6811879342642133	-558.5042444771326	2805.8740102604243	4345.782971062737	527.5054689756672	410.8215008480855	65.62100586980661	1	11	21	32	12	0.17396930050761547	0.34197928301836095	0.31257261528344765	0.171478801190575	
6180000	-9834.37079029525	-9254.187435277945	-580.1833550173048	-9254.187435277945	152.94952211183676	3.6259029862324264	3.1163001386425894E-4	0.49412674234205467	3.016380386422628E-4	2.2709423327131027E-8	0.5021921126302377	-541.7973530207655	3089.2181743109245	332.81870391029844	907.9884162379695	419.1691186914976	42.6314784258821	14	6	9	34	14	0.17396930050761547	0.34197928301836095	0.31257261528344765	0.171478801190575	
6190000	-9835.708074579165	-9260.316275492914	-575.391799086251	-9260.316275492914	129.93231271099688	3.6259029862324264	3.320704379692296E-4	0.573189940673351	2.894228068048523E-4	3.30754946118547E-8	0.6089035232037084	-536.9578519480646	7512.617219035316	803.5324267284597	503.48571005568135	290.9456612403932	45.53290736763616	9	19	10	26	13	0.19637345889644406	0.34197928301836095	0.29016845689461906	0.171478801190575	
6200000	-9857.538099159223	-9279.373654535073	-578.1644446241502	-9279.373654535073	129.4889037401816	3.6259029862324264	2.737246661072952E-4	0.5733814609423522	2.635024423842581E-4	2.8161203099228188E-8	0.6218242887691462	-540.6985158173885	6515.087246539395	619.5912954868677	438.52400380636254	220.6456562097474	33.7192308323446	10	43	8	1	15	0.1884293259967154	0.34381498100709235	0.3122425536943047	0.15551313930188665	
6210000	-9886.257007788057	-9249.272565667117	-636.9844421209401	-9249.272565667117	298.14588322601753	3.692594271049255	1.515272097463337E-4	0.7173703147521968	1.5073626904087224E-4	1.128354411223536E-8	0.7350128230176123	-595.543462985955	12497.126081269998	969.3696008293155	1394.2843832518074	249.3205947799794	51.87012700814719	12	49	2	1	13	0.1884293259967154	0.3447432091562369	0.3035698273125015	0.16325763753454528	
6220000	-9861.301057635537	-9259.69975847038	-601.6012991651572	-9259.69975847038	192.99909603718393	3.747489178482621	2.350870976398523E-4	0.5835428188468282	2.454627076348964E-4	2.114160686953616E-8	0.5874295737770581	-563.8781673601851	3704.948244364795	738.9115377008006	254.23966781474118	446.2340174513554	61.084547346055395	15	30	6	12	14	0.1898606920936158	0.34331184305933654	0.30970284881988625	0.15712461602716052	
6230000	-9887.551743911416	-9273.522300352353	-614.029443559062	-9273.522300352353	199.31563797638313	4.061145080299137	2.0722558124679945E-4	0.5176265982379399	2.1046158150215004E-4	1.1437786406796719E-8	0.5148238387039346	-572.8669593142336	7453.113956572875	1339.4283800166677	1885.601556931332	467.8772834464423	58.158406359529586	9	21	1	34	12	0.18665814962173402	0.3289292240245971	0.29900849926299605	0.18540412709067194	
6240000	-9886.945360978363	-9263.69001232625	-623.2553486521133	-9263.69001232625	237.5740934357956	3.6027278743536972	1.7157313243269033E-4	0.5607364415463388	1.6499717301236136E-4	8.081570869754895E-9	0.5662741899161593	-581.4657837663792	16642.467252978415	1176.5730523357086	1133.5215772237443	494.47947685541806	44.257406750333836	9	19	6	32	11	0.18335197318934054	0.33841173342924813	0.30074866332206346	0.177487630059347	
6250000	-9844.156879484804	-9256.538567114076	-587.6183123707281	-9256.538567114076	161.63708275411898	3.6027278743536972	2.8525287698815836E-4	0.5275329519257933	2.823555021960341E-4	2.0706394221157993E-8	0.5169809736115367	-547.0423267158244	10927.755346045795	1430.2523934334863	1177.0754676122635	379.1055375796694	22.524035751724004	6	13	12	33	13	0.18335197318934054	0.32337211038882274	0.3195244286735067	0.17375148774832916	
6260000	-9849.935851394699	-9255.320353984895	-594.6154974098038	-9255.320353984895	156.947763976535	3.4805082386387003	2.9596280660761646E-4	0.6811898144058953	2.648858828361713E-4	3.402730627363496E-8	0.6481637308936539	-555.7569083961403	4141.933312383863	1336.2171584029586	423.58439002800657	498.5865466812607	38.871885787605194	8	24	17	16	12	0.196253156425032	0.32337211038882274	0.3066232454378153	0.17375148774832916	
6270000	-9824.375914079314	-9265.826821008384	-558.5490930709301	-9265.826821008384	101.58334559687809	3.6988797548564443	4.44956376971127E-4	0.6645118877864687	4.0488076824913953E-4	8.766090462629714E-8	0.7294086938515186	-521.5716041581763	2358.909630000121	501.0488557952275	225.55508938564336	467.55418420852413	29.34050627800424	14	17	21	10	15	0.197944089351934	0.3351681776238563	0.2948271782027817	0.17206055482142715	
6280000	-9839.18862616647	-9264.608436947323	-574.5801892191461	-9264.608436947323	153.5705024537695	3.6988797548564443	3.2897529174885886E-4	0.5917900703442392	2.887745465367964E-4	2.675095485397086E-8	0.5641121524361838	-534.9777051732867	5728.344804267016	948.4365057819117	152.01991187093105	486.5412988355742	40.29745619008918	12	23	22	6	14	0.18241887946396215	0.3351681776238563	0.3060422271403835	0.17637071577179722	
6290000	-9847.862299672248	-9262.835560052672	-585.0267396195765	-9262.835560052672	122.2761920866102	3.6988797548564443	3.41726240811038E-4	0.5879573645249732	3.135108999440645E-4	4.021761512461107E-8	0.6155287945744755	-546.2737928828582	5810.026274427593	662.70478614271	344.47983430941764	525.556238431415	25.313144416047123	15	26	17	7	12	0.1654364914768871	0.3521505656109314	0.3060422271403835	0.17637071577179722	
6300000	-9894.08930733849	-9299.52278776508	-594.5665195734111	-9299.52278776508	159.41159801695878	3.6988797548564443	2.400164365955224E-4	0.48051900941516495	2.2913773998871023E-4	1.1629044317178798E-8	0.47525101096595884	-557.6452545073934	9551.555802176108	760.736479075793	482.6278174895795	60.199670927641286	36.65070967018106	8	40	17	5	7	0.1654364914768871	0.36310494048194875	0.3060422271403835	0.16541634090077983	
6310000	-9871.710066956057	-9270.353141873047	-601.3569250830093	-9270.353141873047	216.403395410656	4.089095396315398	2.3416650100632227E-4	0.7079485015835588	2.1305295470759023E-4	1.9436211639086935E-8	0.6451557350331358	-563.1539113365658	11986.330436893511	740.0488258861251	72.4653492233555	139.32481023659668	52.98461961207909	6	58	7	2	4	0.17078549194720116	0.33477640435360084	0.3290217627984173	0.16541634090077983	
6320000	-9868.374697754785	-9265.732289402544	-602.6424083522409	-9265.732289402544	230.74916837292957	3.5797733182565112	2.3897635460651089E-4	0.5605289450327978	2.1138912023195935E-4	1.2859398157344158E-8	0.5471896854275451	-564.9221812513605	13823.170376800204	976.3715206468357	86.91377483520569	24.41363873042495	77.93998672384984	6	57	5	6	3	0.1799450116417454	0.33420147778424414	0.32268645754775477	0.16316705302625484	
6330000	-9853.563584448033	-9271.598245952631	-581.9653384954025	-9271.598245952631	160.33096197884663	3.5797733182565112	3.05680014937283E-4	0.5969440044167854	2.6065111539993747E-4	2.891160766061217E-8	0.6336320354622911	-547.987819351586	6844.648863768209	707.5499270808417	21.326863159528788	29.7374670999445	34.899247624668206	8	56	1	4	8	0.1799450116417454	0.32974604888288966	0.32714188644910924	0.16316705302625484	
6340000	-9864.898358662731	-9264.709074900118	-600.1892837626131	-9264.709074900118	186.2739367969479	3.5797733182565112	2.685487859967145E-4	0.5679256126298348	2.4104731282699877E-4	1.8793657462131964E-8	0.5666916837778525	-562.3649484174597	9553.771391939608	1127.76986857084	632.4372738815406	53.44213692970279	41.41438651075102	8	33	24	9	3	0.19742753409493274	0.3279626959944472	0.3114427168843643	0.16316705302625484	
6350000	-9901.893462070915	-9265.871250771337	-636.0222112995772	-9265.871250771337	284.60018378490327	3.5678700082480446	1.705531491734237E-4	0.586311731585857	1.513992387710378E-4	9.539766380192379E-9	0.6634397834347563	-597.8818023459887	10011.423432006568	1173.851112347081	309.5048561820345	18.128785520565188	54.71324259016395	17	47	2	8	3	0.17994779126930904	0.3279626959944472	0.3114427168843643	0.18064679585187854	
6360000	-9976.702425234795	-9284.213213414218	-692.4892118205768	-9284.213213414218	733.861027922609	3.5678700082480446	7.932406328347884E-5	0.5035305344529752	7.430035964142237E-5	1.7712827155465858E-9	0.5538374865819167	-647.0665943718632	22510.85110119399	2430.766758017893	3463.827999563214	1317.1533435523208	84.28699902795768	8	43	8	7	11	0.17994779126930904	0.3279626959944472	0.3114427168843643	0.18064679585187854	
6370000	-9955.729654606675	-9258.151970528861	-697.577684077815	-9258.151970528861	457.4201865755701	4.394015961134679	8.354968239073823E-5	0.6319086367793659	7.957134761982617E-5	2.611771344671582E-9	0.6612987604981277	-654.6933778132092	31757.56579644332	2704.210784985568	1191.1334571935442	43.79124845429131	81.18010656843882	7	45	13	6	6	0.1940701741829178	0.3279626959944472	0.3114427168843643	0.16652441293826978	
6380000	-9899.846893662583	-9267.773914305191	-632.072979357391	-9267.773914305191	226.73172568710072	3.4039171255578458	1.6658377218821963E-4	0.7230057881968227	1.616716935500806E-4	1.540351880228735E-8	0.7475739721480865	-590.9324452788528	16559.946427948034	1412.025136966652	1056.717740168615	202.7318076990967	40.278345820481654	5	43	13	4	12	0.18631894417579176	0.32551611676660197	0.31919394689149033	0.168970992166115	
6390000	-9931.88677074013	-9271.850413836297	-660.0363569038319	-9271.850413836297	276.1059721692691	4.346747772398497	1.3805317765184342E-4	0.6066079078582978	1.3318686400573966E-4	5.8503790626933896E-9	0.5660132530462795	-615.7689705013147	7486.150588052485	6541.061866617837	2532.5277858286017	1271.8320166489564	24.261108106756343	14	1	23	25	14	0.18631894417579176	0.32551611676660197	0.3157782083916821	0.17238673066592325	
6400000	-9929.968455509177	-9265.401499271715	-664.5669562374625	-9265.401499271715	402.432241577718	3.339739672323214	1.2429811855249566E-4	0.5349341802225364	1.2300923294939143E-4	4.670111085044397E-9	0.5459696765327782	-619.489495463839	34164.1720612393	3080.5441872243878	2114.6903910299716	957.1758471481287	105.62139893446471	4	19	16	23	15	0.18631894417579176	0.32551611676660197	0.3157782083916821	0.17238673066592325	
6410000	-9950.523648098006	-9259.019394807881	-691.5042532901234	-9259.019394807881	692.2907893359502	3.3725230446007344	8.69914448258676E-5	0.5979592467280062	7.929118936204526E-5	2.352614422027663E-9	0.6060667902822073	-649.21317049235	14525.86321643868	4421.799548054836	990.4841199124822	402.3132004413886	147.0586178949444	10	24	24	6	13	0.18750607612047446	0.3117281874233993	0.32725729643687335	0.17350844001925192	
6420000	-9968.499098406523	-9265.48788835945	-703.0112100470723	-9265.48788835945	770.2980096776421	3.8083494874011654	6.528944882696171E-5	0.5091099966635427	6.375574488931226E-5	1.3720402935472778E-9	0.5575756455714544	-656.5639427101675	24186.275723783277	6007.898353009251	1429.827773058111	2311.020314503778	175.00582749231242	9	31	11	7	19	0.18750607612047446	0.3117281874233993	0.32725729643687335	0.17350844001925192	
6430000	-9900.05775243019	-9265.876425911747	-634.181326518443	-9265.876425911747	292.63323542940253	3.7771210295616124	1.9511341269096716E-4	0.6531850655555403	1.796148245811515E-4	1.8450174297903194E-8	0.6963123800113388	-591.063085988288	27029.945606621375	1465.5455393986535	779.5755241602532	590.9739749234775	107.50930318184415	6	31	14	11	15	0.18868905519132922	0.3332896143952118	0.30740994613661693	0.17061138427684105	
6440000	-9918.078784434654	-9267.707492817966	-650.3712916166874	-9267.707492817966	332.8788397976137	3.6949959545622075	1.4651440571677649E-4	0.669676051713587	1.379585650324951E-4	8.93646996259148E-9	0.6530769916237358	-607.6328833742954	10042.423276309482	3922.795044747354	1035.9659904556474	779.5580531512685	113.25793165970559	9	22	2	26	18	0.1923997620802351	0.3435038570400073	0.29348499660291555	0.17061138427684105	
6450000	-9920.892998736523	-9255.811504533587	-665.0814942029351	-9255.811504533587	444.14794994179823	3.79890438977968	1.0625138883364276E-4	0.5998972382451381	1.0810033263208514E-4	3.950157832162469E-9	0.6003950962828047	-621.8367875229168	8837.84810980141	5243.1457653880725	1288.0078915469187	1044.7719542440873	66.35317835152487	10	7	7	38	15	0.18641993594122605	0.3513897755918449	0.28740750515778807	0.17478278330913996	
6460000	-9908.887325659683	-9281.308669153344	-627.5786565063395	-9281.308669153344	268.61433676657276	3.3522530981905256	1.7021677595871395E-4	0.5314078343959114	1.6732459830110798E-4	8.294235732810899E-9	0.5547102026366336	-583.3957846194254	5347.21686209546	9650.519802422823	5797.630806519639	534.0228428619481	52.18900716843712	4	11	2	49	11	0.19613206851824225	0.3416776430148287	0.28740750515778807	0.17478278330913996	
6470000	-9881.727531188695	-9243.520113089982	-638.2074180987121	-9243.520113089982	326.48536880114216	3.8274831501357895	1.716731054177029E-4	0.7224319592978979	1.50404489803647E-4	1.3862328096576413E-8	0.7614160504463275	-594.5341157650336	15660.304923979149	7325.884244790228	742.212748002019	553.7534186658665	65.79580277282096	12	4	22	29	10	0.1764548766424126	0.3416776430148287	0.3044613881691389	0.1774060921736187	
6480000	-9865.736463524716	-9264.183190032745	-601.5532734919699	-9264.183190032745	181.32110438387593	3.8274831501357895	2.3718829726058035E-4	0.5782501122135761	2.3908585313758458E-4	2.001111667931814E-8	0.5860062598269181	-562.1208717953482	3558.0742932569938	3488.5397705890887	539.8464314303903	367.1598392726949	107.52078140879503	9	5	20	29	14	0.1764548766424126	0.3290995745670076	0.31703945661696004	0.1774060921736187	
6490000	-9888.491354701826	-9271.45512745367	-617.036227248157	-9271.45512745367	278.30796772611285	3.8274831501357895	1.7676854526165017E-4	0.4881626038727478	1.76849831802988E-4	8.456377289617437E-9	0.5306874332659178	-577.7339214637262	7137.143939535519	1003.9396739819406	512.027386756027	524.7563054456647	86.86378360469467	16	11	2	34	14	0.1764548766424126	0.32808155225243857	0.32346054898960375	0.17200302211554405	
6500000	-9842.800013437703	-9254.359653058782	-588.4403603789222	-9254.359653058782	175.02245978444293	3.4209049974605326	2.0089775363479054E-4	0.548683733704228	2.1663036164274824E-4	1.6373719466114682E-8	0.633918512782658	-549.485583980237	6296.961520254332	573.9320542852515	229.6559905834272	557.5942074761683	25.451939875256976	16	14	7	25	15	0.19738067833584208	0.3243157390250316	0.3113369486290074	0.16696663401011796	
6510000	-9864.434526098588	-9260.69979055375	-603.7347355448381	-9260.69979055375	166.01180244754107	3.417998871502169	2.1463701550180193E-4	0.5695179745273939	2.2132286138350804E-4	2.1333572934708524E-8	0.6431259299418859	-565.832468655888	3948.1634793119315	1011.2844364270481	150.48560090221608	374.85195502194415	49.75390442110114	24	2	2	35	14	0.184263295024379	0.33410520468709753	0.3146648662784045	0.16696663401011796	
6520000	-9885.770423000642	-9260.773675872897	-624.9967471277447	-9260.773675872897	309.196784548304	3.9830045549860214	1.7052634106042155E-4	0.6603813771250013	1.7785191592036085E-4	1.55776053610522E-8	0.7180107818864095	-583.9369011214802	7508.99402104856	445.78216787812823	683.5267075972109	825.7312053082454	104.70897722121626	15	24	14	8	16	0.18016302803588374	0.3485352307942942	0.30023484017120783	0.1710669009986132	
6530000	-9892.906762676419	-9264.965005445767	-627.9417572306517	-9264.965005445767	278.3590208647022	3.7245570432042725	1.905139170640851E-4	0.6069461376711481	1.915987501718239E-4	1.268485769463442E-8	0.6080753191350254	-586.6869565254824	8168.233925501547	1217.94935472932	891.5266338640399	837.5028898804635	91.78234750772161	14	5	38	6	14	0.18016302803588374	0.3485352307942942	0.30023484017120783	0.1710669009986132	
6540000	-9897.51686565614	-9263.343221512168	-634.1736441439709	-9263.343221512168	245.38519635181476	3.145718080506491	1.6201379088483773E-4	0.5394650050839268	1.719252856122228E-4	8.711101599623562E-9	0.5581170810086489	-591.7766226077206	11656.655187409058	11416.417937299051	1274.4036570841627	37.95028809972478	82.12497600148431	4	6	53	11	3	0.18496294473833227	0.3485352307942942	0.2954349234687593	0.1710669009986132	
6550000	-9860.100672372764	-9258.673721189523	-601.4269511832415	-9258.673721189523	210.73442952722434	3.511721428738347	2.03560870248773E-4	0.599896499460769	2.1529701232287626E-4	1.730334432859248E-8	0.6258611056501876	-555.5083614884771	12496.6749691985	28189.45834578922	539.5778145872321	622.3337102707327	41.037147430930396	6	3	46	7	15	0.19657964880631343	0.3445773721911943	0.28758950678299233	0.171253472219499	
6560000	-9888.183583456947	-9273.458084101125	-614.7254993558211	-9273.458084101125	235.88633569571192	3.7025782746747242	1.7633813510413958E-4	0.5153481910716196	1.9307418906724342E-4	9.906677653538735E-9	0.5451629516341215	-574.3426864295595	11430.182169804351	4879.981286453495	745.9201974679751	161.813666495596	55.98155666666614	8	2	53	6	8	0.18457409776718078	0.33737510744070576	0.3067973225726135	0.171253472219499	
6570000	-9937.396375862703	-9271.283466737552	-666.112909125151	-9271.283466737552	408.8469643776722	3.7025782746747242	9.266343385451253E-5	0.46791244325006137	9.735502557300725E-5	2.063225510036029E-9	0.47356727211843	-620.946432914184	17132.878940331026	41025.295354873975	926.7809218479205	127.62836967346158	79.3683798025827	6	4	52	6	9	0.18591335597553982	0.33737510744070576	0.2908101762647908	0.1859013603189627	
6580000	-9889.551381224655	-9254.26712846432	-635.2842527603353	-9254.26712846432	469.4195957428549	3.735683634466744	1.441236568707596E-4	0.6394164421896431	1.3740134247476298E-4	1.0618095439017364E-8	0.7015576862950393	-594.5708935974365	12642.03569838461	700.3889049492456	651.0863067007219	61.31492103601762	172.00658728873566	14	1	48	10	4	0.18591335597553982	0.33737510744070576	0.29526182019398695	0.18144971638976654	
6590000	-9954.845680258348	-9282.342935775203	-672.5027444831442	-9282.342935775203	601.7307488567109	3.4741089460910306	9.433093783651827E-5	0.5842904781538851	8.358861775382109E-5	1.9272209942734764E-9	0.5334540190319426	-628.8331067159637	48622.52959546751	1015.4015501599921	1138.897119896327	341.01462645293236	112.45325423428379	10	25	27	5	10	0.17995619119469827	0.3281185960785037	0.31838009559120306	0.173545117135594	
6600000	-9900.136244231062	-9259.862143231747	-640.2741009993149	-9259.862143231747	305.502227298153	3.7295468415613247	1.424023072243645E-4	0.6058222923412605	1.355476405282595E-4	8.22310940080848E-9	0.6675062571895852	-598.7271174094342	13189.006583460665	1093.2701238281766	975.8459520355493	126.09511292285056	261.3335196130527	13	14	34	14	2	0.17995619119469827	0.34630928220364837	0.30078241563211466	0.17295211096953772	
6610000	-9904.071677692973	-9271.941697833414	-632.1299798595594	-9271.941697833414	243.94721654733775	3.6915469931828446	1.4772993169264348E-4	0.6751292374279853	1.400554865279742E-4	9.820372221033884E-9	0.684533572488729	-592.9720481988765	12348.654363683288	959.5511569948427	913.6726308974656	79.9315449969754	18.82800660924419	13	22	26	15	1	0.19336074114055082	0.34630928220364837	0.2822672205190002	0.17806275613679962	
6620000	-9884.059038045816	-9277.188285401362	-606.8707526444539	-9277.188285401362	243.0351739871988	3.8565758646283337	1.7978129050680707E-4	0.49769894118768704	1.7827032394617342E-4	8.434929658222004E-9	0.5224458153554875	-568.9459468080537	12291.92827378367	780.4781790993713	643.2009139737553	62.24914137769244	31.391636124327363	8	25	30	4	10	0.20216047212127897	0.3312692471632407	0.2822672205190002	0.18430306019647916	
6630000	-9825.054048255846	-9270.400434160038	-554.6536140958093	-9270.400434160038	120.5280123201178	4.285763530210388	3.3441784173549147E-4	0.8149214439214225	3.163870375985764E-4	5.7492284473706955E-8	0.7662427237904497	-517.9839176521924	6064.404493267433	1394.7288145280309	349.10080681437046	33.771955565606845	17.603585010598724	7	13	42	1	14	0.20216047212127897	0.3312692471632407	0.2822672205190002	0.18430306019647916	
6640000	-9848.503925347284	-9266.076492976264	-582.4274323710198	-9266.076492976264	137.3415285608419	3.8846200785392155	2.749853005254259E-4	0.6029693723769605	2.8582709982615553E-4	2.2436293116441534E-8	0.5258855997334707	-544.9422980115282	8623.958763868142	1147.7447068882168	364.3634402764389	103.57637076999059	33.51838561465297	8	10	46	2	11	0.1743113651296239	0.3222917811125977	0.3190937935612983	0.18430306019647916	
6650000	-9847.567499994077	-9260.928262478214	-586.6392375158624	-9260.928262478214	129.42094230192683	3.8871375747429457	3.115710369247574E-4	0.7055583189128242	3.049035054818326E-4	3.278879625370781E-8	0.6443015588679464	-546.9225343596033	23564.69087875875	1105.4720977479865	454.19741284984343	68.22475031283531	38.51177891407783	6	4	53	12	2	0.17294397096099334	0.3222917811125977	0.3245182690410943	0.1802459788853137	
6660000	-9861.391297114098	-9264.890731155014	-596.5005659590851	-9264.890731155014	196.57723496044846	3.9128366514846524	2.447479393079043E-4	0.6318582092839888	2.485418877723926E-4	2.4728085383424335E-8	0.6334903041567505	-558.9004495499995	6488.122226478498	1494.4132848632178	460.5491846954743	97.33550558200228	43.85309153837078	7	14	42	3	11	0.2023269056279353	0.3222917811125977	0.30007286949740886	0.17530844376205723	
6670000	-9873.015387818792	-9270.616637426032	-602.3987503927601	-9270.616637426032	235.45571973266388	3.45292914934039	2.1685885949059505E-4	0.5309322441419004	2.237429834655981E-4	1.511147376514936E-8	0.5494585355989487	-565.5383116559219	5153.228478333214	1728.6193154190235	551.728078101353	89.8311804893929	31.582041186788068	7	12	43	10	5	0.1731322192069348	0.3222917811125977	0.32926755591840934	0.17530844376205723	
6680000	-9862.610505630058	-9272.5261457849	-590.0843598451596	-9272.5261457849	180.84014080293682	3.7700621205434985	2.80751551905865E-4	0.4677405307637237	2.7478331444246237E-4	2.0674796946632867E-8	0.5182213777029288	-549.7417188646423	8202.529967804765	845.8610721275485	476.8727329162229	38.920840713723344	186.4310741765851	9	9	46	12	1	0.1731322192069348	0.3222917811125977	0.32926755591840934	0.17530844376205723	
6690000	-9876.480908633133	-9237.532650577188	-638.9482580559453	-9237.532650577188	257.47157182103024	3.8329543928277423	1.6438160020563298E-4	0.6630699826730733	1.6112616358190558E-4	9.045388723183526E-9	0.6279065109484664	-599.0315592049468	10442.912079681431	1552.4313620493701	974.1427402411192	136.32133031350284	60.837057481351145	8	8	46	7	8	0.1731322192069348	0.33760971027600145	0.3139496267550056	0.17530844376205723	
6700000	-9919.844916808082	-9255.160849556245	-664.6840672518373	-9255.160849556245	461.9906519612901	3.8329543928277423	1.0029214291480532E-4	0.5589919151189298	1.04689350422574E-4	3.3659063405114212E-9	0.5926556572262768	-620.9524871186774	24311.78241720966	1647.4985156132045	847.7068730825895	100.40218436521404	353.71546297294304	6	35	28	6	2	0.1731322192069348	0.33760971027600145	0.3139496267550056	0.17530844376205723	
6710000	-9928.252442369114	-9277.988025238707	-650.2644171304069	-9277.988025238707	322.2801934708277	3.7788985895179574	1.5228506418374162E-4	0.7041501548467687	1.466505121084387E-4	9.228383222714394E-9	0.674446390964649	-608.0602041371627	18590.21668209292	1902.896073372512	1287.8142717350972	231.9789000735545	93.92607105505009	10	26	13	19	9	0.1731322192069348	0.3366363872659972	0.3139496267550056	0.17628176677206145	
6720000	-9950.431822102988	-9272.133302087077	-678.2985200159106	-9272.133302087077	558.4987996159665	3.5891466576977056	1.1665198248371612E-4	0.6019928440898095	1.1144945114349421E-4	3.6465005260905826E-9	0.5534755167054627	-636.0252036288604	15490.295004230846	3457.904729221853	1099.6095860269618	343.745984913387	176.30843593348862	7	26	18	23	3	0.19179329036497558	0.3366363872659972	0.2952885555969648	0.17628176677206145	
6730000	-9923.0816075074	-9265.229811573141	-657.8517959342593	-9265.229811573141	439.1281181698261	3.5891466576977056	1.1300428826539787E-4	0.6021580275128168	1.0565922777995543E-4	3.805107239995069E-9	0.5807831046283689	-614.9566563793659	10064.69134433437	5171.64294143612	352.86916580415556	736.1120994662107	113.96670647629263	5	26	19	11	16	0.18644018537404056	0.3361789751887951	0.30996006579960467	0.1674207736375587	
6740000	-9959.865851558197	-9261.51076649177	-698.3550850664261	-9261.51076649177	842.5613100612178	3.5891466576977056	8.553185823892701E-5	0.6729701050996059	7.869016859525162E-5	3.574695972059657E-9	0.7275405535054364	-654.6549051023247	25261.4992086389	5235.630605587378	1109.2814869660317	201.60154279093712	219.23345260771708	6	30	25	7	9	0.18644018537404056	0.32843791263077915	0.30996006579960467	0.17516183619557466	
6750000	-10009.496631394235	-9252.002714573495	-757.4939168207408	-9252.002714573495	1100.3198726763264	3.322309879365247	4.076576917706718E-5	0.5875752174845499	4.002148795363036E-5	8.438871830105656E-10	0.6835112204096876	-708.3576450332688	139111.12108784768	13895.57115231382	2824.6101118439933	767.0440339782136	203.95018134296822	4	37	18	2	16	0.19278557319708342	0.32843791263077915	0.3054087245270121	0.1733677896451243	
6760000	-10032.154699087278	-9269.658261923367	-762.4964371639104	-9269.658261923367	1180.9205987126466	3.416225373474749	3.657109042332635E-5	0.546027080857961	3.6713364423107555E-5	5.053348525505007E-10	0.6251307589915243	-712.9376534967107	47361.567643396214	12105.02170982871	6656.6391708184265	3094.437971854685	446.9225280752699	10	17	10	23	17	0.19278557319708342	0.32301576505666896	0.3108308721011223	0.1733677896451243	
6770000	-10039.846236433646	-9272.386453301746	-767.4597831319013	-9272.386453301746	1360.0603716715962	3.4883905642408903	3.3710518174671154E-5	0.5783558214071611	3.310382543355861E-5	4.202997490549862E-10	0.6150286883598056	-715.6238513111643	101939.03688424543	15516.36577693365	9521.103271307837	3681.4186775489607	335.8208909605894	2	21	10	24	20	0.18463201494254636	0.33190665322390883	0.31009354218841956	0.1733677896451243	
6780000	-10002.06804288779	-9274.138312029501	-727.9297308582879	-9274.138312029501	819.1407625379765	3.4883905642408903	5.735478240050754E-5	0.5366087773170339	5.911037515437052E-5	1.0073136526551175E-9	0.5425815567607488	-676.9994588269575	51994.31485437791	9335.721373187058	18690.34135240192	1713.6205957342213	262.7253908871706	4	14	11	29	19	0.18750539932956922	0.3335748145004867	0.3095221779927155	0.16939760817722768	
6790000	-9890.896524723756	-9263.546400159425	-627.3501245643304	-9263.546400159425	306.5801291017286	3.5075031783233723	2.0630559712905413E-4	0.5051772971184857	1.9739589151996135E-4	1.1154504788440302E-8	0.5398042533433586	-587.0655086661219	7025.619646796024	1632.5841954635564	1623.9738810831475	358.25155733149586	68.80212875763175	11	5	30	18	13	0.18252600005012354	0.33855421377993244	0.3095221779927155	0.16939760817722768	
6800000	-9965.64749665588	-9253.815855501252	-711.8316411546277	-9253.815855501252	815.1363811200639	3.6456300563811506	6.074894159945141E-5	0.5442340535018002	6.538425811610684E-5	1.2651864606907442E-9	0.5890478669218628	-666.4348910708594	24066.582571886283	1306.4368559811792	3247.069302472464	664.2177553632213	183.1472438134702	16	1	23	29	8	0.18252600005012354	0.33855421377993244	0.3095221779927155	0.16939760817722768	
6810000	-9945.17626667774	-9268.612751761142	-676.5635149165971	-9268.612751761142	421.70635824221296	3.845187281003641	1.0225728228255995E-4	0.58404830490981	1.0737052852637457E-4	3.0764962458867277E-9	0.5656552485038011	-629.8366866447791	27831.318611419676	22647.19656896953	2747.5051771221024	541.9943140921113	132.14452877634452	6	2	34	25	10	0.18252600005012354	0.33855421377993244	0.3095221779927155	0.16939760817722768	
6820000	-9955.08656555267	-9273.224600691594	-681.861964861076	-9273.224600691594	469.41983665011924	3.845187281003641	8.618796768699909E-5	0.5119035533436804	8.943855704623723E-5	1.664757045491749E-9	0.493827602609381	-637.1334458413402	19433.81389980999	2069.0965039749544	3141.84150437854	745.071869088914	316.08527118686635	8	10	23	21	15	0.18543437167119275	0.33855421377993244	0.3095221779927155	0.16648923655615847	
6830000	-9943.377278150885	-9275.624799031975	-667.7524791189098	-9275.624799031975	379.1830401802992	3.9876460471471114	1.0739428591532887E-4	0.4720657173448505	1.1114751924359223E-4	3.0629617183901293E-9	0.5029022191860353	-624.457344238154	12626.241188996191	1683.277262300648	2896.8950055742725	432.7012671376289	276.6872883174295	9	18	12	24	14	0.18543437167119275	0.33855421377993244	0.3095221779927155	0.16648923655615847	
6840000	-9910.070326237044	-9270.508587255987	-639.5617389810568	-9270.508587255987	263.60124087509314	4.23797858356326	1.6521662356146452E-4	0.5121932972582331	1.7044079833201578E-4	7.392100539213328E-9	0.5357444851324193	-597.8469639312456	12215.971977209741	1721.0899596656857	1397.9877655105906	488.86851895666354	93.21277034695272	10	2	31	25	9	0.17679170759154073	0.3401283888684717	0.31659066698382826	0.16648923655615847	
6850000	-9880.11672822439	-9271.31661577791	-608.8001124464786	-9271.31661577791	225.78685066041396	3.511263153242527	2.0197799403536923E-4	0.48145715641341924	2.1525256650107603E-4	1.1325440001976864E-8	0.5199959229760251	-568.6914563971475	8270.504106826442	646.8026425358917	1143.7224008423996	435.1247223011657	32.93073227253314	11	6	24	23	13	0.19565592074340368	0.3264684170727473	0.3069590055437411	0.170916656640107	
6860000	-9848.937733566097	-9259.338162864777	-589.5995707013202	-9259.338162864777	144.52959447568688	3.6964689660317998	2.898810807918429E-4	0.437543502041966	2.9797176541009556E-4	2.0147430112556557E-8	0.48508594273044076	-551.4101896588398	6897.933702988613	1697.4050414130033	722.8743568707739	193.91258720210783	40.07203169218803	7	11	24	22	13	0.18486414276136331	0.32476913688531206	0.3194500637132167	0.170916656640107	
6870000	-9883.979789310772	-9267.1748156783	-616.8049736324724	-9267.1748156783	206.22587629676465	4.015889167302248	2.1475621455943435E-4	0.5086144144460774	2.12622944493161E-4	1.2590515130066852E-8	0.5385752162077755	-574.9845770159292	13292.45731841009	2601.6264089138344	1279.2377959142675	485.0850940215734	61.979146098409	3	18	21	17	18	0.18486414276136331	0.32476913688531206	0.3194500637132167	0.170916656640107	
6880000	-9872.693439035082	-9253.456231378294	-619.2372076567888	-9253.456231378294	234.93735375964386	4.015889167302248	2.4003267007308325E-4	0.6390054158624321	2.2709692590061435E-4	2.096256993794901E-8	0.6704463702211876	-577.3739469157313	8704.791489398836	1703.389989740454	2169.3813340611587	398.8691142096069	30.043709942333823	10	12	14	33	8	0.18486414276136331	0.32476913688531206	0.3194500637132167	0.170916656640107	
6890000	-9909.283070808822	-9268.163898637093	-641.1191721717292	-9268.163898637093	547.9924911043618	3.9099637425393086	1.253032119995144E-4	0.6292157300125757	1.1686661579755814E-4	7.1389527749685155E-9	0.6945333102721231	-596.3424347102869	32323.230581034608	1790.462610634283	2868.908077226511	256.0468814510297	115.4692534283377	4	27	6	34	6	0.18552509416396593	0.32476913688531206	0.3194500637132167	0.17025570523750438	
6900000	-9892.38234606473	-9261.402339689583	-630.9800063751488	-9261.402339689583	377.7591703887874	3.8227983704626856	1.6627865551352972E-4	0.5406157196146587	1.5926983342026276E-4	7.732853306725438E-9	0.561266212097128	-590.0270319001852	8655.914338372566	1112.003509963798	1571.547393278117	268.3456485377948	176.4505427358789	7	20	17	27	6	0.19091952504934398	0.32551964566123903	0.3003070869751542	0.1832537423142619	
6910000	-9882.57920882693	-9264.457892850603	-618.1213159763264	-9264.457892850603	294.85731181120707	3.8227983704626856	1.9321070678156714E-4	0.6098132747221792	1.865409774804924E-4	1.1144657481987896E-8	0.5849086227602562	-575.6472527993639	20523.697704262984	875.350162610664	1628.7506421131939	203.3479948564858	77.37603843341726	5	24	18	25	5	0.18653650062776714	0.31637774963672805	0.30944898299966517	0.18763676673583873	
6920000	-9895.388284258728	-9272.44494503088	-622.9433392278473	-9272.44494503088	255.20472883476089	3.8227983704626856	1.7843776457244682E-4	0.5971918130848253	1.8562434306985913E-4	9.966856645315012E-9	0.5683076904298195	-581.2019333617272	11386.220660348876	909.6323320457809	1569.8758163663033	426.98097476517785	32.424735261621294	5	17	23	24	8	0.1892003756517299	0.33816961303256493	0.29691740007397316	0.17571261124173113	
6930000	-9871.231231565429	-9239.501422209283	-631.7298093561453	-9239.501422209283	276.68999362202385	4.166857012545951	2.1236272779344217E-4	0.7274359130911988	2.033999811919066E-4	2.124211991911573E-8	0.699572591900299	-591.68615963363	4455.929415829443	691.5820388514323	1192.2007779450855	269.19220001191417	188.0808204425496	14	2	27	27	7	0.1832980076862973	0.3440719809979975	0.3020052628404878	0.1706247484752165	
6940000	-9908.042288402612	-9274.346171479317	-633.6961169232936	-9274.346171479317	250.0552540733509	3.7881556026718926	1.8888437205951233E-4	0.6290304590561492	1.916611138876513E-4	1.3889319532492073E-8	0.6152572538198805	-590.2543111168993	20042.906275983736	3359.980423341924	2137.509342184109	304.4943227923068	122.83868505444434	1	4	36	29	7	0.1832980076862973	0.35349032846140477	0.2998186840715489	0.16339297978074818	
6950000	-9895.363221734538	-9256.784270622446	-638.5789511120923	-9256.784270622446	241.9252925396435	3.8803073199816684	1.8207907345730976E-4	0.6544566594212909	1.769125336010101E-4	1.3378240004826559E-8	0.6181665202415598	-592.7609226914846	49265.04214058484	7212.363249866104	2300.6837686618796	376.62405150563745	50.453099818129964	3	8	28	31	7	0.18468041509469876	0.3445564635063437	0.2986245024361224	0.17213861896283425	
6960000	-9876.079270988865	-9250.972116422936	-625.1071545659288	-9250.972116422936	309.88378685021314	3.90596417634625	1.6668290927953668E-4	0.6289094648777968	1.7092632483298845E-4	1.0658638878430273E-8	0.6317666999328918	-580.6867344648427	29120.193187236117	1186.8469492622805	2422.7652408565295	313.27027902661104	68.82592365711481	2	26	9	33	7	0.18468041509469876	0.33739739452529544	0.30578357141717066	0.17213861896283425	
6970000	-9856.983165133333	-9250.183626634132	-606.7995384992008	-9250.183626634132	172.5458949891144	3.90596417634625	2.3842862556663455E-4	0.5291391577746554	2.3180624347124762E-4	1.425059548361372E-8	0.5103157185761757	-561.2751017755661	142289.86250811338	975.4689303185629	1125.3380428075423	324.3944812584546	59.15050738762776	2	18	21	27	9	0.18542777035603922	0.33739739452529544	0.30578357141717066	0.1713912637014938	
6980000	-9971.563704198343	-9263.321717277388	-708.241986920956	-9263.321717277388	654.6400876554777	3.6966479239826664	5.9405347786705133E-5	0.6037051551049353	5.841099211698497E-5	1.7008163001531794E-9	0.6856253696169328	-659.5840554779378	68852.41439537679	3859.856019740346	4464.990819774974	1691.5836280615451	51.64862807070317	3	16	20	30	8	0.1849010278556585	0.33655416224954	0.3066268036929261	0.1719180062018745	
6990000	-9945.81266234889	-9253.328574471623	-692.4840878772669	-9253.328574471623	583.609885301999	3.865069886310914	7.287262877249955E-5	0.5049936996416939	7.52514209765374E-5	1.4736657177968337E-9	0.5195747431677608	-646.1180651568089	100841.44617209538	3440.8913802759316	590.8527089487527	840.7621761366406	51.734247912527934	3	42	6	19	7	0.1849010278556585	0.33655416224954	0.3066268036929261	0.1719180062018745	
7000000	-9902.511703629865	-9267.195805027219	-635.3158986026463	-9267.195805027219	263.5537462827836	3.931954718467789	1.5160413624504759E-4	0.5461411635634991	1.5665346226578328E-4	5.8781837889679985E-9	0.512086937740935	-591.7732269196526	40795.46494489308	1981.8862461543183	452.46162478478817	578.6953635652253	85.7746394012093	4	37	22	7	7	0.1849010278556585	0.33655416224954	0.3066268036929261	0.1719180062018745	
7010000	-9851.530871183135	-9252.30263885176	-599.2282323313758	-9252.30263885176	164.5098668850899	3.5342448384101735	2.446315320661735E-4	0.5526534406811688	2.4719412140612165E-4	1.6845259410638604E-8	0.5546485295044401	-559.4913107782575	15706.49745888977	1377.536499802971	544.370904107332	232.96510476971812	21.17523702402132	5	33	5	27	7	0.18313952887574214	0.3357426177577525	0.30331088232785836	0.17780697103864612	
7020000	-9874.748763705098	-9257.423674469528	-617.3250892355697	-9257.423674469528	280.0075358133139	3.5342448384101735	2.0731156285968275E-4	0.5477718552672904	2.0952453716500515E-4	1.2068129933627014E-8	0.5380997266792011	-579.8288865207787	5424.733002387945	1085.1633531745442	220.38814581026097	282.9345292133414	46.864153557413005	9	37	13	15	3	0.18313952887574214	0.3527364983465935	0.2920333293959132	0.17209064338175029	
7030000	-9888.348962973154	-9278.049594134734	-610.2993688384194	-9278.049594134734	223.53824135593993	3.6692641746594337	2.0493822396353567E-4	0.4998309102639499	2.054943732823186E-4	1.0070293818223808E-8	0.5043684579504757	-572.2394834989217	8597.019402271993	940.6834379051907	450.77049061722846	219.33108332408537	49.47649430841669	6	40	3	21	7	0.18313952887574214	0.35240262833545444	0.30362090037866046	0.16083694241014207	
7040000	-9917.74935997435	-9266.075976195089	-651.6733837792614	-9266.075976195089	393.7952829642155	3.6692641746594337	1.3742265599056926E-4	0.6712359280357647	1.3981091311239337E-4	1.0452555460850609E-8	0.7197794612371102	-609.7507288963319	15972.701615153208	944.2253937535531	1095.6166767213	428.33089458022465	72.15042851237722	9	17	20	25	6	0.18313952887574214	0.35240262833545444	0.30362090037866046	0.16083694241014207	
7050000	-9933.91878123658	-9255.217062213553	-678.7017190230266	-9255.217062213553	561.3793418768118	3.8029313697324585	9.550754417660894E-5	0.6626717460708792	9.641432590772351E-5	5.343519207257898E-9	0.730555699889773	-635.9423998388703	25348.805167814724	1634.9972809572562	1396.7674279494618	222.1160107955314	103.08193778721595	10	20	29	9	9	0.19005761485596598	0.3410589466137856	0.2975878700271553	0.17129556850309227	
7060000	-9946.674735340343	-9260.377087767904	-686.2976475724395	-9260.377087767904	660.2446994597225	3.8635334497166194	8.058705333297682E-5	0.669129202205221	8.229077918407753E-5	3.292413504321374E-9	0.6867809712784353	-642.2494621601211	25154.310301535286	1763.9401642691755	1310.9948022287329	752.8301323988488	139.08787309352934	9	23	19	20	6	0.18651796012767088	0.3410589466137856	0.30259477103506494	0.16982832222347777	
7070000	-10019.742685200672	-9263.887644803748	-755.8550403969238	-9263.887644803748	1296.192625466146	3.3897932662749803	3.998378468860777E-5	0.689411683655086	3.899938690231996E-5	9.063821970085884E-10	0.8053004308844677	-706.6525265520766	22407.298812978675	42946.58475142187	4355.383103293348	624.5621420991955	423.5633799026419	2	12	45	10	8	0.18651796012767088	0.3410589466137856	0.30259477103506494	0.16982832222347777	
7080000	-10070.711370251349	-9265.530378748528	-805.1809915028203	-9265.530378748528	2942.654227665298	3.339647200414268	2.1044172584300848E-5	0.6455627120184356	2.098491643838622E-5	2.620767888899761E-10	0.739972675353721	-752.9660633428487	176450.35648861114	13695.465563454674	6513.340268973509	2441.1466546563693	820.3063056345757	9	9	36	10	13	0.18651796012767088	0.3410589466137856	0.29267871674317325	0.17974437651536948	
7090000	-10105.210688962792	-9270.957363286818	-834.2533256759747	-9270.957363286818	4099.2192861462245	3.339647200414268	1.45475077725254E-5	0.6285702131319154	1.3803298083757831E-5	8.929594244212529E-11	0.702676968512339	-779.5821203091639	155610.38895493373	8098.8019413320335	10420.751625804493	10927.070754394586	2160.688006855012	11	7	34	8	17	0.19405555043162956	0.32222951440680847	0.3039705586461917	0.17974437651536948	
7100000	-10007.651680256822	-9249.241141931712	-758.4105383251103	-9249.241141931712	1231.32670337485	3.473257979539833	3.601946274372847E-5	0.6332042601636391	3.675870435102759E-5	6.681587320520575E-10	0.7195050278302639	-706.6219572556264	31196.287422033773	48880.69551068766	7418.372655842112	3996.4631151850785	586.6720110629614	2	9	18	23	25	0.19405555043162956	0.32222951440680847	0.3066608718412414	0.17705406332031978	
7110000	-10043.042853040295	-9262.864996653241	-780.1778563870539	-9262.864996653241	1470.5082987887017	3.473257979539833	3.036858739335839E-5	0.581966507732441	3.134596588636177E-5	3.057622551001E-10	0.5894422198132341	-727.311520762032	49033.21185926879	79111.62277880331	6243.837968760634	3846.9388010278617	658.1426374340042	1	10	18	30	18	0.18828849199675798	0.32799657284168005	0.3027776676459943	0.1809372675155669	
7120000	-10052.60773645417	-9269.833415894132	-782.7743205600382	-9269.833415894132	1748.7418503208996	3.8714574181779415	2.594662660439164E-5	0.6337292438460327	2.7925228931231314E-5	2.981628293385164E-10	0.6402658421152032	-731.3665590476296	75205.071247618	8046.322130693491	7160.156228038207	4666.417238652018	786.0580854226702	11	8	15	25	18	0.18828849199675798	0.32799657284168005	0.3027776676459943	0.1809372675155669	
7130000	-9932.44146080635	-9272.89708200993	-659.5443787964219	-9272.89708200993	377.5740745148234	3.398161804328462	1.271835237571321E-4	0.48660192595143104	1.3321940435847567E-4	4.381416145110051E-9	0.5216378140763009	-616.0955185173005	13482.217606928461	2376.9290909708043	2662.506485709495	861.33924939018	202.88037671825236	10	17	6	26	18	0.18248997092712071	0.3244467980989666	0.3126830215400518	0.1803802094338601	
7140000	-9964.028046182493	-9268.151907811647	-695.8761383708455	-9268.151907811647	630.9980615104107	3.398161804328462	6.292141551134265E-5	0.4806688543921182	7.657562323142874E-5	1.302497742338712E-9	0.5193463931090414	-649.8393030259548	32745.954042873775	3421.855311353453	2167.2312373500667	1788.4800312569732	424.8789662162462	6	6	12	36	17	0.18248997092712071	0.3510351351403446	0.28609468449867376	0.1803802094338601	
7150000	-9913.111917107133	-9258.207025916166	-654.9048911909663	-9258.207025916166	325.7833190637894	3.6015911656816866	1.1058758479091842E-4	0.46426179685751334	1.2772363796078695E-4	4.245541037771549E-9	0.5471736328810494	-611.7949323692317	15151.581207637033	1105.289038415517	1460.2935266401478	1167.5379615287288	191.75884792700086	10	1	15	31	20	0.18248997092712071	0.3621226794693485	0.28609468449867376	0.1692926651048562	
7160000	-9923.347501371974	-9276.532701111088	-646.8148002608862	-9276.532701111088	328.4531898880138	3.5680529743993836	1.5219619545662024E-4	0.5433775272143408	1.6979997445618018E-4	1.020053792023686E-8	0.6240671812318404	-603.4905816338916	13164.313500749384	5825.861059682114	1047.231290678068	789.9218736425494	212.6144249686518	5	7	6	37	22	0.18248997092712071	0.32588767721264794	0.3223296867553743	0.1692926651048562	
7170000	-9984.404841499392	-9258.866248595303	-725.5385929040891	-9258.866248595303	847.7803858481939	3.558437439953113	5.929150227867907E-5	0.5719531893952239	6.775784190964849E-5	1.2812219577684002E-9	0.5624574586316201	-677.7006425665625	51584.474526537444	4744.101734766092	3567.2845296210435	1463.8998571418629	646.1084553013682	7	8	18	30	14	0.18248997092712071	0.32588767721264794	0.3188340947662144	0.1727882570940161	
7180000	-9998.260229892681	-9256.307272849826	-741.9529570428555	-9256.307272849826	852.2663670877541	3.558437439953113	5.5434977761680714E-5	0.49283165201434787	6.332224964074669E-5	1.179911180127898E-9	0.5722431626042369	-695.695801040182	16140.801534268143	5038.350768734168	5262.724167616615	2015.6032325151891	414.8054513504121	8	6	37	13	13	0.18956073372906937	0.33956497063428304	0.29139771565612893	0.17947657998051775	
7190000	-10044.68823609117	-9280.681929978755	-764.0063061124141	-9280.681929978755	1053.278253853859	3.860402413796484	3.803118639824271E-5	0.5287661719536989	4.168759863909562E-5	4.958516977336513E-10	0.5833417125476559	-713.9782585740095	56048.01105401662	14768.360066211295	5564.538072484684	2963.6189067874125	927.6244229790609	9	16	8	26	18	0.1940290023443282	0.3313985584028089	0.31057792355793223	0.1639945156949297	
7200000	-10034.206946785878	-9266.166662566711	-768.0402842191678	-9266.166662566711	1183.8964228657696	3.8054362270209694	3.35377647455297E-5	0.6311016893455467	3.4579154001694144E-5	6.225908020921184E-10	0.7368602317497122	-720.1753661302657	77758.49080179779	6975.47283629747	1687.3738600208956	1164.4907328660686	223.29332861231353	6	42	16	6	7	0.17616461481585619	0.3313985584028089	0.31057792355793223	0.18185890322340173	
7210000	-9944.490510314785	-9271.004770725416	-673.4857395893679	-9271.004770725416	405.1383076476233	3.730579414378548	9.387288206039823E-5	0.6011910479762431	1.0376601452632443E-4	4.4353777187031154E-9	0.6734143616528252	-628.9326307071791	30394.73377347745	2784.9497885768264	531.3870603383571	952.1540468210688	100.64373292661749	4	43	20	1	9	0.18895111257597014	0.32751667794470785	0.31057792355793223	0.17295428592138887	
7220000	-9912.90016408132	-9262.772647711588	-650.127516369732	-9262.772647711588	286.949377132749	3.609585555597267	1.3955385146635727E-4	0.4743550527574523	1.502082832671398E-4	4.993312337516612E-9	0.4912724733514585	-609.6537845578764	11553.837821153347	2223.3188352819493	476.5848239417482	486.31294932823977	45.884198938218155	4	46	5	13	9	0.18895111257597014	0.32460857234294943	0.31016935759547704	0.17627095748560248	
7230000	-9971.753608147354	-9266.239683372854	-705.5139247744993	-9266.239683372854	591.8067460872684	3.609585555597267	6.378999982638237E-5	0.4801314683874251	6.809536516755912E-5	1.0814388674182834E-9	0.5131199473535384	-661.3616313056589	42236.23393258244	2285.949798504042	1890.406211242211	263.9113929474561	203.67489322816854	4	33	25	2	13	0.20477644819631843	0.3429237204182592	0.28626156960490085	0.16603826178052056	
7240000	-9914.6108012968	-9269.073955441387	-645.5368458554138	-9269.073955441387	321.67670742642133	3.5076802516165517	1.4834804355610279E-4	0.49352979747070697	1.6003226425928744E-4	6.72731467858248E-9	0.5247180671831495	-606.4047499634994	8647.746509395072	1512.9332906010623	770.3464707270019	197.76456656991013	116.31687133125554	9	32	25	8	3	0.20477644819631843	0.3429237204182592	0.27562567863452164	0.17667415275089976	
7250000	-9918.933398295234	-9259.839962450096	-659.0934358451381	-9259.839962450096	374.18400187751496	3.4736402521274643	1.162467877223283E-4	0.5785236604120844	1.285283544717056E-4	5.294247625117278E-9	0.597543347897701	-617.3378839131773	11811.151683217093	1725.5261298525386	196.91547432621314	579.0522142529909	116.97757751420023	8	36	8	20	5	0.20477644819631843	0.31861753640503326	0.31192627679868523	0.1646797385999621	
7260000	-9931.48951902456	-9251.06208098351	-680.4274380410504	-9251.06208098351	553.5487055980288	3.4736402521274643	1.162960027276489E-4	0.6652364195624464	1.1339643647242036E-4	6.0575590940093095E-9	0.6909152244133653	-636.7521817898894	14219.428789143678	2946.311581496429	2090.516163674764	622.9324298311561	295.8171792037068	9	29	5	20	14	0.19354285140395938	0.33658705175467857	0.2939567614490399	0.17591333539232115	
7270000	-9906.390258615646	-9258.090575557222	-648.2996830584226	-9258.090575557222	371.25735767165685	3.977592960343295	1.8453177832765817E-4	0.610150101666896	1.7160326927379338E-4	1.0954372548007044E-8	0.6048644852022472	-606.3801841116629	10967.09611329761	1454.20327869773	277.8212866030313	651.2653122884225	316.9485505258513	8	33	2	6	28	0.19354285140395938	0.33658705175467857	0.2939567614490399	0.17591333539232115	
7280000	-9947.153687516577	-9257.44007386348	-689.7136136530976	-9257.44007386348	477.8242769372813	3.48147912481306	9.885208164902108E-5	0.4713259606840605	1.0303328997414387E-4	2.2557214305480656E-9	0.4820519536935689	-643.4706450694574	17506.592691715246	7928.473499300763	3738.761533734135	2100.3373202659996	487.87106251118865	5	5	16	18	33	0.19354285140395938	0.33427971539616896	0.3082016517929783	0.16397578140689237	
7290000	-10088.978303588457	-9273.154811461047	-815.8234921274102	-9273.154811461047	2148.9837377925855	3.48147912481306	1.9882911697436547E-5	0.5202277461834509	2.062032627406345E-5	9.712031050448848E-11	0.49734014103584784	-761.2378675565936	191672.56945262718	61240.128023367506	10095.71614644901	4383.743432815707	1793.6420002078062	6	6	25	12	28	0.18197111703035115	0.33427971539616896	0.30612120139743937	0.17762796617603954	
7300000	-10112.152790268536	-9259.469863085882	-852.6829271826534	-9259.469863085882	3194.9628733895283	3.760112940121981	1.4329496500192494E-5	0.516625379645894	1.4121939582329816E-5	4.515088510893383E-11	0.47226729165933995	-792.5587748672779	136535.72556400733	354350.9094429997	31706.807535917324	15168.468588310954	2454.5739352253872	8	1	22	17	29	0.18197111703035115	0.3423879378260052	0.29801297896760315	0.17762796617603954	
7310000	-10175.558133294036	-9272.441115174659	-903.1170181193779	-9272.441115174659	5957.561371099175	3.6208239389280137	7.501731245039691E-6	0.559745766953925	6.91893181633687E-6	1.419538133008294E-11	0.5385779541082752	-843.2331709744959	362289.1505383981	159010.9127234769	26027.409431467382	21018.892754621706	6108.624734182242	6	8	26	2	35	0.18197111703035115	0.3344792948064696	0.3183402942362319	0.1652092939269464	
7320000	-10112.445854729915	-9267.258053106121	-845.187801623794	-9267.258053106121	2847.65983758624	3.657455807226164	1.6007858417929913E-5	0.5121296831923483	1.4389702960688048E-5	5.851770017146911E-11	0.5332737021617342	-790.2318751813566	89503.0286986022	26394.69715964171	31410.323565943465	10086.154345807958	2611.4581109907917	9	15	13	12	28	0.184241913392585	0.3424582452307746	0.308090547449693	0.1652092939269464	
7330000	-10090.95828389348	-9257.637930735147	-833.3203531583326	-9257.637930735147	3005.2987231918805	3.657455807226164	1.577469502140372E-5	0.48801925214690833	1.5571519264570016E-5	5.752148872146845E-11	0.4966062700516473	-779.9700350398969	86120.92207225262	35687.63334349907	24172.33326311084	3585.5785713667083	1348.8733674221546	7	10	17	29	14	0.184241913392585	0.3421796192030934	0.308090547449693	0.16548791995462758	
7340000	-10095.232139513124	-9272.317019367692	-822.915120145431	-9272.317019367692	3092.9998717857434	3.976332398489681	1.9673383776019782E-5	0.6951014148749096	1.692160750770635E-5	2.188737848379595E-10	0.7937012413634399	-768.0498582583427	106493.23432889864	122724.7929138856	10416.774404715941	2210.8538328854233	1194.739407631957	2	10	36	13	16	0.181416772173839	0.34899669307217857	0.30098547861161123	0.1686010561423702	
7350000	-10092.21913587819	-9253.921427390782	-838.297708487407	-9253.921427390782	3300.132221533329	3.8157228251988378	1.4988222598091635E-5	0.5848893459808121	1.469932993845E-5	7.67699365500789E-11	0.5868628157364868	-783.5220456185716	203916.83734216713	22118.516170590323	12630.559907210596	6064.8161531697715	2255.445915449926	10	3	30	12	22	0.1794560827362104	0.3408884414145741	0.31105441970684433	0.1686010561423702	
7360000	-10094.918896243456	-9256.234721531033	-838.684174712423	-9256.234721531033	2660.4401326595403	3.689937714066678	1.2636249461504328E-5	0.5684928492978111	1.4192122243356456E-5	6.974610480714557E-11	0.620647024073605	-784.1963411205761	191414.31876210668	20938.904413857123	16835.894130540095	3425.045732171329	2358.7274668912905	7	34	2	1	33	0.1794560827362104	0.3408884414145741	0.31105441970684433	0.1686010561423702	
7370000	-10044.302140854932	-9262.473117697167	-781.8290231577643	-9262.473117697167	1816.4176602217528	3.9353998250438256	2.20878921203588E-5	0.5674344516256888	2.3344548859445044E-5	2.2646852310371405E-10	0.6508269192169496	-727.969473154494	101160.39407648194	4497.347176474909	4437.754294904477	12341.930879478565	1916.724876610347	5	16	4	13	39	0.1794560827362104	0.3408884414145741	0.31105441970684433	0.1686010561423702	
7380000	-10137.99516385361	-9256.29858255674	-881.6965812968705	-9256.29858255674	6479.826575539662	3.864411463015417	6.8212417208430576E-6	0.6910438024070538	7.123971210145497E-6	2.5513999747751753E-11	0.7082412034761028	-822.4676995825536	300879.37746036233	26940.522300588455	46270.942534757	16158.142010093043	3308.5570661526554	7	21	4	23	22	0.1794560827362104	0.3328900579974127	0.3190528031240057	0.1686010561423702	
7390000	-10097.652587359398	-9254.239190245393	-843.4133971140055	-9254.239190245393	2984.8458371340153	3.8944583722426263	1.3004197477717555E-5	0.6474833105870571	1.3114777564148206E-5	6.557501222755899E-11	0.6389263953989066	-787.3186170714258	284124.0086249774	17155.1513614034	22922.325842299324	4386.887326546855	1516.3672082755938	7	17	21	17	15	0.18596385976606536	0.32422260710403916	0.3190528031240057	0.1707607300058888	
7400000	-10049.089641441667	-9263.327466899818	-785.7621745418483	-9263.327466899818	1989.8138404894876	3.6061652313717767	2.2340489804218973E-5	0.46656214104534227	2.2389702234524343E-5	1.109340690430929E-10	0.4750540650124185	-735.8062056717546	107872.55346730117	7132.8516635333735	1068.4106216703549	2471.7290397408306	1079.8708126312295	11	36	9	14	7	0.18596385976606536	0.32422260710403916	0.3190528031240057	0.1707607300058888	
7410000	-10068.952673500296	-9266.643452573928	-802.3092209263682	-9266.643452573928	1923.7785144153613	3.362511677643705	2.159239338227297E-5	0.45012941985527416	2.1292714024375066E-5	9.317227870294105E-11	0.45844610014039044	-752.8515143225028	200395.73994115533	11801.289145642735	2221.0605502315534	995.2967017361965	347.36333684995236	10	28	19	13	7	0.18596385976606536	0.31480988484649464	0.32708878933102803	0.17213746605641098	
7420000	-10030.59584923885	-9253.706919340297	-776.8889298985546	-9253.706919340297	1280.6770433284867	3.520564074643439	2.7086473323078195E-5	0.5345237126331953	2.684771933998126E-5	2.5097538307059477E-10	0.5869042600934412	-729.3481373685432	49180.738393649095	7699.902523720687	1202.388954729661	1831.1649988164	328.2839733110983	13	30	18	6	10	0.20055758524803668	0.31480988484649464	0.31242402768783667	0.172208502217631	
7430000	-9995.380661090468	-9258.602942805452	-736.7777182850172	-9258.602942805452	773.7291252621953	3.4614976432006386	4.897986217305061E-5	0.45828354077600897	4.9233517707032084E-5	4.52484260158688E-10	0.44436928725535685	-692.6466781881917	21997.80139477159	6579.342963968132	1429.3098108858467	850.4909080289084	122.75176708772526	12	30	16	13	6	0.18444764934972063	0.3377547457553033	0.31242402768783667	0.16537357720713844	
7440000	-9985.794241784646	-9250.364567738545	-735.4296740461014	-9250.364567738545	1039.6116862654455	3.884824577769577	4.680006241129317E-5	0.38049564080188253	4.6805497237875837E-5	3.2561059690635786E-10	0.3846321617264278	-690.6088139438248	43528.65493437901	8231.859442258175	1321.3424472254649	485.660002097572	208.83415011756531	8	31	29	4	5	0.18444764934972063	0.3377547457553033	0.31242402768783667	0.16537357720713844	
7450000	-10004.01893697038	-9275.059621965776	-728.9593150046032	-9275.059621965776	887.9518886370479	3.902659471507729	4.8138162605255546E-5	0.48426568360342664	4.928452061243943E-5	4.782609027278349E-10	0.4529402599728089	-680.7057917971715	105229.25491000248	7976.66854370754	563.8212156513293	1211.5025518735818	120.96059127164142	5	33	16	15	8	0.19722498404059935	0.32817026425932655	0.31255788278898916	0.16204686891108397	
7460000	-10016.938893492188	-9258.017363065435	-758.9215304267533	-9258.017363065435	1107.803897576508	3.8218889122902664	3.2984294703593026E-5	0.566957825110396	3.4456398321953665E-5	2.4457185240902347E-10	0.4638875578406813	-710.581405541896	49472.47189607184	7561.473916699725	2088.7200576774117	2603.878272807214	79.81564721069087	5	39	19	6	8	0.1862594835149044	0.3154990098238137	0.31255788278898916	0.18568362387229184	
7470000	-10088.925904147365	-9269.417337361267	-819.5085667860978	-9269.417337361267	1931.086129582144	3.8218889122902664	2.1764136003307758E-5	0.4138097003344664	2.165604098169663E-5	8.929059633617854E-11	0.43864159458870794	-769.1851835501549	51799.316090541906	18562.921215762195	12064.726873595238	3147.7348586288135	103.77972849454325	5	24	17	26	5	0.19848259123170314	0.31946613315895683	0.30762376492303367	0.17442751068630544	
7480000	-10091.244871412135	-9269.289501779822	-821.9553696323129	-9269.289501779822	2616.652503503996	3.43942504338651	1.8518546028542298E-5	0.4727217080725203	1.758387062408729E-5	6.60817057461477E-11	0.45594449849813645	-765.8241237104143	113425.49981785168	9999.282848075494	39993.10748866788	5625.126391861433	354.9344078721668	10	22	6	33	6	0.19848259123170314	0.31946613315895683	0.30762376492303367	0.17442751068630544	
7490000	-10026.286069714088	-9287.34146844024	-738.9446012738484	-9287.34146844024	1242.3490663146615	3.391831580448498	6.090388754156993E-5	0.43093198866887533	5.790410807996367E-5	7.903279520778526E-10	0.45864224401010095	-692.6415201594343	18237.866567762543	6816.493328748436	7460.855038850996	1371.4700011025966	148.25733071400592	15	27	1	28	6	0.1889494319083791	0.3228169968159741	0.31887124764654007	0.16936232362910586	
7500000	-9989.714153075465	-9269.399856202665	-720.3142968728004	-9269.399856202665	1079.3799971936803	3.831459848969824	4.6966226092731746E-5	0.449724782285095	4.63385058341704E-5	4.435278045933429E-10	0.4589327204529734	-671.282158563472	41196.41698524971	2542.207390873496	8027.412225011149	1305.6262284622128	296.52899457132594	7	17	14	30	9	0.1789337616041732	0.33283266712018	0.317229345738815	0.1710042255368309	
7510000	-10025.148287057234	-9260.350444128262	-764.7978429289731	-9260.350444128262	1735.9396412188528	3.831459848969824	3.6451831928417926E-5	0.5712094040581054	3.542103709030647E-5	4.534522492451735E-10	0.6014422355065282	-714.596201863727	41863.7791821995	4146.452019997485	10827.002610989019	1282.8305785963653	922.1317049049607	6	18	15	32	6	0.1778290025302856	0.33283266712018	0.3183341048127026	0.1710042255368309	
7520000	-9937.644560205827	-9255.357391292011	-682.2871689138165	-9255.357391292011	423.7018546075648	3.831459848969824	1.0357358832197838E-4	0.5270917698082375	9.54763127106935E-5	2.383146597781689E-9	0.5004865666804188	-639.9411695368625	15094.866421616745	3808.7604558768235	864.9979964441874	597.5993894101332	53.87489099349653	9	30	7	25	6	0.1778290025302856	0.33803419349651764	0.3075858912919681	0.1765509126812277	
7530000	-9989.789426139994	-9258.916098842552	-730.8733272974415	-9258.916098842552	980.1050451788947	3.6433586074214004	5.2616317007917955E-5	0.6035084449790388	5.079144071209414E-5	5.935175205271545E-10	0.5088970830114378	-686.1053849965814	13351.838409443733	8976.642948433377	1011.709181140515	1048.1223819761287	344.9533423116932	13	26	24	5	9	0.18968854565053622	0.340211217860847	0.2957263481717175	0.17437388831689835	
7540000	-9989.677875934594	-9271.323054761375	-718.3548211732201	-9271.323054761375	999.7998601201539	3.7411824092164716	5.1043949125631305E-5	0.47313775341519493	5.175659438779476E-5	4.5313324147193727E-10	0.4394152843085602	-671.6728066405506	26701.32753010979	7160.980545513164	727.0370793657054	1915.9252158842064	92.05545833661638	8	30	25	6	8	0.19620613901931017	0.33369362449207307	0.3007487518315277	0.1693514846570881	
7550000	-9894.649406549019	-9260.243321243424	-634.4060853055935	-9260.243321243424	260.690405986788	3.4862069544706444	1.4896015337741215E-4	0.39618149784562745	1.532595301034976E-4	3.8603673155546855E-9	0.42448816908864584	-591.5853202505272	8081.238507541579	1582.208393142249	4540.321635042264	360.6828828760168	54.79786517831626	11	21	5	33	7	0.19620613901931017	0.32657549159358595	0.3007487518315277	0.17646961755557525	
7560000	-9920.847611488103	-9258.288108343497	-662.5595031446072	-9258.288108343497	369.72982206927674	3.4862069544706444	1.0340706586641627E-4	0.4749266309469284	1.0240763403878993E-4	3.0643009651607807E-9	0.5357594059489563	-620.688349512963	10564.294138253112	1058.8038475940969	2109.2061686249845	445.7381725191914	77.845124052628	9	9	22	30	7	0.19620613901931017	0.3212948159987635	0.30602942742635014	0.17646961755557525	
7570000	-9890.814646717485	-9267.201809975619	-623.6128367418656	-9267.201809975619	236.95825604573923	3.4862069544706444	2.0612316596296834E-4	0.5580623747326273	1.893470441865396E-4	1.3933378651644434E-8	0.6307080415195886	-582.9969909401876	8334.559822175805	1515.4054239211655	1529.7311372710885	387.7654441562254	24.18974141890228	10	5	25	30	7	0.1868279069705092	0.33279278252049194	0.3148671533457117	0.16551215716328632	
7580000	-9883.340174741275	-9274.131580076955	-609.2085946643194	-9274.131580076955	227.50369111259263	3.4657848364063617	2.3146184691977763E-4	0.521638142439403	2.3063731207939155E-4	1.6215464127235392E-8	0.5669262931939713	-570.3296878203672	5756.8677383497425	2188.39607692538	873.3880603840099	254.56844363485425	47.501043338648714	15	2	22	31	7	0.18222564203910363	0.328958592822624	0.31990722162125707	0.1689085435170145	
7590000	-9963.81921438254	-9269.857013434039	-693.962200948501	-9269.857013434039	751.702223890319	3.8289745449381685	7.539820129926889E-5	0.426304957606789	7.459295240692392E-5	1.2544957105559196E-9	0.4753305394493028	-649.4302073530324	20925.221468747543	3932.7830045149926	3729.0576257568564	687.7545125605438	138.46979895465407	10	5	21	34	7	0.18222564203910363	0.3330138931945899	0.3115658099686702	0.17319465479763543	
7600000	-9851.057316716877	-9241.034163479322	-610.0231532375548	-9241.034163479322	193.3800608180981	3.871504091255502	2.0940422136050353E-4	0.5507623973185782	2.129192100912183E-4	1.7150665692498673E-8	0.6196038696127492	-568.8983980041303	17379.536271015986	1218.8246772198859	1015.8307403601522	274.71881647779145	67.09778184553137	6	8	30	24	9	0.18190711123964473	0.32785405746665947	0.31704417649605954	0.17319465479763543	
7610000	-9914.163831307214	-9279.033024896085	-635.1308064111291	-9279.033024896085	243.66397514067262	3.871504091255502	1.4820642358047794E-4	0.4819598761437648	1.508876292088868E-4	6.274175181416524E-9	0.5415252222771806	-594.2389262629824	14601.838449796705	1262.231149249619	1012.4809442765943	402.6859070099798	30.149800890100778	10	4	38	17	8	0.18533575268598604	0.34280051562010805	0.3092620758627337	0.16260165583117137	
7620000	-9890.289432078089	-9267.93178767161	-622.3576444064784	-9267.93178767161	313.4903145425039	3.8115238195256564	1.8093513724891575E-4	0.5059225159540838	1.9958920358861162E-4	1.233391286078626E-8	0.5588530320380503	-580.5751495462575	7098.957827612191	5870.3888127597365	798.3396001581406	599.7241722024996	129.71878794556005	6	6	18	32	15	0.18533575268598604	0.3589278352851326	0.2935752717858323	0.16216114024304815	
7630000	-9912.737215272822	-9268.009232268532	-644.7279830042901	-9268.009232268532	284.2875364600173	3.8337598683794445	1.3422447131612784E-4	0.42091480129267644	1.533473730241988E-4	4.565156376111343E-9	0.4704153119377541	-602.0788640948437	13564.216373451278	891.8216859659206	772.6703444232081	1400.0672134105112	178.43410145647604	10	14	3	30	20	0.1875265864129632	0.3589821859173654	0.29138443805885517	0.16210678961081537	
7640000	-9964.053508183739	-9278.606101136196	-685.4474070475434	-9278.606101136196	536.6699439028913	4.273994739695717	8.066085237187584E-5	0.5415345165189434	8.063649229628478E-5	2.6985684231007905E-9	0.6410660220962457	-639.6073229778613	33475.91340723128	1464.466225453051	1386.9755718398335	1761.5645374004243	204.17057275376706	6	10	8	35	18	0.18898704057456564	0.35125843186218897	0.3076589362710421	0.15209559129220246	
7650000	-9975.115011951586	-9260.069181116884	-715.0458308347021	-9260.069181116884	597.5751161468506	4.027652534960362	6.70072681602841E-5	0.477746882285846	6.878839324267137E-5	1.290202597998343E-9	0.5280055766726706	-668.0684862049135	39761.3561803407	2417.8970801362966	3003.103045761826	1924.9955345060105	314.9290881172941	9	3	11	46	8	0.18898704057456564	0.3499461733236176	0.28648681329690645	0.1745799728049095	
7660000	-9959.500469029374	-9258.83954567502	-700.6609233543523	-9258.83954567502	524.2002267834414	3.7804629582196356	8.029889530304238E-5	0.5316604620682067	7.884831537620195E-5	1.7875869643088476E-9	0.5634888194100629	-654.6641370516746	20858.87447248909	5901.706650656639	1695.209766513033	2022.3444261028797	347.27606503849563	9	7	6	38	17	0.2014200475541095	0.32860243267326644	0.29788824366695693	0.17208927610566635	
7670000	-10014.294262132613	-9268.357858230413	-745.9364039022007	-9268.357858230413	1063.9682405109204	3.7804629582196356	4.731292841442024E-5	0.7711423902719837	4.481295371201753E-5	1.5273200045039358E-9	0.8512226378923877	-695.8255567146794	43153.9744882337	12366.805040193001	2903.3954994667497	3585.105216812892	681.6359622130162	11	2	24	19	21	0.17708786386464961	0.3613900665271908	0.2979524358562049	0.16356963375195396	
7680000	-9989.531311914569	-9260.737256383703	-728.7940555308649	-9260.737256383703	672.9974601773063	3.6450769442131343	6.323525620860898E-5	0.6839138496118237	6.189333537821789E-5	1.4697998867687246E-9	0.6343309370643684	-681.5545859859006	22822.64314859437	8524.963451534464	4141.256221178835	1626.9899067230879	376.03984159660854	7	3	37	14	16	0.19438629668205057	0.34409163370978985	0.3026300701751486	0.15889199943301024	
7690000	-9918.649934939294	-9265.839454463972	-652.8104804753228	-9265.839454463972	279.27128844052345	3.6450769442131343	1.583261476950123E-4	0.6468874075225429	1.5650928965284762E-4	8.093775043568867E-9	0.5992871084201924	-608.798057675637	3450.8568985154943	7914.316140773966	2145.7871393632618	991.6234501151949	354.38387124770156	2	2	33	14	26	0.18889572123699494	0.3514180221764218	0.3007942571535723	0.15889199943301024	
7700000	-9961.061149030575	-9270.236262409415	-690.8248866211601	-9270.236262409415	438.0585566840644	3.9541574458244875	9.848295482552668E-5	0.6884865874631966	9.46334239430449E-5	3.945420402411045E-9	0.6934442051603706	-645.1619329325639	17466.93674461713	6574.626453413344	2732.8194055148742	1120.4623324791621	195.2030713464779	5	7	27	28	10	0.18889572123699494	0.3514180221764218	0.3007942571535723	0.15889199943301024	
7710000	-9988.054802798099	-9283.18606291193	-704.8687398861692	-9283.18606291193	640.1853439318126	3.9541574458244875	8.351200101037079E-5	0.7245850581908762	7.549706190367098E-5	2.815968287538333E-9	0.6958549154719423	-653.5232851178881	192766.90480885588	29849.095572919217	4146.132100053363	610.5890674937228	228.7683343126464	1	5	36	27	8	0.18889572123699494	0.3514180221764218	0.29799348360565464	0.16169277298092785	
7720000	-10081.288258750126	-9286.492713425096	-794.7955453250312	-9286.492713425096	1429.1450734515274	3.916219106774428	2.97315557578743E-5	0.6615761599267416	2.7270789438198895E-5	2.2418598345196186E-10	0.5748901054597223	-742.3712008092214	69870.25066757435	37078.088574819616	16080.69179109826	1878.5659347334959	687.0076314296472	7	11	22	36	1	0.19041645402096216	0.3318038925160999	0.31593184689852594	0.1618478065644113	
7730000	-10085.852785297513	-9269.11170065076	-816.7410846467533	-9269.11170065076	2193.1829339107335	3.8009785443477324	1.9913850224224633E-5	0.506247698259001	1.8898721055467295E-5	7.350968674180115E-11	0.46707225870658764	-764.2193823091538	74525.74495999044	20104.78718436908	21887.4869913484	3113.507788283824	870.467000161374	7	31	1	29	9	0.20414302602857506	0.30979596397690257	0.3070728214221241	0.1789881885723975	
7740000	-10092.41279438448	-9263.185039878916	-829.2277545055641	-9263.185039878916	2985.437008723589	3.2521573406688966	1.776026596521246E-5	0.5624944488910013	1.7364363723412312E-5	1.0281850441856552E-10	0.5908334472541509	-773.0804288806237	147680.85686053731	163186.55685559628	16609.328368438073	3043.95692497	2552.2574243831614	3	2	31	20	21	0.18697127342871456	0.3248010257128297	0.3184887727506059	0.1697389281078491	
7750000	-9991.110485963822	-9253.291793605858	-737.8186923579635	-9253.291793605858	750.6804585485393	4.135556375065206	6.360236206524276E-5	0.5969681384634894	5.956857566619671E-5	1.2597089562084455E-9	0.585699302830998	-688.6972781815828	44849.76365185302	9125.933183963374	8794.475132360114	872.9383151195259	597.3528211289263	5	21	10	39	2	0.17827224696519536	0.3248010257128297	0.32455187512839506	0.1723748521935791	
7760000	-9998.224933557962	-9269.163745577167	-729.0611879807944	-9269.163745577167	735.3484975907155	3.9369002541213067	6.572224395999606E-5	0.6091054645011769	5.922888070637185E-5	1.0721980808491656E-9	0.5369103583889716	-680.5376944124863	85260.44206078784	10205.219868156546	3223.1000759178273	963.3150399527703	142.30291616088692	2	29	15	25	6	0.17690617791867622	0.33352609271145484	0.3184289039395376	0.17113882543033057	
7770000	-9932.622381738334	-9248.744248850213	-683.8781328881214	-9248.744248850213	371.7783906631146	3.9236176656865887	1.098742521197368E-4	0.576355400084699	1.0775755899164638E-4	3.4546905453938633E-9	0.5446813978765733	-640.7152683822981	8714.689956817207	2495.1288516080876	4060.902303122281	427.74213721837134	72.05476988055864	9	3	28	36	1	0.17690617791867622	0.33352609271145484	0.3184289039395376	0.17113882543033057	
7780000	-9878.836106202267	-9238.379937369245	-640.4561688330217	-9238.379937369245	280.5875970799132	4.144388331881125	1.543436900105898E-4	0.5705677233327732	1.4864132474015903E-4	7.92364960070297E-9	0.6098834168184097	-597.9449470385949	13193.58464356654	851.0083853056398	1916.9166207125922	367.985278365662	46.23218719113906	7	3	32	30	5	0.17667679853706603	0.3308727279158056	0.3224028750244734	0.17004759852265422	
7790000	-9924.553019180225	-9270.648325062077	-653.9046941181475	-9270.648325062077	325.2237058278987	3.886010160577368	1.4089278667771051E-4	0.5856620645094313	1.3575468159018352E-4	5.780716244494985E-9	0.5557449011980609	-609.657017644811	16291.9220701927	8389.353638700753	1314.2597738031927	670.1988929565797	191.78170184433048	5	1	46	20	5	0.17667679853706603	0.32812405314339155	0.3094935317171029	0.18570561660243876	
7800000	-9884.345837359475	-9260.881337423813	-623.464499935662	-9260.881337423813	256.35574025456594	3.886010160577368	2.0480393382004108E-4	0.5399191480205919	2.015937795854653E-4	1.1340324392362872E-8	0.5162794765827512	-583.3068975926834	4051.1270226201786	5675.147580785681	695.324591842176	303.99355423681317	53.40473964591888	1	5	48	19	4	0.17814967552746971	0.32665117615298783	0.3094935317171029	0.18570561660243876	
7810000	-9879.121585698182	-9271.919840236464	-607.2017454617173	-9271.919840236464	264.2067402429036	3.8184764423904025	2.6711750905369355E-4	0.573182176429601	2.4608613380883095E-4	2.7020861925115187E-8	0.6538873241960826	-565.0886350752805	7802.894149349739	11293.190317732182	835.036129736935	263.6034958907774	32.16928561830962	4	2	39	28	4	0.2069370944193568	0.3245363740167101	0.3077633983761469	0.16076313318778546	
7820000	-9871.576942345717	-9265.288624611061	-606.2883177346557	-9265.288624611061	278.3100160140106	3.6651295081547692	2.7425375722903595E-4	0.4800511997716916	2.590022901131446E-4	1.3178009835323023E-8	0.45288775018904975	-567.2852940355388	5610.581748270708	2810.95590109081	824.8139359350859	275.88220305932947	30.890268251545503	5	8	27	29	8	0.2069370944193568	0.3308711321851556	0.3014286402077014	0.16076313318778546	
7830000	-9868.340675705555	-9262.746883795518	-605.5937919100363	-9262.746883795518	215.06640715644247	3.6651295081547692	2.6924770610900137E-4	0.4776805855593698	2.6389514417175574E-4	1.683204089034685E-8	0.4867305503309793	-567.293732401769	7176.457183766664	4273.742429218476	554.5785167932933	85.75628913805748	27.49633160614455	1	14	53	6	3	0.2069370944193568	0.3308711321851556	0.3014286402077014	0.16076313318778546	
7840000	-9917.50602697178	-9255.712343512538	-661.7936834592427	-9255.712343512538	363.95770562807303	3.831895784296988	1.3096630872744654E-4	0.4129865874104474	1.3073679541960294E-4	3.874005451469266E-9	0.45421453193150935	-622.1382231178801	7021.779685294972	621.7640194257967	1086.0053368681424	462.93859235569226	41.832646892441026	18	5	46	2	6	0.18705991555594456	0.3398467041810029	0.2891619599963602	0.18393142026669165	
7850000	-9950.691415236117	-9273.938977833992	-676.7524374021255	-9273.938977833992	400.8508705141034	3.831895784296988	1.0566658473081722E-4	0.35363692664659263	1.0019514352384634E-4	1.2636354590848626E-9	0.3483112598192655	-637.0266378083329	13080.74695436968	7667.41253878137	910.0575456195288	65.68426241267925	16.0960116736989	16	2	51	7	1	0.18705991555594456	0.3398467041810029	0.2891619599963602	0.18393142026669165	
7860000	-9974.396141677555	-9264.252407582519	-710.143734095036	-9264.252407582519	577.718184876932	3.868099664215787	7.46400117693856E-5	0.46254323554707316	7.363223893067959E-5	1.0838558977678326E-9	0.4537956906492708	-662.4358171754017	65996.7412009417	11593.816873066078	1398.578235713845	1474.5560920627229	61.811623380466465	3	19	24	23	8	0.18705991555594456	0.33213655506822604	0.29248173128033933	0.18832179809548935	
7870000	-9944.163432582394	-9257.020989692717	-687.1424428896769	-9257.020989692717	487.8834932244203	3.868099664215787	9.684586647890172E-5	0.4160465946246797	9.395478290854367E-5	1.7923054158930709E-9	0.45344995694193474	-643.165324482583	13579.584929872799	6054.447880096523	1486.6712891944162	1388.2740699954982	25.029976920992056	5	18	26	20	8	0.18585767350516036	0.33213655506822604	0.29248173128033933	0.18952404014627355	
7880000	-10033.871602593199	-9258.112667702599	-775.7589348906001	-9258.112667702599	1229.947126253731	4.011370224278354	3.2683205141182055E-5	0.567887568329197	3.250564974497751E-5	3.946482872502484E-10	0.6047522603749348	-723.3602962506168	149756.41854272244	21241.93070133086	3165.395141174717	4050.250929836143	105.29969553923965	3	24	24	19	7	0.18585767350516036	0.33213655506822604	0.3206668640042958	0.1613389074223171	
7890000	-10017.185267348932	-9258.328453886525	-758.8568134624068	-9258.328453886525	908.4775528219415	4.011370224278354	3.7612338093062544E-5	0.4705783857025371	3.9796092927411286E-5	3.3330256974633715E-10	0.4683886428588266	-711.2400577454463	18878.187811508735	15193.20680575018	4319.103833398827	2684.0428346746535	62.158558167459674	18	6	2	44	7	0.18297399606714754	0.3453223479675784	0.3053712136947352	0.1663324422705382	
7900000	-9952.475192406859	-9267.688024666808	-684.7871677400511	-9267.688024666808	368.1956874817916	3.472925919829248	9.428833450967001E-5	0.4954133833467517	9.528016803579433E-5	2.7858650602530262E-9	0.5285716369099779	-641.409275547803	9052.369426496773	4628.119204549779	3543.7157302984738	890.2959469109417	10.111647700871792	16	8	10	38	5	0.18297399606714754	0.3397916425268779	0.3109019191354357	0.1663324422705382	
7910000	-9962.612905991828	-9251.588465174142	-711.024440817685	-9251.588465174142	537.7315086337412	3.5667407757020775	5.9286515392197895E-5	0.45989594582798626	6.105927189043226E-5	8.996424115778505E-10	0.49604340440399014	-663.5316502145638	27781.493819996766	11775.201674206999	7637.791422930761	1514.3376193772551	6.4119844651214795	3	3	21	44	6	0.18297399606714754	0.3436817511779235	0.2971201074387862	0.1762241453161421	
7920000	-9926.900309508183	-9261.036284225498	-665.8640252826843	-9261.036284225498	302.1915801854091	3.9577026911088717	1.0707419923271832E-4	0.4048583910671371	1.1429051459756705E-4	2.244251176739189E-9	0.4212528000751904	-621.9158707769994	9374.112026591925	4855.7859944738275	4720.2613038573545	1046.115688725657	5.943507909781519	4	11	24	31	7	0.18297399606714754	0.33335192614938103	0.30744993246732866	0.1762241453161421	
7930000	-9915.306033489534	-9275.554862723426	-639.7511707661093	-9275.554862723426	282.09947665608803	3.7229702049889477	1.1956970750800853E-4	0.3048260391496089	1.2464782853724971E-4	1.6246813809153572E-9	0.3335790858617931	-598.459626870234	8984.010188357597	2149.0897334876026	2582.6885908913086	557.6558622324245	1.8943708675258941	8	16	11	35	7	0.19143266102781964	0.3329094090753787	0.2994337845806589	0.1762241453161421	
7940000	-9867.901022557431	-9258.493330873956	-609.4076916834752	-9258.493330873956	182.34785554277653	3.597824105543606	2.1689526171105925E-4	0.475643533541468	2.0391165780411956E-4	1.136487118557914E-8	0.5025806059491624	-569.5595387482532	5760.594723695279	1607.4351799255414	1511.9358299686842	455.18925532537816	1.1216135532536533	9	19	12	30	7	0.19143266102781964	0.3329094090753787	0.2994337845806589	0.1762241453161421	
7950000	-9874.914619333158	-9260.274196874378	-614.6404224587808	-9260.274196874378	236.3580755037705	3.3208510881726396	1.5431079561290052E-4	0.46487485428261716	1.5607194346197668E-4	6.5384034303986434E-9	0.5138945567159798	-572.3731212618726	7023.0099668258445	9981.52227344169	1091.590055486325	532.6584513028729	0.5733738379930003	7	5	25	33	7	0.19143266102781964	0.3329094090753787	0.29945916740628575	0.17619876249051525	
7960000	-9854.261599956535	-9262.600757136404	-591.66084282013	-9262.600757136404	180.31990484066904	3.6037913108374617	1.8385847678302825E-4	0.5088558805660259	1.9602090876713924E-4	1.2889735434208698E-8	0.5738918352507258	-550.9768451614352	4413.998855258776	5146.394824319652	615.8115940388292	590.8142129217435	0.1726700929428135	1	11	14	44	7	0.19143266102781964	0.31821409979494775	0.31369071790543035	0.17666252127180163	
7970000	-9866.25347255966	-9266.052085096851	-600.2013874628086	-9266.052085096851	218.5871405028841	3.494191814499604	1.5746269236522692E-4	0.4748541555028661	1.6771623711091672E-4	7.044740304070197E-9	0.519165192166376	-550.0717090335822	8586.953927140688	26784.538426203173	35169.08932821325	851.8000567415951	0.19960211222504612	3	1	2	64	7	0.19143266102781964	0.3225361700557122	0.31369071790543035	0.17234045101103715	
7980000	-9950.475878511443	-9270.299871300578	-680.1760072108655	-9270.299871300578	557.5982086066832	3.494191814499604	5.4867409694084723E-5	0.5361546265033291	5.9194299726696813E-5	1.2047321869458422E-9	0.5979536174573126	-629.3173052655004	62109.70820288989	75191.24387136	2295.1736286244636	1735.2309043462965	0.7352760321285329	2	3	13	52	7	0.19526379524093296	0.3225361700557122	0.31369071790543035	0.16850931679792386	
7990000	-9923.080215720547	-9290.71461574108	-632.3655999794665	-9290.71461574108	367.1973886423984	3.494191814499604	8.609698288682256E-5	0.49374266464958105	8.940544278617726E-5	2.7722671187586475E-9	0.5657198502029154	-587.714380136401	13905.768947456745	13660.255128597082	1177.756139420463	966.9728190224196	0.18245586971874297	5	7	33	25	7	0.19038442274349576	0.3259598885866243	0.3133441831268756	0.17031150554300378	
8000000	-9923.28797002699	-9266.138619089208	-657.1493509377818	-9266.138619089208	417.12434811621165	3.494191814499604	8.307634088762461E-5	0.47938971036486955	8.150685974868513E-5	1.979759506056546E-9	0.5346584233904291	-609.8847167685049	52702.87251308969	23198.865612185422	2353.991349426009	785.0282776514798	0.6466574373464771	1	7	34	28	7	0.1941091782799659	0.32589900438531577	0.30961942759040545	0.1703723897443123	
8010000	-9952.838254254628	-9264.497862256294	-688.3403919983339	-9264.497862256294	459.947551907931	3.793151261353929	8.209363673119493E-5	0.443958913560537	7.845051545924862E-5	1.5273910261967264E-9	0.4829369745274088	-641.5016082397752	31244.398635091115	14715.711378252001	3294.6228885312403	1347.1280001053758	2.28088950573361	8	8	20	34	7	0.1941091782799659	0.32589900438531577	0.30961942759040545	0.1703723897443123	
8020000	-9929.77080519481	-9275.848730896514	-653.9220742982959	-9275.848730896514	347.39286111971796	3.793151261353929	1.061657422781716E-4	0.376246251283367	1.0719907916783292E-4	2.0051258899770885E-9	0.40705746887773414	-609.2161401983224	43509.20389252999	1168.683248449626	2109.6914784464243	716.9988017366105	0.9823763882508412	9	13	23	26	6	0.18875445583274822	0.32589900438531577	0.30961942759040545	0.17572711219152998	
8030000	-9844.621835677564	-9263.474896172527	-581.1469395050381	-9263.474896172527	148.2311396705054	3.691690815637131	2.2497025847632743E-4	0.4202740552681418	2.4336947132335787E-4	1.142089109031567E-8	0.4465481284718179	-541.4708069123326	5071.6824371169805	1235.4064730749058	1771.376203268304	436.4453921203783	0.15477202015735556	12	13	6	40	6	0.18875445583274822	0.32116415010938193	0.30961942759040545	0.18046196646746385	
8040000	-9884.077711207265	-9263.700728481926	-620.3769827253388	-9263.700728481926	289.62051850236855	3.497451613757946	1.1432123877468967E-4	0.4389289537250543	1.2327744800852547E-4	3.814118756582113E-9	0.5024869975158034	-579.2992624649512	9393.157672322062	1394.8815925500148	530.3292090596682	975.379991272648	0.5359364799889937	10	30	20	11	6	0.18875445583274822	0.32116415010938193	0.30961942759040545	0.18046196646746385	
8050000	-9867.746083543143	-9266.879809828326	-600.8662737148168	-9266.879809828326	183.86884517706028	3.517789115256713	1.9220338778263088E-4	0.3571075859077847	1.9912006399660216E-4	5.622378179104008E-9	0.38064608443076275	-562.5321025887221	7422.786486856797	1140.2075383682093	377.222670484025	457.01885592170123	1.1949481470047283	10	32	10	19	6	0.18875445583274822	0.32116415010938193	0.30961942759040545	0.18046196646746385	
8060000	-9881.456538361828	-9275.501187483997	-605.955350877831	-9275.501187483997	183.37771594382872	3.4746766794807233	1.9008988733040347E-4	0.39278527879501335	1.9759608202848171E-4	5.7646557660039994E-9	0.39164038686744773	-566.4773783733742	13555.353848376477	1103.4504266907702	275.86254330539197	434.8568475698901	1.1524069403967079	8	39	20	4	6	0.18875445583274822	0.32116415010938193	0.30961942759040545	0.18046196646746385	
8070000	-9860.70835759858	-9257.588751895311	-603.1196057032689	-9257.588751895311	215.0588026859093	3.6681543403056924	1.5425249480309274E-4	0.48333024241396927	1.5850533156733788E-4	5.803123127508216E-9	0.4818115361432635	-558.2569133265686	34951.59895980108	1819.9658080907361	291.92422110612216	994.5947294441647	0.7336039212436365	4	33	26	8	6	0.18875445583274822	0.32116415010938193	0.30961942759040545	0.18046196646746385	
8080000	-9833.068316819608	-9253.683844135132	-579.3844726844754	-9253.683844135132	148.69417416880043	3.6681543403056924	2.3525862267585138E-4	0.4652467668226796	2.3536607576995854E-4	1.180398447376654E-8	0.46470632293883063	-542.42014292768	7632.2742646874185	1529.61496425787	329.94633088292136	139.76835805362333	0.5489330464691815	4	31	35	1	6	0.18875445583274822	0.3248489314535883	0.29528275763723766	0.19111385507642525	
8090000	-9905.02652272304	-9267.51484133829	-637.511681384749	-9267.51484133829	269.4257595471549	3.932985178918831	1.5453054890701186E-4	0.5140118707655619	1.6101402834198242E-4	6.773173302195331E-9	0.5199946535408472	-594.8355889306582	21679.580376982703	1791.9382535477487	1273.325947510067	581.9065938693077	13.924550861867125	6	25	8	32	6	0.1771951782728844	0.33458566723261624	0.31661533780249285	0.17160381669200594	
8100000	-9955.046809643072	-9267.249107539401	-687.7977021036711	-9267.249107539401	371.2377203853771	3.6191203109958354	9.88903695826682E-5	0.5773123599529539	9.064505147785111E-5	2.46506159863504E-9	0.5594305002887173	-642.3026487485141	17290.659684765753	5378.050871551706	3007.0901322025657	1622.1836261052104	54.68985028226889	10	8	2	50	7	0.1771951782728844	0.33458566723261624	0.31661533780249285	0.17160381669200594	
8110000	-9879.325286829066	-9252.046333556256	-627.2789532728099	-9252.046333556256	211.10920591901274	3.3176264020601254	2.035504229429143E-4	0.6046040415075193	1.7698015695242293E-4	1.716913095153312E-8	0.6710691318683629	-586.3499050068878	12106.288120518682	1338.0637208565652	453.3091012296305	622.2177672453244	10.929188538953706	8	11	3	49	6	0.17963868733435034	0.3321421581711503	0.31661533780249285	0.17160381669200594	
8120000	-9898.71551293453	-9261.294208099163	-637.4213048353677	-9261.294208099163	241.45945992478138	3.333133667660167	1.514023139938691E-4	0.6189203823408572	1.458288359928264E-4	7.857795175448997E-9	0.6020602218862703	-594.4292454669603	14828.593553465433	2009.9198989893375	1571.0169232467797	861.5800497054942	2.113540561894214	5	19	1	46	6	0.19272324185735032	0.3321421581711503	0.30353078327949284	0.17160381669200594	
8130000	-9894.66385747682	-9278.035247207737	-616.6286102690824	-9278.035247207737	208.12189354301907	3.69859257732186	1.80025819621301E-4	0.45768562139226343	1.833260756179692E-4	6.904915677403501E-9	0.4654869500164329	-574.9705278160754	9897.142611649317	2371.296583484986	1538.6800276184497	748.8830615187628	2.409303109889594	6	7	3	55	6	0.19272324185735032	0.3321421581711503	0.2986578697175948	0.17647673025390404	
8140000	-9953.150589177652	-9258.888878189267	-694.2617109883843	-9258.888878189267	484.6922920893715	3.5823046403013628	7.877851112534718E-5	0.5536616574445652	7.833126923171747E-5	2.3038959496695283E-9	0.6221000577977894	-645.4406123489032	50561.31251108312	32181.833021108963	2173.9068336613304	1442.1341040372338	3.1679124977707946	1	7	17	46	6	0.19272324185735032	0.3321421581711503	0.2986578697175948	0.17647673025390404	
8150000	-9957.232085301235	-9278.87396876667	-678.3581165345656	-9278.87396876667	471.6777552302906	3.5823046403013628	8.692438206036713E-5	0.4208132102171955	8.6741866646637E-5	1.936368733280415E-9	0.4855593327389782	-633.3529532393285	32453.772071938773	3709.8211477183063	1638.7214059545624	1380.9614117034037	3.087508065823822	8	9	11	43	6	0.1909791291571973	0.3422945885450079	0.2986578697175948	0.16806841258019944	
8160000	-9934.337684079825	-9268.254755554257	-666.0829285255684	-9268.254755554257	387.68257554544635	3.648814165222223	1.0904887959601773E-4	0.4616564568325335	1.0522475084821949E-4	2.780257780063336E-9	0.48692977865485704	-622.1741166387096	17543.99249802523	8849.589443663874	1298.2998748270982	798.5710010171578	6.750364854295184	9	1	45	16	6	0.18537482358359378	0.35243933461534943	0.28654853753136	0.17563730426969618	
8170000	-9921.565631607984	-9250.9123594671	-670.6532721408835	-9250.9123594671	398.0064826899965	3.648814165222223	9.306624958646446E-5	0.5224430348545348	9.528859515694097E-5	2.3664625559890586E-9	0.5114380117370007	-627.5283249110254	16660.92780771041	1186.5839709116626	1590.9500568787325	942.1923009361577	13.559041035980758	12	28	13	18	6	0.19317805619429956	0.3446361020046437	0.29466093061717524	0.1675249111838809	
8180000	-9941.560041991454	-9259.30615235642	-682.2538896350345	-9259.30615235642	461.4738825939957	3.884744999872022	9.858783721914828E-5	0.5643096184318841	9.51009205342666E-5	2.4297237884532205E-9	0.5016789040862879	-636.5023304727787	29283.55485328245	1260.9391269513706	2300.077339914462	1363.834396911683	50.631580290514805	8	47	14	2	6	0.19317805619429956	0.3436612176328714	0.29563581498894753	0.1675249111838809	
8190000	-9974.756803288285	-9247.619949601263	-727.136853687022	-9247.619949601263	932.66906801893	3.8213768939003607	4.818445490997483E-5	0.5935971307627022	4.445249629148336E-5	8.916805585649235E-10	0.6444135766637126	-682.068395948921	73530.61150073908	2768.861263325681	2582.4758015194643	148.00271141059423	27.188649568666516	4	30	37	3	3	0.19317805619429956	0.3401614180542885	0.2991356145675304	0.1675249111838809	
8200000	-9966.6339174714	-9253.733468825005	-712.9004486463947	-9253.733468825005	851.633884184299	3.8213768939003607	5.452063045008844E-5	0.5510610119635794	4.664563279885724E-5	8.368793787354783E-10	0.5860219943036703	-669.1050688370951	131191.34149302222	4263.144573408082	2146.145151383554	5.862582838671326	8.028687535264995	3	47	21	3	3	0.1884277024961234	0.32409682472068374	0.31922611351395574	0.16824935926923648	
8210000	-10010.113656355865	-9261.98621965897	-748.1274366968954	-9261.98621965897	1244.254987192961	3.98175641226733	3.5785528978856205E-5	0.4590652338657533	3.248418671036607E-5	2.326581802810002E-10	0.44544877884248374	-702.5551658399781	243426.83730077842	5954.562795570238	2975.6650227786354	23.333187060272678	3.472036707900989	3	46	23	2	3	0.1940481164492823	0.32917205075996786	0.3061010882807754	0.17067874450997378	
8220000	-9873.026003118965	-9259.183000706274	-613.8430024126909	-9259.183000706274	274.5827845592139	3.9983007586128356	1.5331635817628826E-4	0.4437366596144201	1.48418344301898E-4	5.813339441358555E-9	0.4805184940464994	-577.1392991347311	18486.669606791183	1061.9081375584478	830.761779694005	1.8207175610294484	3.1444904639996	2	52	17	5	1	0.18725400268345996	0.32892168708193475	0.3061010882807754	0.17772322195382922	
8230000	-9892.44911632703	-9305.147800182798	-587.3013161442318	-9305.147800182798	205.9680680903154	3.7961089333846645	1.9212314665860498E-4	0.39077983972984176	1.9461686878156199E-4	7.824177138975542E-9	0.44868563481317403	-551.8949362972747	25721.949668620888	800.6134379626536	521.0767214734517	3.1011359379182424	1.2422013096541211	3	47	21	3	3	0.18725400268345996	0.32892168708193475	0.3061010882807754	0.17772322195382922	
8240000	-9866.065386119773	-9258.343402181019	-607.7219839387542	-9258.343402181019	228.19695789095914	3.3339831769108237	1.7109815941397256E-4	0.44407673703159106	1.7343004973021091E-4	8.494699649390024E-9	0.5125342937261229	-570.5002298491579	27810.225511339944	1126.94359211769	536.6633972244142	17.806899554688876	0.5768182289851151	4	27	39	2	5	0.1974085570445024	0.32892168708193475	0.31157982159328984	0.16208993428027238	
8250000	-9976.007233252982	-9282.103779349736	-693.9034539032457	-9282.103779349736	714.069318057272	3.647579493518132	5.7612109366249906E-5	0.40372986522141374	5.4672659837223097E-5	6.684834636367301E-10	0.44929595383875953	-653.2998442160591	31101.780350755103	4247.736918161016	2045.473577421923	28.183009002285157	0.8396227709989867	4	32	34	2	5	0.2047164958722098	0.32161374825422734	0.30089177351448787	0.17277798235907435	
8260000	-10095.23849638672	-9272.735912710892	-822.5025836758279	-9272.735912710892	2577.401648884111	4.2341474705943325	1.6111111621427306E-5	0.4207800514597146	1.559276395456743E-5	5.274641434247321E-11	0.4720558576953359	-772.2182116000606	263088.47283442935	32080.766546481264	4691.94123396643	284.0442445349113	94.52530790795367	3	21	46	2	5	0.1796992505803057	0.32161374825422734	0.325909018806392	0.17277798235907435	
8270000	-10093.753800464716	-9271.882791355732	-821.8710091089841	-9271.882791355732	2361.709062542685	3.5560307011380132	1.7568234668777373E-5	0.49517327918975	1.695619534416877E-5	9.092230986986279E-11	0.5396572181260262	-772.1964543171079	118594.79123689089	14599.446018508632	7383.4094301640525	784.7271515324212	135.25389779581954	8	28	34	2	5	0.18446114682325498	0.3293968022585694	0.3133640685591006	0.17277798235907435	
8280000	-10151.50001695781	-9263.816399765206	-887.6836171926045	-9263.816399765206	6722.944674485254	3.9160258266802765	6.273660972073409E-6	0.5079099129570237	6.483393523130429E-6	9.759721072731423E-12	0.48876471718299225	-829.4586105221968	368660.9372260451	30358.977471298684	9661.498361729833	21980.518382901602	424.56031844502377	6	31	28	5	7	0.18185152642655203	0.33370334591487905	0.3133640685591006	0.17108105909946764	
8290000	-10127.114817216834	-9267.564827046412	-859.5499901704226	-9267.564827046412	4384.766270154494	3.559732129356953	9.286357416110016E-6	0.5027394478797074	9.470434220673248E-6	2.6837285200462922E-11	0.54144081294887	-799.7986165999542	248279.84369549787	18633.19021570493	6549.818519252804	33788.22807035081	225.90406058749926	4	40	21	5	7	0.18661650501980245	0.3289383673216286	0.30759767158770734	0.17684745607086086	
8300000	-10022.118624346116	-9257.971636143555	-764.1469882025611	-9257.971636143555	1556.9609397739446	3.731656016999945	2.9935892983754176E-5	0.5067585919241544	3.0737257845649346E-5	2.882663548084187E-10	0.5138186815400715	-714.3788165302092	81164.49424792334	9977.782762329218	1593.0420878606676	3053.7130298745387	52.757044805523584	6	35	20	10	6	0.17779258067424014	0.33776229166719096	0.30759767158770734	0.17684745607086086	
8310000	-9993.359675085037	-9250.571813608496	-742.7878614765415	-9250.571813608496	1068.7122928512306	3.799939822871541	4.082004030854264E-5	0.48937530786647926	4.195787709607745E-5	5.142049480544896E-10	0.5415290593198823	-694.5369031525252	66855.68548175483	4083.4035822601772	1740.6112988367336	2677.548668514978	101.18342915475039	6	35	11	19	6	0.17779258067424014	0.33776229166719096	0.30759767158770734	0.17684745607086086	
8320000	-9966.815115099434	-9273.432622629925	-693.3824924695094	-9273.432622629925	581.386401160897	3.661421540644071	7.134909639585068E-5	0.45610068007081456	7.425355838707574E-5	1.2587372447426934E-9	0.47291885421682334	-648.2684815332694	23147.844311895722	3083.4124413345567	1234.6372268594346	1974.4711863746172	15.878445039162887	5	36	24	6	6	0.17607874045529057	0.3394761318861405	0.30759767158770734	0.17684745607086086	
8330000	-9886.199514195077	-9257.598520392517	-628.6009938025594	-9257.598520392517	294.2558743063348	3.897345870459129	1.7184573533243874E-4	0.5273781223552425	1.789784885907274E-4	9.821492718273492E-9	0.5224002359994117	-587.3284418748082	12350.19650830995	1094.0437438228753	353.6906349581145	734.7695449902013	9.009803196590934	3	38	15	15	6	0.17607874045529057	0.3394761318861405	0.30759767158770734	0.17684745607086086	
8340000	-9888.211020189869	-9265.512456357505	-622.6985638323636	-9265.512456357505	302.2700050845552	3.897345870459129	1.621292297125607E-4	0.5509061016905191	1.480708462623325E-4	8.096734464289555E-9	0.5593733975659317	-579.5227379017227	28196.456798605865	988.1271998128317	246.25193238353515	707.3486567927936	12.239863678087298	3	42	17	8	7	0.17262405561617045	0.34293081672526066	0.30759767158770734	0.17684745607086086	
8350000	-9903.80954398315	-9266.642722566954	-637.166821416197	-9266.642722566954	376.1061027023248	3.831346147361878	1.9768259514890978E-4	0.5610613417145738	1.7320380561725493E-4	1.572774428979647E-8	0.604684351587424	-593.4086500571723	19411.98754779805	1221.8652582864436	226.34964006181295	870.4264972852776	51.96629122078341	8	39	14	9	7	0.17911920078407717	0.33643567155735393	0.30759767158770734	0.17684745607086086	
8360000	-9897.295478970724	-9241.476180606674	-655.8192983640494	-9241.476180606674	402.7933175123845	3.8330425852708507	1.2087659279266196E-4	0.5153445321137112	1.1212484062688037E-4	3.814022486748809E-9	0.512632782558534	-612.06997482452	12260.487980715074	2048.8530850322622	628.7251138835004	1620.955299974536	15.268667300825161	8	33	26	3	7	0.1834254774744114	0.35110476745473934	0.3021563307659816	0.16331342430486695	
8370000	-9930.34107215021	-9250.851969060188	-679.489103090022	-9250.851969060188	506.547008363099	3.871852513316844	8.480096786069826E-5	0.5169373308422305	7.886390535376884E-5	1.894052791125854E-9	0.5298935734601441	-635.0803176647462	15785.282765778898	1542.9383532846073	958.1408438006008	2004.3474026647687	74.27954767309592	8	35	23	4	7	0.1834254774744114	0.35382390508799083	0.3021563307659816	0.16059428667161546	
8380000	-9973.758344479427	-9269.159718300445	-704.5986261789824	-9269.159718300445	755.7727139001335	4.165151962583378	6.023997194440628E-5	0.4993435772886884	6.009845813191597E-5	9.674569332594503E-10	0.501708305379074	-658.4619290122283	28730.011211267472	4081.4328983177847	1118.2120684590402	1979.609187447058	93.90649055257497	8	28	31	2	8	0.1834254774744114	0.3426593232742133	0.3021563307659816	0.171758868485393	
8390000	-9936.375789014823	-9267.837397795844	-668.5383912189799	-9267.837397795844	509.34741573055413	3.9874037187607874	8.083389452567351E-5	0.47899189336506875	8.482093712449221E-5	1.969603905257894E-9	0.5103780061008789	-621.6848263556176	33939.54475760762	2152.5005682961087	608.3627865954355	2134.362857503141	135.750103867149	7	30	29	4	7	0.1735339497736388	0.3426593232742133	0.3120478584667542	0.171758868485393	
8400000	-9905.974504268277	-9268.661142507848	-637.3133617604293	-9268.661142507848	339.65645812734203	3.834637842069472	1.181962432987127E-4	0.5109751784236013	1.2212886359538866E-4	3.3936204814890105E-9	0.48100727124695475	-593.6747494485426	22437.91130877773	1038.591324703112	871.3763736258546	1264.2628551446217	28.263937215160542	4	45	15	6	7	0.1728785206341679	0.33743316062699935	0.31703428465081335	0.17265403408801872	
8410000	-9892.451296634259	-9254.234007827632	-638.2172888066266	-9254.234007827632	279.9474843794368	3.834637842069472	1.5768521109282092E-4	0.5967286664064362	1.4938222595347995E-4	1.0401062133084404E-8	0.6187345436034137	-596.414740831465	10212.687052494415	894.6157301456465	385.5841796740131	927.8634976105216	138.84712725672355	7	38	21	4	7	0.17315389351415936	0.33743316062699935	0.31703428465081335	0.17237866120802725	
8420000	-9905.878278814891	-9255.840863251633	-650.0374155632584	-9255.840863251633	352.85506581391235	4.094037420486221	1.0773042021865367E-4	0.5387571347511669	1.0877752924526307E-4	3.401125737852583E-9	0.5278083502793651	-612.6832350966492	17517.757680345032	1587.5003553469676	469.24912994715424	17.332640304716698	7.833466706863666	5	39	28	4	1	0.17426972086361678	0.33743316062699935	0.31205094297290575	0.17624617553647745	
8430000	-9965.028350886421	-9248.550531266106	-716.4778196203147	-9248.550531266106	758.5125669914913	3.5344915701084627	5.7370401964183565E-5	0.5069264309060264	5.4757533044293286E-5	5.981243729728964E-10	0.45734178545063003	-671.1861951182957	23886.975481668425	3811.7508058007384	839.9277827342128	1703.186332701367	49.022790368644266	12	29	22	8	6	0.18071852092657473	0.3400004821596923	0.3030348213772548	0.17624617553647745	
8440000	-9933.933420458121	-9257.038194990506	-676.8952254676143	-9257.038194990506	442.11404394115823	4.103334705305115	1.0254754374397573E-4	0.448928794799607	9.385073850201436E-5	1.7232730195429624E-9	0.4219103962103734	-632.6676596123617	26863.500935674474	2769.810557457332	505.78929827816887	1079.202540985962	29.460309327295416	9	31	26	6	5	0.18071852092657473	0.3400004821596923	0.3030348213772548	0.17624617553647745	
8450000	-9950.54866968563	-9249.854997346236	-700.693672339394	-9249.854997346236	624.2855381482801	3.727502167874387	6.440766261209983E-5	0.6391600651130839	5.975011080417907E-5	1.4766099144966423E-9	0.6413330620103277	-657.732980376148	30912.800605786222	4428.7101634670025	771.7417762367085	297.21176144603135	15.371821274425052	6	29	34	4	4	0.18447400322511132	0.3362449998611557	0.2911120918007647	0.18816890511296758	
8460000	-9897.000051061526	-9250.65658917325	-646.3434618882761	-9250.65658917325	318.1045405275016	3.887484673458981	1.2336787590075938E-4	0.47907747515694615	1.2037129693932292E-4	3.818913236142397E-9	0.5086923307546557	-611.0592669744026	9789.106108708833	1883.5135083467023	614.0653977251658	4.717865465809833	2.7315550295778785	4	34	34	3	2	0.18447400322511132	0.3362449998611557	0.2911120918007647	0.18816890511296758	
8470000	-9896.342224812219	-9259.088770197739	-637.2534546144805	-9259.088770197739	281.2756021905281	3.9247477932832635	1.626573998791851E-4	0.4526356370273911	1.519491481261679E-4	4.898200761298167E-9	0.435012138090524	-596.2516636285179	73738.8731591883	1384.8792541753935	912.8092256677342	33.841964747200954	3.166548405903313	5	36	28	5	3	0.18447400322511132	0.3362449998611557	0.2911120918007647	0.18816890511296758	
8480000	-9915.4417142589	-9255.87316191408	-659.5685523448211	-9255.87316191408	415.2372878823137	3.9848480459468716	9.938136503734603E-5	0.4488860909772858	9.73877928525404E-5	2.111434445524181E-9	0.4738546235445017	-619.4899333969582	24109.163543738385	1818.1999746582355	979.9543124964381	76.34142071083726	20.386460269918956	3	27	40	5	2	0.18903928873028178	0.3362449998611557	0.31419858231061615	0.16051712909794563	
8490000	-9951.28177765385	-9275.314444934509	-675.9673327193409	-9275.314444934509	537.0839978080753	3.6216760291162893	7.768240647861355E-5	0.5733584514851131	7.555223753981265E-5	2.7347415567779817E-9	0.6479765713172576	-633.756710828511	56800.40845599917	1778.5135722986058	1658.5657298341175	10.535763463346575	16.445711526785654	5	37	29	5	1	0.18903928873028178	0.3362449998611557	0.31419858231061615	0.16051712909794563	
8500000	-9914.705184097204	-9271.349787313495	-643.3553967837081	-9271.349787313495	319.69028713654967	3.6140445768302416	1.3848038027331806E-4	0.5447904931914002	1.3704840744834426E-4	4.925347674201559E-9	0.5036722777642363	-603.3873786875362	33489.013434149136	1934.852418397688	472.74338629870584	29.550774924253496	36.08135368314569	4	37	30	5	1	0.1766014106671944	0.3362449998611557	0.31419858231061615	0.17295500716103301	
8510000	-9973.886375045311	-9273.268016779944	-700.618358265366	-9273.268016779944	578.5796876673579	3.805712053569404	7.366376773013224E-5	0.5109022296155381	6.922906235019937E-5	1.4113839346299922E-9	0.5195378783539917	-657.5332079544727	42527.14031978437	3576.045756138644	1376.6380184642062	68.5612442834335	84.85846036598058	4	39	27	2	5	0.1766014106671944	0.3362449998611557	0.31419858231061615	0.17295500716103301	
8520000	-9979.466368262425	-9273.513361099032	-705.953007163393	-9273.513361099032	706.5222920845077	3.805712053569404	6.775504797509973E-5	0.4783443475717153	6.427617706685031E-5	1.0711239070144016E-9	0.4872890321427402	-661.5578474099693	73029.41268355104	4940.875369903648	1542.635733329485	181.14196112623694	35.269950118999965	3	39	28	1	6	0.19548996535045454	0.3362449998611557	0.295310027627356	0.17295500716103301	
8530000	-10021.847808653056	-9275.443592468033	-746.4042161850231	-9275.443592468033	1173.871952395165	3.805712053569404	3.7940762019887375E-5	0.3497041401615169	3.6923916086692E-5	1.9499489811679887E-10	0.3674165226289032	-702.4523041192499	58952.167796941125	6346.421628941966	2448.94235806909	98.44153535278498	51.35384383318361	5	39	26	5	2	0.1857999911066948	0.3362449998611557	0.30500000187111576	0.17295500716103301	
8540000	-10004.111204107789	-9265.3333237907	-738.7778803170869	-9265.3333237907	936.7482376656734	3.766759494574662	4.909308485691316E-5	0.4042676496097757	4.6507980114664945E-5	3.3912100283220104E-10	0.38919147018449357	-694.1170636274583	38201.9792677955	7225.211840551105	2952.9738345521773	224.82074948474886	138.9776165063923	6	28	35	3	5	0.1857999911066948	0.3362449998611557	0.30500000187111576	0.17295500716103301	
8550000	-10111.334152540305	-9262.533792143762	-848.8003603965418	-9262.533792143762	3743.6837707819627	3.39613563702043	1.1194731088078236E-5	0.4204269379824341	1.130109209916429E-5	1.8923049602671603E-11	0.3874766073077445	-799.5575997804572	128563.68770802094	21210.313711397073	8195.53427835856	307.93237583935525	156.1865347946267	9	26	34	2	6	0.1857999911066948	0.34338713664680104	0.2978578650854704	0.17295500716103301	
8560000	-10141.670281134433	-9283.802160818408	-857.868120316024	-9283.802160818408	3857.7434719355856	3.4568848302191357	1.1829750470438063E-5	0.4935779770615808	1.1630508562460448E-5	3.011934064628442E-11	0.46706349463382946	-804.6499890952556	182973.31079587628	23971.500788881633	9794.322833280288	4581.481801099205	330.27844045401804	8	28	33	1	7	0.19508347989576102	0.33410364785773483	0.2978578650854704	0.17295500716103301	
8570000	-10009.553524947502	-9273.224593559462	-736.3289313880402	-9273.224593559462	913.0533975446782	3.71223847334343	4.659685101919143E-5	0.3872124559775374	4.7126284585802687E-5	3.3326194118015663E-10	0.3910130166063788	-687.536248068292	58457.18944711763	7083.687173675217	1078.168071441615	3020.384203980008	30.08887146252218	9	31	10	19	8	0.19508347989576102	0.33410364785773483	0.3065726329018664	0.164240239344637	
8580000	-10008.653731292245	-9274.912875640546	-733.7408556516992	-9274.912875640546	758.1257859449769	3.71223847334343	5.6925132001641905E-5	0.3712476885078513	5.446739775756144E-5	4.85109471174442E-10	0.4023848324260789	-688.2258563915126	14159.367277571575	5998.279213939519	4999.084244447435	2116.3865929739636	24.744454210067833	10	7	19	34	7	0.19082128073454513	0.3341864598089461	0.30534207656348267	0.1696501828930254	
8590000	-9951.221256606452	-9273.354973974565	-677.8662826318874	-9273.354973974565	428.27002790410955	3.71223847334343	1.0763761623460211E-4	0.45522566823074795	1.012850643257998E-4	1.9672800368294622E-9	0.4349064464419012	-635.3808450846547	9106.790478532213	3399.8233888182717	2327.8633869756286	866.5172343367699	22.729652168839326	11	21	7	31	7	0.18082206038720083	0.3341864598089461	0.30534207656348267	0.17964940324036968	
8600000	-9954.681755145579	-9272.974067438596	-681.707687706983	-9272.974067438596	420.0571121756612	3.5553400582334964	9.815599916476888E-5	0.3636615073542147	9.669813849008773E-5	1.7047385596635512E-9	0.41690302073244584	-636.4883183188093	17056.796691468677	12711.564908633622	3955.493075996188	1019.751451034186	3.7945564514699566	5	3	31	33	5	0.18338912978903765	0.3448664108210003	0.30277500716164585	0.1689694522283155	
8610000	-9957.970994706138	-9263.503413194765	-694.4675815113742	-9263.503413194765	495.1130205593789	3.528448948852815	9.188163034090034E-5	0.34351257925799805	8.810634956141379E-5	1.0948050485410477E-9	0.36777914964281444	-650.2949978125578	12729.224817242733	4224.741250617765	4963.164226002301	1102.8877873966055	12.89365634131719	9	6	23	34	5	0.1796064689694648	0.3448664108210003	0.3065576679812187	0.1689694522283155	
8620000	-10044.541761679982	-9276.031110575439	-768.5106511045437	-9276.031110575439	1230.5555703000825	3.528448948852815	3.49296574576853E-5	0.42591339837648085	3.3964409413625014E-5	2.1740672237811174E-10	0.4224853353317118	-718.9137632496557	54434.36912250426	7965.276585553497	6461.920984856737	4425.968603562655	61.28346464104879	6	27	1	36	7	0.18510664715849842	0.32606611334690727	0.3221590246276462	0.16666821486694744	
8630000	-10073.057697717744	-9264.380056643335	-808.6776410744095	-9264.380056643335	1797.835595734631	3.528448948852815	2.4291650669245014E-5	0.4023417429721306	2.4880091820072168E-5	1.0299629223391298E-10	0.40597541709918905	-756.322311738516	106881.21828193743	12843.093621647618	2793.0338689623222	7376.905828881362	182.211555332059	6	30	34	1	6	0.18510664715849842	0.3171130440773114	0.3069813745658174	0.19079893419837213	
8640000	-10080.991434949214	-9267.25018004207	-813.7412549071429	-9267.25018004207	2138.5241762855376	3.712875371972597	1.908444478805396E-5	0.3935455225840601	1.9810352588915186E-5	6.831405537264813E-11	0.4253356358419309	-760.4800087876285	110438.89471328119	21387.036475409637	4180.340566451988	9282.713244214192	595.4591157124597	6	28	30	5	8	0.17586005834960422	0.3557245434097113	0.29535275957956447	0.17306263866111932	
8650000	-9972.495485748419	-9250.171672504262	-722.3238132441575	-9250.171672504262	773.8725423027967	3.8710931822153833	5.0596016658464763E-5	0.4466219275318363	5.0457901880504484E-5	5.21333462264156E-10	0.45569713054693767	-676.1125862848461	21624.99174998099	5955.3661627071	1173.2162429906027	2410.3863560994982	18.771665532878554	9	27	20	14	7	0.1772500767929762	0.3557245434097113	0.29396274113619253	0.17306263866111932	
8660000	-10007.91473727943	-9268.87879764129	-739.0359396381402	-9268.87879764129	969.5596531748687	3.5694141821721534	3.9560247976075174E-5	0.42195348074335337	3.913429308926983E-5	2.8480790281198935E-10	0.4399126709204898	-690.2499753579086	34839.84720543102	6980.089797734838	1445.7550128418745	4307.920118877683	35.54142259686323	6	36	25	2	8	0.1772500767929762	0.3295123854817765	0.3201748990641273	0.17306263866111932	
8670000	-10002.59862261889	-9267.633382625547	-734.9652399933437	-9267.633382625547	890.4033115959634	3.412392404135295	4.446014940797019E-5	0.4175362963271325	4.521653704897555E-5	3.484245118365407E-10	0.4202312362376018	-685.4702034751023	106899.90239543704	8425.095307688509	2032.7041161778834	2951.9141385714643	22.590827249090975	4	36	25	4	8	0.1722033207577195	0.35698162405439937	0.2927056604915045	0.17810939469637602	
8680000	-10052.160867887895	-9267.658482335088	-784.5023855528063	-9267.658482335088	1686.1993032986325	3.427331611521123	2.1891400245629924E-5	0.44403084130107223	2.360403971580006E-5	1.2637048556749836E-10	0.5028076681773289	-732.5012953173423	112684.31788677549	11007.960160806095	2398.3126269820677	6141.836630186426	220.87030339571712	2	42	20	5	8	0.1848286790216465	0.3372494836189877	0.3016923332668576	0.17622950409250754	
8690000	-9959.051914864967	-9259.206595305226	-699.8453195597418	-9259.206595305226	564.8715475396297	3.577750712915635	6.43039675448031E-5	0.3705271089974565	6.311402525685197E-5	7.346622548220529E-10	0.42247984009415035	-654.897216767225	42653.83338145209	5230.89588945079	1333.5745677318614	1021.763478412411	9.217155419752384	3	36	20	11	7	0.1848286790216465	0.3372494836189877	0.3016923332668576	0.17622950409250754	
8700000	-9957.316655680215	-9265.164493394726	-692.1521622854892	-9265.164493394726	495.8094481909867	3.577750712915635	7.90513192839244E-5	0.45430010016767597	7.885148890402884E-5	1.3942173370640026E-9	0.4651279108868947	-646.7996632156315	28653.62030961754	2967.731984468078	665.4011834023156	1655.1983610646716	6.569532739406334	8	41	9	12	7	0.18420428931203192	0.33837438673025294	0.30119181986520704	0.17622950409250754	
8710000	-9974.754774245477	-9243.508137113702	-731.246637131776	-9243.508137113702	750.1653282373617	3.335974975653616	4.791947300689712E-5	0.49212322930255636	4.764802979035897E-5	7.33423267534764E-10	0.5707300805121297	-681.5677201229165	34198.241157132135	4923.877803314248	13485.355453478052	1983.8647194147732	20.821711078530683	6	24	6	34	7	0.18420428931203192	0.33837438673025294	0.30119181986520704	0.17622950409250754	
8720000	-9908.908133520905	-9261.416495387753	-647.4916381331523	-9261.416495387753	248.54807705155966	3.7717720662118297	1.5201902124674436E-4	0.36693934082067603	1.5526585012553732E-4	3.645775911444618E-9	0.3858904583177065	-607.1751081145945	7086.939093489668	2900.575264040655	1501.4604640953946	447.9707932014869	59.21926864721721	9	27	1	33	7	0.18420428931203192	0.33613621929810616	0.30119181986520704	0.1784676715246543	
8730000	-9947.085093583331	-9270.571289414376	-676.513804168955	-9270.571289414376	407.6585547722517	3.417913398647155	8.529050786356253E-5	0.39001643986496615	8.850218169148877E-5	1.253863945477458E-9	0.41747368642141475	-632.2018592981875	17395.348353261637	2170.938268125512	4932.844758648162	516.7027586574453	20.83038021421282	7	23	4	39	4	0.17652583847085765	0.33613621929810616	0.3088702707063813	0.1784676715246543	
8740000	-9917.397416357446	-9266.944160313093	-650.4532560443525	-9266.944160313093	294.2585974349661	3.417913398647155	1.2581831010576204E-4	0.39446713519209475	1.2901615157198128E-4	2.869939322391825E-9	0.4295711219382326	-606.1849880718935	18867.927881069176	3411.3147861040393	4854.686855116173	585.1610720068758	19.993921864270895	7	22	2	39	7	0.19261527224631553	0.345266382858653	0.3088702707063813	0.15324807418864958	
8750000	-9930.550839459149	-9272.170609308556	-658.3802301505929	-9272.170609308556	326.42446781119247	3.417913398647155	1.117410187644675E-4	0.412807553636908	1.1701199409951165E-4	2.4962264797854184E-9	0.43857754104297103	-617.2373887717005	12023.658155965823	1552.1243291582791	799.8191082478561	800.4044779935795	78.31746868062935	8	38	3	21	7	0.18616942410160864	0.345266382858653	0.3088702707063813	0.15969392233335647	
8760000	-9978.281407473547	-9280.104564320813	-698.1768431527341	-9280.104564320813	550.3526601153789	3.670611448630153	6.858449834852382E-5	0.3464053043168119	6.995981961027432E-5	6.348994982409502E-10	0.3617488921647185	-653.8738797008255	42500.801551423014	1970.3150406812174	1186.9142007921155	1061.6812986682544	95.52256805573529	6	30	15	18	8	0.18616942410160864	0.327582355960507	0.3088702707063813	0.17737794923150252	
8770000	-9956.044053593994	-9288.332049402852	-667.7120041911418	-9288.332049402852	385.9173886804998	3.5497855142959542	9.899854084936278E-5	0.42368594202947774	1.0008497030911075E-4	1.6538507417220643E-9	0.428739902618243	-624.6950400573988	24657.344780898096	1352.1614780345278	638.6026219255797	1050.5066402903817	16.134284262023527	7	48	8	7	7	0.18616942410160864	0.327582355960507	0.3088702707063813	0.17737794923150252	
8780000	-9868.81638114867	-9250.096240932977	-618.7201402156934	-9250.096240932977	214.76218679244792	3.431196811790344	1.6853561306901668E-4	0.473943359345605	1.855101230629222E-4	9.564375429767217E-9	0.5499466288879395	-578.8867830838457	9424.096004235038	1081.9183384408418	272.5551276181683	565.8332130262061	19.284041646689726	10	41	11	7	8	0.18616942410160864	0.33099883111552425	0.31109045753632425	0.17174128724654228	
8790000	-9857.74299487634	-9262.555867227904	-595.1871276484362	-9262.555867227904	139.4190850646627	3.953686813120041	2.776618170358949E-4	0.4376365964330979	2.875350764872853E-4	1.764702657544868E-8	0.45742551835091494	-557.2822785902421	5171.383533881928	842.8622960663953	215.32280949963675	432.8707039030292	15.373965639268594	9	47	12	3	6	0.1889432664735335	0.32387202046014074	0.3154434258197829	0.17174128724654228	
8800000	-9878.263467530356	-9260.947200897968	-617.3162666323876	-9260.947200897968	191.51290991479587	3.96733367852495	1.9912680506780072E-4	0.5147208335117167	2.1110457750728406E-4	1.3377927792202586E-8	0.5410538958721419	-577.2306315273651	18149.022613850724	897.1921471305097	455.6479316398375	311.5164262976899	40.27531818360829	8	39	7	17	6	0.1889432664735335	0.32387202046014074	0.3154434258197829	0.17174128724654228	
8810000	-9895.884097986502	-9256.499465676969	-639.384632309533	-9256.499465676969	243.9210303566761	3.59144452445327	1.461116951599428E-4	0.5241546796787864	1.5886249573538922E-4	5.612279538773526E-9	0.5066426775639983	-598.8990269250961	11041.297634753046	1034.0049207692045	556.6655837891157	633.0964627274625	19.576632169817195	7	52	6	4	8	0.193687064869235	0.3338541098232183	0.3096009555916233	0.16285786971592275	
8820000	-9874.45449080096	-9266.803232337707	-607.6512584632533	-9266.803232337707	157.49892141887958	3.42670932561892	2.1124623778251552E-4	0.46387461513814393	2.3402498950228766E-4	1.1207037330556506E-8	0.4726968522776654	-569.6977023003834	8206.84035051535	892.6760774062129	326.20834363962496	316.23535310700646	19.65377925598892	5	59	4	2	7	0.19537549099813487	0.3338541098232183	0.30626331690954345	0.16450708226910277	
8830000	-9904.647563399503	-9253.445995987231	-651.2015674122714	-9253.445995987231	287.28548680299923	3.6106902765500135	1.1646511759857251E-4	0.5348013782286147	1.2267122600388868E-4	5.891664283480098E-9	0.6471943048290983	-610.7993819083003	46107.57747026533	1500.674707813747	674.8092120403735	43.99033589300155	16.232611776193284	4	48	18	1	6	0.19537549099813487	0.3223429705508026	0.30626331690954345	0.17601822154151844	
8840000	-9885.556294385906	-9275.299595028808	-610.2566993570982	-9275.299595028808	175.92626217556227	3.612260490288181	1.8055188446821087E-4	0.47094665409721675	1.936287516503816E-4	1.0312500279097825E-8	0.5384959855364482	-569.9797637214323	27785.697303323606	1164.134643187217	426.4781731395901	243.7004881913815	12.298962951709306	3	49	17	2	6	0.19537549099813487	0.3223429705508026	0.30626331690954345	0.17601822154151844	
8850000	-9843.326505468882	-9255.472151246737	-587.8543542221452	-9255.472151246737	143.70461139792184	4.184351775606604	2.2509396726623184E-4	0.433545072574572	2.3294073323322178E-4	1.1867482467699573E-8	0.47709601634212917	-549.4183369660549	6188.691466930411	637.0869924261282	878.7202591191106	297.5573203667089	2.2515976856160296	8	23	15	25	6	0.19454309319884078	0.32196430906646917	0.3279310584475031	0.1555615392871863	
8860000	-9866.349132189396	-9251.080857425051	-615.2682747643443	-9251.080857425051	203.71634422653878	3.823163277858235	1.8189172787496126E-4	0.6008572102308127	1.7498346411741366E-4	1.2434306467989663E-8	0.6423798958732198	-572.9288926416413	10883.974194665978	754.623154459906	1860.385832307564	455.4655976944357	1.0463654991503575	11	24	10	26	6	0.19454309319884078	0.34203154488725707	0.28805769185988583	0.1753676700540156	
8870000	-9890.159389576736	-9269.316668235624	-620.8427213411118	-9269.316668235624	210.46739625336835	3.799134235179904	1.7153648154181043E-4	0.42623279685594306	1.6137600621981117E-4	6.4775185410410795E-9	0.4775582070279769	-577.2808832730328	15311.09184322766	630.6019862985357	2173.416445662289	564.4240670851542	3.810478949805469	8	12	14	37	6	0.18334585600526476	0.3399155933675389	0.28805769185988583	0.1886808587673098	
8880000	-9916.635464006271	-9268.377535285095	-648.2579287211748	-9268.377535285095	256.8486530188082	3.8684300224118693	1.295038692806907E-4	0.5461702645277182	1.2623255039498037E-4	4.139948983169632E-9	0.5141999685990253	-605.9684020277388	12301.586293386632	2655.859270269935	1234.4558568556913	759.635359854234	3.083517722163255	10	24	6	31	6	0.18334585600526476	0.32316939963246666	0.3048038855949581	0.1886808587673098	
8890000	-9929.56318945462	-9271.630339089661	-657.9328503649587	-9271.630339089661	281.8114988916234	3.193058221105685	1.3018402435081963E-4	0.513786476753552	1.2453966447707534E-4	4.734086451419928E-9	0.552105435467347	-614.9986204903346	8411.42167367687	1969.587022203967	1249.3895653295347	1915.0088388522177	4.752653131919848	13	32	17	8	7	0.18334585600526476	0.3308563917307456	0.3077829329858089	0.17801481927818003	
8900000	-9953.844503196568	-9251.182677559926	-702.6618256366419	-9251.182677559926	509.00530031997056	3.853002856838785	8.116752222293962E-5	0.516066506077597	7.689839019204845E-5	1.614886664057947E-9	0.5159715620097961	-660.1045620052232	20464.63930044386	2617.2291861636486	1175.662754843931	464.44842037627524	112.87613767604496	15	26	27	4	5	0.18489528915255743	0.3366279880670103	0.30046190350225155	0.17801481927818003	
8910000	-10025.290045022557	-9282.638248897749	-742.6517961248089	-9282.638248897749	736.7923422582661	3.302563396122926	4.9846294627758656E-5	0.44432728445299946	5.007252182278771E-5	5.889285981593651E-10	0.4939071549028743	-695.3446035667255	85692.82849341795	6672.190801880393	1183.5990900720844	1389.7180501650867	98.28543090440326	7	34	23	7	6	0.18489528915255743	0.3366279880670103	0.30227583415439896	0.1762008886260326	
8920000	-9994.922800930332	-9273.504626171232	-721.4181747590992	-9273.504626171232	691.1776673748955	3.21892856706674	4.647229456691872E-5	0.3609971114773558	4.912098454116797E-5	2.97055811031177E-10	0.3616463990825746	-677.2405913822639	29905.800184426535	3601.690272802656	1409.3422976480101	1189.1116000860172	72.31040104770236	8	32	4	25	8	0.1825934822285636	0.3366279880670103	0.3045776410783928	0.1762008886260326	
8930000	-10031.009911925823	-9251.366648019204	-779.6432639066188	-9251.366648019204	1317.6879582580757	3.504697783477832	2.749348786237114E-5	0.5774171383706489	2.784204767924454E-5	2.2157544074890214E-10	0.5652703613163881	-729.6812308060469	113166.89244544775	8482.399943784247	3094.919269867915	2461.2404397558375	132.50319028547824	6	34	10	19	8	0.1825934822285636	0.3366279880670103	0.3045776410783928	0.1762008886260326	
8940000	-9989.692789315664	-9248.03547323341	-741.6573160822545	-9248.03547323341	795.37294532374	3.6092466579529243	4.5207952462135565E-5	0.569665493128054	4.370150785009981E-5	5.48736392049455E-10	0.5392008570996513	-692.7592133609025	108691.55775704907	4921.441576897093	3544.1374330325098	1438.076121862349	104.66118997172988	5	33	5	28	6	0.17453020725054547	0.33131313248745786	0.31973350412716783	0.17442315613482812	
8950000	-10003.768056791796	-9282.70102706356	-721.0670297282367	-9282.70102706356	736.5487975727661	3.6092466579529243	5.701010774168442E-5	0.45054163647693807	5.416622320838731E-5	5.179197305717824E-10	0.4257776800335259	-672.7006646811602	201189.36541132923	6662.5318551067285	1547.1335320278592	848.224956260964	119.61282056309729	3	31	28	9	6	0.18557637215778006	0.3437615904759032	0.3072850461387225	0.16337699122759353	
8960000	-9960.993328701428	-9268.87878827237	-692.1145404290576	-9268.87878827237	438.98525253940824	3.973768908604868	8.777783278615835E-5	0.4015801574518156	8.577624832497202E-5	1.0561471729548233E-9	0.3941797759738582	-646.1952040307639	20395.638777033266	1597.3314238913615	4969.658697675124	749.9283753131893	145.41129070368976	8	18	14	30	7	0.18557637215778006	0.3484387258945159	0.3026079107201098	0.16337699122759353	
8970000	-9980.810126951697	-9273.129947440344	-707.680179511354	-9273.129947440344	625.5166696793716	3.7460382858416295	6.574466955337631E-5	0.4911005617432847	6.806926407536942E-5	1.165962329059519E-9	0.5130934039811366	-658.9943701944488	41858.95504259927	2145.5676147981503	6802.2028618822105	1269.3555150353181	81.95274602130847	8	10	17	34	8	0.18557637215778006	0.35402249164877825	0.29702414496584745	0.16337699122759353	
8980000	-10033.168423511503	-9262.341454443402	-770.8269690681005	-9262.341454443402	1138.1800522128667	3.7460382858416295	3.4783328036478564E-5	0.5192075357725277	3.237171600785065E-5	3.2551873080821306E-10	0.5553996584806067	-719.5852156119531	78033.59311003244	2183.9154582644915	7631.474933843977	2434.308917110026	142.559140284138	9	5	31	26	6	0.18557637215778006	0.35402249164877825	0.29702414496584745	0.16337699122759353	
8990000	-10020.934538518744	-9269.877430446193	-751.0571080725512	-9269.877430446193	845.0409054154102	3.783344165423217	4.0809603525262774E-5	0.4955283637671775	3.857779347694886E-5	3.7235619581275794E-10	0.5043008479628918	-701.9591456595796	83419.97839289164	5350.33218801226	2235.3770384403165	2972.6986677606524	42.83068395294396	9	29	13	19	7	0.2046360741002775	0.35402249164877825	0.27796444302335	0.16337699122759353	
9000000	-9977.752051063126	-9275.526223008485	-702.225828054642	-9275.526223008485	464.80898602638183	3.7302087555631602	6.720702714355292E-5	0.6046808094607498	6.81109562655657E-5	1.7009909905443874E-9	0.6255824377669897	-656.3652660306616	35479.304611649546	5649.706904862443	684.7081240967019	1154.475848962451	53.45539414425937	7	30	13	20	7	0.2046360741002775	0.35402249164877825	0.27796444302335	0.16337699122759353	
9010000	-10004.343727266107	-9272.180329097613	-732.1633981684931	-9272.180329097613	624.2476681655371	4.0290237347018	4.560445898990758E-5	0.5133770462911821	4.746302624745465E-5	7.09867886219205E-10	0.5597650371395231	-684.8308468982376	52963.484034803456	6581.281058047392	2126.586298188691	1676.6058340770103	14.3440058799448	7	29	1	34	6	0.2046360741002775	0.31607762330892003	0.319316641557556	0.1599696610332457	
9020000	-9900.152124313376	-9271.42283429772	-628.729290015655	-9271.42283429772	190.2119518881618	3.3833657031380984	1.3105262849165379E-4	0.5497164200255243	1.4430504762499816E-4	7.255410553491987E-9	0.619198453137245	-587.975880556116	10544.90585898171	1632.1324454214953	1026.9922655014689	509.9403893857962	3.706457921027914	10	17	29	15	6	0.20073647379810744	0.32593784124386144	0.2932881182777028	0.1800375666803276	
9030000	-9867.69385527609	-9259.295239025176	-608.398616250913	-9259.295239025176	167.6145029679884	3.622788128975553	1.695361229956823E-4	0.48337027174301145	1.8366019044877908E-4	9.631117009891983E-9	0.5559385858663287	-569.3441403467646	23918.15332790848	1012.9943523824153	696.1171348120653	76.16383785825383	2.490186554242555	7	27	34	4	5	0.20073647379810744	0.32593784124386144	0.29520790125593377	0.17811778370209663	
9040000	-9868.235042128705	-9268.002059058706	-600.2329830699973	-9268.002059058706	167.59141584606667	3.774131011950879	1.8107124493327352E-4	0.4661683781043091	1.924784684003763E-4	1.0644818621775404E-8	0.541478831639967	-565.6464155968177	5752.1274162141535	980.0828278351355	565.4769226061085	15.403944230008738	5.101176192681272	10	16	43	1	7	0.19640222479090236	0.3302720902510665	0.29520790125593377	0.17811778370209663	
9050000	-9863.681893296984	-9263.9521979723	-599.7296953246839	-9263.9521979723	161.02056834082114	3.9744126289624546	1.941133806038033E-4	0.43175763302879117	2.0287762085405075E-4	1.1172978563497696E-8	0.5145239047945319	-561.7930606442568	7704.850841415918	520.0130216230032	522.0650286539386	304.7600301703758	2.0759102320633467	10	9	50	3	5	0.19520884399467434	0.3289003536917951	0.29520790125593377	0.1806829010575961	
9060000	-9883.462335025653	-9279.900646925393	-603.5616881002601	-9279.900646925393	155.15326788203046	3.6043335794597704	1.955329753108353E-4	0.47948254134304497	2.0776164821339406E-4	1.1969450646485068E-8	0.5403638323938228	-565.6471695994012	5546.735655084688	563.6478946266374	485.5440218436315	432.46808221012907	13.236682926594689	12	8	46	5	6	0.17345857918579813	0.3352534809487085	0.3106050388078966	0.1806829010575961	
9070000	-9824.66299685751	-9255.861833738212	-568.8011631192978	-9255.861833738212	112.45076212493665	4.060396951270468	3.026793955235534E-4	0.5418245817945978	3.501944773424416E-4	4.3006563748089565E-8	0.6022998422523643	-529.8684064546367	9721.574041439282	991.7890034941639	619.4264557811056	248.27516210261055	8.581793269582674	6	5	38	22	6	0.18947048347014622	0.3192415766643604	0.3106050388078966	0.1806829010575961	
9080000	-10023.949091214614	-9269.676783181847	-754.2723080327678	-9269.676783181847	872.539768307224	3.9732703512248904	3.694402198082026E-5	0.54197458364295	4.336266423689183E-5	5.447979099983754E-10	0.5502242902231652	-703.4464122227431	97754.25621218752	29139.36625306084	3497.5841503479355	2263.02492597986	178.85785179620544	4	5	45	18	5	0.18947048347014622	0.32557958100530865	0.3026844558050697	0.18226547971947477	
9090000	-9977.944147071756	-9259.665505542509	-718.2786415292461	-9259.665505542509	593.9536681355559	3.2918829157749174	5.4270430960391194E-5	0.4835222960666301	5.94490359369044E-5	8.517780935490722E-10	0.5198421127227547	-672.1217127708637	46688.31804423947	1917.4134225867176	2259.081379338902	1531.294408619202	50.468692190760585	8	18	27	18	6	0.1956556157395713	0.32557958100530865	0.3026844558050697	0.1760803474500497	
9100000	-9890.17772528653	-9259.78670428561	-630.3910210009203	-9259.78670428561	199.98804661859185	3.5400305589972243	1.7087369244330334E-4	0.6388581189151691	1.7475366245894218E-4	1.4221404331828066E-8	0.6752301638764774	-588.0912736758304	5204.288864550082	9076.109449816575	1014.4869473559389	446.3056046271728	11.478315164405654	4	6	32	30	5	0.17996030597145501	0.3281512249428251	0.3158081216356695	0.1760803474500497	
9110000	-9912.052794874602	-9261.688614152932	-650.3641807216704	-9261.688614152932	297.4862485208508	3.4386600002736585	9.874316113464348E-5	0.5103086828343542	1.0311618019756993E-4	3.5907461709264133E-9	0.5858359817484385	-606.9401300552656	24324.297450108246	945.743020702195	1820.0496608962044	559.3842982441065	8.878986589281554	9	7	25	30	6	0.17996030597145501	0.32634169811849123	0.3176176484600034	0.1760803474500497	
9120000	-9894.250154527137	-9256.376071515171	-637.8740830119658	-9256.376071515171	231.78457609459434	3.4386600002736585	1.3355768142132884E-4	0.49841277006786694	1.3507661738901253E-4	4.9357169809032305E-9	0.5237828136057776	-595.5218362065899	22337.974587448567	975.1200574722948	1598.0512356696856	353.7852498900977	28.627163960382276	7	19	18	27	6	0.16407410351579227	0.3628371607668719	0.300939290415433	0.17214944530190215	
9130000	-9904.858974872504	-9273.189254903067	-631.6697199694364	-9273.189254903067	223.57456480683533	3.4386600002736585	1.4887341222282683E-4	0.5668791819649102	1.4593108679341053E-4	8.163912033179276E-9	0.6053001925441045	-590.7528357394473	9521.85500640214	1915.1728637824128	1577.6337844303023	375.07876809017796	12.395432627705368	7	25	3	36	6	0.16407410351579227	0.3434808576094211	0.3202955935728838	0.17214944530190215	
9140000	-9864.932194102956	-9277.24934490934	-587.6828491936151	-9277.24934490934	113.45248200608674	3.5287805260532443	2.9643029318487853E-4	0.5402695065264392	2.953439316925435E-4	3.269280402252202E-8	0.6087252271594691	-547.718949816468	11434.272087402956	524.82277026714	901.3733186835638	300.9670206789016	4.696727743096859	10	4	19	39	5	0.20036277384109413	0.3434808576094211	0.2840069232475819	0.17214944530190215	
9150000	-9889.554510365972	-9266.424400903536	-623.1301094624355	-9266.424400903536	197.63845860563163	3.77899537296702	1.6876296228925813E-4	0.5743653606449348	1.6230810682866351E-4	6.934172699915619E-9	0.5190277291794784	-582.0112536696336	23262.355631879447	805.9490261711699	529.9950470145754	403.1462290333113	2.1679855126181256	9	30	4	30	4	0.20036277384109413	0.32503114954066314	0.3024566313163399	0.17214944530190215	
9160000	-9908.405842956223	-9263.633373152963	-644.7724698032606	-9263.633373152963	234.98545076118853	3.419367462932754	1.3609601128396296E-4	0.5865045462094486	1.3631489718935374E-4	5.687049862972548E-9	0.5605850055509644	-603.9270489075033	19947.39998376527	1847.5168627504938	699.8995039759883	245.98201441582182	32.541019991159956	8	34	27	4	4	0.1915431003143911	0.33207481693218777	0.3024566313163399	0.1739254514370806	
9170000	-9871.266949166951	-9261.249315991266	-610.0176331756849	-9261.249315991266	183.6922658031321	3.419367462932754	1.988329474887486E-4	0.6067701498905189	1.9751055067269272E-4	1.370185598855185E-8	0.61294138496706	-568.3398446267248	12620.52886810476	1156.5007210133417	1569.8911416719766	380.3684818559267	63.81356607787999	5	19	2	46	5	0.1915431003143911	0.33207481693218777	0.3024566313163399	0.1739254514370806	
9180000	-9833.662084064894	-9278.251940625843	-555.4101434390506	-9278.251940625843	109.18694808815194	3.424774255620013	3.828188916596359E-4	0.5387185172680276	4.0307953657550585E-4	5.1150279042502814E-8	0.5619583684118177	-518.2357695497968	9453.39368970456	378.0892371932319	142.76969868396648	211.19804378818404	78.51903916629809	6	32	30	2	7	0.2017858225945414	0.32187106339910115	0.3024176625692762	0.1739254514370806	
9190000	-9890.322807479408	-9274.380748794672	-615.9420586847357	-9274.380748794672	189.39890513284834	3.6598065663985957	1.7856857818358333E-4	0.5281030423019493	1.7803316947714428E-4	8.791048473416051E-9	0.5478967888057438	-579.8985501985828	7004.463216259129	1035.989470060512	446.1855816655399	53.90413959125687	11.617755328368068	8	34	28	2	5	0.19001673892713117	0.32187106339910115	0.3024176625692762	0.18569453510449083
[truncated: 11,146,761 more chars]
