# Supplementary material for: Dissemination of Mycobacterium abscessus via global transmission networks
Source: Nat Microbiol. 2021 Sep 20;6(10):1279–88. doi: 10.1038/s41564-021-00963-3 (PMC8478660; doi:10.1038/s41564-021-00963-3)
Supplement: Source Data Extended Data Fig. 8 — Ancestor data and substitution rate distributions for Extended Data Fig. 8. [file 41564_2021_963_MOESM14_ESM.zip › figureS8/DCC3_date_randomisation7.log]

#
#model:
#
#<?xml version="1.0" encoding="UTF-8" standalone="no"?><input id="posterior" spec="beast.core.util.CompoundDistribution">
#    <distribution id="prior" spec="beast.core.util.CompoundDistribution">
#        <distribution id="BayesianSkyline.t:dcc3" spec="beast.evolution.tree.coalescent.BayesianSkyline">
#            <parameter dimension="5" id="bPopSizes.t:dcc3" lower="0.0" name="popSizes" upper="380000.0">380.0</parameter>
#            <groupSizes dimension="5" id="bGroupSizes.t:dcc3" spec="beast.core.parameter.IntegerParameter">1</groupSizes>
#            <treeIntervals id="BSPTreeIntervals.t:dcc3" spec="beast.evolution.tree.coalescent.TreeIntervals">
#                <tree id="Tree.t:dcc3">
#                    <trait id="dateTrait.t:dcc3" spec="beast.evolution.tree.TraitSet" traitname="date">
#                ERR3198503_Europe_UK_2009.326027=2006.69863,
#12163_2#25_Europe_UK_2012.428962=2016.161202,
#7396_8#96_Europe_UK_2008.508197=2014.5,
#10208_3#26_Europe_UK_2011.764384=2012.502732,
#NQPB01_Asia_China_2012.915301=2009.39726,
#12163_1#1_Europe_UK_2008.885246=2003.49589,
#NQPF01_Asia_China_2014.123288=2008.508197,
#7396_6#71_Europe_UK_2007.945205=2007.912329,
#SRR7800426_NorthAmerica_USA_2016.180328=2015.389041,
#NQQD01_Asia_China_2014.556164=2009.920548,
#M.a_082312_2258_NorthAmerica_USA_2002.5=2005.356164,
#16933_5#1_SouthAmerica_Brazil_2004.89071=2008.915301,
#NQQG01_Asia_China_2012.666667=2012.773224,
#12163_1#23_Europe_UK_2009.627397=2013.569863,
#NQPZ01_Asia_China_2015.123288=2007.928767,
#SRR7800423_NorthAmerica_USA_2016.486339=2016.180328,
#NQPG01_Asia_China_2014.073973=2001.191781,
#10665_3#17_Europe_UK_2002.668493=2011.684932,
#12163_1#75_Europe_UK_2011.580822=2010.920548,
#NQPY01_Asia_China_2015.120548=2014.243836,
#ERR3198502_Europe_UK_2017.021918=2015.010959,
#NQPX01_Asia_China_2015.389041=2013.5,
#SRR7800422_NorthAmerica_USA_2016.483607=2017.021918,
#11861_8#20_Oceania_Australia_2010.5=2016.483607,
#NQPS01_Asia_China_2012.398907=2009.326027,
#10060_8#12_Europe_UK_2002.345205=2010.5,
#NQPK01_Asia_China_2013.821918=2014.824658,
#10465_1#53_NorthAmerica_USA_2006.180822=2011.580822,
#10665_4#48_Europe_UK_2006.526027=2012.398907,
#10665_4#69_Europe_UK_2007.465753=2016.486339,
#10625_5#79_Europe_UK_2001.383562=2015.991781,
#ERR3198410_Europe_UK_2009.090411=2004.89071,
#12163_1#16_Europe_UK_2009.39726=2010.013699,
#11861_7#23_Oceania_Australia_2001.5=2014.123288,
#M.a_47J26_Europe_UK_2009.958904=2002.5,
#11861_7#57_Oceania_Australia_2002.5=2015.120548,
#10665_4#54_Europe_UK_2006.69863=2015.643836,
#10665_4#35_Europe_UK_2006.079452=2013.821918,
#NQOZ01_Asia_China_2013.569863=2013.5,
#NQOY01_Asia_China_2013.868493=2012.915301,
#7396_8#78_Europe_UK_2011.230137=2010.09589,
#12082_5#54_Europe_UK_2008.937158=2011.317808,
#SRR7800727_NorthAmerica_USA_2015.991781=2009.090411,
#SRR7800418_NorthAmerica_USA_2016.161202=2006.276712,
#10250_1#6_Europe_UK_2008.248634=2006.180822,
#NQQI01_Asia_China_2014.243836=2010.816438,
#10665_4#20_Europe_UK_2005.356164=2013.868493,
#SRR6871392_Oceania_Australia_2014.5=2001.063014,
#ERR3198383_Europe_Spain_2009.060274=2015.819178,
#10625_5#60_Europe_UK_2001.063014=2012.510929,
#NQPH01_Asia_China_2013.821918=2009.958904,
#10625_4#26_Europe_UK_2011.131507=2011.764384,
#NQPI01_Asia_China_2014.824658=2002.668493,
#7396_7#26_Europe_UK_2010.09589=2001.383562,
#7396_8#49_Europe_UK_2010.816438=2002.5,
#11893_6#9_Oceania_Australia_2013.5=2006.526027,
#NQPV01_Asia_China_2015.257534=2013.821918,
#ERR3198492_Europe_UK_2015.819178=2015.123288,
#12078_1#71_Europe_UK_2011.684932=2002.345205,
#NQQH01_Asia_China_2014.246575=2009.742466,
#NQQA01_Asia_China_2015.010959=2007.945205,
#NQPQ01_Asia_China_2012.510929=2014.246575,
#10665_4#45_Europe_UK_2006.276712=2011.230137,
#7396_8#93_Europe_UK_2009.843836=2015.257534,
#10665_3#28_Europe_UK_2003.49589=2011.123288,
#12078_1#69_Europe_UK_2011.317808=2012.666667,
#NQQE01_Asia_China_2012.502732=2001.5,
#10702_1#52_NorthAmerica_USA_2007.928767=2009.290411,
#7396_8#60_Europe_UK_2011.123288=2009.627397,
#10250_1#76_Europe_UK_2010.920548=2009.060274,
#7396_6#53_Europe_UK_2007.852055=2006.079452,
#7396_6#54_Europe_UK_2007.912329=2007.465753,
#CRM-0020_SouthAmerica_Brazil_2006.5=2012.428962,
#SRR7800509_NorthAmerica_USA_2015.643836=2007.852055,
#7396_7#10_Europe_UK_2009.290411=2008.248634,
#11893_6#10_Oceania_Australia_2013.5=2009.843836,
#10250_1#52_Europe_UK_2010.013699=2006.5,
#7396_6#96_Europe_UK_2008.915301=2014.073973,
#12082_5#57_Europe_UK_2009.920548=2014.556164,
#7520_7#39_Europe_UK_2009.742466=2008.937158,
#10625_5#64_Europe_UK_2001.191781=2011.131507,
#12082_5#81_Europe_UK_2012.773224=2008.885246                
#                                    <taxa id="TaxonSet.dcc3" spec="beast.evolution.alignment.TaxonSet">
#                        </taxa>
#                    </trait>
#                    <taxonset idref="TaxonSet.dcc3"/>
#                </tree>
#            </treeIntervals>
#        </distribution>
#        <distribution id="MarkovChainedPopSizes.t:dcc3" jeffreys="true" parameter="@bPopSizes.t:dcc3" spec="beast.math.distributions.MarkovChainDistribution"/>
#        <prior id="KappaPrior.s:dcc3" name="distribution">
#            <parameter id="kappa.s:dcc3" lower="0.0" name="x">2.0</parameter>
#            <LogNormal id="LogNormalDistributionModel.0" name="distr">
#                <parameter estimate="false" id="RealParameter.1" name="M">1.0</parameter>
#                <parameter estimate="false" id="RealParameter.2" name="S">1.25</parameter>
#            </LogNormal>
#        </prior>
#        <prior id="MeanRatePrior.c:dcc3" name="distribution">
#            <parameter id="ucldMean.c:dcc3" name="x">3.8E-4</parameter>
#            <Uniform id="Uniform.3" lower="3.8E-6" name="distr" upper="0.038"/>
#        </prior>
#        <prior id="ucldStdevPrior.c:dcc3" name="distribution">
#            <parameter id="ucldStdev.c:dcc3" lower="0.0" name="x">0.1</parameter>
#            <Gamma id="Gamma.0" name="distr">
#                <parameter estimate="false" id="RealParameter.4" name="alpha">0.5396</parameter>
#                <parameter estimate="false" id="RealParameter.5" name="beta">0.3819</parameter>
#            </Gamma>
#        </prior>
#    </distribution>
#    <distribution id="likelihood" spec="beast.core.util.CompoundDistribution" useThreads="true">
#        <distribution data="@dcc3" id="treeLikelihood.dcc3" spec="beast.evolution.likelihood.ThreadedTreeLikelihood" tree="@Tree.t:dcc3">
#            <siteModel id="SiteModel.s:dcc3" spec="beast.evolution.sitemodel.SiteModel">
#                <parameter estimate="false" id="mutationRate.s:dcc3" name="mutationRate">1.0</parameter>
#                <parameter estimate="false" id="gammaShape.s:dcc3" name="shape">1.0</parameter>
#                <parameter estimate="false" id="proportionInvariant.s:dcc3" lower="0.0" name="proportionInvariant" upper="1.0">0.0</parameter>
#                <substModel id="hky.s:dcc3" kappa="@kappa.s:dcc3" spec="beast.evolution.substitutionmodel.HKY">
#                    <frequencies id="estimatedFreqs.s:dcc3" spec="beast.evolution.substitutionmodel.Frequencies">
#                        <parameter dimension="4" id="freqParameter.s:dcc3" lower="0.0" name="frequencies" upper="1.0">0.25</parameter>
#                    </frequencies>
#                </substModel>
#            </siteModel>
#            <branchRateModel clock.rate="@ucldMean.c:dcc3" id="RelaxedClock.c:dcc3" spec="beast.evolution.branchratemodel.UCRelaxedClockModel" tree="@Tree.t:dcc3">
#                <LogNormal S="@ucldStdev.c:dcc3" id="LogNormalDistributionModel.c:dcc3" meanInRealSpace="true" name="distr">
#                    <parameter estimate="false" id="RealParameter.3" lower="0.0" name="M" upper="1.0">1.0</parameter>
#                </LogNormal>
#                <rateCategories dimension="162" id="rateCategories.c:dcc3" spec="beast.core.parameter.IntegerParameter">1</rateCategories>
#            </branchRateModel>
#        </distribution>
#    </distribution>
#</input>
#
Sample	posterior	likelihood	prior	treeLikelihood	TreeHeight	kappa	ucldMean	ucldStdev	rate.mean	rate.variance	rate.coefficientOfVariation	BayesianSkyline	bPopSizes.1	bPopSizes.2	bPopSizes.3	bPopSizes.4	bPopSizes.5	bGroupSizes.1	bGroupSizes.2	bGroupSizes.3	bGroupSizes.4	bGroupSizes.5	freqParameter.1	freqParameter.2	freqParameter.3	freqParameter.4	
0	-10789.193497579583	-9845.65211007042	-943.5413875091632	-9845.65211007042	5941.073018738768	2.49579814088243	9.217899950052915E-6	0.504773248212317	9.536293785551435E-6	2.9385679399972556E-11	0.5812276342900187	-883.281438037586	31833.359777317717	34318.29504591293	175651.85547508267	37294.86667264707	10955.850682701739	2	18	12	1	48	0.19629150258668027	0.30222088421646937	0.3168986859012221	0.18458892729562731	
10000	-10757.129305012588	-9828.916978531826	-928.2123264807622	-9828.916978531826	5583.1357963201635	2.49579814088243	1.0347652918116136E-5	0.5773149653129586	1.1013659950178459E-5	4.2058038278746676E-11	0.643244429851349	-870.1951730461368	54275.95975353341	52731.3133075029	75148.36475548147	51547.07193399296	7939.969068635831	6	3	8	18	46	0.19629150258668027	0.30222088421646937	0.3168986859012221	0.18458892729562731	
20000	-10761.199432912068	-9841.245975666538	-919.9534572455301	-9841.245975666538	5208.751621196924	2.8906429790278607	1.089147838060067E-5	0.5201694788299653	1.1304833167587507E-5	3.3344364349827486E-11	0.5490559863756473	-863.587422189414	36367.24508086265	59248.380714375744	70030.85841372	18345.634991439376	6461.262403000224	4	19	9	6	43	0.20301559017214546	0.29497730423327667	0.3168986859012221	0.18510841969335481	
30000	-10713.990046966159	-9858.597212830204	-855.3928341359559	-9858.597212830204	2804.7501457660496	2.745146107696794	2.5709363756129212E-5	0.6246397927313971	2.423756621480772E-5	2.6585396799676105E-10	0.6980329284048875	-803.996235089878	13158.963681887386	11861.49624857354	23217.870620376227	9336.409050245358	2903.6815768463807	12	10	7	20	32	0.18368026225056355	0.2924109409444324	0.3203361514268768	0.2035726453781263	
40000	-10682.812895238916	-9840.464093437668	-842.348801801249	-9840.464093437668	3201.104839858081	2.410806235811428	2.847580456996327E-5	0.406924215392598	2.8239002832038246E-5	1.6906337581709097E-10	0.4468211811201552	-794.5087970981252	14100.63269544605	15677.53325862955	5168.518705212953	2812.358049731122	3395.8110341876377	15	22	6	13	25	0.20358497712094104	0.30528485473671196	0.30043143655649934	0.19069873158584671	
50000	-10677.262150418543	-9861.947166447788	-815.3149839707543	-9861.947166447788	2632.674134478073	2.650165433718903	3.4509916987452494E-5	0.48932093379086977	3.466184992508474E-5	3.8251797546840727E-10	0.5574721776248721	-767.3304828213461	11513.773735311039	9328.614345149754	13218.341767204232	3173.3790016671846	1092.0840207162526	33	1	7	15	25	0.19993511865392524	0.2951421789198181	0.30043143655649934	0.20449126586975636	
60000	-10646.871047878609	-9837.827452018457	-809.043595860152	-9837.827452018457	2828.9778008689113	2.4506991829430755	3.173327874905189E-5	0.5744561405865793	3.269621367464549E-5	3.96390137442543E-10	0.6031986111820364	-762.8984761720739	10134.540638729133	14463.596444101264	2976.72652204371	1612.9231810945682	902.6148945159439	15	24	15	17	10	0.19993511865392524	0.30777568642780023	0.30043143655649934	0.1918577583617742	
70000	-10720.13519069026	-9851.181769140274	-868.953421549987	-9851.181769140274	5028.391344821906	2.666574429692297	1.6437007218684162E-5	0.41665571806415236	1.6808520819905082E-5	5.770428884555374E-11	0.4453582750735782	-820.136920860246	31163.01391317293	19963.989278332156	2407.577409170514	3887.0099171896163	1064.2616206058303	29	10	29	12	1	0.18801102888259102	0.31750448471644843	0.3123555263278336	0.18212896007312604	
80000	-10727.02955922322	-9844.767146622162	-882.2624126010571	-9844.767146622162	5268.492336554406	2.4438642610052974	1.4814311346205742E-5	0.5188479258490787	1.5258836300307277E-5	6.725086976764539E-11	0.5536525800713354	-832.5936559961552	24229.221127626275	40025.271464368074	4321.541241928297	2029.7139126062073	1745.2192329956174	13	25	32	10	1	0.18801102888259102	0.31750448471644843	0.3123555263278336	0.18212896007312604	
90000	-10738.697505545235	-9844.265674081	-894.4318314642345	-9844.265674081	5452.9877392854605	2.5532167539936226	1.2850082342210328E-5	0.43413040200652997	1.3300628798404673E-5	3.416740534869622E-11	0.4410621459185775	-842.4401944953601	26621.27468501041	37847.1546983695	2557.4021329053835	6897.575041322723	4534.719765325077	10	32	15	5	19	0.18801102888259102	0.3031808742916996	0.2966452513815322	0.21216284544417624	
100000	-10716.612059902362	-9842.3048529655	-874.307206936861	-9842.3048529655	5706.595046683328	2.447011307940792	1.823853490318033E-5	0.48800401014191847	1.603014333831255E-5	8.303537754326328E-11	0.5291644015469569	-822.5980565585199	23037.942034823234	27301.599822662614	1924.4067983911496	7043.3110518873555	2607.83981326002	20	26	19	8	8	0.20192581255160247	0.3031808742916996	0.2966452513815322	0.1982480617751648	
110000	-10714.803413445212	-9835.247507562557	-879.5559058826547	-9835.247507562557	8082.384512065296	2.568344392245894	1.5880103600470678E-5	0.5367797231384085	1.3811402540191772E-5	6.26383801505025E-11	0.5487365083686279	-829.0261310307855	12002.630134271893	34657.40921663103	3054.3188407140346	4219.919772348241	2732.477139718281	6	31	12	26	6	0.2008530713110977	0.3031808742916996	0.2966452513815322	0.19932080301566957	
120000	-10706.189087642968	-9851.047643800219	-855.1414438427498	-9851.047643800219	4530.80635841188	2.5116845213710737	2.2978054842464587E-5	0.5113745144407138	2.1392754162030383E-5	1.7367218746762617E-10	0.5849739285363512	-805.0550051840033	18248.790246717424	27164.786462431995	12807.28552723767	3443.5943724277563	2128.715585536	31	5	5	35	5	0.19607702735695476	0.3031808742916996	0.2966452513815322	0.2040968469698125	
130000	-10685.285875809113	-9847.84935218259	-837.4365236265235	-9847.84935218259	5274.839892405221	2.5116845213710737	2.588939201778551E-5	0.5060381248465471	2.107553625390707E-5	1.8462157809974803E-10	0.572505430489681	-784.6641490785202	9617.79349974926	42169.36547094335	17448.101875024102	1655.3314398642933	3183.489335119655	27	10	6	21	17	0.18267068460876978	0.3042593214310853	0.3224966771129951	0.19057331684714884	
140000	-10761.618038322738	-9828.334726380102	-933.2833119426357	-9828.334726380102	20265.298283874465	2.3848385254276288	9.66651672957476E-6	0.6400773962089347	7.515473767877659E-6	5.95360616412449E-11	0.8269310626288273	-878.2290900361899	10974.994381777202	51432.942322999916	4114.131194589883	9957.86753652394	6855.238316256139	4	40	15	12	10	0.18267068460876978	0.3023005798885076	0.30832724837039494	0.2067014871323267	
150000	-10766.705179662904	-9839.136856863428	-927.5683227994757	-9839.136856863428	13505.376970466701	2.7470148430309633	9.249987001501468E-6	0.709112594313654	8.332701492523135E-6	5.7829783239267446E-11	0.812941842723597	-874.5636914247159	39994.95613656678	43304.73595948856	6381.472835521104	3574.7487834136796	6587.1732049403645	20	25	16	4	16	0.20090980903294037	0.31504346025364965	0.3022279756868986	0.1818187550265104	
160000	-10707.766320023247	-9844.940083532536	-862.8262364907116	-9844.940083532536	3468.854964170716	2.593278968823009	2.001685233573499E-5	0.5580280730162199	2.0609842352914297E-5	1.387279114485718E-10	0.594191864623475	-811.6728191095548	22428.358309521318	14076.497367902863	26748.223134503674	2896.5713713477703	2219.9671374148525	2	2	35	37	5	0.20090980903294037	0.31504346025364965	0.3022279756868986	0.1818187550265104	
170000	-10715.282245827993	-9834.09108625571	-881.1911595722836	-9834.09108625571	5714.170321013819	2.6028845865397336	1.607073425033303E-5	0.5627168219881666	1.424277752592955E-5	9.635875468778837E-11	0.6472866559157492	-828.668949535713	22857.487168818658	17579.673546648955	42197.46921566976	3107.0158379569807	2244.33952253098	17	4	18	24	18	0.1958297827334045	0.30590602767593494	0.29049118188334794	0.20777300770731155	
180000	-10789.035639170954	-9837.430298612682	-951.6053405582725	-9837.430298612682	14978.959716412093	2.494849358127226	7.871672802204914E-6	0.5781515471090862	6.69530934019688E-6	2.712275071448954E-11	0.6695465834108978	-890.5886938494851	60855.119866559406	85364.01935554222	239919.66975082917	5752.57594189201	13333.447750034851	30	6	6	30	9	0.178598609711294	0.31552661905532003	0.29810176352607337	0.20777300770731155	
190000	-10706.17672154611	-9848.118732578176	-858.0579889679345	-9848.118732578176	3660.3985746646536	2.631326779204039	2.113740518953385E-5	0.47205028581503167	2.1910846874125733E-5	1.19597323573893E-10	0.514452759189031	-808.4531761018679	27311.03080230122	18919.03105445725	9553.69139501326	2279.0064495321963	2929.398168637277	7	37	2	23	12	0.20462234120778888	0.31122501440241596	0.29810176352607337	0.1860508808637207	
200000	-10719.460965215216	-9851.62481555986	-867.8361496553558	-9851.62481555986	4338.860753033807	2.49786987877108	1.8877482263139595E-5	0.4695983823197389	1.917798857809302E-5	9.712791678035388E-11	0.5151933275996593	-820.0411007763753	23176.551496797478	2770.395260580532	4190.011733439783	4600.08865204306	2816.7493388421817	48	3	4	7	19	0.19368170644875018	0.3000008811900255	0.29810176352607337	0.20821564883514987	
210000	-10738.675320989312	-9830.679966753281	-907.9953542360307	-9830.679966753281	5881.992449038178	2.44022887554949	1.2389386173381473E-5	0.43499308611726784	1.2941145473055502E-5	3.1597205979203564E-11	0.4698738027532531	-858.5150921545263	34938.58487723837	13911.560985010887	6368.959244154808	5365.87091122205	2518.152984449481	39	12	14	13	3	0.19368170644875018	0.3000008811900255	0.3018717792704905	0.2044456330907327	
220000	-10788.195769869533	-9844.04159128899	-944.1541785805437	-9844.04159128899	7730.787939489032	2.586171265829005	8.863919771508181E-6	0.47576323258822156	9.064600636908875E-6	2.5402807404100725E-11	0.5514373290745416	-890.9343172277079	56216.51714531794	24152.328612799	26856.089491178926	6480.905190658363	5123.623483223269	27	18	15	14	7	0.19368170644875018	0.3141729323582048	0.30048393255408296	0.19166142863896093	
230000	-10717.497962224665	-9837.222967185035	-880.2749950396294	-9837.222967185035	3979.5273846263176	2.8566329473935803	1.760075385227182E-5	0.5903981955643444	1.844770772166075E-5	1.357436309555834E-10	0.6395751594037173	-830.647920085307	30332.656593487085	16295.42374319926	5946.694913528571	4721.551956109152	1120.7885392494902	30	18	11	18	4	0.19368170644875018	0.3141729323582048	0.30048393255408296	0.19166142863896093	
240000	-10708.499277517343	-9838.755916775772	-869.7433607415717	-9838.755916775772	3721.693665595856	2.490186577026152	1.6010438474445436E-5	0.45692797876174485	1.685381250675234E-5	6.957961338816481E-11	0.5181115579346046	-823.0131681485052	27846.928748277463	4872.89696265291	2058.201545309068	3405.0193263891897	524.6446787561347	45	7	5	22	2	0.21572200014896611	0.29756841505067544	0.29504815616139635	0.19166142863896093	
250000	-10702.253258812689	-9828.033090846837	-874.2201679658513	-9828.033090846837	3541.318175556104	2.490186577026152	1.6509370415269316E-5	0.6092987615567598	1.584029624906119E-5	8.417551927461328E-11	0.6053394393907607	-825.0837036213156	27931.355183146232	2988.205209886533	1975.846498967408	6622.536328458181	127.3614114572695	46	2	17	13	3	0.2084509109966421	0.29756841505067544	0.30283417730242873	0.19114649665025255	
260000	-10734.837711247063	-9839.342674204616	-895.4950370424474	-9839.342674204616	4630.183616299508	2.6654129851770487	1.443877569364493E-5	0.43105828164636595	1.4157922856040267E-5	3.306715260190313E-11	0.415272057718996	-845.8564007616781	31028.232035085053	16818.338121482495	4423.5390508887285	6568.163406816826	1156.434213791724	43	1	22	13	2	0.1900561967550113	0.29756841505067544	0.30283417730242873	0.20954121089188335	
270000	-10726.370723541488	-9847.8657597855	-878.5049637559886	-9847.8657597855	3249.0223260528987	2.398135718684021	1.7378083609810663E-5	0.6350431970114013	1.758748962522343E-5	8.043696954863657E-11	0.5517227555096516	-831.2158166035526	21640.575353534136	2594.147939884952	3249.015163304907	3222.9706766378054	2419.775166507182	40	2	23	4	12	0.1900561967550113	0.29756841505067544	0.30283417730242873	0.20954121089188335	
280000	-10730.671917464235	-9834.29608920144	-896.375828262795	-9834.29608920144	3382.194286014247	2.63980505447081	1.70216152914631E-5	0.5907833446304729	1.6162431856438528E-5	9.100252942497199E-11	0.6068627804550618	-842.0543718260617	146967.78213981463	26991.093020451524	26082.836634408697	5447.202941364285	355.07177320506764	5	11	28	34	3	0.1900561967550113	0.30552396214755456	0.3047014886818107	0.1997183524156223	
290000	-10703.967950407043	-9850.042945824218	-853.9250045828256	-9850.042945824218	2508.651343984294	2.6240748787825656	2.0524774671908366E-5	0.4910168845527147	1.970415390732095E-5	1.239212402624422E-10	0.5501054099233842	-805.3659939785246	24780.818115918242	21997.683823818923	6900.228174025782	3142.4495041247637	5.442488271270845	2	43	6	27	3	0.18372142038929412	0.30552396214755456	0.3047014886818107	0.20605312878133947	
300000	-10692.722145004822	-9846.813720236361	-845.9084247684606	-9846.813720236361	2262.612110750279	2.4478335176545536	2.1431710973795887E-5	0.4993059151758533	2.1942707599791665E-5	1.040974632502479E-10	0.4863880448061719	-798.7530827038026	8920.903612464435	18682.17119323132	4798.680145902632	2871.101087578341	7.765267256826532	3	45	8	22	3	0.19699520397523224	0.2917135105804491	0.3047014886818107	0.2065897967625068	
310000	-10727.46365825449	-9847.711945850873	-879.7517124036159	-9847.711945850873	3372.2613188802707	2.3650568741963904	1.5852394514590823E-5	0.5675686099294248	1.6171512443807025E-5	5.801317192980374E-11	0.5128836002781328	-829.680128645231	19221.534657814515	21463.94434277758	20759.2598285053	3714.85082787825	11.680271075558185	37	5	9	27	3	0.18740224208292394	0.3013064724727574	0.3047014886818107	0.2065897967625068	
320000	-10764.112096171819	-9836.467045087742	-927.6450510840775	-9836.467045087742	5858.293765689619	2.5400814682408126	9.005740278907416E-6	0.5980882063582749	9.283639196007151E-6	2.7560927785815515E-11	0.5967722818408653	-873.6223314233605	25981.48884264812	43113.80823799667	45521.23341712749	10290.097450965914	8.912412243539881	5	11	32	30	3	0.18851674715268346	0.30019196740299786	0.3047014886818107	0.2065897967625068	
330000	-10818.124026501837	-9845.438631252462	-972.6853952493748	-9845.438631252462	11117.805828529243	2.752948410484302	4.508175383861734E-6	0.5104208255718365	4.623752005148653E-6	5.235605521940629E-12	0.5105658797443323	-917.2957282847187	44428.93358294139	35255.11791632795	72958.37657219068	12077.653004462376	5.028920004411218	3	1	44	30	3	0.19587397348569285	0.30440870177556384	0.3047014886818107	0.19501583605693143	
340000	-10828.85652814117	-9849.328422341883	-979.5281057992873	-9849.328422341883	10336.94325503927	2.708484021979825	5.468622569195026E-6	0.5009346009488619	5.491469446702586E-6	7.549144970112972E-12	0.5271376390776952	-921.0720974017103	112916.0241493587	145971.35868744782	111228.07683022563	15344.111784312972	76.86167131425387	9	12	21	36	3	0.18657089584986797	0.29538760256661184	0.3230256655265876	0.19501583605693143	
350000	-10811.08612947163	-9839.00105777714	-972.0850716944894	-9839.00105777714	10292.7708585218	2.3549501690780272	5.960479205856283E-6	0.4875434382594909	5.781649421676635E-6	7.265383447119088E-12	0.48788511055160466	-917.8566426513119	96360.6793929078	44761.79456372961	17360.66046386525	13002.562122580714	932.3979688296318	15	36	2	25	3	0.18657089584986797	0.30457959195750883	0.3113413835307376	0.19750812866188439	
360000	-10724.431402695789	-9864.157262192315	-860.2741405034734	-9864.157262192315	2966.7173454995304	2.2731667492717773	1.9823400017548047E-5	0.402239767480346	1.978712081652843E-5	6.090823485169873E-11	0.41204445670902834	-810.8851198910718	24287.41866997724	14131.621843545032	2261.0257845804267	6832.327300531755	32.192235972447946	17	35	14	12	3	0.1901747891640145	0.31628745382262025	0.2960296283514796	0.19750812866188439	
370000	-10759.447505877924	-9860.786013291483	-898.6614925864411	-9860.786013291483	4054.352974508607	2.346145816763847	1.3224961118473107E-5	0.5330563898152537	1.3936413855900444E-5	5.375570040281975E-11	0.5893327636314204	-848.5710444783285	40284.45486682015	27439.12388494755	8134.242028139309	3992.682449129957	328.2941072749502	19	32	4	23	3	0.18398482407811706	0.32684734553499784	0.2916597017249995	0.19750812866188439	
380000	-10820.54702620388	-9853.551556253207	-966.9954699506717	-9853.551556253207	9873.845679342345	2.678208620119857	5.4177551437598915E-6	0.5101545784275342	5.616764891399687E-6	7.809388769763902E-12	0.5307505188800055	-916.8191581122697	98872.5459100692	25222.25996658085	18481.79709588328	408.50644635370656	134.29798503241102	25	44	9	1	2	0.19202753188850846	0.31880463772460643	0.2916597017249995	0.19750812866188439	
390000	-10770.559618855197	-9845.549721127076	-925.009897728121	-9845.549721127076	5704.704840253383	2.6223322309384196	9.823495070608041E-6	0.5043798893670579	1.0203008120172561E-5	2.5048390660694137E-11	0.5110497875356692	-873.9531383607293	43070.17694816145	20573.692181633178	3596.3318961733808	7745.815168579843	109.6826771473899	35	13	1	29	3	0.20106442043265527	0.30976774918045963	0.29079553184264495	0.19837229854423893	
400000	-10735.271829346928	-9853.561726606093	-881.7101027408353	-9853.561726606093	3623.9864818166807	2.8893104881143996	1.5731392520511048E-5	0.5341194086523019	1.62297138759543E-5	6.662389297809978E-11	0.5402476151186892	-831.0878138773502	15041.974433317464	27558.461064513755	20970.56951503921	4210.92937824924	202.48341921242377	4	28	15	31	3	0.1898004196129116	0.30976774918045963	0.29079553184264495	0.2096362993639826	
410000	-10752.294078149165	-9839.56536578321	-912.7287123659548	-9839.56536578321	5844.6631370646355	2.5918315659002475	9.874506391931706E-6	0.4803790059345543	1.0024382214792306E-5	2.3795301063829624E-11	0.49703878620420694	-860.8377994773449	56567.68398675314	44554.0719420798	6714.882544139862	6749.205188585165	21.90990903057849	31	12	11	24	3	0.1898004196129116	0.2890240368083932	0.31153924421471135	0.2096362993639826	
420000	-10753.36196115883	-9835.228783298051	-918.1331778607783	-9835.228783298051	6533.726675696838	2.845088922993197	8.117981854077548E-6	0.6157420685306354	8.774358489357573E-6	3.14248576297089E-11	0.6611640406093278	-866.4240942612255	58197.069361809794	30083.272344243374	7641.217585281404	5900.8118192610655	4.967487088791337	32	14	12	20	3	0.19148649337182272	0.2890240368083932	0.3248988699623408	0.19459059985744204	
430000	-10734.67938388972	-9841.040733011157	-893.6386508785613	-9841.040733011157	4390.523806233641	2.8057855419211792	1.2416588019810614E-5	0.6096423376840866	1.3056494074688561E-5	6.140072165648542E-11	0.6325496688292799	-842.5190298848676	61739.81710649905	13098.363650932244	5123.757127706726	6883.087318678593	11.259261433906183	40	9	22	7	3	0.19148649337182272	0.2890240368083932	0.3248988699623408	0.19459059985744204	
440000	-10703.422574223272	-9847.555122916885	-855.8674513063872	-9847.555122916885	2659.3814816678873	2.624956914157778	2.127757554215777E-5	0.6297490844904168	2.193406935929214E-5	1.6931300413752895E-10	0.6393703364044029	-806.1268607571797	27289.72305679379	13381.87399024058	3343.3883127033596	6445.066496686707	28.551067238978	31	18	24	5	3	0.19148649337182272	0.2949448272078964	0.31904744020841924	0.19452123921186038	
450000	-10640.206608089526	-9844.12147818682	-796.085129902705	-9844.12147818682	1458.39518364611	2.5406320723329188	3.761527334041896E-5	0.7469336162198383	4.285927102876054E-5	9.141553343203147E-10	0.7297394562271156	-750.1281907593449	9534.733756517939	5664.4756238866985	1241.6338058514864	3008.5063569657486	41.52049728666519	38	6	24	10	3	0.19973409355503108	0.28669722702468803	0.31448563432788723	0.1990830450923924	
460000	-10699.500647159168	-9847.711591526366	-851.7890556328027	-9847.711591526366	2593.82931817959	2.665228859681759	2.2595647737971624E-5	0.7734043718398927	2.2740315386372877E-5	4.706880962645287E-10	0.9522385462271077	-804.1575278575139	19500.22319517178	7760.680446150383	5291.238893666949	2808.2402596239745	156.51143221946825	37	17	11	13	3	0.1946249858029344	0.2969196314097297	0.31959474207998395	0.18886064070735076	
470000	-10691.085786743324	-9839.101296905228	-851.9844898380954	-9839.101296905228	2619.8084625778665	2.665228859681759	2.2395654748182424E-5	0.5314042014021262	2.3021380883435067E-5	1.5362885406362096E-10	0.5678746996412963	-805.2493812816217	24800.20712653675	6078.481965120106	1966.1972792513902	3175.0857421247424	74.663136813945	41	15	14	8	3	0.1895924078754766	0.3063222936472154	0.31522465776995606	0.18886064070735076	
480000	-10703.89392193468	-9848.436390611667	-855.4575313230122	-9848.436390611667	2732.0764050805074	2.628823836193777	1.918954682811391E-5	0.5530288103314208	1.918341596865811E-5	1.164863434345126E-10	0.5738352558028873	-806.0909704362972	20572.947669936773	25413.781776129792	9374.15631164155	3703.7816140723135	18.416346815786106	30	5	19	24	3	0.19402454391676416	0.29788227075451795	0.31465335996873944	0.19343982535997725	
490000	-10771.555713150727	-9834.687086627684	-936.8686265230427	-9834.687086627684	6911.555563476067	2.628823836193777	7.6128370580899606E-6	0.5548691729569813	8.0803539486401E-6	1.9385611995123234E-11	0.5766257992184773	-883.1476204305142	57194.43296741519	26740.83509340364	12596.493904991905	18077.11878144987	36.705181261127834	30	8	30	10	3	0.19402454391676416	0.3025426582808878	0.31465335996873944	0.1887794378336074	
500000	-10796.748934657167	-9843.694321202236	-953.0546134549312	-9843.694321202236	7339.907537751823	2.7553566531440064	7.267712350618929E-6	0.664173742242009	7.728034154453123E-6	3.030166945476585E-11	0.7554490546817038	-896.9161181813307	79194.19309971583	87576.02304001513	22230.495744767577	11227.072213948224	6554.99598546251	23	9	24	18	7	0.19402454391676416	0.31857348218807885	0.29862253606154837	0.1887794378336074	
510000	-10687.37265758904	-9828.764635019805	-858.6080225692358	-9828.764635019805	3109.59009914128	2.4360995319425047	2.0531448419729612E-5	0.5819660540834215	2.1223080859095603E-5	1.7392436143093534E-10	0.6584396389688875	-809.3597702883251	23414.182541509264	24938.027119748713	4312.493177991015	4062.866751249233	500.86490600548825	36	4	10	28	3	0.19294096928209112	0.31857348218807885	0.29970611069622144	0.1887794378336074	
520000	-10756.253321416743	-9849.091353514461	-907.1619679022829	-9849.091353514461	5182.651398349078	2.7610736865832988	1.2151498891797393E-5	0.49305403346843735	1.1944019148438768E-5	2.929333554093097E-11	0.4638604881054014	-855.1521087685825	66019.4206390947	33532.61446022501	12316.996361275895	6261.591896743678	111.14064713239824	9	31	4	34	3	0.19294096928209112	0.313368787174764	0.29520234998100425	0.19848789356213942	
530000	-10808.800481069813	-9844.167439647827	-964.6330414219858	-9844.167439647827	9525.600804440266	2.790910695176885	6.39075859535881E-6	0.7100655578602451	6.057273766263689E-6	1.4398306104521761E-11	0.6570132181851682	-908.6116497832643	24030.501748827708	68269.0097010762	38780.105572479435	16472.101550284122	465.1993216891112	1	32	4	40	4	0.19294096928209112	0.30596105511564375	0.29527191873130176	0.20582605687096217	
540000	-10821.442038593541	-9857.714661449447	-963.727377144095	-9857.714661449447	9208.07521604841	3.1217342784273905	6.798911886176398E-6	0.7078817059959195	6.576896043606417E-6	1.5245694323906503E-11	0.6415250677757758	-906.8148075886141	58913.290824612995	110417.29479882968	16071.17630363684	17962.40648703554	446.8085617641804	2	27	14	35	3	0.19294096928209112	0.30596105511564375	0.3175240730428098	0.1835739025594542	
550000	-10822.103028949334	-9854.56903495783	-967.5339939915034	-9854.56903495783	11735.347274715241	2.374008873081602	5.5100139650729765E-6	0.8379757693613223	5.193581847279784E-6	1.5363017342251364E-11	0.817776155332823	-909.3970486350253	83664.53790545347	147429.29560498355	13343.41927423502	7900.746988136427	14335.447205565257	20	5	33	4	19	0.1752007459104269	0.31467464170316045	0.3175240730428098	0.19260053934360175	
560000	-10754.48362482876	-9852.707528101808	-901.7760967269509	-9852.707528101808	6526.133810995163	2.367827807636075	1.2521900751508113E-5	0.5877724917541827	1.209100940713389E-5	4.2943147199309236E-11	0.5745865470790908	-849.322177843323	25820.241483051588	51368.815624937866	12131.275064141177	7298.25831536636	1094.2639887873518	20	7	30	22	2	0.17821181537236422	0.31166357224122315	0.3175240730428098	0.19260053934360175	
570000	-10698.331739813173	-9850.87845024555	-847.4532895676236	-9850.87845024555	2912.9520183576406	2.367827807636075	1.981309536568449E-5	0.5164852772615329	2.1074534678586726E-5	9.291356752753807E-11	0.4997385114210214	-798.9653814879503	16310.44878708637	23880.53032698261	7832.792773116336	3182.5499405906316	35.07273936715876	8	23	26	21	3	0.17821181537236422	0.31166357224122315	0.31714788446319914	0.19297672792321235	
580000	-10653.455478215932	-9837.538617491235	-815.916860724697	-9837.538617491235	1971.1229383230166	2.584902418024106	3.2112678520518424E-5	0.5032581269404742	3.1427488700849586E-5	2.334169863588424E-10	0.5081328225998064	-769.7533956252205	15049.168239128783	7043.81777067851	4887.6653356419	2967.4368663140717	10.551730142621008	33	6	10	29	3	0.19496188499443132	0.29491350261915605	0.31113464765676985	0.19898996472964164	
590000	-10648.890167657715	-9847.123701820883	-801.7664658368318	-9847.123701820883	1697.6883269796979	2.849894844772959	3.7698760566990434E-5	0.5393030833100406	3.800661215609703E-5	4.3848399112703654E-10	0.5844497714264907	-756.2717553436597	15169.067748740708	3000.016912958471	2653.5074968873955	3147.0028118478235	5.159889962263321	28	25	10	15	3	0.20738373200435933	0.3005510110440386	0.2930752922219593	0.19898996472964164	
600000	-10750.893835558978	-9843.958035679985	-906.9357998789932	-9843.958035679985	5867.801726551712	2.429132100244723	1.0302631746421107E-5	0.5426581949122645	1.075865388508603E-5	2.7574277557648626E-11	0.5140025756968544	-856.6224828613415	49916.44054267646	12144.496920578915	3252.237979488109	6371.836049026597	469.1028025894709	31	24	7	16	3	0.20738373200435933	0.2998414954814995	0.2930752922219593	0.1996994802921807	
610000	-10796.183034954709	-9830.231181740093	-965.9518532146167	-9830.231181740093	10507.135092058117	2.6957460304737486	5.538884323318731E-6	0.652224972199364	5.872025729996858E-6	1.4118233667728285E-11	0.688456761751328	-910.9915391977173	66026.57569694686	19660.870463478688	7233.040634753698	21553.70628262391	313.3219863525597	31	21	16	11	2	0.19196878844048093	0.3152564390453779	0.2930752922219593	0.1996994802921807	
620000	-10791.593861972216	-9838.43408951057	-953.159772461646	-9838.43408951057	9893.459702557906	2.6957460304737486	6.702041741570538E-6	0.5774495234847472	6.844877927662381E-6	1.609582320748924E-11	0.6144581979134279	-898.983515599938	70218.74203627564	24766.000197639863	30799.36846687126	10391.69457307837	1256.7176502293712	29	1	21	27	3	0.19944588282792203	0.31560295306230773	0.30169111949810584	0.1832600446116633	
630000	-10832.116171729656	-9839.19721087392	-992.9189608557367	-9839.19721087392	14328.89463096688	2.6957460304737486	4.402013844883587E-6	0.4827962720566883	4.273506819500103E-6	4.5046370789169704E-12	0.4966474473023724	-936.0509902912963	49940.96479899026	121909.73260058812	51172.65185928657	16388.913955427583	327.11209175050357	9	26	18	25	3	0.1870710640482776	0.3143186923785842	0.290833905908117	0.2077763376650201	
640000	-10766.198989643983	-9834.995181610333	-931.2038080336489	-9834.995181610333	8070.97540123392	2.69201600246797	8.49551995492795E-6	0.5424947179332967	8.164438900311882E-6	1.9594447345857548E-11	0.5477909129039968	-875.3280010802266	53023.42160980522	85471.00335225569	57167.30569424299	11107.959482197404	429.44864331045306	25	4	8	41	3	0.197330435139459	0.30429256789704223	0.3050554482899259	0.19332154867357174	
650000	-10817.268720776146	-9856.459903972944	-960.808816803203	-9856.459903972944	12136.039927744248	2.4384867822244276	5.934035299928216E-6	0.4228586971897785	5.315734725380474E-6	6.19137517574085E-12	0.4522541471553703	-902.3515578603656	42751.29177527563	100177.07895178879	177062.34130986343	19039.21686890587	50.030276719649976	8	16	8	46	3	0.18310144162495454	0.29098655012311764	0.3312539345233477	0.19465807372857896	
660000	-10709.940111093307	-9838.103587737822	-871.836523355486	-9838.103587737822	3584.565520483086	2.6542244716607852	2.0470214260877197E-5	0.5005741816164561	1.91548415120709E-5	1.0678767319284366E-10	0.5342983965567561	-813.3329005384081	16364.615010436291	105728.69082695272	32299.90010762032	3786.0930739960054	8346.84865514619	25	4	7	30	15	0.18556783933560655	0.29098655012311764	0.3375235762714891	0.18592203426978557	
670000	-10717.125093316106	-9837.536540048528	-879.5885532675784	-9837.536540048528	4774.193885330937	2.6606559015609967	1.535900562203329E-5	0.6155335947127608	1.5230343039393701E-5	1.0073986188244956E-10	0.6614748875375938	-825.6219001838402	23478.92172203097	74860.91545681334	22339.57905577631	5555.116315255157	142.58382021911254	21	13	4	40	3	0.20381284202601024	0.29098655012311764	0.3192785735810854	0.18592203426978557	
680000	-10749.586471627783	-9847.802113129344	-901.7843584984392	-9847.802113129344	6377.724254924618	2.5379118078987823	1.2789084783324513E-5	0.5377601935310125	1.2407442574611264E-5	5.2303662260592554E-11	0.5612882526974813	-846.4694677138016	36899.41617129805	121060.65185136863	15623.184990382711	4715.862994924284	3989.3349869653775	25	6	16	31	3	0.20381284202601024	0.29098655012311764	0.3192785735810854	0.18592203426978557	
690000	-10747.55881581301	-9841.742303307661	-905.8165125053488	-9841.742303307661	5299.5818860422005	2.3433901017849514	1.3236832814906032E-5	0.5637083994080367	1.2316425945010042E-5	4.859760985131588E-11	0.5452877095346219	-853.3234759233245	46542.51868995602	42319.0464115358	18842.409582214736	6819.996967498216	234.33650685774316	14	19	16	29	3	0.20381284202601024	0.3084784615145013	0.30178666218970174	0.18592203426978557	
700000	-10683.281458219633	-9833.971283603036	-849.3101746165976	-9833.971283603036	2905.148153678169	2.778497193226835	2.6548441391141065E-5	0.5634409990789943	2.3850560812497637E-5	1.883300304804249E-10	0.556060893980724	-802.0488717433389	15710.74613964824	9373.086324161883	6359.226045974272	3201.8579704751196	319.5133987097562	31	27	1	19	3	0.20812896861516128	0.29729190034977426	0.30178666218970174	0.19279246884536158	
710000	-10688.501618501734	-9848.109075916454	-840.3925425852798	-9848.109075916454	2667.7764938916707	2.8118563507321754	2.9792586560944647E-5	0.5704254233517837	2.5611434445975884E-5	2.3103079245156771E-10	0.5628417359060809	-794.9499296494984	11297.58149919712	5171.332097662879	1877.5349136977275	3009.9781260938207	408.03592712622094	38	19	8	13	3	0.18840990274958058	0.29729190034977426	0.30178666218970174	0.21251153471094228	
720000	-10678.18380963699	-9836.574114750818	-841.6096948861729	-9836.574114750818	2596.7478196429674	2.709748838703814	2.7424821605178935E-5	0.5780193450313281	2.548356246988683E-5	2.3735882464326837E-10	0.608110508935567	-796.4576826056967	12771.424944856155	2486.74664458503	2734.6385104517103	2979.2156354447957	52.46125402931784	54	3	17	4	3	0.1942874430063199	0.29729190034977426	0.30178666218970174	0.20663399445420297	
730000	-10679.904940297107	-9828.52582268703	-851.3791176100773	-9828.52582268703	2921.33086471733	2.43059883254143	2.2715249915349207E-5	0.6236173215561271	2.2026812407205584E-5	1.4774245572861207E-10	0.561033107421642	-804.5685783552917	19640.950544124036	3538.660114715352	2305.312948657287	3738.0325332210264	1074.724351823143	44	19	10	6	2	0.18878772199454694	0.29729190034977426	0.30178666218970174	0.21213371546597592	
740000	-10618.842079158678	-9830.496149067087	-788.3459300915906	-9830.496149067087	1444.6532726145917	2.387615542561512	4.539327879785438E-5	0.5950421155770371	4.587026393314376E-5	7.297419510154658E-10	0.6056465248824442	-743.277122414048	7819.693086245729	1383.3260844600013	2297.6327058024713	4252.6277379128815	334.3181525945754	44	25	3	6	3	0.18580173429267985	0.29011395304550525	0.31539185900989686	0.20869245365191688	
750000	-10625.328689355143	-9843.658354962557	-781.6703343925863	-9843.658354962557	1315.502983510013	2.387615542561512	4.508116100006823E-5	0.574140383376172	4.69385439336782E-5	6.133788153651409E-10	0.5792071909178124	-739.7126203788578	6741.0950659087075	903.5268716742944	1281.5708002933798	1691.3526516186598	141.79486864930925	46	11	15	6	3	0.18580173429267985	0.30548826142766844	0.30001755062773366	0.20869245365191688	
760000	-10601.227209616356	-9842.425074193112	-758.8021354232441	-9842.425074193112	1044.5712714297042	2.6835383052135406	5.756848029349467E-5	0.6064859935118613	6.027580822252264E-5	1.1980765859628526E-9	0.5965765526824096	-717.5866409707818	6883.74338009261	704.053908095426	912.881149554229	1254.0096750159207	82.49830190376828	46	9	2	21	3	0.18580173429267985	0.30548826142766844	0.3029877353528421	0.2057222689268084	
770000	-10624.262688313544	-9841.434820889952	-782.827867423591	-9841.434820889952	1336.2933100642638	2.719849326017338	4.371104275789969E-5	0.522400089124506	4.6881720870877755E-5	5.814870388012503E-10	0.5412899205967006	-740.1896470116084	7251.176920416939	1021.9215124463926	2160.6765302956687	1546.7607157016982	27.04170234091016	49	2	3	24	3	0.18242465003026262	0.30886534569008567	0.3029877353528421	0.2057222689268084	
780000	-10652.895031205691	-9847.594940344432	-805.3000908612592	-9847.594940344432	1643.1610971264986	2.6321049519168214	4.054088092760857E-5	0.6075790013318181	4.12862544252352E-5	5.332027402013863E-10	0.5781678956708759	-759.275689139193	9520.234055145183	7430.7896194945415	1589.46090731292	2241.4339740501023	2505.1874555336562	32	17	8	16	8	0.19134150033298958	0.2999484953873587	0.3029877353528421	0.2057222689268084	
790000	-10741.961572016946	-9829.531680073736	-912.4298919432101	-9829.531680073736	5740.322684490378	2.43095120518508	1.102300103934628E-5	0.5990414200161293	1.0833257058977272E-5	4.69683638764027E-11	0.6398633799680291	-860.2755810362346	36481.12105480256	31147.282159082584	2911.4557869158634	8060.414059887988	291.53529518292015	44	7	18	9	3	0.19134150033298958	0.2999484953873587	0.2963566679810717	0.21235333629857883	
800000	-10829.51034202956	-9853.372192965615	-976.138149063945	-9853.372192965615	9956.160985793435	2.795225545865655	5.486429564418506E-6	0.5951894698591137	5.888557968312642E-6	1.2804819598551916E-11	0.6224262883595412	-924.7457936007391	67466.5705574021	54039.36083317163	21084.378301461857	777.4590531145294	168.93834009937896	27	18	33	2	1	0.19134150033298958	0.2999484953873587	0.2963566679810717	0.21235333629857883	
810000	-10768.967432927706	-9843.103866102494	-925.863566825212	-9843.103866102494	6522.931033459725	2.4371080108961194	8.602702457810188E-6	0.5588873086896604	9.034010702819822E-6	2.5656192311209953E-11	0.5837521775902407	-874.3013877595256	34584.623590839765	42091.98628783809	3310.4971124596104	6107.90957896664	662.0826778165572	18	33	9	19	2	0.20868095663146977	0.2909307428829295	0.30017355286986974	0.20021474761572972	
820000	-10822.817806939009	-9852.022829693715	-970.794977245293	-9852.022829693715	9693.755219563356	2.841126778113097	5.303915683395844E-6	0.46296467667641833	5.913866370760474E-6	8.32950674619603E-12	0.5133912827206223	-917.3175353090865	87782.91747220035	21275.904324031497	7608.5907058408775	14039.771292250085	866.2553676861735	43	11	11	13	3	0.20868095663146977	0.2909307428829295	0.30017355286986974	0.20021474761572972	
830000	-10766.215294952108	-9844.47577374966	-921.7395212024476	-9844.47577374966	5658.258181640452	2.841126778113097	8.14074537974636E-6	0.49702163721707415	9.490172643463896E-6	1.8765336363590317E-11	0.49201811249379057	-868.736143874661	8659.37804931193	42152.67305500878	23827.29552582447	5421.647494396938	48.87870325410643	6	29	21	22	3	0.20289463670707147	0.28997200989960487	0.3171100957011443	0.19002325769217812	
840000	-10820.490264678643	-9856.239199551312	-964.2510651273324	-9856.239199551312	9578.965145953993	2.583231538751307	5.506090533653921E-6	0.3969371852066693	6.3189496034848E-6	6.584840075352347E-12	0.44785213027421494	-909.1429511592675	76373.19788322198	75709.6499508516	38765.64319240188	13816.947994485707	185.35805513949956	7	27	21	23	3	0.1890348541293276	0.29500773212341724	0.32100525629802623	0.19495215744922764	
850000	-10772.806166555598	-9836.518448347135	-936.2877182084621	-9836.518448347135	7011.348425092489	2.583231538751307	6.823063978707285E-6	0.5091659524795022	7.81699632983151E-6	1.8878454467329364E-11	0.5713650179401708	-882.8888500588758	46107.42810323542	57166.48225420024	27553.6888574626	7424.674225297775	125.17216958051795	23	12	10	33	3	0.21308597000512586	0.29500773212341724	0.29996910330826954	0.19193719456318614	
860000	-10736.951002208174	-9858.509899166127	-878.4411030420468	-9858.509899166127	3260.484279809287	2.692047733831902	1.6747584182533217E-5	0.43539269994826174	1.888642317716613E-5	8.31060291898542E-11	0.52052795640994	-828.1356444366256	31400.227161063172	19570.055976916687	16489.908624409265	5191.62162635403	364.86073495915656	25	4	15	35	2	0.18536139636179705	0.32273230576674605	0.29996910330826954	0.19193719456318614	
870000	-10842.274243634038	-9847.095511310998	-995.1787323230394	-9847.095511310998	13410.334416714537	2.692047733831902	4.14594466942981E-6	0.5222428791691995	4.700950587789785E-6	7.435898308444754E-12	0.5920781366798796	-939.2090198339109	76383.81972608849	92861.67795677477	25085.243963851524	15089.536335219333	4453.966289228034	9	36	7	26	3	0.18536139636179705	0.32273230576674605	0.29009603838855785	0.2018102594828978	
880000	-10790.671737751682	-9840.420046905489	-950.2516908461935	-9840.420046905489	7438.690492553449	2.692047733831902	6.998460706681993E-6	0.46627282493589417	7.431707930574302E-6	1.2399604224903662E-11	0.496476504746842	-893.9781797414033	51606.678587629525	126880.48446619434	29143.35821210215	15003.348194433232	148.28701402291426	19	7	27	25	3	0.18536139636179705	0.32273230576674605	0.29392464868129203	0.1979816491901636	
890000	-10714.002168030644	-9860.400222710172	-853.6019453204723	-9860.400222710172	2916.207873822879	2.5809666922715855	1.8796830681965834E-5	0.49029079030329614	2.0190474488803484E-5	9.725303309024933E-11	0.535263318473455	-803.3785601368523	20050.21338870775	40589.45339962178	5643.37515894648	4339.614966962278	427.67522841056007	22	6	11	40	2	0.19629522050903842	0.3117984816195047	0.29392464868129203	0.1979816491901636	
900000	-10793.320822145588	-9850.649548970634	-942.6712731749541	-9850.649548970634	9943.736321735687	2.796150889437763	6.624409884308344E-6	0.5349402744344862	7.322178334234158E-6	1.429938378818994E-11	0.5321623675077949	-886.6683904152098	37679.84747302488	122012.07631408084	14217.078553079717	11246.138793314874	2133.0787727988677	8	22	25	23	3	0.19629522050903842	0.3230066863906266	0.29392464868129203	0.1867734444190417	
910000	-10756.191541475597	-9842.813156815177	-913.3783846604209	-9842.813156815177	5556.48103450821	2.513896682601226	1.0487363942832104E-5	0.45402183678534563	1.0725808603276748E-5	3.0749730801541784E-11	0.5132215522913512	-861.530516218345	21458.036258109583	33354.887091312296	7985.570623546108	12860.009201442594	435.6371762740574	4	30	41	3	3	0.19175212676833833	0.3230066863906266	0.2988715468026796	0.1863696400383542	
920000	-10678.221309322742	-9851.929282044328	-826.2920272784144	-9851.929282044328	1982.5047444081993	2.2950230096264503	2.961397811664138E-5	0.42894649704831944	3.0219642417942546E-5	1.9913039154055096E-10	0.49118504245174416	-779.1225097306046	12433.057089662898	20064.949052319	5787.855356689889	2599.4805428927216	271.4796760373842	22	12	15	29	3	0.19175212676833833	0.3230066863906266	0.2988715468026796	0.1863696400383542	
930000	-10704.32070804061	-9839.923597250789	-864.3971107898212	-9839.923597250789	3035.1875969848807	2.536719692540274	1.801048963995134E-5	0.4802861047376802	2.0745269352005176E-5	1.0656969997674036E-10	0.5265579090609922	-815.8024006098442	12861.978973761346	23092.46361317225	5721.027514874421	4440.830073751309	223.90055360513196	17	17	32	13	2	0.19265595930116725	0.299346044259313	0.3180914707990632	0.18990652564045526	
940000	-10613.022759594187	-9831.43985333012	-781.582906264067	-9831.43985333012	1198.4683666822582	2.594448903714848	4.1239239504104E-5	0.46695953885405345	4.719664396720791E-5	4.701371103772813E-10	0.5061367974714747	-738.0504370737311	10971.45117961848	1416.3948211927516	2485.017016883437	1860.9395635865599	26.58999671526509	32	13	7	26	3	0.18548756325394544	0.299346044259313	0.3222657668541178	0.19290062563262247	
950000	-10635.227553805478	-9835.632329540182	-799.5952242652965	-9835.632329540182	1400.7033176328891	2.850625904999753	3.073441527407828E-5	0.5423324036071945	3.714785357724597E-5	3.920725690439274E-10	0.5802065698939982	-754.8931361827194	13506.965311594126	9789.49226129254	2150.3955928035116	1348.8983651666474	2.1315209523767993	7	41	20	10	3	0.19648590053260645	0.29285536621012287	0.30982309873678304	0.20083563452048633	
960000	-10629.148535766924	-9846.302827539665	-782.8457082272602	-9846.302827539665	1079.024028859544	2.4552568848482834	4.437254419598253E-5	0.5314567610992385	5.383583759215261E-5	8.22445520099528E-10	0.5915679510637603	-738.3957876130312	13617.88825003408	5847.194072375648	3239.0115244491385	1518.7573919842232	36.761369070751385	18	26	10	24	3	0.19648590053260645	0.29285536621012287	0.30982309873678304	0.20083563452048633	
970000	-10681.727129968904	-9849.900420714172	-831.8267092547317	-9849.900420714172	1885.0389297185989	2.6925815899379106	2.2823558529733227E-5	0.5022425392419194	2.9050307233294508E-5	1.9434572521781774E-10	0.5512205616885751	-785.1894358167848	26490.472580930767	7105.35816602598	2898.4665750662416	2804.4830458580427	15.877408338715663	20	33	5	20	3	0.19648590053260645	0.29285536621012287	0.30982309873678304	0.20083563452048633	
980000	-10791.409928013438	-9854.034445870642	-937.3754821427954	-9854.034445870642	6306.943154929779	2.6925815899379106	7.227172289617901E-6	0.5748980324001879	8.727135413052322E-6	2.5455220208203595E-11	0.6267925692181515	-884.426276621578	95057.47698738618	20743.36469218266	14807.782952879892	7614.111545115428	46.207763200561836	15	23	23	18	2	0.19648590053260645	0.29285536621012287	0.30883303697343983	0.20182569628382954	
990000	-10748.837375826997	-9826.313633070817	-922.5237427561807	-9826.313633070817	5595.248656390647	2.335883900939841	8.893273799001757E-6	0.5640495529174552	1.0293762368460588E-5	3.843249412982796E-11	0.6477651723307852	-868.4922198377426	14994.127656756376	61812.49148127996	8598.263690977941	10708.507348993593	42.49289918319637	5	41	19	13	3	0.18234235736308857	0.30466978254285554	0.31116216381022505	0.20182569628382954	
1000000	-10774.079708640013	-9845.633052038054	-928.4466566019577	-9845.633052038054	6073.457972911065	2.5143303954130487	9.154808464107915E-6	0.4711849393207023	9.685389967332766E-6	2.6540905877460804E-11	0.5493053766178091	-874.2307610457007	27552.516493733452	57691.7113722643	59818.940636895095	7132.735717750582	155.53747713199544	8	33	7	30	3	0.18652858966601507	0.30466978254285554	0.31116216381022505	0.19763946398090304	
1010000	-10844.894914644388	-9851.506074461538	-993.3888401828495	-9851.506074461538	12430.358572719642	2.5014200477022515	5.028173210603753E-6	0.5586068248086	4.571102672229492E-6	7.140766797702673E-12	0.573711640300834	-934.5781211774442	106801.15738857881	150854.1280632349	116040.70924089447	17123.203191231223	439.4315368961322	11	3	28	36	3	0.18652858966601507	0.30466978254285554	0.31116216381022505	0.19763946398090304	
1020000	-10799.02121717847	-9844.858219286843	-954.162997891626	-9844.858219286843	7135.312849313728	2.5014200477022515	8.4294408020803E-6	0.6595281740455518	7.773248436701192E-6	2.7763334795093567E-11	0.7177234954596449	-899.0113125019063	39997.75521778143	59963.80849203418	54234.3488319893	9530.02414044537	88.58523325113225	15	18	8	37	3	0.18652858966601507	0.30861080449392825	0.31116216381022505	0.19369844202983033	
1030000	-10808.51212029298	-9851.73060811103	-956.781512181951	-9851.73060811103	7127.38722968034	2.321743932789004	7.4922350913603096E-6	0.6728504560248051	6.866993006111041E-6	1.8456829595117203E-11	0.651831797308271	-899.3773082433034	49156.94951501893	71516.9267223728	88156.34051028428	11073.465987172489	9171.473504658734	3	3	28	20	27	0.18652858966601507	0.30861080449392825	0.31116216381022505	0.19369844202983033	
1040000	-10794.938062293502	-9830.07229468517	-964.8657676083334	-9830.07229468517	7853.93660100822	2.6768673211372596	6.677223761517791E-6	0.8098678997148722	6.215120838875288E-6	2.840407875362516E-11	0.8815973952747788	-905.6369531539651	100230.42781564563	73847.67393718268	100564.98646316661	16018.007959664732	10760.151940726491	10	12	11	26	22	0.1897777352456737	0.3149246747516767	0.30159914797281795	0.19369844202983033	
1050000	-10761.287925676193	-9846.13166278259	-915.156262893602	-9846.13166278259	4842.257938546592	2.4197333969529256	1.2072229228792041E-5	0.7257929759173953	1.2051686160081333E-5	7.356446724733546E-11	0.7466562873001857	-863.6940322046945	47315.516361911614	28957.567966509225	8120.324092502771	4876.128343870116	881.0394685995745	32	9	28	10	2	0.20412075284616754	0.30058165715118285	0.30159914797281795	0.19369844202983033	
1060000	-10786.03865386348	-9840.320408136682	-945.718245726797	-9840.320408136682	6136.473549329817	2.794897841267531	8.300214505026965E-6	0.7049689612295967	8.375201299494989E-6	3.751997610652983E-11	0.782021348957336	-891.0316248272709	82486.5158838312	31670.66665858883	20947.265479177302	11621.34289339611	2422.2953398617697	32	7	14	24	4	0.19779671338462473	0.31357329341787177	0.29493155116767183	0.19369844202983033	
1070000	-10760.784017047625	-9841.208456145108	-919.5755609025161	-9841.208456145108	5094.54946157686	2.6488499925190596	9.63527914411664E-6	0.5518075583393076	1.0485156946506673E-5	4.533226617875926E-11	0.6727989357992397	-867.5635019241425	42008.97278029554	36512.937960881594	9622.567948781461	8301.465014432277	229.7230857821601	36	5	15	21	4	0.18733172339667523	0.3242910470732643	0.2946787875002288	0.19369844202983033	
1080000	-10697.005071586342	-9864.12405543057	-832.8810161557716	-9864.12405543057	2032.9249047338576	2.928073431097958	2.5711375376595982E-5	0.4641048164178873	2.7897223304202343E-5	1.744180340663671E-10	0.509284760262156	-790.6687065556496	14241.809777324903	3133.2063456967976	2274.5869741037754	492.1416310682596	76.44097026716634	48	8	22	1	2	0.18733172339667523	0.3242910470732643	0.304672679956018	0.18370454957404114	
1090000	-10726.663341001406	-9851.056224740056	-875.6071162613497	-9851.056224740056	3017.694328644904	2.640076969844978	1.6809318316479954E-5	0.4112101950380004	1.7706836265902317E-5	5.988735320295045E-11	0.4626882897346189	-829.0910219239862	29591.021713057595	3209.072083774185	4863.228102931563	2306.3590625415914	72.56395670907308	44	7	28	1	1	0.18733172339667523	0.32547231914795877	0.3034914078813235	0.18370454957404114	
1100000	-10752.295386940565	-9860.378380928098	-891.9170060124679	-9860.378380928098	3582.624359629893	2.640076969844978	1.3396286253224354E-5	0.5746801831347711	1.4949364230938181E-5	7.509282778687796E-11	0.634921094238801	-841.1320278363412	37398.88129679707	33516.54195020623	7435.226749434869	4681.2750941950535	570.6317359073611	13	24	31	11	2	0.17877156680045497	0.32547231914795877	0.3034914078813235	0.1922647061702614	
1110000	-10692.012769376828	-9844.870736996529	-847.1420323802997	-9844.870736996529	2153.314176951353	2.644204415213105	2.2608185605079352E-5	0.4875478157526032	2.5353785856543084E-5	1.4207460218470562E-10	0.5156097162914938	-800.038946311208	11536.0357132068	15748.651663029696	4940.521586129085	1979.1024242477638	1559.129910371263	4	41	17	16	3	0.19012602361982284	0.30680872446986573	0.3108005457400487	0.1922647061702614	
1120000	-10738.739356681828	-9843.624753533872	-895.1146031479561	-9843.624753533872	4408.977780106502	2.655491402211378	1.164134737729825E-5	0.48231110752114503	1.2378384453332128E-5	3.81583763300773E-11	0.5321563448169586	-843.7458727618788	16351.639211705762	46524.556332734166	4556.696621021784	6185.459073861734	44.2104787105978	13	29	15	22	2	0.19012602361982284	0.30680872446986573	0.3108005457400487	0.1922647061702614	
1130000	-10769.608429482883	-9841.790900495254	-927.8175289876286	-9841.790900495254	6859.383473954082	2.655491402211378	7.162610361513946E-6	0.5489558032188117	8.120884716722065E-6	1.9066110062055473E-11	0.5921334353614239	-874.9874267606715	38937.261939031225	77804.27013698245	6563.261150164612	5655.594044279535	373.3123380311646	6	35	27	11	2	0.19015780313820543	0.29447565629689737	0.3108005457400487	0.20456599482484716	
1140000	-10751.15872775071	-9833.96932437269	-917.1894033780186	-9833.96932437269	4527.303986861495	2.37736111345348	1.0597103384288823E-5	0.6168774720736478	1.1571092602803765E-5	6.161835634820875E-11	0.6905737945296561	-864.475519471556	41524.73313486404	67126.17993336948	18369.496168850277	2877.759377455909	1111.0438403100604	17	23	11	28	2	0.19015780313820543	0.29447565629689737	0.3108005457400487	0.20456599482484716	
1150000	-10809.840923862206	-9845.337859540354	-964.5030643218524	-9845.337859540354	9363.197784967582	2.7177019441974344	6.204678328448102E-6	0.51495586929673	6.679095470873837E-6	1.5155271403542016E-11	0.5796787215177736	-910.5020401294021	56693.11024144182	56476.476164408516	19273.139627945424	10330.305330289084	3022.0703682668677	22	22	7	27	3	0.18918617103535798	0.2954472883997448	0.3108005457400487	0.20456599482484716	
1160000	-10751.68401120154	-9842.466178395754	-909.2178328057846	-9842.466178395754	4974.39387600346	2.2838732926137975	9.755534964751003E-6	0.4935190182692618	1.0497795686666167E-5	2.9729829452836416E-11	0.5522811693535453	-857.8543648502639	45168.302536047246	20023.70202288844	2434.472377957152	6434.751726284962	3822.4976515628296	38	12	16	3	12	0.1899671305027936	0.30728836208709315	0.3108005457400487	0.19194396167006322	
1170000	-10645.30155650197	-9825.960934394468	-819.3406221075021	-9825.960934394468	1775.4417295323613	2.5249119997628524	3.1000078321696074E-5	0.4711920171280117	3.1406136032336644E-5	2.552848591741521E-10	0.519551992868771	-774.3920279113905	10815.223131211402	1283.5494590241249	1250.09589875792	3727.0167076284515	445.10543571186645	48	20	4	6	3	0.1899671305027936	0.30728836208709315	0.290876357808631	0.21186814960148087	
1180000	-10685.327734587197	-9833.180098638883	-852.1476359483155	-9833.180098638883	2888.3745443082607	2.5249119997628524	1.8359812428473208E-5	0.5578639521476524	1.830761201661766E-5	1.7383908110607854E-10	0.6878575448915005	-805.7863094254803	22786.447229420082	4534.829085307706	2572.9601052949524	3130.909631285859	56.659352679584345	44	2	8	24	3	0.18992246603395055	0.3166210775300485	0.3007650598316033	0.1926913966043963	
1190000	-10731.679481401576	-9854.844390681157	-876.8350907204192	-9854.844390681157	3698.133452503481	2.5249119997628524	1.5766735551888754E-5	0.5030710920978112	1.5830051293558955E-5	8.119788408237597E-11	0.5631319586517755	-824.0816375932337	24092.848434898828	32656.25520079584	61995.44051082605	2996.3494481186567	175.36564880095833	32	7	7	32	3	0.18992246603395055	0.3166210775300485	0.3007650598316033	0.1926913966043963	
1200000	-10726.518265109211	-9852.596310167584	-873.9219549416275	-9852.596310167584	3475.8705295197874	2.5249119997628524	1.5741388734475992E-5	0.5254856249079667	1.6292039901142394E-5	8.016943952233047E-11	0.5566795882532138	-820.0134429966563	26872.003741704975	16215.745232815338	51262.090492728166	5986.198879803319	3204.416161550014	34	7	5	6	29	0.19445710760883814	0.30798281849493514	0.30486867729182904	0.1926913966043963	
1210000	-10737.715879987047	-9844.74046861677	-892.9754113702771	-9844.74046861677	4637.62969101092	2.5231032304456398	1.3772134379894307E-5	0.5387830224967054	1.422949806600583E-5	6.014126742490836E-11	0.583883228503887	-837.4211549082324	27879.41153179797	11234.471025969748	39950.53863234906	32260.510576583514	3504.8797347018144	9	2	18	17	35	0.199785190283042	0.30798281849493514	0.30486867729182904	0.18736331393019243	
1220000	-10741.59714425181	-9850.873214010411	-890.7239302413988	-9850.873214010411	4484.391381880919	2.414547824744335	1.5194340774958211E-5	0.5625995245310454	1.5816363567212295E-5	7.604959701730421E-11	0.5798063661123838	-836.2374061002866	30394.408169000235	55995.3089422505	19772.262843879278	17948.816354898274	3121.78627345079	20	6	10	13	32	0.19852166763532164	0.2917897181570889	0.2997935077013857	0.2098951065062025	
1230000	-10721.044228746183	-9858.767218687075	-862.2770100591084	-9858.767218687075	3747.378733902987	2.470434407148178	2.2241721544718084E-5	0.5881756320256598	2.1770828179458738E-5	1.4463047295160756E-10	0.5482989053287828	-813.5133436590261	25562.359337101818	11156.413905273475	4713.570376756115	4052.7510618505744	2465.0367697636248	37	2	4	9	29	0.19852166763532164	0.2917897181570889	0.2997935077013857	0.2098951065062025	
1240000	-10739.720899171498	-9848.261361313735	-891.4595378577632	-9848.261361313735	6294.212095655358	2.5865859873189105	1.5815828404657304E-5	0.614177265775506	1.6042906963328428E-5	9.761466726448388E-11	0.6455727582404817	-837.957264429955	23221.449852028018	33672.18756530069	32718.67561719186	10953.85386701143	3646.4835284256687	27	5	9	12	28	0.19222889968199017	0.2917897181570889	0.31213328302706184	0.20384809913385782	
1250000	-10685.625518335364	-9848.930858166417	-836.6946601689465	-9848.930858166417	2808.13062204368	2.5865859873189105	2.608548113069289E-5	0.49318534331701014	2.7956144654388943E-5	1.751227100285284E-10	0.48705386808114665	-783.9868883926164	14038.485243385232	52727.22518610818	16108.616915496752	1652.0897241240355	2820.2742991096347	18	7	24	18	14	0.19222889968199017	0.30155941660780317	0.3186007973937961	0.18761088631640926	
1260000	-10731.141961636618	-9847.845631477863	-883.2963301587555	-9847.845631477863	4559.899328830099	2.6064455729145224	1.6723626178222303E-5	0.48247614862104077	1.669408127864476E-5	5.576157172745765E-11	0.47545939303557727	-831.7892271018712	54032.361769149364	16535.943227503518	18411.502723695983	3679.9104653673185	2249.747686824225	17	27	9	26	2	0.18583420919187413	0.30155941660780317	0.3186007973937961	0.1940055768065253	
1270000	-10689.360183210703	-9860.993842161792	-828.3663410489119	-9860.993842161792	2859.700770267816	2.8005188183958767	2.9289613730251828E-5	0.4591121193243871	2.8499213762269847E-5	1.8892873298302868E-10	0.4843139854961225	-781.3958980983409	13553.472492396571	18330.388908845638	2342.43702368733	1836.009671695534	1583.4055949362419	8	37	4	26	6	0.2061634539103429	0.2987834857694834	0.30104748351364713	0.1940055768065253	
1280000	-10670.025726232283	-9846.406650065417	-823.6190761668662	-9846.406650065417	2318.135847079263	2.557711214975544	2.8223867634466084E-5	0.5113477830242764	2.8630274871035176E-5	2.557807535049363E-10	0.5810154551012606	-775.7760558156706	16967.830942418936	18816.00084071971	1539.8005620628253	926.3978698717361	2536.5985396953215	11	34	17	5	14	0.2061634539103429	0.28606738549755617	0.30104748351364713	0.20672167707845254	
1290000	-10616.325722046166	-9833.566264380566	-782.7594576655997	-9833.566264380566	1606.9049155574162	2.557711214975544	5.09823285715241E-5	0.48412328197640603	5.107165504652076E-5	6.070884764434364E-10	0.49397932286672996	-736.5757090373735	6299.3097423909685	4233.832127225437	10471.814678791205	571.5026436218694	1032.7245179541962	30	2	19	14	16	0.19188402968507848	0.3108278638849217	0.30104748351364713	0.19624062291635141	
1300000	-10665.118544647536	-9842.89433137534	-822.2242132721944	-9842.89433137534	2349.3721863647756	2.379877884210186	3.2165850714855834E-5	0.6693945103786181	3.176966296294907E-5	4.638470361681431E-10	0.7007405684618214	-773.6223843841875	15449.506966017183	14898.437983930266	15249.44064555355	1280.399690709865	706.3353932709551	8	29	11	30	3	0.20166512982425533	0.3108278638849217	0.2912663833744703	0.19624062291635141	
1310000	-10724.136422636808	-9841.546914914774	-882.5895077220342	-9841.546914914774	4403.549787772325	2.379877884210186	1.9360068695160787E-5	0.7622638297221583	1.7754880534767035E-5	2.212425245280477E-10	0.8335450432516626	-827.8027066835214	19921.499825935593	33088.91835680664	65539.03958890379	4661.089595530689	3431.218453137896	17	23	4	15	22	0.20166512982425533	0.3108278638849217	0.2913006020898976	0.19620640420092408	
1320000	-10785.127513107802	-9845.45631688092	-939.6711962268816	-9845.45631688092	10856.989166131307	2.385234932688277	8.7506609373596E-6	0.5889192492321292	8.10714440988113E-6	2.5392361326996175E-11	0.62165328712324	-885.6183998219491	116641.51986397692	57321.39887081193	10866.408098577056	3848.9471851364524	4444.2486742670135	1	44	3	5	28	0.20166512982425533	0.3108278638849217	0.2904631740731664	0.19704383221765528	
1330000	-10741.411266098696	-9848.483776114907	-892.9274899837894	-9848.483776114907	6137.541552927692	2.385234932688277	1.6298908322396975E-5	0.7364052116669793	1.3965689322854222E-5	7.832055649070872E-11	0.6546509480624644	-838.4940298127009	54204.445683324295	29875.18221589837	39528.40608351041	3908.7587896014793	3853.4840933536475	3	41	1	15	21	0.1851153054748575	0.3108278638849217	0.30701299842256424	0.19704383221765528	
1340000	-10817.553559702044	-9841.319559861518	-976.2339998405257	-9841.319559861518	12236.316854069146	2.6175544118305094	5.364918675354238E-6	0.5361986502963236	5.231751218621037E-6	6.658361464667637E-12	0.5122037147373545	-921.6159358530717	81874.27772292285	83067.2486292989	13187.653895896847	9834.262104094	1323.4513389357296	17	26	30	5	3	0.1980236048972756	0.30388873188331444	0.30784537583840316	0.19024228738100543	
1350000	-10755.425457107394	-9844.290474595486	-911.1349825119094	-9844.290474595486	6344.118666480598	2.6175544118305094	1.0725751967135096E-5	0.5414882258022774	1.0859542975993402E-5	2.5398722026011822E-11	0.48769272236257943	-858.1213922466917	45750.93755947183	43567.52997961032	1416.186848422034	3505.703548569213	7160.826650290864	10	39	8	17	7	0.19497744762755048	0.30388873188331444	0.3108915331081282	0.19024228738100543	
1360000	-10773.515010564917	-9841.82215463472	-931.6928559301986	-9841.82215463472	6994.082903513515	2.643239127398049	9.6566585273543E-6	0.6218122533646498	9.206825517659396E-6	2.9294779803140866E-11	0.5958347922066112	-878.9357654890614	48756.731996997805	40823.643948776415	7646.858627179822	8518.494284536919	1599.8514527590569	5	40	8	25	3	0.19497744762755048	0.31354460623066716	0.3012356587607755	0.19024228738100543	
1370000	-10661.477967441271	-9829.053356706223	-832.4246107350481	-9829.053356706223	1803.4050228833626	2.5443703457222764	3.2673916691463206E-5	0.6076193384173981	3.177347433398324E-5	4.3692960848328125E-10	0.6842736586595594	-783.18695255936	7479.815049845354	20941.411139141896	6757.2575543462435	4341.846608074284	1481.5070428863123	10	24	15	8	24	0.2037643723409513	0.31354460623066716	0.2956993850758843	0.18699163635249583	
1380000	-10830.151846086625	-9840.916308680069	-989.2355374065562	-9840.916308680069	11209.40415844162	2.4823241519830312	5.195612106318264E-6	0.5525899549783889	5.150748543162806E-6	8.694131355284779E-12	0.5997656822236799	-932.2798528339515	80826.72433276988	93106.83869011562	61689.34399856185	5398.435139325345	7838.020854635709	25	4	27	3	22	0.19261885121425082	0.30092293288258265	0.31946657955066926	0.18699163635249583	
1390000	-10825.34601172131	-9849.688709164362	-975.6573025569492	-9849.688709164362	9618.32573240498	2.638733203842773	5.543676843825253E-6	0.5823132781973239	5.583076148418206E-6	9.70558383593854E-12	0.59333556792342	-917.4564579704535	45788.67850017344	122146.97287578447	59240.55664430971	15407.643110923744	13596.999674812641	16	17	6	19	23	0.19261885121425082	0.30092293288258265	0.31946657955066926	0.18699163635249583	
1400000	-10787.492205319239	-9858.889499007566	-928.6027063116719	-9858.889499007566	5378.48286560451	2.476028213024224	1.138057786600941E-5	0.5135970751032081	1.109962908190097E-5	3.0357871104987726E-11	0.5159012355980124	-873.4722909262439	46135.803836494975	48579.065111047596	16065.798170561477	26375.19938401451	4551.051767323321	27	14	8	4	28	0.19261885121425082	0.3220135975348243	0.29025386145675847	0.19511368979416502	
1410000	-10725.563052969468	-9855.806714650227	-869.7563383192412	-9855.806714650227	2679.359102326346	2.476028213024224	2.049464084840076E-5	0.45256487891157177	1.9943643590267416E-5	7.688594538033326E-11	0.4510360625542557	-819.2163225185643	24741.8510761397	48342.719703551884	7199.8099665660175	4113.911641194591	259.6720985326718	15	14	18	32	2	0.19261885121425082	0.30613123732425684	0.29808359194693435	0.20316631951455655	
1420000	-10731.630832805657	-9844.39399258021	-887.236840225447	-9844.39399258021	3314.4062064559703	2.476028213024224	1.5053195882056341E-5	0.6007022645076853	1.4854718349513605E-5	5.453913875424777E-11	0.5331989291274158	-836.3835406997946	42961.472252163316	8864.952132674416	13873.879283896864	5479.93115493953	87.21803635103137	34	3	14	27	3	0.19261885121425082	0.2944194572696376	0.3097953720015536	0.20316631951455655	
1430000	-10682.527167650294	-9837.360867047444	-845.1663006028502	-9837.360867047444	2313.3623868246773	2.496057225960972	2.108708429083219E-5	0.7001822841038077	2.131674106452498E-5	2.5753260968317993E-10	0.8030513238084683	-796.9374885960322	27741.268836717358	4874.094179498913	5112.338407796559	3962.6688265165817	59.09418145511825	29	6	21	22	3	0.1838352409687244	0.30735071561493593	0.3097953720015536	0.19901867141478463	
1440000	-10589.979256211845	-9830.844324448099	-759.1349317637475	-9830.844324448099	836.5686889467736	2.6139893052989294	6.241773117674874E-5	0.6659549535382444	6.127472049813118E-5	1.4458871357748259E-9	0.6725187339132056	-714.1092245413836	11893.445888236669	1035.4155341672633	2931.5689521350405	1717.8723286819445	18.00242451398532	28	12	7	31	3	0.19467845092906494	0.2946443391615652	0.3116585384945838	0.19901867141478463	
1450000	-10598.233248676777	-9846.907666451385	-751.3255822253919	-9846.907666451385	736.7944989301892	2.3708792290148493	7.131898065940094E-5	0.6040069663428138	7.280941595233303E-5	1.990650374183478E-9	0.6336337467939721	-708.5566283633856	8598.737155468976	2077.1838061700673	1194.9221624523066	1824.5773494023626	6.046389643772413	31	24	21	2	3	0.19467845092906494	0.31332594766080507	0.2950759118582613	0.19691968955186723	
1460000	-10608.912188152113	-9844.72519234131	-764.1869958108034	-9844.72519234131	909.1035584907545	2.4821295280724187	6.226349544004395E-5	0.6816669137309896	6.134559702361504E-5	1.910526062425581E-9	0.7072378505345281	-721.0633669348363	8750.692852854718	3875.8252822182894	586.9900657629375	1229.0521992455572	195.630027684973	31	11	5	32	2	0.20550882939441956	0.30249556919545045	0.30330065673050094	0.1886949446796276	
1470000	-10594.132209293437	-9824.912726136477	-769.2194831569591	-9824.912726136477	1070.7577818452785	2.44570451061099	5.6507368564622675E-5	0.5983717801789868	6.110910362884735E-5	9.354192088569984E-10	0.5432636337110338	-725.6220997359309	5343.561281278375	7111.269580506793	3683.302056088946	1108.64317335659	121.31871614513432	11	30	6	32	2	0.20416584649920166	0.2952710738952196	0.31186813492594967	0.1886949446796276	
1480000	-10632.012975310592	-9848.057916155729	-783.9550591548634	-9848.057916155729	1060.4008965284902	2.4988516727321497	5.506304761843011E-5	0.5645061231705256	5.6011252985159896E-5	1.036996924007649E-9	0.5774523131935027	-737.6393162040428	16083.736222175265	6883.5641822417165	6015.418610679082	893.7710205596453	1051.1162799414087	18	16	15	1	31	0.20416584649920166	0.2952710738952196	0.31186813492594967	0.1886949446796276	
1490000	-10595.250407021762	-9834.858330466937	-760.3920765548247	-9834.858330466937	964.7795123904245	2.6977064865736606	6.900838964816112E-5	0.6668363563121346	7.28197622726145E-5	1.9865778369615777E-9	0.664007367152891	-715.0182452085544	4675.026888626447	9526.110089574342	4256.3716303987	1337.8175729211052	743.3433491965823	2	20	21	7	31	0.1883001284079702	0.3035382507054619	0.3132851025680322	0.19487651831853423	
1500000	-10584.030544299167	-9844.462618985865	-739.5679253133014	-9844.462618985865	969.4964573050008	2.7254664909199753	7.700614853175339E-5	0.7733444080156251	8.168773163450509E-5	3.4769841598542037E-9	0.7559149834171808	-692.3218582360535	12771.010337273223	8429.211207559587	2136.6178457332394	3476.2931957871265	610.1655744074559	3	13	23	10	32	0.18715763763048016	0.31043774631062143	0.3143355270185443	0.1880690890403527	
1510000	-10609.985912073	-9836.438670463276	-773.5472416097231	-9836.438670463276	1613.3434248782046	2.657299934748716	5.1475835105043925E-5	0.7268513771761784	5.423523395165274E-5	1.1759297025535959E-9	0.6805647550191884	-724.4336036165412	13126.861389711881	12776.342243890953	1416.2985753705038	4480.390896091082	887.2660934700431	16	10	11	11	33	0.18715763763048016	0.31043774631062143	0.3143355270185443	0.1880690890403527	
1520000	-10587.14282132901	-9845.154858899621	-741.9879624293874	-9845.154858899621	840.279589411398	2.7911423563661875	8.737103443068999E-5	0.7574038875027632	9.250105196016345E-5	4.115081576579128E-9	0.7340080797275426	-690.746166445026	5598.0465974159115	5965.465197887932	3601.4207975102854	17588.711401466564	663.6178121720102	25	2	15	4	35	0.18715763763048016	0.31043774631062143	0.3143355270185443	0.1880690890403527	
1530000	-10603.166042257475	-9857.373169707738	-745.7928725497368	-9857.373169707738	810.1169752668734	2.4430345752414278	7.556261136274208E-5	0.6829306254587981	7.925205012047E-5	2.020838633646992E-9	0.6193017701302387	-700.5215437454823	9578.376889050849	2176.292340802311	4141.394578171973	2169.5687382623387	490.4240560234182	18	29	3	4	27	0.18056891414169512	0.31043774631062143	0.29274654182205273	0.2162467977256293	
1540000	-10619.03221848458	-9841.951425052664	-777.0807934319165	-9841.951425052664	1467.2213549662613	2.427986170140573	5.328849653944237E-5	0.8156391927315687	5.866115159360014E-5	1.7400793047350257E-9	0.7256844309287909	-727.8482648983634	9004.502577986857	5786.3688050786905	4441.938591418859	10712.71282103137	798.3001360133214	22	1	21	7	30	0.18056891414169512	0.3257097415289553	0.3059180632256978	0.18780328110365038	
1550000	-10567.199869233911	-9841.859512747746	-725.3403564861654	-9841.859512747746	910.0443298978278	2.5570360840597113	1.005006135865111E-4	0.8807090368441999	1.0133021011432026E-4	7.825683293078965E-9	0.8656013231498226	-680.2764191564798	4343.507788144089	4002.272194294064	4921.2064668045405	2171.607963390045	436.9259058584757	4	13	10	23	31	0.18891469069721398	0.29681051539051545	0.31945882564537165	0.19481596826689754	
1560000	-10556.353110894443	-9836.32319565618	-720.0299152382623	-9836.32319565618	768.094120996881	2.5570360840597113	1.1347953170770148E-4	0.7142946555126268	1.0909777323788923E-4	4.962594266446018E-9	0.6720887389034154	-676.059085999389	1911.020225095167	2114.220032568905	4412.825863947021	3450.7801990909634	632.2678704244918	2	10	24	7	38	0.18591559369534782	0.29980961239238163	0.31945882564537165	0.19481596826689754	
1570000	-10648.275876648193	-9834.444895221857	-813.8309814263358	-9834.444895221857	1708.0038637670564	2.4890865808355045	3.50273556178254E-5	0.6959250858172601	3.7872451267141154E-5	5.089225144512654E-10	0.6619979011285597	-765.7309295172236	9112.22251563257	15939.129122270904	6886.34276366305	2860.498275306403	1074.4615613687658	15	13	16	23	14	0.18591559369534782	0.2883730469036518	0.3168108515305536	0.20890050787044542	
1580000	-10613.663840843565	-9842.760933636584	-770.9029072069806	-9842.760933636584	1015.0573694585612	2.615565109728635	5.853958073536816E-5	0.5129582659685085	6.21435107118034E-5	1.1981575930810517E-9	0.5986810560459241	-726.3717421915071	5454.630877423369	13309.17419568307	2389.0243863491137	983.957851388654	272.0176367718958	21	5	35	17	3	0.18591559369534782	0.2883730469036518	0.3168108515305536	0.20890050787044542	
1590000	-10619.809867014277	-9865.254417527336	-754.5554494869408	-9865.254417527336	653.1803715093208	2.4188309262306156	8.966568639339833E-5	0.5417543727971669	8.446971479498989E-5	2.2477069499041527E-9	0.5788677133138475	-713.1666820141332	3808.363286495072	4844.305494631842	1277.584642282498	923.5535381170183	276.11901668631316	1	38	32	3	7	0.18591559369534782	0.2883730469036518	0.3168108515305536	0.20890050787044542	
1600000	-10630.543855220596	-9849.54759816972	-780.9962570508753	-9849.54759816972	1223.6465532146137	2.7098143211070203	5.749390009511671E-5	0.6449790051037827	5.895546601164855E-5	1.1579693343132895E-9	0.6595716557430725	-735.8878366944332	6189.468490228908	9266.57369962533	2752.5641712198562	1790.5966577066456	578.6792259747677	8	26	19	24	4	0.18591559369534782	0.289983614975712	0.3267614358879775	0.19733935544096132	
1610000	-10606.719957051815	-9848.17077367145	-758.549183380364	-9848.17077367145	971.6618393838238	2.5875356124080344	6.717882731688224E-5	0.6846127740333993	6.520751313768229E-5	1.6389769499879905E-9	0.6957430967104595	-715.3763879789415	9836.825500377374	899.4808358646852	1054.9748664821682	1559.3267889662634	790.7993228977598	33	8	1	15	24	0.19932368817021678	0.289983614975712	0.31335334141310855	0.19733935544096132	
1620000	-10624.32428782588	-9842.017115882265	-782.3071719436165	-9842.017115882265	1158.277127498507	2.5875356124080344	4.4391319517682477E-5	0.5599093702214503	4.541873877459474E-5	6.298371630979662E-10	0.5895762288497794	-738.4405196996656	14161.903657031118	2703.096312408608	2275.5449789472996	1590.9992640823798	20.088234884141016	31	9	1	37	3	0.18715624661274322	0.2933258288066746	0.31335334141310855	0.20616458316747227	
1630000	-10676.019632242305	-9836.276357142391	-839.7432750999138	-9836.276357142391	2026.3294396052909	2.6320686296002305	2.5689727668404144E-5	0.5359115840225428	2.8009038835248408E-5	2.4840343936039584E-10	0.6097658978865292	-792.185202252815	17991.566108249077	7369.911099586848	9269.106335674562	2900.734743228122	102.28225617417066	27	9	5	37	3	0.18685329023727992	0.2933258288066746	0.3136562977885718	0.20616458316747227	
1640000	-10643.085044064948	-9850.48594900266	-792.599095062289	-9850.48594900266	1182.704785681107	2.6320686296002305	4.584797638448057E-5	0.5567934861900806	5.0065259961069844E-5	8.874518984323786E-10	0.5988727834458166	-749.5431337251299	7753.31047896457	1992.1388810269677	1829.137598850658	1631.394333695723	920.545138741852	42	6	4	11	18	0.1949579982294367	0.30209632562662236	0.3067433010939371	0.1962023750500024	
1650000	-10632.041956568104	-9836.239769992188	-795.802186575916	-9836.239769992188	1196.4356184122055	2.5830541947595513	4.280842290384151E-5	0.5505399338054955	4.740877765038978E-5	6.321223315683483E-10	0.578856452378485	-751.9262644708912	8488.984785964578	4785.907395720317	2074.677621194468	2090.2842868962553	114.38478006163473	30	21	17	10	3	0.1956530283370372	0.3014012955190219	0.3067433010939371	0.1962023750500024	
1660000	-10613.089354878808	-9847.182703609202	-765.9066512696065	-9847.182703609202	870.8213246513956	2.5830541947595513	6.286131340047115E-5	0.5419867903534921	6.594273222856035E-5	1.0785438462868628E-9	0.526840046969088	-723.7869214499616	5485.306449033732	991.5483922623409	441.3834734876243	1710.8415223624784	45.25540315135872	51	2	13	12	3	0.1956530283370372	0.3014012955190219	0.3067433010939371	0.1962023750500024	
1670000	-10613.366510382359	-9844.659347953797	-768.707162428562	-9844.659347953797	825.4834357801797	2.8570883481829266	6.0546135828775276E-5	0.6396037370641189	6.382315611411033E-5	1.1456127037564017E-9	0.6150950342947893	-726.572236400998	6325.211394808108	1966.1195501698726	449.6613597229777	1264.6766019288355	92.38125971101368	38	18	10	12	3	0.1956530283370372	0.3014012955190219	0.3067433010939371	0.1962023750500024	
1680000	-10594.77138313158	-9857.484872370776	-737.2865107608039	-9857.484872370776	625.8106563674525	2.437834564908136	8.833726042256518E-5	0.6155908116857617	8.87436751049573E-5	2.557019676255169E-9	0.6088056073844827	-697.8890718843751	4904.638848182922	891.9977836160612	957.3711920903218	712.6995235567409	29.2936809412919	49	23	2	5	2	0.20963583444700085	0.28741848940905823	0.3067433010939371	0.1962023750500024	
1690000	-10596.818372780861	-9854.275931165535	-742.5424416153251	-9854.275931165535	580.52900570486	2.437834564908136	9.06082318738994E-5	0.5171885399539216	9.034847641950092E-5	2.339652184127588E-9	0.5630502940557721	-701.0307722592763	4333.173169748842	5368.082023533639	1015.8319043824249	678.2043692604009	569.9728593818721	29	17	4	28	3	0.20963583444700085	0.2958700173381607	0.3067433010939371	0.18775084712089993	
1700000	-10587.416046445744	-9858.494686144186	-728.9213603015581	-9858.494686144186	610.7250704138924	2.8130526934963616	8.946480787293108E-5	0.5184420244139151	9.515991435796653E-5	2.943747532198312E-9	0.5908672865224677	-686.423121301523	4049.9343148051585	7310.909010367859	3276.4048446469847	607.3043706699785	64.08861730634015	22	2	26	28	3	0.16387574973275768	0.3263296176975548	0.3067433010939371	0.20305133147574897	
1710000	-10653.892152043038	-9856.940839960555	-796.9513120824822	-9856.940839960555	1148.63399815041	2.8088813887860753	4.333248333422111E-5	0.5460925893022126	4.727961116404532E-5	7.185778414594703E-10	0.6209552508056759	-750.0826200030489	14668.59109213787	12972.900845187864	11126.590446619593	1105.4300017332646	10.373439155516373	14	13	22	31	1	0.16387574973275768	0.2971780461431823	0.33634176600982585	0.20260443811423268	
1720000	-10636.954787969004	-9859.401495836406	-777.553292132597	-9859.401495836406	1027.5709628561451	2.7225647020888584	5.079452913163886E-5	0.4698639022821625	5.319157156336378E-5	6.813636975721656E-10	0.5332752178176728	-732.7232521718335	10374.602197405104	5415.278099662935	7652.211432630721	1037.8903604925724	47.30242581789779	31	6	12	29	3	0.17888988568517047	0.2792227210063435	0.3328651562068926	0.2090222371015919	
1730000	-10643.455730589012	-9853.799796203824	-789.6559343851869	-9853.799796203824	1264.1997052276542	2.9053864685813826	3.797306386037076E-5	0.44641189406875675	4.2469649517694304E-5	3.6142440007615654E-10	0.48611453578869834	-744.0786281410105	6329.8468012055	14329.071435260214	5439.103402506359	1424.8232281678875	23.438692237864245	13	17	18	30	3	0.20562366530695134	0.28741909898351586	0.29679145064961876	0.21016578505991254	
1740000	-10721.3824863741	-9877.34887830783	-844.0336080662696	-9877.34887830783	2082.124402341414	2.5027961186688388	2.4457901338918097E-5	0.4824633805204955	2.59075562201577E-5	1.6073910585195387E-10	0.5294370685867682	-795.5065260678067	15581.245897811721	23679.64191086342	13941.17802349399	2045.063048564056	57.321710341497536	20	6	25	27	3	0.1794640356944343	0.2882361908712668	0.32295108026213576	0.2093486931721616	
1750000	-10697.746084399763	-9839.14915576388	-858.5969286358837	-9839.14915576388	2447.709319912122	2.7573323393852918	2.1035370112697815E-5	0.6169870817870751	2.3220150830358448E-5	2.02842371072042E-10	0.6477507680565455	-810.7404016585247	9450.383697774963	16338.546242533735	8419.134708791149	2717.9515643517257	207.77841383440517	5	44	1	28	3	0.18328291215284603	0.3089852886293167	0.3026443216089791	0.20508747760885662	
1760000	-10653.939988677334	-9827.99625844595	-825.943730231383	-9827.99625844595	1762.4747495455185	2.7573323393852918	2.8568301052163987E-5	0.5425550946029094	3.1252746248017046E-5	3.6326885614209954E-10	0.6559366969722702	-779.2817511010413	8491.876822081804	6892.548254321201	10638.016938008175	2299.4890699518323	326.52151036682716	2	2	44	30	3	0.17878310640955658	0.3054570153939011	0.31067240058768414	0.20508747760885662	
1770000	-10668.401272069677	-9848.490022827473	-819.9112492422054	-9848.490022827473	1724.1360934236088	2.6901511822337305	2.8963212409645283E-5	0.4480171911675766	3.173797269114481E-5	2.1680888092049863E-10	0.4903316583084914	-773.1580899015358	10643.558328339608	12239.558246724158	12656.109208830527	1532.5089620839778	100.96016248889786	8	26	15	30	2	0.19684763083264967	0.287392490970808	0.31067240058768414	0.20508747760885662	
1780000	-10737.132935045569	-9840.708741292832	-896.4241937527373	-9840.708741292832	3982.4013674713397	2.5664625532951115	1.2131022433463134E-5	0.5846414640029092	1.3871591241321669E-5	7.540297013956883E-11	0.6673365706255443	-843.4067440736711	12822.494033303983	45862.928238038745	27765.552756893612	3978.1037986377237	1760.4321180001803	4	21	24	28	4	0.17254252998196223	0.31466826942469495	0.32199433381986764	0.1907948667734736	
1790000	-10792.76273926601	-9851.209221859663	-941.5535174063486	-9851.209221859663	5993.8208606872695	2.4836059603228335	8.164819238672628E-6	0.5836959501348526	8.550403141759283E-6	3.227688124177038E-11	0.6802785427911456	-884.2392477111356	42801.011241902255	35045.037555247836	56084.01698687806	58400.45271723507	6281.822720336356	2	2	4	37	36	0.17254252998196223	0.3149579566564361	0.3217046465881265	0.1907948667734736	
1800000	-10618.946630098773	-9839.506578186467	-779.4400519123066	-9839.506578186467	983.4187802271729	2.5288157408076177	4.8586717243748896E-5	0.5738798673744011	5.230981576228923E-5	8.927580631033827E-10	0.6403968607642936	-732.1777095149528	12088.029079788526	4457.3485654806145	10218.569427484184	1752.0887996886524	875.4999411780313	3	16	26	1	35	0.19566948224497002	0.32915325854220107	0.2843823924393537	0.1907948667734736	
1810000	-10608.776030906014	-9851.38156122422	-757.3944696817941	-9851.38156122422	1335.9387525266432	2.485783474187604	5.4690017019981744E-5	0.6377754106788774	6.145423789364105E-5	1.345608702985797E-9	0.6176042551259865	-713.931000675454	7035.194758843782	7653.144280621032	479.14891879519337	572.0609409361704	978.7014458614417	27	15	11	14	14	0.21417783634216134	0.28757574816071674	0.3074515487236467	0.1907948667734736	
1820000	-10633.746999133507	-9841.837601018064	-791.9093981154443	-9841.837601018064	1370.204379888993	2.485783474187604	4.021377321151826E-5	0.6123113430939899	4.5418823373583105E-5	7.597172406968318E-10	0.6653291983313971	-745.2787024243034	8600.382927724451	28013.639711396358	829.8259352231547	888.479138602366	232.32540636118776	40	1	28	8	4	0.19444527587128085	0.3019331457108013	0.3128267116444426	0.1907948667734736	
1830000	-10640.989488234432	-9840.035555488044	-800.9539327463877	-9840.035555488044	1131.2425107107183	2.5342516703334996	3.372920887533222E-5	0.5681624604022723	3.970013626205069E-5	4.263540825922763E-10	0.5937211377437998	-755.276963880042	13638.431575609788	8926.028289334416	5883.478084308746	1424.6563730696196	45.5595096936497	32	6	12	28	3	0.19086168723660485	0.3019331457108013	0.3164103002791186	0.1907948667734736	
1840000	-10678.974482728761	-9842.717111111298	-836.257371617463	-9842.717111111298	1909.0141500366688	2.5342516703334996	2.4179086373859904E-5	0.48218887289958484	2.7938903597007062E-5	1.7059080901694327E-10	0.5268147378788473	-788.9727338991603	9762.531321515144	21453.498654484993	7784.762418154504	1705.2966015751758	82.78226201981087	3	29	19	27	3	0.19086168723660485	0.3019331457108013	0.3034540267202933	0.2037511403322989	
1850000	-10723.273616261224	-9836.692916633643	-886.5806996275805	-9836.692916633643	3654.900396141247	2.6685291199327894	1.1593001229802207E-5	0.5175124138906392	1.275794861453425E-5	4.36268473138556E-11	0.5747039350649118	-831.8138775996573	39308.363745024384	144883.62310273384	13375.117017797424	3863.571747022406	50.53789843031882	23	3	23	29	3	0.19086168723660485	0.3019331457108013	0.3034540267202933	0.2037511403322989	
1860000	-10608.201425658319	-9839.316298807335	-768.8851268509849	-9839.316298807335	755.4967472135093	2.6476041124860785	5.403177376567171E-5	0.7350764997250234	6.223542584189723E-5	1.9003232463330836E-9	0.7735755897168363	-722.4669920926417	8177.455793310577	17159.34435016788	4485.24983753101	1100.0009535156785	27.792766529029215	4	23	21	31	2	0.18499452203580186	0.3078003109116043	0.3034540267202933	0.2037511403322989	
1870000	-10618.43064376272	-9851.439492680822	-766.9911510818993	-9851.439492680822	739.2311315310134	2.624956918874934	6.471466744427135E-5	0.6573551299210859	7.8929797662857E-5	2.5519500178246533E-9	0.7484595203058535	-722.2312439336124	8323.381060808699	5812.275064257332	1349.3698343035398	1557.8940431842632	1636.972619053488	10	21	12	26	12	0.1936329037243056	0.3025088795258768	0.3001070764175171	0.2037511403322989	
1880000	-10583.74693003144	-9849.236730349021	-734.5101996824203	-9849.236730349021	537.4301424441115	2.624956918874934	9.661175659822133E-5	0.5363763843694997	1.1300943550558822E-4	3.3325752588781666E-9	0.5895705850949365	-690.5508477733455	6024.895359400182	6789.196455760096	1959.2413440639266	1793.3199033233477	703.3333346421039	1	20	23	9	28	0.1936329037243056	0.3025088795258768	0.3001070764175171	0.2037511403322989	
1890000	-10633.688815270201	-9844.246467629731	-789.4423476404708	-9844.246467629731	1116.8587791888071	2.689518428634451	5.22457546864405E-5	0.47799590809218795	5.83226528178676E-5	7.137126303833686E-10	0.5007606046849671	-742.2525909193029	13560.482677533828	7185.773011003262	9980.079858911447	2238.4252404825493	1036.936269687191	7	2	21	27	24	0.1946789441727992	0.3014628390773832	0.3001070764175171	0.2037511403322989	
1900000	-10623.94571486195	-9852.790506975118	-771.1552078868323	-9852.790506975118	948.1570145934169	2.5908801075889936	5.924388240415419E-5	0.46678216783222043	6.130914139374355E-5	7.591945909379451E-10	0.47985180672030103	-726.8377836512369	2550.190789453171	6813.907041442092	4528.644245704289	1072.8652487601457	1242.6061514507821	13	13	20	12	23	0.1946789441727992	0.3014628390773832	0.29658556920923784	0.20727264754057817	
1910000	-10624.46759657197	-9836.094622095889	-788.372974476082	-9836.094622095889	1554.127492878128	2.9163417758252974	5.768887031282813E-5	0.7848259634004436	5.288973046127133E-5	2.17275235785643E-9	0.8899418764223557	-742.0452411390639	6384.015455930531	10017.073539351324	948.058630248517	1039.7001777713135	2250.9063167149457	24	21	8	4	24	0.20451038786466036	0.2916313953855221	0.3022810015020685	0.2015772152477475	
1920000	-10719.681543328821	-9858.066256929193	-861.6152863996284	-9858.066256929193	3179.3933714652962	2.4222639489596713	2.660179171028762E-5	0.6271409631015782	2.443605286880608E-5	2.545093791428588E-10	0.6560970907431545	-811.6086170513182	15670.133226269396	22220.879489571365	11157.551246288056	5319.071907475071	1149.1110596503793	33	3	1	41	3	0.1679950551149654	0.3174500490751076	0.3022810015020685	0.21227389430785695	
1930000	-10721.583050755995	-9834.857526268037	-886.725524487957	-9834.857526268037	3862.7998104843364	2.526711640618937	1.6778877442867904E-5	0.6541087252525315	1.5408547933070426E-5	1.4476685365427026E-10	0.7690086927399982	-834.7901777265556	15170.268234506122	41787.0722985217	14373.524194982681	5767.631982520652	64.60564985214062	4	24	19	31	3	0.1679950551149654	0.3037361657389808	0.32397299408844543	0.2042957850576068	
1940000	-10718.283345408348	-9841.702289216084	-876.5810561922638	-9841.702289216084	3270.913317950034	2.668871025267684	1.9556485546551743E-5	0.5473830732235886	1.849577077643061E-5	1.0335839837039232E-10	0.5693427348699587	-827.0447118480172	21940.790374591437	34374.66463926458	6516.172485580588	3199.351890207639	34.290975868610424	3	27	44	4	3	0.19478552994185658	0.3209389352304289	0.2898411778957077	0.19443435693200536	
1950000	-10771.992837324206	-9851.8356006434	-920.1572366808058	-9851.8356006434	5056.106209032531	2.7527690955954083	1.1864237958824734E-5	0.6277199744883029	1.1228005828316979E-5	5.510680911442393E-11	0.6978134375449419	-866.6224817798917	41982.721141264505	54799.1643882057	13006.633501801933	10222.97264439826	65.67779411164396	32	5	28	13	3	0.19478552994185658	0.3209389352304289	0.2898411778957077	0.19443435693200536	
1960000	-10788.697612947495	-9833.452148490698	-955.2454644567962	-9833.452148490698	7610.366034486662	2.7527690955954083	7.648935383255285E-6	0.5966813349300493	7.854279583384586E-6	2.3428417027228657E-11	0.6337634516566114	-900.4473437474219	32901.4105915453	71580.04614829154	24301.475340551973	12792.213152168311	417.0396238627059	9	22	14	33	3	0.18167096902736654	0.31727739491200896	0.30661727912861764	0.19443435693200536	
1970000	-10746.476661799295	-9844.743382562821	-901.7332792364742	-9844.743382562821	4753.450390549305	2.547989300439272	1.2988476669924742E-5	0.6501061174817356	1.417748545094857E-5	8.07266008170183E-11	0.6609007979768575	-847.8120223007402	115151.56243906582	27066.422973427143	12021.064647699057	8149.686600000262	2921.8604752084802	1	29	16	23	12	0.19327593376564384	0.31727739491200896	0.29501231439034037	0.19443435693200536	
1980000	-10691.761819665335	-9842.015148477692	-849.7466711876422	-9842.015148477692	2231.2748096119094	2.6391120009207447	2.5605321410406038E-5	0.5480901590630832	2.599849884648758E-5	2.0112437638135225E-10	0.5682784192774307	-803.1506559721576	18183.946580917636	9220.48869572115	5574.113181970572	2136.483561462064	176.8895830917395	24	10	22	22	3	0.19327593376564384	0.2954723252006384	0.29501231439034037	0.21623942664337595	
1990000	-10677.351122076194	-9843.551765126793	-833.7993569494017	-9843.551765126793	1943.7861820190597	2.5677601354679394	3.1397773555757215E-5	0.4983006918006953	3.132147677529843E-5	2.55826865784908E-10	0.522361300857353	-784.6702183901965	18144.11613390108	29383.903305166597	7869.941632939135	2759.087524802892	878.7630116871629	22	7	1	47	4	0.19327593376564384	0.3187489239278396	0.29501231439034037	0.19296282791617475	
2000000	-10827.58175005445	-9837.216829138259	-990.3649209161916	-9837.216829138259	10323.352909001871	2.60658545758764	4.851275484915695E-6	0.6110013819361598	4.5831291069887514E-6	1.0409022982401864E-11	0.7115091148912869	-933.6325256623657	59775.352321964834	110689.4224726873	28842.842754802026	18292.21294045778	1983.5580760771218	21	9	23	24	4	0.19327593376564384	0.31684107203673684	0.29692016628144313	0.19296282791617475	
2010000	-10785.930877309298	-9836.209775134303	-949.7211021749958	-9836.209775134303	7501.613898037101	2.7239460649178966	7.59844890189309E-6	0.5769918221034896	7.616208775831802E-6	2.4456863096107903E-11	0.6434689527301428	-893.5401323826242	61326.03152332476	95445.87778166245	8331.062998691365	17221.043799734747	1100.5569268494658	22	12	11	33	3	0.19904910998482095	0.31106789581755967	0.29692016628144313	0.19296282791617475	
2020000	-10758.610622471377	-9839.963328448475	-918.6472940229022	-9839.963328448475	5161.6428908693115	2.7239460649178966	1.0009750527859027E-5	0.6072660101293308	1.010464967551157E-5	4.301428256414519E-11	0.6764532094780389	-866.9209298595529	47665.489140503865	15504.543208438387	10121.549210650224	9410.113811898149	381.27688972598173	29	2	5	41	4	0.2018496124684772	0.31106789581755967	0.29692016628144313	0.1901623254325185	
2030000	-10752.087651924638	-9851.750668498416	-900.3369834262213	-9851.750668498416	3840.784021240641	2.525512074355234	1.3200700759959048E-5	0.6727741974653583	1.3132614099666007E-5	6.274242639378499E-11	0.6303587412714892	-847.6305018795192	36868.84492822535	16674.60399292714	28417.603280658663	7295.283649802337	244.8274254462167	31	20	2	24	4	0.1915130779775056	0.31106789581755967	0.2919037562386721	0.20551526996626113	
2040000	-10763.689387950295	-9835.106602749769	-928.5827852005267	-9835.106602749769	4835.569995799625	2.4974299608535655	1.0796564744781535E-5	0.590097167830965	1.0544591861322289E-5	3.931354388942426E-11	0.6128923744548833	-875.6070026911027	66964.26982659711	19643.74489879852	23786.84900003416	6684.833148822283	842.8222078005475	31	19	3	24	4	0.179416681397443	0.3107035051937649	0.3040001528187347	0.2058796605900559	
2050000	-10760.680024653648	-9842.742844019576	-917.9371806340712	-9842.742844019576	4763.373918672647	2.4033150025103045	9.57316454770907E-6	0.5955632935322142	9.597390585820736E-6	3.1923922010137674E-11	0.6118385613710555	-863.7163057007447	25628.795106002868	69751.51319939936	25630.70148969257	8986.498509324127	154.99264018364158	20	7	24	26	4	0.1893517065297267	0.2938413342445339	0.3278910561495947	0.18891590307614325	
2060000	-10829.724848397405	-9848.496658261072	-981.2281901363332	-9848.496658261072	10110.740150796471	2.638191485226961	5.1724506692011455E-6	0.6378704975740876	5.300307399156446E-6	1.0921545216753302E-11	0.6711807178727753	-924.8658324938233	67384.04267316482	23575.235275447303	55672.28111764388	17322.87809824558	1112.5151303542896	43	20	3	11	4	0.19846887414712852	0.29960125227024065	0.29772843709964714	0.20420143648298225	
2070000	-10799.27664563225	-9831.972808068236	-967.3038375640141	-9831.972808068236	8787.499223128487	2.707261084797268	8.040751041615051E-6	0.7873723780267933	6.961048763359755E-6	3.351722890915567E-11	0.765452557989997	-912.7648927525767	49236.757173999715	5637.429933143969	13235.37459780753	19884.282583436987	2817.5476210768497	47	9	11	9	5	0.19517605170051128	0.2893913252000228	0.3112311866164822	0.20420143648298225	
2080000	-10721.700951272927	-9840.64534583968	-881.0556054332473	-9840.64534583968	3910.7176302419625	2.428107619450262	1.7073001747518313E-5	0.7002949998835505	1.546339383478972E-5	1.2146100126869702E-10	0.6764954638804108	-831.3127769394396	22031.718243875872	10781.364119662014	4889.79292889237	7783.911045104516	433.5366627523939	40	3	30	4	4	0.18566423917431893	0.2989031377262152	0.3112311866164822	0.20420143648298225	
2090000	-10696.961186843953	-9838.1156615051	-858.845525338852	-9838.1156615051	2859.196221800742	2.4919564669813052	2.362809483156571E-5	0.7042126013340798	2.1266672495985042E-5	1.6915503512705786E-10	0.6284381529333474	-811.2468105691579	15990.726825885857	10859.459929973453	2989.8919062347045	3453.004348341481	823.0448261643614	25	25	14	13	4	0.18566423917431893	0.2989031377262152	0.3112311866164822	0.20420143648298225	
2100000	-10703.77253286589	-9829.442549567733	-874.3299832981579	-9829.442549567733	3534.968634083448	2.4919564669813052	2.15334959807705E-5	0.7536193332870289	1.6996525221625223E-5	1.3144577680506101E-10	0.6783252425132072	-825.5669912759154	22678.465245546795	7915.732549618556	1793.0935392698461	4619.701835152487	170.93740757166057	36	9	5	28	3	0.19988942502332552	0.2989031377262152	0.3071915121864882	0.19401592506396967	
2110000	-10687.110114137731	-9837.354833334683	-849.7552808030485	-9837.354833334683	3238.595047439621	2.4919564669813052	2.379006388665121E-5	0.8289555814700723	2.015997902602067E-5	2.7014902619893946E-10	0.8097686913113854	-801.168283486187	23680.258080430835	1931.6748277936013	2771.840203920117	5454.8406941509065	52.53824426491058	37	1	16	24	3	0.18312277483427894	0.3090590832648375	0.3071915121864882	0.20062662971439393	
2120000	-10726.990936912198	-9836.947897488924	-890.0430394232732	-9836.947897488924	5167.468231978566	2.670031762422648	1.2918131647119212E-5	0.7306269978577764	1.219940791598103E-5	7.979987781123885E-11	0.748757126856183	-839.5522768483239	40469.59345675638	2204.9732069344086	5116.347980510401	6489.028147783723	83.88704909520271	40	11	16	11	3	0.18312277483427894	0.3090590832648375	0.3071915121864882	0.20062662971439393	
2130000	-10712.753362768346	-9826.918584834468	-885.8347779338782	-9826.918584834468	5132.200213951611	2.670031762422648	1.304636579038239E-5	0.6480501938657423	1.2026432898372468E-5	6.429681266023806E-11	0.6456652314327864	-835.687833743653	32851.58044739616	2096.7932029970952	6503.024273940242	5390.3482968466315	14.25203431399009	42	11	5	20	3	0.18312277483427894	0.3090590832648375	0.3165531212290913	0.19126502067179085	
2140000	-10717.012548914026	-9840.002713126356	-877.009835787671	-9840.002713126356	4022.948437536776	2.849115628636976	1.6447291980019315E-5	0.6012305433757126	1.7091257818391273E-5	1.1218148638080056E-10	0.6206093247755355	-826.0337638019082	33975.5739930473	36324.15616296272	16296.771839098077	2850.82877799636	67.69782777343399	5	23	18	32	3	0.18312277483427894	0.31747662535080473	0.30813557914312406	0.19126502067179085	
2150000	-10714.268368502571	-9833.452267573095	-880.8161009294755	-9833.452267573095	4366.69980436288	2.849115628636976	1.4860553957606569E-5	0.61588014067192	1.5508785431668016E-5	7.706846391324354E-11	0.6150863639802396	-829.6871630753067	34805.079815824516	40064.55189050523	10667.40556434788	3874.7532187763736	38.45539330562614	16	23	12	27	3	0.18574056527766034	0.2989225237887877	0.30902593523477634	0.2063109756987742	
2160000	-10810.450863637483	-9842.856127152214	-967.5947364852696	-9842.856127152214	11852.984601087088	2.703928536417714	5.588371003730786E-6	0.5110915470903439	5.72733326467682E-6	1.019370029053538E-11	0.5540814555209577	-911.92993173229	62264.650048031086	57484.63507132221	51302.251966218195	17140.234372436236	138.60732344830546	2	36	8	32	3	0.18574056527766034	0.2989225237887877	0.30902593523477634	0.2063109756987742	
2170000	-10693.796960322827	-9831.679666996944	-862.1172933258824	-9831.679666996944	3646.404171614299	2.4831499143052445	2.0700740002353917E-5	0.510639977087672	2.01888816325024E-5	1.2834621830291274E-10	0.5546904700122642	-814.4491331672729	13473.34307709997	13160.869491068175	5749.921129498224	4777.7438254574745	11.454023218330766	20	26	14	18	3	0.18133932755620744	0.3033237615102406	0.30902593523477634	0.2063109756987742	
2180000	-10700.834162720612	-9840.769585239495	-860.0645774811157	-9840.769585239495	4020.225928679605	2.448807520043163	1.8998509570758673E-5	0.5356671264946796	1.7765019746439994E-5	1.0411343942582138E-10	0.5779798340559035	-811.7389854601565	27709.775272442996	13101.697428798574	5184.914539399397	4074.036838395056	3.136811693710084	14	34	17	13	3	0.18580519655002892	0.28997533397791986	0.3191512556790582	0.2050682137929916	
2190000	-10811.285644441843	-9842.633061077322	-968.6525833645212	-9842.633061077322	12147.7110119126	2.665553966009053	5.415472377016128E-6	0.5876345681510718	5.612105763603711E-6	1.2258047176745947E-11	0.6537405861128515	-912.8033998829234	78182.12169136263	52049.61165060379	54034.21811227251	13165.227413588836	2.9109568281993106	21	23	8	26	3	0.1947114666529914	0.3138786912103746	0.29139760268733095	0.20001223944930158	
2200000	-10669.329342086103	-9840.318048962386	-829.0112931237169	-9840.318048962386	2240.0377572003895	2.665553966009053	3.054284591278808E-5	0.6699193879250933	2.9444198854401513E-5	5.264230545482633E-10	0.7854593004525019	-782.4758829773108	15850.103787450456	8002.772053989826	6737.698828635173	1625.7809691435018	12.489306976157431	21	33	3	21	3	0.20534297311765523	0.3066892784535568	0.2940291573513258	0.1939385910774607	
2210000	-10781.612454913404	-9847.84091334764	-933.7715415657648	-9847.84091334764	8008.197218341257	2.3956284768615226	7.952810592025781E-6	0.5560213167757115	8.147755362142472E-6	2.601684089979026E-11	0.6325893735380345	-881.1382743317097	42846.036341548315	42378.53176093795	11439.134544859797	10221.794209485426	33.67823710623247	40	7	24	7	3	0.20715749498563932	0.2973888537830665	0.2997868804404112	0.19566677079088152	
2220000	-10827.541947855834	-9853.507889370881	-974.0340584849524	-9853.507889370881	12174.007220665333	2.2643588109594974	4.878521774025773E-6	0.6651367067217658	5.481387050381336E-6	1.8667107523077143E-11	0.7869100691600389	-918.3710693684607	72488.98201449454	53702.88485721772	16828.61477390343	22490.12986712246	325.84975774543767	24	17	12	25	3	0.20715749498563932	0.2973888537830665	0.2908185311918026	0.20463512003949008	
2230000	-10775.718771559777	-9829.073999598972	-946.6447719608063	-9829.073999598972	10056.001166387567	2.586494710351718	7.812003942991352E-6	0.5948997159601458	8.146589453646441E-6	3.260870198035847E-11	0.6840795807650402	-891.82864204177	90663.47528123813	53448.28756664385	16466.188036341184	12977.589116890904	1474.6898409921896	1	34	25	18	3	0.20715749498563932	0.2973888537830665	0.30426173571655313	0.1911919155147396	
2240000	-10778.255459091944	-9844.608797736963	-933.6466613549813	-9844.608797736963	7839.474631820119	2.4623543969170356	7.984861068581748E-6	0.5529544131902191	8.902286801368892E-6	2.12994283889797E-11	0.525603137773729	-881.0128930803143	52350.513171594546	25638.958873818097	18863.173596279656	9807.209807376848	383.9632505147482	30	17	5	26	3	0.19437216588733466	0.31722651743752883	0.30426173571655313	0.1841395809585819	
2250000	-10799.249525024283	-9852.627754261148	-946.6217707631341	-9852.627754261148	8710.583254595775	2.623121828574456	7.1884330235230095E-6	0.6581920043855363	7.791800895662781E-6	3.273781366864378E-11	0.7360179925555516	-892.7916768343451	69071.39064800383	23581.493117381768	23624.246109708172	10471.834230957795	175.3188807123854	27	23	12	16	3	0.20315475762210033	0.2867878085720366	0.30108408663763425	0.20897334716822732	
2260000	-10703.680060912991	-9831.401014144732	-872.2790467682595	-9831.401014144732	3622.8498386032293	2.6710508070256496	1.9015509305711462E-5	0.5899707654076204	1.904463564590893E-5	1.8197655511774726E-10	0.6836711222969112	-824.0094396355814	28956.34752909748	13175.737575059322	2534.960591911895	3495.861967713551	270.8385748290161	31	23	13	12	2	0.18666722159111343	0.3061548546737378	0.3030366162069922	0.20414130752815507	
2270000	-10696.220545377117	-9831.903358922302	-864.317186454815	-9831.903358922302	4559.607071329268	2.601064523740482	2.3882433020370553E-5	0.6324519638871253	2.2038229235449756E-5	2.6445724251662876E-10	0.6781586481126514	-811.0964127624063	28048.97660067903	8619.558813924312	24865.653500690587	4308.66697916403	6756.765467370951	25	28	1	24	3	0.18666722159111343	0.3061548546737378	0.30366800576317204	0.20350991797197523	
2280000	-10692.050758319798	-9842.880871159143	-849.1698871606546	-9842.880871159143	4108.3065224961065	2.601064523740482	2.550452210451468E-5	0.44234708832333586	2.4329547554296497E-5	1.8737075725734852E-10	0.5418218010141267	-798.5865201131415	10363.342320451273	25451.47368535351	9426.257565132624	8978.33117174708	2910.729469331421	14	13	22	8	24	0.18666722159111343	0.3061548546737378	0.30366800576317204	0.20350991797197523	
2290000	-10796.65290633983	-9844.32757822617	-952.3253281136609	-9844.32757822617	10564.556516136903	2.601064523740482	8.283395471218844E-6	0.44416935587091677	8.028652827701555E-6	1.555840699339902E-11	0.4827534793283354	-895.8834904134554	45028.77184181282	43527.3193079168	71446.27208677056	22598.053817079795	13722.225416626876	1	20	15	19	26	0.18666722159111343	0.3061548546737378	0.2998871596536389	0.20729076408150837	
2300000	-10872.036857470328	-9853.460742621786	-1018.5761148485408	-9853.460742621786	18219.779961231787	2.496685221524511	3.928814309210182E-6	0.49216286031462375	3.5504989751297366E-6	4.343835138792711E-12	0.5654480900299026	-958.162151546176	97553.94157179493	117352.09216129218	147756.60013222345	58650.99172984692	17169.375362951443	4	11	19	22	25	0.1953373000833058	0.3011971182057385	0.2989696682100089	0.20449591350094523	
2310000	-10790.084808695305	-9849.623024166995	-940.4617845283101	-9849.623024166995	10334.996516154913	2.496685221524511	7.85492274856129E-6	0.47209108001770544	7.86619378546175E-6	1.5069758837455823E-11	0.4823798044529131	-886.7519565840528	18703.166231309304	52260.767016542486	25872.73860706139	8949.017485814415	5538.781904852394	5	37	4	9	26	0.1953373000833058	0.3011971182057385	0.2989696682100089	0.20449591350094523	
2320000	-10744.968115286609	-9849.84696353686	-895.1211517497479	-9849.84696353686	5281.982453176244	2.661214136376532	1.3271966308869363E-5	0.6033798271661522	1.227938323587488E-5	5.97227918928594E-11	0.6092102114158521	-841.7220617363319	19388.435336456485	57240.53614857231	19235.195903144388	2992.5566652367247	3620.7703839052347	20	10	19	19	13	0.19411986124905586	0.3082011466958786	0.30509977109289055	0.19257922096217342	
2330000	-10735.84660194582	-9842.83151327352	-893.0150886722988	-9842.83151327352	10794.055234617084	2.661214136376532	1.4787185928936746E-5	0.6191037112597781	1.2767759973957429E-5	8.877410747171963E-11	0.6212386116593117	-840.0114765222079	16673.738878761724	52832.64846253675	12638.177699182868	3947.48307562381	3987.2203263631804	16	16	18	19	12	0.18607974764786891	0.3031673108418626	0.30543097931856245	0.20532196219170454	
2340000	-10779.279563220403	-9851.790813477399	-927.4887497430054	-9851.790813477399	11641.717918167788	2.661214136376532	1.0534259104040874E-5	0.6274755620587645	9.203350055331686E-6	6.078952209009015E-11	0.7360446970350986	-873.4822455695414	19246.923325623477	40951.39697846971	39561.3785469542	5718.240239310155	5276.439052134088	8	30	11	22	10	0.1976252226918419	0.30981755135186395	0.2986416929178063	0.19391553303848638	
2350000	-10719.47422649337	-9834.17316201983	-885.3010644735408	-9834.17316201983	5565.195433594806	2.629240992614278	1.7018730553070155E-5	0.6652034975834644	1.5970741889630314E-5	1.076489401035431E-10	0.6496773865358693	-833.0612163060923	20473.861316081773	29543.77572964834	14386.252372474692	9875.668684518529	3281.1122541618965	9	20	13	11	28	0.1976252226918419	0.30126202146562453	0.2986416929178063	0.2024710629247258	
2360000	-10752.40742965046	-9841.703896464738	-910.7035331857222	-9841.703896464738	6310.284048085221	2.5970396765246666	1.1900406492209064E-5	0.5398399042373443	1.1328670717042253E-5	3.7871772206762734E-11	0.5524866300566348	-857.6088593714169	35337.75081907805	53465.77169035301	14188.840100369867	8033.904850690985	3460.6388266093213	12	20	18	5	26	0.19580925670659396	0.31421137583770403	0.2986416929178063	0.19133767453789424	
2370000	-10699.68853338376	-9842.569769848187	-857.1187635355734	-9842.569769848187	3640.415409941158	2.641923961832275	2.1410966642560145E-5	0.5387791440355943	2.095558703478778E-5	1.707057464643704E-10	0.6143195247466045	-802.3186169450698	14502.690273899432	19347.051095901446	51784.523836935456	28817.87932013463	3642.77179261907	22	6	4	2	47	0.1889226258763287	0.31421137583770403	0.3040485979296778	0.192817400356288	
2380000	-10690.029208105634	-9838.110032038576	-851.919176067058	-9838.110032038576	4841.668582295072	2.4373805561291695	2.539944501657028E-5	0.5882371897839614	2.249770083790466E-5	2.1628962143618422E-10	0.6025146927760158	-800.738971791301	25491.31107361435	21288.105706455848	9938.64022681678	9088.685559745054	3137.9154594314164	22	12	7	6	34	0.1889226258763287	0.29245699976212136	0.32454359467025024	0.19407677969129822	
2390000	-10609.2173818486	-9832.23258599817	-776.9847958504307	-9832.23258599817	2237.9062785515953	2.486251019445866	5.710443765842299E-5	0.6909250295428295	4.9707358184266735E-5	1.7471579672950822E-9	0.7683322100824492	-731.6509007463031	4945.967478998853	9598.244988869033	3182.4344301516944	1184.2955278468798	1139.6337598944322	7	30	7	29	8	0.1889226258763287	0.29245699976212136	0.311476975467654	0.20714339889389444	
2400000	-10649.561532476198	-9835.26024510319	-814.3012873730077	-9835.26024510319	3801.320559635167	2.5291842218812963	3.646122089039067E-5	0.6945574973856595	3.425221889886541E-5	1.0126714212387136E-9	0.8460314964987287	-763.3392142303815	11586.800251829438	33080.871295113044	7137.600751723944	4833.5540670526225	1471.7694989458068	27	2	2	24	26	0.17712368754175925	0.3263886413203488	0.3108155251002693	0.18567214603762122	
2410000	-10738.468273971379	-9830.8133719647	-907.6549020066797	-9830.8133719647	7285.478370343657	2.5977851804522842	1.281224276983576E-5	0.5878014208641861	1.2514036420391462E-5	6.576600385492284E-11	0.6283706138007918	-853.8903444572384	20734.391538303873	26342.526464384297	37712.5737193353	15693.46086553208	4535.459562470135	12	6	17	14	32	0.1762310529959907	0.32620251937079425	0.3049901187805969	0.19257630885261667	
2420000	-10699.41076739291	-9820.779352271022	-878.6314151218878	-9820.779352271022	4997.560059209833	2.7134828652633356	1.889524432846146E-5	0.6975004359134676	1.8307102741239174E-5	1.653274907434409E-10	0.702538137581842	-827.462794918235	22070.25137812349	26793.02514290448	12546.057772283018	3261.3142706064546	3228.8008870462445	6	20	20	30	5	0.20177229411511582	0.32362809694538563	0.2820233000868805	0.19257630885261667	
2430000	-10770.607616490726	-9834.445338750718	-936.1622777400088	-9834.445338750718	8735.93930828366	2.6773808914219233	9.477608768766748E-6	0.6486005183921564	9.049105658781423E-6	2.9033178751041744E-11	0.6190380913568161	-881.217164561282	54604.97851390231	64428.147539100675	8683.3717646113	14121.310726092584	2201.1263178845006	7	32	33	6	3	0.19320835887576024	0.30355066732980257	0.300521851137169	0.20271912265726685	
2440000	-10666.99028646337	-9834.672071192574	-832.3182152707964	-9834.672071192574	3160.008440421814	2.4360641820103157	3.221707693220457E-5	0.5678415957557054	2.97056501411758E-5	3.538202014176403E-10	0.6160011821871402	-783.4809673001292	11482.12172017121	13070.933941348541	4742.907878697046	2056.7932665144363	5476.2796469111745	8	32	4	31	6	0.18577949455402473	0.31840429193925196	0.29639844473733734	0.19941776876938466	
2450000	-10669.589205259028	-9831.877736646207	-837.7114686128212	-9831.877736646207	3115.604650744322	2.739909362105387	2.5701680788565644E-5	0.5655582405848675	2.5848547610646025E-5	2.2113535659694567E-10	0.5806605822788868	-788.2893542357343	55511.38104680446	12258.052982541036	1395.1158854213058	2275.713687542661	2607.316450912311	1	49	5	12	14	0.1875014347381174	0.29920377807930565	0.31559895859728365	0.197695828585292	
2460000	-10706.406381039511	-9846.308770982077	-860.0976100574327	-9846.308770982077	4126.914208652705	2.6963585630824114	2.0112820336301265E-5	0.5162467606159908	1.908022943460401E-5	1.1253420297113313E-10	0.5407625921218485	-808.9039799193644	26184.15260913059	18147.83590568469	1213.3292170771138	4540.326364983992	5119.800346834602	23	25	20	2	11	0.1875014347381174	0.2984768676459657	0.31559895859728365	0.19842273901863192	
2470000	-10794.172235960496	-9832.976473856683	-961.195762103812	-9832.976473856683	13997.460841299871	2.732140739728387	5.8955726118779545E-6	0.5442880090497967	6.099028591331904E-6	9.654922659811934E-12	0.5163382442099517	-904.8977048553229	66974.89965529036	48990.70714044658	2670.75746194708	12483.414002551555	6131.640184943534	21	34	13	12	1	0.1875014347381174	0.2984768676459657	0.31559895859728365	0.19842273901863192	
2480000	-10823.959766079242	-9828.22374678441	-995.7360192948317	-9828.22374678441	17378.76840309443	2.705462389144204	4.738205109663809E-6	0.7353307647438501	4.692163455423198E-6	1.1191384048304118E-11	0.7105682394597661	-937.2888382835965	106913.81806402221	14924.365181738554	33919.93818620978	23112.830002843937	34052.040300022	30	5	20	18	8	0.18906572533757385	0.2888778337187773	0.3149306131999283	0.20712582774371924	
2490000	-10826.310867955499	-9838.708529489704	-987.6023384657939	-9838.708529489704	13435.856179692617	2.346281791647409	4.981023675878181E-6	0.61818342688591	4.677146764316997E-6	9.329161612503858E-12	0.6467063109130591	-931.3730441882178	114215.15508810338	22377.37535526248	27017.818786146636	19539.120561623222	11785.138089055292	27	15	17	10	12	0.1807664837369182	0.2888778337187773	0.32322985480058397	0.20712582774371924	
2500000	-10714.928234590003	-9857.975834851793	-856.9523997382086	-9857.975834851793	3986.3101865935973	2.7882565876021252	2.1757170265239938E-5	0.4080359982604814	2.1736043363758314E-5	8.072130483834805E-11	0.4058077126931464	-808.9796277856033	16069.746918864677	10077.505420024803	8766.757551868199	1614.827255356288	2755.391824774349	31	16	6	4	24	0.1878614954030322	0.2888778337187773	0.31411252346763047	0.2091481474105588	
2510000	-10801.051658294087	-9843.393862884286	-957.6577954098005	-9843.393862884286	10770.47192107781	2.7882565876021252	8.138446499684426E-6	0.5095814170808577	7.708027048401933E-6	1.7459398416066942E-11	0.5471945919151475	-902.419095605214	51136.17816251128	52325.04586714404	23630.002696819236	3504.3816612505298	10280.107876138183	18	16	28	7	12	0.19086015496959924	0.2969408342392576	0.3247201917880721	0.18747881900306979	
2520000	-10727.987646159625	-9845.585908211377	-882.4017379482483	-9845.585908211377	4392.850157994447	2.549908164351632	1.6916884447552233E-5	0.5674179468968829	1.5675590332412763E-5	8.379429072966312E-11	0.546479813941521	-832.6296065327274	24793.585258415773	17891.411352430798	17434.770964423242	2822.59372639824	453.8531767591255	33	3	16	27	2	0.19086015496959924	0.312370835415582	0.3005518511446322	0.1962171584701853	
2530000	-10761.776574945603	-9837.360270307416	-924.416304638188	-9837.360270307416	8469.678709121803	2.483020166822123	1.122378821775295E-5	0.5333074880545331	9.702256996804447E-6	3.0115781403737405E-11	0.5310941782358813	-872.1169866161301	47542.43073065909	11426.13016518395	21537.21446950852	6309.364435779929	2533.5079293440585	37	12	4	26	2	0.19036888347444053	0.312370835415582	0.3032223115495087	0.1940379695604675	
2540000	-10728.630698892237	-9850.993526668613	-877.6371722236236	-9850.993526668613	4544.50065751525	2.826677971429889	1.5213674282983457E-5	0.5087414006162396	1.4786348147611941E-5	6.236386579093375E-11	0.5225763975920106	-831.048930853872	29911.824741868353	3180.031019143863	2228.8901067591773	2994.9977612559264	405.5154375359673	45	5	5	24	2	0.19036888347444053	0.3065994798708706	0.28801861665732936	0.2150130199973583	
2550000	-10757.11660230305	-9837.881869630883	-919.2347326721671	-9837.881869630883	8087.828147503216	2.6757061617703486	1.1136796456425283E-5	0.5735302985088099	1.0496848977514694E-5	3.962755814038609E-11	0.5767275971495383	-869.1836693332652	34903.42636684318	4426.55967181076	4493.054631905771	6356.640637790106	5911.791740083543	46	14	8	12	1	0.19036888347444053	0.3057983951845137	0.319900123653584	0.1839325976874606	
2560000	-10757.181795639835	-9858.064886082551	-899.1169095572849	-9858.064886082551	5657.623050485524	2.826412627218797	1.3597575598930781E-5	0.5931952971403669	1.3336613075600392E-5	7.283947438895986E-11	0.6344291209494693	-847.6805578247877	32238.972460395344	24776.11063982471	4894.697832397826	7808.139968086671	2605.455078256489	5	41	30	1	4	0.19036888347444053	0.31383218797951745	0.31226847896867826	0.18353044957736256	
2570000	-10844.55795867578	-9848.521319335623	-996.036639340157	-9848.521319335623	18150.05472277791	2.6857415501246185	4.256973086035984E-6	0.4900805318088132	3.987135292220882E-6	4.7718538725809886E-12	0.5349345457051338	-939.0909849910719	19351.987095527733	101213.94684221408	18104.821426516355	15846.195008819559	2012.9328349089617	3	36	20	19	3	0.18114958794943944	0.31383218797951745	0.31226847896867826	0.19274974510236365	
2580000	-10819.979446821646	-9844.364800968322	-975.6146458533236	-9844.364800968322	14143.850636738147	2.6857415501246185	5.361683967391179E-6	0.6017473125128651	5.138448015280803E-6	8.151198450703924E-12	0.5802675033165591	-920.1837280309765	92715.37695050739	95959.55282103605	13557.865379862635	9734.487218317541	3034.191493866231	6	36	7	29	3	0.18764408790326162	0.3064371109265318	0.31316905606784173	0.19274974510236365	
2590000	-10713.498167517648	-9843.221856569124	-870.2763109485247	-9843.221856569124	4896.17328739066	2.6857415501246185	1.9134730817627938E-5	0.5782640561627527	1.8080614025538998E-5	1.1413276769991283E-10	0.5640587816758094	-822.3780211146084	27123.00406528348	13278.36370564141	3159.637459692891	2487.9526497420793	1231.6507656017461	37	10	7	25	2	0.18764408790326162	0.321976033347039	0.29763013364733454	0.19274974510236365	
2600000	-10793.323136205472	-9848.00814811585	-945.3149880896214	-9848.00814811585	10270.479362196513	2.6857415501246185	7.892365927161976E-6	0.5929012277129299	8.083687014062009E-6	2.3587668336606892E-11	0.6135855155043861	-887.5184471316007	98135.51949929025	34982.81966511656	69645.95992065103	23039.02164484752	7393.279754707088	6	17	15	5	38	0.1984850869722584	0.31113503427804223	0.2979780936629182	0.19240178508677996	
2610000	-10799.36877968283	-9842.24236385439	-957.1264158284416	-9842.24236385439	10791.573477346266	2.6857415501246185	7.138195124278699E-6	0.5756485734881148	7.701429038558003E-6	2.05232045520377E-11	0.6088145630940597	-898.8588760962365	88777.19859888082	131100.82251617324	61515.84252391167	14914.587399314289	11614.048410696014	24	1	16	10	30	0.20711546878589235	0.31113503427804223	0.28934771184928426	0.19240178508677996	
2620000	-10859.339615392266	-9844.426743832251	-1014.9128715600144	-9844.426743832251	23987.5703283557	2.4150231350316296	3.984494621501654E-6	0.5764894572000264	3.73697988212267E-6	7.284495056133572E-12	0.6884184702502013	-953.983362353877	111153.36423556226	102845.12578746899	149604.389551956	71867.15558052114	14354.822252942486	2	14	19	17	29	0.20225968229943253	0.29966233490951116	0.28934771184928426	0.20873027094177085	
2630000	-10816.29913436407	-9845.862139261824	-970.4369951022459	-9845.862139261824	16451.739694433756	2.6305772087871384	5.466690106648003E-6	0.5187438202939518	5.7215559017480855E-6	1.0763182520872926E-11	0.5818527512471873	-913.288357183843	35670.64509816208	53548.99209114473	79748.21199759514	31730.366166874734	12111.945721009835	9	6	21	4	41	0.19890902472396396	0.29966233490951116	0.29609236326857663	0.20533627709794702	
2640000	-10744.779977093878	-9845.073102204633	-899.7068748892457	-9845.073102204633	7748.052543248496	2.6261686242586055	1.0551673093804134E-5	0.5629242378799718	1.1496473011871741E-5	4.4151269692501236E-11	0.591014114056662	-844.7459857285911	25139.321323906883	75518.47743910192	32635.836098742744	3255.1806485109537	4626.382885355767	20	14	6	22	19	0.19890902472396396	0.3177435195997963	0.2780111785782915	0.20533627709794702	
2650000	-10773.2738146498	-9844.95847979161	-928.3153348581898	-9844.95847979161	9853.594462624134	2.6261686242586055	8.15952879127459E-6	0.5353304636309529	8.341690413535125E-6	2.5530097485633814E-11	0.6447298280813598	-872.7369415759315	46125.20090902929	51696.18245315248	69157.03045285042	6134.673826550656	5541.149322169656	9	13	14	39	6	0.1919965296450542	0.28685952267497217	0.31617833693062974	0.20496561074934266	
2660000	-10691.1600714551	-9838.15451767361	-853.0055537814901	-9838.15451767361	4261.394310398933	2.391252500654242	2.4063366101653408E-5	0.5282098784118816	2.4318722204443377E-5	2.3102004323517544E-10	0.6594350662258466	-803.1861006085315	38480.762604126045	22447.849428491667	4212.4477940294355	1414.709830468683	3056.2100212549267	12	26	23	7	13	0.18954606330622453	0.28930998901380184	0.31617833693062974	0.20496561074934266	
2670000	-10674.219981002389	-9860.743563527974	-813.4764174744147	-9860.743563527974	3978.122596088936	2.632398136907087	3.0870218608332724E-5	0.4929933658537499	3.06144030462662E-5	3.2770020975927945E-10	0.5553239677121733	-764.6672382680147	14434.296655809834	27372.27407955901	3379.9073850075188	2233.1841707144567	2536.0778783548467	24	7	7	35	8	0.1834780975259341	0.31738178948687834	0.3212022851128613	0.17793782787432505	
2680000	-10645.914224102464	-9840.133336133411	-805.7808879690521	-9840.133336133411	3561.9799464871617	2.8246445633664137	3.535041426732161E-5	0.5158915292120524	3.43616152044931E-5	3.8080557220212386E-10	0.5211994078700883	-758.6085302000848	6706.639524177412	17421.284603085995	2871.837590964269	2372.1499060746805	1249.5917942657602	8	23	29	4	17	0.20483913955010385	0.3111191932365035	0.30610383933906643	0.17793782787432505	
2690000	-10662.721134794145	-9852.140256227809	-810.5808785663365	-9852.140256227809	4782.258927339589	2.7261963662284936	3.163923017667674E-5	0.5528969686867379	2.8802032057466084E-5	3.4075628025682846E-10	0.575612763766291	-762.1245181934341	7877.273050544414	23749.44636563225	5036.176338590296	2167.840684502857	1182.9768903168258	24	7	12	27	11	0.194740529145903	0.32121780364070435	0.30610383933906643	0.17793782787432505	
2700000	-10639.366895238707	-9843.871523867316	-795.4953713713918	-9843.871523867316	2879.3530845088085	2.7261963662284936	4.1700092340259365E-5	0.6043827712967687	4.046217061379814E-5	7.077769283927012E-10	0.6319595718099483	-746.38307719752	8768.80065851851	28302.24245430326	4561.866734288539	1598.0078373604842	1531.2812383151804	23	9	14	10	25	0.19845251268571698	0.292485168690519	0.30610383933906643	0.20295847928469646	
2710000	-10624.476152723237	-9835.040894878239	-789.4352578449979	-9835.040894878239	2419.667571182702	2.600620390961333	4.5550780317750535E-5	0.6206607260461797	4.313147520051964E-5	8.66907694528576E-10	0.6602388661430044	-741.9971363879279	8597.893512902965	15843.759742237971	2973.1980985946966	1746.2210985957247	2367.935297973746	21	10	7	33	10	0.19845251268571698	0.292485168690519	0.30610383933906643	0.20295847928469646	
2720000	-10639.336288220673	-9844.176479831352	-795.1598083893197	-9844.176479831352	2769.820702230452	2.600620390961333	4.816561117370506E-5	0.5980430177524354	4.3973425004799326E-5	8.180376685051759E-10	0.6001446269461052	-742.6984508553412	15287.029331207945	11841.269409567754	6291.971600861387	22296.172942517573	1502.2898862987656	8	9	1	12	51	0.19665261360030084	0.3094963845944304	0.289092623435155	0.2047583783701126	
2730000	-10601.223150459753	-9847.707456831979	-753.5156936277752	-9847.707456831979	1334.7500314523697	2.600620390961333	6.671293639028972E-5	0.5384491024008173	6.53644203025867E-5	1.3801607107397559E-9	0.5574588513387037	-699.5953455699979	6165.01329530736	5384.889181107013	18034.887277856873	54130.4367082082	1106.5743394540507	2	21	4	2	52	0.19665261360030084	0.30542552574817294	0.2931634822814125	0.2047583783701126	
2740000	-10592.594760004098	-9841.1563571232	-751.4384028808984	-9841.1563571232	1918.3159684736809	2.6305379538703626	6.517732260829453E-5	0.5644251317251077	6.216582484180938E-5	1.5857019487666473E-9	0.594668974454762	-702.3656775227911	4070.680540869988	5759.543201243222	15883.484914646213	9652.456757022277	1252.5331419082722	11	10	5	5	50	0.19225494662545245	0.30164312005023813	0.3125654019480546	0.19353653137625368	
2750000	-10561.169429344533	-9831.545923677282	-729.6235056672501	-9831.545923677282	1319.3485531838617	2.6256892938403205	7.538025246370967E-5	0.5424330566138418	7.926321786920608E-5	1.8693017037224516E-9	0.5647876709133739	-686.0851359500364	3882.4075654640055	6501.021336634455	3813.1433798176768	409.96954045004185	674.0842711457135	15	15	8	13	30	0.19540283915434414	0.29927083244828023	0.3125654019480546	0.19276092644931994	
2760000	-10585.223589839212	-9847.154142726224	-738.0694471129887	-9847.154142726224	1592.149247841487	2.6256892938403205	7.519418852748788E-5	0.6434941596404246	7.23649120356716E-5	3.051096078683508E-9	0.7209770132859964	-687.4685746291494	4588.385944299406	12635.778307980196	36169.51219996616	883.3119047764853	949.7030044746957	21	2	2	24	32	0.19494504645498995	0.29972862514763443	0.3125654019480546	0.19276092644931994	
2770000	-10576.17421562598	-9839.20218702011	-736.9720286058707	-9839.20218702011	1315.0609382308835	2.4587693436701694	8.184043369585445E-5	0.6488447530471514	7.950502313880313E-5	2.9411525971514637E-9	0.6465951910388094	-691.1942320445844	3100.002194402763	5098.821149378416	10578.87514845392	1564.4215769736354	657.005055972482	4	15	8	30	24	0.19501953949527503	0.300452142604284	0.31184188449140504	0.19268643340903485	
2780000	-10615.375566711333	-9846.722138472678	-768.6534282386551	-9846.722138472678	1434.4629048559925	2.8953364999453033	6.264909458284045E-5	0.685780473993468	6.45609407929299E-5	1.6013069972990948E-9	0.6714535975815037	-722.4323961925355	8668.454821595175	7054.47958526342	5869.76249350523	1877.1889056995008	951.3825375813964	12	9	21	12	27	0.19302926560832204	0.300452142604284	0.31383215837835804	0.19268643340903485	
2790000	-10636.688042231808	-9835.821387312824	-800.866654918983	-9835.821387312824	1994.8620592802088	2.5465823110849524	4.714762639170238E-5	0.6081932721366192	4.6311802008558073E-5	8.95245943056E-10	0.6587823656411469	-752.7773214448902	9038.058707728127	5561.760862314212	13757.519216914241	2173.722264459815	1383.208293276473	14	4	24	5	34	0.19302926560832204	0.29936193776905295	0.3149223632135891	0.19268643340903485	
2800000	-10694.177522508102	-9838.755621201033	-855.4219013070684	-9838.755621201033	3835.3242599771634	2.7575675717196804	1.914885601477885E-5	0.6585018470395394	2.0506726469991927E-5	2.0107306575385838E-10	0.6982657241169304	-806.3218723475542	28394.934145330142	17206.097865116903	2160.827516278701	1774.7543458004573	3069.4157049652567	39	4	23	9	6	0.19302926560832204	0.29936193776905295	0.3149223632135891	0.19268643340903485	
2810000	-10701.324256754246	-9844.6070531967	-856.7172035575462	-9844.6070531967	3899.7895433617864	2.70268785053974	2.032900017072946E-5	0.5491556915709499	2.133312658565192E-5	1.4541371731505726E-10	0.6163861166041149	-808.3479445221574	33277.071345586904	5053.637792670524	2739.995190728912	4429.6905077540405	1712.7476499188488	42	5	8	7	19	0.2049302963779663	0.2960611836896113	0.3059612031054472	0.19304731682697404	
2820000	-10695.614821466872	-9862.087011416394	-833.5278100504781	-9862.087011416394	1990.82005460067	2.70268785053974	2.847611060224638E-5	0.5632849054126351	2.809588410024751E-5	1.9318931031425722E-10	0.5255959556167578	-785.2849644135504	20054.555612082822	32909.526973797874	1498.6978123183785	1184.1498054334386	1311.3838748870794	41	3	10	10	17	0.2049302963779663	0.2960611836896113	0.3059612031054472	0.19304731682697404	
2830000	-10675.94733509715	-9850.297349081951	-825.6499860151973	-9850.297349081951	2550.5137455650747	2.5770048473193525	3.0503360675309652E-5	0.5683206412849273	2.9771108943380288E-5	2.7626137794720064E-10	0.5671918846324606	-780.3438236441818	16107.093103864949	1422.5279126660807	2293.567578090008	1469.2765603538262	1871.9732443959404	41	8	23	7	2	0.20191977993245716	0.2960611836896113	0.3059612031054472	0.1960578332724832	
2840000	-10643.17394138801	-9839.936490677726	-803.2374507102828	-9839.936490677726	1508.9240757757364	2.67078763069286	4.0640558939282164E-5	0.5801782047971437	4.2792827270697244E-5	4.826236344123131E-10	0.5633963956206487	-757.4459700006241	12650.789304636079	5617.320301128803	2867.0348154194717	1010.8606281892518	2000.096176961063	31	12	5	20	13	0.20406873413340143	0.2988534229858724	0.29949208036071984	0.19758576252000518	
2850000	-10708.506904611215	-9852.842735301465	-855.6641693097499	-9852.842735301465	2962.5634893198694	2.729577953738691	2.2366339647966503E-5	0.6361842275684857	2.4235694583306846E-5	2.0778197740611138E-10	0.6540405442938614	-808.0293624708238	20811.155847608865	9947.119205617995	6713.719465156162	1577.4364371311112	1052.8872234510284	30	22	1	26	2	0.18462671533417294	0.31829544178510094	0.295503149776414	0.201574693104311	
2860000	-10806.74083643042	-9857.974363384643	-948.7664730457769	-9857.974363384643	7923.7217912401	2.6898246637453567	8.008451213681419E-6	0.5860141889871904	8.42806987321164E-6	2.1044053268895963E-11	0.5667566387783946	-896.9873737370451	58608.848356463706	30488.07798015178	8445.54343067763	5680.666547547372	1204.466762494599	30	16	25	8	2	0.17731914703669804	0.31829544178510094	0.3028107180738889	0.201574693104311	
2870000	-10695.802859035613	-9842.444610328947	-853.3582487066669	-9842.444610328947	2393.2559636293036	2.6683421789737403	2.470665215323344E-5	0.6236056619920901	2.5268643950862664E-5	2.497015471707459E-10	0.635308476007188	-806.5562786762159	14548.595812603538	8084.536704632809	5154.139086985465	2691.64277399436	605.8486113106778	42	1	18	17	3	0.17731914703669804	0.31316554535082597	0.31718937012459625	0.1923259374878786	
2880000	-10733.093128726954	-9858.738594317865	-874.3545344090894	-9858.738594317865	4251.771182708262	2.63050399242895	1.87412261637085E-5	0.48570078728507043	1.8923923489198735E-5	9.531058071814644E-11	0.5078925299961752	-823.7736832574365	19169.072689393735	27021.40285900352	14586.990441104403	4337.93578249814	2979.8248664487005	25	16	1	33	6	0.17159191771936963	0.3161033747963942	0.30646854956673686	0.20583615791749812	
2890000	-10790.46551223104	-9856.776913886753	-933.6885983442855	-9856.776913886753	14043.681992077614	2.4601629270367336	9.917170646586209E-6	0.6099876770405418	8.525749284781587E-6	3.2618832584370355E-11	0.6260234747458141	-876.8731900257795	48049.19340385747	161880.21397746928	11306.938281120694	2748.542079926689	6055.228155533529	35	3	33	9	1	0.19389701002484738	0.30362714706136146	0.2966396849962919	0.20583615791749812	
2900000	-10848.25171959334	-9842.63984698729	-1005.61187260605	-9842.63984698729	25373.38649340241	2.8109274999177227	4.102032041767809E-6	0.7021684960920955	3.975539586921529E-6	8.535990242564985E-12	0.6930612084915417	-947.0619692214945	290153.7358048876	95289.74992443867	17319.807258831937	17507.85577450678	5557.702394971179	1	40	10	27	3	0.20694189805841934	0.3044573511086101	0.2966396849962919	0.19196106583667755	
2910000	-10835.385722901376	-9841.826644168068	-993.559078733307	-9841.826644168068	14068.208382303037	2.6381792427925683	5.137425840090971E-6	0.5899823254672593	5.41301940967943E-6	9.775023628959389E-12	0.5823497568641678	-935.8441097682677	90599.7484046169	115007.46104158703	42406.61951980988	13551.720581280544	13331.738385258031	28	12	16	16	9	0.1818992110783706	0.3213577892999483	0.28945533113034233	0.20728766849133767	
2920000	-10813.505840535416	-9846.606483409443	-966.8993571259729	-9846.606483409443	10087.385303683423	2.5274934748563846	6.765409203659562E-6	0.5866724915503693	6.914844316728712E-6	1.631679117448035E-11	0.5954897525828686	-912.0256106685484	90052.52423382759	43026.360460708864	23569.668901176854	12325.716368276924	3474.438099138337	3	42	17	13	6	0.1818992110783706	0.3213577892999483	0.31079651858938023	0.18594648103229977	
2930000	-10769.15565121803	-9856.704326273599	-912.4513249444318	-9856.704326273599	7446.704523393693	2.5274934748563846	1.1729240180208923E-5	0.5592908595583097	1.2129777158455593E-5	5.317494421440406E-11	0.6086585082117082	-858.4556088029092	30303.875996479583	31481.686738518893	47737.021190917956	9242.568956292513	3420.074673283272	17	16	11	7	30	0.18432741173305417	0.3189295886452647	0.3136615001279213	0.1830814994937587	
2940000	-10808.229151821635	-9848.08671006255	-960.1424417590869	-9848.08671006255	10217.952183261228	2.5274934748563846	7.039422975654478E-6	0.5364115311825897	7.563743674546088E-6	1.4061325771343777E-11	0.558915964255482	-905.869683679783	70378.40014975684	55651.85995403167	35703.573573633475	6796.227032686386	1327.7226226172302	7	31	13	28	2	0.18432741173305417	0.2824871573250362	0.3187414839054328	0.21444394703647576	
2950000	-10758.078779421667	-9831.93092600025	-926.1478534214169	-9831.93092600025	9337.005109343776	2.5717356577514	9.165216863505473E-6	0.5351780356328755	1.0074226424013408E-5	2.8247078865439227E-11	0.5669303092651274	-872.8891774873152	27319.215715772363	54722.98544069454	26632.039947261324	5605.589256229795	2727.113221930258	1	44	2	18	16	0.18432741173305417	0.2862357607796742	0.33633539297640985	0.19310143451086068	
2960000	-10783.131410625203	-9856.877692346648	-926.2537182785543	-9856.877692346648	7849.164705224666	2.8998302464211885	9.787413962197266E-6	0.5635404165528433	1.0028290757124077E-5	3.0288344858448137E-11	0.5837075077520874	-873.5399943626588	60762.52197839261	39489.28501256025	4615.88414349081	4551.322203766884	6185.138979833599	12	34	16	6	13	0.20082090957424895	0.30170975069195627	0.30436790522293306	0.19310143451086068	
2970000	-10742.311438719717	-9840.137354071343	-902.1740846483737	-9840.137354071343	5727.906472954918	2.6534421211460297	1.2627711890755558E-5	0.4846438450311643	1.3176368002258307E-5	4.2033067826997414E-11	0.5208508573793521	-848.0621637446613	10967.880195078615	38725.585720150004	25295.621257255647	2607.747577236058	7531.623794917824	6	29	15	26	5	0.20082090957424895	0.30170975069195627	0.30436790522293306	0.19310143451086068	
2980000	-10778.33144226392	-9870.006648015757	-908.3247942481629	-9870.006648015757	7596.364436308131	2.5635721623195353	1.1559104746575318E-5	0.5275041987264458	1.1747002577076063E-5	2.9328419529515975E-11	0.4691140105334602	-856.1998427491244	43012.84811146471	35476.924325085965	20009.977694654917	3416.8938428281795	2835.1467463922713	18	26	6	29	2	0.20775854409370223	0.294772116172503	0.30436790522293306	0.19310143451086068	
2990000	-10700.754135351563	-9842.404120487432	-858.3500148641302	-9842.404120487432	4172.39854832134	2.62312129447995	1.943186582397392E-5	0.5467280537542877	1.89644050411093E-5	1.1954083427391138E-10	0.5639117419727357	-807.7682600630862	20950.293850833437	40213.333880027894	8540.577467599502	2263.832820283405	2120.2661968874536	25	17	3	23	13	0.20775854409370223	0.294772116172503	0.30436790522293306	0.19310143451086068	
3000000	-10696.118892190061	-9841.939440700691	-854.1794514893704	-9841.939440700691	3994.744335898479	2.62312129447995	2.4965114315365576E-5	0.6990624670425127	2.2786117482962928E-5	2.0413322030323598E-10	0.6356615631156983	-799.9166948849912	50541.564056592935	18245.016144538004	36333.40077539256	7546.184616279152	2410.864996032035	2	28	12	2	37	0.20775854409370223	0.294772116172503	0.30436790522293306	0.19310143451086068	
3010000	-10710.965208858042	-9842.124241964633	-868.8409668934088	-9842.124241964633	4597.756799792007	2.62312129447995	2.0145937545421067E-5	0.6336222824443778	1.883782637896845E-5	1.8728730325299255E-10	0.7047041514947447	-815.3016519011381	23756.65717021867	17400.86545860478	22377.120143532586	24680.29993155185	2674.1459685287728	11	2	15	16	37	0.20761350256923664	0.294772116172503	0.3045129467473986	0.19310143451086068	
3020000	-10717.013394183901	-9837.516368476417	-879.4970257074842	-9837.516368476417	4752.463314556267	2.712907856723599	1.9381705788687798E-5	0.5609457324297928	1.6833816357401302E-5	1.3152905524213294E-10	0.6236316839629311	-826.6852742688791	31741.88202914411	13768.636269997496	34739.10888742305	2616.7860824114414	2988.234434002501	3	7	34	11	26	0.1908355563243947	0.3115500624173449	0.3045129467473986	0.19310143451086068	
3030000	-10831.609868450067	-9823.060449307573	-1008.5494191424934	-9823.060449307573	31450.035352317285	2.989205879470264	4.072985159883877E-6	0.66814931786595	3.57036067035756E-6	7.693357033311333E-12	0.713701951651585	-946.8314677013034	119862.9057370189	168907.64598164492	74962.79138180842	86490.71779482048	15640.85642884509	10	1	16	16	38	0.19782405571435985	0.30456156302737974	0.3045129467473986	0.19310143451086068	
3040000	-10846.047022546061	-9858.881221040483	-987.1658015055784	-9858.881221040483	24761.180399555087	2.8005689667585596	5.579262221953664E-6	0.6259340438073256	4.751927249487755E-6	1.1508269239211458E-11	0.668261521646803	-929.6270214688784	19894.403224221263	30532.71970758237	52459.92631170641	81515.67818920854	10483.604450152394	4	1	4	39	33	0.19782405571435985	0.30456156302737974	0.31062815514058534	0.18698622611767396	
3050000	-10860.25884337245	-9844.441336876951	-1015.8175064954987	-9844.441336876951	25317.55511744769	2.8005689667585596	4.425877541160617E-6	0.6862961213972287	3.8082515251007214E-6	1.0509504358345153E-11	0.7842718116244265	-955.1055021198849	89390.10672663891	119211.23680230259	84143.83550281935	71062.5994231223	22859.506998072742	15	4	22	8	32	0.1837785081030942	0.30456156302737974	0.3281458130762519	0.183514115793273	
3060000	-10747.525392156896	-9827.893216481425	-919.6321756754719	-9827.893216481425	8731.454734424968	2.801422676253498	1.1072888245661646E-5	0.6333054600493003	1.045693349296732E-5	5.85914298990423E-11	0.6900381408047307	-863.823178128843	29177.32295586697	35355.979448599384	20027.181371515722	40369.97028014918	5640.090457385703	18	18	7	5	33	0.20727649461098605	0.30456156302737974	0.3046478265683601	0.183514115793273	
3070000	-10768.550574952138	-9843.765091775947	-924.7854831761906	-9843.765091775947	9250.14319565503	2.455633419355356	1.1574274816296697E-5	0.6682738003364905	1.1404665064734207E-5	8.826461230692838E-11	0.7841063340701534	-869.6977125199513	15202.092953833391	40312.23175472656	30906.384940828437	22846.973110449482	8575.200807035862	10	5	23	12	31	0.19224055559259462	0.3117088732370422	0.3046478265683601	0.19140274460200196	
3080000	-10702.438862338598	-9821.144481325984	-881.2943810126142	-9821.144481325984	5218.996375321928	2.455633419355356	1.6934723815886772E-5	0.5141680658924487	1.7039120517569598E-5	9.416897918417648E-11	0.5718863074319502	-827.6433888875663	8214.308293532056	21451.75446788935	56617.44730844953	8995.602196503532	3593.1434327193742	11	13	7	29	21	0.19224055559259462	0.3117088732370422	0.3129760866023974	0.1830744845679647	
3090000	-10784.321136800025	-9840.981720487254	-943.3394163127708	-9840.981720487254	10055.75178701198	2.615931207373909	8.306383808624718E-6	0.5588244065113409	8.411440040366614E-6	2.173324962372197E-11	0.5655714947407882	-889.0328262692236	40460.51764163751	62848.25580994823	14263.36524245708	10304.068580876974	7474.124597795202	13	18	16	11	23	0.19224055559259462	0.3117088732370422	0.3129760866023974	0.1830744845679647	
3100000	-10763.301677215657	-9845.90489210669	-917.3967851089678	-9845.90489210669	5962.724275788354	2.615931207373909	1.1485262520579979E-5	0.41997350451290183	1.2392050078467844E-5	2.4135172940944812E-11	0.4249957548707239	-863.8380919130727	43512.23718146035	55061.018827424705	14821.16913014395	11938.778593916171	5209.578868051455	21	13	22	6	19	0.19137912719853983	0.3130450175516801	0.29599499795315903	0.19958085729661998	
3110000	-10739.993486079673	-9844.824297641542	-895.1691884381303	-9844.824297641542	6150.031687690364	2.584419032402676	1.4226876208074687E-5	0.4124746239579991	1.4775132284504417E-5	3.8352691823115166E-11	0.4379098585722378	-843.9196414963532	31437.01594742583	43762.048523943595	7267.779654615685	2352.890052230968	4333.3148808423875	30	6	37	6	2	0.19140172914110115	0.30848250747697764	0.3044895099934067	0.19562625338851353	
3120000	-10760.57364875835	-9832.876282658499	-927.6973660998511	-9832.876282658499	9166.767648588584	2.623561357069563	9.96038486920346E-6	0.5109533991113054	1.0120685330104239E-5	2.7449491774669872E-11	0.5354249955635265	-875.5653764778444	55747.37838467234	12007.380900731117	12548.805622694037	3893.4038376700914	6860.015510521523	34	27	10	5	5	0.18733774153067131	0.30902315072883035	0.30957124520426055	0.19406786253623678	
3130000	-10765.28015187512	-9843.125692135744	-922.1544597393763	-9843.125692135744	8129.3758123019325	2.623561357069563	9.378470107471989E-6	0.5065610243202374	9.655715006115741E-6	2.8640699412805648E-11	0.578285596079094	-870.4653761839394	48135.35348171781	8386.882342028546	14492.313433206025	7586.521124936196	2435.060286409879	37	21	3	16	4	0.18733774153067131	0.30902315072883035	0.30957124520426055	0.19406786253623678	
3140000	-10834.140593092285	-9843.125803517805	-991.0147895744797	-9843.125803517805	16011.926721271104	2.623561357069563	4.487233686171913E-6	0.5110357261433884	4.531988114645363E-6	4.86598874391885E-12	0.5170892417042432	-931.9869141969517	94295.56391869124	15747.858301062684	50342.765327728055	60860.9719085926	11845.337318006452	40	12	2	3	24	0.18733774153067131	0.30493676158718064	0.31365763434591026	0.19406786253623678	
3150000	-10797.874618665433	-9835.791508850252	-962.0831098151806	-9835.791508850252	12468.091667303668	2.6639029968693664	6.162141163787312E-6	0.5648589002202752	6.0715858353594384E-6	1.3684059452152276E-11	0.6108551301964977	-908.4067110861807	103007.69888700267	10421.731234715002	14818.308451492465	8664.611891726363	4458.023213728809	39	14	11	13	4	0.18733774153067131	0.30493676158718064	0.3152117921587835	0.19251370472336357	
3160000	-10760.24968335702	-9848.761028393264	-911.4886549637556	-9848.761028393264	9443.22763474896	2.6491507114771333	1.1786212929894716E-5	0.6811980359344537	1.1335433823571368E-5	7.720519264514923E-11	0.7509505617287977	-859.6688922563231	53213.70157390965	4682.428504219911	9454.977891000897	5979.818002878673	3479.0202381775202	38	20	5	16	2	0.18733774153067131	0.30493676158718064	0.3014881384136362	0.20623735846851085	
3170000	-10727.49492826072	-9858.790506885673	-868.7044213750468	-9858.790506885673	6752.804535002283	2.6491507114771333	1.586786336280843E-5	0.6447535639659008	1.5201911361651365E-5	8.882370233999204E-11	0.6358333871799605	-818.7025854808502	38775.043862453465	6917.998291027575	601.5137900323673	1725.4386589914088	4712.12197858374	36	2	9	6	28	0.18733774153067131	0.30493676158718064	0.3014881384136362	0.20623735846851085	
3180000	-10719.200559602217	-9847.356034991135	-871.8445246110826	-9847.356034991135	7060.844867542199	2.6491507114771333	1.706609345995011E-5	0.6774495513552763	1.525492595358411E-5	1.1693472118500074E-10	0.6517931846292864	-820.3988715272285	23179.71163837165	38202.71827105581	2819.927437097245	2111.802294251763	4862.607932872078	33	5	7	8	28	0.18733774153067131	0.3131216006704669	0.30353142637134317	0.19600923142751764	
3190000	-10677.180914806408	-9835.333518021545	-841.8473967848618	-9835.333518021545	2885.857260849261	2.804215809792545	2.9428138737410723E-5	0.6690702134189352	2.6146770285123982E-5	5.004084740845157E-10	0.798212547312476	-791.3256420669052	23291.024710451955	16427.53723685796	9980.90566011437	1705.5634241532637	3616.5908904676985	32	6	2	7	34	0.19241918219444473	0.3070654542467751	0.30450613213126154	0.19600923142751764	
3200000	-10696.584500079298	-9837.06392170607	-859.5205783732276	-9837.06392170607	6292.234117581914	2.5477498017456615	1.9636149239935978E-5	0.5476359427258117	1.8483892185867664E-5	1.4959144469615958E-10	0.624390453225488	-811.8616812758406	21880.764291749798	2016.6619287683543	2811.5032737401725	4890.215012860258	2233.9916374396153	35	1	27	15	3	0.19241918219444473	0.3070654542467751	0.30450613213126154	0.19600923142751764	
3210000	-10777.543387774758	-9837.503133023203	-940.0402547515548	-9837.503133023203	12427.289219204475	2.5477498017456615	7.860452282325916E-6	0.6038116427825597	8.11038841479594E-6	2.355874894956017E-11	0.6159012505226228	-882.5245179073258	61956.91567959779	107193.67766064862	14639.590722523888	26402.786126533792	7549.982820417602	18	15	9	2	37	0.19241918219444473	0.3070654542467751	0.30450613213126154	0.19600923142751764	
3220000	-10836.362221961715	-9851.17789729889	-985.1843246628245	-9851.17789729889	15083.076552745179	2.4392492773966263	4.897669859349139E-6	0.5851819499303966	5.085018674894472E-6	9.237983923290218E-12	0.6416805416266752	-926.5655411690932	139939.14098184207	76467.17050376668	64428.98985797045	29682.483501073297	12560.388114271535	15	19	4	1	42	0.19661545904301228	0.3070654542467751	0.301621799100499	0.19469728760971258	
3230000	-10841.197043316326	-9838.413469660481	-1002.7835736558444	-9838.413469660481	16338.105555338263	2.497626332485281	4.111922219740061E-6	0.6161597562020775	4.397293017657899E-6	8.522976029914265E-12	0.6794700058144683	-941.6933087617228	81843.64541870802	88997.97571380742	135533.0971080017	103959.851954948	17038.33489351472	4	15	7	16	39	0.19661545904301228	0.3061808206027318	0.301621799100499	0.19558192125375595	
3240000	-10824.478322788129	-9837.710005573605	-986.7683172145236	-9837.710005573605	16029.25819050455	2.8029132776316863	4.711665656744022E-6	0.6110273769619974	4.9271238861203586E-6	1.1826860065152641E-11	0.725169918206055	-924.8077094051488	127889.85005194733	169779.98049652574	114661.22866527997	100833.05075828687	9317.273334428892	23	1	6	12	39	0.1946921183490327	0.304109546785871	0.3056164136113394	0.19558192125375595	
3250000	-10771.00829652475	-9821.697796122618	-949.3105004021312	-9821.697796122618	10862.4948268377	2.415147775484973	7.0417457077064904E-6	0.669677174183206	7.192928797757332E-6	2.3325940691058062E-11	0.7055821127090482	-893.2761351049527	60842.84222183802	103121.52253913277	10929.006223753182	11264.596390336592	7801.321238334383	31	4	4	5	37	0.1946921183490327	0.304109546785871	0.3056164136113394	0.19558192125375595	
3260000	-10702.479440742109	-9837.416424381188	-865.0630163609209	-9837.416424381188	3903.926188543819	2.5574710429810787	1.956198308329255E-5	0.7531248464781652	2.081390738879691E-5	3.0871264616821483E-10	0.8899337922962473	-814.8772608524224	17340.048701334334	34389.38300062155	1587.0205937983344	2129.865369973542	2516.2415747502337	6	39	9	8	19	0.19796423702032878	0.304109546785871	0.3018978622921769	0.19602835390162238	
3270000	-10705.750733504938	-9822.680826689844	-883.0699068150942	-9822.680826689844	4687.2734817890205	2.5574710429810787	1.425863454785992E-5	0.7492490108441506	1.4684381052167617E-5	1.181625094478991E-10	0.7871320889847714	-830.7789601168647	56511.82600325394	41823.81778127071	2273.8382870131654	4290.366902513811	1590.6945765941045	2	34	28	13	4	0.1867664093437203	0.304109546785871	0.3130956899687854	0.19602835390162238	
3280000	-10729.988950994957	-9841.683905754655	-888.3050452403031	-9841.683905754655	4839.901830400107	2.538599603241721	1.3754468319025924E-5	0.5890246945913103	1.3317537285304282E-5	7.48820337136662E-11	0.62012711965998	-835.2287612002901	24103.862640201034	67540.76189137077	5789.234355343921	5547.8262926146035	3118.1538096937707	24	11	34	7	5	0.19005250799391027	0.31779377405376136	0.29612536405070505	0.19602835390162238	
3290000	-10823.565924559023	-9853.656423032206	-969.9095015268182	-9853.656423032206	14484.029433358166	2.33873360475022	4.571403729117924E-6	0.5362031947562087	4.5463833341308515E-6	6.563903996160031E-12	0.5475309482535956	-912.3360376970247	68743.74450845199	174224.79108624655	7363.506680727641	15585.69565460292	2380.4830226524873	27	7	7	37	3	0.19005250799391027	0.28998612258402956	0.33594704865186376	0.18401432077019547	
3300000	-10778.82242503179	-9841.45547937452	-937.3669456572724	-9841.45547937452	12865.617920210216	3.061795197961433	7.439935041335445E-6	0.5436285893522608	7.363767741832805E-6	1.987333299216674E-11	0.5857236485449433	-881.4363497271223	49103.82036150989	89670.95345108655	8344.768929437914	14718.810191214894	7313.366864597478	14	17	8	33	9	0.19005250799391027	0.2955926956754508	0.31692225806664087	0.19743253826399712	
3310000	-10772.810392184052	-9837.141686616324	-935.6687055677276	-9837.141686616324	11046.124772068595	2.4062717740914383	8.21014388578638E-6	0.6471435549988102	8.107032479153548E-6	3.4122737591543976E-11	0.718405740198918	-878.9694828026078	54215.79285991884	108694.06394715674	38333.00422093795	7515.423442505945	7826.6186192236355	21	12	2	42	4	0.2088762416262106	0.3056890307465263	0.28800218936326505	0.19743253826399712	
3320000	-10764.384857235422	-9836.868595052369	-927.5162621830536	-9836.868595052369	11245.218537988725	2.422791962810542	7.191965840869717E-6	0.7075429393466395	7.112219229310444E-6	3.333086647226669E-11	0.7715572416061082	-870.2931284869051	46537.622776967044	167599.2065817147	4778.885813553359	7562.616168824506	4909.371827930769	27	7	12	33	2	0.1897807821730862	0.32752868735368773	0.28800218936326505	0.19468834110996014	
3330000	-10790.406248904688	-9840.355064892228	-950.0511840124607	-9840.355064892228	14960.284844179627	2.7681233022272838	6.395931744675027E-6	0.6597308617182922	6.107501904879331E-6	2.072772109181035E-11	0.7290041755462685	-891.0340902017117	44916.296728590336	247767.4590830966	8975.473310270365	7502.079317762036	2650.3871703619	24	9	37	8	3	0.1918015374237589	0.29857910652406594	0.31493101494221415	0.19468834110996014	
3340000	-10807.274917148394	-9834.586133379698	-972.6887837686957	-9834.586133379698	24629.801863974986	2.7681233022272838	5.230413248042105E-6	0.6332920452639428	4.514672466467303E-6	1.2154726576890557E-11	0.6726237170240577	-914.694725820728	90749.0878652277	161485.81950349396	7963.293363493501	13779.914211398065	10754.731987137753	20	17	11	26	7	0.1918015374237589	0.3018910146375445	0.3116191068287356	0.19468834110996014	
3350000	-10740.225015883721	-9825.575469544558	-914.6495463391632	-9825.575469544558	10219.315593748413	2.7603065131562996	9.220100399060088E-6	0.6800442167121069	8.938498960143378E-6	4.423822634108079E-11	0.7503379403020687	-860.3729226169672	51447.89133122989	92995.02771441764	5960.92651329899	4579.84526414898	4158.583226737759	14	22	17	26	2	0.1918015374237589	0.2910469958455692	0.3116191068287356	0.2055323599019354	
3360000	-10800.844581112333	-9819.803691535695	-981.040889576637	-9819.803691535695	14201.523240840066	2.7603065131562996	4.68722302921037E-6	0.630438659995812	4.797368327690321E-6	8.039725088920906E-12	0.6063679223246299	-924.25055828183	71031.88642187009	106929.96067007973	14220.277173544917	19356.552768793863	2542.308927302705	17	21	27	13	3	0.17976282468941404	0.2910469958455692	0.3236578195630805	0.2055323599019354	
3370000	-10768.66110411745	-9854.141147036391	-914.5199570810585	-9854.141147036391	7862.733634929529	2.864216750330481	1.1068590497379063E-5	0.8124962180082349	1.0037154245164688E-5	6.491507515647182E-11	0.7926868488477172	-861.8625066205685	47283.69825826574	15905.602614860032	8513.193919024174	721.7141961260788	2837.775826269767	36	9	26	3	7	0.18686084463014374	0.2926956660841694	0.3149111293837506	0.2055323599019354	
3380000	-10755.863805413097	-9846.6348384908	-909.2289669222964	-9846.6348384908	7986.722054168128	2.864216750330481	1.1817974563715366E-5	1.0332746254977536	1.0403993683002559E-5	1.1111112526010921E-10	0.9816010540438159	-856.3387701714295	45793.33138668363	5177.677273867535	3153.7885416172976	8216.760345744573	6999.8532465156095	39	8	10	15	9	0.17701318071884115	0.3048253263941866	0.3149111293837506	0.20325036350322087	
3390000	-10650.772274308576	-9857.354297246653	-793.4179770619236	-9857.354297246653	2151.5728795596365	2.5943884218454	4.3581163204056215E-5	0.7351016158563418	4.284101873854745E-5	7.690100707800533E-10	0.6702572023305793	-748.4007108219264	11426.540920479594	5664.36596623625	1211.0987971660568	1677.1610365171123	807.5628972954755	38	1	7	26	9	0.1887053043209328	0.29918826446126584	0.3149111293837506	0.19719530183404993	
3400000	-10677.351115837835	-9845.735485206525	-831.61563063131	-9845.735485206525	3287.8087285805955	2.5943884218454	3.165349174633713E-5	0.7090994394186998	2.9024455292679492E-5	3.749820268605604E-10	0.64943421184243	-782.437256416692	13888.129747277766	8245.725367172556	2117.492288220529	771.3482627257011	3902.374929233942	35	11	30	3	2	0.18703123199977345	0.2948507192641804	0.3149111293837506	0.2032069193522947	
3410000	-10693.050744507102	-9843.84932237387	-849.2014221332313	-9843.84932237387	3784.202742352198	2.514903815254113	2.5312358881314133E-5	0.7112018534887943	2.4633257556343473E-5	2.457240800268564E-10	0.6525584598056976	-801.8028712325307	17189.825402307717	7948.918616102395	2198.9153080604433	2541.719758345229	2547.06163686602	35	16	27	1	2	0.18703123199977345	0.3018169972935338	0.3149111293837506	0.19624064132294133	
3420000	-10721.589700580007	-9829.021919970795	-892.5677806092115	-9829.021919970795	4506.537061112533	2.7614742741293763	1.6840701772779317E-5	0.6033535340371212	1.674721359701763E-5	8.300689686937203E-11	0.5665909245433821	-839.3213883232136	28289.505841576167	84754.47985570425	4274.572255680839	3728.587335463365	2541.69300496252	40	7	11	14	9	0.18703123199977345	0.3018169972935338	0.3149111293837506	0.19624064132294133	
3430000	-10677.316348016575	-9833.30104346716	-844.0153045494144	-9833.30104346716	4065.694773144183	2.7614742741293763	2.1807456354635636E-5	0.5621204881606456	2.2282978533904938E-5	1.3155130836516023E-10	0.5355565829762221	-796.9348478460125	12211.788729422457	19529.848402978125	2718.2206326772252	1184.041839890267	1360.1456626446964	10	34	13	1	23	0.18703123199977345	0.30560641974054936	0.31035178958988646	0.19701055866978984	
3440000	-10686.307829047055	-9843.395109843947	-842.9127192031078	-9843.395109843947	3771.623772963818	2.339084578180712	2.5072062145971278E-5	0.6305705418256603	2.5434760803872536E-5	2.574377546673707E-10	0.6230853308373406	-791.7134966213271	28187.737731340163	15573.931772347078	8503.977012539408	11036.852127995457	1681.775238790369	5	35	6	6	29	0.19246163491376228	0.30560641974054936	0.29758987640494294	0.20434206894074453	
3450000	-10663.57980907005	-9836.5834359788	-826.9963730912491	-9836.5834359788	3708.5209057196857	2.4263467320932843	2.7454986729822333E-5	0.6287139014658175	2.9347984400099967E-5	3.4177065274400893E-10	0.6538886392676612	-779.1549580912659	19385.064914349274	19087.26640320998	3338.9750555773794	2043.7947918505092	1141.709531722708	10	25	20	9	17	0.19384059196491854	0.30560641974054936	0.3108423593524273	0.18971062894210391	
3460000	-10697.308335795718	-9838.394842659069	-858.9134931366503	-9838.394842659069	5570.029217279715	2.611718575999471	2.3061078897454933E-5	0.6315634245300785	2.0892973850324142E-5	2.0990613852665544E-10	0.675399337076909	-805.0094045428178	23436.707954524605	20573.208261301803	53699.8581551751	6604.634281996455	1962.5486081844692	20	4	3	38	16	0.18975616491146316	0.30560641974054936	0.3072746769408171	0.1973627384071695	
3470000	-10687.725030529959	-9846.808980165259	-840.9160503646991	-9846.808980165259	2914.839273182083	2.748506087690475	2.712533680344147E-5	0.5873706216370629	2.805301975200825E-5	3.6426696621114844E-10	0.6642454945710529	-789.9122882144814	13347.201835942411	30015.194914430474	14408.390569658655	5366.93966505596	1483.5572079055382	1	30	1	30	19	0.18975616491146316	0.30782582146675275	0.3070700515921593	0.19534796202962398	
3480000	-10705.815180059024	-9842.749329439266	-863.0658506197569	-9842.749329439266	4881.934781374135	2.4548340052005617	2.08787765228389E-5	0.700420975790532	2.0605799336977698E-5	2.7270636891122434E-10	0.7706373330621215	-813.195173233949	13770.274160123325	21941.920047931875	4931.095382021885	5329.615288445022	2176.9223677010286	16	16	17	4	28	0.1944987773503098	0.296819311947866	0.3070700515921593	0.20161185910966412	
3490000	-10639.820261735867	-9822.44524727985	-817.3750144560174	-9822.44524727985	2414.3659346542804	2.6627101814417413	3.156402453201401E-5	0.5928653178282143	3.2796271321508333E-5	4.954529095677125E-10	0.6743159207586035	-767.4963910564721	8595.24400454901	32561.666610401757	4512.623796612513	1957.2617843674516	1709.2880311086847	23	8	21	2	27	0.19920575857722916	0.296819311947866	0.3023630703652399	0.20161185910966412	
3500000	-10672.056740432994	-9817.561760125158	-854.4949803078363	-9817.561760125158	4214.704711742121	2.613111806613164	2.0221313232383423E-5	0.8031120041487606	2.0480739322516585E-5	4.6283564501322813E-10	1.0110534245525127	-803.1842253646815	20654.793554834898	24874.053444790865	9632.679009791731	6327.66121974931	2088.1119855017214	26	5	12	1	37	0.19884935778542573	0.29717571273966936	0.3023630703652399	0.20161185910966412	
3510000	-10659.756865191823	-9836.56550689687	-823.1913582949537	-9836.56550689687	3144.7200791314663	2.3423523305506277	3.190919889684198E-5	0.7691487101316573	3.195634132584046E-5	9.881865896983731E-10	0.9292559959987561	-773.7793768255108	9651.162851049823	28902.270859135868	4243.391287668521	1641.9946157698894	1483.1629212357632	21	12	20	13	15	0.2003831200046004	0.3050965819234506	0.29935726074064717	0.19516303733130094	
3520000	-10599.18291715834	-9833.460823617694	-765.722093540646	-9833.460823617694	2405.4138166873117	2.380986240552293	5.177364903271405E-5	0.5913856289309545	4.912396090018009E-5	1.1192568903010153E-9	0.6373312972517096	-715.9494384593569	6202.321656593963	17626.508985501983	26193.535989635115	1108.5609155595575	1047.8594973488723	21	7	5	13	35	0.2003831200046004	0.3050965819234506	0.29935726074064717	0.19516303733130094	
3530000	-10612.87564486399	-9835.516167725476	-777.3594771385144	-9835.516167725476	2183.1445424215567	2.5083003527010534	4.329851823996986E-5	0.642200582260158	4.196988400130654E-5	9.783986215803053E-10	0.7229103757622957	-730.5817317640633	12919.795288050947	18421.10445509079	2193.8016053802335	606.0752962172539	1122.3393000464862	23	7	14	10	27	0.2003831200046004	0.3050965819234506	0.29935726074064717	0.19516303733130094	
3540000	-10621.28715678631	-9839.399215186542	-781.8879415997679	-9839.399215186542	1876.1599486578561	2.5083003527010534	4.3800545934840914E-5	0.5243530179103789	4.326108170501624E-5	6.669066123814002E-10	0.5956959238522626	-733.4364629448455	7802.321660135519	13085.101236179702	20189.650077343726	1476.009192633523	1028.1482658097727	10	20	5	21	25	0.19205311121264562	0.31342659071540546	0.290856478098736	0.2036638199732121	
3550000	-10640.66561457986	-9835.150521990663	-805.5150925891984	-9835.150521990663	2306.1407354954613	2.5083003527010534	3.4594399302095255E-5	0.5437083388177067	3.5034142215727276E-5	4.1432149044165276E-10	0.606103928273612	-758.7792295656368	6996.641155764927	8051.649681748398	10208.000553588558	1563.3098931031398	1505.605358849379	12	11	18	28	12	0.20684423396257215	0.30077865872420045	0.3098317508857823	0.18254535642744432	
3560000	-10714.582122332124	-9841.449975074116	-873.1321472580078	-9841.449975074116	4048.983506381568	2.506632208613842	1.782863643572263E-5	0.6567338222351836	1.8593548811851497E-5	1.769030755522047E-10	0.7583361221987565	-820.8779486403424	27811.489371733936	21706.629969931335	30264.89551058416	5205.340575196205	1471.3638110976976	15	5	15	43	3	0.19485710335797157	0.30077865872420045	0.3008786989731331	0.2034855389446941	
3570000	-10635.758801621689	-9834.502888673076	-801.2559129486133	-9834.502888673076	1535.4362789691443	2.770876876995825	3.566961855230787E-5	0.5211786220701817	4.0674500182587606E-5	3.885771009071342E-10	0.541521984649219	-754.082285226505	7887.586514697826	11882.311245410316	11912.329058304871	2320.517776500779	165.7017624955438	8	3	25	42	3	0.20086119285414739	0.30077865872420045	0.3060216901714486	0.19233845825020274	
3580000	-10632.598470621864	-9842.109200978026	-790.489269643838	-9842.109200978026	1099.753068374307	2.739483336766127	4.4192677789205986E-5	0.6057282559976583	4.6805102959987815E-5	9.672860725389045E-10	0.6767923845861744	-745.2385946255423	3269.119229446156	9980.763008142128	3094.955849354049	1981.2567797390398	23.02183918311019	9	32	6	31	3	0.19570498204679565	0.30077865872420045	0.3111779009788003	0.19233845825020274	
3590000	-10605.662926740612	-9843.054688710903	-762.6082380297079	-9843.054688710903	872.2221740404195	2.574672769831344	5.585945505409769E-5	0.6584434353870172	6.353763403299829E-5	1.8826035195429637E-9	0.7408843332593503	-720.4767280504815	11248.3542337887	1423.8997575621484	775.1878726561501	1158.8788216657567	12.762364396024424	35	14	9	20	3	0.19570498204679565	0.2897725544620337	0.325362448734334	0.18916001475683583	
3600000	-10721.976668201598	-9841.785805335638	-880.19086286596	-9841.785805335638	3288.095884228746	2.5094516884080518	1.501409499048334E-5	0.5100117160862155	1.6399957256311026E-5	5.865683530806586E-11	0.5329136347146102	-832.844106869892	32813.52352530104	7289.901269559712	3572.6763705238704	3146.8424680402113	90.4948795487567	33	36	6	3	3	0.19570498204679565	0.2897725544620337	0.325362448734334	0.18916001475683583	
3610000	-10694.453317196974	-9840.77296985219	-853.6803473447833	-9840.77296985219	2500.2022538582164	2.5094516884080518	2.0621599318487447E-5	0.5467003142940214	2.255423277451181E-5	1.5125318476804446E-10	0.5891907722140852	-805.7529402948873	27909.39866331493	3281.5232824152554	7728.676879022609	2232.661017155405	13.985418459864874	31	25	15	9	1	0.19431079980049853	0.2911667367083308	0.325362448734334	0.18916001475683583	
3620000	-10643.165858776467	-9839.707116015019	-803.4587427614485	-9839.707116015019	1623.6058374641573	2.6147488616591232	4.026863583714959E-5	0.5801464372820707	4.2697321767536194E-5	6.393451965702854E-10	0.6410585646986454	-755.8636688807445	12133.781062960925	21531.443817427604	2834.4673545513915	2624.051958455787	198.16726272917077	9	17	25	28	2	0.20019709386451098	0.2852804426443184	0.30996376861621366	0.20455869487495618	
3630000	-10658.126841955833	-9847.374879804482	-810.7519621513516	-9847.374879804482	1552.1944424884002	2.6147488616591232	3.774099986071574E-5	0.4586763514113643	3.994651071111082E-5	3.7240814366344014E-10	0.496518728115277	-761.9663010221534	6801.143255585099	13243.092759316613	13369.04873038865	6166.2065614469375	2125.5872379648504	8	6	16	17	34	0.20172921390455767	0.3085587308080917	0.30842281090959073	0.18128924437775912	
3640000	-10663.038620806652	-9830.53759128855	-832.5010295181021	-9830.53759128855	1819.901581412019	2.6147488616591232	2.8591142905641095E-5	0.6944764696830232	3.077512919950084E-5	4.605436600860661E-10	0.76390350812425	-780.4929415179276	7023.798118005155	16079.331816625354	36366.78316667355	5431.158661401351	1868.6678883097527	1	29	1	19	31	0.19230988248623218	0.29455793916244855	0.3178421423279162	0.19529003602340228	
3650000	-10763.266650419493	-9841.454414174783	-921.8122362447094	-9841.454414174783	5454.768449995295	2.494670825341035	9.581651575435298E-6	0.5256742520529841	1.0480707675754061E-5	3.168155132717836E-11	0.5877125210349811	-868.6368519229209	20798.96198477928	46681.879262418246	9281.581318768138	8569.545300399397	9709.54845858557	4	31	20	7	19	0.17772631346515114	0.3091415081835296	0.3178421423279162	0.19529003602340228	
3660000	-10718.49156702858	-9842.027167406877	-876.4643996217031	-9842.027167406877	3982.2129503807714	2.645214721188932	1.659797829314093E-5	0.4716961356478175	1.714109778330555E-5	8.129963095717064E-11	0.5273265369062539	-825.1124414669175	28463.67743115289	19453.017516646873	11969.720646264886	3845.72160928181	7636.331752639991	23	16	7	34	1	0.17772631346515114	0.3091415081835296	0.312937071274543	0.20019510707677546	
3670000	-10683.20560885638	-9839.203628156003	-844.0019807003773	-9839.203628156003	3817.0325272968666	2.8662526279254963	2.1687026379415034E-5	0.45527096950103246	2.2871933982976518E-5	1.2110260027089286E-10	0.4985204285421623	-794.2453560461184	14857.898723295424	33230.53228491852	2764.7910626397643	4274.500134994567	1057.5722761341442	20	13	22	23	3	0.17772631346515114	0.3091415081835296	0.3105610690725723	0.20257110927874614	
3680000	-10715.068233813869	-9847.557993237631	-867.5102405762376	-9847.557993237631	6354.730776155886	2.6732921941256946	1.9141207368635686E-5	0.564569432291746	1.720608130684186E-5	1.4121014776951197E-10	0.6388912832147214	-815.7453499931299	10111.181406683196	28051.75889501345	2613.725551026982	1146.0923106590321	5515.486820072574	7	32	1	9	32	0.19226715372440628	0.30357793475568734	0.3105610690725723	0.19359384244733324	
3690000	-10666.390568341234	-9844.948338490096	-821.4422298511387	-9844.948338490096	3345.5641036846882	2.4399132257200833	3.173214726988584E-5	0.5417398316674654	2.9140491410887916E-5	3.4669075469946225E-10	0.6000883927851426	-773.7032296823578	15348.320751718853	15366.46566646754	1466.1250313132512	2545.098603490999	2478.844800729157	21	18	13	10	19	0.19226715372440628	0.2947358566493209	0.3144664214380226	0.19853056818824938	
3700000	-10633.17630490597	-9859.193685591375	-773.9826193145939	-9859.193685591375	2058.885909905984	2.3134751858689855	5.227838398076936E-5	0.402300724180504	4.89204685188085E-5	5.384832979081538E-10	0.44936973733281765	-728.7379194429698	6893.011984331175	17285.247858567043	1494.4017505890342	900.3451834233185	1053.171552798316	26	10	16	7	22	0.19699892280761422	0.3025618800541166	0.3066403980332269	0.19379879910504144	
3710000	-10725.572104551067	-9864.410785325852	-861.161319225216	-9864.410785325852	5800.510366517669	2.350919372541671	2.1681232721083572E-5	0.4582534885594121	1.917967534505599E-5	1.2621224468670632E-10	0.5384140070262213	-811.2685506014642	15772.475014891797	23502.319682578684	12521.142631005921	2880.3632653298637	3713.3955177772796	20	16	5	8	32	0.19699892280761422	0.3174782788741866	0.30552970404372337	0.179993094274475	
3720000	-10781.436300079968	-9846.88046014036	-934.5558399396077	-9846.88046014036	8479.676591332367	2.621700716720457	9.248921603397713E-6	0.3304094281106612	8.929592586572825E-6	1.0568950836107386E-11	0.36092596588273507	-880.653359542486	27728.09867721658	61604.341493623164	38800.596449801225	8286.905903596977	4885.605521523101	10	17	17	20	17	0.1919380833242204	0.3064370817296828	0.2968097955872524	0.20481503935884354	
3730000	-10773.61074956778	-9853.983602718252	-919.6271468495295	-9853.983602718252	7620.059941445284	2.621700716720457	1.057534778636815E-5	0.3066039806131799	1.0312372689751648E-5	1.2990859854655827E-11	0.3359099428902456	-866.115257902982	20089.149093502496	47711.50654955447	39845.51414781983	10927.233346039766	5173.41664029466	15	6	25	7	28	0.19737637397480393	0.3064370817296828	0.29137150493666886	0.20481503935884354	
3740000	-10697.972190257718	-9818.881221908354	-879.0909683493644	-9818.881221908354	5237.258920923781	2.621700716720457	1.6560144228154594E-5	0.36748395458170474	1.6436953668768914E-5	4.8100533643348075E-11	0.4247761157919141	-828.6698672356839	23962.63047733186	22616.082898401666	21737.231173412183	4743.578562398189	1590.875798454547	28	13	7	30	3	0.20390940844172686	0.2999040472627599	0.3120186786901359	0.18416786560537649	
3750000	-10735.507714265652	-9840.14279942446	-895.3649148411923	-9840.14279942446	7334.344209350646	2.638249649720225	1.426366332439939E-5	0.3618697398534491	1.3897379754871557E-5	3.674184516463611E-11	0.4174527275247539	-845.0964027286839	13528.423339379784	28787.86671175532	15719.8972236195	3324.258636972383	3383.6299678515643	3	39	12	17	10	0.19498110773682528	0.30883234796766146	0.2860191522989004	0.21016739199661194	
3760000	-10732.11632871035	-9845.399057543838	-886.7172711665113	-9845.399057543838	7320.175401630121	2.4850256719068273	1.577010697428238E-5	0.46512066554923187	1.4780969664626453E-5	4.9949552353914394E-11	0.4661206971781548	-836.5969718869634	20333.490834817327	27912.483060957067	6305.062732857198	2779.6537379365955	4713.416795491811	10	36	9	12	14	0.18183090760582857	0.32544539114796645	0.2902763970629297	0.20244730418327442	
3770000	-10712.928655764665	-9859.177044286385	-853.7516114782801	-9859.177044286385	5498.920662264009	2.4850256719068273	2.2984476684307717E-5	0.4473598794699425	2.1825206489728215E-5	1.3979593481794508E-10	0.5123687649314349	-801.8106717357412	19052.227455260807	10949.470031632767	32215.619596552646	7132.5077671875415	2670.709071944041	32	6	3	9	31	0.18183090760582857	0.31929606976447816	0.29642571844641796	0.20244730418327442	
3780000	-10771.113606088113	-9853.811499147549	-917.3021069405635	-9853.811499147549	8477.0305640012	2.4850256719068273	1.1268002542227043E-5	0.5074168595080286	1.0694859947911772E-5	3.351424276116234E-11	0.5322639658202545	-863.565367927304	24525.012330730704	13552.62782709798	29498.15196648037	25766.762942123318	4535.5332963018955	13	1	1	30	36	0.20362125027003533	0.2961868606622011	0.29642571844641796	0.20376617062134472	
3790000	-10789.73003520334	-9848.561725790243	-941.1683094130967	-9848.561725790243	8535.62286456861	2.492038823299041	9.478231328008156E-6	0.4604871142627787	9.196176657578327E-6	1.9565865431245062E-11	0.4730999426141685	-886.3185729484128	21432.305183477863	38925.27788912631	38579.33011975879	31066.79251829247	6309.703535882787	5	24	14	6	32	0.20362125027003533	0.2961868606622011	0.3126954475157682	0.18749644155199444	
3800000	-10808.493363999787	-9838.232189849206	-970.2611741505807	-9838.232189849206	13259.202017832897	2.629649625993423	6.246013801218954E-6	0.45816871255592706	6.128670613845581E-6	1.1097495674029874E-11	0.5463096135732624	-914.977821078429	27949.43060502049	68198.09751778682	46717.782417456634	9312.487374724307	7479.749925396013	4	22	29	11	15	0.18877655991118802	0.31181262075783484	0.30439458198032754	0.1950162373506487	
3810000	-10784.914470201664	-9852.133202379371	-932.7812678222936	-9852.133202379371	9221.718446256578	2.629649625993423	9.542957344287997E-6	0.49046032328510664	9.385522687827957E-6	2.668888167999734E-11	0.5085670747248682	-880.3419169266596	16764.32223775357	36239.4471630108	28185.30304118663	8284.18075171954	1749.771372962745	5	35	11	27	3	0.18248585326523883	0.30618530905415137	0.3163126003299602	0.1950162373506487	
3820000	-10773.011769957722	-9853.05241386706	-919.9593560906619	-9853.05241386706	8305.543191353461	2.629649625993423	1.1519286337491311E-5	0.3992199517565922	1.1555925677011047E-5	2.6412532588418202E-11	0.4389507560029419	-867.8529182711292	9585.763699327217	22624.717421841673	31735.24905141359	10570.071852553983	6089.499230207203	5	32	10	9	25	0.20318592142253192	0.29947002189352717	0.3142266162824207	0.18311744040151928	
3830000	-10740.676220932006	-9852.544839111972	-888.131381820034	-9852.544839111972	4645.962822690545	2.629649625993423	1.543793194421819E-5	0.48434501200100943	1.5395248328092756E-5	7.414674180571108E-11	0.5595021921020507	-837.4837850443608	9452.971873856759	22780.870917209653	29304.220375075398	4087.0609900580894	476.3545163986566	11	32	4	31	3	0.20318592142253192	0.2918980503017478	0.309860451887993	0.19505557638772636	
3840000	-10740.83060088184	-9833.786898270591	-907.0437026112478	-9833.786898270591	6063.281056164213	2.6629076191386027	1.2941722510714855E-5	0.5490073314828781	1.3427795476490136E-5	5.3460667834448576E-11	0.5664146612685557	-857.2700606186875	24821.487549238635	25082.080651703083	10555.839945493415	3517.519178182987	768.6487341184418	10	33	6	30	2	0.20318592142253192	0.2918980503017478	0.309860451887993	0.19505557638772636	
3850000	-10774.542422435803	-9844.398412820497	-930.1440096153058	-9844.398412820497	8091.538664650145	2.534287794863407	8.845360735765169E-6	0.4849402907636975	9.295373870060943E-6	2.4007641611901E-11	0.5372279324073563	-876.939243580396	51710.31748069567	44822.31270970575	31789.08322051279	6009.831568955913	1415.7700309511374	16	10	21	31	3	0.20318592142253192	0.2918980503017478	0.309860451887993	0.19505557638772636	
3860000	-10771.262213970202	-9838.212966635294	-933.0492473349072	-9838.212966635294	8205.790762629225	2.9885520072134506	9.253221058344558E-6	0.5803587388229591	9.532872058027632E-6	3.0989400113851935E-11	0.6082138953997638	-880.7518567215997	63786.507041642806	15934.840404622788	9997.77088513081	5498.059393528696	5649.68313050363	31	13	11	12	14	0.20318592142253192	0.29923758492113256	0.30252091726860825	0.19505557638772636	
3870000	-10724.338214586638	-9839.515277598683	-884.8229369879555	-9839.515277598683	4680.703706904514	2.6372113535358346	1.3904094401835811E-5	0.5145110563463782	1.5074392033537447E-5	5.5966196983665235E-11	0.5303451568923335	-835.4875694634201	37827.1696675068	5957.769625967068	7382.589605390821	4578.469746009487	1586.5018275489526	36	19	14	9	3	0.20318592142253192	0.29923758492113256	0.30252091726860825	0.19505557638772636	
3880000	-10691.776948008295	-9826.854359529418	-864.9225884788783	-9826.854359529418	3900.3209376973	2.4476924570072525	1.7446534237390256E-5	0.5443991096458487	2.0936653667647297E-5	1.2329596751198826E-10	0.5966564166804436	-814.5492523534558	26661.01148358426	3584.594281455941	10365.077140357951	2769.2636734385096	4005.411621754504	35	11	12	16	7	0.1931302641296696	0.3096769106518918	0.30213724883071136	0.19505557638772636	
3890000	-10780.343502083539	-9836.096834831991	-944.2466672515469	-9836.096834831991	9567.463949739145	2.670796398142932	7.064438143237284E-6	0.5864823853501993	8.152968479168162E-6	1.935195278527934E-11	0.5935606360150549	-891.4709214755134	40203.34213452658	17351.45221529444	10422.881804053912	15995.374114042239	3022.4485833034432	35	6	35	2	3	0.1931302641296696	0.3096769106518918	0.30052703582695867	0.19666578939147905	
3900000	-10797.571214314816	-9834.783100787874	-962.7881135269421	-9834.783100787874	14835.330149765461	2.549847359462596	5.558259380339473E-6	0.6788023123855775	6.650217571697947E-6	2.1422140655654085E-11	0.7206467342687559	-904.3891183839091	49252.85402618793	31416.83575426188	64493.58170143786	65607.54733640143	11388.853304450942	5	6	18	7	45	0.1931302641296696	0.3096769106518918	0.30052703582695867	0.19666578939147905	
3910000	-10779.50163871832	-9845.758050788152	-933.7435879301675	-9845.758050788152	12764.28763704572	2.26967441665507	8.58001904952998E-6	0.6553811427186076	8.852911134719123E-6	3.937470037319857E-11	0.6829244916088251	-876.3990768471201	36721.0082945599	129672.21164363415	21737.884323729646	13953.41256845395	6643.319432240032	26	2	7	22	24	0.19432115536416397	0.2993348372917903	0.30052703582695867	0.20581697151708617	
3920000	-10787.879664205579	-9828.431267226684	-959.4483969788942	-9828.431267226684	12212.538807295754	2.6767382999448492	6.984650397221556E-6	0.5135028433086035	7.294232773054163E-6	1.6248940352525443E-11	0.5480715395858307	-902.2901108598415	47203.52957963663	123236.33075368941	6767.788007818019	16183.207840780522	7611.270926299013	14	14	3	31	19	0.18726148457962258	0.30440291813914244	0.30052703582695867	0.20780856145427543	
3930000	-10740.158897054343	-9856.422708163478	-883.7361888908653	-9856.422708163478	4766.716527292694	2.807896968640363	1.714374876017013E-5	0.4818856549949076	1.7801413206509147E-5	7.268779277622868E-11	0.4881062033742455	-831.4509776553517	20932.39465678749	30468.156683801437	22142.333897632885	9164.750394296563	4847.5314264078015	13	6	21	16	25	0.19741322597685482	0.30440291813914244	0.30052703582695867	0.1976568200570432	
3940000	-10659.119019838568	-9840.162931894567	-818.9560879440019	-9840.162931894567	2059.0469722316075	2.365465396939057	3.544860488670764E-5	0.48193651230454365	3.8327506478962435E-5	3.42494443102373E-10	0.5107779087785298	-768.591143152472	12894.51257040174	24887.80209162099	10487.943093972322	8507.129061107104	1707.0086965285586	11	5	12	19	34	0.19741322597685482	0.30440291813914244	0.30052703582695867	0.1976568200570432	
3950000	-10740.309763675195	-9844.268601729626	-896.0411619455693	-9844.268601729626	7907.061412255379	2.5336507087574835	1.3979384069990063E-5	0.6224370293352928	1.4270622664831041E-5	7.92319097704324E-11	0.6165010872096207	-840.7892373324437	41994.921756089105	22200.172190155157	50592.671768359985	12435.761903955272	5554.792207403079	1	21	9	20	30	0.19234023528507235	0.312407668352399	0.2975952763054845	0.1976568200570432	
3960000	-10729.894531800826	-9853.162705460223	-876.7318263406041	-9853.162705460223	5749.178554316703	2.382013494371279	1.6969531204367873E-5	0.5816866570722181	1.6803521361940638E-5	1.3070521449556949E-10	0.6202688113954838	-823.742851846783	17827.35427103432	26440.91930583135	33790.6990264747	12484.4382725577	3004.124667623871	15	7	12	16	31	0.19234023528507235	0.312407668352399	0.2975952763054845	0.1976568200570432	
3970000	-10789.319885318457	-9848.149217193826	-941.17066812463	-9848.149217193826	9775.633333708538	2.688752788725811	8.941200377614528E-6	0.564852377170858	8.708834217739552E-6	2.7922108356279842E-11	0.5944423751865886	-884.985418091854	27093.594163360463	65771.89832385766	56384.972482164856	16763.94837227557	6239.0535880508905	6	17	12	17	29	0.17995183467016695	0.3106499130221721	0.3062689941996236	0.2031292581080364	
3980000	-10818.408673731441	-9860.04330135366	-958.3653723777804	-9860.04330135366	12445.771831499585	2.688752788725811	6.243685376444191E-6	0.6402003344254215	6.667117986599537E-6	2.001953296645716E-11	0.6901236481692787	-900.62935769689	49626.82888708777	139936.17684118828	31462.16396692731	8208.569176004397	10479.594304495266	20	9	14	18	20	0.17995183467016695	0.30604628525711464	0.31203142908092407	0.20197045099179342	
3990000	-10791.237826499946	-9838.241651793453	-952.9961747064945	-9838.241651793453	12771.026875013154	2.688752788725811	5.846177383534531E-6	0.5036690274164196	6.085942103850856E-6	1.0112382329771393E-11	0.550948780061402	-899.200942233609	80669.04570074502	44467.2669949201	11512.44818305459	2457.2700473042123	6074.427374257055	24	21	4	10	22	0.19332564349405965	0.30604628525711464	0.29865762025703135	0.20197045099179342	
4000000	-10785.090820938798	-9839.2677434508	-945.8230774879983	-9839.2677434508	10923.558880433498	2.843909556490957	7.984219706931576E-6	0.5271795403814095	7.731626986962058E-6	2.106239771676076E-11	0.5776400399533912	-893.5704090364464	62423.0268553746	18904.681528435005	6675.665766346716	4357.114547612449	8040.956715359121	46	1	17	3	14	0.19276334867934541	0.30839567765465564	0.29921991507174556	0.19962105859425244	
4010000	-10833.07584268878	-9854.770258603316	-978.3055840854645	-9854.770258603316	12206.16907547782	2.532383121486741	6.0427162934326215E-6	0.38868199401755477	6.044239021568678E-6	6.993116177845681E-12	0.44453725703928615	-924.9446310555169	60545.0278476611	18066.368902144277	11164.997624672293	20695.26445593314	2990.919829246375	44	28	3	2	4	0.182119156867793	0.30839567765465564	0.30986410688329796	0.19962105859425244	
4020000	-10780.943803001515	-9847.683278823117	-933.2605241783983	-9847.683278823117	7196.695246668527	2.7111434792703566	8.406305120797572E-6	0.49598463052048575	8.455221670164149E-6	1.8141923500040878E-11	0.5385574630514264	-882.584805924503	59847.990693147345	10276.43700407447	6436.832685681078	6680.648508819281	1351.4327969035203	40	13	8	18	2	0.2012033857369582	0.2964588668590981	0.30986410688329796	0.19247364052064483	
4030000	-10821.209990239682	-9840.471416731983	-980.738573507699	-9840.471416731983	11417.267779232465	2.6187402572861442	5.20703808525451E-6	0.5496908950579289	5.441304613780432E-6	9.611172930163204E-12	0.5994944115618721	-926.5273571448511	70289.45951210879	33016.6569044283	13275.737599687647	12589.665910622576	9486.661462056223	41	1	4	23	12	0.2012033857369582	0.28977624148172304	0.31654673226067304	0.19247364052064483	
4040000	-10796.838155805386	-9833.193566434988	-963.6445893703986	-9833.193566434988	10430.112290758067	2.6187402572861442	5.840786667463081E-6	0.5884507500727665	5.799117663433118E-6	1.0084512060781207E-11	0.5645528132267361	-910.0926892840187	87342.61736167128	19962.753784633012	6340.443599815777	5947.0390475779	11032.029571230398	39	3	18	4	17	0.19178421336004603	0.3130750961976524	0.3026670499216559	0.19247364052064483	
4050000	-10787.38557700741	-9843.301505418178	-944.084071589231	-9843.301505418178	6982.907180605436	2.853044435088282	8.815245214034937E-6	0.5868916559668662	8.29280631359987E-6	2.35265275469245E-11	0.5833895397553347	-890.2582235154397	34209.97507204938	76061.36635603775	6035.304749154954	5873.234081520816	5023.628225629967	22	20	12	17	10	0.19345908318837027	0.3043683863306944	0.31137375978861387	0.1907987706923206	
4060000	-10752.861035161606	-9845.095290835823	-907.7657443257827	-9845.095290835823	5819.73629196665	2.7068209344516387	1.11462379841625E-5	0.6169318385412871	1.1291628246401671E-5	3.7214604728904946E-11	0.5652216190909094	-859.2594720918089	33522.282312273084	2226.9323952294167	3381.289997540962	4809.319330402852	514.424007634607	48	10	4	16	3	0.19345908318837027	0.3043683863306944	0.31137375978861387	0.1907987706923206	
4070000	-10712.144729736538	-9827.402299720754	-884.7424300157834	-9827.402299720754	4226.689425189843	2.7264679517627943	1.2462776695441519E-5	0.6343013732371874	1.3519956842007381E-5	5.580307909628966E-11	0.6006458817078144	-834.9263188076886	33289.119223347036	1805.6182122911098	2840.795088878726	7576.769404759739	53.63676319918381	50	7	12	9	3	0.18658527000117522	0.3154410111800713	0.30717494812643203	0.1907987706923206	
4080000	-10722.317567864779	-9851.025425751246	-871.2921421135325	-9851.025425751246	3521.070897177159	2.54000130078085	1.407877822945518E-5	0.688728910662195	1.6206031555573865E-5	1.3542269592906281E-10	0.7493119914654367	-822.9864804749781	25242.56290931755	10357.515259778995	2550.4756733609865	4008.142324400568	13.318907932503468	46	4	17	11	3	0.20294962182172505	0.2990766593595215	0.30717494812643203	0.1907987706923206	
4090000	-10810.761072672853	-9860.746881964453	-950.014190708399	-9860.746881964453	8318.682237031835	2.4678877743505017	6.471873552137058E-6	0.41699706747269377	6.752225915696837E-6	1.0371248762327061E-11	0.4893408427293345	-893.9905695651995	140227.06373142658	71510.99853597532	5553.617104205132	15669.247170495393	109.38099749061645	9	38	30	1	3	0.18903022469955735	0.2929411709798047	0.3133104365061488	0.2047181678144883	
4100000	-10762.367642101162	-9844.646327725317	-917.7213143758456	-9844.646327725317	6037.622768594524	2.6526853234391004	9.378012544258337E-6	0.5278622968529725	9.802785854716875E-6	2.556813785303672E-11	0.5342449640990038	-866.8790965623245	53217.51044851156	21864.661654578686	3487.278380151935	5897.541554220142	413.50566876476125	42	11	9	16	3	0.19815384776405917	0.2944449754185521	0.3026830090028997	0.2047181678144883	
4110000	-10778.652279947253	-9839.29048578662	-939.3617941606327	-9839.29048578662	7193.313042741662	2.46390651831199	6.809362012901431E-6	0.6090916181424801	7.524865102774264E-6	1.6093684475180595E-11	0.5968168284067672	-884.794034346769	84108.04255059912	23180.876834908813	8978.828859231886	18827.96799882188	172.79664983715992	26	26	24	2	3	0.19815384776405917	0.31452211147705517	0.29089479382978073	0.19642924692910416	
4120000	-10747.553936131506	-9842.616983256457	-904.9369528750486	-9842.616983256457	4690.280608877913	2.502723426812391	1.1177349227559971E-5	0.5758922536866893	1.2006476772928508E-5	4.5907961679238616E-11	0.5878324066284177	-851.8660125425948	41631.59487326377	42522.3517838276	33458.33927723109	5981.221324526686	85.59267654397573	3	25	21	29	3	0.19815384776405917	0.31452211147705517	0.29089479382978073	0.19642924692910416	
4130000	-10802.574668790003	-9851.685885790608	-950.8887829993939	-9851.685885790608	9074.165791787696	2.8834632176571042	5.5692695412235385E-6	0.5175926123307646	6.2553376257033E-6	9.85457869239577E-12	0.5180616770449427	-894.1804905792056	43683.144268062904	80399.13052398288	103443.29898650463	10617.250629007964	365.1881916440334	2	31	3	42	3	0.18491235093311778	0.3106194473751706	0.31269339961795706	0.19177480207375378	
4140000	-10785.69390993132	-9852.187507183244	-933.5064027480773	-9852.187507183244	7210.217758439119	2.806627715367082	7.050760754999146E-6	0.5486394675006129	7.438651668113025E-6	1.5186935396164005E-11	0.5515613191482942	-878.0973790710597	68060.73010592454	33630.26643538303	58722.62585638077	10504.097555100898	284.296769314243	4	7	22	45	3	0.18491235093311778	0.3106194473751706	0.31269339961795706	0.19177480207375378	
4150000	-10774.760945641907	-9834.793742449758	-939.9672031921484	-9834.793742449758	7770.759782323497	2.315369423160115	7.340917579319495E-6	0.5641917472614197	7.352600085486908E-6	1.8568779652448912E-11	0.5870972866417024	-881.2349218700697	171845.58120131632	75185.97610207555	135465.3540279381	11376.450292331883	51.410073355581936	1	14	18	45	3	0.1793236687239881	0.3106194473751706	0.3182820818270867	0.19177480207375378	
4160000	-10764.456323105866	-9839.03927526778	-925.4170478380853	-9839.03927526778	6407.1423525407	2.830166437698124	8.328606908502963E-6	0.5267003598250439	8.34150242846025E-6	2.1975857773281634E-11	0.5748924340680186	-869.184003956102	38535.15277307789	33483.683971512095	94671.98723729297	12149.961786194739	390.2024525497684	13	9	11	45	3	0.19923354264058876	0.28606220611930516	0.3260830728525591	0.18862117838754622	
4170000	-10770.54409573338	-9833.500199585565	-937.0438961478133	-9833.500199585565	7874.3440254171655	2.5164830370811284	8.046718662214403E-6	0.5729059192216481	8.084211192364792E-6	2.5677764012024715E-11	0.6364011803181581	-878.9675823332396	21160.726908322504	59239.842588253494	136284.79414514842	11711.932483466611	9031.237513188638	6	17	11	43	4	0.1909874087356466	0.28606220611930516	0.3260830728525591	0.19686731229248838	
4180000	-10827.311778620891	-9853.189017378916	-974.1227612419756	-9853.189017378916	14190.14607751891	2.5072417809042116	4.803366046329451E-6	0.5249784033882845	4.877727521872632E-6	9.732361210796602E-12	0.6089610327546674	-915.3483642824748	43069.100202823465	143233.81633861005	156976.57238755672	9539.128002938434	970.048194328189	6	9	19	46	1	0.17743128557530632	0.32427096347784334	0.29994353075262165	0.1983542201942279	
4190000	-10780.604121692706	-9853.847895295557	-926.756226397148	-9853.847895295557	9356.77831602545	2.804677902059877	8.124907458676953E-6	0.5071562691022928	8.54895533971541E-6	2.0721004839302575E-11	0.5481407222865129	-873.060320069328	59055.30295856311	76891.58750264687	6868.547801590032	3541.789679828995	5884.612994233458	19	17	1	7	37	0.18532596600640333	0.30764172666552714	0.3086780871338408	0.1983542201942279	
4200000	-10718.656797127433	-9829.700899926327	-888.955897201105	-9829.700899926327	4690.678912922385	2.804677902059877	1.2125392536012572E-5	0.649975997114702	1.309873265641445E-5	5.401823112213498E-11	0.628939558867237	-839.9413070042074	40542.80346237895	3915.376060320142	5777.868012698206	2997.6386519717403	1131.115502374525	37	36	5	2	1	0.1927224567664034	0.30764172666552714	0.3160198039227323	0.18361601264533634	
4210000	-10674.762969054924	-9829.127825716974	-845.63514333795	-9829.127825716974	2608.542624513786	2.6042742231671876	2.3755751809381943E-5	0.6404802183094349	2.3025126368224103E-5	2.1586766086198808E-10	0.6556506087232888	-800.3565920201789	19767.711190903512	2825.2121998171415	2754.816043264788	1688.7378821558036	311.28147141319187	38	19	20	1	3	0.1927224567664034	0.30764172666552714	0.2974441735546868	0.20219164301338188	
4220000	-10789.989147655484	-9853.573363699537	-936.4157839559473	-9853.573363699537	6882.344886579075	2.6540411551869574	9.227732772246137E-6	0.5330035874312729	9.06686127574798E-6	2.1599297935963564E-11	0.5355296204784423	-883.2458588543928	59048.68009435235	36092.211121538	31730.130108410103	5532.064829534989	679.6691468481209	33	2	16	29	1	0.19915039423134576	0.30764172666552714	0.2974441735546868	0.19576370554843953	
4230000	-10737.90788471031	-9844.733330247624	-893.1745544626865	-9844.733330247624	4477.712357656104	2.5299987455514077	1.368893853584957E-5	0.49920353570695863	1.3919726207530148E-5	4.436420474693778E-11	0.4954341683982376	-842.9086832330951	36598.55246329862	20500.782281588585	8944.56701438902	6258.239509311095	110.56152325461589	32	3	7	36	3	0.19915039423134576	0.30764172666552714	0.2974441735546868	0.19576370554843953	
4240000	-10738.083642766433	-9842.624937035238	-895.4587057311945	-9842.624937035238	5770.240896018422	2.553846351512576	1.2947018467071762E-5	0.6636648177710783	1.3137331343285178E-5	6.996903354158079E-11	0.6558664527865263	-845.1014715673989	46075.47919103585	11008.398335171047	3949.709479187518	5966.016799751248	911.0640560875315	37	4	28	8	4	0.19475025319082823	0.30764172666552714	0.2972567789480483	0.20035124119559553	
4250000	-10827.600427849422	-9827.582417783764	-1000.0180100656571	-9827.582417783764	15503.88707298387	2.5222741778303517	4.356309783975087E-6	0.635313065492639	4.2331719262247394E-6	8.409741202478198E-12	0.6749106140088699	-942.3595056055376	87157.95253675603	96615.30863776308	73567.25541700059	18914.211173903564	302.8414885103678	39	1	8	30	3	0.19731214464006094	0.29855414350122367	0.30907794460088533	0.1950557672578292	
4260000	-10722.539148103504	-9850.06048507496	-872.4786630285437	-9850.06048507496	3672.9923654265485	2.567794181460208	1.808167642973652E-5	0.4853802208817784	1.7443007228869354E-5	7.36225484363416E-11	0.4775786207552742	-820.8078733391369	17537.358618211565	35420.95194322052	31777.55588578423	4642.687248197274	213.73800138945333	21	13	2	42	3	0.18929918931264497	0.2965540114989713	0.30907794460088533	0.2050688545874975	
4270000	-10761.23092981575	-9840.186840129945	-921.0440896858058	-9840.186840129945	7411.392347380634	2.567794181460208	1.0476455397475214E-5	0.5287421711070771	1.0209660554260223E-5	3.89906634092452E-11	0.584599741743079	-862.1844351076664	32126.66501090769	161764.4572778026	42563.990840515726	10097.422823601179	8185.035745692909	26	6	6	41	2	0.2013513746520213	0.2965540114989713	0.3040926890804003	0.1980019247686062	
4280000	-10809.200623597868	-9847.9620453938	-961.2385782040674	-9847.9620453938	12728.039327986173	2.48990809573035	6.3872267704347235E-6	0.5709175433306753	6.1277494893065176E-6	1.4428634020271738E-11	0.5925881890367587	-903.3105580622516	46827.38948977616	20025.024119164333	82891.2823186215	15681.024629526144	12087.661847389636	5	14	15	32	15	0.19586097573678998	0.3020444104142026	0.3040926890804003	0.1980019247686062	
4290000	-10755.961574174402	-9839.142705251938	-916.8188689224635	-9839.142705251938	6298.466714836524	2.6495272603641036	1.1262238555235175E-5	0.5191010238437999	1.0652605802810362E-5	3.731211708961651E-11	0.5471528142722292	-862.864242740074	29913.656389705888	54921.23402740716	28572.904442124873	12953.762335724614	92.94888416447407	26	8	5	40	2	0.19586097573678998	0.3020444104142026	0.3040926890804003	0.1980019247686062	
4300000	-10732.267844883672	-9833.668316326963	-898.5995285567088	-9833.668316326963	6400.31983207267	2.5086319320449992	1.2224602094350116E-5	0.6493277222530688	1.096774962955123E-5	7.450584065004516E-11	0.7007295521697504	-844.1675782481956	27931.303094935276	81252.314942772	22663.14196753183	6971.70761007344	27.959016341034097	23	4	15	36	3	0.19586097573678998	0.31680141351582963	0.3040926890804003	0.18324492166697914	
4310000	-10743.26520399188	-9860.352250617267	-882.9129533746133	-9860.352250617267	4715.157263523943	2.7282813658842806	1.533412067292732E-5	0.7211996964625919	1.4610769971429293E-5	1.457664438416973E-10	0.763901068766723	-831.1931481626865	32030.486377762063	36533.69256059199	9057.640620232878	6005.6207203879385	55.191842810658194	10	17	24	27	3	0.19586097573678998	0.3063726021080277	0.31452150048820227	0.18324492166697914	
4320000	-10734.603397359184	-9851.633823256754	-882.969574102429	-9851.633823256754	4279.920430199858	2.7282813658842806	1.4556447141641595E-5	0.6088324556822774	1.571885488158536E-5	9.801681492791799E-11	0.6494364372143406	-831.6334150019075	20523.571959197983	20196.304294259164	30158.96561147267	3883.402413040205	618.5528434256854	7	1	30	40	3	0.19586097573678998	0.30207571335913475	0.3188183892370952	0.18324492166697914	
4330000	-10688.936831731431	-9845.360250023887	-843.576581707544	-9845.360250023887	3343.058882440906	2.5068950288799003	2.0783442554284777E-5	0.5716089248050465	2.0586478387918986E-5	1.3194971272398894E-10	0.5497880749009262	-794.075123602364	22635.345948142847	29938.620505940016	9774.105812300031	2860.6935169999056	116.72774599418184	22	8	10	38	3	0.19586097573678998	0.3084163813596272	0.30785808579925267	0.18786455710432923	
4340000	-10732.395558341555	-9853.391383654714	-879.004174686841	-9853.391383654714	4517.2418540798	2.7619498628979855	1.5097223420607E-5	0.41117355183854987	1.5129001361345663E-5	5.5020283110710916E-11	0.47192983349463125	-828.7148932051562	17623.164539832967	33392.51101787785	9401.557795665922	6048.844223132786	659.6574310584597	6	28	13	31	3	0.19586097573678998	0.3084163813596272	0.30134913991308454	0.19437350299049733	
4350000	-10754.869295115335	-9847.861293601329	-907.008001514006	-9847.861293601329	6892.445309573084	2.59018055927131	9.283163561925132E-6	0.43935879774786396	9.487119085750214E-6	2.2312474339864288E-11	0.4951569678938735	-854.0451953992256	15011.635876855831	55962.656101040695	18223.467920996285	7559.1575083541475	97.09380873481123	3	30	7	38	3	0.1851112582890951	0.31102567424353417	0.3094895644768724	0.19437350299049733	
4360000	-10753.575232420626	-9832.676189447504	-920.8990429731214	-9832.676189447504	6583.127528451025	2.654625174222884	9.6428836168336E-6	0.5912731154164113	1.0222549139656622E-5	4.468959399796396E-11	0.6606894113227401	-866.2216830644313	26645.767949975634	59910.81398500512	47708.99462461999	9087.278628365862	361.14340834863225	8	20	7	43	3	0.1934940496089359	0.29593988878098765	0.3161925586195782	0.19437350299049733	
4370000	-10754.220803026266	-9846.211470939788	-908.0093320864785	-9846.211470939788	5638.299798247978	2.6426270994825765	1.0804245442566298E-5	0.5259060154416516	1.1289800073339338E-5	3.820659494415619E-11	0.5654624762286973	-854.0354580451265	28351.47656476193	63903.078203499535	37136.71919674489	7538.6817778695995	87.98400117638685	6	9	22	41	3	0.19354700977035277	0.3035946468821122	0.3144452442306414	0.1884130991168927	
4380000	-10776.419643816913	-9839.769862429557	-936.6497813873566	-9839.769862429557	7189.029046694607	2.4724510506198745	7.881824883565406E-6	0.5586030148333309	8.462786505047066E-6	2.2533995700869633E-11	0.5981568275468543	-882.8590257594271	39895.30472072534	48840.216678508456	25693.089566349998	12523.091182262378	326.04125353220684	1	28	11	38	3	0.19354700977035277	0.3035946468821122	0.2976926251726617	0.20516571817487236	
4390000	-10731.829853106261	-9837.648235794204	-894.1816173120575	-9837.648235794204	4134.261313557381	2.697822236399309	1.3703341156287794E-5	0.4896397636297644	1.4587182907382089E-5	4.977353394463844E-11	0.5172244630466788	-843.6000401419938	28820.397782236912	31857.20082807748	10133.600696341911	5679.001261053514	149.56986985019196	2	26	5	46	2	0.19131549537301043	0.3035946468821122	0.31180897365611626	0.19328088408876012	
4400000	-10723.433123262235	-9840.552642883016	-882.8804803792186	-9840.552642883016	4466.219500675528	2.778331040115571	1.671653090639683E-5	0.6007620251398984	1.644418929867757E-5	9.995548064619764E-11	0.6077246438321694	-829.5366662219241	32343.80744629866	22277.366913900067	33554.42989516673	5060.3619964489835	5348.922140352997	10	16	3	23	29	0.19131549537301043	0.3035946468821122	0.31180897365611626	0.19328088408876012	
4410000	-10677.350455906473	-9841.091868239675	-836.2585876667973	-9841.091868239675	2760.5121583758087	2.622918346244241	2.156649497014082E-5	0.5583245909031973	2.2049719172904163E-5	1.9400024110107884E-10	0.6420042597806077	-785.0220420321598	14948.30845961893	44539.75171559259	3972.3337722972774	5364.467566234118	25.577975460480296	22	6	7	43	3	0.19131549537301043	0.3022171128985213	0.30930443889138426	0.19716295283708296	
4420000	-10838.209274720019	-9838.296791381703	-999.912483338316	-9838.296791381703	15824.913413000726	2.622918346244241	3.958678767129173E-6	0.5868148497605292	3.817805933925899E-6	6.876363331380055E-12	0.6717995786591657	-938.3947708363268	352100.36184214376	98306.76072506265	157297.27470312142	30116.336307258698	678.1949661319062	1	14	12	51	3	0.19256345067487615	0.3069560944390611	0.2994708516569965	0.20100960322906525	
4430000	-10788.638881300922	-9829.593328420397	-959.045552880526	-9829.593328420397	10021.083718774771	2.541234158638176	6.608316387245539E-6	0.5223668456303401	6.366713841625514E-6	1.3360865179743398E-11	0.5794311252803039	-901.9536427986008	37823.349567693826	98326.06410256696	69162.20241498899	20131.253303501235	252.3586274789197	17	6	8	47	3	0.1940632895250676	0.3069560944390611	0.29797101280680505	0.20100960322906525	
4440000	-10777.847636852875	-9846.245259861878	-931.6023769909962	-9846.245259861878	7631.294727775848	2.6775898760017776	9.13859372932561E-6	0.509098279299436	8.363063901447996E-6	2.8069395597103152E-11	0.59140794966438	-877.4903511217012	28877.955335979248	59318.86551019696	32477.97585357245	11568.863211176196	225.55407450392647	9	18	9	42	3	0.1940632895250676	0.3069560944390611	0.29797101280680505	0.20100960322906525	
4450000	-10741.75513413832	-9844.334344986777	-897.4207891515439	-9844.334344986777	6271.895360749234	2.5841243947493195	1.198541660805911E-5	0.5215622916833517	1.104348538732625E-5	4.5997678625488834E-11	0.5873644098912018	-843.3091739008785	24966.97711542044	66107.0896113793	5746.733147672622	12071.872799356897	56.12994414994995	17	14	17	30	3	0.18110177205346742	0.31099708519956476	0.29797101280680505	0.2099301299401617	
4460000	-10731.28201316655	-9847.513665956858	-883.7683472096923	-9847.513665956858	5867.175820889438	2.7033621166020305	1.2781760087426708E-5	0.5409467944948597	1.219255182805908E-5	5.998261320893562E-11	0.6358358454493763	-828.0354321003906	27362.100504757876	101996.37338906695	4015.2551956987268	9982.111143925551	280.8073251807946	22	8	14	34	3	0.18110177205346742	0.32334539300928977	0.29797101280680505	0.1975818221304367	
4470000	-10752.610546978642	-9834.713437142254	-917.8971098363872	-9834.713437142254	7896.376502835462	2.7033621166020305	1.0223538448260273E-5	0.5830332897681503	9.271273985237423E-6	4.2662309473959595E-11	0.6570977613049847	-863.4362084297528	27248.821983296122	58246.374122722416	50481.48162103953	7671.335779723747	66.04129895576251	12	17	1	49	2	0.18110177205346742	0.32334539300928977	0.29797101280680505	0.1975818221304367	
4480000	-10715.675159152992	-9819.896933790862	-895.7782253621306	-9819.896933790862	6394.544975882101	2.442407064706765	1.2167739928588793E-5	0.648143427627707	1.1421731149990591E-5	7.809146913203368E-11	0.7041104987145872	-842.1980532867739	25815.029924959086	67071.65682403931	3957.6067517398446	7779.7805296938595	301.3914599276205	17	12	2	48	2	0.1983756523037457	0.29557830169868143	0.30906986290511557	0.1969761830924562	
4490000	-10749.338438921199	-9835.410834886443	-913.9276040347555	-9835.410834886443	7330.207022818824	2.4420276387649533	1.0796395180850864E-5	0.5997032816617514	1.0081775086577662E-5	4.1342568284139363E-11	0.5837099519224611	-860.8660938308939	12320.294948251907	49219.9774639435	15525.089618550937	7120.5853844780895	336.57876327387424	1	33	12	32	3	0.1963174114707108	0.29557830169868143	0.3111281037381505	0.1969761830924562	
4500000	-10712.498060973681	-9843.271666400778	-869.2263945729036	-9843.271666400778	3981.9435560052775	2.579181342392879	1.921347230066464E-5	0.5606569954921433	1.8187942975999898E-5	1.0709992773008357E-10	0.5586962484916246	-819.6754905773261	15614.960619659852	20668.932888437805	9705.260582342418	5956.463459376228	132.27399699579	22	11	1	44	3	0.18253225058683026	0.29557830169868143	0.3174078904074902	0.20448155730699705	
4510000	-10781.197313347193	-9863.356936921962	-917.840376425231	-9863.356936921962	6878.919191847955	2.579181342392879	1.1561839233443888E-5	0.6456601285963056	1.0703038821753792E-5	4.735370479150207E-11	0.6274674205972155	-862.0414938660747	46731.010806772625	111811.68661046177	24464.050114268925	9792.897437511023	739.8635112992013	26	1	3	48	3	0.19070124156825086	0.300595749346629	0.30939731190442227	0.1993056971806967	
4520000	-10760.123875379524	-9818.671392216576	-941.4524831629486	-9818.671392216576	10446.297114629502	2.5919288592005487	9.235546399832613E-6	0.7350980578522592	7.548932309287767E-6	3.406449674624389E-11	0.7312607890696988	-886.1134688924963	26629.774329928936	35378.733972698144	60391.996360652156	13317.78596384147	1825.0680829791645	7	3	22	47	2	0.19070124156825086	0.300595749346629	0.30939731190442227	0.1993056971806967	
4530000	-10756.762849815354	-9864.71112679662	-892.0517230187352	-9864.71112679662	5077.07308987377	2.7958768262286853	1.5324542670163964E-5	0.4452906766950966	1.3605677692439198E-5	4.990771417744381E-11	0.46789939127647723	-838.6742480557493	38712.7945505977	28385.176661078305	48119.23233563515	7178.063465678542	613.9954878429551	1	23	6	48	3	0.1891494321432476	0.29812267083716965	0.3100314858978932	0.2026964111216884	
4540000	-10741.97542264639	-9848.282866278003	-893.6925563683868	-9848.282866278003	5421.280492050335	2.463168786399941	1.3661342859239474E-5	0.5297545216343811	1.3798473444204697E-5	5.7399253005728754E-11	0.5546634974433721	-840.7075446425979	30300.051765243123	59276.301815884384	23053.958250005573	5865.792424998407	1086.1663304987717	8	19	4	48	2	0.20074352350877572	0.28652857947164156	0.3100314858978932	0.2026964111216884	
4550000	-10813.737558224982	-9847.300405220187	-966.4371530047958	-9847.300405220187	13779.823326851278	2.4376192526016522	5.947189159018239E-6	0.4768692581361254	5.710568837235225E-6	9.849585672714284E-12	0.5216548837979701	-909.6928156520715	40011.90245493541	122240.06340558731	7825.807152773549	17806.34585950399	650.1645600084189	14	15	4	45	3	0.20308046961995657	0.2869329254673346	0.30962713990220014	0.20035946501050755	
4560000	-10682.895684629431	-9839.129232998172	-843.7664516312598	-9839.129232998172	3137.435191331835	2.6567846744019143	2.2700874875728787E-5	0.5890758696945189	2.127985976114699E-5	2.0058360367201113E-10	0.6376070275309088	-792.9745054411464	11936.568727366017	34463.93916223112	3304.9640552681826	5646.740331184269	50.73312443965662	17	12	12	37	3	0.1967226760530385	0.323159920384775	0.2963217216481758	0.18379568191400963	
4570000	-10740.057673645413	-9854.262676287368	-885.7949973580445	-9854.262676287368	4370.320475976248	2.4146523134672435	1.6522509682067796E-5	0.46681836149703154	1.5513312106358257E-5	6.226986145901865E-11	0.5006555801721632	-833.6319697577525	34919.535100549394	49497.74472526529	22378.944202306877	5783.482198737425	96.56812838364436	3	7	36	32	3	0.1967226760530385	0.323159920384775	0.2963217216481758	0.18379568191400963	
4580000	-10824.817752800183	-9843.759669154302	-981.0580836458821	-9843.759669154302	12651.484493247743	2.680372922302509	4.969677217657194E-6	0.45082589032763976	5.041994308652113E-6	8.32856901423407E-12	0.5602855789258339	-923.4190059531835	34135.424470894126	93276.098478734	95550.66172925603	24948.964104000996	1475.2750863931626	5	16	9	48	3	0.19371659013746043	0.2992494777620053	0.3232382501865235	0.18379568191400963	
4590000	-10742.086915964568	-9852.515236367479	-889.5716795970885	-9852.515236367479	4729.208927259379	2.703174851354267	1.4293722056843973E-5	0.5746261608877635	1.4766439272394496E-5	8.43824973666931E-11	0.5958153260123317	-838.5268147844965	11377.817422495078	30811.567204975538	10623.86268761078	5761.705502581037	2365.957477892848	7	22	18	31	3	0.19634341257014826	0.3010454261826248	0.3184271828763114	0.1841839783709144	
4600000	-10757.175088590357	-9823.33482286959	-933.8402657207661	-9823.33482286959	7639.624202835727	2.585522397173192	8.584744756797868E-6	0.6445759525019851	8.72218742226475E-6	3.301780604910857E-11	0.6781085533340623	-877.3540786755492	51612.85733742652	115246.99618321728	17121.714244803654	5023.835443783	9526.649685317889	22	3	27	14	15	0.1926134548389673	0.2900132006773463	0.3184271828763114	0.19894616160737386	
4610000	-10741.68135251832	-9844.203050587423	-897.4783019308982	-9844.203050587423	4800.584167773323	2.6158987401653504	1.2534023634889461E-5	0.5505982562149063	1.2522975991394789E-5	5.04948926241331E-11	0.5762736232721214	-845.0916346389095	43679.95281591223	42860.39029436004	15064.522477487304	7421.202204790769	106.54454544020075	19	5	29	25	3	0.19021801091530027	0.27969526041741	0.3222742591489412	0.20781246951834742	
4620000	-10757.077550818181	-9842.841859422666	-914.2356913955159	-9842.841859422666	6166.580090662446	2.3672276683901026	1.075175283602743E-5	0.5468747330412643	1.0604974173149907E-5	4.233958811873553E-11	0.5894667957476952	-860.014087069278	32087.19659827951	73265.65139527104	21237.180951330225	11174.6092368519	116.02056937189806	14	8	26	30	3	0.17988648162361848	0.31141648512700615	0.3022019284707472	0.20649510477862706	
4630000	-10744.278164742858	-9837.213404857759	-907.064759885099	-9837.213404857759	5364.095783069718	2.3805723062296944	1.1798894744774907E-5	0.6192992140807451	1.1837998441130199E-5	6.570495194478145E-11	0.7107504733043124	-855.0184093505111	36886.943320434315	37395.38528689572	14788.665946373321	7013.598644104171	143.02159373246343	24	8	18	28	3	0.17988648162361848	0.31115987612182294	0.3022019284707472	0.2067517137838103	
4640000	-10783.189910596348	-9858.06681725067	-925.1230933456781	-9858.06681725067	6915.460761684984	2.7955983893280494	8.396138187077951E-6	0.5169774041229694	9.033125815546693E-6	2.430932048686709E-11	0.5628377806398867	-872.7337683058435	45050.363270687696	24558.659224583625	6461.969293130123	12247.544408262547	368.88288891931876	29	19	17	13	3	0.19836385549448013	0.29268250225096126	0.3022019284707472	0.2067517137838103	
4650000	-10742.330321282112	-9840.301768749074	-902.0285525330387	-9840.301768749074	4822.920832707759	2.496866018297418	1.1232971337240101E-5	0.4997541837198017	1.2835742934569342E-5	3.3153941243504676E-11	0.47390462060929983	-851.9074580176087	38404.78378189027	15105.43646049892	6249.251737723346	7340.331229212283	44.95630604380353	25	24	8	21	3	0.19836385549448013	0.29268250225096126	0.3014748546204245	0.20747878763413302	
4660000	-10774.887605408232	-9847.526500333383	-927.3611050748489	-9847.526500333383	7706.396895581085	2.496866018297418	7.816897079186872E-6	0.5821738486312141	8.82719559785806E-6	2.5695948551759182E-11	0.6023076856014432	-873.5447118640988	34923.13364573946	44365.096137994326	1877.885424834158	7961.223181230466	625.6011428507883	1	49	8	20	3	0.19836385549448013	0.29268250225096126	0.31579123089293815	0.19316241136161938	
4670000	-10718.459595318904	-9843.092854223834	-875.3667410950685	-9843.092854223834	4265.940469970397	2.8059804576292446	1.3870381400264779E-5	0.4791765449245352	1.5074991740100558E-5	6.028355724062894E-11	0.5523229422421583	-824.439202312665	24746.325754967496	22629.350667303424	1044.2932971319938	4693.68737451347	40.37118530568551	15	37	6	20	3	0.1894510109362179	0.3015953468092235	0.3007452236575406	0.20820841859701694	
4680000	-10727.660431355356	-9830.240224937548	-897.4202064178075	-9830.240224937548	5035.07961471722	2.703379856815158	1.210255406462127E-5	0.46283095283673187	1.3021861891608278E-5	4.4194826169106696E-11	0.5139266489496896	-847.0613751846327	44791.96061440261	30124.309247716385	6319.243998718486	4932.9591248015395	28.318604711628602	25	22	13	18	3	0.1894510109362179	0.2986938061719123	0.31073958007563013	0.20111560281623858	
4690000	-10713.633981094283	-9838.56169511549	-875.0722859787924	-9838.56169511549	3814.562749209519	2.8041567156735994	1.778202320002582E-5	0.4574369119189557	1.7322018770444134E-5	6.562406278950257E-11	0.4620138274107524	-823.5504632901736	23631.958693794593	17504.833797957792	2235.5663621053945	9299.284280241132	120.61539591021618	27	23	17	11	3	0.1885084758864966	0.2906339413041346	0.32415385825476545	0.19670372455460228	
4700000	-10693.479398797253	-9829.718227937743	-863.7611708595106	-9829.718227937743	4417.233939126213	2.5092010142584975	2.1157952907095977E-5	0.6243564290128444	1.8868257131035956E-5	1.6934300133111952E-10	0.6575027321374682	-814.0490440614508	16364.577408139452	14824.616786101478	2314.2473757809385	6424.632991839611	1019.8627633638907	39	11	14	14	3	0.19197983528585966	0.30367157867713024	0.31169361518038824	0.19265497085662084	
4710000	-10689.548371577996	-9835.903995702041	-853.6443758759548	-9835.903995702041	2782.8289257877955	2.5092010142584975	2.5028970067632005E-5	0.6555668991323779	2.4309030137508632E-5	2.839118119851001E-10	0.7059585550034261	-805.1828096454899	17146.21540800877	14417.45624866222	2283.9507819423798	4423.00675026101	120.87395347044887	23	26	25	4	3	0.19197983528585966	0.30367157867713024	0.3016867331164702	0.20266185292053887	
4720000	-10739.894367262372	-9841.263379474985	-898.6309877873862	-9841.263379474985	4562.216247670255	2.5474153778172686	1.4763737170538092E-5	0.5259307885533134	1.4287643277741598E-5	6.282909238657289E-11	0.5484299012704136	-846.1936162586335	33770.208277860685	39686.1260759971	19107.265493043753	5695.886970291394	3790.3064086661284	39	6	3	31	2	0.19197983528585966	0.30367157867713024	0.3016867331164702	0.20266185292053887	
4730000	-10738.592161680845	-9830.312223596884	-908.279938083961	-9830.312223596884	5926.593640315931	2.5474153778172686	1.3840700619640648E-5	0.6083537321781127	1.3554244750457624E-5	6.882365020353458E-11	0.6089011153560941	-854.0704464686759	34016.35251404564	79128.7889847153	20088.778165906428	7206.147110049706	1302.768961804933	19	9	23	27	3	0.19197983528585966	0.2968625757556402	0.30989346851455113	0.20126412044394804	
4740000	-10740.524526539568	-9840.717688992268	-899.8068375473	-9840.717688992268	5544.670820641062	2.6795924222285823	1.313326781137968E-5	0.5857571451382568	1.368128802755574E-5	5.692976239503544E-11	0.5923433379580605	-848.8681437907192	35168.958359802986	23351.37147093214	15349.250428734718	4262.722203847638	958.9306937379586	25	5	25	23	3	0.19197983528585966	0.2968625757556402	0.31855304934565737	0.19260453961284177	
4750000	-10808.547269479548	-9834.862451823063	-973.684817656485	-9834.862451823063	10195.40299145937	2.3694423649104333	5.667792006284714E-6	0.6236015193835281	6.1493361972289425E-6	1.3708022736210947E-11	0.6598038907676402	-917.0681729366687	58316.461261227865	72295.36022411993	18556.45895307619	27759.146703828417	8154.842037955431	3	43	1	5	29	0.18868659448583053	0.30465212541525827	0.3107634996860393	0.1958977804128709	
4760000	-10792.812213626452	-9833.866592272912	-958.9456213535391	-9833.866592272912	10038.306774960618	2.761295665313216	5.951096395501303E-6	0.5376694735186923	6.271588436390025E-6	1.3212322954463259E-11	0.6148914656787402	-902.9162628262668	209413.25523601315	55929.08353664146	1856.1590602186611	4430.528031165522	8838.7612403906	2	45	4	8	22	0.19381148611342694	0.29952723378766183	0.3107634996860393	0.1958977804128709	
4770000	-10766.490683419821	-9850.951143074588	-915.5395403452334	-9850.951143074588	6410.92006800165	2.7633248903072607	9.734099905916665E-6	0.545692169076508	1.0292466973689459E-5	3.103127244010138E-11	0.5560401560493039	-863.4661583827871	36883.41911981755	41967.47583305874	9178.335556071981	7248.729799249482	1601.6222500889585	42	1	8	27	3	0.19381148611342694	0.29952723378766183	0.3107634996860393	0.1958977804128709	
4780000	-10813.368980483743	-9840.911251396816	-972.4577290869267	-9840.911251396816	11759.674780080402	2.5058010318950297	5.377555189217169E-6	0.6056277912736027	5.275581886026806E-6	9.513825685709181E-12	0.6267222928944614	-917.1145166473752	96726.07253994732	38895.32723742489	6710.885817185506	16950.607920255334	659.1623517968875	37	15	11	15	3	0.19381148611342694	0.30404258848445587	0.3107634996860393	0.19138242571607686	
4790000	-10808.97218404712	-9851.237026361032	-957.7351576860874	-9851.237026361032	8874.547818385572	2.763907087717637	6.586601717696719E-6	0.5389361174266466	6.793199254908088E-6	1.1641461951128787E-11	0.5281773094499475	-902.9286889335779	98008.3749787413	39872.406749597736	28758.24441489172	8190.318010432148	4448.172142675467	28	5	14	31	3	0.19755447467338905	0.30404258848445587	0.3111439103882881	0.1872590264538659	
4800000	-10735.632973026786	-9834.186412570736	-901.4465604560509	-9834.186412570736	4631.766309317704	2.6631286970663743	1.2662819961050762E-5	0.6028261617199265	1.2585268857824003E-5	5.2292470360879074E-11	0.5989746372922914	-848.8580573443164	41139.70687756754	46937.86863659609	6341.225890673478	8295.960635543413	365.0286451671741	4	31	12	33	1	0.18818480340311744	0.3134122597547275	0.31368641833730765	0.18471651850484633	
4810000	-10679.32339971728	-9840.567728549584	-838.7556711676947	-9840.567728549584	2318.402564097899	2.6655996443751433	2.2926827550465366E-5	0.5211558474988269	2.552609585785002E-5	1.663979496014416E-10	0.5377742494770436	-791.1101817788733	16951.045446360007	20663.9768231493	5549.954485602178	2339.959349665317	113.8282015215642	8	25	17	28	3	0.18818480340311744	0.3139144128137194	0.3131842652783157	0.18471651850484633	
4820000	-10682.885837112915	-9830.611443126925	-852.2743939859905	-9830.611443126925	2711.4710696974253	2.6655996443751433	2.1791136056560876E-5	0.535948153049565	2.175336731593098E-5	1.1540772771521394E-10	0.5014708284648152	-804.3390509483571	18750.581500395547	21477.743100177366	6183.316431561914	2329.9053198576494	97.3874435731003	13	34	4	27	3	0.19048733480106206	0.31137100378795163	0.316487052549958	0.18165460886102716	
4830000	-10676.092335940146	-9846.476846859796	-829.6154890803492	-9846.476846859796	1885.106990857506	2.6655996443751433	2.82931427857915E-5	0.47170286147944995	2.9324957086593175E-5	1.6280678906992362E-10	0.45071896555381324	-782.2148642281123	13008.149884028337	18550.572584082543	7342.393177084587	2528.0409697836835	6.166456998286624	2	27	24	25	3	0.194313786796016	0.30020521395577876	0.3160874234163718	0.18939357583183233	
4840000	-10679.979833819316	-9860.13425654821	-819.8455772711053	-9860.13425654821	1786.211431265852	2.5329095976366727	3.105511437492484E-5	0.5064351112078836	3.224232475814577E-5	2.1434962955379677E-10	0.46134452244540197	-774.1491068893015	10436.59209665948	10532.124090069823	4549.189802032215	2323.499255353166	19.13228769304794	24	11	27	16	3	0.20287681485884343	0.30020521395577876	0.3106172786176847	0.18630069256769202	
4850000	-10652.353675782668	-9842.940065706762	-809.4136100759057	-9842.940065706762	1739.8460993250371	2.4543557473934876	3.076413280093275E-5	0.5632926374566269	3.2667149558944714E-5	3.450545298871755E-10	0.6027882139884376	-762.4119011946661	12019.634817710028	11915.771309571794	2066.987821255444	3776.3247393129377	10.233437627530027	39	4	16	19	3	0.18593297019665758	0.30877514867769384	0.3106172786176847	0.1946746025079628	
4860000	-10634.48309453495	-9844.60760871882	-789.8754858161294	-9844.60760871882	1515.5938313921556	2.6770788160308863	3.669410470320928E-5	0.5874166663399094	3.8373713422661116E-5	5.84471760245317E-10	0.6353067691859713	-742.1393653739779	10865.071744993007	13488.993393864308	395.819542014405	1868.4021493204239	11.551592323680207	27	14	8	29	3	0.18593297019665758	0.2722374137595782	0.32723493651395436	0.21459467952980876	
4870000	-10626.716606161941	-9847.201108163112	-779.51549799883	-9847.201108163112	1169.9326569578861	2.6770788160308863	5.315852534558427E-5	0.6229481184436014	4.971031625073893E-5	1.0046480683012584E-9	0.6502398140084191	-732.7556439537025	8643.363456260886	9361.961160786701	12998.91797316516	1285.465882489111	45.70074456109723	15	5	23	35	3	0.18593297019665758	0.29099554381893833	0.3364239281520393	0.18664755783236373	
4880000	-10607.556753462684	-9844.116076402852	-763.4406770598333	-9844.116076402852	1000.9641900053314	2.4485232708456115	5.772541913050557E-5	0.5325887898177893	5.6943974832531294E-5	8.506681462868992E-10	0.5224206835406568	-718.8085290856302	6065.195007811689	8783.57442119543	6786.619873911837	1116.6245622866443	56.39294864768042	21	6	16	35	3	0.18593297019665758	0.29099554381893833	0.3364239281520393	0.18664755783236373	
4890000	-10630.72119292771	-9859.063565816086	-771.6576271116224	-9859.063565816086	1064.1724281723443	2.6918569417011895	5.931684244422281E-5	0.525972447348902	6.345594006304526E-5	1.137912972178064E-9	0.5581951214596099	-726.3590553623444	5273.637733403874	11350.03736109115	5804.7001059566155	1388.9591444499692	128.57300012266384	20	21	4	33	3	0.18593297019665758	0.3057348114353071	0.31014355454528086	0.19818866382275338	
4900000	-10662.28550379102	-9852.504215187038	-809.7812886039814	-9852.504215187038	1482.167538877799	3.1471867846582158	4.2103185505299564E-5	0.614092755201461	4.109039632805122E-5	6.563763252202754E-10	0.6160060245945648	-764.326824669797	6760.830340973012	7771.279370073254	3264.045542973964	2413.622624951127	681.4890267121257	8	31	18	21	3	0.18593297019665758	0.3057348114353071	0.31014355454528086	0.19818866382275338	
4910000	-10678.221165690264	-9848.414465083966	-829.8067006062978	-9848.414465083966	2468.1686587664854	2.398302455161918	3.1539317932941215E-5	0.5001471467665823	3.147050202467291E-5	2.591871793409971E-10	0.5358056097156877	-783.1365242417604	9264.867657190465	15491.696985312943	3237.1754137842286	1234.1448742540676	1937.7724670896146	12	30	22	10	7	0.18593297019665758	0.29120652485641824	0.32467184112416975	0.19818866382275338	
4920000	-10674.526760325265	-9840.24481795527	-834.2819423699952	-9840.24481795527	2059.9697702335247	2.398302455161918	3.164023421916885E-5	0.5546343082483909	3.108988294027238E-5	3.3953344922864227E-10	0.6011843218906493	-787.1535252427875	14950.423805203516	8918.499646735414	7662.864608523371	2787.4246193544245	556.4030474832709	38	5	8	26	4	0.19639693250123438	0.29829270667685137	0.32467184112416975	0.18063851969774347	
4930000	-10735.362247649275	-9841.902810385584	-893.4594372636917	-9841.902810385584	4194.978238157469	2.877096299624492	1.589500090718196E-5	0.5483098019918956	1.621989634185065E-5	8.132447516860761E-11	0.5508235767452322	-843.5311776266673	19714.504477699207	22226.63545575836	7479.605697544385	6488.602627480541	286.82320869721127	45	1	26	7	2	0.19639693250123438	0.32039561999831945	0.30256892780270167	0.18063851969774347	
4940000	-10747.208826550715	-9846.763647473728	-900.445179076987	-9846.763647473728	4811.448527358366	2.6566672378244744	1.1174098000257313E-5	0.5260951090324602	1.2320226822362488E-5	4.618014067920782E-11	0.582794551892591	-853.2457634843717	28437.97497348005	6379.66444699893	9341.101183605791	1009.4193711184564	163.37903165920045	47	29	2	1	2	0.19639693250123438	0.29555614047942774	0.3130116768050194	0.19503525021431745	
4950000	-10767.721993696363	-9837.481922396546	-930.240071299816	-9837.481922396546	6636.251034799929	2.316536263369017	8.59009388685468E-6	0.5262286630818667	9.321854786611826E-6	2.8903197925176023E-11	0.5949931333309922	-878.3811334006043	49187.49198525583	48667.57112406293	6725.944581531944	6362.454977294593	207.35020773289287	31	15	4	29	2	0.18911967854136932	0.3028333944392928	0.3130116768050194	0.19503525021431745	
4960000	-10773.971096411635	-9841.603337679562	-932.3677587320731	-9841.603337679562	6987.026640036388	2.4807383382341737	8.244803491809455E-6	0.4367399204950119	8.490378249509646E-6	1.4839509579269628E-11	0.45938580076687163	-878.4181728654506	45490.69669119706	48594.95393749257	44562.64813393765	10474.459166060398	20.843280654234018	30	2	15	31	3	0.1828536665912274	0.3033388855001532	0.3130116768050194	0.200795771103599	
4970000	-10730.304663760284	-9846.26445548301	-884.0402082772746	-9846.26445548301	3394.487850041821	2.6053973172618106	1.5641066444218564E-5	0.5279564326822235	1.6411147013658215E-5	8.37473526129792E-11	0.5745578806393209	-833.0103965268032	26618.23948297938	45733.733404993785	12415.383957874634	3734.2902740417167	302.04732129989014	14	13	30	21	3	0.19623283238640807	0.2928454782624394	0.3130116768050194	0.1979100125461321	
4980000	-10762.627546606689	-9863.452596170311	-899.1749504363776	-9863.452596170311	4205.262178022746	2.7106509710487936	1.1975092243770771E-5	0.5098301775520997	1.3731055436681427E-5	5.070655593094235E-11	0.58373191744427	-847.5222663893326	16693.10324439621	33129.807395513555	12636.649124193085	7625.416556689804	4370.624647256875	2	34	19	11	15	0.19623283238640807	0.2928454782624394	0.3130116768050194	0.1979100125461321	
4990000	-10828.792081310936	-9838.517811888607	-990.2742694223286	-9838.517811888607	14097.422092811836	2.6167315486425964	4.141328226955736E-6	0.43942993189682117	4.805620874792644E-6	4.413370309166624E-12	0.47767526001174115	-934.1901468852249	18826.783334614138	39563.18336222489	80905.05967914392	23827.844547286575	9690.413231280105	3	1	32	26	19	0.17866273284768963	0.30732384066713775	0.3126493882721137	0.2013640382130579	
5000000	-10768.604608895543	-9852.766436452104	-915.8381724434379	-9852.766436452104	5056.778941884412	2.720377508292948	1.0968923424607598E-5	0.4477221382429994	1.1775570522469955E-5	3.5925641264627986E-11	0.5297392260764662	-860.7643671881772	22305.21468745962	62226.652402581385	27088.972211946762	18898.442044069183	7177.2640137494	18	15	8	13	27	0.18633405353621582	0.2940818599455647	0.3090160959357405	0.21056799058247808	
5010000	-10848.169452187984	-9851.769794014732	-996.3996581732519	-9851.769794014732	13981.041756857341	2.720377508292948	4.2787272557574555E-6	0.46958746510859767	4.7216612228429005E-6	5.416365435129143E-12	0.5291687893683569	-941.1107759646426	97992.78952925996	60068.24688746302	13775.568075250789	16968.453818503243	3790.988745522361	39	13	16	10	3	0.18633405353621582	0.3087977574415793	0.2943001984397259	0.21056799058247808	
5020000	-10826.526677226244	-9844.84221051446	-981.6844667117848	-9844.84221051446	12317.728581487578	2.5922149909797287	5.352062713130994E-6	0.6022587472202932	5.7695935204998214E-6	1.585393286384962E-11	0.69850727019839	-926.3019459499984	100445.129275526	65859.26820636286	24664.489349621406	5944.766950456705	6125.641573649903	33	9	15	10	14	0.1910227873026266	0.3087977574415793	0.2943001984397259	0.2058792568160673	
5030000	-10753.104287573433	-9839.797337456843	-913.3069501165903	-9839.797337456843	5150.534976549153	2.5922149909797287	1.1568116566026288E-5	0.5141587550216823	1.2008465110617847E-5	3.790802688350992E-11	0.539475868957935	-861.1524387165173	40497.38207881593	41593.152183864855	9275.219481363622	2345.8811347355327	4828.639849150233	27	5	26	10	13	0.20291965579560578	0.30124447371027335	0.30237905309526686	0.19345681739885306	
5040000	-10772.043032512503	-9836.760700405106	-935.2823321073975	-9836.760700405106	6796.028358826698	2.502759795988826	8.384312073946057E-6	0.49450078511394974	9.022774936091116E-6	1.9108596604102548E-11	0.5342959946639856	-882.296106961109	59023.93906107547	41330.66561299084	17968.294273040898	9297.92534909566	541.1339422032495	33	3	22	20	3	0.20248769789577314	0.30124447371027335	0.3028110109950995	0.19345681739885306	
5050000	-10741.037481530033	-9847.547692319376	-893.4897892106571	-9847.547692319376	3895.274123488649	2.2860011087462015	1.2944873454402915E-5	0.43562379305287446	1.3648458721426882E-5	3.25117889142419E-11	0.44716792685492307	-843.5078776997588	28530.24812279486	25077.114803866683	3757.3739628816506	6784.717315996824	7.761473670814933	35	8	3	32	3	0.1965072853301734	0.2957884534539622	0.3142474438170104	0.19345681739885306	
5060000	-10695.089652422565	-9833.980690938	-861.1089614845636	-9833.980690938	2626.8148550444394	2.8869531087769347	1.885143708243979E-5	0.4770060395560718	1.9518674588967903E-5	9.465048239425304E-11	0.5208840963148692	-811.8347749204961	17644.671584273106	34354.74319866135	7734.228754289325	2846.0148223591655	16.462053629830425	4	25	32	17	3	0.19011337974127374	0.3021823590428619	0.300625653067807	0.20707860814805648	
5070000	-10738.488764209416	-9846.764805985302	-891.7239582241152	-9846.764805985302	3486.1384289872526	2.3367655521869346	1.4474817440580498E-5	0.6946776124928518	1.5067333980954553E-5	1.2804982349036194E-10	0.7656427933321722	-839.2650939079664	129110.2787245125	48612.41770215628	7589.663772781152	2780.1097826184237	23.84498361592373	1	28	22	28	2	0.19011337974127374	0.3021823590428619	0.3050980959434538	0.2026061652724097	
5080000	-10729.687728984485	-9836.022048562134	-893.6656804223513	-9836.022048562134	3575.1375016091424	2.8753115746940567	1.4068109699014066E-5	0.588862769085363	1.4916576514263008E-5	8.304242999691588E-11	0.6408154068840778	-841.2816130433229	29392.29545889255	50211.954327211286	16335.192469602369	5364.684927994859	677.7685810219166	13	14	26	25	3	0.1790503441231123	0.29482208975580865	0.32352140084866843	0.2026061652724097	
5090000	-10791.86839464759	-9839.785279102874	-952.0831155447156	-9839.785279102874	7065.955370884357	2.8753115746940567	6.120621335365987E-6	0.46564962847070057	7.34003719233209E-6	8.598374016080746E-12	0.4458095887739965	-897.7137513877254	45982.43857510609	90544.15893737532	30281.529249578456	6942.718483057616	82.62307499865959	18	21	11	28	3	0.1790503441231123	0.29482208975580865	0.32352140084866843	0.2026061652724097	
5100000	-10692.625954012734	-9829.742602620889	-862.8833513918448	-9829.742602620889	2352.2961149142284	2.540085857344296	1.9850800344688945E-5	0.5521392228598637	2.2890642618925127E-5	1.419796055682446E-10	0.5808876513188601	-813.472092524619	13842.105334440741	36581.20326156262	5921.712682262857	2423.513850696307	443.735917955655	12	22	25	21	1	0.18525303835712242	0.30103850157169937	0.3104024229822875	0.20330603708888978	
5110000	-10609.481282320861	-9851.593581859068	-757.887700461794	-9851.593581859068	754.2372431967037	2.566946729482673	6.002024694594999E-5	0.4748321452243653	6.526129095589943E-5	8.977152568846859E-10	0.5134461154020498	-714.4654945494647	6716.011964409663	10032.13329576592	3437.023077709078	774.3411555104686	25.715282893451995	18	11	26	23	3	0.18525303835712242	0.3113231884846989	0.30887835404683367	0.19454541911134404	
5120000	-10666.904331315047	-9839.259075581564	-827.6452557334835	-9839.259075581564	1434.9290227603626	2.4868053734605127	3.574766088306228E-5	0.5893075181712897	3.448764858704406E-5	3.1814767827674273E-10	0.553901350561326	-779.7438808506994	21236.76653883215	10112.790731701423	8465.192145857343	2426.2904430896315	609.5771149644501	29	2	21	25	4	0.2023700571943966	0.3035541435982706	0.302121288088246	0.19195451111908587	
5130000	-10680.720350386386	-9833.074481447991	-847.6458689383936	-9833.074481447991	2384.5176692309187	2.4461234885568595	3.0654690202381124E-5	0.6501452952458739	2.757199983975164E-5	2.595833884889279E-10	0.5835397697283781	-799.4778536369025	16128.762703458775	13450.568861165579	8978.534720614154	2337.7884893442547	958.9102889406249	2	42	16	18	3	0.2023700571943966	0.3057251377447829	0.302121288088246	0.1897835169725736	
5140000	-10675.444287800172	-9848.026045740216	-827.4182420599549	-9848.026045740216	1618.0625741384501	2.8152865875835045	3.528056979777517E-5	0.6824131193021167	3.246134984665696E-5	3.296368567680038E-10	0.6162878005852295	-779.1635773187928	17249.832259112758	12157.5539758352	15061.17001188647	1154.2317431745664	172.4278024750259	2	47	3	26	3	0.2016350643409682	0.3057251377447829	0.30285628094167444	0.1897835169725736	
5150000	-10726.78323224585	-9845.943663839367	-880.8395684064832	-9845.943663839367	3331.9287125235874	2.4748066252163303	2.0222956853854638E-5	0.6897811792840928	1.8978312699611115E-5	1.5591102353170483E-10	0.6591889979083965	-829.8441990176243	35134.812543705426	19677.331092775854	3756.1334202484854	6130.5650377792435	2722.510784812686	1	52	13	1	14	0.19951217865563875	0.3057251377447829	0.30497916662700386	0.1897835169725736	
5160000	-10669.203131930864	-9850.739213994364	-818.4639179364997	-9850.739213994364	1663.872212480667	2.363170442819475	4.2351536169749334E-5	0.6576725345909943	3.948813251896385E-5	5.800943012631255E-10	0.6021030865698788	-770.4869766113097	11377.030969209147	11848.481973919657	2269.937771512961	4587.222054293829	1191.3234219490253	12	41	9	3	16	0.2018605568407923	0.3029252667321867	0.3089751663546036	0.18623901007241642	
5170000	-10647.959919120309	-9831.727292143612	-816.2326269766963	-9831.727292143612	1750.6117012113878	2.639915063826543	4.1545632398576705E-5	0.7171015375079879	3.685099184934932E-5	7.124853977866097E-10	0.6987739453900057	-766.0047794941584	9620.393973938526	14279.585248107875	24965.548836533537	1153.9927784699767	1519.264133304058	33	11	5	2	30	0.20498634902189672	0.2997994745510823	0.3089751663546036	0.18623901007241642	
5180000	-10621.014666628318	-9836.325695778405	-784.6889708499134	-9836.325695778405	1458.2515016655132	2.639915063826543	6.587257720012958E-5	0.6787508689799977	5.722152134859007E-5	1.5735321879856327E-9	0.6795851395558785	-738.2114755005314	1828.0818393811542	4985.1130794362925	12057.200081925495	1095.9362596111935	972.4594354310984	8	28	12	9	24	0.20498634902189672	0.2997994745510823	0.3089751663546036	0.18623901007241642	
5190000	-10698.23666297807	-9841.47840567446	-856.7582573036102	-9841.47840567446	3524.2228066378734	2.717419337729786	2.7750784473627846E-5	0.6790411515578044	2.3673333245575227E-5	3.783094221170945E-10	0.7528996579500484	-805.3441581424362	31625.051481662445	7915.938333284835	15141.250910299103	6664.124906527728	1539.0663965864437	6	1	40	6	28	0.20498634902189672	0.29963438531787	0.3091402555878159	0.18623901007241642	
5200000	-10630.117720992943	-9836.90400678253	-793.2137142104126	-9836.90400678253	1115.0642523138747	2.7541820512592063	4.769840422318524E-5	0.6360678043297804	4.480830712055316E-5	8.670866807934814E-10	0.6640487547009574	-747.8423681427848	3035.3833973719697	7267.18850566161	8338.42829595651	1473.593621575458	118.68876640363278	3	6	35	33	4	0.1800067192950805	0.303197848484303	0.31929477736260997	0.1975006548580056	
5210000	-10618.199289920472	-9827.118088307161	-791.0812016133121	-9827.118088307161	1108.1340987229776	2.575187736955621	4.744226777194939E-5	0.6205292463691525	4.4281101500244636E-5	8.896907426164194E-10	0.6755537519487135	-743.1947415657851	60244.75601336715	7055.79530561669	1015.568212380311	2018.0273886223285	57.652324600217234	1	48	21	7	4	0.1761454474875339	0.303197848484303	0.32315604917015656	0.1975006548580056	
5220000	-10611.515755661627	-9839.152661241995	-772.3630944196327	-9839.152661241995	947.9684829089031	2.575187736955621	5.962041904840887E-5	0.5107748274673088	6.428307662989169E-5	1.1780106816879339E-9	0.5647613923571029	-725.7728902207501	4015.0412142460773	7454.434448331156	15353.962061374099	1890.8768051455045	54.655045307125356	7	23	3	46	2	0.20822596358369783	0.3089511063645026	0.29744525133670274	0.18537767871509586	
5230000	-10562.849450560443	-9828.088735135916	-734.7607154245278	-9828.088735135916	686.3575495244098	2.575187736955621	8.690836246501859E-5	0.6093460456651216	9.466119339020135E-5	2.4948252334092665E-9	0.5907487163643331	-692.227921142565	4061.765746804509	7719.362129106374	1590.1868533711113	681.8426817836231	249.42815081003954	14	16	29	13	9	0.2007250255521517	0.28526692664962383	0.3059832319095186	0.20802481588870492	
5240000	-10589.200209798615	-9840.419614160532	-748.7805956380836	-9840.419614160532	889.5288621482453	2.778666478836412	7.95643803280338E-5	0.5587732957002961	8.275917092040752E-5	1.9260752258263056E-9	0.5751422100494458	-705.6134550568082	6007.167049579192	3863.0207603665813	2827.4715866067186	1230.3235526827168	696.6047835143864	26	6	18	12	19	0.2007250255521517	0.30220913673015226	0.3059832319095186	0.1910826058081765	
5250000	-10566.256535817234	-9849.114655435156	-717.1418803820776	-9849.114655435156	720.0569331649964	2.6445571181531076	1.1236281923791605E-4	0.5683002726274333	1.1646315798292855E-4	4.299624632983297E-9	0.5757505244926397	-675.0821761272528	4951.663664035158	498.9350001954857	1618.2043047988916	552.6277808131608	769.0151858417679	33	3	16	28	1	0.2007250255521517	0.2958844969575911	0.3059832319095186	0.19740724558073763	
5260000	-10545.437523074908	-9828.43163894095	-717.0058841339586	-9828.43163894095	718.366307666936	2.827984786040381	1.190265901165078E-4	0.6290979057027355	1.1504110721997798E-4	5.527975705297816E-9	0.6633396385806872	-673.7486967921908	3446.853130641048	5196.053451547182	1219.8335498625734	1797.4827171298891	485.3578684132205	18	14	4	16	29	0.17702130875920222	0.31465822798371473	0.31091321767634444	0.19740724558073763	
5270000	-10571.799016669891	-9850.672928682054	-721.126087987838	-9850.672928682054	1014.7242814141556	2.7424663398781672	1.1119441676192542E-4	0.5988931227205104	1.1020757842874704E-4	5.474530701972843E-9	0.6453462050293749	-679.0327634712912	4863.725951093449	1690.8028398922925	1830.4773597945136	306.99575455185374	814.2663359762158	32	19	5	4	21	0.1807237175983439	0.31465822798371473	0.31091321767634444	0.19370483674159594	
5280000	-10578.097217830764	-9854.297992796413	-723.7992250343509	-9854.297992796413	812.0022797437275	2.7424663398781672	1.1417390287529697E-4	0.47844348039412743	1.1445249634584437E-4	3.8108596478311375E-9	0.5299844915811953	-682.9429316176681	4925.514926394441	3021.2674813523245	1446.229783361102	383.25994068468304	568.3775829086617	39	8	10	8	16	0.1807237175983439	0.31465822798371473	0.3088382822773609	0.1957797721405795	
5290000	-10573.376189382347	-9855.990990382787	-717.3851989995601	-9855.990990382787	593.9461815268053	2.6643225945901152	1.1152008824935773E-4	0.4385870149529423	1.2358338294669012E-4	2.752158688482482E-9	0.4594696475262212	-678.3320711394942	3806.325528946636	2345.328263455832	963.1635441304765	519.2203953216847	267.8535326957795	39	2	22	15	3	0.1807237175983439	0.30735548409505253	0.3161410261660231	0.1957797721405795	
5300000	-10563.226966185719	-9866.47492281135	-696.7520433743683	-9866.47492281135	532.4363310356298	2.6643225945901152	1.1820647845413928E-4	0.49413523195429204	1.3833450999679417E-4	4.334225925793474E-9	0.5233889433542785	-655.2903229258959	12850.618561017754	2824.1549157370378	631.1429129035965	538.8926005152364	409.1328880418909	2	37	7	32	3	0.1860902928822448	0.3021230363849799	0.3160068985921948	0.1957797721405795	
5310000	-10563.622078834454	-9854.266625080145	-709.3554537543104	-9854.266625080145	741.8017773829757	2.5611317873270725	1.227947861322041E-4	0.7165841854036356	1.2731068357070704E-4	9.028257162795402E-9	0.7880776122604376	-665.9848943540334	14323.119126474177	3814.4639452727038	2030.617016206179	466.8931995325276	316.8952087264194	1	37	7	10	26	0.17857075103771194	0.3021230363849799	0.3160068985921948	0.20329931398511236	
5320000	-10542.918496670896	-9849.878168954283	-693.0403277166125	-9849.878168954283	383.0523199403404	2.7956503642400983	1.330554796767493E-4	0.6725245931927196	1.5234461002080154E-4	8.330861530462092E-9	0.6783697451114211	-652.9000059023581	4599.091073290716	3851.0818675998867	662.6110463331477	450.2487719066134	119.18003247133825	3	35	21	19	3	0.194959331309832	0.28622451910090746	0.3160068985921948	0.20280925099706482	
5330000	-10554.820232583801	-9847.036871718972	-707.7833608648295	-9847.036871718972	461.72008678049997	2.396794911015783	1.288365942014973E-4	0.7680760092480209	1.4640904847729584E-4	1.3149834235040384E-8	0.796769022172876	-667.1413280987797	5946.037009159082	1945.8305864607837	284.38173082781935	484.02152786423466	513.1331751330393	23	27	4	16	11	0.194959331309832	0.3060777401123622	0.3104461723929364	0.1885167561848684	
5340000	-10535.405516577639	-9832.539824990923	-702.8656915867155	-9832.539824990923	549.0914896879196	2.362847653358296	1.2404004754772795E-4	0.7059357275504964	1.4443189273685006E-4	9.940555785343415E-9	0.7340311211977881	-662.7711150056521	2654.1837769715257	3901.227963133512	673.9510221105728	434.40685712088464	338.1530706817799	29	16	23	10	3	0.194959331309832	0.2933438045625909	0.30833722757242327	0.20335963655515288	
5350000	-10569.020670542168	-9846.374215210317	-722.6464553318508	-9846.374215210317	882.8127071118006	2.362847653358296	9.132269747836897E-5	0.5319157567761617	9.939806014742576E-5	3.0640759926313667E-9	0.5985435108556149	-683.6849397475979	3973.3400022364117	665.8778383633959	591.6633691099858	607.2885632521627	723.9862383197288	41	19	1	5	15	0.194959331309832	0.2933438045625909	0.30833722757242327	0.20335963655515288	
5360000	-10575.69820811599	-9862.920431928322	-712.7777761876671	-9862.920431928322	637.2367132193036	2.353718289724692	1.2156007348566339E-4	0.43345539691558693	1.2247196042261524E-4	3.386975038500414E-9	0.48979039526977475	-674.1728910261788	5239.005846390809	1284.1283259092786	619.1862956765614	316.65163865088005	453.101139973076	39	10	19	1	12	0.194959331309832	0.286220425892306	0.30833722757242327	0.2104830152254378	
5370000	-10560.72301772054	-9848.490095696092	-712.2329220244486	-9848.490095696092	545.9608048861659	2.353718289724692	1.0390451378953454E-4	0.48509568862788965	1.1163805540536579E-4	3.181449159809752E-9	0.5443476495260982	-673.6428584655308	4918.629634384679	1164.8942372359256	663.2240388170475	676.9258289367434	24.434508041878114	38	6	1	33	3	0.19409507658998568	0.2998895626825888	0.30833722757242327	0.1976781331550013	
5380000	-10574.74064572181	-9834.693011752748	-740.047633969062	-9834.693011752748	943.7905768390234	2.5609356052849996	7.959233394753636E-5	0.43155365412214325	8.632920073992968E-5	1.6067453717606344E-9	0.46423840688780155	-700.0467793439162	4669.2827342258715	975.7486885933364	992.5660498878683	921.8718954436433	740.3643778269244	39	16	18	7	1	0.1925767398960929	0.2998895626825888	0.30985556426631605	0.1976781331550013	
5390000	-10585.68030115185	-9842.822339901693	-742.8579612501563	-9842.822339901693	1254.5638812982268	2.6601411146177862	7.731512552855425E-5	0.43822403302881563	7.771998502240054E-5	1.4566624436624645E-9	0.4951859448350474	-702.0407384374421	9308.861925823898	1302.7052759508595	507.41437187949174	377.5390580864665	881.2521838572625	37	23	6	3	12	0.1925767398960929	0.2971422703006454	0.3126028566482595	0.1976781331550013	
5400000	-10607.672561791898	-9878.450860343119	-729.2217014487803	-9878.450860343119	891.3108442355757	2.4994188492486185	9.600471060892768E-5	0.31349298786681096	9.693743475740213E-5	1.2864833354707933E-9	0.36228434150673433	-688.6825661390313	4326.423211244607	1603.600232401763	417.7840874669598	1092.8589590454212	1180.0083514687342	39	15	15	2	10	0.1925767398960929	0.2971422703006454	0.3126028566482595	0.1976781331550013	
5410000	-10610.682439928221	-9845.959674276257	-764.7227656519644	-9845.959674276257	1221.6189582515642	2.561436610623235	6.885091704961457E-5	0.46343837083125944	7.186946662656978E-5	1.1472402230197726E-9	0.48371541486334574	-722.3289353621144	4850.279895297093	3028.0368467180842	2897.739713950509	1142.8360374932133	873.2774361963831	42	4	15	10	10	0.2079010548687218	0.29818809783302547	0.3080517482181021	0.1858590990801497	
5420000	-10612.816443233272	-9845.686061219129	-767.1303820141436	-9845.686061219129	1758.5098798027818	2.633439437754498	6.421945253620797E-5	0.48565783786853883	6.248677900353153E-5	1.2630572454698268E-9	0.5428643967014961	-723.7673579782341	5672.616928008916	6893.027542891641	3691.16888818679	1046.5864559244706	291.26534044660553	40	2	14	22	3	0.2079010548687218	0.29818809783302547	0.3080517482181021	0.1858590990801497	
5430000	-10661.440211359251	-9844.171233490277	-817.2689778689739	-9844.171233490277	3093.403034600517	2.6341204646942935	3.532298074706152E-5	0.48399463355973604	3.3885817739185046E-5	3.0533199549291353E-10	0.4901700746763964	-771.073491649699	10045.670631428698	3903.247999808248	758.925065184616	2592.0054637701833	3247.479801663537	39	21	12	6	3	0.2079010548687218	0.2994235003137258	0.3080517482181021	0.18462369659944944	
5440000	-10626.800520280243	-9842.733096241634	-784.0674240386095	-9842.733096241634	2155.6560679488884	2.6341204646942935	5.3514536155815034E-5	0.6028292373801288	5.2292260873052164E-5	1.1321514533991284E-9	0.6301364331088508	-738.8742115030739	5691.871946501025	14050.61713167217	1973.8866836949046	891.6981530137436	662.0719147448154	38	1	12	25	5	0.19984874220458584	0.3251654584696047	0.28175798927993095	0.1932278100458777	
5450000	-10621.96005430174	-9837.169776449979	-784.7902778517615	-9837.169776449979	1419.5232173811169	2.4691038166651462	6.0153128945605365E-5	0.6683298308013822	5.614671443210546E-5	2.069383252294349E-9	0.7552710371895401	-739.5719693593155	7159.942385654982	9466.73289524232	3382.9040912845157	1109.7021538168285	934.7597647889344	7	38	13	13	10	0.19489189929002068	0.2963767057917463	0.310314278607098	0.1984171163111342	
5460000	-10605.66131534637	-9841.264287721004	-764.3970276253655	-9841.264287721004	1442.258698825698	2.503712844558417	7.457268597891656E-5	0.41736145373053224	6.881173221796038E-5	1.1193556028176503E-9	0.463653235121683	-721.4193650356716	4091.755463483244	8127.344205474184	3035.0382760414886	1087.879915886615	165.24340262819888	18	19	19	22	3	0.19040467015606888	0.3143196558473581	0.2923713285514862	0.202904345445086	
5470000	-10601.274782530689	-9842.23405728791	-759.0407252427801	-9842.23405728791	1131.7725896993702	2.7050032302496567	7.750525707320957E-5	0.6734690207475372	7.310495199523305E-5	2.1470992236766954E-9	0.630264398128299	-712.1397108965253	3661.4518036141985	8377.479784933425	932.4538836857364	3131.3031444147973	1204.6473555686277	3	29	10	14	25	0.1937916167165374	0.3188621116254909	0.2923713285514862	0.1949749431064847	
5480000	-10605.173169782258	-9867.500556030998	-737.6726137512601	-9867.500556030998	595.6015348145493	2.8170928777417616	9.788827842841774E-5	0.5282249929822035	1.0162072089203524E-4	2.413076169262861E-9	0.5138212298416486	-696.6829116017296	4670.466947834683	3974.8309831187316	1502.414331802136	623.8831261389068	269.96723920160343	33	7	19	12	10	0.19121539414711897	0.3180207387667252	0.2957889239796703	0.1949749431064847	
5490000	-10601.01546247149	-9842.719792697364	-758.295669774127	-9842.719792697364	968.3774392974141	2.6475338807524778	7.972631743774627E-5	0.5444208176930392	7.942812146593703E-5	2.4863331289383155E-9	0.6263361845986029	-714.429467588114	6367.269367715093	4331.333731920619	1930.135354966493	2242.648919362186	977.7841405045796	9	23	17	10	22	0.19836344435777337	0.3057715736867227	0.28356928407979853	0.2122956978757046	
5500000	-10584.67422903739	-9840.703150105934	-743.9710789314558	-9840.703150105934	967.0613920098285	2.6018969139031234	8.401779359684391E-5	0.5209589868847905	8.640314588316654E-5	2.1655561729057062E-9	0.546617857984606	-702.6049530395467	3830.2978109299197	2184.7196134450855	2808.152115573346	395.70489034641616	548.6117728801711	36	1	26	8	10	0.19352268943396886	0.3046802582585185	0.30114913156546097	0.20064792074205082	
5510000	-10606.844676588247	-9839.334089767171	-767.5105868210761	-9839.334089767171	1672.2002417264775	2.6018969139031234	6.419364550527151E-5	0.528940145492787	6.229380836375919E-5	1.1105571891492233E-9	0.5256703138949751	-721.2555228518793	7507.234563914811	6554.463618412826	1508.5827146504967	4046.160770880465	1257.3826039652538	14	12	22	15	18	0.1934196247477672	0.3046802582585185	0.30531398345555805	0.19658613353815538	
5520000	-10648.91001095343	-9849.205101523266	-799.7049094301641	-9849.205101523266	2843.167509257778	2.6018969139031234	4.519388656151944E-5	0.57581400627476	4.2554273678885496E-5	7.755778336591296E-10	0.6170837852270963	-750.6428358656159	12857.05237021726	13854.102658424394	13371.016029460481	2722.7618404520217	2408.7889631217245	4	13	7	47	10	0.192740135176594	0.3107560690300182	0.2999176622552316	0.19658613353815538	
5530000	-10577.863091193045	-9834.085634620287	-743.7774565727582	-9834.085634620287	1132.5755989030115	2.6018969139031234	9.464568048703594E-5	0.6772415144344203	9.002219427795417E-5	3.558561995673665E-9	0.660479039765612	-698.2568197672157	3851.468900523437	5795.9029532311	6840.674737150791	2133.2985107000277	957.4082013176363	4	3	18	34	22	0.1917788794929195	0.30682238532659245	0.30481260164233187	0.19658613353815538	
5540000	-10688.403816552207	-9848.639634314673	-839.7641822375334	-9848.639634314673	2813.3607028789443	2.5952705120494817	3.093749255440976E-5	0.6945219123020786	2.9790472283899967E-5	3.9951536591379745E-10	0.6980596088369669	-789.8476240040048	17378.70376535832	21122.216324999954	9221.391385514597	2942.742839216883	2616.5150481899536	22	9	7	34	9	0.1917788794929195	0.32398490046531087	0.28765008650361346	0.19658613353815538	
5550000	-10658.009702925028	-9846.572597207713	-811.4371057173165	-9846.572597207713	1826.695509012383	2.5952705120494817	3.781230310536864E-5	0.563134249670571	3.9628961497163714E-5	3.98870179632724E-10	0.5445144096088033	-763.048580771045	12088.30610542596	15554.455195613336	15172.918206193568	2311.2266314810736	309.31946123587653	19	8	9	42	3	0.1917788794929195	0.29236626415321365	0.3183638576665206	0.19749099868734543	
5560000	-10602.747399852387	-9838.134620123286	-764.6127797291005	-9838.134620123286	1049.280618199157	2.801297967492035	5.75578874941707E-5	0.6231517970685501	5.700645734975494E-5	1.4099775911654466E-9	0.6723592331666474	-720.5983762649104	5058.657295092943	9680.364733807339	3079.1764802679427	977.2964101867551	17.090149712609442	18	14	18	29	2	0.1917788794929195	0.2950648981560187	0.3156652236637155	0.19749099868734543	
5570000	-10541.364713236462	-9834.224214018612	-707.1404992178498	-9834.224214018612	580.1818285064584	2.6090183852628273	1.1365436215113706E-4	0.6271563579249656	1.0979149735443335E-4	5.4945243576770594E-9	0.6711652975513133	-666.3348586883084	2566.4035627452085	5643.358491759256	1367.078098309549	493.01270900349454	3.1968959442448788	21	13	25	19	3	0.1917788794929195	0.2884994759608762	0.30496838571228	0.2147532588339234	
5580000	-10557.849931116676	-9839.591910543724	-718.2580205729515	-9839.591910543724	674.9944540712934	2.6090183852628273	9.22136038515962E-5	0.6263496971125104	8.850316880210053E-5	3.270777102328425E-9	0.6902889477674732	-674.6745728695321	4129.686522349784	4006.7302247584958	6153.695005046667	1086.6691489921618	2.775613327531801	11	9	7	51	3	0.18509924848714665	0.30222604548420456	0.30496838571228	0.20770632031636793	
5590000	-10591.86083596459	-9850.128343873474	-741.7324920911168	-9850.128343873474	789.510167767202	2.506747386099717	8.27605296146411E-5	0.7962090126883982	7.385474504426806E-5	4.630354312065587E-9	0.9610550878802673	-695.9889551247118	4679.062272540051	7875.905078218307	8696.824670152448	1222.4175266401087	13.7127751093173	10	15	7	46	3	0.18509924848714665	0.30222604548420456	0.30496838571228	0.20770632031636793	
5600000	-10586.491000383347	-9828.517624790773	-757.9733755925741	-9828.517624790773	941.8683945785117	2.6216425384761086	7.187799990747156E-5	0.758702483133692	6.629887105579478E-5	3.1886944130620813E-9	0.8556387189245157	-711.450381449574	3564.4240431328362	11006.55390127839	7654.775698312367	1294.2746667074296	159.90754367749705	14	7	12	45	3	0.18509924848714665	0.30222604548420456	0.30496838571228	0.20770632031636793	
5610000	-10649.462622494017	-9831.956435442653	-817.5061870513641	-9831.956435442653	1652.9410837517023	2.6216425384761086	3.465698633584805E-5	0.8452473756977091	3.222269283265664E-5	9.123931312438223E-10	0.9661374144489436	-772.0108082854222	14018.227206326685	1867.9830377027529	3111.828544851007	1785.4849542862917	22.18937929632474	35	4	31	8	3	0.18509924848714665	0.30222604548420456	0.30496838571228	0.20770632031636793	
5620000	-10732.937153780109	-9830.427344192833	-902.5098095872754	-9830.427344192833	4493.042964875933	2.5935618214939877	1.191378401925435E-5	0.5901967450033352	1.2439391644423956E-5	4.884421677781137E-11	0.6089438893570197	-850.2589228195477	22952.91269474559	51456.3544228703	10574.663282799851	6855.060229132654	125.81493730889636	12	19	18	29	3	0.18509924848714665	0.29179644618941514	0.32447263130810966	0.19863167401532772	
5630000	-10767.0545076761	-9843.537883721969	-923.5166239541309	-9843.537883721969	5750.170648838655	2.5935618214939877	9.890333349316356E-6	0.5106539303918441	1.006866690166723E-5	2.4613333526387884E-11	0.5245826051284226	-870.0431807534751	58944.62134195324	48197.33943058994	17463.23224166164	10845.811650660557	315.1123295368554	1	37	11	28	4	0.18509924848714665	0.29179644618941514	0.3203250583220512	0.20277924700138614	
5640000	-10707.148114463265	-9849.474770453788	-857.6733440094781	-9849.474770453788	2565.131452075285	2.5935618214939877	2.307280261508341E-5	0.5378517387520537	2.3185010438075977E-5	1.62100004144953E-10	0.5594194913869193	-807.3662431382664	47787.08905679835	17180.90382100943	8566.457893027986	5110.790213626151	152.24773514544688	6	43	7	21	4	0.19169432898733316	0.2995874746920032	0.3203250583220512	0.1883931379986116	
5650000	-10739.346242798736	-9842.769333008913	-896.5769097898236	-9842.769333008913	3925.422781251146	2.417624442261758	1.380375259592071E-5	0.5298501594428708	1.4495502725928218E-5	4.879670230616277E-11	0.49916834495490336	-841.5021119154344	46465.62780528448	9303.176714147412	34056.13845260842	14800.153843546377	4102.971905792982	9	7	18	18	29	0.19169432898733316	0.3060709772148687	0.3047317256447728	0.19750296815302457	
5660000	-10688.937651103624	-9831.333701726111	-857.6039493775124	-9831.333701726111	2546.7503754988734	3.0000704836189436	2.6339571812836667E-5	0.6442963259754766	2.632851017880242E-5	2.582369875859406E-10	0.6194188573537205	-807.9335938876803	10169.02604147626	8887.281214726405	10004.502774308803	9598.64391160073	3334.175370074479	12	1	27	10	31	0.18733695365407205	0.3060709772148687	0.3090891009780339	0.19750296815302457	
5670000	-10697.317829517879	-9846.719941048992	-850.5978884688859	-9846.719941048992	2899.5622769577167	2.7151339905112857	2.3806927183925593E-5	0.5133460408373317	2.4087784566701067E-5	1.4006072363095452E-10	0.5173828087936059	-802.7376085113452	23049.803765464283	19507.406517739815	4395.385118344385	2623.2180305693973	197.38930385354251	28	15	15	20	3	0.19374031764089697	0.3060709772148687	0.3090891009780339	0.19109960416619964	
5680000	-10756.210938060096	-9840.855194603939	-915.3557434561578	-9840.855194603939	6213.866333056331	2.463845032134162	1.064598700571637E-5	0.5115805139597309	1.0361217143385066E-5	2.7449927231278817E-11	0.5117673404547949	-862.2571542440878	44430.54961986137	8802.434914197052	28830.914991657784	6660.473949731174	321.79482014332035	36	7	5	30	3	0.18229211103782741	0.3060709772148687	0.3131072290055394	0.1985296827417637	
5690000	-10845.700543904692	-9841.621374997818	-1004.0791689068736	-9841.621374997818	17434.57779236984	2.509921457823781	4.043178181203777E-6	0.47509169412335306	3.850249880961437E-6	3.70457305272706E-12	0.4812146151501404	-947.1191352737179	116096.30040662957	110532.65553386549	40042.82065849499	20209.68141924762	355.24439520388205	28	12	8	30	3	0.18229211103782741	0.3060709772148687	0.3131072290055394	0.1985296827417637	
5700000	-10816.370666026663	-9842.764764055739	-973.6059019709254	-9842.764764055739	11845.755250865346	2.561173190197114	5.8978234824093676E-6	0.609728248847647	5.2754410549301485E-6	1.1381037332929149E-11	0.6150264202032298	-919.8000653108191	73484.0373981939	33195.200601222845	12450.7007823031	13196.531914523546	276.8636583143161	47	4	4	23	3	0.19705518436486266	0.2939653362766919	0.3071123012853734	0.20186717807307117	
5710000	-10733.289211677466	-9831.915991301319	-901.3732203761473	-9831.915991301319	5235.422596862324	2.6220666790724847	1.1568096164435547E-5	0.538768416331251	1.1765599494035573E-5	3.5367554352470053E-11	0.516253209674451	-851.7636869854957	29004.21509496294	2416.538406681201	5800.670825023135	6846.222193308438	1141.9248707047545	51	15	2	10	3	0.19705518436486266	0.2939653362766919	0.30668961776803455	0.20228986159041007	
5720000	-10823.196268179821	-9831.078487713017	-992.1177804668038	-9831.078487713017	15284.112905442124	2.698475518914605	4.1874317900947206E-6	0.5958867507385505	4.398833254707444E-6	6.8078339786409925E-12	0.605974067162069	-935.7768616673194	109905.32931761476	38593.29610559288	6232.919637908747	18896.53178480451	5125.378377499721	48	1	6	23	3	0.19705518436486266	0.29646225378483004	0.30946019142419956	0.19702237042610696	
5730000	-10807.03720574732	-9836.208038820352	-970.8291669269679	-9836.208038820352	10778.949730983502	2.579435732890295	5.153919056475792E-6	0.559604102693488	5.835935704782315E-6	8.721919132037112E-12	0.5750014706652833	-917.227455055838	62289.937221252156	7038.520782922118	9004.944178400297	13900.652221312132	15081.936727037832	46	5	9	11	10	0.18904323893972638	0.29646225378483004	0.30946019142419956	0.20503431585124324	
5740000	-10764.907747623338	-9842.051551732799	-922.8561958905394	-9842.051551732799	6061.316776759397	2.446578548351867	9.324155294429892E-6	0.5413623606587386	9.962513102098957E-6	2.8819691159408166E-11	0.5639761718653469	-870.9618096837738	49431.08545015239	14102.415158923859	4170.387601431834	10866.985109431347	256.8232429728867	49	3	24	2	3	0.18904323893972638	0.3005013626289646	0.30946019142419956	0.20099520700710866	
5750000	-10676.435570884827	-9837.201581475945	-839.2339894088823	-9837.201581475945	3051.1376259891936	2.8068413600826316	2.689298138253682E-5	0.5909176510236703	2.7955434512469932E-5	3.5409602852054197E-10	0.6669278058582296	-794.5831267200504	15028.413099008645	2825.950249003046	1852.5393620280117	1565.6601135816934	1114.0616692401848	46	16	17	1	1	0.19609778342851442	0.3053600806308653	0.3046014734222989	0.19394066251832062	
5760000	-10669.789638659646	-9855.607420004137	-814.1822186555092	-9855.607420004137	3758.2829738987593	2.524141573021803	3.49025284882754E-5	0.5862254429828687	3.388060429352008E-5	5.629127217759823E-10	0.6599449720488881	-766.5393087919978	11342.501753442775	14000.124433991748	890.0416677349782	2310.437878073413	2138.8465745425788	34	14	16	3	14	0.19609778342851442	0.31307354925882763	0.3046014734222989	0.18622719389035827	
5770000	-10734.18683675647	-9843.399334611224	-890.7875021452448	-9843.399334611224	6335.867304634243	2.5619741191185192	1.3626739074820066E-5	0.4922201384167092	1.4548507848126142E-5	4.6949767020118666E-11	0.48869800287406856	-841.7423099015422	29304.360815232692	10732.303976369501	3773.2424877005164	5085.81726304824	3064.0992986277392	43	7	19	1	11	0.19609778342851442	0.31307354925882763	0.3046014734222989	0.18622719389035827	
5780000	-10747.759826482297	-9836.69321871897	-911.0666077633263	-9836.69321871897	6714.488043615617	2.6691573889777507	1.0571440186931579E-5	0.5452388196065229	1.1653620044647679E-5	4.045547540712344E-11	0.5840450334355501	-862.7472821742316	31362.896988892764	9362.888283693792	5602.812918218811	2950.6082587167084	1306.1188419581877	48	1	18	11	3	0.19609778342851442	0.31307354925882763	0.2952140146058179	0.19561465270683925	
5790000	-10747.871455517223	-9852.551503052879	-895.3199524643451	-9852.551503052879	6329.516091576157	2.6810317287165044	1.4273999437839216E-5	0.5611230074562373	1.4874116885013802E-5	7.562127907902417E-11	0.5913916503308363	-845.3781239289495	22263.793343914367	17429.110526244338	10977.403021247575	5103.010523647921	2018.4210690938874	38	3	2	26	12	0.18571977075349522	0.30875001668456376	0.3035923862002218	0.20193782636171848	
5800000	-10681.599546160904	-9854.790219200164	-826.8093269607394	-9854.790219200164	2056.828562819456	2.565272550127247	2.765827480944276E-5	0.5106630006614742	3.142340370653624E-5	2.384715588677789E-10	0.5426812032275521	-781.2371763423499	12070.003303887333	1101.8157332290598	2566.9303123619306	3349.6704256205026	857.0016406374809	43	11	4	21	2	0.18571977075349522	0.30875001668456376	0.3035923862002218	0.20193782636171848	
5810000	-10672.96471437862	-9861.5807469911	-811.3839673875208	-9861.5807469911	1875.3668258710322	2.7254817081465803	3.5993539851489E-5	0.4260320550895823	3.849113462240987E-5	2.6100443102631795E-10	0.4425801310095344	-767.6263046015303	10818.374754342505	2536.4582325685474	1498.3650518108223	1336.0496453325172	2055.629458969675	39	13	1	6	22	0.18571977075349522	0.3199671319076491	0.3035923862002218	0.19072071113863315	
5820000	-10656.542006716943	-9865.304002084673	-791.2380046322701	-9865.304002084673	1675.049593212578	2.5549050480600854	4.3806470488221266E-5	0.4172719740315117	4.7327099006388126E-5	4.538910510496851E-10	0.463147491353969	-748.475967893066	9494.673464585649	1450.844235199289	2466.039778757521	1038.7174998084756	680.4967855535032	38	3	23	2	15	0.2122085168123618	0.2955605855068284	0.3035923862002218	0.18863851148058725	
5830000	-10634.970155636196	-9847.333799691414	-787.636355944781	-9847.333799691414	1856.7832055756674	2.744369203096332	4.0830891782662344E-5	0.4858266610488922	4.545758766134884E-5	5.149666048439766E-10	0.5281756675408011	-743.2280376279457	11633.613796843474	2163.006674971002	4104.1051191904735	793.6286437026115	740.162747232238	38	21	4	16	2	0.20254980836594777	0.29982758142296806	0.3066188440635919	0.19100376614749145	
5840000	-10654.07817069061	-9847.847007004724	-806.2311636858843	-9847.847007004724	1646.6956444154425	2.5117857930720247	3.7542439435451786E-5	0.5080397870491022	4.1452098002838506E-5	4.6181589931442226E-10	0.5470315917318831	-759.2555649988575	14279.323309870328	17273.955771255154	3198.7369394238704	282.65521103031335	874.9006472648136	42	2	19	2	16	0.19158165926893142	0.29228429781245807	0.31512468128751503	0.20100936163109467	
5850000	-10744.140464839042	-9841.043133296716	-903.0973315423253	-9841.043133296716	6481.604534095071	2.8948619819803647	1.0852615331024312E-5	0.5766050536596456	1.2383705681548386E-5	5.6259833661428625E-11	0.6784276809285631	-852.1163946937024	56954.116785630795	4229.297697258272	6345.156400841853	4478.8486212390335	5002.466973773642	37	17	16	3	8	0.20832502126425825	0.2921525929117108	0.31180431783709384	0.18771806798693624	
5860000	-10690.35234958844	-9849.305522289806	-841.0468272986344	-9849.305522289806	3606.531823599734	2.885464132072212	2.427811809962748E-5	0.5301221530380198	2.5805047632160526E-5	1.8143974019823125E-10	0.5330992361165564	-793.3322236499794	28454.77876207731	3754.818447875842	1413.3063411042822	3503.544934670983	1967.8006838043964	35	6	2	22	16	0.18762228578977258	0.3128553283861965	0.31180431783709384	0.18771806798693624	
5870000	-10679.87740790381	-9826.991272410238	-852.8861354935722	-9826.991272410238	3634.084388540743	2.885464132072212	2.0693596855099652E-5	0.603881576917087	2.281850302194212E-5	1.5421216701304947E-10	0.6045697741774922	-804.6468751299566	26795.888443024436	5798.4692473730975	2629.3195155074845	3679.1480660839684	2822.965885964244	35	2	10	27	7	0.17285562161327256	0.3128553283861965	0.31180431783709384	0.20248473216343627	
5880000	-10678.239476055169	-9846.005310833618	-832.2341652215514	-9846.005310833618	3827.523306848898	2.6624498851776814	2.5916619563557963E-5	0.5385999802793626	2.7165761285918326E-5	2.828241400239379E-10	0.6230727325508006	-783.3487320484522	8823.305674303418	25792.673871475283	3582.995082215138	1130.2485305600371	2271.805308324167	13	22	17	1	28	0.1931034456559401	0.30478300800342206	0.31180431783709384	0.19030922850354315	
5890000	-10653.310339221664	-9832.418928509127	-820.8914107125371	-9832.418928509127	2815.5110168094848	2.579399715926772	3.2289920668187563E-5	0.6752510728673863	3.372397568921196E-5	4.1806106243821993E-10	0.6442858732801134	-767.9543216559254	8107.104469607003	15159.399591628147	33891.11681790394	17262.935940624626	2090.4129213501806	4	4	9	21	43	0.18923447611185198	0.28786903699680605	0.31180431783709384	0.21109216905424727	
5900000	-10689.074083080159	-9842.402273101416	-846.671809978743	-9842.402273101416	3339.8783299832303	2.7718242946572116	2.3547134175224442E-5	0.6487575265327388	2.355361539070637E-5	2.3375015804356475E-10	0.654932380321846	-793.3421631651722	22195.357736692327	26412.957594064243	54100.34758977116	1574.2745742742572	1944.7892234963676	27	11	1	8	34	0.19786763540487806	0.2899728220598069	0.31180431783709384	0.20035522469822034	
5910000	-10683.926632316998	-9847.46943184111	-836.4572004758879	-9847.46943184111	3264.752811840643	2.624196141011997	2.345536860224381E-5	0.4528877719782679	2.4065290481500803E-5	1.1302186362252324E-10	0.4477110908692439	-783.2772681941517	28629.472792386205	19625.768248865003	16228.031708161145	26959.11642138566	1715.9861613507446	1	4	7	24	45	0.196139744297018	0.3062504154731408	0.31525532982879356	0.18235451040104675	
5920000	-10621.1209467172	-9834.534434008396	-786.5865127088042	-9834.534434008396	2130.4526826513343	2.3465373635483027	3.738345693085648E-5	0.48864544571272645	3.967834971421324E-5	3.6852547257606816E-10	0.5128725408164945	-736.7846300023504	5991.411824206385	3624.4657504084576	4576.495939086902	19671.29187250317	1344.0864639901815	2	12	2	22	43	0.19058513009907802	0.2936593446253812	0.31525532982879356	0.20050019544674638	
5930000	-10595.742335829618	-9839.969458687485	-755.7728771421336	-9839.969458687485	1053.0397906979126	2.7418570351642475	6.909754999964107E-5	0.4943210045006456	6.80489080330006E-5	1.221612773369012E-9	0.5286825561392647	-708.8685792027806	2850.273247766714	9206.210759481593	7296.564109087134	4130.950686263561	937.2479668256182	10	12	12	2	45	0.19922358679067498	0.2936593446253812	0.3066168731371966	0.20050019544674638	
5940000	-10672.53072248686	-9824.926448825823	-847.604273661037	-9824.926448825823	3019.890303098189	2.426909358016545	2.7952244448788576E-5	0.7205172011476638	2.6287333400790758E-5	6.465986444561363E-10	0.9100205848330525	-796.0464904495411	18677.772666711033	7437.774952699237	18909.04276105611	8279.767490317981	2059.42621190805	7	2	26	18	28	0.19922358679067498	0.2936593446253812	0.3171516386694988	0.1899654299144442	
5950000	-10697.02157293522	-9857.93570759988	-839.0858653353413	-9857.93570759988	4153.972577165691	2.688393688099371	2.687709299208603E-5	0.661234192074429	2.4722989242910913E-5	4.2259825977960736E-10	0.7509772640308982	-785.6531054487117	5759.107496276463	19694.68485880143	29352.069187915156	19531.99228386319	2039.7395523274054	10	2	3	24	42	0.19122946927379278	0.29659079587932924	0.3171516386694988	0.19502809617737837	
5960000	-10691.430222251483	-9830.875614796692	-860.5546074547913	-9830.875614796692	5314.3621322627005	2.591309061249292	2.1974903481387533E-5	0.5944523593186444	2.2597984696105604E-5	2.396982194571674E-10	0.6586637799521852	-807.7629938064139	28083.992609436777	49560.98264885509	15410.852224154904	6810.500514643717	2638.172309920805	6	19	11	17	28	0.19122946927379278	0.3114330197293311	0.30230941481949697	0.19502809617737837	
5970000	-10719.21849607263	-9842.311719823943	-876.9067762486869	-9842.311719823943	7063.4771055372985	2.5877852066226636	1.5078494507819494E-5	0.5687295933161014	1.495433473085568E-5	1.0332346663548603E-10	0.6605835117759202	-825.2180979346256	25058.00605150575	53421.66824095827	5765.484722944464	3903.8345604296537	2603.1957810346653	20	15	15	12	19	0.19122946927379278	0.2945590437525944	0.3075686268965612	0.20664286007705082	
5980000	-10712.18232504315	-9838.068292209733	-874.1140328334162	-9838.068292209733	5619.7150226609665	2.6654620838430474	1.6169807594228515E-5	0.6905890553253567	1.5277985506319596E-5	1.1018090723712402E-10	0.6608105459699571	-822.8838176331307	27347.088618648264	33307.19466675703	4203.717805654085	5192.2586916217115	2268.656817359579	7	28	25	13	8	0.19631825410584014	0.30572129837003537	0.30871285427988865	0.18924759324423507	
5990000	-10825.273465644445	-9847.240240561838	-978.0332250826062	-9847.240240561838	14692.615799881152	2.7524323216215287	5.741605495229019E-6	0.6257335032006639	5.186649343111427E-6	1.0045292449925719E-11	0.6151106937724277	-919.6833796090652	33164.4537414117	126050.59926322664	7516.277488921795	18337.327325416016	8425.32519958683	7	29	6	24	15	0.19631825410584014	0.29643697909777467	0.3179971735521494	0.18924759324423507	
6000000	-10844.87283679806	-9836.372829041704	-1008.5000077563562	-9836.372829041704	17315.189062912323	2.5273869614344613	4.634745455826271E-6	0.6370410779971404	4.113979431273241E-6	7.530863496938124E-12	0.6647034414231447	-950.4747973828497	104076.48335546658	114756.22083295189	25692.51258981415	28043.247904225707	6039.254477251854	3	39	26	4	9	0.19631825410584014	0.31245971355876406	0.28825207306002393	0.2029699592753711	
6010000	-10783.0012870482	-9857.07820647826	-925.9230805699414	-9857.07820647826	6514.338458444165	2.5273869614344613	1.0959104187133303E-5	0.5181574404896157	1.038369088991893E-5	2.8151504982350878E-11	0.5166055990471291	-872.9111918764833	66266.51622189743	49555.05730160106	14638.79569748383	7147.240535896003	1194.43977114608	8	28	22	19	4	0.19718625841420234	0.31159170925040186	0.28825207306002393	0.2029699592753711	
6020000	-10711.143452517721	-9832.884173458966	-878.2592790587547	-9832.884173458966	4631.102162764167	2.5273869614344613	1.672202360512677E-5	0.5890969035837742	1.692712930047069E-5	7.277019776863586E-11	0.5431912463234759	-828.8373185146143	19184.808953585863	35631.31420414738	3613.61945313733	1529.363074876462	1883.7879226757577	12	28	32	4	5	0.1808643014600913	0.31159170925040186	0.30457403001413497	0.2029699592753711	
6030000	-10706.196557895219	-9829.181530024853	-877.0150278703662	-9829.181530024853	6029.601708115983	2.5136076761027604	1.794593364368915E-5	0.4948386656117118	1.6424794832572193E-5	7.289673375444311E-11	0.5208019491252383	-826.1369232334632	32691.594328452557	27235.633222877874	8240.349260020175	4001.5068678001394	4791.287973894932	21	14	3	20	23	0.18973285272602597	0.31159170925040186	0.2957054787482003	0.2029699592753711	
6040000	-10781.230546523844	-9837.3876944008	-943.842852123043	-9837.3876944008	13660.160674208633	2.5136076761027604	7.503381180770889E-6	0.5506216039644878	6.934114484428765E-6	1.685346025157646E-11	0.5651717518418022	-887.4733679744542	45070.91991060419	97673.67736375993	29337.696602563297	16556.48819402572	7842.334709608549	21	10	1	4	45	0.1891440786354422	0.3113615570240401	0.30058819497199535	0.19890616936852154	
6050000	-10750.195427158982	-9853.856194148038	-896.3392330109441	-9853.856194148038	7112.87361876899	2.6452726199995835	1.2787707188587836E-5	0.6118782212004236	1.2042817035343016E-5	6.468735750189166E-11	0.6276069529266689	-843.7651766117186	29717.499674537612	43993.08041551925	1503.568730558558	3640.787239946928	5941.735660179543	24	12	5	8	32	0.1891440786354422	0.316205464549892	0.29651593227945455	0.1981345245352104	
6060000	-10704.115046259481	-9845.72540997066	-858.3896362888212	-9845.72540997066	6369.052790549401	2.4864805392917706	1.8515337009564293E-5	0.5243678815140975	1.65128712555948E-5	1.0299567518055971E-10	0.5744994882094451	-807.1852130400281	13818.002041017351	41219.78923333778	2225.6028697212496	4754.7413719346305	1532.1315961070386	13	23	18	24	3	0.1891440786354422	0.316205464549892	0.29651593227945455	0.1981345245352104	
6070000	-10728.89573196866	-9849.692669203134	-879.2030627655259	-9849.692669203134	6584.452186519293	2.6816710686050342	1.213611070023014E-5	0.540227472258196	1.2115542538525334E-5	5.2184835948983217E-11	0.6074969692740809	-826.5532332075513	29940.36662543343	59544.027523101075	779.2527827728127	1935.305615159708	4570.041633195182	12	26	11	7	25	0.18415265687585122	0.31520244135575126	0.3025103772331863	0.1981345245352104	
6080000	-10716.548055738122	-9850.152835966426	-866.3952197716945	-9850.152835966426	4641.056692951951	2.7928011484176785	1.553254385319702E-5	0.5376739673790006	1.60850799015061E-5	9.101290378465521E-11	0.587808661678437	-815.6947633344039	27913.84404978936	30948.979147898266	1546.4172132346068	2504.3721736428984	4855.3450415631805	1	34	10	8	28	0.1942298539692894	0.31520244135575126	0.313016715727147	0.17755098894781152	
6090000	-10673.318556712127	-9837.274856037817	-836.0437006743098	-9837.274856037817	3198.1548654215576	2.718830443695129	2.2819422759148506E-5	0.5844584009076876	2.4378309183767648E-5	2.9749261040493047E-10	0.7534580776525379	-787.1606110928323	21568.34159194224	33026.15917998473	3358.928786988581	2289.00724673354	495.27342917279003	17	16	26	19	3	0.19283490060940855	0.3042894968284139	0.3184632533169155	0.18441234924526134	
6100000	-10592.700745198674	-9832.963612596517	-759.737132602156	-9832.963612596517	1352.221834260663	2.7686809759244353	5.56916449009689E-5	0.6351806551541733	5.854869073631506E-5	2.2882760767215124E-9	0.8198417105702754	-717.2540418983262	9070.392298323688	991.680273997199	1710.227828790602	965.0358449722314	308.7823736613768	34	17	11	16	3	0.19283490060940855	0.3042894968284139	0.3184632533169155	0.18441234924526134	
6110000	-10574.066408459526	-9833.558914935607	-740.5074935239198	-9833.558914935607	1097.751878348077	2.3481029169719037	7.319213536169549E-5	0.65865497454991	7.643131556360701E-5	2.790408360280369E-9	0.6824899244011366	-697.9965267306227	5610.508386088937	5307.270967209368	1004.6145025035574	797.383317227723	720.0933554264486	37	4	16	7	17	0.19283490060940855	0.29776451404781246	0.3184632533169155	0.19093733202586274	
6120000	-10648.94093375394	-9829.488646950438	-819.4522868035024	-9829.488646950438	2427.8252330662835	2.481614464577606	3.1994898229495624E-5	0.7623968761843819	3.2630005899328556E-5	8.169436899736561E-10	0.9373432701460142	-770.3741520596994	15850.492490501952	9382.557106208658	4323.247448386077	6453.052329976408	1719.6667049969192	35	2	5	2	37	0.18876656498876604	0.29776451404781246	0.322531588937558	0.19093733202586274	
6130000	-10659.864062575793	-9838.907574950723	-820.9564876250689	-9838.907574950723	2485.0758838014317	2.7610007283216507	2.4344273923755944E-5	0.6911543738214727	2.6122682823036637E-5	5.125324589973924E-10	0.8239178575048292	-770.4847470102293	4550.364615258077	29019.87074627891	2766.0672339049693	1983.2759656154062	270.71637531237667	11	19	5	45	1	0.199248064612701	0.2988896342663166	0.31205008931362305	0.1898122118073586	
6140000	-10633.58329049553	-9839.179510322163	-794.4037801733671	-9839.179510322163	1742.0422611645192	2.635662562920409	3.89094802802061E-5	0.6085569689589896	3.8673682086336164E-5	6.225129533610529E-10	0.6268356235306971	-740.7061571679027	8501.419310689012	50931.21647377826	21361.799822798537	1411.5375336230452	1242.473900585613	21	6	5	46	3	0.199248064612701	0.29164024572578634	0.3023549498584886	0.20675673980302328	
6150000	-10676.432684970203	-9847.033281381431	-829.3994035887713	-9847.033281381431	2909.336210311556	2.635662562920409	2.085362000677943E-5	0.5801406995264854	2.289630481861076E-5	1.8355674747566137E-10	0.6388785420770783	-776.5432757379442	17952.171980531588	22396.821578311003	63194.0001194001	2621.0125666223935	325.16506958797277	14	12	3	49	3	0.199248064612701	0.3012737733992144	0.3023549498584886	0.19712321212959522	
6160000	-10678.3502390588	-9829.296459651609	-849.0537794071922	-9829.296459651609	2942.2630757237503	2.635662562920409	1.89986058229258E-5	0.6685771440579938	2.1645635494029375E-5	1.6230139797754077E-10	0.63758928744657	-793.776290535801	24209.22491232832	75959.47000721653	60524.76006915409	3605.2982647425947	973.9386154565495	24	2	3	44	8	0.18305990681959475	0.3174619311923207	0.29759874253038604	0.20187941945769777	
6170000	-10677.915916341382	-9834.17337251743	-843.7425438239521	-9834.17337251743	4966.258323957966	2.6385221330805066	2.219616474094207E-5	0.7463891487323706	2.1203342628615536E-5	2.145167449537003E-10	0.6754248113498669	-789.5945319984144	38244.08246104474	27317.360941138562	53600.90434633003	2703.436746430155	1810.7935573290372	7	16	5	44	9	0.19101316522873094	0.3174619311923207	0.29759874253038604	0.19392616104856158	
6180000	-10633.93898594296	-9832.038347256928	-801.9006386860306	-9832.038347256928	2203.193477223837	2.6385221330805066	3.7133311032111496E-5	0.5659078442220041	3.835425580972014E-5	4.865193418237503E-10	0.6281676815010757	-752.4612322854961	8760.555643388941	15513.020779537119	26389.914837012526	1726.737839896722	726.851339573567	11	3	14	48	5	0.1804465701220123	0.30117088076306736	0.31388979295963937	0.20449275615528023	
6190000	-10580.02252144957	-9833.695089832974	-746.3274316165944	-9833.695089832974	1410.6717967423049	2.5709594741974193	7.24230249572927E-5	0.5569897391199276	6.960570963948205E-5	1.5940578383005538E-9	0.5829384301579663	-700.2441288540991	6326.348621962223	5067.822727431364	11604.396946925524	1122.6727063678206	552.8250150285397	15	4	12	40	10	0.18108928510133418	0.30117088076306736	0.31388979295963937	0.20385004117595834	
6200000	-10683.930117474654	-9863.015875709169	-820.914241765486	-9863.015875709169	2198.180812130593	2.5709594741974193	3.000473268582844E-5	0.4148629800626199	3.1646242525182454E-5	1.4986854424938612E-10	0.40779824125344905	-770.4690423488364	22711.064059641536	36182.64729557133	13546.950993530492	2552.5830521114417	2286.186197104358	24	6	2	43	6	0.19949622806434344	0.2827639378000581	0.31652782048928535	0.20121201364631233	
6210000	-10668.053228659175	-9841.260618470928	-826.7926101882476	-9841.260618470928	2963.382099676414	2.551000248199971	2.8972606051371126E-5	0.6412827063179637	2.856317648720402E-5	3.860079706569477E-10	0.7065491285769243	-775.4386504071603	11662.386421103198	30600.550668498847	10903.103309878688	6777.2325362613265	2127.540483321341	24	5	6	2	44	0.19949622806434344	0.2827639378000581	0.31652782048928535	0.20121201364631233	
6220000	-10734.644180500902	-9853.403588390996	-881.2405921099046	-9853.403588390996	4137.154609986187	2.8751418825244865	1.8689618093280714E-5	0.5671244063604366	1.8613932281721246E-5	1.203186845040024E-10	0.6014108568773405	-827.0596776459199	10494.642289191475	15128.621336476854	56007.75416826451	10849.860482268981	3744.2385679997215	1	17	11	9	43	0.20750586032371154	0.2827639378000581	0.31652782048928535	0.19320238138694423	
6230000	-10705.945170533083	-9832.579641575276	-873.3655289578066	-9832.579641575276	3830.846666655123	2.5325531888336523	2.1035605339832118E-5	0.6581314086364223	1.9503786664029293E-5	2.3289247646388513E-10	0.756835062093766	-819.8264677581627	14418.806527665134	29066.58754327087	28820.67306071844	16939.113750847446	3311.734358926356	2	22	10	9	38	0.18320027217626253	0.312926458079864	0.31652782048928535	0.1873454492545873	
6240000	-10709.315274498334	-9859.17577663614	-850.1394978621938	-9859.17577663614	3167.4771080095343	2.5330831534792857	2.3824406996461633E-5	0.4370926256785224	2.4448861500100516E-5	1.3248749563567164E-10	0.4846510914205933	-798.9101923436419	13800.737947932166	11834.07976795089	33486.635185459076	4149.6398417286555	2820.13599795301	7	16	18	10	30	0.19702399551033584	0.30332177088365775	0.3123087843514183	0.1873454492545873	
6250000	-10636.462213976916	-9842.583211454463	-793.8790025224529	-9842.583211454463	1822.9723304702902	2.6764949594090828	4.728843344483207E-5	0.5227444895231966	4.7305500067236326E-5	8.356342330616872E-10	0.5912442643501543	-747.762209646196	5119.585721892167	13113.093924190405	6235.564514214979	1406.3908724215448	561.2737370785616	16	15	17	25	8	0.1961016468328208	0.2887787080207653	0.3037426889647397	0.21137695618167335	
6260000	-10718.47468650817	-9841.02066306548	-877.4540234426906	-9841.02066306548	6103.058623202557	2.6403338142432	1.8707261401836445E-5	0.5866084218583193	1.751141189727664E-5	1.5669110639752763E-10	0.6603933471800387	-823.3119097507368	21903.34006939521	31424.97612985	59064.779116546444	7688.443330727866	2362.9372250789797	23	17	1	16	24	0.18750185620565601	0.29737849864793003	0.32251706715720696	0.19260257798920613	
6270000	-10677.42594403995	-9842.469515349709	-834.9564286902398	-9842.469515349709	3134.587206829903	2.5002938396213374	2.809169005292805E-5	0.5056542250744944	2.8547598314105443E-5	2.2289703950900544E-10	0.5246169340689181	-786.935607889142	17522.776717404515	11667.109283429392	8546.43277437543	2988.6221134364287	1585.2973153956884	5	31	6	20	19	0.18750185620565601	0.31258166763272405	0.31074011254362605	0.18917636361799303	
6280000	-10763.210546500679	-9852.384225841943	-910.8263206587354	-9852.384225841943	12389.792648714174	2.586279692206011	1.1903082365441047E-5	0.7176179781263125	1.1031250858183027E-5	7.467702355227586E-11	0.7317843216606069	-858.1566006047921	36197.46529111866	48898.522220006635	7792.991843809405	3853.314932934091	4347.771088151666	27	15	3	21	15	0.1978475470382858	0.31220724095626684	0.31074011254362605	0.17920509946182042	
6290000	-10768.61731363443	-9852.345781366153	-916.2715322682756	-9852.345781366153	11078.494235025519	2.614346130265283	9.89108025201434E-6	0.6724057932298029	1.0527328658774958E-5	4.227812149490281E-11	0.6394105572319048	-863.148665379064	26789.36063886834	34315.137041847156	30276.780064762544	4333.362832765182	3896.7251300433654	16	1	23	31	10	0.1978475470382858	0.3002064143994862	0.322413970451445	0.17953206811078212	
6300000	-10695.012998372222	-9846.406380156972	-848.6066182152508	-9846.406380156972	4042.294209774753	3.2143070284004134	2.1748444895994877E-5	0.5757665280508373	2.3220001687134798E-5	2.0805253740610208E-10	0.6021551173466669	-796.3475069843594	17662.765870564755	44959.55211068517	16354.388156167019	3655.3723431477483	2439.8354843155735	26	1	11	32	11	0.18694008012555327	0.30792115130038444	0.3068230974692139	0.19831567110484755	
6310000	-10761.893661092285	-9859.389814283735	-902.5038468085503	-9859.389814283735	9486.711430029387	2.877495994651269	1.2129634336520357E-5	0.5409052073985279	1.1813756860393652E-5	4.5209804230858375E-11	0.5500587404477527	-850.8705860426473	30224.5618218291	34195.146866131	4187.356191153102	6830.789953000391	3171.9984467699906	41	1	5	7	27	0.18333236360008268	0.31277213389600045	0.3103979673537466	0.1934975351501694	
6320000	-10739.080180674457	-9824.852718052041	-914.2274626224157	-9824.852718052041	11399.895604728026	2.475490505995556	1.2959861129654169E-5	0.7027852636662546	1.0567932745690512E-5	7.350786936285125E-11	0.7480242938750251	-859.225129246287	32820.717752813754	48599.96371716423	51479.65017362444	5893.942909385083	4658.50796476	13	12	18	3	35	0.1914577115311872	0.3116485094836435	0.303396243834999	0.1934975351501694	
6330000	-10701.870198089271	-9843.938449089419	-857.9317489998526	-9843.938449089419	3709.6315088970596	2.475490505995556	2.23886695442823E-5	0.6392940076042369	2.2000183628189653E-5	2.472966830135076E-10	0.70265103183439	-803.9491276354929	46416.63914277837	17919.181877100633	10560.212033174383	22373.03177227476	2142.4956674788264	13	15	1	14	38	0.1914577115311872	0.3116485094836435	0.303396243834999	0.1934975351501694	
6340000	-10788.605868711791	-9850.013760991133	-938.5921077206592	-9850.013760991133	14850.442679434445	2.4895498442897734	8.465753606230341E-6	0.5324950525588337	8.143807601768937E-6	2.2126355256592313E-11	0.5530706593762669	-881.9664608624497	31987.80554972219	51948.85706036363	37102.69169545077	50836.91164168086	4356.967370462733	2	14	17	16	32	0.1914577115311872	0.3201696189495828	0.30611139756013955	0.18226127195908953	
6350000	-10753.824263419026	-9829.979735378747	-923.8445280402788	-9829.979735378747	9392.978488660332	2.468678397072175	1.0375349104434027E-5	0.4812205722280693	1.0488870394102587E-5	3.364036377382757E-11	0.5630998028702024	-869.3153239829797	30323.449164994916	36409.77015104262	25845.373128055915	30384.586546100876	4217.663919061284	8	21	16	5	31	0.20087466334046394	0.2976399018943291	0.304319948859604	0.197165485905602	
6360000	-10782.051183256575	-9839.767168304934	-942.2840149516416	-9839.767168304934	13362.605102158306	2.4022397062214598	7.833866483606419E-6	0.6400787793537813	7.89030739674217E-6	3.082546365581066E-11	0.6712482148298962	-886.0001361834778	27485.86465579854	39308.368169944	57009.74227783703	31951.98595796339	9436.194286173797	1	19	4	27	30	0.1984920802177086	0.3037724615966081	0.30056997228008037	0.197165485905602	
6370000	-10801.068581809037	-9843.35335455834	-957.715227250698	-9843.35335455834	15961.54491722913	2.478839529399888	6.447282140302115E-6	0.5978078084686825	6.375800871927487E-6	1.4609076544760454E-11	0.599961138218294	-898.6539863207363	68265.60056517733	66592.23406148347	103076.99136468518	53307.62533897911	7210.992501978337	15	6	7	20	33	0.1984920802177086	0.31208806495567504	0.2922543689210134	0.197165485905602	
6380000	-10822.579501305889	-9849.31821711042	-973.2612841954693	-9849.31821711042	14980.570416820086	2.7075397902116807	5.9918687199503615E-6	0.6438582431065251	6.520373169225828E-6	2.27504388053872E-11	0.7237745387006027	-914.5292188571299	56675.025935123405	79418.05233169244	109530.89819884917	23769.320445813115	13116.85647544622	6	17	19	9	30	0.18162165947670808	0.3289584856966755	0.2922543689210134	0.197165485905602	
6390000	-10745.671285384855	-9863.269188100878	-882.4020972839769	-9863.269188100878	5740.284293696787	2.7067880836980116	1.4955001172461388E-5	0.4201232436035874	1.5647772059673562E-5	4.5394910919319784E-11	0.4311456045687631	-827.9937262323979	20128.673164679876	77261.0443953678	16556.00191201115	9496.431801721414	2724.5932538159195	30	3	14	11	23	0.18114270207159527	0.3289584856966755	0.2927333263261262	0.197165485905602	
6400000	-10783.431454759531	-9854.235061836393	-929.1963929231391	-9854.235061836393	8234.945353765785	2.6611077803178875	9.501518046863592E-6	0.5334551488952175	9.330885364134429E-6	2.473879690802935E-11	0.5413807514325463	-875.9686465546794	33463.745227681524	53222.1626199469	14247.312728731269	5852.540803463623	6227.5111448698	2	34	9	24	12	0.18526864503906643	0.3338054506028769	0.2837604184524536	0.197165485905602	
6410000	-10782.177384019036	-9836.849538090943	-945.3278459280937	-9836.849538090943	11654.725991298767	2.6101410229378614	7.239211093371916E-6	0.5422826955070541	7.4946403762179485E-6	2.5054789905357367E-11	0.6569169855541294	-890.5883847267633	39600.340859781274	57737.75242747321	21177.47507328507	15176.768583894907	7954.093728219507	18	17	2	5	39	0.19980194779417382	0.3192721478477695	0.2837604184524536	0.197165485905602	
6420000	-10761.005440652507	-9861.074594217362	-899.9308464351458	-9861.074594217362	5616.226910458689	2.4846210165182105	1.394223760903327E-5	0.4661299501237823	1.3776705788918354E-5	4.423801381215295E-11	0.47883682760264645	-845.5051362725142	13266.891369156974	35790.85037855264	25494.871334855547	31429.373727225575	5565.132317141007	13	16	3	14	35	0.19980194779417382	0.30533226264312574	0.29864788859257774	0.19621790097012165	
6430000	-10747.064723399644	-9861.406612900435	-885.6581104992091	-9861.406612900435	6431.360014622979	2.4846210165182105	1.630824871908506E-5	0.4081317823528177	1.5601269460226225E-5	5.421220339930256E-11	0.4606192486761766	-833.2353644135993	30619.422321150207	29869.35339386448	12192.817342428098	16537.20441174962	2941.7003820262757	28	2	9	7	35	0.2004984339906028	0.30618208543641173	0.29710157960286276	0.19621790097012165	
6440000	-10738.117157144821	-9847.805380448202	-890.3117766966188	-9847.805380448202	7045.767628008515	2.6656392287738773	1.569142489232718E-5	0.518320900147858	1.4720422079734273E-5	6.126446824920044E-11	0.5103559730810798	-836.3193202642186	45293.576181169316	36158.76627755725	24809.070430018255	16423.910834034385	3237.140354521997	24	10	3	10	34	0.2004984339906028	0.30618208543641173	0.29710157960286276	0.19621790097012165	
6450000	-10767.38493850828	-9858.880521548597	-908.5044169596825	-9858.880521548597	11599.793287563076	2.428051902395058	1.2679755147676254E-5	0.4848695509440353	1.097847354917895E-5	3.5783362080018855E-11	0.5035259975800226	-855.2704203786592	47792.95635949221	53779.610681120364	23320.869190887854	4548.0709144764105	4003.960359307498	11	4	29	9	28	0.19429420906799236	0.2857173336228401	0.3186124771529761	0.20137598015619046	
6460000	-10700.668743266962	-9828.273508458038	-872.3952348089248	-9828.273508458038	6129.040632727216	2.389062464971517	1.623901311276497E-5	0.6720828008503817	1.5944846993392986E-5	1.4553628970854186E-10	0.7168103090515544	-815.1618295672315	12219.985270012588	67103.8515215185	15712.727912909784	22341.934166791078	3800.2730799454866	9	5	21	6	40	0.19429420906799236	0.30755549222290457	0.30714069118221493	0.19100960752688712	
6470000	-10786.154783112259	-9835.066666400717	-951.0881167115415	-9835.066666400717	15198.56904011256	2.6729394387259604	6.808082063126122E-6	0.555465258384471	6.8742760952366676E-6	1.5387980329988957E-11	0.5730923243992447	-893.2141038262597	32260.3002976809	67407.84611168235	21062.956299529098	54038.897641685995	8335.82252902075	2	23	6	8	42	0.19562595229488491	0.30755549222290457	0.29226022261610973	0.20455833286609978	
6480000	-10808.533953920109	-9843.25064333424	-965.2833105858674	-9843.25064333424	13512.690521800461	2.5053420372633655	6.1800949376943325E-6	0.574514045763201	6.243964453628453E-6	1.15280851713178E-11	0.5527986145878808	-909.7769462814975	38222.03270357362	86858.019994209	18966.210897892837	11530.023784809138	8182.606771495629	9	35	4	16	17	0.1977061250510282	0.27705023886872937	0.3206853032141416	0.20455833286609978	
6490000	-10801.548124243187	-9869.740899299615	-931.8072249435721	-9869.740899299615	9809.537316744712	2.6358837235546093	9.39867267794981E-6	0.5634289213703995	9.17400619488954E-6	2.7670589403504907E-11	0.5911761453449155	-876.0783883393634	113221.12433591475	40365.75719122843	27573.363851273138	14526.418973400878	6431.007717902982	1	37	2	9	32	0.1994256705777632	0.27705023886872937	0.3204915102571559	0.2030325802963505	
6500000	-10739.460915259828	-9837.32116589198	-902.139749367847	-9837.32116589198	5685.63006830658	2.5374966174882676	1.625346298062963E-5	0.6313064024215239	1.5020449614981134E-5	9.467358137361094E-11	0.6731595109931384	-850.5439432316822	54990.040430096684	22617.606830589528	6235.588252595636	1288.839511683229	3507.688900754753	14	35	10	4	18	0.19626804805436276	0.31077706160702256	0.29395954439313987	0.19899534594547374	
6510000	-10718.422310017137	-9839.87710628515	-878.5452037319864	-9839.87710628515	7524.949923841739	2.5374966174882676	1.9387300248626244E-5	0.6041872943375013	1.621303094495802E-5	1.04108941248078E-10	0.5764445915697484	-829.8445111133624	11730.28921265506	19223.984408025724	4320.866404587617	2936.3406202049327	3124.681278198877	4	40	34	2	1	0.20552197579712425	0.29707854287602087	0.2984041353813801	0.19899534594547374	
6520000	-10772.278425081808	-9835.382721603459	-936.8957034783482	-9835.382721603459	11017.593094180353	2.5374966174882676	1.0331369037027892E-5	0.644346358484941	8.672799304485551E-6	3.762522101853719E-11	0.6613949036988385	-883.4334862509877	28938.177965918854	39369.95367858469	13883.597802960883	9393.530379887252	9312.764327006813	8	41	3	7	22	0.20552197579712425	0.2968355008340804	0.2986471774233206	0.19899534594547374	
6530000	-10739.349043430677	-9839.769139089954	-899.579904340722	-9839.769139089954	9237.238496312793	2.600691211767698	1.7173846426900252E-5	0.8238541659964995	1.2803456541330452E-5	1.2376339205415093E-10	0.7958238799706213	-847.1259204328946	18279.687649106105	31938.80033122453	3175.831390667486	7076.355183658493	4086.3566822947287	5	44	12	10	10	0.1891022951339414	0.30509127016136084	0.3150668580865034	0.1907395766181933	
6540000	-10644.110610749673	-9839.32213579839	-804.7884749512826	-9839.32213579839	2595.648515834755	2.4636132881263793	4.794508535355092E-5	0.6685642206796604	3.7180465159837663E-5	7.891142512617437E-10	0.6686456198048464	-760.3130773674847	4254.352500251037	8123.787294549098	1995.1740326636043	1284.302112454981	1137.215270149846	5	41	19	3	13	0.18031163163111613	0.30509127016136084	0.3150668580865034	0.19953024012101855	
6550000	-10669.241979680393	-9854.19010789725	-815.0518717831444	-9854.19010789725	2526.8670254859344	2.458558506315356	3.170261750651187E-5	0.4429870320193984	3.231922184498113E-5	2.426518816122705E-10	0.4720250074463535	-765.7110339529788	6852.140296825034	10395.64208682384	6542.87356495946	14606.291632124454	1960.146105845974	1	13	1	26	40	0.19884572393135472	0.30342865682220127	0.29678191108852653	0.20094370815791643	
6560000	-10662.990219904841	-9846.323486067791	-816.6667338370494	-9846.323486067791	1752.198084384338	2.6216452990530694	4.0240376645596515E-5	0.5286793457506768	4.060791508438813E-5	4.66422363791027E-10	0.5393456117320878	-763.3924262682474	7441.49916505469	8205.764211026826	37453.032162762065	16624.057508321035	2759.3358383906543	9	14	1	13	44	0.1821953637510147	0.31513196203060995	0.31296880674892896	0.18970386746944543	
6570000	-10704.857590487982	-9863.30130440065	-841.5562860873322	-9863.30130440065	3056.9685123615964	2.9177722038173663	2.4655287194576287E-5	0.5402982561085682	2.5149678308522793E-5	1.7094617423704116E-10	0.5364434655052002	-792.5806485687793	15209.942359736351	10971.707212245707	8879.668795110098	5820.191138541969	2397.6690133353773	35	5	1	11	29	0.1821953637510147	0.30012713088646364	0.31296880674892896	0.20470869861359176	
6580000	-10728.48354656198	-9838.28732698418	-890.1962195778005	-9838.28732698418	5696.145522318442	2.5677446018999	1.4149955756999596E-5	0.6285798038323129	1.4180818769054136E-5	9.208396951299409E-11	0.6973848057071211	-841.5426583655415	24553.054931515348	8864.194866920534	1978.2856972316324	4265.286353591669	1839.006696589766	49	7	4	18	3	0.1797130223734544	0.31597468451571814	0.30309142309245596	0.20122087001837058	
6590000	-10741.691758984634	-9854.936058336127	-886.7557006485075	-9854.936058336127	3683.3646703885515	2.5677446018999	1.413395075371526E-5	0.6650978749249519	1.54761637938088E-5	1.0586712536972622E-10	0.715868924769499	-836.666129424277	33323.82067313138	22369.615330153698	3592.751517581455	3677.667753813126	2373.049026614607	17	29	27	6	2	0.1866567454648812	0.31760168238123704	0.30994121697681043	0.18580035517707041	
6600000	-10661.142424517328	-9845.070850685332	-816.0715738319955	-9845.070850685332	1735.407820137059	2.5677446018999	3.5083375437096284E-5	0.6903526892570928	4.035841649851435E-5	5.797562639345734E-10	0.6838457778569466	-768.7139905701027	15950.679213120184	4668.329704328558	6463.833221604886	1557.9307811270146	1681.4104437852895	26	21	3	25	6	0.19538660819301362	0.30978414285072564	0.3189445123666797	0.1758847365895801	
6610000	-10761.096901945823	-9853.476209400533	-907.6206925452896	-9853.476209400533	4859.65427819949	2.6979827505782437	1.1829039139785207E-5	0.6077547981011169	1.2745005284953472E-5	5.2747772029028565E-11	0.5859780078820007	-855.2548452814355	41120.095628485855	17978.07208081998	16769.42208339205	3954.9848304009383	5929.340093634302	22	19	14	23	3	0.18239596930307372	0.2971277120125289	0.3189445123666797	0.20153180631771675	
6620000	-10711.831828961804	-9848.386432421981	-863.445396539822	-9848.386432421981	5427.834478356788	2.8488027636213054	1.8998096631232448E-5	0.5423291224167655	1.885116894924684E-5	9.337644636383353E-11	0.5169808249203954	-816.807329683647	15951.921371919	1580.3608602799432	1319.1592342131296	3154.802531802741	4147.172684063876	51	5	9	9	7	0.1799560866228176	0.29956759469278504	0.3189445123666797	0.20153180631771675	
6630000	-10717.386350654415	-9844.177444632116	-873.2089060222993	-9844.177444632116	4228.8429936255425	2.4998657349845583	1.7758421019044333E-5	0.5363906102599392	1.7196093142896698E-5	7.357679520803294E-11	0.5407103609618489	-824.5292369603092	26031.099060808712	2067.3412973102954	1354.6951844189396	5052.868080902928	3137.697906463084	48	13	3	9	8	0.18081891033394581	0.2972788713515335	0.30956361929888615	0.2123385990156336	
6640000	-10675.374247145344	-9842.037758147211	-833.3364889981331	-9842.037758147211	3500.0208969100627	2.585145886800538	2.9062143365371394E-5	0.588912741870663	2.7813867854947475E-5	2.809652761022471E-10	0.6128460963722037	-783.5027055421399	12496.306624522713	5513.395278456409	16769.53360232931	2278.4048299754013	2678.644974466795	32	3	13	4	29	0.18081891033394581	0.2946759580613759	0.31216653258904375	0.2123385990156336	
6650000	-10708.624291248581	-9855.762740169264	-852.8615510793165	-9855.762740169264	3215.580644157671	2.585145886800538	2.5075371583947083E-5	0.558021384900167	2.5576560706917715E-5	1.352084741466668E-10	0.4854619815461223	-798.165829436181	90511.05839825116	31391.85301470628	26128.750686654872	13402.753201747677	2076.6564907251004	1	1	6	40	33	0.18081891033394581	0.3180733502265276	0.31216653258904375	0.1889412068504819	
6660000	-10666.900810362682	-9856.320703421998	-810.5801069406843	-9856.320703421998	2120.4182525612778	2.596082131810508	4.2756976969916454E-5	0.5793293230998003	4.1795353523899556E-5	5.408308378749327E-10	0.6084658785767548	-759.4386523691247	11496.073737174114	35721.4900802774	9061.419088934908	5353.932459452239	1275.4704618969795	10	7	1	30	33	0.20295470765141768	0.3065939358856115	0.2963170927827948	0.19413426368017506	
6670000	-10690.446661533962	-9843.160987003172	-847.2856745307901	-9843.160987003172	4515.748101281345	2.5458575319328465	2.451926569363852E-5	0.5598919202717868	2.3317588313515024E-5	1.7199098757308107E-10	0.5471294632657578	-793.4392316554313	38652.17992580612	14297.740616452167	14311.976779300167	27367.3592798017	2715.480629739537	5	24	7	7	38	0.18351758811577384	0.3077699530320688	0.29735975627692207	0.21135270257523436	
6680000	-10707.186510983402	-9835.474071178673	-871.7124398047285	-9835.474071178673	5323.722117367327	2.405475402020902	1.864204798788304E-5	0.5638092503651644	1.932351953322829E-5	9.301290722012436E-11	0.5225612998176218	-820.646978592297	19721.515233457463	16323.274457093105	19806.38372406261	7927.17324840581	2594.774952570891	1	4	36	9	31	0.18458388267468132	0.319005569805895	0.3008211380927691	0.19558940942665368	
6690000	-10700.911980248677	-9850.998932231896	-849.9130480167812	-9850.998932231896	5991.370717645724	2.845196164938048	2.02933559824949E-5	0.5112462662215566	1.952310412269689E-5	1.1302164450081033E-10	0.5548343660030425	-798.259548373317	18670.684083123637	10129.850425157349	27401.548750551254	1308.015666520253	2804.4927176884967	30	8	7	17	19	0.18458388267468132	0.319005569805895	0.3008211380927691	0.19558940942665368	
6700000	-10711.072392018248	-9845.98440935936	-865.0879826588883	-9845.98440935936	5001.614478926136	2.3669481939428616	1.924264103540194E-5	0.5295394142135457	1.9941761420276802E-5	1.1535896049640535E-10	0.53479197891838	-814.0946883443813	28755.93953485621	23556.72580809523	3045.955675226333	7266.706344757907	2425.4598587668975	13	31	15	5	17	0.1919684400198884	0.319005569805895	0.29343658074756207	0.19558940942665368	
6710000	-10724.004081881356	-9847.515288615366	-876.4887932659892	-9847.515288615366	3874.691982050695	2.6297020491049867	1.9036852705094934E-5	0.3894681464165617	1.9304671042572346E-5	5.824359008176016E-11	0.4128165126969786	-826.9916425442796	20863.240420851853	10815.698728716756	12946.184639684481	6935.989969309569	2421.514291246692	31	4	7	15	24	0.1919684400198884	0.319005569805895	0.29343658074756207	0.19558940942665368	
6720000	-10682.840586698781	-9825.96614107841	-856.8744456203704	-9825.96614107841	3858.247048148837	2.498515246347587	2.156659099453437E-5	0.5508126018245368	2.1552753391264E-5	1.3434724878979354E-10	0.5686816144900105	-808.6552708033784	27045.43760711276	6433.1998634997135	5128.411953269213	4183.708441166356	1550.6823611233692	26	11	9	26	9	0.18685938938438157	0.319005569805895	0.29343658074756207	0.2006984600621605	
6730000	-10759.614896852894	-9846.670928010466	-912.9439688424287	-9846.670928010466	6106.726594104712	2.9159313784470795	1.1715214598962866E-5	0.481334748865313	1.1826350508308152E-5	3.172061976331006E-11	0.5011070115529013	-862.4643904951573	38257.97082767233	20794.222294776635	8327.01870972988	3047.9050710579886	3740.566011651882	29	17	33	1	1	0.18685938938438157	0.319005569805895	0.29343658074756207	0.2006984600621605	
6740000	-10733.38047291519	-9843.676814162854	-889.703658752337	-9843.676814162854	5169.704315073727	2.8818386365589523	1.3675529183651186E-5	0.5427664991236802	1.4284458637835478E-5	5.73821119593014E-11	0.5684797742558426	-839.2811993518534	38237.88428437712	5840.955324902005	4256.95597055192	7927.8069754643875	4108.2110813284235	42	11	10	1	17	0.18685938938438157	0.2943977553839555	0.3031741700049587	0.21556868522670336	
6750000	-10738.536960187063	-9831.404596977278	-907.1323632097849	-9831.404596977278	6743.684916375875	2.7446068506225214	1.2782240585050897E-5	0.661250808304027	1.2363333011834908E-5	7.845009462396682E-11	0.717665773943235	-853.9500365139882	44616.1593800926	24540.94092026527	25329.61559924692	4787.608204095655	4195.821686740174	15	23	6	35	2	0.18685938938438157	0.29905930851054435	0.2985126168783699	0.21556868522670336	
6760000	-10730.570880101552	-9840.337646160351	-890.2332339412012	-9840.337646160351	7003.097642838115	2.8736506126369497	1.528472322252307E-5	0.685503066007029	1.4474459245822286E-5	1.1871491899729388E-10	0.7087356767444236	-837.07592010839	25228.621517847787	40157.11855959255	29407.88362911865	4343.538594810054	2691.5332981394254	7	16	21	29	8	0.18685938938438157	0.30655239140562096	0.2985126168783699	0.20807560233162675	
6770000	-10716.319568983872	-9833.22876061546	-883.0908083684125	-9833.22876061546	5550.7811240806	2.764182724049249	1.6943572252386923E-5	0.6174052868672287	1.6112407301650416E-5	1.03054085020932E-10	0.5907803259130543	-830.2053069879685	24606.409153947265	21989.18048651558	35157.32303135232	3506.1832124676757	4142.185433676011	2	16	24	32	7	0.18459884656394554	0.30655239140562096	0.3007731596988059	0.20807560233162675	
6780000	-10708.330480752624	-9857.168235514204	-851.1622452384203	-9857.168235514204	4733.712602528051	2.5800923376522826	2.4010397213451176E-5	0.5111197531359422	2.281842119278282E-5	1.4121532162980688E-10	0.4915956488816777	-801.2155224958736	21064.349953386576	20698.704184301132	10350.78284384592	5750.804742041034	1893.3868961023536	2	39	4	4	32	0.18459884656394554	0.3280751883418778	0.29540797341637837	0.19191799167779744	
6790000	-10788.886074263432	-9859.366756977985	-929.5193172854478	-9859.366756977985	9471.988779543306	2.5800923376522826	9.052094750122186E-6	0.43451656985289583	8.642670533861672E-6	1.4457065121467838E-11	0.43825393282365704	-876.7316146612302	63649.568912974806	44425.17902150704	5101.416941295304	5215.412018468728	7711.64640256169	16	27	8	24	6	0.19450192673794878	0.3280751883418778	0.27406452544809146	0.2033583594720811	
6800000	-10695.906109590285	-9839.626529922956	-856.2795796673296	-9839.626529922956	3541.733474004511	2.4076010894269406	2.2565496041799953E-5	0.6572963324259411	2.087767413414189E-5	1.9432034126173315E-10	0.6377551913634623	-806.511780352333	15417.220513840053	24373.01066115188	3096.1187660446494	4242.461977388118	2753.876904628827	15	24	5	5	32	0.1863427052283915	0.32283006506198664	0.2792318240471647	0.21159540566245638	
6810000	-10668.064352400368	-9858.14575440456	-809.9185979958078	-9858.14575440456	1831.0354249024624	2.740864268261355	3.8122059576564566E-5	0.5520770956492452	3.662877123583253E-5	5.278805931696467E-10	0.6177212463801166	-761.1220456446272	20252.524751221987	9758.516436942653	13503.423860648647	1775.537666146931	1345.5717390324053	2	16	27	33	3	0.17408845133096457	0.32409752142236875	0.29292196032594436	0.2088920669207215	
6820000	-10627.936216464766	-9840.832707343858	-787.1035091209092	-9840.832707343858	1585.2123279288603	2.740864268261355	6.077628855471679E-5	0.5877772830054441	5.101576549089024E-5	1.1711352269154712E-9	0.6468802870328645	-740.0741126764768	11921.482616259143	7721.857021593798	9971.958441605955	803.6434060230744	992.9502772039359	10	12	23	25	11	0.17408845133096457	0.32409752142236875	0.29292196032594436	0.2088920669207215	
6830000	-10633.054474788067	-9843.599800812362	-789.4546739757047	-9843.599800812362	1846.407115831057	2.7344701381628993	5.754761806114791E-5	0.5389379597857505	4.9500739088471126E-5	6.679574218034645E-10	0.5012785859458575	-743.3465443615627	23493.954524022076	8606.76301807869	1271.7542893150803	1591.6321092911264	1033.4025728235497	3	40	18	17	3	0.18601754124169817	0.32409752142236875	0.29089474542455657	0.19899019191137565	
6840000	-10646.576807710839	-9846.498362318327	-800.0784453925112	-9846.498362318327	2750.3830136925035	2.432627651493091	4.606627139313041E-5	0.5531208269406983	4.111679394809424E-5	6.229939269647925E-10	0.5744702555104712	-753.7711743686222	3468.044353922456	7695.388775324807	9891.756758651247	2284.6017881908733	1069.5483039474632	5	7	29	28	12	0.18533401278161188	0.3231189995893723	0.29089474542455657	0.2006522422044584	
6850000	-10632.685079631023	-9841.117159079606	-791.5679205514169	-9841.117159079606	2543.483048476771	2.694429175766084	4.90345088915721E-5	0.5772108242897093	4.369306108435748E-5	8.865382835678735E-10	0.6609005102909687	-746.9796455901984	4507.708066930096	9434.422793537215	2002.7204393763388	1543.922033478434	753.8216537368103	8	29	14	29	1	0.19763762526365744	0.3085641625681655	0.29089474542455657	0.20290346674361964	
6860000	-10748.755454213559	-9839.459122369528	-909.2963318440297	-9839.459122369528	7738.288334500442	2.3431523536840038	1.2898659976343223E-5	0.4883042886031952	1.1442443671504398E-5	3.678841608149239E-11	0.5145417552235747	-856.9645355393933	40316.4660896691	47664.40532572767	5525.025030808959	6935.260333962022	4703.019310422227	15	21	28	10	7	0.1863029127424459	0.3085641625681655	0.2997155170690862	0.20541740762030153	
6870000	-10730.882972871688	-9837.718679876034	-893.1642929956549	-9837.718679876034	6238.418861802062	2.8277781201182037	1.4443700583369204E-5	0.5902293747977336	1.3896233076669033E-5	7.083311698560711E-11	0.5900748762689557	-843.7444556447376	24351.624288918352	9269.604253991933	7784.640935667103	4087.121428570457	3556.5361123655757	37	3	6	11	24	0.1975495775990958	0.30234962753611505	0.2997155170690862	0.20038527779570203	
6880000	-10730.00066357573	-9842.684992557037	-887.3156710186944	-9842.684992557037	5116.231605063071	2.552863722355838	1.5145178697167196E-5	0.5672485949792113	1.4915724069140614E-5	6.3992494695001E-11	0.53755893702022	-836.8446753453719	30473.637366277286	3854.4233887801893	5560.674354079731	8864.307516083882	5981.322950936762	36	2	38	2	3	0.18508075876792304	0.31090056082811174	0.3036334026082623	0.20038527779570203	
6890000	-10759.456779223618	-9840.637829740279	-918.8189494833389	-9840.637829740279	6574.864224352593	2.4335310016170473	9.365987454775861E-6	0.575626090479976	9.066270262987934E-6	2.4748085428223695E-11	0.566329070710498	-866.5546092406963	59800.69300234405	4231.739581040448	8302.564365158982	8526.154901673763	6689.458982897736	34	15	8	7	17	0.18508075876792304	0.31090056082811174	0.307116878118649	0.19690180228531537	
6900000	-10809.436749329072	-9834.41606468857	-975.0206846405016	-9834.41606468857	11285.878154940438	2.4335310016170473	5.702451903495522E-6	0.5297731546515221	5.961839860310563E-6	8.64325946612437E-12	0.5322382249060543	-918.5183929932354	123650.89537382037	11526.59720428239	27728.863238568418	17840.10460387152	12471.885959010584	34	2	19	7	19	0.18508075876792304	0.31090056082811174	0.307116878118649	0.19690180228531537	
6910000	-10812.749308169026	-9848.318552715009	-964.4307554540167	-9848.318552715009	12183.840133347467	2.620054749567451	5.611045203355915E-6	0.5729905710309559	6.241130375059003E-6	1.0604910241647877E-11	0.5581252305529019	-908.9827383131311	93126.78298604109	44687.60268464481	9120.769458595621	2391.4900191783936	9457.55957893807	37	7	5	3	29	0.20629159285615262	0.31090056082811174	0.28590604403041947	0.19690180228531537	
6920000	-10799.304240399357	-9830.606762812013	-968.697477587344	-9830.606762812013	11712.021145021095	2.620054749567451	5.954684689684148E-6	0.5879492720713532	6.297355123308748E-6	1.4275515938174444E-11	0.6133518458181407	-906.6220019939278	156372.91581574213	84719.63207967975	264659.07724052697	21248.817822774337	10683.106478144355	2	31	4	1	43	0.17991883297270117	0.30141770213325325	0.31244768131711187	0.2062157835769329	
6930000	-10729.224233506184	-9836.88540464914	-892.338828857044	-9836.88540464914	5530.086613880206	2.5153128437260173	1.142228267945656E-5	0.5687008862734553	1.297453115358839E-5	5.1512653347235485E-11	0.6140148183318401	-839.8525479153608	12602.725806172244	28498.911892497472	38167.06666686836	5295.393563242132	2527.8290343385315	2	2	35	39	3	0.18916294586754512	0.3124622656460206	0.28750894568890406	0.21086584279752943	
6940000	-10806.837260482067	-9861.592800767829	-945.2444597142388	-9861.592800767829	12620.343005351433	2.774475759855033	6.986199430878241E-6	0.4237224851180818	7.574685247565956E-6	1.0682113460206637E-11	0.4493668845893819	-888.9001721236114	77627.6063131255	29789.889606387078	48439.48864311765	2944.418099255877	9101.81202861114	16	14	17	3	31	0.19531121775448182	0.3124622656460206	0.2922875337721666	0.1999389828273302	
6950000	-10767.16269922366	-9841.063155673595	-926.099543550064	-9841.063155673595	10469.05986156907	2.6355761767306403	8.972802947530483E-6	0.4691631579091	9.310663580973567E-6	2.3781622588673972E-11	0.5532520722966029	-872.4918524729528	57674.44082257577	61314.63022281086	15053.727914364476	6936.704190827272	5030.530391979863	11	28	12	14	16	0.19519790348642715	0.31586453680827903	0.29240084804022126	0.19653671166507175	
6960000	-10814.065078133573	-9852.526680183817	-961.5383979497561	-9852.526680183817	14558.710695977421	2.4436170518417146	5.3963006870876314E-6	0.41396992972874014	5.5725763590452385E-6	5.71865304974662E-12	0.43230624608971757	-907.4819078554466	70440.27982361756	77942.15430693945	8347.318341334827	4154.571573868536	8180.422725052351	27	18	18	2	16	0.19519790348642715	0.31586453680827903	0.29240084804022126	0.19653671166507175	
6970000	-10803.669450412086	-9856.494662555418	-947.1747878566678	-9856.494662555418	11730.09320815318	2.4436170518417146	7.11496821772519E-6	0.44552466458101225	7.620200020635949E-6	1.2915179875856965E-11	0.4767060799160492	-892.3335706781132	72269.31650572176	65951.3428579843	34060.97968314875	5099.663796399553	6499.295785719223	13	22	10	20	16	0.20285757229668738	0.30820486799801877	0.29240084804022126	0.19653671166507175	
6980000	-10820.99419432707	-9838.969500916526	-982.0246934105429	-9838.969500916526	21723.642778459875	2.4436170518417146	4.340309659702807E-6	0.5581467482834714	4.4232027410631674E-6	6.282481369996801E-12	0.5783072945018081	-925.1312800901221	124368.76872207211	86065.12040011534	8580.506630243493	15876.366313497196	12000.369572088326	22	24	20	12	3	0.19788575714687562	0.30820486799801877	0.29496379767185565	0.19894557718324915	
6990000	-10775.357495997963	-9853.80823408738	-921.5492619105819	-9853.80823408738	9783.389140392457	2.6576397264600518	9.202661809668946E-6	0.5272359313750155	9.631381919759074E-6	3.451163858334523E-11	0.5994731677441796	-869.201057848942	38053.62020105799	38926.74078925815	3276.3683559697597	5888.824998828823	6426.590428483718	35	13	17	5	11	0.20074120504611648	0.3102754447443332	0.29003777302630035	0.19894557718324915	
7000000	-10815.69164783279	-9857.530340744303	-958.1613070884877	-9857.530340744303	15745.242693022194	2.6576397264600518	5.88323365519684E-6	0.6096006179161582	5.99394462678742E-6	1.417064875652021E-11	0.6104251608996188	-902.2989660192537	79197.86759268917	67714.14279470313	42905.93343926923	3910.8783833205734	5730.018654466725	3	35	12	6	25	0.21174298654229437	0.3102754447443332	0.29003777302630035	0.18794379568707126	
7010000	-10730.780592943722	-9837.573369450774	-893.2072234929482	-9837.573369450774	8873.83963765733	2.6576397264600518	1.1542338851263121E-5	0.6547931102666279	1.148343616543685E-5	7.841752704166372E-11	0.7177397111618178	-839.4200183257706	44295.30402343804	41541.5639129582	22529.794781066612	1862.3421836425198	4269.4897794383805	5	18	25	15	18	0.18701976094341718	0.3102754447443332	0.3089458312916335	0.1937589630206153	
7020000	-10802.753375736334	-9824.542707563973	-978.2106681723619	-9824.542707563973	25378.945607742546	2.5136164733444835	5.458280597886192E-6	0.7820380385003797	4.815491981576239E-6	1.549700184706293E-11	0.7584270379505106	-920.9329858313934	122489.81653215887	104528.04362653015	18558.111384920732	9933.985556214957	9748.942802824544	12	29	7	22	11	0.18701976094341718	0.3102754447443332	0.3089458312916335	0.1937589630206153	
7030000	-10759.09623310563	-9840.335208963803	-918.7610241418281	-9840.335208963803	12035.904620367153	2.8233920940341455	1.0889906497454668E-5	0.6195324212944282	1.0032779300803718E-5	4.1060444789023206E-11	0.6015154993467717	-864.2975939894059	29987.190000013943	53180.09086471571	40042.31434480665	6188.745280373273	4114.951103659546	6	19	18	17	21	0.18701976094341718	0.2989370639998622	0.3089458312916335	0.20509734376508632	
7040000	-10780.441217703941	-9851.61296535765	-928.8282523462904	-9851.61296535765	8201.479231652622	2.8233920940341455	1.0281760728443728E-5	0.4816421455086326	9.527864543192133E-6	1.9880246242851332E-11	0.48030181107511744	-874.0658920058256	48720.43222545434	88235.45035239446	27553.732930932103	4714.037933978277	4696.794373293647	22	7	20	25	7	0.18701976094341718	0.3143255458826136	0.2935573494088821	0.20509734376508632	
7050000	-10726.243059152775	-9837.917252582478	-888.3258065702975	-9837.917252582478	6666.690126019701	2.5851911156000282	1.369425592777945E-5	0.5813948709405763	1.3504676829264423E-5	4.812931511611314E-11	0.5188137891415289	-836.2020191874241	17110.83672802842	27584.02853262559	22952.72819681867	2698.529463718657	4928.732806824698	9	24	14	14	20	0.18450236974796147	0.3143255458826136	0.2935573494088821	0.20761473496054203	
7060000	-10795.904140757046	-9843.202309400285	-952.7018313567613	-9843.202309400285	13732.652038510474	2.621872307317394	7.675770310683091E-6	0.6205051471817811	7.075071088363647E-6	2.116975640789014E-11	0.6444922687182822	-898.3020058176214	85650.47126907522	43081.43318730671	5218.222708713809	6540.294953411478	10266.352345434982	10	38	20	11	2	0.18450236974796147	0.31085588587900875	0.29702700941248694	0.20761473496054203	
7070000	-10813.864025311737	-9861.363285173242	-952.5007401384955	-9861.363285173242	9146.471634454909	2.605190881554184	7.977429404829623E-6	0.3839973669845657	7.982852795160487E-6	7.12426047533112E-12	0.3492927306937517	-896.6842631395855	31370.721551150844	90146.93703665584	62858.46289571983	6127.081080036908	5446.442908823144	1	33	16	27	4	0.18450236974796147	0.3122470805278948	0.29702700941248694	0.206223540311656	
7080000	-10774.148031578454	-9851.880419357376	-922.2676122210786	-9851.880419357376	6793.65456727077	2.7314312610003855	1.0941240624376111E-5	0.4214434495747575	1.0703540960635993E-5	2.1594525290227325E-11	0.4502327817344229	-868.2931931790655	43317.020249151195	58897.64796537577	24814.050413563866	10092.127855769977	5556.806908329629	19	14	16	1	31	0.18450236974796147	0.3122470805278948	0.29702700941248694	0.206223540311656	
7090000	-10767.61662340608	-9841.848765972716	-925.7678574333635	-9841.848765972716	7088.757289465358	2.612172144357488	1.086389214290329E-5	0.5519356457249779	1.0652080391189327E-5	3.066742186774989E-11	0.5318302798515148	-869.5572433673473	40399.59289620097	62871.65482773252	56630.3243533312	22103.616598519784	3769.1062666433622	4	16	7	32	22	0.2062140795145902	0.3041504578168948	0.29172360681112186	0.19791185585739232	
7100000	-10728.358553407568	-9850.724089975936	-877.6344634316313	-9850.724089975936	3846.433392253296	2.5928720807532692	1.6666191546928586E-5	0.5389961021144082	1.749889060453222E-5	7.993363898985538E-11	0.5387524630906747	-823.953270940562	13289.481257548481	35596.49188595858	24973.959999336224	19734.778804252837	1868.2126193372821	10	19	10	10	32	0.2062140795145902	0.3041504578168948	0.29172360681112186	0.19791185585739232	
7110000	-10680.41352792782	-9844.072102800776	-836.341425127044	-9844.072102800776	2514.086136150684	2.591470920404574	3.1846118573582295E-5	0.4920264963068894	3.154182223803127E-5	2.109716202233503E-10	0.4881059229742379	-787.8521642238358	17454.02767300083	15709.848470581755	10752.960588267564	2322.4346209757664	1609.9815482792144	38	6	7	7	23	0.18610513559785516	0.3075658563984894	0.31090856557582	0.1954204424278347	
7120000	-10733.737237344641	-9848.284985557491	-885.4522517871497	-9848.284985557491	4308.813419306857	2.5061707696102844	1.530056614616312E-5	0.5177601226030704	1.6875416488773154E-5	6.505335411379585E-11	0.5047839606923226	-834.0911177621919	20842.267257766907	29685.968849661836	18295.311299690755	4784.196154540128	3632.9938649391033	19	20	9	1	32	0.19259461103840902	0.31138467659001007	0.30060026994374545	0.1954204424278347	
7130000	-10705.099081384535	-9845.491271272487	-859.6078101120474	-9845.491271272487	2707.2238151181746	2.5061707696102844	2.3436117576721184E-5	0.5663046756405369	2.4192034191029824E-5	1.4270762357639573E-10	0.5341180985735294	-813.3327456134241	17146.63075619554	3751.1833248523735	3335.6075286852415	712.534848679877	1817.4191966000685	49	11	4	5	12	0.1981084030177464	0.30057572408156874	0.30060026994374545	0.20071560295693863	
7140000	-10704.844973179206	-9837.840221560322	-867.0047516188847	-9837.840221560322	3409.570145966495	2.2985838726173693	1.865109161587606E-5	0.5629339646830441	2.026075228913402E-5	1.2939594854837055E-10	0.5871495730791729	-817.4983781961223	28632.323753771063	17225.923045571068	9048.902685428293	1745.9673651093944	2498.0958243794908	31	12	7	3	28	0.20094677765480548	0.3004092058537027	0.3054643180744513	0.19317969841703977	
7150000	-10722.033808792468	-9852.39512481312	-869.6386839793478	-9852.39512481312	4162.33929496526	2.6082867673891417	1.9307819418770067E-5	0.5459778202903336	2.119101166765971E-5	1.1189645316386683E-10	0.538514147549621	-815.9467166404683	29261.698258049255	50400.081248884286	17087.353108217103	13877.450328638108	2463.2595268169566	15	1	9	29	27	0.1876298308224538	0.3004092058537027	0.3054643180744513	0.20649664524939146	
7160000	-10815.535227504852	-9843.245006977359	-972.2902205274928	-9843.245006977359	14052.114223475051	2.5491732046007956	5.154396984106603E-6	0.4910220048986743	5.790783799531309E-6	7.39103757842882E-12	0.5180052116774873	-914.2021592543829	95295.13816046836	15404.77709440768	23832.20591903833	65086.48752456535	10939.586219177198	31	8	3	9	30	0.1876298308224538	0.3148360000580922	0.3072998865858655	0.19023428253358776	
7170000	-10826.477131081294	-9860.652091533966	-965.8250395473278	-9860.652091533966	21648.13269175423	2.5491732046007956	5.594491644404511E-6	0.4964249722638143	5.581758242945982E-6	7.408389719029039E-12	0.46740590204565285	-906.6029389162534	56057.958667222185	88810.6748351947	131214.75123964596	51090.94320963821	5990.383534514528	24	1	4	20	32	0.1876298308224538	0.3218863685592129	0.29502233177139947	0.19546146884693308	
7180000	-10842.88275241821	-9866.047173822977	-976.8355785952336	-9866.047173822977	14247.183618748624	2.5491732046007956	5.422557560244804E-6	0.3727727670779845	5.6064094909785455E-6	5.556017862058266E-12	0.4293852472233992	-918.6675121740278	56735.06877220857	117536.04283548838	90513.28267653965	34723.258205611535	6871.367534518922	23	10	10	8	30	0.20584972031809298	0.30386051507942635	0.2895122863118573	0.2007774782906226	
7190000	-10793.098145258633	-9844.762700283123	-948.3354449755103	-9844.762700283123	9004.113775585813	2.5491732046007956	7.5863604127311824E-6	0.4863420154355436	8.63568466532585E-6	1.5563112139183044E-11	0.48935892192868535	-892.7031473296197	23123.34993082981	53507.25736030337	34718.267373138966	30804.89119236621	8549.874874820976	5	20	2	21	33	0.1928296107166754	0.30386051507942635	0.30253239591327485	0.2007774782906226	
7200000	-10808.964400349301	-9824.202133420802	-984.7622669285	-9824.202133420802	19148.515344259777	2.5491732046007956	4.698248339716665E-6	0.4940409723644867	4.832441593859629E-6	7.048433447913095E-12	0.5339192826830694	-926.7904492364509	56407.267518376444	54472.534432488545	83893.84740965308	3561.552376873328	11985.83152272218	5	8	35	12	21	0.1979114071093091	0.30386051507942635	0.2935624198691298	0.20466565794213396	
7210000	-10767.617353009293	-9833.365055635126	-934.2522973741678	-9833.365055635126	9043.994757125012	2.5839516731544765	7.867088623704088E-6	0.4519435910088201	8.006057599061325E-6	1.4991563797171552E-11	0.4816221464155872	-878.0455141536236	30260.342655854955	124068.58139660415	44518.86414562797	5381.310930524616	1885.0679223634656	12	3	32	30	4	0.1979114071093091	0.30386051507942635	0.2935624198691298	0.20466565794213396	
7220000	-10822.263790117016	-9838.311384115459	-983.9524060015572	-9838.311384115459	13439.68901041042	2.5839516731544765	4.98442928909841E-6	0.5162922561863917	4.828269915184612E-6	7.646943900447111E-12	0.56445346162272	-924.9340919779609	192048.92184577198	132199.21822813802	100836.40277244616	8048.857896138531	8059.799693308499	1	6	42	26	6	0.1965953262578127	0.3083527122047679	0.2935624198691298	0.2014895416682888	
7230000	-10801.759282464493	-9849.556971584789	-952.2023108797043	-9849.556971584789	10863.909608000831	2.872889776803419	5.6688036285681514E-6	0.5439538024086094	5.996866732564257E-6	1.0653543396093026E-11	0.5525358517320859	-895.1653103305932	45966.45389373023	89951.51685882134	70443.83267358787	4893.33955192725	8024.7745282983105	7	35	4	20	15	0.20343671370077987	0.3006408884216797	0.29443285620925086	0.2014895416682888	
7240000	-10816.817916665832	-9842.106388397002	-974.7115282688303	-9842.106388397002	14851.122120378841	2.4743226091172046	4.963067534298585E-6	0.5425166664138574	5.001285021097522E-6	6.97668439088312E-12	0.5293861372069838	-917.2014899522819	56346.35767636773	119164.59412874436	17219.33060305867	3024.487467497716	11618.31123121745	17	26	9	16	13	0.20343671370077987	0.28976939100274335	0.3148779827173201	0.1919159125791559	
7250000	-10801.885012114642	-9839.810022322532	-962.0749897921113	-9839.810022322532	12734.366737218164	2.56209059063661	6.688571306614364E-6	0.48401374124762586	6.778481193325948E-6	1.1164008507465441E-11	0.5127377923410107	-906.6986891350748	99476.27699125852	59714.77042377932	27443.845189431373	10824.576533743431	7294.604967726032	10	34	4	4	29	0.18236203712914104	0.30205678041829187	0.32492041615445566	0.19066076629811066	
7260000	-10755.879990929709	-9831.78105913456	-924.0989317951477	-9831.78105913456	8015.680230422251	2.5291423253464473	1.0376103717383013E-5	0.5169918713499141	1.078825747053236E-5	2.843230805305075E-11	0.5294595948564852	-867.007117777152	42333.78461296796	38490.249686329254	63242.9401709623	51782.07259397389	6012.0471317837755	2	37	5	1	36	0.18742852323616466	0.2969902943112682	0.3015076217444586	0.2140735607081077	
7270000	-10758.908144976986	-9854.201919550127	-904.7062254268583	-9854.201919550127	5399.9872439325245	2.8270450643618146	1.299268360760361E-5	0.5158486404771349	1.3339011506799547E-5	5.12749244542561E-11	0.5493442968106386	-850.0812150317552	37526.39201819875	29116.359196482157	56978.84725068562	8765.340723023228	3754.0095495609676	20	19	2	15	25	0.18742852323616466	0.31056905618609054	0.3015076217444586	0.20049479883328536	
7280000	-10790.217737082909	-9841.499464228795	-948.7182728541143	-9841.499464228795	14737.106386713542	2.8270450643618146	7.65395829782152E-6	0.5870845930660048	7.4781430743693485E-6	2.4133581539868898E-11	0.6459098354328239	-891.6607486426111	60260.7123442146	61313.787490556846	61476.20443625043	5794.739662131218	11780.081498864369	5	21	17	23	15	0.18742852323616466	0.31056905618609054	0.3015076217444586	0.20049479883328536	
7290000	-10716.703443892577	-9854.692022783625	-862.0114211089511	-9854.692022783625	4091.884011577901	2.4540407527292514	2.149805378382267E-5	0.5501630369628453	2.1227987856622124E-5	1.6937835824169236E-10	0.5902285080749049	-811.5865676473476	20327.011994805707	25517.617254579407	10445.334744534157	3375.4253162096034	3898.635118240349	24	6	18	12	21	0.18742852323616466	0.31056905618609054	0.3015076217444586	0.20049479883328536	
7300000	-10663.156796163557	-9838.188286200058	-824.9685099634988	-9838.188286200058	2968.3102864130483	2.523981734458138	2.9597729258069582E-5	0.5347587644607349	3.073363545136491E-5	3.6522173520375556E-10	0.6408067437443521	-777.5670011597354	13414.546438794025	5756.187387734206	2448.9430504980173	5461.074250883511	1919.9711491849016	38	9	4	4	26	0.18308295117210122	0.3200496867249799	0.30585319380852205	0.191014168294396	
7310000	-10700.310165173478	-9845.091763695462	-855.2184014780157	-9845.091763695462	5801.571312890751	2.808979421017895	2.081379753812978E-5	0.5597122475919915	1.965481220812265E-5	1.5001064754619025E-10	0.5934353190162137	-805.1038587893785	28971.079175991254	2769.800412953389	9019.921252074955	1624.838089171136	2477.8659111366787	19	2	33	11	16	0.18474924773859253	0.30235647366779	0.30585319380852205	0.2070410847850946	
7320000	-10764.735075020626	-9847.061486767027	-917.6735882535994	-9847.061486767027	7997.776129377004	2.420241297708213	1.1839515468207225E-5	0.5665433943460729	1.1838929109147932E-5	5.7093056882017175E-11	0.6043526660559394	-863.1864112543968	40053.579461269044	63399.03708405938	24784.117243099925	5439.72187628003	7400.974382076972	4	19	24	18	16	0.18881485784616084	0.3124428545069292	0.30585319380852205	0.19288909383838707	
7330000	-10794.912606838521	-9849.533951092657	-945.3786557458635	-9849.533951092657	10761.991585337459	2.487674816561786	8.249380806041777E-6	0.4988620251450303	7.96373575828372E-6	2.027142388765901E-11	0.5599831207543509	-889.6140654100337	34251.492631851535	92100.00721481832	36977.440176859614	7678.163530216457	7202.548247289609	5	16	30	19	11	0.17712582030457671	0.3012903084177811	0.3175422313501062	0.20404163992753518	
7340000	-10858.64686322481	-9853.78189629034	-1004.8649669344705	-9853.78189629034	33175.082622128815	2.8746619137368135	4.218515433047051E-6	0.6304584141241877	3.881939469171868E-6	7.88495678319957E-12	0.6444385369092106	-947.0802772252867	103836.53542943107	24944.63233069565	53723.888843053835	15063.104165837356	15470.867294463174	20	4	24	17	16	0.18972053700786903	0.3012903084177811	0.3030525568887868	0.20593659768556224	
7350000	-10724.514924122283	-9831.13332062982	-893.3816034924625	-9831.13332062982	6501.68262215763	2.5548808222332595	1.4202028134479664E-5	0.5341766837200572	1.423019687230089E-5	7.787831998696289E-11	0.5984126625757848	-840.2431958593454	48082.139054033214	30445.033904120246	18369.670281615072	7485.898931351623	7262.031427118742	8	19	16	6	32	0.1827584749246513	0.3168123828042674	0.3030525568887868	0.19737658538229372	
7360000	-10709.559670782224	-9841.906918696104	-867.6527520861198	-9841.906918696104	4558.704667852364	2.6839712183562274	1.7944550175523252E-5	0.6385562784892765	1.8627264192463123E-5	1.7471935077278547E-10	0.7182217983297822	-817.6524265420819	40060.5716121349	15658.80688127362	2724.1603891790714	1696.0770987791432	3914.882574433341	12	36	6	12	15	0.1827584749246513	0.31511327481832074	0.30475166487473343	0.19737658538229372	
7370000	-10698.640364567022	-9838.988051829967	-859.6523127370541	-9838.988051829967	4500.403620324126	2.6839712183562274	2.1428038929565987E-5	0.6062858785507916	2.0486675283353148E-5	2.0463197057697226E-10	0.6587096657891955	-810.2223220440965	31581.072658176967	11492.33250354375	2253.2565007185362	2198.6965665979783	4866.1561274073365	19	27	5	24	6	0.1827584749246513	0.30335543393280906	0.3165095057602451	0.19737658538229372	
7380000	-10701.020372306937	-9850.57571389703	-850.4446584099079	-9850.57571389703	4370.860473741428	2.5561983051916775	2.610018341224539E-5	0.5517491519358885	2.4215813653636428E-5	1.6209717794127925E-10	0.5278935940784671	-803.4474740978347	14198.774079674018	8812.836655292176	3237.1340751468742	1901.4235650920461	3083.7568074884107	27	22	1	8	23	0.19997373890072404	0.28387263251373884	0.3187770432032426	0.19737658538229372	
7390000	-10736.884651629536	-9853.545133273783	-883.3395183557527	-9853.545133273783	6562.430750057583	2.5561983051916775	1.474775698333265E-5	0.49249826706746663	1.4197345269137353E-5	6.11312276583839E-11	0.534303016457488	-832.6746927230894	17109.136116788522	21005.86611743137	2357.5954776329754	2370.5770151134566	8490.913645874936	9	39	9	19	5	0.18694707874537847	0.3063354344158725	0.3187770432032426	0.1879404436355056	
7400000	-10747.919186032297	-9853.392602112808	-894.5265839194899	-9853.392602112808	7661.323715329523	2.508437601386261	1.3780650619897498E-5	0.5744301676199556	1.3505531879493684E-5	6.182945328088029E-11	0.5737075043540025	-841.8967779920999	36525.123566501345	37618.705886803815	25639.64523839359	2598.2170310085985	3207.1893768064597	19	26	3	11	22	0.201247099402242	0.2956980862542212	0.30077792872604225	0.20227688561749374	
7410000	-10751.080842264033	-9844.550763110865	-906.5300791531687	-9844.550763110865	8729.483234449837	2.4293405169781956	1.0377088527807317E-5	0.482743967524477	1.0376451897916655E-5	2.6946849007610186E-11	0.49415153690296715	-854.8893092845108	24072.69470909229	41655.48891147723	5869.966432820653	5325.87870099901	5955.4571727994235	11	30	10	20	10	0.19090862571968015	0.3142792917192539	0.29692973474387063	0.19788234781719455	
7420000	-10747.323626265032	-9841.796143851681	-905.5274824133502	-9841.796143851681	5971.825040216258	2.63192561361649	1.2507587632068873E-5	0.5909106435873174	1.3268553723573259E-5	4.751150339591255E-11	0.5574023834918206	-854.0805568504146	25128.80283316062	29191.264941736677	6270.160763185149	7255.294831516911	4435.173291692311	5	39	21	1	15	0.19090862571968015	0.3142792917192539	0.29692973474387063	0.19788234781719455	
7430000	-10836.636059502138	-9840.909034104518	-995.7270253976199	-9840.909034104518	17629.142779119706	2.63192561361649	4.640024802873022E-6	0.5314486509481227	4.717712305560711E-6	6.505848096469435E-12	0.5603988806951429	-939.3249504942142	64086.62345530466	110797.45062017924	18022.01466973911	18121.51215297892	4169.248876236254	7	40	6	24	4	0.19090862571968015	0.2926027147260248	0.31551426856989007	0.2009743909844042	
7440000	-10829.634286734938	-9853.906584992399	-975.7277017425392	-9853.906584992399	17636.74835633794	2.571350176017637	5.959784201446251E-6	0.5214932475229347	5.5824404773007E-6	1.2727097732930362E-11	0.6220106764971135	-922.2158870424329	69906.52716886929	24876.379979282006	9704.017167392924	9987.436550151855	10525.564445644544	44	14	14	4	5	0.17715436539706025	0.2992244718026778	0.32036561051722623	0.20325555228303493	
7450000	-10792.744606986862	-9839.735616229314	-953.0089907575481	-9839.735616229314	14627.25016638889	2.571350176017637	7.090786313237738E-6	0.558514899268322	6.7786139015988075E-6	1.985927061819942E-11	0.6194308357148371	-897.3865083003791	45802.03118320344	47012.78950743203	51111.68121876081	9478.75723260562	10541.019837251823	6	12	25	17	21	0.1960020512646794	0.29547598451499607	0.32036561051722623	0.18815635370309755	
7460000	-10865.053382346376	-9861.313521100337	-1003.7398612460379	-9861.313521100337	19196.237724915165	2.7885324566373995	3.861603398929771E-6	0.5558499513596522	4.0457783358559075E-6	5.619505624215822E-12	0.6102165155102942	-945.2616879422367	88828.38073208506	114990.75689450106	71027.79777964589	16826.44548098531	15555.269166303326	6	34	3	22	16	0.19989952296824284	0.2911328536794471	0.3247087413527752	0.1842588819995341	
7470000	-10753.384527384982	-9848.336368769924	-905.0481586150586	-9848.336368769924	5834.757219412157	2.6981074983449895	1.3401581237847165E-5	0.5538277253262622	1.2800266652192666E-5	5.0287246787275605E-11	0.54557282399406	-850.0933252045679	30156.3273102732	57223.67231332986	31063.99939103019	15926.44465287871	6015.952530761034	6	17	16	4	38	0.19989952296824284	0.29601700450762614	0.3247087413527752	0.17937473117135508	
7480000	-10861.797369602573	-9853.04506021658	-1008.7523093859936	-9853.04506021658	17559.278593703795	2.418449970691926	3.920764340069479E-6	0.5428631031085891	3.800327523256962E-6	4.923257362625165E-12	0.5586821230511301	-948.5157159220032	57886.14702824974	55728.87123293269	120017.39382369506	110899.43460557742	16115.534523174336	4	4	27	5	41	0.19824219414658606	0.2976743333292829	0.3247087413527752	0.17937473117135508	
7490000	-10814.918089370924	-9849.279630600358	-965.6384587705644	-9849.279630600358	11887.508961563457	2.418449970691926	5.800553087569566E-6	0.45363892086154056	6.232868281930187E-6	7.975764031975862E-12	0.4665770405419293	-908.9656287002892	66050.65146876816	50583.84479468096	82506.82974570502	18104.26104204536	6192.860799621862	17	8	15	21	20	0.1834293736019682	0.2976743333292829	0.3247087413527752	0.19418755171597293	
7500000	-10845.274321396026	-9857.827679492464	-987.4466419035615	-9857.827679492464	14700.42060116282	2.418449970691926	5.086889208423919E-6	0.407127394255166	5.0757188607413315E-6	4.36486953195367E-12	0.42667927443402576	-928.8326781048362	83808.725531076	98344.7536540289	136268.9658394445	16187.527846515033	13959.578555407257	5	27	7	8	34	0.1899830980059051	0.2864662582042404	0.3092486353295018	0.21430200846035197	
7510000	-10787.955022052634	-9854.808404533613	-933.1466175190214	-9854.808404533613	12366.34781137874	2.5155832116623205	7.765982596771136E-6	0.43580162821084495	8.405937967176924E-6	1.2234794630948385E-11	0.43881606070644474	-876.279767713835	52263.8090034388	60243.806196296915	18705.665455632352	45518.35848849949	6356.795396005784	3	13	8	21	36	0.1899830980059051	0.31547436730385947	0.29033194511777904	0.20421058957245564	
7520000	-10699.019353070065	-9843.61304847062	-855.4063045994458	-9843.61304847062	6037.084460883367	2.5155832116623205	2.249418729913655E-5	0.5250658770312951	2.142244776442379E-5	1.9170010946865264E-10	0.6042632736042786	-804.4641877356197	13196.209742410792	14324.07758999484	19419.763240997025	11892.914110086085	2762.3682372818557	4	2	24	21	30	0.1899830980059051	0.31547436730385947	0.28841737397854134	0.20612516071169334	
7530000	-10624.989507650744	-9832.33478225025	-792.6547254004942	-9832.33478225025	2900.0833649625874	2.5002526140818353	4.115210574442935E-5	0.5559469276402785	4.1826265725979065E-5	7.458233011320072E-10	0.6370080697715494	-745.4494456925704	3579.0103348444054	10529.890298685807	3244.3883259476165	5038.479549709173	1058.4694578655208	4	28	18	5	26	0.20421477281989517	0.3012426924898694	0.30055474079789146	0.19398779389234325	
7540000	-10685.914968985164	-9841.479822191246	-844.4351467939182	-9841.479822191246	5022.000487182635	2.5002526140818353	2.3536810580232008E-5	0.535900492384153	2.304594249492699E-5	2.749561650627838E-10	0.6766471595290838	-794.8037377874297	23459.82705333705	17789.192702525947	10177.77521032869	1848.5921722130122	2904.8762224233974	6	29	16	19	11	0.2011880172051671	0.30426944810459744	0.30055474079789146	0.19398779389234325	
7550000	-10765.07755356713	-9852.335280956764	-912.7422726103651	-9852.335280956764	14473.387471522903	2.5002526140818353	9.43090322516147E-6	0.5070314520757878	9.119638101295268E-6	2.035730418608572E-11	0.47941694990743056	-858.0313841028195	36306.94308698621	95446.0201532879	17665.88552902786	7549.057378502948	3856.8191391466125	21	5	22	6	27	0.1856990860216032	0.30534705802120876	0.314966062064844	0.19398779389234325	
7560000	-10747.611487144046	-9832.223406026083	-915.3880811179623	-9832.223406026083	11647.133332748668	2.5002526140818353	1.0629971541832735E-5	0.6033709989913701	1.052073899777138E-5	4.264627265977517E-11	0.6344185416721411	-860.4531162829345	20433.58527240359	53122.390015983685	9865.935073414352	20275.960819983233	2705.323961126244	9	22	11	10	29	0.1980672804705276	0.29297886357228436	0.3017985684316357	0.2071552875255515	
7570000	-10824.872162460857	-9849.576560529322	-975.2956019315349	-9849.576560529322	15688.482668400884	2.617235062481725	5.622500659183088E-6	0.6844457263379864	5.674699737201251E-6	1.7631089235618252E-11	0.7492849155717203	-915.3599084609808	49981.53297595226	123881.33202800236	28396.915582099282	58746.55365837794	7478.290793157799	13	17	18	8	25	0.19832310216444135	0.3074854871270821	0.2995015399696269	0.1946898707388488	
7580000	-10772.010027535141	-9850.020644676864	-921.9893828582765	-9850.020644676864	10788.828039497883	2.6333344287596776	9.583237171620628E-6	0.5680056057327922	9.600711653527355E-6	2.911430024899046E-11	0.5836105645161435	-865.6983604603937	53413.46883863442	78042.53679903194	45385.559088792324	18728.903603809616	3597.9207957340827	12	18	1	20	30	0.19832310216444135	0.3074854871270821	0.2995015399696269	0.1946898707388488	
7590000	-10760.441166292743	-9852.707834008434	-907.7333322843091	-9852.707834008434	6909.536293924755	2.713202451102536	1.1421123096396718E-5	0.48405068852437616	1.1573784066203057E-5	3.570494190890205E-11	0.5143936995528274	-855.2862052287505	36432.93673456377	45591.76217112444	12353.254162799221	4126.6373675498235	5478.643306572054	21	7	25	12	16	0.19832310216444135	0.2948467709090111	0.3121402561876979	0.1946898707388488	
7600000	-10814.296611304828	-9855.75260429104	-958.5440070137885	-9855.75260429104	9931.367800301588	2.551985131692626	7.47158583793852E-6	0.47040719284149385	7.049449235749154E-6	1.2370588546723514E-11	0.5044175941048248	-901.5517190053522	65623.02589756592	85085.39095332948	61672.24231696475	23785.596339484127	6436.550470812213	6	25	4	27	19	0.19002836981390675	0.3163494429228301	0.29893231652441354	0.1946898707388488	
7610000	-10765.192214156	-9836.25598833114	-928.9362258248601	-9836.25598833114	7182.755999649965	2.7076018767602923	1.1006561531324712E-5	0.614796237513835	9.907752135386897E-6	3.221208396951646E-11	0.5656067600370172	-875.625418679231	39209.75646241533	37072.806229844646	22730.78542810917	7525.6864693936905	4190.978814904395	16	14	10	34	7	0.19002836981390675	0.30650557208826434	0.3087761873589793	0.1946898707388488	
7620000	-10723.869210548302	-9833.748446230105	-890.1207643181967	-9833.748446230105	4672.645661549249	2.795878997068229	1.392107286128402E-5	0.5850381810342217	1.3800548082288391E-5	5.7174098328683805E-11	0.5654803757521608	-840.0238661061826	19705.694432118955	43243.877414840725	7004.166088654049	2093.428280355589	679.5047643715483	13	18	47	1	2	0.19792676562810727	0.30486806623850193	0.30251529739454125	0.1946898707388488	
7630000	-10684.48239481125	-9839.227706895546	-845.2546879157038	-9839.227706895546	3435.0383900430975	2.3947287918593676	2.422883706249741E-5	0.5341085168210095	2.357899625891207E-5	1.2994505364589003E-10	0.5015035375176868	-798.0759410410811	19756.007203736044	2010.4322242482435	5860.638425582861	2173.4240336414646	442.2536689313466	36	5	8	29	3	0.19792676562810727	0.30486806623850193	0.30251529739454125	0.1946898707388488	
7640000	-10677.8448817127	-9832.738456124756	-845.1064255879428	-9832.738456124756	3279.892224731579	2.5819067732944636	2.7821222042154296E-5	0.6418077401513129	2.6374414602803233E-5	2.1671637176227954E-10	0.5848683865260258	-796.6697353067675	19878.85457954241	7345.24524831177	6793.627371507009	4044.496188026549	1799.7509999067074	27	18	15	10	11	0.19792676562810727	0.2818365219797244	0.30251529739454125	0.21772141499762634	
7650000	-10661.677105578936	-9855.050758992595	-806.6263465863419	-9855.050758992595	2087.881802282142	2.5819067732944636	4.083776834654634E-5	0.6886456296536237	3.936494387751603E-5	5.855413816778156E-10	0.6506600829217442	-760.3935442543226	14813.976480993695	1986.4902203778245	2965.664528469367	2756.8434511885825	1453.3363997964195	34	16	10	19	2	0.19792676562810727	0.28953194306380026	0.2948198763104654	0.21772141499762634	
7660000	-10730.649868271106	-9836.557599599797	-894.0922686713085	-9836.557599599797	5179.872671324562	2.287327310291719	1.4273576483140052E-5	0.5816694949307546	1.5005887236011308E-5	9.208004196943161E-11	0.6353598623364163	-840.4545850035622	54184.923312650106	16022.167216384674	36491.43482518495	5931.998296401404	1575.6813350824602	27	9	4	38	3	0.20154357507384082	0.3149131388765096	0.30331399377406953	0.18022929227557927	
7670000	-10774.130462082237	-9844.725765836978	-929.404696245259	-9844.725765836978	11195.184541718842	3.0348429270074906	8.621660746762625E-6	0.6598075086434111	8.449490698839333E-6	2.8393893599581198E-11	0.6294187965002368	-874.586315023817	25101.807052645963	57194.509533629316	6444.716836256124	12465.880870596375	7162.109920406397	14	21	14	24	8	0.18901883863555805	0.31376984399233143	0.3169820250965305	0.18022929227557927	
7680000	-10645.614378677737	-9827.823510035065	-817.7908686426734	-9827.823510035065	2341.0239643186133	2.361251911664339	3.576383178205236E-5	0.6728700068370495	3.286324709287202E-5	6.182025758461038E-10	0.6945921118738138	-769.8936298941356	14630.016840891836	18757.38189856341	2229.7463529885454	2540.434282630764	1245.9263418256182	16	18	2	41	4	0.1984626695101252	0.2958500379925718	0.30674077393487487	0.19894651856242743	
7690000	-10759.451443318563	-9865.421562189304	-894.0298811292588	-9865.421562189304	5579.548313131673	2.837036074385244	1.614197280885941E-5	0.609357737668313	1.5169498759228696E-5	8.31246276151287E-11	0.5979850140861868	-842.6064222964437	24004.23217757988	24679.565638062202	5610.497174847547	8894.791687562134	2754.70358795215	24	11	9	17	20	0.2047286029356159	0.2925754137435421	0.2993895168769164	0.20330646644392492	
7700000	-10725.942998292781	-9846.900286553317	-879.0427117394651	-9846.900286553317	4672.929979981804	2.552130578351368	1.749464257404431E-5	0.6591479288348081	1.6283166833515132E-5	1.0268356717572116E-10	0.5949454340922727	-827.217002926384	23422.11003279871	30469.024818220147	15765.945486849609	4951.571123684903	3713.4052464793053	9	22	15	8	27	0.1919521161448846	0.2925754137435421	0.3121660036676477	0.20330646644392492	
7710000	-10691.062649749982	-9827.012577830426	-864.0500719195559	-9827.012577830426	4404.585118522885	2.4427267218612227	2.047547646150658E-5	0.6548701454533735	1.8655644306043123E-5	1.602664741569106E-10	0.659154119515319	-813.9781121587599	19866.05135759587	28201.33979237916	9224.435165407713	1880.0338785922363	2152.286757667605	14	15	19	18	15	0.1849179541098895	0.2925754137435421	0.31920016570264276	0.20330646644392492	
7720000	-10637.35471284814	-9839.14676083378	-798.2079520143591	-9839.14676083378	1979.8314067751019	2.730494640383589	4.328195657486797E-5	0.6019536078762143	4.049419793201802E-5	6.762984699344004E-10	0.648939359221319	-749.3337964601583	17890.82230574201	25863.439591739545	4673.569915088708	2471.6680777661195	1271.0513501684445	19	8	10	13	31	0.18704254999547298	0.2925754137435421	0.31707556981705926	0.20330646644392492	
7730000	-10700.881247285857	-9844.230736927248	-856.6505103586088	-9844.230736927248	3179.8633872120995	2.527449651640012	2.3168156532082552E-5	0.5306518181728895	2.2869824178150844E-5	1.7374792401836567E-10	0.5891080028850928	-806.020040500255	16125.093255296293	24102.48195903414	19063.79268147038	4911.313578248962	1908.598085695052	14	13	9	32	13	0.18863109975800788	0.2899870794969688	0.31707556981705926	0.2043062509279633	
7740000	-10716.397398641031	-9844.45315308538	-871.9442455556507	-9844.45315308538	4230.050784383123	2.7787026078817485	2.111547041022774E-5	0.6002857529842188	2.0773605639916137E-5	1.7985698729523636E-10	0.6589110856694373	-820.1927256207505	22376.266210626705	27948.450445931412	6092.395601877443	9941.881573580435	2525.219250439047	33	4	9	17	18	0.1874235117187404	0.29598386116505737	0.3122863761882382	0.2043062509279633	
7750000	-10790.924694567686	-9829.158063919178	-961.7666306485075	-9829.158063919178	15337.231064654716	2.539112616792052	6.172759609312934E-6	0.6247557782087256	6.4902540093147226E-6	1.7743249757517225E-11	0.6568772500856453	-905.9572660028012	54321.328332995974	65336.816344340776	27352.703337205865	12476.94718488983	12321.82267213302	15	25	5	21	15	0.1874235117187404	0.30760708762657596	0.3006631497267196	0.2043062509279633	
7760000	-10776.746536792058	-9837.415637948736	-939.3308988433214	-9837.415637948736	11649.695621562767	2.3677931617523478	7.641101779269153E-6	0.5689149653290578	7.669305865666337E-6	2.3796310742659692E-11	0.6161160724539759	-884.6645950669533	38716.95688110114	105556.30669069373	8123.342901898442	5472.890311322235	5119.085231638518	15	23	10	13	20	0.18999875717382947	0.30760708762657596	0.2980879042716305	0.2043062509279633	
7770000	-10727.683656924886	-9842.432207694754	-885.2514492301331	-9842.432207694754	8651.339326157404	2.3677931617523478	1.3905531437098985E-5	0.6359076168109431	1.259641323218566E-5	6.559344562669095E-11	0.6052393007215354	-834.3047728462788	15643.702469762555	35365.65557577506	1219.2905312826952	2880.847956361236	3607.7223414790574	5	35	2	16	23	0.19784710158134505	0.30760708762657596	0.2980879042716305	0.19645790652044773	
7780000	-10765.3837799931	-9845.77058795079	-919.6131920423096	-9845.77058795079	9957.973325237515	2.3677931617523478	9.577073732809915E-6	0.4732037725887578	9.03088077970506E-6	1.9024456697013106E-11	0.4666713323557529	-865.8136484910748	30148.440976079706	90860.87872599291	6382.666007776498	5112.366256420907	4885.155568796174	24	14	27	8	8	0.19563148834169186	0.30982270086622915	0.2980879042716305	0.19645790652044773	
7790000	-10744.840386109709	-9838.450385917646	-906.3900001920634	-9838.450385917646	6960.8651221690325	2.777397264000443	1.0418261041212998E-5	0.49086715280297927	1.1656317761667902E-5	3.1098150884651E-11	0.5134546885369696	-853.7979957857059	27965.129349184863	41635.898356446254	13707.28694126547	9572.918163630098	4201.967035659404	7	31	7	2	34	0.19563148834169186	0.31501693033677947	0.2996009252370466	0.18975065608448136	
7800000	-10823.778201623452	-9826.45581798491	-997.3223836385425	-9826.45581798491	19370.915368519094	2.5633172555175188	4.092822060405647E-6	0.6572227428245245	4.480888512746186E-6	7.410335697290468E-12	0.6405923808612537	-939.7672368026218	96753.78365807753	71197.15361654323	49379.40697124133	11165.873084335151	14714.856553733685	11	22	16	13	19	0.19752484542027796	0.2957485698346601	0.30957939660901773	0.1971471881360435	
7810000	-10746.046581894747	-9837.48661269072	-908.5599692040266	-9837.48661269072	6840.609266952268	2.558502584703701	1.1482896321828663E-5	0.7692429001617501	1.283533759156208E-5	8.72324580622997E-11	0.8055319298929953	-855.456424603749	22402.10608202652	32617.616407836307	13522.091949716896	12536.439125369074	3086.3330023016465	2	40	5	5	29	0.184459546913567	0.2957485698346601	0.3226446951157287	0.1971471881360435	
7820000	-10827.142436871867	-9852.931011068096	-974.2114258037702	-9852.931011068096	17628.5127614332	2.558502584703701	5.350291317918804E-6	0.617339698682806	5.3869199494202735E-6	1.1901866706467727E-11	0.6472108816859877	-917.5706566930487	20730.470644378205	83032.61807834485	20355.32591336856	9357.486031944734	13793.855057301078	4	37	5	6	29	0.184459546913567	0.2957485698346601	0.3148210109330439	0.20497087231872832	
7830000	-10778.068065742002	-9840.135817311977	-937.9322484300247	-9840.135817311977	9302.679881467815	2.8210840381435798	8.521831329193361E-6	0.5023914582465506	8.6428684879155E-6	1.9214429294612956E-11	0.5136462475183748	-882.2563693992109	23100.188872266932	68545.88312142919	18031.553464538283	21988.475033599636	6829.488354890956	2	34	1	8	36	0.184459546913567	0.2957485698346601	0.3148210109330439	0.20497087231872832	
7840000	-10797.921290574766	-9844.428657459503	-953.4926331152639	-9844.428657459503	10937.22268671753	2.8210840381435798	7.335070091160541E-6	0.5323465433653475	7.183895269811901E-6	2.0781629627511334E-11	0.6334883398666489	-897.868628850752	58622.34471353369	50836.61942690755	13735.329024904951	24049.340850290966	8034.023051300952	7	33	8	5	28	0.184459546913567	0.31584586224114747	0.3081807230719379	0.19151386777334692	
7850000	-10735.765037263136	-9834.92063154203	-900.8444057211055	-9834.92063154203	6792.82918615878	2.551928140422401	1.189463126557404E-5	0.6090765070727971	1.2673366585017108E-5	6.179808714020153E-11	0.6503929875558595	-847.498690817239	21911.700557139982	21449.44077664094	44122.054365020194	4922.15687831083	4349.128864476366	3	4	37	4	33	0.18323066822289938	0.3170747409318151	0.3081807230719379	0.19151386777334692	
7860000	-10817.318891541945	-9829.003864756647	-988.3150267852977	-9829.003864756647	18010.536408832268	2.6195411816367766	4.939425438384842E-6	0.5189629436321306	4.923092683819133E-6	6.545131610758968E-12	0.5328040876661032	-931.6996445467383	90449.46835399668	88130.64588747596	35235.42760612681	18263.489322277423	6532.645811479638	17	12	24	3	25	0.20034023711324972	0.2999651720414647	0.3081807230719379	0.19151386777334692	
7870000	-10827.137190766261	-9831.655095777485	-995.4820949887767	-9831.655095777485	25487.787613883687	2.581695795583197	5.017901715653115E-6	0.714644294150224	4.4506919727282125E-6	1.1998803728135136E-11	0.7714800340285243	-934.4636676122648	121228.91058384458	243246.43929996068	50187.838375768384	14455.999607656116	25816.26592435182	11	13	30	26	1	0.19275652066640256	0.2999651720414647	0.3081807230719379	0.19909758422019408	
7880000	-10826.329496884762	-9834.728155717312	-991.6013411674506	-9834.728155717312	16596.638444506483	2.7380758394867963	4.878476376189092E-6	0.6528975348167725	4.198146986130843E-6	8.671617318762974E-12	0.6665838845550764	-932.117618234672	99588.51179730048	286974.575211958	52102.14245723101	8556.572852533942	3293.128754533354	23	3	23	29	3	0.19275652066640256	0.2999651720414647	0.3081807230719379	0.19909758422019408	
7890000	-10775.232069035	-9850.687892191156	-924.5441768438443	-9850.687892191156	9604.165318602852	2.673032324607821	1.0104070766627488E-5	0.4508393550253769	9.747707722406031E-6	2.1852092241639183E-11	0.46767092674843425	-865.3633847417527	48256.90174982643	261051.4064393947	13628.707098149793	5637.6158092645655	8227.213688222178	26	1	28	13	13	0.19660896730604385	0.2999651720414647	0.3043282764322966	0.19909758422019408	
7900000	-10758.39713037294	-9844.315751001228	-914.0813793717119	-9844.315751001228	8818.491726554903	2.844322725740281	9.640665623946187E-6	0.4276454324004365	1.005965073172107E-5	1.797924378762187E-11	0.42884769432078845	-853.6508200432028	27153.086309922404	182399.47790908275	11919.594169376165	5886.99589008403	17246.529946435312	24	3	25	24	5	0.20010343004374131	0.28094985261432276	0.3198491331217411	0.19909758422019408	
7910000	-10717.610763638568	-9851.20118418491	-866.4095794536576	-9851.20118418491	3975.875458878164	2.6615741070229055	1.8317031151060448E-5	0.42588169930991776	1.9486658955777E-5	7.304494845666189E-11	0.4719250266161987	-817.0215053623114	15577.085286104435	25196.944049145255	6635.712444822233	3837.9549689034266	3386.338205051931	14	17	14	11	25	0.20627029817869508	0.30271441150095135	0.31239710987109487	0.17861818044925798	
7920000	-10622.290117902163	-9835.447697371159	-786.8424205310041	-9835.447697371159	1265.4443936827993	2.570354253297825	4.670661719486393E-5	0.5993564676179236	4.870034469546482E-5	1.064172242616938E-9	0.6756479131529536	-740.6881185471876	11346.777767033354	21524.325442401932	2196.753620595994	875.1000831051266	444.5958061546012	21	8	29	20	3	0.18382875697864756	0.31262210907559346	0.31857309500043884	0.18497603894531944	
7930000	-10622.59481131436	-9832.342775697898	-790.2520356164623	-9832.342775697898	1389.5176086532363	2.717145113913853	4.01603705207015E-5	0.5127411042394068	4.32657496047365E-5	4.692099627873461E-10	0.5324206370789927	-741.8472028588992	9836.376486999643	31726.45412965146	2754.674812304296	2195.2011203359507	93.63152375112611	22	8	30	18	3	0.1800962237259419	0.31262210907559346	0.30981526288038813	0.19746640431807583	
7940000	-10608.477837623379	-9828.501099513398	-779.9767381099816	-9828.501099513398	1230.176931630731	2.354930468896221	5.2895491035351805E-5	0.5361550884922007	4.950887031631607E-5	7.000026532385455E-10	0.5443140014368488	-733.4880687888513	8105.005667865211	16133.814490578727	5020.190198634936	1812.9410549919735	511.18123636261197	24	8	9	36	4	0.19086349722474777	0.298809705534995	0.31826649131498125	0.19206030592527532	
7950000	-10656.159145499107	-9835.255756083969	-820.9033894151372	-9835.255756083969	1951.7280758406225	2.354930468896221	3.4417708212399376E-5	0.6473497825891644	3.310132428177148E-5	4.597043111850134E-10	0.6183084992602479	-773.1632727618744	12442.693113526862	16707.60199123701	1905.8385716436098	3196.5958180680304	618.3128377699487	15	27	27	8	4	0.19086349722474777	0.30109090925370385	0.31826649131498125	0.18977910220656644	
7960000	-10670.24038400702	-9834.634201227891	-835.6061827791291	-9834.634201227891	2112.721682625386	2.354930468896221	2.885497621856818E-5	0.537260328731056	2.7946767382238818E-5	2.1354141026340144E-10	0.51388758483634	-786.7663838143874	10542.740718323112	21578.835335638538	4462.689125647151	4462.618429948606	1958.0801263858536	23	13	4	13	28	0.19086349722474777	0.30109090925370385	0.31826649131498125	0.18977910220656644	
7970000	-10784.266058327985	-9832.56311918914	-951.7029391388447	-9832.56311918914	8508.193746156654	2.4484949138386187	7.64873307517486E-6	0.6893744530681959	7.113956246113653E-6	2.506326524315287E-11	0.7154058007352323	-895.9830533883921	47139.332619053916	84092.54618149943	15202.70679592726	3922.512055852415	9212.072609542862	5	29	37	5	5	0.1883073680751713	0.3158810841249741	0.30603244559328746	0.18977910220656644	
7980000	-10772.367151029708	-9836.568376445823	-935.7987745838859	-9836.568376445823	6724.512839359575	2.604236140781904	8.812066299711196E-6	0.624644414412203	8.532284869153386E-6	3.161111800302509E-11	0.6907092900720724	-876.7590739722874	154338.45561034212	36464.03965937959	114081.99051138904	8643.974976854865	2286.041684370844	4	14	16	45	2	0.1883073680751713	0.3072634234801645	0.30603244559328746	0.19839676285137603	
7990000	-10783.881285899683	-9839.317368438655	-944.5639174610272	-9839.317368438655	8554.421192301315	2.669562412408983	6.766914029173821E-6	0.5897068474495053	6.571310303387017E-6	1.301531271016641E-11	0.5561589399396565	-884.2265601790716	62125.21677312227	78175.83641267607	263767.39489274385	16016.375904722905	93.07143129415344	19	7	5	47	3	0.19063087149435287	0.3049399200609829	0.2954340437748264	0.2089951646698371	
8000000	-10850.574321522261	-9847.689460852076	-1002.8848606701848	-9847.689460852076	19011.09041477354	2.669562412408983	3.900112969418205E-6	0.6470482489926654	3.632834480622797E-6	5.154665794138495E-12	0.6268721604467736	-940.6941726332981	40991.429661043876	204178.19764619987	146411.58153046423	15886.734710932824	16222.191728272743	6	14	15	42	4	0.19063087149435287	0.3049399200609829	0.2954340437748264	0.2089951646698371	
8010000	-10820.833290708504	-9831.418559951051	-989.4147307574533	-9831.418559951051	13185.467707828027	2.59466581659784	4.371910109879642E-6	0.5615225192685821	4.302927393801952E-6	6.684019667871339E-12	0.6030781892752735	-930.387106880325	112632.10793821017	127458.06813252355	24525.09834863704	45165.04054782438	345.55015121653923	2	34	39	3	3	0.19063087149435287	0.3049399200609829	0.2954340437748264	0.2089951646698371	
8020000	-10820.783683027637	-9827.17912339402	-993.6045596336171	-9827.17912339402	15459.266700562785	2.59466581659784	3.9722972396786215E-6	0.5390533700404709	4.092444717828506E-6	4.964978348936863E-12	0.5673862749182829	-937.3191083032241	78154.51614729605	114409.14224068438	15417.54971916608	17217.88043646003	1046.5814988646807	11	25	26	16	3	0.19554558449192425	0.3049399200609829	0.2954340437748264	0.20408045167226574	
8030000	-10817.876583047499	-9847.978790131427	-969.8977929160725	-9847.978790131427	10906.061696304005	2.7831726290632237	5.207727626751433E-6	0.5003624556342293	5.441500367894453E-6	8.152108892536533E-12	0.5322836587575851	-914.1526566805755	105323.89891537547	89190.7792327237	18576.016956325308	15325.249040306322	63.58388477540453	17	26	26	9	3	0.19554558449192425	0.3049399200609829	0.3033760747587492	0.1961384206883429	
8040000	-10753.78941227811	-9839.836464820004	-913.9529474581074	-9839.836464820004	5453.502311187965	2.4349950818980473	1.0964609183701412E-5	0.47742433111438104	1.1144285867854362E-5	2.8649865532152658E-11	0.4897186309126888	-864.8771540687015	43216.355984702204	11636.541128739149	5648.493580622012	4706.345717250155	131.72270616714894	40	17	13	8	3	0.19554558449192425	0.2933287908979897	0.30406960801462235	0.207056016595463	
8050000	-10811.316223164944	-9841.189830235917	-970.126392929028	-9841.189830235917	10208.229120119171	2.6453207481004504	6.071573597633026E-6	0.64346425527931	5.484391584287808E-6	1.2274152524119528E-11	0.6220740231662721	-912.9581872878314	124746.08201484621	93772.04788863564	61681.3387080964	11195.40351809716	20.973426819830337	6	12	31	30	2	0.21342265269585392	0.2767667416295503	0.30355931657706453	0.20625128909753057	
8060000	-10782.015703051851	-9834.170592386803	-947.8451106650481	-9834.170592386803	8465.632193165544	2.2820677904105735	8.077366030477582E-6	0.605760602984588	7.130039038916983E-6	2.3638413796761333E-11	0.6414096301345854	-893.1176076974082	58105.045868780464	30168.382945603033	42469.10966820534	13386.757411999919	418.4492674097638	27	12	8	31	3	0.20798623734392205	0.2788533579133515	0.3197135779355341	0.1934468268071916	
8070000	-10714.58009624979	-9841.956487729944	-872.6236085198467	-9841.956487729944	3336.827626931228	2.4819248660796793	1.7700740311126783E-5	0.7368243316059933	1.7873401116692395E-5	1.8354016294649069E-10	0.7162555359744698	-822.427823932127	26529.866547245296	23809.27547224844	5591.455450963117	4795.402232214459	481.5509117692638	27	14	9	28	3	0.21015696013321516	0.2788533579133515	0.29506338440862867	0.21592629754480394	
8080000	-10769.801150395897	-9836.600129405184	-933.2010209907128	-9836.600129405184	6440.380145785802	2.4514969515761784	8.836146718077118E-6	0.8576621652714862	8.844154849310512E-6	5.0602861329159744E-11	0.7969633019162217	-879.8474647427598	63329.37111239779	37709.80822367231	7670.529603759851	7981.236423980959	67.06076625278088	38	7	5	28	3	0.18667490161895825	0.30633457471177095	0.29101998274255453	0.2159705409267155	
8090000	-10747.210809544355	-9853.732948659188	-893.477860885167	-9853.732948659188	3727.866638811063	2.8420798631642805	1.563707904220921E-5	0.6814269970018371	1.608893427567755E-5	1.063305256734828E-10	0.6447163462371412	-839.4592044143184	16845.67377113774	58715.20681934323	20265.133719131925	7636.036412713326	47.281974514516975	3	16	19	40	3	0.19318378964965716	0.29982568668107207	0.29101998274255453	0.2159705409267155	
8100000	-10817.069425471776	-9849.95180879635	-967.1176166754274	-9849.95180879635	9637.141411294357	2.6766049953573057	6.010263644395714E-6	0.6976825225117933	6.2315914813350105E-6	1.8871655886602192E-11	0.7189995250786732	-907.9020410232707	216352.37394326046	201312.06430894317	59320.95796750496	13288.910602025235	34.473186525642205	1	1	43	34	2	0.18194063092958426	0.294733597921563	0.3224137576351112	0.20091201351374077	
8110000	-10779.80965830493	-9845.583051596224	-934.2266067087057	-9845.583051596224	6412.853535196234	2.619166511025793	8.40304428226076E-6	0.6163202467474638	8.78166971374516E-6	2.440942376825689E-11	0.5913421992089049	-878.1089163409109	63392.87735509155	79416.8838376799	59390.00337256186	11233.653991184285	86.55061501958268	17	2	24	35	3	0.18194063092958426	0.294733597921563	0.3224137576351112	0.20091201351374077	
8120000	-10795.905234221771	-9857.534909403761	-938.3703248180107	-9857.534909403761	7336.4894286550125	2.667813377031579	7.501801315644458E-6	0.49404376934881966	7.597910576918907E-6	1.3178006427707805E-11	0.49566249734529105	-881.9154640997784	64550.59521067353	63569.59170149943	117375.31419695864	6947.154877350976	235.21968336268327	32	1	9	36	3	0.18692566666998603	0.294733597921563	0.31598306015888966	0.20235767524956055	
8130000	-10778.765130678661	-9846.643195702953	-932.1219349757085	-9846.643195702953	6059.258199202447	2.9090214543231245	8.54994464809248E-6	0.4748569146013242	9.119550691845224E-6	1.731099745561857E-11	0.477810642936093	-876.285959334451	35100.47962115381	57913.429644070806	107850.76999731478	6805.451777520355	867.7814128568551	22	20	1	35	3	0.18875557651857858	0.294733597921563	0.3075305394119121	0.20898028614794553	
8140000	-10724.700573705624	-9854.428084778707	-870.2724889269169	-9854.428084778707	3315.4122032196506	2.9081589512813943	1.554770374559384E-5	0.49722163611121967	1.6689538600979557E-5	7.141038005276071E-11	0.5407712864371987	-820.8324602200386	23649.641602607604	29312.459393775473	2089.736096103057	3922.899919331558	18.621998155883105	16	30	4	28	3	0.18875557651857858	0.294733597921563	0.3075305394119121	0.20898028614794553	
8150000	-10703.064763580769	-9846.682575839555	-856.3821877412133	-9846.682575839555	2690.1490266271335	2.5690399270070743	1.944022842966931E-5	0.6706713816565602	2.049764641973437E-5	1.6368741662526886E-10	0.674008359172534	-810.2842371792974	26572.011285419798	12383.287759601944	3197.146886408275	925.8951309849691	15.320278134406825	26	32	19	1	3	0.18875557651857858	0.303724351620832	0.3103134398880622	0.19720663197252647	
8160000	-10683.586197887087	-9850.000370756892	-833.5858271301956	-9850.000370756892	1835.3428296324705	2.5631130351581652	2.7049468570442102E-5	0.5747341615405793	2.9371816555603197E-5	2.77025494792424E-10	0.6126672476056013	-787.2767366167924	13179.97658369287	12686.708609937394	1917.4838637760006	2249.7543916721384	631.159556120399	41	4	8	24	4	0.18875557651857858	0.303724351620832	0.3103134398880622	0.19720663197252647	
8170000	-10656.689334018549	-9834.395111846688	-822.294222171861	-9834.395111846688	1758.0363494827434	2.4726248010259284	3.461626578024E-5	0.5294569348689632	3.4472487852054826E-5	3.107789356929219E-10	0.5455140288357411	-777.5955529256548	13775.798686349755	1985.0541662230705	1761.0979204410048	1532.2737781819123	2270.705600928439	44	20	9	7	1	0.18875557651857858	0.303724351620832	0.3103134398880622	0.19720663197252647	
8180000	-10695.530417718768	-9864.176556702114	-831.3538610166537	-9864.176556702114	1877.3052265771628	2.70838139432571	2.7640175401921553E-5	0.45375526480893286	2.8280840206062633E-5	1.8548906573625947E-10	0.48895532070810016	-784.6030292564643	17508.03477772108	3105.9692550894542	4175.300677779947	4792.8782766837285	77.0882749362116	43	14	8	13	3	0.18875557651857858	0.303724351620832	0.30878604504264084	0.1987340268179478	
8190000	-10636.42386238379	-9847.556531712657	-788.8673306711329	-9847.556531712657	1317.1024555471079	2.4877127198274875	4.01290367644767E-5	0.5459474223550318	4.253138160010896E-5	6.498434470830501E-10	0.6413010765822684	-745.4131806116609	11252.639047346871	1452.2166067364624	1936.9913530065176	1898.715234075258	76.24617525412522	38	24	12	4	3	0.17981734295143173	0.3038835057708002	0.30878604504264084	0.20751310623512645	
8200000	-10631.770728532461	-9863.96818727832	-767.8025412541416	-9863.96818727832	1008.0452865872005	2.4809069034471176	5.1878911942217284E-5	0.4998325159976012	5.5022327544069324E-5	7.794887864315051E-10	0.5388276015820427	-726.9972913400937	7612.537946096829	1940.1065985176094	499.7872774431566	983.3788631385505	22.499026891433587	38	24	11	5	3	0.18970195868242368	0.3038835057708002	0.30878604504264084	0.1976284905041345	
8210000	-10608.971787418097	-9858.647021902072	-750.3247655160244	-9858.647021902072	875.5334162561652	2.605521108102527	7.049492996042482E-5	0.49003617140962935	7.653258227378819E-5	1.501210539313771E-9	0.5433468537218143	-710.5136598497877	6095.978178036525	2136.1431313253793	679.2009100237359	462.33122912595076	436.26904985713816	42	16	19	3	1	0.18970195868242368	0.3038835057708002	0.3167794785402644	0.18963505700651093	
8220000	-10561.568482615092	-9830.451040678125	-731.1174419369665	-9830.451040678125	764.2859387547649	2.605521108102527	9.187971007301358E-5	0.6304390232799615	8.968546841429764E-5	3.809573066111961E-9	0.6750054832145308	-691.4263527581603	4481.969779091688	1983.1123381051548	200.94241832646028	513.894869246567	200.144361738	38	11	2	26	4	0.18970195868242368	0.3038835057708002	0.31533175468242003	0.19108278086435526	
8230000	-10577.179199174281	-9838.805909488747	-738.3732896855344	-9838.805909488747	1020.575645046762	2.505013705345944	9.240172156606073E-5	0.6586526923714991	8.573417435757576E-5	4.4573597105401615E-9	0.7630549470759332	-695.7283205984353	7329.026813079926	5189.171109409159	1226.2964575079457	262.9549476091572	564.1326928098721	26	16	22	8	9	0.19039153925648122	0.3040704623459389	0.31533175468242003	0.19020624371515904	
8240000	-10638.918721843635	-9856.710875628869	-782.2078462147659	-9856.710875628869	1545.6570795195753	2.7330923706606463	5.42269786495051E-5	0.5398733400580089	5.1504766652008404E-5	9.040717400033353E-10	0.5755059056435392	-739.2840825262348	7425.690847609903	1858.938622541465	1896.384773340646	949.277721438742	1338.6100165723742	41	15	5	11	9	0.195552528378711	0.2879690214242062	0.31802768853829955	0.1984507616587824	
8250000	-10643.681373523776	-9861.996382053805	-781.6849914699699	-9861.996382053805	1806.9544337922566	2.4518693487781107	4.9013146471298984E-5	0.5774357177010514	4.794034548810968E-5	9.005534862116345E-10	0.6248500488515116	-739.1265724886256	8478.274938495395	1672.4046061131028	1466.854714625353	648.5055840603675	1137.3051360769605	40	6	8	6	21	0.18883678034085952	0.29314362144546086	0.30838893181478294	0.20963066639889585	
8260000	-10710.366334271368	-9873.233809146146	-837.1325251252221	-9873.233809146146	3510.6057321419153	2.4518693487781107	2.1861331701723617E-5	0.5029222862867636	2.215381496997298E-5	1.716692928192871E-10	0.5764432732068803	-791.7066067853443	28942.59039840672	1917.1046311774642	1854.9422851002726	1838.0620484788487	924.545374088566	38	22	4	14	3	0.1935259887691044	0.29314362144546086	0.30838893181478294	0.20494145797065097	
8270000	-10721.717152432817	-9847.949128655611	-873.768023777205	-9847.949128655611	4616.348085382615	2.493268607812053	1.7239890993450497E-5	0.4890464126684046	1.706378809914153E-5	7.512030733954469E-11	0.49647207469929744	-826.401347674506	23791.750448169623	2983.483634675857	2649.24113748264	3919.9417880746596	3311.6921496719297	43	5	28	4	1	0.1935259887691044	0.29314362144546086	0.30838893181478294	0.20494145797065097	
8280000	-10715.288772160678	-9846.155082768932	-869.1336893917465	-9846.155082768932	5764.917467986337	2.5746292390917733	1.614552590675181E-5	0.4551633297159716	1.561490394305527E-5	4.815981806704072E-11	0.44830739610668335	-818.6634005293025	27829.84834976566	29382.507200073273	858.0507976266755	2815.0391914149604	2883.8992248356276	36	6	4	2	33	0.1921494526873922	0.3081718042518079	0.30838893181478294	0.1912898112460161	
8290000	-10677.998886371388	-9851.225073663321	-826.773812708067	-9851.225073663321	3985.17228363417	2.5746292390917733	2.4306381892888383E-5	0.5157027302955491	2.3597774996108142E-5	1.8619323350119466E-10	0.5681876898936334	-779.4876644376714	10137.446169621906	18293.265882680684	2077.033308910839	1458.879947519455	2387.4193402560004	10	31	1	22	17	0.1912090838914581	0.3081718042518079	0.30838893181478294	0.1922301800419502	
8300000	-10672.98132815987	-9830.4490400989	-842.5322880609704	-9830.4490400989	3678.316830949733	2.763303198590198	2.194936949376796E-5	0.5639681146077856	2.214857844605666E-5	1.5552708775020317E-10	0.5796061951174949	-790.6601764598677	29782.102893081956	34737.82105884958	19726.6547934068	1541.2648654515033	2605.4236429777193	3	35	1	27	15	0.185557346518918	0.30535414673473327	0.30745735263973245	0.20163115410661545	
8310000	-10696.743636205741	-9842.966807788413	-853.7768284173294	-9842.966807788413	5937.877606134499	2.529415965208341	2.0359039543615665E-5	0.6204573180791868	1.862289640939319E-5	1.414903868162759E-10	0.5895322709055081	-801.2700170071879	10729.980412922094	32332.236562653692	24296.56188263736	2008.0223525170074	3666.1651341479637	13	8	20	35	5	0.18497398118209796	0.31090922214777333	0.3019022772266924	0.2022145194434355	
8320000	-10715.220672251098	-9866.571453934119	-848.6492183169793	-9866.571453934119	4932.921949460428	2.511164098851677	2.0886937606109658E-5	0.5218488885308245	2.1063697222935854E-5	1.3799122628331104E-10	0.5418551421781062	-797.1842344449587	23193.64202646027	18284.367573692158	21307.194230117468	2317.3279975980777	4472.538909784124	15	5	22	32	7	0.19140729074403678	0.31090922214777333	0.3019022772266924	0.19578120988149667	
8330000	-10625.208829581019	-9856.144032312815	-769.064797268203	-9856.144032312815	1680.0399770489119	2.6031530961574862	5.030463049426568E-5	0.5606167003900278	5.157845477394902E-5	1.0419258563394804E-9	0.6206513326753532	-722.5401042314666	8197.409637753608	8867.510849414437	10211.104340058635	698.3849122434382	921.9921951501822	7	17	15	17	25	0.19140729074403678	0.31090922214777333	0.3019022772266924	0.19578120988149667	
8340000	-10635.061207771567	-9837.880785856458	-797.1804219151081	-9837.880785856458	2306.4012965997085	2.6031530961574862	4.1772969573929715E-5	0.6678223278173244	4.236991889014658E-5	9.738299246814237E-10	0.7398476592258075	-749.7641111292386	26769.470591147492	10182.765788526314	1756.9118711961723	1047.7906838345523	1940.4317092503888	4	36	5	10	26	0.18333354805155494	0.3108321875471972	0.3019022772266924	0.2039319871745546	
8350000	-10627.013336998602	-9835.55642325488	-791.4569137437203	-9835.55642325488	1533.823851381806	2.799911026249445	4.514552517669112E-5	0.6647864981527128	4.810553411766847E-5	1.2858849021924577E-9	0.7626867001631761	-743.7929688591718	7010.248478120809	12736.37825735638	10736.42493497577	848.3409974726919	1106.7822271266941	1	12	28	1	39	0.18333354805155494	0.3108321875471972	0.3019022772266924	0.2039319871745546	
8360000	-10685.978200669466	-9838.134338633487	-847.8438620359793	-9838.134338633487	4749.100051446399	2.6164060471162682	2.1973907894819682E-5	0.5011837925936785	2.2263854834992414E-5	1.401344891120388E-10	0.5251054030681904	-797.3791312005002	14901.105250585397	16047.625818833381	21992.659778251713	2729.503492609478	3477.1007460815395	25	2	13	17	24	0.18333354805155494	0.29708493628578886	0.3062150752229217	0.21336644043973368	
8370000	-10664.904237411432	-9855.871693944579	-809.0325434668541	-9855.871693944579	2098.0003746647226	2.641790203114771	3.6888461245908536E-5	0.4936665843497208	3.892729081920967E-5	4.038263032449727E-10	0.5275686965747987	-761.264517561634	9354.606192815709	8112.343680333476	14804.990697471025	1088.0828703736563	1446.015630267372	20	4	14	15	28	0.18762340271908762	0.2923083315472905	0.3122929416243556	0.20777532410926544	
8380000	-10680.587782452794	-9852.480063466775	-828.1077189860184	-9852.480063466775	3775.5696365076087	2.641790203114771	2.6630447163773292E-5	0.4850081667761889	2.6703548749369748E-5	1.486365842282516E-10	0.45358567046904985	-779.5121685630858	4887.1944564329115	11922.41902352332	16229.759687971477	1176.2246884637527	2144.7391353441194	1	19	20	12	29	0.18762340271908762	0.3102996071749847	0.3013513597729699	0.20072563033295693	
8390000	-10775.685873317943	-9848.382192699048	-927.3036806188952	-9848.382192699048	8615.578607871055	2.696781113355118	1.0253346010593372E-5	0.42472392606069465	1.0840604769301328E-5	2.3948538350845278E-11	0.46371024538767336	-873.7608428691094	36669.688174204966	30712.961663649276	32266.866386931248	13533.13592504486	5792.908920939678	21	8	12	23	17	0.18762340271908762	0.3008584075919012	0.31079255935605343	0.20072563033295693	
8400000	-10842.033198659508	-9857.562075248767	-984.471123410742	-9857.562075248767	14497.321793631298	2.9165876946573666	4.593730461936627E-6	0.4865106748977608	5.039171210399353E-6	5.9228488952203094E-12	0.5155450157587699	-929.7730711141866	105980.68287821734	23083.000971945352	16797.60472415178	10309.294363803672	11497.160722394901	37	12	14	10	8	0.18762340271908762	0.3008584075919012	0.31079255935605343	0.20072563033295693	
8410000	-10787.443638152028	-9847.603412990908	-939.8402251611202	-9847.603412990908	8300.368538896451	2.4273749878429856	7.478460212041494E-6	0.5505191618960147	8.063971215525235E-6	1.725650319953573E-11	0.5682445571205149	-887.4214050732443	55943.91864345046	6165.596008069336	10592.367093961862	10913.718806979392	5405.997004187092	40	4	7	6	24	0.18762340271908762	0.3008584075919012	0.31079255935605343	0.20072563033295693	
8420000	-10706.952018416549	-9839.07312985971	-867.8788885568401	-9839.07312985971	3316.763498169074	2.4273749878429856	1.971010949744592E-5	0.46801605177724653	1.977544660514993E-5	8.113653301791381E-11	0.4955042731289726	-818.3418176162319	24990.58503371638	11301.90516534269	10821.1631194372	5783.475282877616	2533.6955791407845	32	6	10	17	16	0.18534646309188135	0.30313534721910745	0.31079255935605343	0.20072563033295693	
8430000	-10687.430019764384	-9851.34530101082	-836.084718753563	-9851.34530101082	2429.090866015176	2.8169235260191443	2.561947478564802E-5	0.43198278529933987	2.464200666944686E-5	1.192347125977498E-10	0.46072423244034794	-788.3228911951447	16349.361678865253	792.9937910130772	533.5202864268863	3636.193928096156	129.83497593086508	40	4	1	33	3	0.18534646309188135	0.30313534721910745	0.3093318863652013	0.20218630332380907	
8440000	-10678.58031858823	-9849.405215502129	-829.1751030861016	-9849.405215502129	2303.995748358904	2.749893240176424	2.7055970024112214E-5	0.39927324557532895	2.9679840241905047E-5	1.6824347226118413E-10	0.4692118609235867	-785.0492566581166	16882.82896694755	2683.160208745563	2438.5243945285283	1719.76841163514	439.89113570451445	40	11	24	3	3	0.17756274597310567	0.30313534721910745	0.3093318863652013	0.20997002044258475	
8450000	-10752.227010162038	-9834.659646512444	-917.5673636495947	-9834.659646512444	6286.69594814207	2.56476567159069	1.047157414317116E-5	0.4535323042785299	1.090665330444622E-5	2.8047619606118298E-11	0.505953665098318	-868.4282420920025	45225.45842058741	9268.130883436035	7330.378119048282	4170.641579218931	618.6907353538301	35	20	10	13	3	0.19171675053551804	0.31810360664383003	0.2895539956546745	0.20062564716597667	
8460000	-10752.672733882859	-9838.39308365796	-914.2796502248976	-9838.39308365796	6420.95372684709	2.3039272937317423	1.0654970132433102E-5	0.4404966440362996	1.135140043678918E-5	3.022638657313038E-11	0.5105161478989109	-861.5661441154681	38225.940999049395	59193.8994222024	8355.502241852764	5676.717672378433	6292.391195346772	26	9	28	6	12	0.19171675053551804	0.3179810623989171	0.2895539956546745	0.20074819141088962	
8470000	-10848.358180133086	-9857.454148198922	-990.904031934164	-9857.454148198922	12917.589631950648	2.6684966967045147	5.026612705040167E-6	0.43700956164025795	5.5132097791017736E-6	6.039763160274598E-12	0.4603635098273782	-931.4116754272069	88073.42141344359	78189.59863473338	145207.08961044616	39115.069264984784	15006.369633688368	12	4	15	23	27	0.19379872279328056	0.3179810623989171	0.28747202339691197	0.20074819141088962	
8480000	-10853.504620180222	-9850.944388668688	-1002.5602315115336	-9850.944388668688	15006.76644748861	2.5635593011877638	4.505705784144702E-6	0.5043577903487046	4.931756348607596E-6	6.554971032956105E-12	0.5425683863241864	-942.6849859938663	78472.33097445902	136405.9323613386	88562.19296896835	54782.62675782062	22101.096020088313	6	21	6	8	40	0.19603402002939116	0.3101567630710613	0.28747202339691197	0.20633719350263477	
8490000	-10751.765916562385	-9842.110712206371	-909.6552043560129	-9842.110712206371	6949.795993119542	2.724145676520219	1.1501126250951414E-5	0.43657123650749274	1.2124038873529405E-5	3.273530786472834E-11	0.5054200736687737	-854.5789553431838	15084.587891337014	27199.40415516333	41727.47284401939	47889.117132243526	5149.028073655519	7	1	10	28	35	0.1972674984374054	0.29301579974168107	0.303379508318278	0.20633719350263477	
8500000	-10715.929483323886	-9843.987321309713	-871.9421620141725	-9843.987321309713	7278.54797963491	2.743196294490956	1.7438184705719186E-5	0.4565024140795329	1.6889279612097192E-5	8.215849530642707E-11	0.5004705349810471	-820.9360174522292	11936.6238750239	10299.855854605197	25878.04237970134	8932.786307433436	2842.245946581798	9	4	27	14	27	0.1886887055753966	0.29301579974168107	0.3059879366518742	0.21230755803104742	
8510000	-10646.531419162808	-9835.452358901553	-811.079060261255	-9835.452358901553	3616.250355360088	2.454154559075782	3.81720355194579E-5	0.5036600267356367	3.7350302968066216E-5	4.65021750980183E-10	0.5591260675066264	-764.0389073650512	7139.218142776202	11223.906108110019	7921.039155640977	3682.065452941635	1036.5320190510597	10	32	3	22	14	0.18781640326287327	0.2938881020542044	0.3059879366518742	0.21230755803104742	
8520000	-10692.957309524054	-9850.867306982736	-842.0900025413176	-9850.867306982736	4123.681673416037	2.9093201579574517	2.4061600443213036E-5	0.43272151778093865	2.4435537181763114E-5	1.2953579845916867E-10	0.46492641793497874	-794.5349333383247	12703.741375519357	16509.4389410195	7356.6722394620365	1992.0132995771498	1514.6037951629464	4	29	22	19	7	0.18975183355423256	0.28989533553850644	0.30804527287621286	0.21230755803104742	
8530000	-10658.723449853496	-9862.888516088771	-795.8349337647246	-9862.888516088771	1545.8930696489376	2.312681140007987	4.647925304216369E-5	0.4835478727137925	4.684109931326208E-5	5.306769622324034E-10	0.5047053252228896	-752.1476684405818	11946.40503160192	4412.6711694634005	2716.6431297118406	917.9168456806611	768.6510203922704	32	2	24	4	19	0.18975183355423256	0.2888844260944335	0.3090561823202858	0.21230755803104742	
8540000	-10622.825309636917	-9855.219213102246	-767.6060965346711	-9855.219213102246	1340.381584148934	2.992446760188059	7.004133646091519E-5	0.5110032575421795	6.83100976610811E-5	1.3531784081978928E-9	0.5440907468323207	-722.9937269665946	3137.07917611972	8279.88313567941	2468.854277207317	1456.3299604314802	1292.3198423320505	4	27	23	15	12	0.18975183355423256	0.30979495079895647	0.3007990150132275	0.1996542006335828	
8550000	-10641.503212307016	-9844.671861118946	-796.8313511880688	-9844.671861118946	2122.4113340323083	2.4498487586717483	5.018171142745615E-5	0.44252444185800144	4.760947929806285E-5	4.998512277473665E-10	0.4600821653142685	-751.5854179301319	5408.150743429961	10963.322065971817	4857.57397697132	1537.5631140586117	931.2487729352479	13	24	25	8	11	0.19652882517299136	0.30569214822475455	0.3049018175874294	0.192877209014824	
8560000	-10681.218066425938	-9851.308274222147	-829.9097922037909	-9851.308274222147	2990.4962484004905	2.5771975613468188	3.159865798319214E-5	0.38529745235239615	3.072553311823429E-5	1.3638515762712742E-10	0.3743510607853676	-783.249046380854	18712.962617845486	19102.091466817095	3337.011234755721	1636.751483552092	919.6265898071897	5	28	22	20	6	0.19255646857361955	0.30569214822475455	0.3088741741868012	0.192877209014824	
8570000	-10650.73057972181	-9824.757134572448	-825.9734451493631	-9824.757134572448	2511.0167629755256	2.5771975613468188	3.175689085815809E-5	0.5928410704285264	3.2830870370141196E-5	3.632766342137286E-10	0.603572974927531	-779.9497310877045	11125.282868372859	8127.0127198852715	4577.896524092464	537.9471319074956	1155.9398809042268	38	3	17	1	22	0.18091367401377936	0.31733494278459473	0.3088741741868012	0.192877209014824	
8580000	-10628.876954549707	-9824.521247860215	-804.3557066894917	-9824.521247860215	1845.202477889919	2.563517480798072	4.651399538024725E-5	0.46206385105127307	4.2871902377197396E-5	4.414496953334142E-10	0.47609117763965425	-759.9730178398931	9717.384429813847	7938.61987754687	3075.9677960143767	1667.5227850373756	325.50637366775356	10	43	7	18	3	0.18091367401377936	0.31733494278459473	0.3088741741868012	0.192877209014824	
8590000	-10666.34942403101	-9846.41987425649	-819.9295497745214	-9846.41987425649	1661.8488087798823	2.563517480798072	4.28045810892188E-5	0.5627299115486203	4.3087179615586465E-5	6.209332207515913E-10	0.5956375589965888	-769.7519362751264	7781.925713472275	17852.211593326552	22717.10238068056	3715.4618696611683	1803.3959860412203	33	6	6	24	12	0.1976171556375245	0.31733494278459473	0.2902443847572402	0.19480351682063987	
8600000	-10661.952130753834	-9838.559684540456	-823.392446213379	-9838.559684540456	2226.80283202815	2.6017061465485476	3.342220593012971E-5	0.5134033872020425	3.4822878528473066E-5	3.398380013046162E-10	0.5582490349353207	-773.3612425296847	11517.598296665747	17967.425144058834	3679.0524409671953	8832.544124093893	1983.8204581483033	27	5	6	17	26	0.1976171556375245	0.30935423115653443	0.3052954376346067	0.18773317557133365	
8610000	-10737.050105121405	-9841.874703311913	-895.1754018094932	-9841.874703311913	6369.9180080235765	2.71841846029343	1.625981713226872E-5	0.49792100272264816	1.6248005277971166E-5	8.045185041938803E-11	0.5451886310641603	-842.5743731551996	24243.070169081413	27657.346213296987	18082.63332309656	14904.291211746433	4726.217265816148	5	9	43	1	23	0.19198946515819423	0.3045918943131542	0.30176488990574973	0.20165375062290117	
8620000	-10754.283774412637	-9847.945422928096	-906.3383514845417	-9847.945422928096	5788.524797211233	2.71841846029343	1.2007209456442354E-5	0.5456972805973693	1.3556910609614799E-5	5.525838875201625E-11	0.5844043067985382	-852.581391569494	20171.33520692704	61451.18981430877	19407.427258561343	4518.584103591105	4616.4199015013055	24	3	28	1	25	0.19198946515819423	0.3045918943131542	0.30176488990574973	0.20165375062290117	
8630000	-10741.824992638072	-9830.628427962474	-911.1965646755988	-9830.628427962474	7683.824672578412	2.58498570077735	9.78207829577986E-6	0.44518380171196886	1.0696310660571987E-5	3.047641217948343E-11	0.540781923644081	-856.216262807018	15904.50952285709	60987.22305324233	34537.44850922693	2657.743215977422	5862.791345752994	7	11	32	17	14	0.1947282271386853	0.30361480219045156	0.294879360153192	0.20677761051767043	
8640000	-10827.871276607635	-9850.609827763583	-977.2614488440526	-9850.609827763583	18822.442923108974	2.636507926519595	5.02844735417255E-6	0.5096202245797153	5.37726311719637E-6	7.75810386323768E-12	0.5144801819841444	-917.4395704131366	72480.16677761966	239586.8334465454	96030.68593077165	9788.586478089957	7232.084678433274	45	1	1	3	31	0.1830373389332859	0.32066617314974466	0.30079488106702523	0.1955016068499435	
8650000	-10800.127524328494	-9838.280990826655	-961.8465335018386	-9838.280990826655	15104.307365906147	2.6593668335616214	6.114010110231538E-6	0.45404964255432256	6.315789726286935E-6	1.0053881895048835E-11	0.5069288460277682	-903.290742993922	49789.90733610916	95812.25355451397	47039.19712942287	66646.67994201412	6806.646937570886	14	19	4	10	34	0.1830373389332859	0.3250630991935884	0.2963979550231815	0.1955016068499435	
8660000	-10714.201785127916	-9837.380515774243	-876.8212693536725	-9837.380515774243	6788.10649706157	2.6843108976451138	1.7681531739815196E-5	0.43641015062006666	1.695667826125964E-5	8.1005652056539E-11	0.49285308093224384	-823.3713753330014	24801.59661401758	27664.731839046945	34398.697258810025	19116.272720078996	3189.2635787901672	19	3	3	22	34	0.18190581563247143	0.3146966885971827	0.30501898938078287	0.19837850638956223	
8670000	-10764.223657475623	-9852.5907058362	-911.6329516394214	-9852.5907058362	8685.039146264782	2.6382314705750196	1.1862991220686691E-5	0.4853620690963732	1.1660715151344806E-5	3.4956905069038205E-11	0.5254517587392075	-858.9147592069841	31702.236628025923	47533.21520049008	12345.05024810491	7987.874797849526	5181.6457299489375	21	10	15	5	30	0.20285340456394735	0.28546699380914736	0.3133010952373423	0.19837850638956223	
8680000	-10747.825745223206	-9848.44801365754	-899.3777315656663	-9848.44801365754	10047.674222724352	2.6382314705750196	1.3441022040466544E-5	0.3881689059340376	1.2535660461135273E-5	3.400562189625623E-11	0.4243116559033048	-845.9986281619566	72613.24355650344	41181.12440254325	17503.64823411189	3615.310220407483	6521.702336816973	1	23	25	9	23	0.17776697028613078	0.31453180325183105	0.3133010952373423	0.1944001312246951	
8690000	-10777.101127740652	-9848.612418731012	-928.48870900964	-9848.612418731012	13581.923563253851	2.3430034756213134	9.763915295679074E-6	0.4695377190040114	9.577746112462906E-6	2.7390012688913272E-11	0.5119472163302833	-874.2205506365923	174467.40623791193	44097.051320682935	6224.929149663046	5723.773713909217	6538.233503609065	2	46	3	12	18	0.18747112606476046	0.28789825369194577	0.31533329919831965	0.20929732104497334	
8700000	-10802.766619487156	-9858.045639483109	-944.7209800040466	-9858.045639483109	11214.938119845137	2.630308667873098	7.83944062357438E-6	0.45885836792074713	8.091119703243407E-6	1.738262435097038E-11	0.5300485343501657	-887.9157358226059	48432.71366535724	31708.803537218893	69469.8572031586	33448.349578909	10387.880511804276	1	10	26	9	35	0.19574012644217736	0.29514283134434094	0.3144761311159947	0.19464091109748624	
8710000	-10696.732460995898	-9848.49623454282	-848.2362264530785	-9848.49623454282	5019.828067115572	2.8566247972248817	2.153141628149597E-5	0.4842664828325394	2.120617222665642E-5	1.179803738315477E-10	0.5063332945957665	-797.9380029881963	16453.33045016614	18698.86804956422	22087.382596620657	2903.9829495978925	2277.6740237939075	9	2	23	25	22	0.19574012644217736	0.30171289490072717	0.3077906589449119	0.1947563197121828	
8720000	-10676.657479798025	-9841.529094606853	-835.1283851911722	-9841.529094606853	3210.922913194242	2.437742624082491	2.789068880997594E-5	0.49589126111584725	2.6182621538208092E-5	2.744344928420106E-10	0.5857997825361607	-784.9591026274651	3869.790774386556	12716.365569743735	24513.98475520434	3595.639054181202	2950.658773471191	6	12	16	4	43	0.19574012644217736	0.28979433911833613	0.3077906589449119	0.20667487549457383	
8730000	-10669.862470293234	-9830.06602859908	-839.7964416941535	-9830.06602859908	3451.953939790045	2.585395719259387	2.3112597594529032E-5	0.5963836793466112	2.2010170851844134E-5	2.788925577345273E-10	0.733554411095414	-789.9974428693112	21337.141105165418	38329.18137065236	1450.1685319142239	2033.540460188046	2135.488385342114	20	13	2	13	33	0.1953309623404344	0.3086577234893104	0.3062871630680653	0.1897241511021891	
8740000	-10679.387466593767	-9833.714129325233	-845.6733372685334	-9833.714129325233	5667.240651710137	2.8086586294908287	1.8028914564774784E-5	0.5779348118119727	1.732742665163242E-5	1.2847909700815147E-10	0.6642702980885964	-795.0510608961678	20046.613064635392	34918.452744146874	1749.7407172150163	840.4431833840224	3136.3542632172466	2	31	1	14	33	0.19094283391215766	0.30239514455877564	0.3062871630680653	0.20037485846100062	
8750000	-10656.096154496905	-9832.847180357148	-823.2489741397569	-9832.847180357148	3273.066049767847	2.5221456466573042	2.944635047866842E-5	0.5673288030674891	2.8551551819970674E-5	3.5155943147125484E-10	0.6235343395265516	-772.8592486344731	12051.713581773283	19784.741167805198	2576.0856878590344	7427.328796978745	2071.8386288417714	15	20	12	4	30	0.18073099008893817	0.31260698838199513	0.2918401159697369	0.214821905559329	
8760000	-10638.503944682185	-9842.02711467278	-796.4768300094055	-9842.02711467278	1979.7957708280344	2.5221456466573042	4.0985011303344696E-5	0.48172923752798774	4.099376265983327E-5	4.671123555641995E-10	0.5285656779968819	-749.0606593270026	6807.056560496654	13745.00088642428	8121.812788694399	3407.909093481859	1253.0010808456211	22	8	9	15	27	0.20448201196941918	0.29840032993868937	0.3060467744130427	0.191070883678848	
8770000	-10625.24628724144	-9842.784527232658	-782.461760008783	-9842.784527232658	1773.9868714459506	2.431134981281669	5.280260614780549E-5	0.5108346683662268	4.936181310706059E-5	8.82196037045945E-10	0.5931027193432186	-735.8317637696132	6405.669011047413	12999.952057897366	6211.814264461867	2402.947769790153	1065.0558032599458	25	5	11	13	27	0.18488282851190901	0.29840032993868937	0.3060467744130427	0.21067006713635816	
8780000	-10638.025466748193	-9840.618542341908	-797.4069244062842	-9840.618542341908	2591.109120479329	2.7303333352511663	4.616659739679108E-5	0.4870677157800922	4.2757324734491004E-5	5.796840442235536E-10	0.5573588020505587	-749.7674787894986	10884.130986031862	6023.244106867016	8848.560243949076	5478.858413017128	1141.2607469669585	19	28	1	4	29	0.187183754700813	0.2960994037497854	0.3060467744130427	0.21067006713635816	
8790000	-10581.87417394507	-9853.899667387383	-727.9745065576872	-9853.899667387383	1147.0432550682967	2.472374689516423	9.651321408568171E-5	0.6259677283928654	9.692119191747066E-5	4.717046101063815E-9	0.6860599077823131	-685.1225480296739	4846.024661677694	4292.709194065245	2336.643542707252	1387.9308385273364	440.12100075064365	11	31	1	9	29	0.1863663377129493	0.29259922957541046	0.31943818888307507	0.20159624382856436	
8800000	-10592.061069731777	-9865.310806707876	-726.7502630239012	-9865.310806707876	1122.4271671508207	2.51123425263527	1.104432349854824E-4	0.6050702360394571	9.930055663827829E-5	5.2594589150385075E-9	0.6565888687406966	-685.6881903087722	3627.271638968394	1303.5736940237489	1812.1831442997516	1022.9959351650731	637.6833905933391	34	1	3	18	25	0.1807734450428869	0.3152449123336191	0.3061798175541617	0.19780182506933147	
8810000	-10619.53021464919	-9845.828744169634	-773.7014704795573	-9845.828744169634	1876.198944546202	2.7871173594073	5.729257971834208E-5	0.4648071953146842	5.485050690261672E-5	7.311629545263482E-10	0.4902553154822321	-728.910349815651	6257.9982698281265	7510.621515645216	5358.263323543001	732.1720810598475	1033.0149921840284	25	9	18	4	25	0.19314639658010674	0.299970127132104	0.3061798175541617	0.20070365873362672	
8820000	-10632.454103419672	-9848.436995653321	-784.0171077663516	-9848.436995653321	1401.3878105865554	2.472590085031564	5.6467511312196454E-5	0.494972844401408	5.502375840738704E-5	7.809788675130008E-10	0.5186275125790217	-740.184534525557	8838.533148728364	2569.751741714514	5203.57892092686	898.7457005118456	206.35921745600007	37	11	2	28	3	0.19314639658010674	0.299970127132104	0.3209132331277716	0.18597024316001684	
8830000	-10617.378417404661	-9831.388305186541	-785.9901122181195	-9831.388305186541	1132.557867337669	2.5538647594791373	5.9875202302025316E-5	0.6986080142122018	5.863971447374808E-5	1.8089645954447426E-9	0.7512589023860762	-741.0190212861685	6059.116117935489	9849.310616621557	3316.5207849066087	1292.3011399300108	362.8740507840211	20	21	11	25	4	0.19314639658010674	0.30808310813014356	0.30075369520997514	0.1980168000797738	
8840000	-10680.263605067417	-9846.144485480403	-834.1191195870147	-9846.144485480403	1865.7400269951245	2.46298840134861	2.983925217967965E-5	0.5390849826659193	2.9522952711777622E-5	2.663108449307336E-10	0.580646308369223	-785.9511497267188	17276.73488579479	13944.650815525425	12210.625900392368	2538.05750461363	225.17036912374695	32	6	7	33	3	0.19314639658010674	0.3069348492759747	0.301901954064144	0.1980168000797738	
8850000	-10723.797989695378	-9824.694586474205	-899.1034032211734	-9824.694586474205	3807.39421614693	2.6463969539280776	1.4084804556351637E-5	0.6898994748815072	1.3817304400654104E-5	1.4603747116767648E-10	0.8675894208220492	-850.3466089522157	29133.148500868032	8105.925944227281	8063.986915731516	2781.6750150858206	538.1628992599836	43	23	4	8	3	0.19765099042321368	0.31063963736210193	0.29369257213490985	0.1980168000797738	
8860000	-10745.765945032119	-9848.241098349523	-897.5248466825961	-9848.241098349523	3470.387688379031	2.2886752864281603	1.4388797405363887E-5	0.6601244365349845	1.4806334703224875E-5	9.437829155007299E-11	0.6984358011959537	-848.8090645799954	27181.066014145206	4306.737826291414	2774.225769702773	5251.483397067053	2688.115655288269	43	16	2	11	9	0.19765099042321368	0.3133149372070279	0.28409203761916424	0.2049420347505934	
8870000	-10697.976822392646	-9832.395060864495	-865.5817615281507	-9832.395060864495	2947.3091131612105	2.501691530158861	2.0880570393673642E-5	0.7087722499410668	2.0283849525875023E-5	1.9702840463090867E-10	0.7205528329251076	-819.9788139655458	14816.025571206179	3879.554449863504	1686.3755429556918	2563.7091799291074	433.01322278277286	51	3	6	18	3	0.19765099042321368	0.31768478232715847	0.28409203761916424	0.20057218963046278	
8880000	-10707.161655938986	-9839.74450045443	-867.4171554845569	-9839.74450045443	2939.9581372396447	2.76462823454782	1.7614654440939294E-5	0.6659463101603743	1.7120683938860914E-5	1.4501579765332946E-10	0.6689264820968556	-823.7724228255895	26782.831935549137	4214.710418006153	3542.749769077076	130.69429829000762	52.63245462418344	45	32	1	1	2	0.17933272839323353	0.31768478232715847	0.30409693492114903	0.19888555435845814	
8890000	-10771.899456487872	-9841.63900750974	-930.260448978131	-9841.63900750974	6082.9422700665555	2.614071200058799	8.523577547895123E-6	0.6443492875136577	8.59086070876149E-6	2.6099308630750592E-11	0.6169685952836528	-884.5540038897226	74884.25276280996	11079.953856646984	9606.569212980872	21.710047264864375	8.33573975760974	46	25	8	1	1	0.18921163082074977	0.31768478232715847	0.31010048303121684	0.18300310382087412	
8900000	-10788.588579257896	-9843.545651819448	-945.0429274384481	-9843.545651819448	7868.92392163922	2.614071200058799	6.846836063159251E-6	0.6443824879400475	7.107567162315167E-6	2.3488974981394405E-11	0.673468305601621	-897.2815559521565	53114.17272339198	15965.40560048499	8879.573180116395	143.09051390605302	157.09110661569215	47	2	30	1	1	0.1889603263012323	0.31793608684667596	0.31010048303121684	0.18300310382087412	
8910000	-10805.44015023526	-9841.31537882916	-964.1247714060993	-9841.31537882916	9537.164920846768	2.614071200058799	5.091549865596697E-6	0.5475340645391965	5.638258582477417E-6	8.976645473585641E-12	0.5593948832402619	-914.2705190319849	70665.79229205161	11238.152178558765	9892.205679592578	1927.1289362234752	442.99811618911303	46	20	12	1	2	0.1889603263012323	0.31793608684667596	0.31010048303121684	0.18300310382087412	
8920000	-10814.562201534294	-9830.634839069888	-983.9273624644057	-9830.634839069888	10956.732681979449	2.614071200058799	4.674723248996731E-6	0.5883122380785476	4.899134440198017E-6	9.227514840073269E-12	0.6246776786443607	-932.1972564847313	95283.20504876584	19856.1042377843	8753.977332118875	548.2217005646736	1480.438080696044	45	31	2	2	1	0.1908275260282852	0.2971056764996037	0.315183874192981	0.19688292327912937	
8930000	-10811.769705049885	-9831.992318519548	-979.7773865303373	-9831.992318519548	11969.39756593346	2.708402392625393	4.376639993511354E-6	0.5300731737184201	4.655206268165395E-6	5.243369691210603E-12	0.5142559538269955	-927.8341078642254	114307.48649198786	22507.100855603236	15941.919191558425	2573.363430548544	229.71348866250167	42	12	24	1	2	0.21006624367092422	0.2846498748691724	0.315183874192981	0.19010000726692158	
8940000	-10737.675628937026	-9853.37355447161	-884.3020744654166	-9853.37355447161	3726.29847575939	2.6865948969713465	1.3928635295614085E-5	0.548651915151299	1.566627195473649E-5	6.650097770916853E-11	0.5756380692714186	-835.2309343075156	38981.67039228703	4364.8251038965855	4654.996639017148	4410.820503678758	2581.706146082609	42	4	28	3	4	0.18392239071544828	0.2846498748691724	0.3309992009332063	0.2004285334821722	
8950000	-10697.4138160199	-9846.243209646464	-851.1706063734364	-9846.243209646464	2451.533190271136	2.3871999149283547	2.0117400457802973E-5	0.5820008356277834	2.3376445243755586E-5	1.328463746631478E-10	0.5597749309026501	-804.470636531537	19939.165240440594	2669.671928636078	3807.7354651844485	555.1930055878378	1520.2828825037088	45	13	20	2	1	0.18392239071544828	0.2956435086024234	0.3200055671999553	0.2004285334821722	
8960000	-10746.244630407149	-9846.911407673982	-899.3332227331671	-9846.911407673982	4625.158532735132	2.832349527536685	1.2468057270701151E-5	0.6966455236730923	1.4101365722136617E-5	6.333196414152162E-11	0.6119020747309238	-849.9776568789866	28609.65623117229	4383.898424523406	6178.778352237604	5056.269680381646	1307.23668422138	44	22	9	4	2	0.19442102807255168	0.30191737430314974	0.31373170149922897	0.1899298961250688	
8970000	-10699.18288245936	-9843.051451753445	-856.1314307059143	-9843.051451753445	3155.5438179959697	2.3917934311951323	2.079581509487482E-5	0.5307107234171836	2.1770002946264523E-5	1.129865814687685E-10	0.5046853616179362	-805.6860481787285	25623.817090965116	19802.21398600856	2517.5989746287914	7073.404292287248	131.73241088400698	35	9	27	7	3	0.19442102807255168	0.30191737430314974	0.31373170149922897	0.1899298961250688	
8980000	-10732.320587807902	-9861.955743554514	-870.3648442533888	-9861.955743554514	5491.822556429819	2.473886888989765	1.593829123846142E-5	0.44359905653866155	1.5646289803662776E-5	5.082702725905936E-11	0.464183339724711	-819.4175875681531	17856.651858672758	39549.620624914336	3360.401071489205	6297.931295571879	1217.0951281742741	36	5	35	2	3	0.19442102807255168	0.30191737430314974	0.31373170149922897	0.1899298961250688	
8990000	-10774.521735921577	-9856.115921337065	-918.4058145845123	-9856.115921337065	7007.981830130764	2.473886888989765	1.1385112282949531E-5	0.5314453225448318	1.0731685206699088E-5	3.3103167930290796E-11	0.5206477160428269	-868.0081571002788	41220.51775703509	6491.403752936427	5325.6423946904615	5550.631360814642	7127.370519574394	44	2	11	18	6	0.20361642616010306	0.30191737430314974	0.2993717555995865	0.19509444393715988	
9000000	-10722.13804019765	-9839.367280768462	-882.7707594291876	-9839.367280768462	5843.051761484254	2.547196471327187	1.419389361308303E-5	0.5592526948802465	1.5253964755248023E-5	8.896768336715717E-11	0.6269109977965931	-834.329403239381	23486.757864034655	13774.757872918175	2880.7952815941276	4340.739996418342	670.4593143553782	22	21	9	27	2	0.20361642616010306	0.2962873492480476	0.30794035389639257	0.19215587069545598	
9010000	-10661.592645033386	-9841.1956100946	-820.3970349387847	-9841.1956100946	2455.2935137627273	2.4434754927486213	3.0385957872965826E-5	0.5294289863676014	3.3266096728379344E-5	2.960275695251198E-10	0.5437802870741371	-770.7854062456197	11285.32798949592	7833.106872272713	22383.988649995717	2515.712204227911	1587.944513137548	1	13	24	32	11	0.20361642616010306	0.2962873492480476	0.30794035389639257	0.19215587069545598	
9020000	-10736.008616527422	-9842.655701190393	-893.3529153370288	-9842.655701190393	6599.438486703044	2.4434754927486213	1.564112226743831E-5	0.5706463596147818	1.5077775339145017E-5	8.106811384634295E-11	0.5958579736837085	-840.0716310440281	24187.90868143685	42626.594436397965	28305.813023276452	6214.991335933823	5087.94332708273	11	22	9	18	21	0.20361642616010306	0.2962873492480476	0.30794035389639257	0.19215587069545598	
9030000	-10756.06800320732	-9835.681441557148	-920.3865616501723	-9835.681441557148	11322.904490970897	2.5975966784331375	9.881564470326125E-6	0.47342778297366833	9.546901624903808E-6	2.716394413053764E-11	0.5347632947312219	-863.8266109129482	50490.743934965154	36230.61794633589	90250.53089090543	12331.946466239486	6490.799090428713	21	5	7	11	37	0.1901240469885731	0.2962873492480476	0.3214327330679225	0.19215587069545598	
9040000	-10793.914659863623	-9840.82049066607	-953.0941691975524	-9840.82049066607	14512.204937978144	2.5213730435259625	6.2224759615947565E-6	0.534804053092204	6.587248606925408E-6	1.6074546138619256E-11	0.6012099166182997	-897.3393411548332	29115.633496264738	63174.26983444172	33832.99370944185	8048.421182425985	15194.825105284868	3	26	15	32	5	0.18444603838388451	0.3019653578527362	0.3214327330679225	0.19215587069545598	
9050000	-10797.516026456697	-9836.114201230163	-961.4018252265338	-9836.114201230163	16306.050300574101	2.5213730435259625	5.349906569411982E-6	0.5547767218002597	5.935165500669498E-6	1.243589683156373E-11	0.6090029572900785	-907.6393841704845	56818.823070257924	56334.444936496046	6461.930875267442	7451.219426958066	7602.515884265975	29	12	11	1	28	0.18672477144366917	0.3019653578527362	0.31086687992484197	0.20044299077875186	
9060000	-10785.146996145533	-9833.141124897495	-952.0058712480392	-9833.141124897495	13749.30369801015	2.559263385665165	6.037891057891957E-6	0.5513093637999764	6.402062413306948E-6	1.3802275638242686E-11	0.6035024380743593	-897.0503519774321	69468.47371614634	8387.581201602536	8701.72598031613	23268.951823192085	16388.54004338585	38	20	13	3	7	0.18672477144366917	0.3026985424120491	0.31567999735114965	0.19489668879313132	
9070000	-10807.257510839137	-9823.29051290824	-983.9669979308976	-9823.29051290824	30546.147092349525	2.3552061059803258	4.345030453787244E-6	0.5606157139961472	3.9454265875636635E-6	5.7238955631239496E-12	0.5516164097441242	-928.5639673633505	89340.29337703876	12751.698734315936	25037.658592804622	12821.317029195903	13186.293002779466	39	18	6	13	5	0.19908999724616444	0.3005710122086198	0.3033147715486544	0.19702421899656056	
9080000	-10817.410454569874	-9832.292407885729	-985.1180466841449	-9832.292407885729	18971.83896879272	2.3552061059803258	4.837662563375539E-6	0.5795128991420226	4.773179058625782E-6	7.877369656712973E-12	0.5960472351488381	-924.0364930403496	69300.99808744901	54613.78246338679	165812.25722514553	90209.6724242145	9399.322402872633	8	10	7	16	40	0.19908999724616444	0.2969931419578454	0.30931769545689636	0.194599165339093	
9090000	-10739.450799391534	-9837.157941206751	-902.2928581847829	-9837.157941206751	5893.424665369992	2.790751287861372	1.384209745768236E-5	0.5532452521762617	1.3941699252285793E-5	6.76536500445567E-11	0.5835530092902053	-845.3536829950374	37185.46439753855	66772.10997399256	51642.47708286437	35146.3436663959	5637.641422165507	1	5	7	23	45	0.19908999724616444	0.2969931419578454	0.30931769545689636	0.194599165339093	
9100000	-10806.325371334013	-9841.420869163378	-964.9045021706345	-9841.420869163378	13538.419920161708	2.9557844588323015	6.1231373592309134E-6	0.49585862614170445	5.928614028438681E-6	8.321314057973545E-12	0.49605891473077024	-902.9802023366663	52022.279060979425	121154.17142451071	167871.10396326063	146916.56057835007	10317.305885650007	21	2	3	10	45	0.19908999724616444	0.2969931419578454	0.315865520199289	0.1880513405967004	
9110000	-10836.481834349479	-9852.084626736008	-984.3972076134704	-9852.084626736008	14069.970102064422	2.488388488682031	5.033301228540902E-6	0.5212019083457315	4.632426810916337E-6	6.097577814833718E-12	0.5245493140343875	-925.5665083918707	74349.28990171345	106479.37264593306	142054.40012991588	13983.08440822134	10040.937961441072	13	7	17	6	38	0.18805516131395303	0.2969931419578454	0.3179042961183301	0.1970474006098707	
9120000	-10801.58303764321	-9843.013847124428	-958.5691905187823	-9843.013847124428	10396.238413103618	2.5482905855836853	7.231108018554939E-6	0.629797282301178	6.826428857770103E-6	1.7306299488666694E-11	0.6184410058033889	-898.2674296707646	35122.02995156318	128508.85998527799	73862.72801992741	59437.87462876144	8325.820485264701	1	1	29	7	43	0.18805516131395303	0.2969931419578454	0.30979210061632156	0.20515959611187923	
9130000	-10781.733953929339	-9833.942328353769	-947.79162557557	-9833.942328353769	8426.979472177449	2.5482905855836853	6.67888172622779E-6	0.5540471890055846	7.111790211562281E-6	1.5346928902400826E-11	0.5727942660914602	-891.5491513173401	29527.00727691249	34615.87611474486	90292.9988711757	9836.251432399193	7313.897191645129	4	4	31	1	41	0.1864410110665191	0.31206918850782556	0.30127777795011007	0.20021202247554448	
9140000	-10821.372268086556	-9841.969010653129	-979.4032574334269	-9841.969010653129	11271.424796908617	2.9848351256315584	5.2732128282508455E-6	0.6149995855139956	5.201718296788001E-6	7.943297901995825E-12	0.5698879614226569	-919.5679238322236	58135.12881739761	70284.38146507178	120506.2551203833	65016.7945981451	10106.669633600588	4	10	21	6	40	0.1993946309323428	0.31206918850782556	0.30127777795011007	0.1872584026097208	
9150000	-10809.615135692313	-9839.875656780949	-969.7394789113639	-9839.875656780949	9600.97819919785	2.7139780169485537	6.459770636125428E-6	0.5498147059464493	6.377843797068297E-6	1.2655447948349572E-11	0.5675290029756545	-911.0933843682664	97169.58548488253	77754.44698624617	76765.50289790369	39331.71708868474	10808.916643028662	3	2	36	3	37	0.18924318812993313	0.3082195076486762	0.31527890161166905	0.1872584026097208	
9160000	-10762.534658875295	-9859.94614312195	-902.5885157533451	-9859.94614312195	4364.111658770919	2.3717772272246056	1.4075971623925314E-5	0.47480260578103084	1.398978915496831E-5	4.4943606832329647E-11	0.4853198610045729	-852.121430945071	31646.116730930426	23330.216643654272	7551.839639983574	4736.484726580625	4658.320716706134	26	17	22	6	10	0.20488450785063714	0.3082195076486762	0.3000370730533694	0.18685891144731645
[truncated: 11,180,550 more chars]
