# Supplementary material for: Dissemination of Mycobacterium abscessus via global transmission networks
Source: Nat Microbiol. 2021 Sep 20;6(10):1279–88. doi: 10.1038/s41564-021-00963-3 (PMC8478660; doi:10.1038/s41564-021-00963-3)
Supplement: Source Data Extended Data Fig. 8 — Ancestor data and substitution rate distributions for Extended Data Fig. 8. [file 41564_2021_963_MOESM14_ESM.zip › figureS8/DCC3_date_randomisation6.log]

#
#model:
#
#<?xml version="1.0" encoding="UTF-8" standalone="no"?><input id="posterior" spec="beast.core.util.CompoundDistribution">
#    <distribution id="prior" spec="beast.core.util.CompoundDistribution">
#        <distribution id="BayesianSkyline.t:dcc3" spec="beast.evolution.tree.coalescent.BayesianSkyline">
#            <parameter dimension="5" id="bPopSizes.t:dcc3" lower="0.0" name="popSizes" upper="380000.0">380.0</parameter>
#            <groupSizes dimension="5" id="bGroupSizes.t:dcc3" spec="beast.core.parameter.IntegerParameter">1</groupSizes>
#            <treeIntervals id="BSPTreeIntervals.t:dcc3" spec="beast.evolution.tree.coalescent.TreeIntervals">
#                <tree id="Tree.t:dcc3">
#                    <trait id="dateTrait.t:dcc3" spec="beast.evolution.tree.TraitSet" traitname="date">
#                ERR3198503_Europe_UK_2009.326027=2016.486339,
#12163_2#25_Europe_UK_2012.428962=2003.49589,
#7396_8#96_Europe_UK_2008.508197=2014.824658,
#10208_3#26_Europe_UK_2011.764384=2014.243836,
#NQPB01_Asia_China_2012.915301=2014.123288,
#12163_1#1_Europe_UK_2008.885246=2008.508197,
#NQPF01_Asia_China_2014.123288=2014.246575,
#7396_6#71_Europe_UK_2007.945205=2009.843836,
#SRR7800426_NorthAmerica_USA_2016.180328=2015.389041,
#NQQD01_Asia_China_2014.556164=2012.773224,
#M.a_082312_2258_NorthAmerica_USA_2002.5=2013.821918,
#16933_5#1_SouthAmerica_Brazil_2004.89071=2012.428962,
#NQQG01_Asia_China_2012.666667=2010.920548,
#12163_1#23_Europe_UK_2009.627397=2013.5,
#NQPZ01_Asia_China_2015.123288=2013.821918,
#SRR7800423_NorthAmerica_USA_2016.486339=2009.742466,
#NQPG01_Asia_China_2014.073973=2007.852055,
#10665_3#17_Europe_UK_2002.668493=2009.920548,
#12163_1#75_Europe_UK_2011.580822=2010.09589,
#NQPY01_Asia_China_2015.120548=2009.627397,
#ERR3198502_Europe_UK_2017.021918=2011.123288,
#NQPX01_Asia_China_2015.389041=2001.5,
#SRR7800422_NorthAmerica_USA_2016.483607=2017.021918,
#11861_8#20_Oceania_Australia_2010.5=2010.013699,
#NQPS01_Asia_China_2012.398907=2001.383562,
#10060_8#12_Europe_UK_2002.345205=2008.915301,
#NQPK01_Asia_China_2013.821918=2001.191781,
#10465_1#53_NorthAmerica_USA_2006.180822=2014.5,
#10665_4#48_Europe_UK_2006.526027=2016.161202,
#10665_4#69_Europe_UK_2007.465753=2004.89071,
#10625_5#79_Europe_UK_2001.383562=2009.39726,
#ERR3198410_Europe_UK_2009.090411=2010.5,
#12163_1#16_Europe_UK_2009.39726=2012.398907,
#11861_7#23_Oceania_Australia_2001.5=2006.526027,
#M.a_47J26_Europe_UK_2009.958904=2008.937158,
#11861_7#57_Oceania_Australia_2002.5=2013.569863,
#10665_4#54_Europe_UK_2006.69863=2001.063014,
#10665_4#35_Europe_UK_2006.079452=2012.915301,
#NQOZ01_Asia_China_2013.569863=2015.123288,
#NQOY01_Asia_China_2013.868493=2007.928767,
#7396_8#78_Europe_UK_2011.230137=2002.5,
#12082_5#54_Europe_UK_2008.937158=2010.816438,
#SRR7800727_NorthAmerica_USA_2015.991781=2002.668493,
#SRR7800418_NorthAmerica_USA_2016.161202=2015.819178,
#10250_1#6_Europe_UK_2008.248634=2009.958904,
#NQQI01_Asia_China_2014.243836=2006.5,
#10665_4#20_Europe_UK_2005.356164=2013.5,
#SRR6871392_Oceania_Australia_2014.5=2007.945205,
#ERR3198383_Europe_Spain_2009.060274=2002.345205,
#10625_5#60_Europe_UK_2001.063014=2011.230137,
#NQPH01_Asia_China_2013.821918=2016.483607,
#10625_4#26_Europe_UK_2011.131507=2002.5,
#NQPI01_Asia_China_2014.824658=2015.257534,
#7396_7#26_Europe_UK_2010.09589=2009.090411,
#7396_8#49_Europe_UK_2010.816438=2013.868493,
#11893_6#9_Oceania_Australia_2013.5=2012.502732,
#NQPV01_Asia_China_2015.257534=2011.764384,
#ERR3198492_Europe_UK_2015.819178=2011.684932,
#12078_1#71_Europe_UK_2011.684932=2016.180328,
#NQQH01_Asia_China_2014.246575=2008.885246,
#NQQA01_Asia_China_2015.010959=2012.510929,
#NQPQ01_Asia_China_2012.510929=2014.556164,
#10665_4#45_Europe_UK_2006.276712=2006.69863,
#7396_8#93_Europe_UK_2009.843836=2009.326027,
#10665_3#28_Europe_UK_2003.49589=2006.180822,
#12078_1#69_Europe_UK_2011.317808=2011.317808,
#NQQE01_Asia_China_2012.502732=2015.991781,
#10702_1#52_NorthAmerica_USA_2007.928767=2009.290411,
#7396_8#60_Europe_UK_2011.123288=2009.060274,
#10250_1#76_Europe_UK_2010.920548=2015.120548,
#7396_6#53_Europe_UK_2007.852055=2011.131507,
#7396_6#54_Europe_UK_2007.912329=2012.666667,
#CRM-0020_SouthAmerica_Brazil_2006.5=2014.073973,
#SRR7800509_NorthAmerica_USA_2015.643836=2005.356164,
#7396_7#10_Europe_UK_2009.290411=2015.010959,
#11893_6#10_Oceania_Australia_2013.5=2011.580822,
#10250_1#52_Europe_UK_2010.013699=2007.465753,
#7396_6#96_Europe_UK_2008.915301=2006.079452,
#12082_5#57_Europe_UK_2009.920548=2008.248634,
#7520_7#39_Europe_UK_2009.742466=2007.912329,
#10625_5#64_Europe_UK_2001.191781=2015.643836,
#12082_5#81_Europe_UK_2012.773224=2006.276712                
#                                    <taxa id="TaxonSet.dcc3" spec="beast.evolution.alignment.TaxonSet">
#                        </taxa>
#                    </trait>
#                    <taxonset idref="TaxonSet.dcc3"/>
#                </tree>
#            </treeIntervals>
#        </distribution>
#        <distribution id="MarkovChainedPopSizes.t:dcc3" jeffreys="true" parameter="@bPopSizes.t:dcc3" spec="beast.math.distributions.MarkovChainDistribution"/>
#        <prior id="KappaPrior.s:dcc3" name="distribution">
#            <parameter id="kappa.s:dcc3" lower="0.0" name="x">2.0</parameter>
#            <LogNormal id="LogNormalDistributionModel.0" name="distr">
#                <parameter estimate="false" id="RealParameter.1" name="M">1.0</parameter>
#                <parameter estimate="false" id="RealParameter.2" name="S">1.25</parameter>
#            </LogNormal>
#        </prior>
#        <prior id="MeanRatePrior.c:dcc3" name="distribution">
#            <parameter id="ucldMean.c:dcc3" name="x">3.8E-4</parameter>
#            <Uniform id="Uniform.3" lower="3.8E-6" name="distr" upper="0.038"/>
#        </prior>
#        <prior id="ucldStdevPrior.c:dcc3" name="distribution">
#            <parameter id="ucldStdev.c:dcc3" lower="0.0" name="x">0.1</parameter>
#            <Gamma id="Gamma.0" name="distr">
#                <parameter estimate="false" id="RealParameter.4" name="alpha">0.5396</parameter>
#                <parameter estimate="false" id="RealParameter.5" name="beta">0.3819</parameter>
#            </Gamma>
#        </prior>
#    </distribution>
#    <distribution id="likelihood" spec="beast.core.util.CompoundDistribution" useThreads="true">
#        <distribution data="@dcc3" id="treeLikelihood.dcc3" spec="beast.evolution.likelihood.ThreadedTreeLikelihood" tree="@Tree.t:dcc3">
#            <siteModel id="SiteModel.s:dcc3" spec="beast.evolution.sitemodel.SiteModel">
#                <parameter estimate="false" id="mutationRate.s:dcc3" name="mutationRate">1.0</parameter>
#                <parameter estimate="false" id="gammaShape.s:dcc3" name="shape">1.0</parameter>
#                <parameter estimate="false" id="proportionInvariant.s:dcc3" lower="0.0" name="proportionInvariant" upper="1.0">0.0</parameter>
#                <substModel id="hky.s:dcc3" kappa="@kappa.s:dcc3" spec="beast.evolution.substitutionmodel.HKY">
#                    <frequencies id="estimatedFreqs.s:dcc3" spec="beast.evolution.substitutionmodel.Frequencies">
#                        <parameter dimension="4" id="freqParameter.s:dcc3" lower="0.0" name="frequencies" upper="1.0">0.25</parameter>
#                    </frequencies>
#                </substModel>
#            </siteModel>
#            <branchRateModel clock.rate="@ucldMean.c:dcc3" id="RelaxedClock.c:dcc3" spec="beast.evolution.branchratemodel.UCRelaxedClockModel" tree="@Tree.t:dcc3">
#                <LogNormal S="@ucldStdev.c:dcc3" id="LogNormalDistributionModel.c:dcc3" meanInRealSpace="true" name="distr">
#                    <parameter estimate="false" id="RealParameter.3" lower="0.0" name="M" upper="1.0">1.0</parameter>
#                </LogNormal>
#                <rateCategories dimension="162" id="rateCategories.c:dcc3" spec="beast.core.parameter.IntegerParameter">1</rateCategories>
#            </branchRateModel>
#        </distribution>
#    </distribution>
#</input>
#
Sample	posterior	likelihood	prior	treeLikelihood	TreeHeight	kappa	ucldMean	ucldStdev	rate.mean	rate.variance	rate.coefficientOfVariation	BayesianSkyline	bPopSizes.1	bPopSizes.2	bPopSizes.3	bPopSizes.4	bPopSizes.5	bGroupSizes.1	bGroupSizes.2	bGroupSizes.3	bGroupSizes.4	bGroupSizes.5	freqParameter.1	freqParameter.2	freqParameter.3	freqParameter.4	
0	-10556.112977004172	-9837.503978682367	-718.6089983218051	-9837.503978682367	565.4627431191836	2.371938010757436	9.303816276655555E-5	0.47069288203538673	1.0029941549920542E-4	2.9666341403684506E-9	0.5801673417293449	-679.6005389874856	3908.8863140990247	1868.2384327995503	636.4734437396052	836.0147641346459	9.224989068989657	34	21	19	4	3	0.18245477862174628	0.31102992593436546	0.3125887604464129	0.19392653499747547	
10000	-10559.779336167476	-9839.696155640502	-720.0831805269728	-9839.696155640502	594.2678978158549	2.529847792486268	8.575226538096415E-5	0.5223413756037282	9.415642800411839E-5	2.4711984485693847E-9	0.5740543329734505	-678.7585892834487	6061.475874053852	1365.7510054286074	653.7883690624291	1518.252141775009	3.1778558646387776	37	32	5	4	3	0.19168658516591058	0.3224077898166932	0.30401126316363086	0.18189436185376545	
20000	-10594.720265036818	-9850.693552512272	-744.0267125245468	-9850.693552512272	709.9637099420048	2.6832490667534183	7.738150499103543E-5	0.4374819216015066	8.243054008525294E-5	1.3722438945447335E-9	0.47366257784466337	-702.133714359409	5378.757378530241	4800.2429001289875	1226.4068429130903	1377.9710553079922	29.917685823461277	25	19	21	13	3	0.19168658516591058	0.29407944314290063	0.310096613670965	0.20413735802022387	
30000	-10589.102771298425	-9837.712131194317	-751.390640104107	-9837.712131194317	834.5876834223333	2.7167677664145717	6.498734594527454E-5	0.473570311633649	7.237851534149225E-5	1.2876946618402316E-9	0.5345827863646399	-710.6809458475668	3931.9003089383127	5065.09557098772	1374.8438508285803	638.2292468490441	109.19740855465324	7	33	37	1	3	0.19168658516591058	0.32124093804061876	0.2856966833826806	0.20137579341079015	
40000	-10642.773854681194	-9859.792425570866	-782.9814291103282	-9859.792425570866	1383.8253405447572	2.6810130203551004	4.1430534254779564E-5	0.42128142905863314	4.162370921475561E-5	3.936450415989793E-10	0.48556211250273734	-741.474822578046	7229.71269407903	13536.993131113733	1499.3399661536132	164.25135254796146	28.337946929712686	18	23	37	2	1	0.1947811029921903	0.32124093804061876	0.2856966833826806	0.19828127558451042	
50000	-10652.123680873852	-9840.75847569016	-811.3652051836918	-9840.75847569016	1762.1101508360073	2.7290188317134327	3.5764578720182424E-5	0.5800595838842667	3.519097733698069E-5	6.380274667328802E-10	0.6749231020438768	-766.1639155366433	11806.613671922034	4763.91581967783	2379.051441288979	2815.7446802499326	149.12533913216797	39	4	31	5	2	0.1877760198483724	0.3138633461556284	0.30933855796190374	0.18902207603409563	
60000	-10653.155266651696	-9844.758968475884	-808.3962981758115	-9844.758968475884	2161.0918473624224	2.5023277568311215	3.627142638302752E-5	0.6638241624430526	3.8416109344657846E-5	6.935427106238322E-10	0.6933581775830878	-761.3537908414075	19803.64182040061	8531.10936523794	7087.438187971993	1199.4970316661404	596.8152536799666	3	44	2	29	3	0.18914053531930697	0.3138633461556284	0.30252894721590207	0.19446717130916272	
70000	-10631.306696036267	-9843.468713811235	-787.8379822250315	-9843.468713811235	1636.6800499569279	2.49580749946246	5.7151619212510885E-5	0.6357841289535042	5.135853767941321E-5	1.1332543013508686E-9	0.6475434777769801	-736.5939637395635	6415.1374053675845	9082.415414062432	24863.85034533426	1276.9156371350296	3696.75720423467	7	30	4	34	6	0.19144612427494612	0.31155775719998924	0.3009884457474973	0.1960076727775675	
80000	-10679.453554263733	-9842.768353523279	-836.6852007404536	-9842.768353523279	2012.6053997918102	2.4909047558968536	3.291541528744517E-5	0.5909382916975823	3.140023063955541E-5	3.443370131291963E-10	0.6092073323369425	-784.9137422288942	76843.63972964272	12857.346129658372	16711.886296848694	1993.363990497054	1658.3125063763887	1	17	29	16	18	0.19144612427494612	0.31155775719998924	0.3009884457474973	0.1960076727775675	
90000	-10639.628763872137	-9857.601002552135	-782.0277613200009	-9857.601002552135	1190.230829472839	2.6726542324084606	5.135266290611532E-5	0.5823831059202071	4.784326172464087E-5	7.118228325523509E-10	0.5612370315459911	-734.5200052434395	3625.7341468612726	3532.9639411773037	13853.956706621602	416.12991195123107	975.0725282292445	11	4	26	3	37	0.19144612427494612	0.29359226319764864	0.30976965981540755	0.20519195271199786	
100000	-10650.457784569002	-9857.595087733216	-792.862696835786	-9857.595087733216	1618.152394305549	2.6726542324084606	4.850454748991438E-5	0.5790863065020697	4.729389609171863E-5	8.546243084994903E-10	0.6363550679012447	-746.1918145882546	2023.0398505527041	4396.140585298706	6449.6658395930635	8762.386308727613	966.1161993238887	8	2	7	26	38	0.19144612427494612	0.3006388673425561	0.3088095845819648	0.19910542380053312	
110000	-10626.829292735896	-9842.187241904585	-784.6420508313106	-9842.187241904585	1460.4121130367448	2.635827036849158	5.3215244783696965E-5	0.4498171225901074	5.026714423464353E-5	5.824953706168562E-10	0.4834966279857879	-734.9777053618009	4452.5990998654	5968.117492875359	11179.64571118975	21736.517319844937	1542.2694196073955	6	12	12	6	45	0.19578904503666802	0.3006388673425561	0.3088095845819648	0.1947625030388112	
120000	-10622.651097121532	-9839.624625541872	-783.0264715796602	-9839.624625541872	1089.6266899100838	2.635827036849158	6.521031331990106E-5	0.567608698878072	6.007382053790679E-5	1.3406578078534504E-9	0.6101609502927017	-734.794417977947	8523.383381175465	9841.687330257137	5951.608587824137	7767.543258388047	1375.911315894355	16	5	13	4	43	0.18591811768805064	0.3025779398179863	0.3088095845819648	0.20269435791199844	
130000	-10655.126822360347	-9847.013791694848	-808.1130306655	-9847.013791694848	1906.3709641428854	2.712763482260589	4.145382317319854E-5	0.610465834978651	3.70109807906903E-5	6.790116351731052E-10	0.7107225746329778	-760.0069837513354	9589.97558338188	17331.194017586455	6295.193490064108	2033.0025012654332	1892.0708453026907	21	9	16	9	26	0.19808731013620978	0.29040874736982714	0.3088095845819648	0.20269435791199844	
140000	-10591.427868313724	-9832.90349613318	-758.5243721805444	-9832.90349613318	1184.8111908913124	2.5325904591039956	8.138345414022093E-5	0.5807590773142762	6.662848515360402E-5	2.0110514107685975E-9	0.6411316517630595	-713.8211838995682	3445.5245115432854	6660.222293952486	5505.491994787492	1810.5087038364456	641.2701485114204	12	8	18	18	25	0.19808731013620978	0.3073539678956143	0.29186436405617755	0.20269435791199844	
150000	-10616.952853096756	-9860.625584671156	-756.3272684256011	-9860.625584671156	1222.4596985533829	2.537065750002858	7.677754927779626E-5	0.5388679841274291	6.80144281083679E-5	1.3936876998167357E-9	0.5334126483917327	-710.6969755196669	1756.8153882740996	4991.527554429058	8046.423248508998	3163.007350222211	1151.5525100234804	2	5	29	5	40	0.18677580868670876	0.29125932432292617	0.3192705090783667	0.20269435791199844	
160000	-10624.032625726037	-9864.640780249769	-759.3918454762675	-9864.640780249769	1045.4221461232476	2.5774282507924853	8.015077055799023E-5	0.6450551059852601	6.839343786830782E-5	2.258623795152761E-9	0.6538734970843383	-712.4615431215968	4209.771036846569	6349.58821218557	8781.461419334431	4925.94542133959	804.3540813542461	4	9	20	11	37	0.18636472459800882	0.29125932432292617	0.3192705090783667	0.20310544200069838	
170000	-10592.59554192635	-9854.442758448391	-738.1527834779586	-9854.442758448391	894.8045169446979	2.4600635327432196	9.159727350509854E-5	0.6441720001611898	8.476990698816448E-5	4.0791515366506425E-9	0.6897475270522634	-692.8647624109936	2979.462887928618	4250.336886885864	2967.802473330593	5505.127987222069	589.8726407946674	6	2	12	23	38	0.1881976286522659	0.29125932432292617	0.3174376050241096	0.20310544200069838	
180000	-10588.952249256337	-9843.703931563768	-745.2483176925688	-9843.703931563768	787.6324474788232	2.6434619392488083	7.49996068345554E-5	0.6942875255177098	7.572740729830487E-5	2.9548764379498063E-9	0.703296181379986	-701.1421133388822	4024.9722947831515	3310.081403173899	5989.643410042238	701.1467920913037	650.9573122247788	20	1	21	1	38	0.1944759688103775	0.2828580378572572	0.31956055133166705	0.20310544200069838	
190000	-10639.275723623594	-9838.686548145803	-800.5891754777921	-9838.686548145803	1881.2857024608145	2.673119752784268	3.9941499289761936E-5	0.5965545703765256	4.016809469181867E-5	6.082514039017552E-10	0.6216549253566178	-750.9817786861807	17421.429798933237	12429.132395990087	9948.107492669757	7280.894352422284	1066.9802373499301	1	13	20	11	36	0.2040581589908634	0.3086800127630288	0.29433712648044175	0.19292470176566617	
200000	-10625.843545399966	-9836.836091214574	-789.0074541853911	-9836.836091214574	1856.5177238411916	2.4334402960508377	4.481692226294677E-5	0.6927477887868566	4.521160725781388E-5	1.4840233158959694E-9	0.7962736375633935	-738.6257897586986	13123.71077143879	5464.448060848596	12422.58070057039	11046.748865817552	1174.0300000691295	1	17	21	2	40	0.2040581589908634	0.3086800127630288	0.2987466943326413	0.18851513391346664	
210000	-10634.30804612669	-9839.022849746978	-795.2851963797134	-9839.022849746978	2012.1951782838973	2.6387689666820777	3.993736345728283E-5	0.5524739571351577	3.75002908043671E-5	5.311625337949199E-10	0.5767227156650517	-744.8358888515453	7537.933318917992	10547.164511304209	25529.143276952545	7263.385616836873	1402.8422453204344	14	14	6	6	41	0.20184428082071468	0.3086800127630288	0.30096057250279	0.18851513391346664	
220000	-10626.637932612766	-9847.572884015488	-779.0650485972782	-9847.572884015488	1387.2978038066638	2.6387689666820777	4.709111644923345E-5	0.5747444760883158	4.7503044596059846E-5	9.873138343991647E-10	0.622995491120988	-729.3354666905115	7882.199253681891	9897.399237917489	5215.798256722053	13446.435131937356	1169.2896227372646	4	7	15	16	39	0.196853059364227	0.31045366891982495	0.3057801585680938	0.18691311314785428	
230000	-10667.72177518663	-9840.903618405666	-826.8181567809651	-9840.903618405666	2319.320482739912	2.6387689666820777	3.4354550236233275E-5	0.5616284186823752	3.13585194558537E-5	3.3525875050556473E-10	0.5936519099788041	-777.472625501905	19290.606967286785	16628.912687576983	11903.810581096608	3727.7599683950707	1365.74421796889	11	25	7	15	23	0.1798772604459768	0.31045366891982495	0.3057801585680938	0.2038889120661045	
240000	-10673.473217878569	-9833.549477519766	-839.9237403588028	-9833.549477519766	2967.004727415641	2.5548190129051327	2.4902558648329578E-5	0.598220894866296	2.5423438914332868E-5	2.2338062322926959E-10	0.593990566046537	-788.5946360970972	11151.749568905909	22522.902830610587	9956.004634530505	12893.530052060449	1561.8212174854207	11	13	18	11	28	0.18064975594473187	0.31045366891982495	0.30500766306933874	0.2038889120661045	
250000	-10664.914448317231	-9833.93568301198	-830.9787653052518	-9833.93568301198	2774.577611952967	2.785565233786726	3.1197607253262906E-5	0.5614958718567429	3.039809145751169E-5	3.106346205577206E-10	0.5863685923127353	-779.9001172104195	8283.343742168281	19053.23658915005	12301.4846460873	13427.112246210063	1878.6706885626015	17	6	7	17	34	0.19122385017534066	0.31184109636614704	0.3056142298325967	0.19132082362591568	
260000	-10670.212508407325	-9856.76171491114	-813.4507934961856	-9856.76171491114	2073.920613959895	2.314162913153629	4.084671716369347E-5	0.507054389797167	4.0208647189395234E-5	3.767164836313173E-10	0.47511053184622737	-764.6651602052264	9887.496284165898	12562.936888434571	16394.522521267965	3770.448162076947	1850.432697097333	21	12	7	15	26	0.18619438783984135	0.3095746989584217	0.2929399676294003	0.21129094557233666	
270000	-10681.275582115664	-9853.357506510081	-827.9180756055833	-9853.357506510081	3041.828052030002	2.511092872556935	3.04103213476143E-5	0.4305160272626974	2.9508347288889835E-5	1.6581051487090674E-10	0.4221051344746929	-781.3888644179657	9619.65634019554	15976.699094403411	3344.90823225471	2014.4908367857606	1608.9649442319578	10	38	4	1	28	0.2035224245084863	0.2892884639917152	0.2929399676294003	0.21424914387039817	
280000	-10685.970998241193	-9847.560440959067	-838.4105572821258	-9847.560440959067	2892.262733655266	2.434285214780269	2.7298920390561293E-5	0.5557711358178438	2.722678346134932E-5	2.4319061925466553E-10	0.6067467923410997	-790.7383261759007	18322.002191057054	9278.483278776228	6184.695532428676	2905.4709200479324	1827.5934208323588	28	20	6	5	22	0.2039471997929145	0.2892884639917152	0.2925151923449721	0.21424914387039817	
290000	-10737.55590056374	-9843.772181394388	-893.783719169353	-9843.772181394388	6439.876762206835	2.434285214780269	1.4912785007036033E-5	0.38528815268677397	1.4675759808702784E-5	3.4758100952709044E-11	0.4085280158628368	-845.8819348017884	24950.64346797722	4097.737364606496	4479.983918559202	4966.731307539809	3656.547317752832	52	14	3	3	9	0.1949845417022357	0.29257964216302085	0.3150341400201357	0.19740167611460777	
300000	-10783.195640018661	-9842.691506323144	-940.5041336955173	-9842.691506323144	10663.227986404949	2.4280176759487477	7.478350763221898E-6	0.4333095332738994	7.923580228164067E-6	1.3428800308245407E-11	0.48185342175842355	-887.3889457745602	49780.073071811574	6865.224502961419	8407.005866952826	2300.936069050812	10917.256390097278	47	7	4	3	20	0.20216663250871367	0.30903298222169623	0.29139870915498234	0.19740167611460777	
310000	-10802.412718292739	-9843.493207029289	-958.9195112634505	-9843.493207029289	19580.892798253208	2.5470050419908836	6.315197731827188E-6	0.37318920545749906	5.955671023370487E-6	6.451729536398968E-12	0.41749889215800284	-905.8052201515732	66374.30730565434	10209.161109509843	9818.658861853022	15341.06648944848	13169.03151649898	49	8	19	2	3	0.18636053572001599	0.30903298222169623	0.30600551096726447	0.1986009710910234	
320000	-10836.721777735913	-9847.930627589978	-988.7911501459356	-9847.930627589978	21317.62817305275	2.401543200398398	4.867959452535283E-6	0.36892442264283526	4.653854056867851E-6	4.232633757443102E-12	0.4155409839537043	-932.0775198459658	82458.03906189797	89272.75295559909	54108.80598642935	8201.778467366445	13813.738871549915	35	21	2	18	5	0.19384358356364087	0.3157907597279494	0.30087093538149257	0.18949472132691725	
330000	-10864.904835910915	-9859.748472524068	-1005.1563633868473	-9859.748472524068	23896.754450864635	2.459535258463366	4.124030608632832E-6	0.3734493301504033	4.047224849406661E-6	2.392138328044422E-12	0.37636018879216054	-947.1780794004798	77785.49350596649	36348.055012089404	100716.10096107969	15413.427588399245	17285.12693374834	4	10	37	12	18	0.18661169820893364	0.31646868868954664	0.3074248917746025	0.18949472132691725	
340000	-10841.078117318484	-9855.450372663321	-985.6277446551621	-9855.450372663321	14755.71060286457	2.6516590368340944	5.5852714484902765E-6	0.3241842916533595	5.626230559648134E-6	4.0391155804949315E-12	0.36320209443079937	-927.9785608023873	273176.22436053754	67436.44167599155	74703.45606486275	12406.321768733378	2111.664424969592	8	26	8	37	2	0.18719922750464002	0.30337282623546796	0.3074248917746025	0.20200305448528955	
350000	-10761.986496102485	-9840.425139046663	-921.5613570558211	-9840.425139046663	6749.2667409362875	2.6516590368340944	1.0676273538195906E-5	0.4496951733876	1.1350770706767301E-5	2.895369974684424E-11	0.483628913896257	-867.313201376048	24736.02803943433	44382.97156074035	38270.3720730013	14666.857335109828	7249.5825347171185	5	17	10	22	27	0.18426634764296657	0.30337282623546796	0.3074248917746025	0.204935934346963	
360000	-10674.650957482723	-9832.98494680142	-841.6660106813033	-9832.98494680142	2861.2824195022854	2.679092301723516	2.6637921470844997E-5	0.45870879144270454	2.6240763012523457E-5	1.7520824328124545E-10	0.5012635662121012	-793.8440210303257	6660.611861756787	16333.462149650184	4881.421920543652	3917.3509819494357	2015.6457539191558	6	28	4	19	24	0.19416501026135147	0.30337282623546796	0.2975262291562176	0.204935934346963	
370000	-10708.915730739596	-9838.281758941675	-870.6339717979215	-9838.281758941675	5231.5358557996315	2.689082041905285	1.9167171615046265E-5	0.48647533953419725	1.8994260641823115E-5	9.699300174278508E-11	0.5224213855874539	-820.7008979516687	14817.500441194697	34104.58092666877	7572.456294228553	2697.690970607606	2142.988283628104	8	25	24	14	10	0.19016724117490538	0.28561669957540653	0.32185899769705595	0.20235706155263228	
380000	-10791.212031493418	-9845.451881635154	-945.7601498582637	-9845.451881635154	6929.705901836177	2.4828110128105814	8.560463581325958E-6	0.49004915684021355	8.348027256060006E-6	2.0191086273965586E-11	0.5084325541351776	-892.9134272972889	21549.032227620737	51338.68267848774	20017.507943525576	8398.401521358846	1635.83367894098	11	26	24	18	2	0.17632248225944136	0.29641224370042885	0.3249082124874976	0.20235706155263228	
390000	-10777.555155520477	-9846.498480371438	-931.0566751490379	-9846.498480371438	5788.016574943061	2.6036179562581854	9.798586535243651E-6	0.5390932659602864	1.0689168869752522E-5	3.293966114228688E-11	0.5789882188371105	-877.5359166957927	63339.74743282931	16814.35884954408	29256.578464164977	7675.727954457063	1883.6843486517537	1	1	53	22	4	0.18513969499157917	0.2978703803315547	0.3249082124874976	0.19208171218936862	
400000	-10775.673916210048	-9834.857067658973	-940.8168485510746	-9834.857067658973	7286.718605591171	2.5740282644399657	8.661347779312819E-6	0.46476776726731345	8.796534325445723E-6	1.6264335398631868E-11	0.4720309894992616	-889.0242009089915	28787.91227808384	32774.38814156445	26723.601472669026	5462.751685408605	1317.5208433507705	4	47	2	25	3	0.19080301764107035	0.3062339666927782	0.3045951680676	0.19836784759855156	
410000	-10673.769122737443	-9847.443747535708	-826.3253752017356	-9847.443747535708	1654.3972153285717	2.7032358621509394	3.147281358633995E-5	0.46592994245343244	3.23187792781016E-5	3.354194881985801E-10	0.5679795118972304	-780.836064812951	11188.326681129885	11216.695236889977	2565.7308658888783	2349.1788583185194	109.51683444989301	2	49	4	23	3	0.18429395587089245	0.3127430284629561	0.3045951680676	0.19836784759855156	
420000	-10671.363174707298	-9852.985712503132	-818.3774622041665	-9852.985712503132	1489.9740693731767	2.7032358621509394	3.6298661978391215E-5	0.46723583335991375	3.7378456529530576E-5	3.680046923556948E-10	0.5241226029076486	-773.6731290632434	8531.831113850156	9288.5889520887	1186.8237266039534	1580.7141165310943	1190.8401941008879	8	42	21	7	3	0.18429395587089245	0.3127430284629561	0.2985164237255187	0.2044465919406329	
430000	-10691.184546518758	-9851.665985347143	-839.5185611716153	-9851.665985347143	2040.1592171518764	2.942789219743178	2.504812960402761E-5	0.5057418316565253	2.7076054027989672E-5	1.7578812150185135E-10	0.5294098161337418	-792.778500979074	9648.180783347896	13317.473809682582	1846.7565352460936	2716.3290697123703	1449.4779444136145	3	45	7	23	3	0.18429395587089245	0.3127430284629561	0.2985164237255187	0.2044465919406329	
440000	-10677.494112848615	-9838.57912401375	-838.9149888348654	-9838.57912401375	2389.0967520735735	2.5536767290838	2.2739079555570096E-5	0.4604608406327376	2.5424188376562588E-5	1.338348447840124E-10	0.4836038554155996	-791.942960056832	4436.150317990678	17655.555966997894	2394.619178404946	2039.27321602113	798.3669967951558	1	42	4	31	3	0.18732076910388848	0.30591549416053493	0.3056272181427706	0.20113651859280607	
450000	-10716.802069618248	-9855.420951740129	-861.3811178781195	-9855.420951740129	2124.2531318203705	2.547754346396434	2.1448507788977704E-5	0.601870230524782	2.3339158311227074E-5	1.263968589211315E-10	0.5279979873159135	-809.3847966545952	10426.26718993532	8825.025163092	19381.274779377603	22833.614772875422	3391.47268344042	5	1	29	8	38	0.19442685591866074	0.31559360970127126	0.288843015787262	0.20113651859280607	
460000	-10646.3129944046	-9825.863161848796	-820.4498325558042	-9825.863161848796	1550.6976457566527	2.911000316189262	3.880720992428148E-5	0.6006753712863032	3.5872290760131587E-5	5.611916214909317E-10	0.6406383721678557	-769.9070178975827	3248.211352015381	9694.981743786431	10127.374218033281	18195.75713182961	1362.5637913932999	3	10	3	29	36	0.19844039483494957	0.31158007078498245	0.288843015787262	0.20113651859280607	
470000	-10628.563484209499	-9853.65561328321	-774.9078709262892	-9853.65561328321	1226.431533911244	2.7440292292077566	6.549117918278315E-5	0.5365431287104315	5.8666435892590174E-5	6.810604279891984E-10	0.4632378132961779	-727.7685089468142	5014.351475464198	10842.817605973349	3370.8431713947357	5075.361015257258	992.5431147417689	11	12	12	12	34	0.17797756328167227	0.31712148994525136	0.31474970470821	0.19015124206486647	
480000	-10656.108693287162	-9859.869876850893	-796.2388164362694	-9859.869876850893	1368.9785881938137	2.4409046079613517	4.596952375193958E-5	0.5095228305446778	4.558057334837331E-5	4.896384687577759E-10	0.5003281767809267	-746.9717804744772	6108.429552767183	11048.024817066396	12313.295496089231	11671.866901324012	1134.470626081412	6	11	1	31	32	0.17797756328167227	0.31712148994525136	0.31474970470821	0.19015124206486647	
490000	-10669.641945620107	-9843.95580387918	-825.6861417409277	-9843.95580387918	2686.952103807209	2.7761506595020964	3.626371894552779E-5	0.6925870445600663	3.297905466904366E-5	5.684087212631762E-10	0.6976063629981903	-775.9498400507756	5372.792461930099	13497.253325403066	12894.297739453576	6690.313062963411	1821.3071082723234	2	7	17	25	30	0.17894530460953623	0.31712148994525136	0.3126724466112242	0.19126075883398835	
500000	-10666.962555173031	-9858.014239177506	-808.9483159955249	-9858.014239177506	1375.9724323678972	2.913184372901744	4.3931554466184734E-5	0.5541357865780095	4.3604083853414526E-5	4.142159729731422E-10	0.4928691973938225	-761.5443967909022	22116.81065632847	8385.470425223111	4736.664518700676	2855.0660345778306	839.6050406795083	19	27	5	2	28	0.19721265297436438	0.31712148994525136	0.2920441805071858	0.1936216765731986	
510000	-10629.318974411546	-9840.911001682525	-788.4079727290215	-9840.911001682525	1063.6439748027776	2.3296325644002076	5.1820161185652325E-5	0.6530157018074587	5.105775696695643E-5	1.0446215947126164E-9	0.6357869889006655	-741.0059689762742	3753.969407220664	7713.821398665911	14315.147426542242	2081.394567475081	1054.140368345736	8	33	1	18	21	0.1958897852704584	0.2909675917597398	0.3041012533932734	0.20904136957652858	
520000	-10675.886701488385	-9848.666117504035	-827.2205839843501	-9848.666117504035	1905.8867169375576	2.7822677161760714	3.177679837250765E-5	0.5960417857747565	3.2039976076503405E-5	3.0153397902800027E-10	0.580987034681657	-780.002232422383	12391.396642781781	15981.089999333091	1651.4125053920245	2333.486825979463	1219.1795434758828	44	1	18	13	5	0.1958897852704584	0.2955590378900801	0.2995098072629331	0.20904136957652858	
530000	-10631.701912021585	-9830.365609856135	-801.3363021654493	-9830.365609856135	1445.2918525657583	2.566498403237379	3.890708601838986E-5	0.6924324505653184	3.72201129550177E-5	6.615468183394347E-10	0.7401641488647316	-758.9294495503649	11471.946615902176	11582.494621441307	1801.6344077423887	59.26391618327626	67.53341138342066	45	1	32	2	1	0.1958897852704584	0.317638125287306	0.29804280643966524	0.1884292830025705	
540000	-10686.515942098846	-9840.426359188566	-846.0895829102797	-9840.426359188566	2418.786025852206	2.747420662511312	2.1695486322173536E-5	0.6291711348245265	2.19827190550033E-5	1.8611786474504567E-10	0.6236890863181802	-799.7872568214086	20034.656278190043	1890.1630695559058	2627.5820971211847	3177.307255313286	65.48439365563118	43	17	2	16	3	0.19516883057790163	0.311726835643054	0.301613027027066	0.19149130675197856	
550000	-10715.226280613777	-9842.04366491909	-873.1826156946858	-9842.04366491909	3750.7938713926583	2.747420662511312	1.4280174581923085E-5	0.5543486498599044	1.511613271034344E-5	5.635498712201295E-11	0.5191076838367608	-825.8037351332281	28347.8571420017	2970.9135537411207	3078.0048939147055	3671.5769837339676	962.656835861283	39	21	1	17	3	0.19516883057790163	0.311726835643054	0.301613027027066	0.19149130675197856	
560000	-10733.269424156231	-9836.937047057876	-896.3323770983544	-9836.937047057876	5536.731100781596	2.747420662511312	1.4172879273460459E-5	0.5764131553591473	1.3561162507990794E-5	7.600007650440362E-11	0.6441058983986131	-847.3962652296293	36580.93168811714	8999.030305423228	5395.898304290489	3432.1932663617545	1659.631195305833	37	4	26	11	3	0.20723833243757792	0.2996573337833777	0.2942577704030436	0.198846563376001	
570000	-10663.409061713715	-9836.68641106409	-826.7226506496238	-9836.68641106409	1849.9832143843876	2.747420662511312	2.8403374964188048E-5	0.5591592347841318	2.906136421545853E-5	2.624408234640752E-10	0.579257264535024	-781.910383673153	17403.807591629648	1857.3385476827243	2239.6269708937366	2114.588586838254	150.47888159851107	39	5	19	16	2	0.18609390980985094	0.3208017564111047	0.3019156731819304	0.19118866059711415	
580000	-10663.58196439415	-9865.724710556164	-797.857253837987	-9865.724710556164	1194.7334500583645	2.8346137379422855	4.5189183283046005E-5	0.5141217508270791	4.584125710273875E-5	6.608766621221574E-10	0.5620401017285298	-753.738109814199	10783.779767829348	2725.4293401249083	1860.7389346876369	2560.1037991076714	41.517492920990136	39	28	10	2	2	0.18609390980985094	0.30088860717039134	0.32182882242264377	0.19118866059711415	
590000	-10699.611860468549	-9836.132602957237	-863.4792575113113	-9836.132602957237	2584.138359868191	2.613231535971051	1.8033837603345073E-5	0.44194136483102225	1.926819673768064E-5	7.287038050490482E-11	0.46957013956876853	-817.410606225711	19513.092282386737	9111.916402421442	2998.4246810418013	2662.1288889826915	63.822823642252175	37	14	24	3	3	0.18609390980985094	0.30088860717039134	0.32182882242264377	0.19118866059711415	
600000	-10701.696287984843	-9843.800748717462	-857.8955392673819	-9843.800748717462	2639.518635570712	2.613231535971051	1.8250375398807285E-5	0.523169491921314	1.8908021591259274E-5	1.1449873047692747E-10	0.583949275963823	-809.7176132105327	30741.251714361108	11112.993651352574	6807.6979462472655	3014.5353415114378	174.79485073323602	39	4	4	31	3	0.1897962866872922	0.31160752398748176	0.30740752872811206	0.19118866059711415	
610000	-10656.617812255938	-9821.041627261839	-835.5761849940984	-9821.041627261839	2045.5031852972838	2.536772295188264	2.5823977747601134E-5	0.5174487988918618	2.6914897424394146E-5	2.1076056450476954E-10	0.5825090323484201	-792.6380149617323	14409.024158643639	1809.1181350006534	1362.8677767325007	1445.2076753229994	27.408392655528505	48	2	2	27	2	0.1897962866872922	0.31160752398748176	0.30740752872811206	0.19118866059711415	
620000	-10826.244917824659	-9828.938381735748	-997.3065360889101	-9828.938381735748	12116.134682336255	2.41156391900599	3.962770404116066E-6	0.5173981166829226	4.3752755960359306E-6	4.5727766286880004E-12	0.5249533408308318	-942.2346809292128	97990.56652869497	52490.19324920378	13376.869569181923	3383.045517932603	9337.197406457082	48	1	19	2	11	0.1897962866872922	0.2831638430338782	0.31478098249416264	0.21225888778466712	
630000	-10770.137020063008	-9844.496157224232	-925.6408628387766	-9844.496157224232	4736.132685074247	2.315884076870058	9.40746200517383E-6	0.5541454924308026	1.019841346104277E-5	3.1813440151740325E-11	0.5966123793461533	-871.7371923017702	57056.940625912466	28821.206461476326	3138.9370953499642	11476.93408460151	2102.0637333271034	34	18	23	3	3	0.18727450563594158	0.3217238134850877	0.2992529584685666	0.1917487224104043	
640000	-10691.066433788328	-9830.103145814322	-860.9632879740066	-9830.103145814322	2349.330909107768	2.5828728088036246	2.1924840503467338E-5	0.5911040306246674	2.194854725962383E-5	1.6784626597115443E-10	0.6317780685177151	-814.307463376856	20445.598357173007	8075.3215382284125	4454.690659741456	2246.318870950191	297.40627683755264	49	2	9	17	4	0.1862719256237553	0.3167866564530546	0.3017740347223541	0.19516738320083624	
650000	-10636.6900486553	-9845.617677523587	-791.0723711317137	-9845.617677523587	1082.9732625121492	2.6463255099291394	4.8392847310661324E-5	0.49272677990840347	4.719056425064557E-5	5.768790719761107E-10	0.5245551010447169	-745.3878051003616	6783.060905544108	9513.49616373088	6455.660176390505	2531.97255868231	21.519975253599295	12	3	36	26	4	0.19780197395751203	0.3004509218218759	0.300183125141709	0.20156397907890336	
660000	-10648.815722791782	-9840.647802179983	-808.1679206117996	-9840.647802179983	1361.4863103973141	2.540314226097493	3.7826003977998886E-5	0.4819505798134378	4.090421967591938E-5	4.841483187521278E-10	0.5699922259067429	-762.7335748077913	4588.062584229598	9658.99014675715	7786.977102411967	1863.9418083138812	82.80446126866056	3	25	23	26	4	0.19780197395751203	0.3004509218218759	0.300183125141709	0.20156397907890336	
670000	-10668.527251696582	-9838.852214686514	-829.6750370100663	-9838.852214686514	1869.2415571160525	2.4863451929127423	2.2597965621416618E-5	0.49193860387458777	2.633917240271091E-5	1.6796081894563192E-10	0.5176702448259245	-780.5267218974728	9870.989490492464	17547.165076139852	24197.277069588603	2652.6828939076013	31.238959371072735	16	20	8	33	4	0.19780197395751203	0.3073602433708104	0.29327380359277444	0.20156397907890336	
680000	-10661.822194000351	-9842.881793786222	-818.9404002141293	-9842.881793786222	1384.7739426105059	2.5560762007591946	3.1391747097131784E-5	0.5077894679642768	3.576348519785877E-5	2.2605246657630397E-10	0.4763484339128895	-771.7044609019731	16560.73207736525	9553.727951053383	11327.068481367045	1744.2137934539865	206.06476402967655	32	4	9	35	1	0.19780197395751203	0.3073602433708104	0.29394247456397443	0.20089530810770337	
690000	-10635.925670436576	-9849.990213848081	-785.9354565884952	-9849.990213848081	1167.2362416454728	2.5560762007591946	4.2823937333206407E-5	0.5371467807071686	4.7566210838010894E-5	5.577063210411622E-10	0.5387111647571609	-742.164576722841	9762.281254842519	8567.158737319596	985.3842394572898	1252.2495340135329	178.69823888066324	14	32	19	14	2	0.17647368632407995	0.30861501868461044	0.31429855413538954	0.2006127408559203	
700000	-10660.969675444965	-9843.264923539242	-817.7047519057224	-9843.264923539242	1239.009771422089	2.47221461465754	3.4070637698478086E-5	0.5583643376207661	3.672996750399788E-5	4.819264603271948E-10	0.6531365595822565	-771.4909723553078	10385.245009833969	11289.257470860177	5351.8324776562795	2163.988674116956	439.39769277609855	14	30	5	28	4	0.17484658208879972	0.30714057525576294	0.3166407081851751	0.20137213447026242	
710000	-10673.006472982177	-9863.432054083843	-809.5744188983329	-9863.432054083843	1440.6253849512004	2.4992692392954305	3.383368452521189E-5	0.4818641322838184	3.5895666124246E-5	3.0621154397676825E-10	0.5127073744349543	-760.7012991409986	14946.934353785988	5259.780902690118	17893.700925981928	2055.48439140599	199.25815059128243	17	17	12	31	4	0.19309695517748246	0.3245794399017136	0.3074686467748003	0.1748549581460038	
720000	-10655.742708049542	-9845.685840284446	-810.0568677650951	-9845.685840284446	1227.3588259069431	2.5351578125904446	3.5613530873206546E-5	0.5133426480815535	3.697795995004734E-5	3.542360457357901E-10	0.5465978162631214	-762.5284057688491	6165.277155750758	16112.998206826795	14065.428304309782	1554.1347317887382	110.22812752798997	10	29	11	27	4	0.19309695517748246	0.28854159378612043	0.3140977388089569	0.20426371222744044	
730000	-10637.582748661524	-9839.00073592231	-798.5820127392143	-9839.00073592231	1202.0109890577019	2.480344084856817	4.0083233934713E-5	0.5267323611502921	3.935100454183981E-5	5.080735926896701E-10	0.5785369822988883	-750.6179150654403	10925.149205686823	15179.570513346247	18309.726036571003	1567.5211053735084	61.421497989125186	36	5	4	32	4	0.19309695517748246	0.30486019002085163	0.29777914257422566	0.20426371222744044	
740000	-10666.782640991602	-9844.4419257559	-822.3407152357016	-9844.4419257559	1408.5834036636961	2.5460298602723115	3.3935644669502954E-5	0.5033652255713829	3.600566412040033E-5	3.2513568755012223E-10	0.5308591170781577	-771.8060144422176	10980.774946897713	28248.135643004614	20331.700927692065	1857.2089243670894	1966.980867416105	31	2	13	25	10	0.20480477557991988	0.30319028402293413	0.30179651460569323	0.19020842579145297	
750000	-10678.041790890653	-9844.461342987413	-833.58044790324	-9844.461342987413	1544.7546600508444	2.492204441301828	2.7899518216825766E-5	0.5945204566314871	2.9231407395807304E-5	3.6475424306713176E-10	0.6629110419641182	-783.7117981585153	25426.183391730163	23081.969971193044	20259.924404286405	2018.2739287765246	79.90025200871263	4	3	40	31	3	0.2005460013067532	0.30801674087244585	0.3012288320293482	0.19020842579145297	
760000	-10692.774417036391	-9850.202314216463	-842.5721028199283	-9850.202314216463	1810.0123182436375	2.411502245922865	2.35931126678215E-5	0.6526882622034881	2.587574886455979E-5	2.089844762913392E-10	0.6197678894649273	-793.3178421970659	14757.078556255854	7078.513795459915	16137.208054547307	3806.222416446528	52.361951991960574	16	4	24	33	4	0.20553306316119516	0.295934128771114	0.2894430742402612	0.20908973382742985	
770000	-10714.771549694444	-9859.686556175815	-855.084993518629	-9859.686556175815	2264.985021563393	2.8032306074037843	2.1898387253343185E-5	0.6272877263342996	2.2131799867202036E-5	1.6400393482673718E-10	0.6378182046095173	-804.758027998521	24268.507923174675	11325.125214709482	21644.32384443973	2694.0673189224917	283.0966146728494	3	2	42	30	4	0.1870245473042668	0.3144426446280424	0.2894430742402612	0.20908973382742985	
780000	-10672.936999156584	-9858.250590850548	-814.6864083060345	-9858.250590850548	1287.1312666244446	2.3044001302917727	3.679136782674969E-5	0.5553005423988135	3.850069858009145E-5	4.254587194347593E-10	0.5697793292536415	-768.8307045735818	9800.925830602924	13426.172985907458	1731.950768022269	2272.8382066716795	217.79168619149144	29	18	2	28	4	0.19898573577385392	0.3144426446280424	0.28925098336712873	0.19732063623097518	
790000	-10659.16879587858	-9864.689750762323	-794.4790451162578	-9864.689750762323	1327.6866183595994	2.354909852507118	3.882823411781968E-5	0.5024925029873644	4.0814593734079763E-5	3.4843285926165675E-10	0.5080517308277823	-749.3235038841445	11700.957721675166	11442.39443722616	1146.796612730168	1188.7497644828443	1334.7025725541391	33	10	7	9	22	0.19898573577385392	0.3144426446280424	0.28925098336712873	0.19732063623097518	
800000	-10661.270902547598	-9850.86898999844	-810.401912549157	-9850.86898999844	1185.2817219501396	2.8506739245113932	3.6693976193289665E-5	0.4909866257794381	4.0865394744173115E-5	4.0715522588530147E-10	0.5331757706452407	-761.7182414454943	9301.872425410464	10136.776174783397	14279.493047910093	5625.117938316446	1309.1198838974092	8	29	6	2	36	0.17963478745226086	0.30587680474630213	0.31716777157046205	0.19732063623097518	
810000	-10678.140778885734	-9851.126733573064	-827.0140453126702	-9851.126733573064	1397.0831468644055	2.7940475945180028	3.280009706441867E-5	0.5031421131435795	3.5555739762490605E-5	3.0159650155621396E-10	0.5193524215631674	-779.9258843198454	14628.63742834274	17072.01309767797	1605.1444721923058	1907.5920590861201	1712.598280553137	49	1	4	23	4	0.18237857010996836	0.3081187622993259	0.31618799421758675	0.1933146733731192	
820000	-10666.012087337464	-9842.924859999224	-823.0872273382394	-9842.924859999224	2268.229580189838	2.501984957237155	2.543626351794634E-5	0.5929188893941183	2.7171521060110936E-5	2.8242167550676864E-10	0.6559527151857042	-778.1486817604971	15605.924250101598	1385.5089084507697	1964.6172534035957	2467.585890483231	382.9648295224385	47	11	9	11	3	0.18237857010996836	0.2993989886401897	0.305288235927824	0.2129342053220181	
830000	-10635.568346155866	-9852.72507216229	-782.8432739935769	-9852.72507216229	1183.1257323514628	2.501984957237155	3.7800136416170824E-5	0.5560498024421523	3.982080047912292E-5	5.565953143185423E-10	0.6428380779289502	-741.1073188291969	10270.443404134972	360.8155559333876	1662.8175169110013	113.45770733841466	63.32998017269438	47	13	18	2	1	0.18237857010996836	0.3142373049613316	0.305288235927824	0.1980958890008762	
840000	-10636.813866638988	-9830.867434340531	-805.9464322984561	-9830.867434340531	1441.6013106095547	2.5696629619420612	3.3942944167694875E-5	0.544008431035566	3.5568945390416975E-5	4.037865077737923E-10	0.614478264630002	-763.027676648182	10570.1823595581	2715.933855728311	1317.2950216354611	749.1197367364013	1069.5250594955044	43	3	25	4	6	0.18237857010996836	0.3142373049613316	0.305288235927824	0.1980958890008762	
850000	-10646.8018983736	-9845.909164552053	-800.8927338215477	-9845.909164552053	1152.1211416743488	2.704475448480522	3.6543229581560935E-5	0.588835718181912	3.9377850914371854E-5	5.648232353993683E-10	0.6375705720961449	-759.1979042104074	10196.913018073601	3233.044568547057	1481.7979353987985	480.67905771344516	208.7712120536604	47	5	25	3	1	0.18237857010996836	0.3142373049613316	0.30604052909620943	0.1973435958324908	
860000	-10612.919067919922	-9848.825419610654	-764.0936483092675	-9848.825419610654	788.9927640755924	2.680136408307832	5.4380952027952475E-5	0.4661470630097	5.882778276905339E-5	7.259604666755581E-10	0.4952619906356615	-722.0156054502862	6653.494912877392	7425.087131242692	821.5757755877823	863.8989403918588	88.96200823964585	47	3	16	11	4	0.18237857010996836	0.3142373049613316	0.30604052909620943	0.1973435958324908	
870000	-10649.525770936323	-9856.055293344396	-793.4704775919279	-9856.055293344396	1083.0468984896415	2.4567512613617777	3.849735884238035E-5	0.5158726751567327	4.574125591724131E-5	5.111229228932284E-10	0.559420878072114	-750.172455120842	6976.688231469106	1166.6191770710134	2175.6046213606214	2455.055086935257	208.90996080914093	50	13	1	13	4	0.1885598813374901	0.3080559937338099	0.3020953400201616	0.2012887849085387	
880000	-10628.748086373405	-9841.273542948442	-787.4745434249636	-9841.273542948442	1068.1293753869784	2.620160485151386	4.079368065474982E-5	0.4981646362544317	4.950627863583101E-5	5.542930519901055E-10	0.5280975151990643	-746.3849251230279	8321.655292091718	1315.1039370460096	816.686787555339	1195.2262646089728	27.280390063708722	51	17	4	6	3	0.1885598813374901	0.3080559937338099	0.3020953400201616	0.2012887849085387	
890000	-10624.862905396372	-9834.350968857032	-790.5119365393396	-9834.350968857032	1099.7606636276962	2.3241640069306273	3.918326462429534E-5	0.4220890287431704	4.427686359623848E-5	3.439323113806333E-10	0.46194599202098846	-750.1015355286885	10987.801078537934	1463.1900808899757	1649.9308031268192	464.0512083700389	5.741191515623712	48	14	16	1	2	0.1885598813374901	0.3121564155982809	0.29799491815569057	0.2012887849085387	
900000	-10659.959071441657	-9846.87295322638	-813.0861182152773	-9846.87295322638	1426.7636140634777	2.4200588581425273	3.257346141377295E-5	0.5393713333477125	3.4948829199789335E-5	3.628995166391426E-10	0.5898146007862923	-770.1766137984097	12082.524060380714	1703.248549206261	2231.1050010147173	325.8705496722961	557.0950454664608	52	22	4	2	1	0.19676909472887122	0.3121564155982809	0.29922273094699114	0.19185175872585702	
910000	-10595.058712231585	-9846.487100061153	-748.5716121704316	-9846.487100061153	816.030500969309	2.6617693713726864	6.11311531954714E-5	0.48161090139911567	6.721447809573107E-5	9.856293107632417E-10	0.5248975267366018	-705.1707129990056	7497.081585091973	6026.310101164588	376.51291058665174	1182.5094864043738	100.01681556664994	25	26	15	11	4	0.20200368434645072	0.3069218259807014	0.29922273094699114	0.19185175872585702	
920000	-10596.348790290198	-9848.234753951683	-748.1140363385142	-9848.234753951683	787.9332079600549	2.528390922278972	5.952809721808326E-5	0.5539579400148625	6.489118340934195E-5	1.1744027308737926E-9	0.571656345590011	-707.031059536567	6184.857730399232	313.26258062466894	423.94705011385753	1364.4073426791135	37.18090639049687	48	2	15	12	4	0.205933536035856	0.2972558831325947	0.3088886737950978	0.18792190703645173	
930000	-10602.79019447836	-9852.138499697754	-750.6516947806066	-9852.138499697754	721.9780730732544	2.7963391088037968	6.618803368246903E-5	0.535042264943486	7.279380966534752E-5	1.6647935846469779E-9	0.5984552207675911	-708.4243856872932	4751.076895877143	1313.9101679368046	759.447090879279	287.94141666738545	1322.487177799756	44	8	19	4	6	0.18653778554048212	0.32515351369450624	0.3003867937285602	0.18792190703645173	
940000	-10587.713492105528	-9833.572144633697	-754.1413474718304	-9833.572144633697	767.5792891036689	2.6156025956463016	6.704280344339992E-5	0.44670360553507116	7.34932659763202E-5	1.4100791228870723E-9	0.5256531316472592	-711.4142429235416	5851.196849399281	6162.571201767497	3128.5450472576285	1039.0860124732992	159.25892582401144	30	14	5	28	4	0.18032607401469455	0.31124861095005474	0.3054372203250065	0.20298809471024454	
950000	-10618.717089690253	-9832.435286401476	-786.2818032887773	-9832.435286401476	1366.398650239058	2.5961177679096665	4.415323619430663E-5	0.6166491737286628	4.8416494439652116E-5	1.0771466565644182E-9	0.6951787380527098	-741.2405557573718	3932.9590160418647	6306.348985132141	8454.752522552932	1253.6637302607442	340.254627542413	7	6	33	32	3	0.1834078296238217	0.31124861095005474	0.3054372203250065	0.19990633910111738	
960000	-10633.10036414536	-9837.623303367545	-795.4770607778157	-9837.623303367545	1274.3112217422133	2.6221118749720214	3.626496201913016E-5	0.5143547376607207	4.058377688340644E-5	4.052082064692567E-10	0.5305396973265698	-748.7627314109691	7995.948903456991	5359.856114370565	12020.814438861513	1317.2434856473005	919.5287719308157	6	6	36	29	4	0.18154497854966342	0.31124861095005474	0.3054372203250065	0.20176919017527567	
970000	-10683.729838628515	-9849.167799884264	-834.5620387442503	-9849.167799884264	1806.6976172011555	2.6221118749720214	2.7028725578575822E-5	0.5662382931569185	2.9838563230256455E-5	2.6804455724822946E-10	0.5828743771793632	-783.7764036036443	12492.193936966838	5492.563266792538	15665.413492540638	12421.424115910182	1263.5008207668889	12	4	10	24	31	0.18739296155671747	0.29273666051645303	0.30954456281474274	0.2103258151120871	
980000	-10645.65419235108	-9832.094623439929	-813.5595689111501	-9832.094623439929	2336.3382881483362	2.8983477160858118	3.6146076780128536E-5	0.6304516073949639	3.552565690595285E-5	5.509309029668923E-10	0.7062395811063307	-764.9642752072479	7778.311861663524	15302.02677733785	11054.714634622183	2325.258878829949	1684.686234799976	4	2	32	16	27	0.18489804172951524	0.29273666051645303	0.312039482641945	0.2103258151120871	
990000	-10675.166743499049	-9845.225603732848	-829.9411397661999	-9845.225603732848	1924.6860601767335	2.438922465413435	3.0110228669935555E-5	0.5772769773413552	3.0906183857749804E-5	4.4302038606795556E-10	0.6599244375016059	-782.0386046368972	9130.143626221157	20257.322868249605	6888.991526370913	2083.1157362753193	838.3289310323499	8	27	10	32	4	0.200101130314495	0.30197373850136033	0.312039482641945	0.18588564854220002	
1000000	-10695.454303248685	-9857.239589210803	-838.2147140378817	-9857.239589210803	2007.562147212275	2.5731571952988332	2.6953656877177954E-5	0.4826420294717927	2.7785941028372995E-5	2.0381208008883124E-10	0.547784363474198	-792.8593979798652	12441.615072095714	11862.832110918886	1284.3526897567306	1748.7597789759552	600.4048819639688	6	39	8	24	4	0.19357541949256588	0.3226365875949685	0.29790234437026597	0.18588564854220002	
1010000	-10653.90557854737	-9857.903881535241	-796.001697012128	-9857.903881535241	1254.525597358659	2.6954019990002562	4.59537463542896E-5	0.5198936489888578	4.783098936392748E-5	8.177139980365474E-10	0.6020094871845292	-749.9050920246325	12778.679262295922	10332.520623287832	5002.380030653842	1181.550367855978	1085.6908418945118	23	7	19	28	4	0.19032229146849872	0.31709916394835236	0.3066928960409493	0.18588564854220002	
1020000	-10698.714988969794	-9858.566058634953	-840.1489303348401	-9858.566058634953	2021.176675150856	2.8250560273841745	2.2640596618479962E-5	0.48840235815953537	2.664068573680873E-5	1.7172399287425536E-10	0.527739012402359	-790.3375987548776	19325.803023807326	37217.29309242923	13575.711262461944	2044.5282405146615	265.0486462296655	12	22	10	34	3	0.20358814779081758	0.30211946156884734	0.29342703971863043	0.20086535092170507	
1030000	-10720.113801386478	-9852.030498103692	-868.0833032827869	-9852.030498103692	3039.7478307518372	2.7347036658639325	1.5633403523557675E-5	0.4527578727691809	1.7795540595607882E-5	7.354564958109749E-11	0.505538240511995	-819.2121714969765	15124.47136743434	26341.760323575265	3176.9349779412537	1289.8968550474024	2931.0822805718876	12	32	13	10	14	0.1982564983322051	0.3074511110274598	0.29342703971863043	0.20086535092170507	
1040000	-10844.291251966844	-9849.818501923104	-994.4727500437396	-9849.818501923104	12318.4484429422	2.664951954448394	3.911630734959265E-6	0.4310654797637315	4.530806351854161E-6	3.726320298544185E-12	0.46287562098996277	-937.8315833318342	111821.722408128	103180.24674818806	23299.96793673883	6339.896049890021	12957.556599026804	27	21	1	17	15	0.19045106452131627	0.3098633272334517	0.3138735763050568	0.1858120319401756	
1050000	-10791.78839926207	-9844.078286665661	-947.710112596409	-9844.078286665661	8730.32850418846	2.53401676770381	6.37261776056918E-6	0.46793194722043374	7.415665082773337E-6	1.1357033830000864E-11	0.5074171097049344	-893.4855234311805	89003.82455969098	60774.43595379995	8985.749126618082	12257.629889531632	575.7451599953504	21	24	30	3	3	0.19045106452131627	0.3098633272334517	0.28924449392612267	0.21044111431910975	
1060000	-10829.01623034628	-9846.303998478248	-982.7122318680315	-9846.303998478248	10488.462605589715	2.787832691836667	4.233796657929921E-6	0.4943805676983036	5.24291292773083E-6	7.732106434195646E-12	0.6036769856439372	-927.6307295507787	110989.7355851418	66132.39169926799	20704.400074251258	12245.35770527865	611.8328941352524	29	17	5	27	3	0.1888840365476578	0.3070527079001998	0.2892891774608228	0.21477407809132007	
1070000	-10799.081623195187	-9843.890062725573	-955.1915604696127	-9843.890062725573	5847.1576590452505	2.539675442722412	6.801041704123919E-6	0.4992835175459896	7.743401783603138E-6	1.6793817074041215E-11	0.5698714580620217	-902.9149968863662	41769.70619573039	33226.00389623175	17290.055485455076	9246.04625939942	678.4961130116956	30	14	11	24	2	0.19463258936347178	0.3070527079001998	0.3062920537541036	0.19202264898222526	
1080000	-10743.540970022023	-9850.511163128007	-893.0298068940148	-9850.511163128007	3393.9617592392374	2.48614691449174	1.2980338547125295E-5	0.5180548121257076	1.4733070422610847E-5	5.731997712710665E-11	0.552802042622777	-841.8785560537932	25201.965160865962	49064.28678633527	5920.809035390187	5048.70683985413	656.0765686537677	27	14	14	22	4	0.18940290236729324	0.29365828882761363	0.3153600741897491	0.20157873461534448	
1090000	-10708.432963903639	-9845.98047563957	-862.4524882640693	-9845.98047563957	2278.017418374321	2.48614691449174	1.9427626873645507E-5	0.5565397115881591	2.185103101446364E-5	1.3239738953067282E-10	0.5923462712321002	-813.8124028744013	26907.072676471256	22347.698856901614	6986.128217665845	2512.8819515394785	226.43302006804277	27	17	9	25	3	0.18940290236729324	0.29365828882761363	0.3153600741897491	0.20157873461534448	
1100000	-10617.859351158673	-9829.946393816834	-787.9129573418395	-9829.946393816834	904.3789214332971	2.6124969938531426	5.2761974989920104E-5	0.4889760391526842	5.7709838732327175E-5	8.201451687579084E-10	0.543796189412214	-742.2160429525679	5962.895260808096	7213.503875117133	5922.5811190194645	2463.3730941108697	1777.463190559296	8	26	13	4	30	0.18940290236729324	0.29205843529609216	0.3169599277212706	0.20157873461534448	
1110000	-10655.426364206218	-9844.060998992909	-811.365365213308	-9844.060998992909	1409.9549915805824	2.6124969938531426	3.963862772098287E-5	0.5254050937240722	4.216132548777144E-5	5.818486887329707E-10	0.6088711834950135	-765.0575033816469	5530.55252374278	10818.069185640948	2635.301532538197	3424.817283795632	1291.2121650017407	7	35	5	10	24	0.18940290236729324	0.32263156618233796	0.2940708283699189	0.19389470308045037	
1120000	-10646.035990638677	-9834.205003906565	-811.8309867321117	-9834.205003906565	1434.9526214285256	2.6344676219390397	3.725790765263778E-5	0.40084205149857144	3.803485100949288E-5	3.2088063671193575E-10	0.5018490481222075	-768.1575970937978	16202.210742846279	14075.978188759495	1282.836222303661	411.0872284838346	341.59475848744523	3	44	31	1	2	0.18885118560135286	0.30539316796216903	0.31788477382497654	0.18787087261150204	
1130000	-10715.971849337708	-9841.304672168933	-874.6671771687741	-9841.304672168933	2978.3400565017955	2.6058108074604065	1.7507991345702685E-5	0.6250888368559193	1.7484978263981917E-5	1.337837663809162E-10	0.6750766637213266	-825.53460763061	23497.524425287385	22297.443104943744	2358.752583802053	3314.928865903159	1423.3874403202074	10	40	8	19	4	0.18823540198980232	0.30533773113799095	0.31788477382497654	0.18854209304723063	
1140000	-10662.184768319634	-9822.452613115505	-839.7321552041288	-9822.452613115505	2054.6988838793304	2.568676351935603	2.435436481240858E-5	0.5721408181970804	2.4338427031458293E-5	2.4926796139399906E-10	0.6555754588814433	-790.1949116887391	13225.87950415583	15589.160516272836	635.463361093908	3196.191388725895	299.27206610087586	4	44	8	21	4	0.18823540198980232	0.30533773113799095	0.31788477382497654	0.18854209304723063	
1150000	-10768.288904509127	-9838.656082445397	-929.6328220637298	-9838.656082445397	5641.435771228973	2.372478963641161	8.141827374160122E-6	0.6443668590608619	8.4969674163267E-6	3.6701318448702435E-11	0.7514569524207957	-874.6085247086131	55097.786014611964	86149.69611905482	5324.275832095385	11015.10232144704	440.04630871085993	42	7	20	8	4	0.1946034824077811	0.27512102531296	0.3328773724400142	0.1973981198392451	
1160000	-10773.058544392083	-9849.155421927206	-923.9031224648776	-9849.155421927206	5112.039815480547	3.029598030037723	8.508338192497338E-6	0.788389015435313	9.165196909089802E-6	7.722831017428082E-11	0.9531565521480274	-872.2086873413691	37686.38039356934	49555.983576143866	3385.00145663083	2921.6727181610763	1572.5563339352534	10	39	27	3	2	0.1946034824077811	0.27512102531296	0.3328773724400142	0.1973981198392451	
1170000	-10766.266419429989	-9832.825864342038	-933.4405550879502	-9832.825864342038	5427.343934602906	2.578431412825289	6.967244868772601E-6	0.7482942181172832	7.948865705516509E-6	3.5792391096492315E-11	0.800349232082156	-880.6012772190822	41304.44907671309	41394.280953720365	3653.2701927625644	7623.338190415186	51.45151570457928	25	23	11	19	3	0.1946034824077811	0.3098993200296222	0.298099077723352	0.1973981198392451	
1180000	-10792.60854038023	-9865.366899314598	-927.241641065631	-9865.366899314598	4996.222631860881	2.578431412825289	7.061408468691412E-6	0.6659474529125379	8.393883069146672E-6	2.638752508123389E-11	0.6938519572416981	-877.8722518275042	55319.39469509163	6014.280380765811	6425.580605069942	3087.9694630169556	28.908836861759497	51	2	24	1	3	0.1946034824077811	0.3098993200296222	0.298099077723352	0.1973981198392451	
1190000	-10816.70536229181	-9825.991063504593	-990.7142987872185	-9825.991063504593	9270.039070773964	2.6260326671580034	4.144437383476934E-6	0.6094825589200009	4.794721761318348E-6	8.746325331454325E-12	0.7045534297053707	-931.8520469033233	114886.8056740049	285984.0044452447	26644.016996244787	13434.507125743812	377.16840674564264	37	3	15	23	3	0.19056294333049595	0.3098993200296222	0.298099077723352	0.20143865891653026	
1200000	-10774.901615393206	-9850.212724959509	-924.6888904336968	-9850.212724959509	4565.524270795165	2.6260326671580034	8.499312241369168E-6	0.5438207059922382	9.934642771696385E-6	3.146751222762682E-11	0.6080043774006247	-871.2733654713356	35245.542328923795	76029.34655419968	15931.28446349525	6573.072291318119	199.25546785313327	36	4	8	30	3	0.17788394376504482	0.3098993200296222	0.31077807728880313	0.20143865891653026	
1210000	-10673.41940595513	-9850.54319227556	-822.8762136795696	-9850.54319227556	1313.7027343320185	2.5224889854809316	3.01707688644899E-5	0.4952914336624758	3.342719890750805E-5	2.654973959033705E-10	0.5543564508118148	-776.2855907504206	13691.070229170553	21275.75707255668	3256.4837667041957	1760.9408969533292	26.97606193241469	33	12	15	18	3	0.1896519791794873	0.30604085650260704	0.31969449300952046	0.18461267130838568	
1220000	-10686.757162602178	-9849.685974954295	-837.0711876478833	-9849.685974954295	1623.5209677204664	2.7322886115037286	2.326151358080623E-5	0.45058787287113733	2.5028340293780982E-5	1.4041717833574427E-10	0.5379241384670042	-789.0631591209025	15983.76238902774	31760.213155476285	3813.022984619078	2062.4764095941728	183.32718610323886	41	1	16	19	4	0.1896519791794873	0.30604085650260704	0.28864113649687734	0.21566602782102878	
1230000	-10699.672284750302	-9828.361892301427	-871.3103924488746	-9828.361892301427	2323.1269805743464	2.7322886115037286	1.6890816244017603E-5	0.47951553336217106	1.972184436131597E-5	9.146441738382682E-11	0.5486898446872047	-822.1416865178894	18030.96315650001	28610.368582237596	4766.042221378036	4184.658649991716	395.9679890157254	15	33	16	13	4	0.1879661042504287	0.29190273767368524	0.3110513386779581	0.20907981939792844	
1240000	-10684.816291802012	-9842.824709592725	-841.9915822092865	-9842.824709592725	1742.008832764752	2.5835085958289565	2.285191510597635E-5	0.4926750602715383	2.534880470795091E-5	1.5921506130816524E-10	0.5474750929454093	-794.6197478212905	18155.158262496057	20035.023131924834	3184.0569003959167	1674.2687582359717	1357.8432199478289	16	27	6	28	4	0.18224464556918032	0.29190273767368524	0.3167727973592065	0.20907981939792844	
1250000	-10639.008433440442	-9841.510769096587	-797.4976643438551	-9841.510769096587	896.0287151762293	2.5835085958289565	3.983920895246822E-5	0.54943129827934	4.8040335224734596E-5	6.617652327936394E-10	0.609837604421898	-754.7474829760363	10480.562457400843	8357.339754805093	1992.5539265964658	321.5243408983357	216.59322615549044	20	34	24	2	1	0.18224464556918032	0.30697993552713965	0.30127218423406593	0.20950323466961462	
1260000	-10672.310535587061	-9853.398120417782	-818.9124151692793	-9853.398120417782	1364.419388733487	2.9789550966967693	2.7004377287335767E-5	0.5318051134329068	3.210626629905535E-5	3.188132541140031E-10	0.6184281209345751	-776.6250863840625	19776.174132868666	5691.739422844454	1070.9167325471337	137.26237297810903	179.40671990455945	33	23	21	2	2	0.18365310451499253	0.30166450807129097	0.32025182347338044	0.19443056394033656	
1270000	-10678.272095574377	-9848.566014510016	-829.7060810643621	-9848.566014510016	1819.8925864060848	2.8949936144336808	2.638402130838447E-5	0.6595950029752504	2.91802222178441E-5	3.899968765462565E-10	0.7565835131691084	-785.2005553275102	15858.876330004969	2630.5970933355648	1811.6380403502	674.8818621796249	1075.4026872621084	46	7	18	2	8	0.2005157500691005	0.3002080903329424	0.30484559565762104	0.19443056394033656	
1280000	-10692.995693220111	-9846.601165342267	-846.3945278778447	-9846.601165342267	1938.2377143360661	2.842386624596168	2.0686674454075483E-5	0.6634546646564125	2.5472610051832692E-5	2.615784025454857E-10	0.7484234820986013	-800.3171301661729	19015.115444105602	5372.57559904332	2036.9534489687758	1619.6795713786348	1412.3488689979226	44	1	29	5	2	0.20410948568474005	0.3105826607496009	0.29087728962532294	0.19443056394033656	
1290000	-10662.107364199024	-9848.715688314674	-813.3916758843495	-9848.715688314674	1115.574666700987	2.842386624596168	2.93344400369426E-5	0.6867091999224815	3.697479186811109E-5	6.56851597703463E-10	0.7784123235977127	-769.790247166578	11636.842336613672	6141.079213250414	2229.334640093486	410.59215019820635	341.5037711875372	45	3	25	6	2	0.20410948568474005	0.2906080219839884	0.31085192839093545	0.19443056394033656	
1300000	-10668.466796301122	-9831.165899924774	-837.3008963763469	-9831.165899924774	1605.914759310717	2.492560323757193	2.4953894012931864E-5	0.7336878032401578	2.8508075470083283E-5	3.894795463395942E-10	0.782426348171034	-793.5548183429136	17448.73176116124	6036.627263142371	2900.9994260843882	326.55138123819063	85.20884004599525	42	11	18	9	1	0.20410948568474005	0.2906080219839884	0.31085192839093545	0.19443056394033656	
1310000	-10724.178071867389	-9827.443848499326	-896.7342233680632	-9827.443848499326	3352.9000685963224	2.492560323757193	1.2500447647390817E-5	0.6730499828099594	1.3628237945555324E-5	6.842917635008453E-11	0.6798026362992199	-845.8617886726649	36941.06783110859	24941.44088382894	10140.667897630765	4950.185936380519	327.1696714672727	20	31	7	15	8	0.19097577668487242	0.29478454198375154	0.3066754083911723	0.2075642729402042	
1320000	-10666.43685814506	-9832.96438075081	-833.4724773942511	-9832.96438075081	1647.432444520899	2.5307712089714234	2.8700245496421565E-5	0.7095911053536392	3.115455443160253E-5	3.921054129191194E-10	0.717256903854691	-788.1925076724755	14777.017589935205	6387.097700287328	2005.3150682424764	1021.3489723319614	1069.709058816108	45	3	23	1	9	0.19097577668487242	0.2950140861591046	0.30703453536791414	0.20697560178810928	
1330000	-10639.534770014669	-9841.607577256616	-797.927192758052	-9841.607577256616	1071.310821508458	2.691506159885264	4.720871931970222E-5	0.7749924425576594	4.818798070697745E-5	1.2607676284522021E-9	0.7917620488204503	-752.6292674478644	7684.779123746912	8009.328214182376	2138.394621901256	1055.5497769165397	1298.6534734160978	8	41	3	27	2	0.18372458655058524	0.31746798584770547	0.29183182581360045	0.20697560178810928	
1340000	-10626.92846760428	-9865.722039304299	-761.206428299982	-9865.722039304299	758.4286285920097	2.9647153067139476	7.62745500461014E-5	0.7207826002392782	7.967495520793582E-5	2.9250302518197037E-9	0.7198571651009802	-715.8979123408383	9499.487047365283	6170.040671469595	3878.0574407841873	977.1725551437936	888.0353204744073	5	35	11	4	26	0.177454944117365	0.31746798584770547	0.2981014682468207	0.20697560178810928	
1350000	-10596.800050170923	-9849.593614116042	-747.2064360548816	-9849.593614116042	602.324906329027	2.9647153067139476	7.990656374608348E-5	0.7501800839165221	8.65065767474423E-5	4.4590135553643306E-9	0.8150247747600112	-706.6632548324234	4490.095941531072	1517.980393893671	806.3794415146672	745.8705341388352	391.97491971722627	46	6	12	9	8	0.177454944117365	0.32302421645225904	0.29965358336330783	0.1998672560670686	
1360000	-10581.79554862052	-9826.927087179392	-754.8684614411262	-9826.927087179392	1309.0873645930956	2.676183136765956	7.175065781829435E-5	0.7638079394019929	6.958695154161043E-5	3.3097006839617683E-9	0.8029832359464969	-709.4236616574033	6476.098069077849	4872.648574115962	745.9446562211762	2398.7289257933194	412.5268331371077	30	15	23	4	9	0.177454944117365	0.32302421645225904	0.29965358336330783	0.1998672560670686	
1370000	-10616.852530304192	-9839.585103877878	-777.2674264263139	-9839.585103877878	1039.7312457937128	2.4082317483614606	5.645946501449668E-5	0.6567351794528007	5.730106559596777E-5	1.385119394907249E-9	0.6810355651180288	-733.4784466223142	8048.751642079585	9747.125686487863	1473.0262410398705	787.2738505473653	391.35352642606847	12	31	28	1	9	0.17554551146484315	0.3176389043027771	0.31069234317769223	0.19612324105468795	
1380000	-10663.198750007065	-9832.607067908055	-830.5916820990088	-9832.607067908055	1934.7825660456404	2.388761653071441	3.376240988404686E-5	0.666646435948833	3.326253676023276E-5	4.1281115035942187E-10	0.6566258173485581	-781.3709006822805	14725.36601232967	18028.1790157244	2264.9599114214343	4792.72187278015	1315.930631413298	27	12	19	2	21	0.17554551146484315	0.3176389043027771	0.3054181143242891	0.2013974699080911	
1390000	-10670.688461839201	-9850.289412884767	-820.3990489544337	-9850.289412884767	1730.729106779744	2.67318662322673	4.050918134680173E-5	0.6971074104449898	3.610123599938298E-5	6.205466001174509E-10	0.734459215028319	-770.6157460839175	9350.252736162252	11975.905774273888	19801.911835756022	4063.6187044746775	1097.78264830651	19	15	6	21	20	0.17554551146484315	0.3034655140536333	0.3054181143242891	0.21557086015723484	
1400000	-10621.222182125675	-9842.570622797826	-778.6515593278484	-9842.570622797826	1425.3818439405036	2.437857587237235	6.79404208725703E-5	0.8033348788472298	5.7324788941291164E-5	2.2349480720153303E-9	0.8498499759034845	-730.9239544948166	9110.078560478063	6626.461551187958	11239.909443184479	1852.2311796295935	938.0153762684796	25	15	2	17	22	0.19887343565464333	0.2827020126218883	0.30285369156623393	0.21557086015723484	
1410000	-10584.362027359977	-9827.538751481403	-756.8232758785746	-9827.538751481403	1162.2995227867007	2.428292555230613	7.657567069731747E-5	0.8151477525334562	6.671362773381275E-5	2.8377885388723958E-9	0.8308324460797315	-714.920865818256	5387.158161117311	1186.3183667139153	1365.9180667927637	803.8248603469267	794.8807752257857	45	16	9	6	5	0.20049796834890354	0.2869514741029118	0.29697969739095026	0.21557086015723484	
1420000	-10602.47133921007	-9848.706077054567	-753.7652621555022	-9848.706077054567	574.7151851663577	2.699905237704421	8.607461488397744E-5	0.8567732588492352	8.215496682829158E-5	3.5512871923283924E-9	0.7888500400933742	-710.9176696854742	7339.503403817741	4318.15064534939	1722.7327577230121	425.36516626393853	391.29861732901304	20	25	19	15	2	0.1922473155084715	0.2869514741029118	0.29698243401721847	0.2238187763713987	
1430000	-10593.757123235984	-9835.542311584446	-758.2148116515375	-9835.542311584446	690.8019190326348	2.312167344379585	8.779406586757496E-5	0.9459958297074103	7.660182499936389E-5	5.099486984415536E-9	0.9825017097077832	-715.0744290941858	2403.388887052467	6088.956875868057	1153.4831698733653	801.3426842477501	443.63641357322354	1	42	25	4	9	0.1858803242607487	0.3075422917245365	0.31645217145120813	0.190125212563507	
1440000	-10615.575917794182	-9845.529872243791	-770.0460455503915	-9845.529872243791	736.134214146555	2.6259051500593475	7.501214839487167E-5	0.8483225258361764	6.862542437263722E-5	2.850509275875504E-9	0.8614349753759373	-724.990102869124	6898.804591540694	5330.881449702675	3598.4406548702264	1874.1453068809951	265.4329876053784	22	35	6	5	13	0.19237285419628988	0.2899237593245617	0.30403600020528143	0.21366738627386733	
1450000	-10604.421057111978	-9828.869095746308	-775.5519613656701	-9828.869095746308	925.8000435575384	2.5180512353865265	6.924950729722968E-5	0.9987444426905809	6.409497238697294E-5	2.639212172905365E-9	0.8861827825302822	-730.98592818371	7466.913543894103	5138.806781767031	1889.0287991270413	912.5908709334833	817.0208601703553	42	1	19	8	11	0.19237285419628988	0.30217369224421886	0.30403600020528143	0.20141745335421016	
1460000	-10620.893314011166	-9837.470224196535	-783.4230898146297	-9837.470224196535	864.5889220498514	2.7103950043034364	6.3221743663804E-5	0.880596272555407	5.745614310100918E-5	2.469318263484349E-9	0.9271900854856381	-739.3589304127313	9865.208971212853	3287.893425134575	1472.8577338965642	1344.5439998679508	382.6932932309924	36	14	7	18	6	0.19268273406347952	0.29797759210293373	0.3169006242435377	0.19243904959004934	
1470000	-10686.911115153882	-9843.604732739163	-843.3063824147202	-9843.604732739163	1923.5269469897994	2.627141624924348	2.713096355219862E-5	0.8380984241028172	2.615706661391331E-5	4.791678710384094E-10	0.8946978889635039	-795.8501158061933	21089.75153313803	7812.989377805461	679.3348121954541	1915.085556228401	563.6503405385884	32	24	1	20	4	0.19268273406347952	0.29797759210293373	0.3169006242435377	0.19243904959004934	
1480000	-10714.314312769153	-9845.024678035743	-869.2896347334096	-9845.024678035743	2296.0167574099396	2.627141624924348	2.143345684455918E-5	0.7487204471427003	2.0536652358758553E-5	2.1624628795671313E-10	0.7611992386914007	-820.827373018176	28049.006974301672	11845.14615172409	4159.376109481175	1546.659375768641	1751.8131457671318	28	28	5	1	19	0.19268273406347952	0.29797759210293373	0.32613493970075863	0.18320473413282842	
1490000	-10796.207776155257	-9831.853496987393	-964.3542791678645	-9831.853496987393	7773.0445950306175	2.5100525938208555	5.951661550492196E-6	0.821034206759699	5.732047214416039E-6	1.9079439997693594E-11	0.8204568849279211	-906.1274966837304	102224.36405276394	23810.427695249888	39090.15073696047	41621.751302961966	4058.6023484740504	30	7	11	2	31	0.18916301904773186	0.31653481742302964	0.2923019257648288	0.20200023776440998	
1500000	-10742.035279928532	-9838.111911109207	-903.9233688193251	-9838.111911109207	2884.307820513059	2.7351109259780184	1.432225409638873E-5	0.7735898388488158	1.3434048053215269E-5	1.285110358058829E-10	0.8928102285587162	-850.2057504679735	31838.490121968956	7536.137092806548	12768.298952466066	22671.219555751424	2240.3381205803466	41	5	7	3	25	0.18916301904773186	0.2862848618529666	0.3225518813348918	0.20200023776440998	
1510000	-10651.768370544884	-9833.051996299384	-818.7163742454994	-9833.051996299384	1402.3994970215306	2.6583421964976237	3.57310203571868E-5	0.847594697788791	3.582685987483348E-5	8.390646342363935E-10	0.8935785186891082	-767.895568220505	20533.809692608535	22000.129729042234	13975.487037717248	3883.5411538752096	762.6745438821836	10	5	36	2	28	0.19581486801296383	0.3039360049046342	0.3049007382832242	0.195348388799178	
1520000	-10632.933039513791	-9844.731143264104	-788.2018962496868	-9844.731143264104	978.4491220272768	2.6583421964976237	4.6653269204937946E-5	0.6262762096794072	4.5916444612415724E-5	7.640385741540634E-10	0.6488531839323919	-738.1920333228862	5634.314902649903	23203.466113669707	4380.5868859518405	4714.069421900673	966.9669815757297	7	19	11	15	29	0.19271106160409285	0.31292030214830047	0.312834449249178	0.1815341869984289	
1530000	-10602.692780286887	-9830.861031837407	-771.8317484494795	-9830.861031837407	729.5806620030845	2.70246084495445	5.656056506738211E-5	0.6590667706561473	6.197821580612157E-5	1.1287931477622148E-9	0.6125353172176287	-729.464465478583	4875.6494521353015	4299.446925485993	3285.791024583229	712.2648697278734	78.13371003043824	25	23	8	21	4	0.18754132485558545	0.29481559798983364	0.3123593493866958	0.20528372776788534	
1540000	-10570.073147691357	-9811.622458305532	-758.4506893858259	-9811.622458305532	645.9235564836134	2.5986548179225637	6.474752450212718E-5	0.7377692626740774	7.347271012961652E-5	2.3042685134922913E-9	0.7334700587386478	-713.4996126515324	7008.119718296447	7905.175918997807	5322.496030929735	636.9508860876484	452.6333042030575	8	5	38	20	10	0.18425376883956668	0.29481559798983364	0.31256376495308313	0.20836686821751674	
1550000	-10658.739118107578	-9834.424862122778	-824.314255984801	-9834.424862122778	1238.535436743958	2.7281795921061103	3.244654840432617E-5	0.6789542749081608	3.708453830306152E-5	5.834394289524087E-10	0.7100451539105427	-774.9310430637732	24592.208737009903	14613.719496548689	6868.191523101806	4190.607502306909	1129.7217276720135	11	37	3	2	28	0.19871872189823056	0.2937156893856275	0.30898923441568865	0.1985763543004535	
1560000	-10646.897854135204	-9841.796335603598	-805.1015185316071	-9841.796335603598	1135.4928032261976	2.564228474436678	3.749948835161804E-5	0.6535086528380005	4.1980565625862724E-5	4.88530798212302E-10	0.5863679621683422	-761.680891801861	11407.271033069994	4275.540266163774	1569.0504219440395	316.19756410271367	635.3154059081785	41	10	27	2	1	0.19279455754498287	0.2906564473157705	0.30898923441568865	0.20755976072355814	
1570000	-10595.907767478704	-9856.505789229583	-739.4019782491215	-9856.505789229583	622.9306716014863	2.564228474436678	6.995339746170421E-5	0.5019388995453101	7.696038200219433E-5	1.4888630894806773E-9	0.5595924594356654	-696.2012042677226	7692.862688824372	13257.278542416296	238.04428234707936	562.5739493344427	63.21519701572236	43	3	10	21	4	0.17403049748176663	0.31176617246619664	0.30664356932847875	0.20755976072355814	
1580000	-10561.610531947106	-9839.287236487688	-722.3232954594188	-9839.287236487688	462.87375245743544	2.6062000354086745	9.209673766442097E-5	0.6452045064968039	1.0054879200869093E-4	3.2681153210163505E-9	0.6273710200874032	-682.490355893187	5365.533935635183	307.8256861191676	527.7871398540551	892.8959963181353	92.98891301010562	46	8	6	19	2	0.17403049748176663	0.3199480337498166	0.30683373306545414	0.19918773570296283	
1590000	-10554.405210013374	-9830.413190751255	-723.9920192621202	-9830.413190751255	619.017624449236	2.5051152865637105	1.0206520036785454E-4	0.7768720768788542	1.06904107907793E-4	5.308795965169818E-9	0.7751440369931887	-684.6496493878645	4421.332807722613	1106.1564817661103	344.965479361121	610.0333114720147	163.95892462181368	45	8	22	2	4	0.19759487312141494	0.3189566027393476	0.28326935742580583	0.2001791667134318	
1600000	-10541.642086387521	-9837.338854778358	-704.3032316091626	-9837.338854778358	379.4859082480914	2.771796690753287	1.2506670481819172E-4	0.6590608418761769	1.2742865576992414E-4	6.711083204919033E-9	0.719274202419737	-663.4670020977089	5737.637687847742	3661.8238371289976	557.001701953102	383.6838143772342	447.087589826099	7	39	4	21	10	0.19759487312141494	0.3189566027393476	0.28326935742580583	0.2001791667134318	
1610000	-10528.970032423817	-9834.948764227132	-694.0212681966842	-9834.948764227132	400.10284978288007	2.629910248906323	1.4891508414129761E-4	0.590610467939069	1.520488086921064E-4	9.908060772115261E-9	0.676745118756415	-652.9210139006615	3208.4296809070825	4464.707911031133	2151.8395071440036	452.8056180710971	250.7011782305278	26	6	17	6	26	0.20195329404763074	0.3145981818131318	0.2912522330560945	0.19219629108314312	
1620000	-10546.440803114936	-9853.536795769522	-692.904007345414	-9853.536795769522	470.2324391581018	2.7316063045855885	1.31375752284382E-4	0.6712187267380463	1.340680330395919E-4	7.465156925724015E-9	0.7184622281044821	-649.3139166266172	4312.896990807194	4525.368654822831	3745.9197426384894	128.61136962347513	386.82294368324176	13	2	28	19	19	0.19254039660166897	0.30884868395994225	0.29942537610504333	0.1991855433333456	
1630000	-10529.05484975169	-9827.612312807214	-701.4425369444765	-9827.612312807214	373.19502657884885	2.5988038792606525	1.2122653744238982E-4	0.6547853668217339	1.3116453365719265E-4	6.93351458922595E-9	0.7093906083269671	-658.7932215184798	4566.200815383146	5043.716719288587	3599.787112906425	326.159597378246	345.6079812720143	30	2	12	11	26	0.19776576358593695	0.30947644674542263	0.29942537610504333	0.19333241356359726	
1640000	-10518.990250387811	-9812.249288108742	-706.7409622790692	-9812.249288108742	382.97127751140465	2.493646876294259	1.0689477086210975E-4	0.6468275803951153	1.2063980313030692E-4	4.516177536857334E-9	0.6414190031822333	-664.8569232613536	3125.8569536782043	4223.148637033996	3039.89709440558	386.9346676144341	388.80691330274635	14	24	6	21	16	0.18802802934387616	0.3076384186201319	0.31177326068233724	0.19256029135365488	
1650000	-10550.002937123574	-9840.766065050455	-709.2368720731193	-9840.766065050455	431.04582405009376	2.8666232300567365	1.0058083705295404E-4	0.5993679478053809	1.2045982820610312E-4	4.102858154823203E-9	0.6330009726681752	-666.8436974171656	5980.7711998073155	4406.998161732595	3908.451093136784	488.69043590068543	78.04630490233613	11	6	28	35	1	0.19005245219490696	0.2968475428371959	0.31177326068233724	0.20132674428556016	
1660000	-10545.178936390317	-9849.563511469365	-695.6154249209521	-9849.563511469365	376.43257909272404	2.6410351928275304	1.2083562455439125E-4	0.510940114005138	1.4185303859829679E-4	5.97023769839556E-9	0.6032146953475024	-653.8154407472041	4846.778299567337	4767.076334049915	4242.02058620907	290.90693539088466	156.9996104084513	9	34	1	34	3	0.19005245219490696	0.2968475428371959	0.29502685875394874	0.21807314621394863	
1670000	-10548.950286745003	-9845.962357430035	-702.9879293149681	-9845.962357430035	346.74062478872656	2.515286947639328	1.1908411405623989E-4	0.5924121697362525	1.3737578141827475E-4	6.0723250850536065E-9	0.636109174196086	-665.2967370559568	2545.022509705104	1132.6864636393464	659.8182375182746	454.77418360546824	255.2461843887241	42	3	8	19	9	0.2081044955777544	0.29697748559925935	0.29942214959079255	0.1954958692321939	
1680000	-10543.284987086923	-9848.709671659313	-694.5753154276098	-9848.709671659313	349.2576146575039	2.4323261934162077	1.3928256600963362E-4	0.5506761591139867	1.5558029397868474E-4	8.34307648136796E-9	0.6592114245664729	-654.0641444891635	1851.1080222071803	3221.253591923002	1055.7610218716534	1262.3216774433754	138.2163643970019	2	36	24	8	11	0.2081044955777544	0.29697748559925935	0.29942214959079255	0.1954958692321939	
1690000	-10531.587726275477	-9842.83410646544	-688.7536198100366	-9842.83410646544	305.0682877831934	3.017649784610046	1.5681228784858025E-4	0.5781058165714962	1.7250769471421288E-4	1.088579385365755E-8	0.6496068462567267	-647.2161669181107	2283.634319126342	3586.1958403028457	603.2457943657516	1287.6347374250738	295.3992001749279	23	15	31	4	8	0.19293284377504286	0.3035748098700248	0.29942214959079255	0.20407019676414004	
1700000	-10532.343166027289	-9841.318136418377	-691.0250296089118	-9841.318136418377	350.0543833582953	2.6375686901731825	1.2739559400643183E-4	0.5699991918621775	1.3609300999498498E-4	7.808932800961434E-9	0.7116275602804167	-651.6130424944595	3424.0833213568753	7455.040190775294	574.6809527185628	55.45689686842598	80.04234118822522	14	21	38	6	2	0.19293284377504286	0.30755655972388934	0.29942214959079255	0.20008844691027547	
1710000	-10533.984983751428	-9852.2721283913	-681.712855360128	-9852.2721283913	282.90872934386886	2.3560710377144507	1.2518496865582656E-4	0.6001195453012439	1.6207402312063928E-4	8.367600501900816E-9	0.6640779855462686	-640.4574688566612	2067.1441119239666	5904.455932265475	1426.873530797239	450.31081663712087	210.18161679924208	26	5	26	14	10	0.19293284377504286	0.30755655972388934	0.30205870688857495	0.1974518896124931	
1720000	-10556.319138661425	-9851.740375866379	-704.5787627950474	-9851.740375866379	444.270235588847	2.605903270207815	1.3089717340706487E-4	0.6239544310776327	1.4244477596490134E-4	1.05544746306578E-8	0.7763466474794366	-665.7510886546897	3429.6977034493793	1547.0235305160859	1559.0113162072703	234.02471973736257	131.34744793816745	40	9	15	15	2	0.18023685053310723	0.3027945546325728	0.31951670522182707	0.1974518896124931	
1730000	-10507.150289710751	-9843.574100680938	-663.5761890298121	-9843.574100680938	289.717640538683	2.5893679315787943	1.7578731964709574E-4	0.6215702398721787	2.0442654620506215E-4	1.6639353847548106E-8	0.7181031929814979	-625.1314309029684	3440.17519157728	417.11634298108197	1011.1707517942206	386.50788892423947	42.365658687767336	34	8	11	23	5	0.18023685053310723	0.3027945546325728	0.31931200879615707	0.1976565860381631	
1740000	-10510.037917154015	-9842.713733507917	-667.3241836460986	-9842.713733507917	347.41425101315997	2.5893679315787943	1.553272262004082E-4	0.6459822158691974	1.7336904874279212E-4	1.184046480971396E-8	0.6825616119475256	-632.3263210880233	3604.7310859398804	531.4658388391169	387.3420443028535	79.36827104961185	50.35638410977386	29	25	23	3	1	0.20317497171131485	0.2929363682501883	0.31846048582788544	0.18542817421061167	
1750000	-10516.137482644142	-9831.239242942329	-684.8982397018126	-9831.239242942329	376.4268439520925	2.5789119080820293	1.248304588463396E-4	0.6527221625771381	1.4475781196330602E-4	7.895268025751779E-9	0.6790911679455405	-645.9328998702173	3507.9273413899186	626.6956544931705	637.0120661008746	733.0034670400061	357.61432987212027	28	32	6	5	10	0.197943355022135	0.3164543516889268	0.29192249501526063	0.19367979827367782	
1760000	-10541.388995987814	-9849.03275850164	-692.3562374861749	-9849.03275850164	377.62500628958605	2.49492517164317	1.1945404783549389E-4	0.6643707537047843	1.3779520041145614E-4	8.897721689645673E-9	0.8015167191075339	-652.3339905249649	3850.962992983544	3782.8623608558155	755.5451444117882	547.2980382814409	62.55518679358784	27	8	16	22	8	0.19856146712847286	0.3164543516889268	0.2863862407789588	0.19859794040364176	
1770000	-10541.589647676166	-9822.091977256076	-719.4976704200916	-9822.091977256076	514.5901846235496	2.49492517164317	8.96450008480315E-5	0.6338392604032808	1.0116322707221382E-4	4.644619832183315E-9	0.7649669459278352	-675.5526036105143	7926.046500891819	13251.229710369042	705.118055598289	829.8347477698194	81.9620872870993	29	6	30	7	9	0.1866386514202241	0.30087955020602575	0.31961665960041197	0.1928651387733384	
1780000	-10536.71464520231	-9835.58523109241	-701.1294141099012	-9835.58523109241	447.79404155091356	2.4137147948694384	9.617302217002228E-5	0.6069766877236329	1.128262838064062E-4	4.784513087525573E-9	0.7133565265297992	-660.7489336534182	2885.219827834878	7094.811851284063	654.076093809534	168.76711322188353	179.1929432268497	25	9	39	6	2	0.1814235618577623	0.29566208452135784	0.3300492148475417	0.1928651387733384	
1790000	-10522.377732414909	-9827.819411144073	-694.5583212708352	-9827.819411144073	316.5573666450812	2.4137147948694384	1.1466648730842366E-4	0.571791058400261	1.3452758244899868E-4	6.007724071948059E-9	0.6597257299261945	-655.486713313198	3977.7274467939637	3556.8924026922614	780.5008155961804	53.004347295228854	134.09620175717535	10	34	28	7	2	0.19917545199374853	0.29566208452135784	0.3096690474775116	0.19549341600738218	
1800000	-10547.81411093387	-9853.346207987139	-694.4679029467309	-9853.346207987139	378.98868469763715	2.4137147948694384	1.1652237211418167E-4	0.5939063117416911	1.4226049903320276E-4	7.448112585860884E-9	0.6829859977094357	-654.4411430076093	1709.1708493033775	6735.572389881883	548.9256405444312	197.05490696954493	59.04944187020723	18	21	35	4	3	0.20141938531732717	0.2934181511977792	0.3096690474775116	0.19549341600738218	
1810000	-10550.916676323208	-9847.21707071467	-703.6996056085367	-9847.21707071467	370.7275515360284	2.466014611380953	1.167642550019658E-4	0.5823671760094714	1.2611575564957614E-4	5.259051002346737E-9	0.6820432710544474	-665.6412662340105	7491.53967271672	3843.783805055122	549.1347715746523	91.76207795319671	25.52110392737195	7	34	32	7	1	0.20141938531732717	0.3105160917517853	0.3001075042628715	0.1879570186680162	
1820000	-10536.102086750348	-9839.438212882691	-696.6638738676579	-9839.438212882691	354.25368666219345	2.9465258656611066	1.2264967310669534E-4	0.631622920129091	1.4564369924220533E-4	6.464194179086826E-9	0.6227391523773412	-655.9095058550038	3722.842449954817	7420.284091093506	549.3632005336999	123.9861627087051	198.41508402158536	38	4	31	2	6	0.20281058220416298	0.3024538145739009	0.3094334224273726	0.1853021807945637	
1830000	-10550.996116985605	-9854.639922106131	-696.356194879474	-9854.639922106131	322.08053220224997	2.8972234607318694	1.2242020576264535E-4	0.6490560494439944	1.422383739807342E-4	7.652519705152816E-9	0.691474590888239	-659.1189706604414	3733.1294460793215	1519.008267877436	641.9897772671649	45.80242151455648	84.97766750745166	30	22	22	6	1	0.1889828848667382	0.3024538145739009	0.3094103335189536	0.1991529670404075	
1840000	-10556.001484705128	-9851.352654079337	-704.6488306257903	-9851.352654079337	337.85939022161506	2.6836816766690017	1.1433755938858154E-4	0.6231203181512633	1.374319926480483E-4	5.068117466308612E-9	0.6079002120881174	-665.3312901476697	3048.540344162049	2338.5329722884917	775.2721706320409	577.9890683920278	235.066549375895	31	10	11	21	8	0.17767280795875628	0.3110619770195588	0.32145322774619944	0.18981198727548562	
1850000	-10540.20556520747	-9832.160059469064	-708.0455057384061	-9832.160059469064	435.36774527195087	2.5220090184537733	1.1851917495819643E-4	0.5909245643110157	1.341417873742218E-4	4.837710262683475E-9	0.5788312417338531	-667.0112219340967	4590.01994742958	1764.0623030051172	456.77728005712146	1149.5223677837641	323.9224565383328	25	22	8	15	11	0.19880731340383273	0.29857276252211223	0.3106885147037689	0.19193140937028627	
1860000	-10560.832459829671	-9851.505468182262	-709.3269916474098	-9851.505468182262	553.2808310104228	2.636010136246876	1.1816982311618391E-4	0.6197520279450782	1.289167883148975E-4	6.424079796815758E-9	0.6770395623469803	-670.9184836221535	2879.0983978194613	1383.8067470596586	349.73027186511274	614.1214504512205	157.16577134502765	36	17	2	16	10	0.19880731340383273	0.28634309904831123	0.3229181781775699	0.19193140937028627	
1870000	-10542.969956990659	-9844.081677403841	-698.8882795868184	-9844.081677403841	373.8042472669799	2.567084678315622	1.3146038478956994E-4	0.5988096441262272	1.4726481225352202E-4	6.879058467235451E-9	0.6283074566467164	-660.2154586461645	2618.9267565249515	1307.8929320492477	910.4732738476166	713.9305310853073	189.03696657811994	44	4	5	20	8	0.19880731340383273	0.28634309904831123	0.31574908171494787	0.1991005058329083	
1880000	-10566.989114004626	-9838.391641376174	-728.5974726284505	-9838.391641376174	557.7487522046222	2.6632097561872516	9.529552247454582E-5	0.6306611506122078	1.0923127755298873E-4	4.149774661604518E-9	0.6659075711563627	-685.1446241519307	1827.5027122936178	4989.541185509483	4494.061797106543	1241.4025441923652	254.65314024380814	5	16	23	28	9	0.20256961390648565	0.28634309904831123	0.31574908171494787	0.1953382053302554	
1890000	-10570.526801607217	-9848.99089802865	-721.5359035785676	-9848.99089802865	503.5579149102351	2.5040963927303026	9.694040643058712E-5	0.5786485150844776	1.0655889254936084E-4	3.4976034329100662E-9	0.609467083793998	-679.193692992448	2190.333569759389	4486.764636915662	4561.883890730622	588.3487355992003	305.1363573344511	17	28	1	25	10	0.1964263999827274	0.2947111318958078	0.32344345750935627	0.18541901061210866	
1900000	-10600.171350334971	-9842.414292729201	-757.7570576057706	-9842.414292729201	702.3916271614357	2.7360274996842335	6.637097379733733E-5	0.7852844918665586	8.054063678789478E-5	3.0160848543129678E-9	0.7936084065801344	-712.8428099119906	31217.269445162496	6326.385022410389	1229.7251459557287	434.89869161492004	313.8898113340091	2	36	33	8	2	0.18566390598587623	0.3046114208995415	0.32344345750935627	0.18628121560522612	
1910000	-10578.168729249472	-9840.891063432156	-737.2776658173158	-9840.891063432156	640.2555884881947	2.7360274996842335	9.491998543845675E-5	0.6584476210563817	1.0594312195429489E-4	3.9841185323519925E-9	0.6617645869489749	-694.0774438024893	6013.217393074722	5992.422298272315	1630.4824726268316	1227.784028111672	218.92875078178727	10	23	21	19	8	0.18566390598587623	0.3046114208995415	0.3010612474831261	0.2086634256314563	
1920000	-10538.019822186514	-9848.081720176591	-689.9381020099235	-9848.081720176591	366.3352312992909	2.532257961555831	1.1994738944441744E-4	0.6341563232992348	1.3933722123051076E-4	6.4894197992116126E-9	0.6534634195789857	-650.3765345594728	2999.090802982784	3992.684932033939	1021.9939174528765	393.4513880815631	58.323663607237314	3	37	9	28	4	0.18566390598587623	0.30178502310594774	0.3038876452767199	0.2086634256314563	
1930000	-10523.975427593821	-9835.410137907873	-688.565289685949	-9835.410137907873	388.7257890684798	2.525485574152423	1.2650673402747416E-4	0.7256519471712979	1.4929857822234204E-4	1.1352785956941782E-8	0.8414793022748858	-648.1701060851358	3901.6713186162865	3120.374312293248	969.6106979128484	271.2795463873971	382.3678839499576	11	27	12	16	15	0.1877101805545368	0.2974034310701299	0.30622296274387717	0.2086634256314563	
1940000	-10535.277979373188	-9842.67174023385	-692.6062391393365	-9842.67174023385	504.68878511636933	2.525485574152423	1.2746490574633407E-4	0.6058856287776417	1.4117604228693447E-4	7.4075353835300995E-9	0.6667814294315244	-649.2723733486597	2461.225743540625	4781.59854281101	2570.768467041991	2230.527778495867	445.66856529682303	8	15	4	15	39	0.1877101805545368	0.314212823546127	0.30622296274387717	0.19185403315545915	
1950000	-10549.99831052478	-9846.585457059571	-703.4128534652083	-9846.585457059571	420.75221666149247	2.4550198199291846	1.1850910272324706E-4	0.5099419894878966	1.3715274738297534E-4	4.491356645997741E-9	0.5518599300189078	-660.751877268494	1361.7507710437426	4408.040657182653	4325.423022013136	791.8300810771804	484.11145038215045	1	27	7	11	35	0.1943734741206942	0.2977532932102336	0.3160191995136132	0.19185403315545915	
1960000	-10558.472587190314	-9846.096506902111	-712.3760802882026	-9846.096506902111	450.29083655618655	2.626804732937206	9.908882589581097E-5	0.5894274636528317	1.1284180039144701E-4	4.53218106176571E-9	0.6622422601936124	-669.1721552212681	9862.850143934085	8882.430545506386	1813.229252249324	504.5294700600634	248.5665430234526	13	10	19	36	3	0.18836742437229495	0.3142188017118406	0.29955369101200624	0.1978600829038584	
1970000	-10558.195148493729	-9853.403407704567	-704.7917407891626	-9853.403407704567	434.7895031899292	2.713541705476269	1.0787915110158687E-4	0.6125734223961153	1.1647190269001672E-4	5.3522199287901895E-9	0.6789383027953402	-664.5182940648949	5331.095143969745	4679.541058638272	481.88416400029524	474.5421140298247	60.24071241338443	25	13	14	28	1	0.19198062664007803	0.31108970976005634	0.31022782865381826	0.1867018349460475	
1980000	-10516.193745657212	-9839.818541409204	-676.3752042480081	-9839.818541409204	310.8833956317245	2.6404141700320993	1.4113198932311704E-4	0.5011694058168784	1.580366872056725E-4	7.69534418227237E-9	0.6000239633797989	-635.9189763596997	1860.7405768839526	4716.722511826272	2482.453081244171	410.76263294369	25.49604448876228	15	11	7	44	4	0.19603657439225583	0.2982683201588257	0.3189932705028711	0.1867018349460475	
1990000	-10550.701770852067	-9857.755581609508	-692.9461892425583	-9857.755581609508	317.35191977595764	2.6106429395376995	1.2827525910064249E-4	0.47320749977332843	1.4297480867782493E-4	4.296985493920443E-9	0.4999997349290033	-653.2684306666457	1625.622719142615	1182.2426410620249	3470.079438811899	421.79997941154255	54.5904179710422	3	5	30	40	3	0.19603657439225583	0.2961470901005803	0.3016040884263439	0.20621224708082012	
2000000	-10550.658097325837	-9853.839309218713	-696.8187881071245	-9853.839309218713	392.7537367564347	2.6106429395376995	1.1624738194563725E-4	0.5416762560957047	1.3028489559180315E-4	6.990505555289524E-9	0.6876377663637498	-654.7105525956088	5624.878573250154	7779.312541855058	1859.7872805972147	608.337732810536	26.786030891960614	20	13	2	42	4	0.1944794732189236	0.31419912148498086	0.3031611895996761	0.18816021569641958	
2010000	-10553.81994821507	-9841.900808949258	-711.9191392658115	-9841.900808949258	457.4017177596964	2.59961911815042	9.551396488104601E-5	0.5268464900790256	1.1281725274951208E-4	4.905968686312037E-9	0.6345868109340735	-668.2734999673173	3158.325816445911	9689.380098906484	2905.0403002343555	807.7856328361185	117.76427121530921	25	6	7	40	3	0.1881307619450896	0.31675428030598574	0.3069547420525052	0.18816021569641958	
2020000	-10555.23780271754	-9833.50943522476	-721.7283674927811	-9833.50943522476	499.8679154324402	2.390816541741381	8.228677299361172E-5	0.5893681670145497	9.448339125964596E-5	3.375657606008636E-9	0.6816184769595145	-678.350211152284	4847.6083225295	12706.836208963186	1633.8916826287466	558.9326795903744	62.402531825843674	22	10	17	28	4	0.19092617856720132	0.29641433317515825	0.30472936390976335	0.2079301243478772	
2030000	-10535.415837813734	-9834.342416447887	-701.0734213658468	-9834.342416447887	387.1005728997163	2.430716600307025	1.1455837213872024E-4	0.5981349792636153	1.2480723527960746E-4	9.235013432702067E-9	0.7952033205433323	-659.134747052652	2590.005141062422	7955.005503516601	1044.2209255619591	556.6021695308694	87.49820264801399	21	8	27	24	1	0.19092617856720132	0.29641433317515825	0.30472936390976335	0.2079301243478772	
2040000	-10539.330560084914	-9833.632908198122	-705.6976518867926	-9833.632908198122	401.2401349381565	2.4986938818971343	9.888963331655516E-5	0.6478697214572211	1.1260950356341844E-4	6.0333647020060286E-9	0.7412392945818905	-664.60896420954	3936.6842294062103	5689.452073915817	850.5674936894223	152.47744093847948	316.21724373488996	24	10	24	4	19	0.19299264993094647	0.30035193193170256	0.3118334275466747	0.1948219905906764	
2050000	-10567.549299058703	-9828.275994542679	-739.2733045160232	-9828.275994542679	657.4814062564026	2.439722942204894	6.978842451647426E-5	0.5830816788161427	7.903604063958425E-5	2.096721091588758E-9	0.6602094327408199	-697.820238654557	3645.5701321839174	6182.512261806734	922.9852206726019	625.9419367844908	316.7558908878969	19	14	43	3	2	0.19299264993094647	0.30035193193170256	0.3118334275466747	0.1948219905906764	
2060000	-10635.832494628352	-9848.474379876407	-787.3581147519454	-9848.474379876407	1385.1091444726217	2.85161834652987	3.874681144579107E-5	0.6080353283679645	3.9530326948265515E-5	5.721229051464289E-10	0.652777067428777	-741.650890020655	9986.844316699431	27092.964852750796	1750.167369621128	397.6313945345455	143.97884465644475	14	19	45	1	2	0.19429526446175993	0.30049912142450225	0.3103836235230616	0.1948219905906764	
2070000	-10584.70416515215	-9846.739251615714	-737.964913536437	-9846.739251615714	712.7923229099599	2.370958023678989	7.413148797564521E-5	0.5627618771123977	7.986655129189142E-5	2.0649478074452233E-9	0.618951078388463	-697.6469832935842	7458.910459532051	833.427514576595	697.2082938692298	433.32224129942404	710.9955253754822	33	18	9	5	16	0.2015799068365053	0.2932144790497569	0.3103836235230616	0.1948219905906764	
2080000	-10559.032714170859	-9845.073854319415	-713.9588598514434	-9845.073854319415	502.5451634354218	2.64301402567539	9.217072016750309E-5	0.5532891800156867	1.0388982935151296E-4	3.379964433280274E-9	0.5980549274308948	-676.164405286408	9793.26394227083	885.552458950243	463.856912519148	122.1597643042667	98.66681415059509	29	44	5	1	2	0.18063643880908048	0.3051303979635434	0.309671613409519	0.20456154981785732	
2090000	-10543.60348587135	-9838.601548283084	-705.0019375882652	-9838.601548283084	427.60511920946647	2.613133214301969	9.453407434888505E-5	0.5276627463785508	1.0879648503964656E-4	3.820756727673974E-9	0.6342500680170667	-670.0166044802587	5170.204353904491	663.4975350389285	571.845045777499	31.857785023570337	20.112255057275103	38	16	24	1	2	0.18063643880908048	0.3051303979635434	0.309671613409519	0.20456154981785732	
2100000	-10577.70046203126	-9835.782193908759	-741.9182681225006	-9835.782193908759	676.0325684056822	2.8158170314420796	6.429318370801404E-5	0.5284194964868523	6.736846445934818E-5	1.4705464099034033E-9	0.5967008874138594	-703.6858308687641	10458.41104099886	2426.5549401311278	1154.1895681170283	25.76068211716849	23.739696378449004	34	12	32	1	2	0.18542382095552137	0.30034301581710254	0.309671613409519	0.20456154981785732	
2110000	-10590.943034160011	-9836.062042898691	-754.8809912613203	-9836.062042898691	753.7140737885086	2.708659326743211	5.459891343754286E-5	0.5171720629552136	5.9701355035456244E-5	9.212204684781302E-10	0.5782466339540943	-713.6941747433291	9017.05928469674	1228.6064083015622	241.50246715757132	819.8009744341284	31.38889665923449	34	20	1	23	3	0.191187825910589	0.31263765885875616	0.309671613409519	0.18650290182113607	
2120000	-10626.859778898433	-9844.440900201704	-782.4188786967289	-9844.440900201704	1121.7376732888988	2.7492936283607152	3.893874065219035E-5	0.6424472415178216	4.6253170872874206E-5	6.892766778820888E-10	0.6239512822709266	-738.964822734003	13350.617142190114	3769.0308574031983	1608.252275132328	1059.3415556985494	173.9597863946638	30	13	13	22	3	0.18545079371333395	0.31263765885875616	0.315408645606774	0.18650290182113607	
2130000	-10608.852936559526	-9836.667216330092	-772.1857202294348	-9836.667216330092	967.0276114692406	2.7492936283607152	4.4277941917613625E-5	0.5905732085007939	4.958375341402414E-5	8.426535935543181E-10	0.6377877984290671	-728.4478644014387	10177.491893827113	3072.7677998926474	3441.17785232915	1224.7483606913113	65.94413369429083	29	2	1	46	3	0.18545079371333395	0.31263765885875616	0.2932389233509243	0.2086726240769858	
2140000	-10587.906816976772	-9831.111166598008	-756.7956503787649	-9831.111166598008	884.0129141955133	2.6110748213506314	5.005070626224653E-5	0.595748262916214	5.5652347203781136E-5	1.0999045428533544E-9	0.6073916153048877	-707.1715300125755	9628.006958083752	35657.679598525116	10666.832796672172	1407.8095469757434	8.023544683406024	24	6	1	47	3	0.18826574600198107	0.31263765885875616	0.29042397106227713	0.2086726240769858	
2150000	-10597.592844379305	-9842.687499573267	-754.9053448060386	-9842.687499573267	1003.3164251107447	2.461276082803528	4.653501179679676E-5	0.5626941320018574	4.710013686057451E-5	7.646562722979228E-10	0.6043011129213527	-703.915134825976	6256.043549847227	13456.739603424568	50226.650580950816	1477.0242688587098	3.261997963058923	16	10	4	48	3	0.19908783134681463	0.31263765885875616	0.29295525344809253	0.19531925634633684	
2160000	-10571.557787492491	-9847.824954093803	-723.7328333986887	-9847.824954093803	768.786082537311	2.461276082803528	5.473806307010334E-5	0.647859075862658	5.7520748477325134E-5	1.835614260349917E-9	0.7659806611969739	-675.481882507556	6119.70027302526	8653.993461585671	26835.328084709676	851.4390481365907	3.714396084346073	12	15	2	49	3	0.18294285159686074	0.31263765885875616	0.3120214728545942	0.19239801668978906	
2170000	-10602.937672717235	-9836.256719283165	-766.6809534340696	-9836.256719283165	1089.8703943748596	2.5596316344087384	4.1282299352115526E-5	0.6033746788393343	4.309200072688535E-5	7.109195115946519E-10	0.6647708356679635	-713.5117998351767	5777.194278895304	15095.253284605304	73860.39559395735	1487.6387070736255	65.06341445726702	23	5	1	49	3	0.18384257503935114	0.31263765885875616	0.3111217494121038	0.19239801668978906	
2180000	-10621.847177681711	-9832.139615295291	-789.7075623864201	-9832.139615295291	1483.6760595792662	2.595266160033792	3.248688803666942E-5	0.545057764362951	3.211192402767297E-5	3.37161228942002E-10	0.5895793908866227	-737.2110110563615	10494.19761924626	10899.773844830139	55656.95383267423	1983.4034400035366	59.34747775805448	19	7	3	49	3	0.18384257503935114	0.31263765885875616	0.3065129432367375	0.19700682286515533	
2190000	-10613.993234297075	-9825.444709154926	-788.5485251421492	-9825.444709154926	1323.1527104501859	2.701696900359766	3.342267043849265E-5	0.5457131459563832	3.5562120105909724E-5	4.372931221592786E-10	0.6053991513965601	-738.4412032949804	12030.223971827163	12961.44959146589	36683.56214852834	1571.7937428119665	50.32482622401682	24	1	5	48	3	0.19954218455637146	0.29964639526484926	0.3038045973136241	0.19700682286515533	
2200000	-10727.361508048381	-9836.46007294376	-890.9014351046216	-9836.46007294376	4141.811422881061	2.711343736204474	1.0019688409105855E-5	0.6615537937791417	1.1407862050634356E-5	4.198988509510369E-11	0.6297754249570127	-832.1470452673093	42976.4882546179	209585.90203796467	59650.65687212787	4861.337726648663	224.99605080186893	25	4	2	47	3	0.18187262041138155	0.3173159594098392	0.3038045973136241	0.19700682286515533	
2210000	-10718.564622667789	-9839.681425215509	-878.8831974522807	-9839.681425215509	3102.8721314344934	2.6949108439319573	1.4663301535628205E-5	0.6060190842088586	1.5976051260025586E-5	7.303870074859964E-11	0.5770612094809031	-826.5660081600794	28580.648875689007	43635.590980348396	23525.951814954242	5029.462580563498	229.4268937930169	19	12	5	42	3	0.18187262041138155	0.323600912977206	0.3002391164809492	0.19428735013046344	
2220000	-10684.799790729216	-9827.992535882486	-856.8072548467292	-9827.992535882486	2522.5343231518477	2.920048274224472	1.7810451225437935E-5	0.5978796518632062	1.8947633421585484E-5	1.4647672578897364E-10	0.678806858725388	-803.2547554124363	26453.920050708082	32751.808304067163	61218.65262745442	4054.349467079567	136.1088883270027	3	18	12	45	3	0.18780040231556175	0.323600912977206	0.294311334576769	0.19428735013046344	
2230000	-10696.327311888897	-9839.300950406694	-857.0263614822038	-9839.300950406694	2872.526865774035	2.432370428985655	1.5422516552136154E-5	0.5591702255929581	1.635306909355608E-5	1.0665368894830215E-10	0.6188740681785502	-804.3063703995813	22883.33972902826	18836.64594904325	52778.87755707916	3867.3847027499473	106.21679595563612	17	5	10	45	4	0.1982754373428554	0.2889715806621966	0.3289406668917784	0.18381231510316978	
2240000	-10786.624329148002	-9851.11589655146	-935.5084325965419	-9851.11589655146	5623.895926146681	2.625788783292675	7.95370822206193E-6	0.666963119515342	8.001224132744631E-6	3.6098416975166216E-11	0.7630460322820222	-877.7301508341826	52984.04724709036	89151.04121486215	122061.63002761368	11746.513339835554	195.93335120996576	2	21	9	45	4	0.19801524509810692	0.2892317729069451	0.3289406668917784	0.18381231510316978	
2250000	-10731.511970717698	-9856.526378787452	-874.9855919302461	-9856.526378787452	2746.655114613643	2.7681268244867385	1.583067796189565E-5	0.5758173453171272	1.6435216076571523E-5	1.1529935787034192E-10	0.6622595303483559	-820.5906597554989	26594.618199222044	42580.53787826657	74497.07223474176	5155.911818943345	257.49768981929367	13	9	9	46	4	0.1739996075096154	0.3224540768948312	0.2922915154746324	0.21125480012092124	
2260000	-10668.002123019238	-9835.839610860974	-832.1625121582642	-9835.839610860974	1616.201307751297	2.6442393771899337	2.6714258216337095E-5	0.5438492597897912	2.8240133323231165E-5	2.9344203642408566E-10	0.6229651798936982	-780.1893573463236	12521.818758826485	8447.416481310627	36420.865258539176	3457.8658287421586	1250.93050975957	22	2	4	49	4	0.19541413080229705	0.3142814906631824	0.2922915154746324	0.19801286305988838	
2270000	-10611.850186578315	-9825.234125487745	-786.6160610905706	-9825.234125487745	1137.6622066369275	2.561259837793952	3.9355359658684784E-5	0.44139585843696655	4.1602468031582876E-5	3.1950400447846664E-10	0.45094448984853314	-737.7231178167925	5008.892583158133	10562.056465186535	31796.78189482458	1694.7927137015158	73.72149418312254	13	8	7	49	4	0.19541413080229705	0.3046599299066356	0.3019130762311792	0.19801286305988838	
2280000	-10605.005103050265	-9824.783045059952	-780.2220579903139	-9824.783045059952	1136.6011571887452	2.3869750409568082	3.841106328877712E-5	0.5668965642263672	4.24135198928681E-5	6.545534490778008E-10	0.6661298021084631	-729.8668951805097	17781.341624091714	8504.943459195787	28273.557824570013	2065.5827914075107	56.03385576027547	4	19	6	48	4	0.19541413080229705	0.3046599299066356	0.3019130762311792	0.19801286305988838	
2290000	-10642.7363349991	-9848.415655730932	-794.3206792681667	-9848.415655730932	1419.3150788438006	2.9219269459486585	3.139630760864971E-5	0.47781183248950837	3.498828064445709E-5	2.6069579073777035E-10	0.49753740933914054	-743.1620750356433	5961.06653594977	19196.85584063298	42795.11567164433	2653.4033892616203	39.584347277089684	19	6	5	48	3	0.19540567537482195	0.2982864976513783	0.3082949639139116	0.19801286305988838	
2300000	-10741.471971110082	-9849.47026569807	-892.0017054120133	-9849.47026569807	5156.882793998983	2.9412342885176725	1.4562770908898057E-5	0.4936547934299118	1.5061129620057187E-5	7.012826494779104E-11	0.5709446511630986	-838.6052732487776	75272.89681859968	31267.87023052927	29115.713667400778	5435.699151004549	1501.0678427881235	2	4	32	41	2	0.1903523708634561	0.2959300403073848	0.30549302137527234	0.20822456745388696	
2310000	-10705.049939914705	-9853.694854574878	-851.3550853398258	-9853.694854574878	4192.712130706962	2.9412342885176725	2.1611562553353903E-5	0.5445344088846141	2.1579773081367075E-5	1.9321545931200454E-10	0.6462296831286247	-797.4334441030572	21975.26433527977	14230.183766260905	47938.778120029245	9008.923140343855	1780.9980029493179	16	8	8	22	27	0.1903523708634561	0.30145510425902383	0.30409326548692966	0.2040992593905906	
2320000	-10707.520220180151	-9841.500395983798	-866.0198241963539	-9841.500395983798	2620.3130869263637	2.3953913762771712	1.8892901032948917E-5	0.5542353318049041	1.9600211882819634E-5	1.4413420710986138E-10	0.6340147046997662	-811.602291735389	21017.839377214616	18627.278479795976	38570.69536033142	31302.41231405012	2811.026801528042	7	20	2	9	43	0.1985163773600132	0.3095946506617137	0.30409326548692966	0.18779570649134358	
2330000	-10633.981626514873	-9821.090258970911	-812.8913675439625	-9821.090258970911	2130.341963619012	2.762738012563409	2.951413479642698E-5	0.5332951975769633	2.9788661947110024E-5	3.7509930265003017E-10	0.6357061444717167	-759.5867093089491	13710.592807229717	13187.141856101483	54982.348368778024	2320.9493224850535	2213.930460220976	21	3	6	24	27	0.17908965348306788	0.3125432286088326	0.2968603329778907	0.211506784930209	
2340000	-10694.842033301915	-9861.963284886453	-832.8787484154614	-9861.963284886453	2878.5570415099965	2.762738012563409	2.065089177222192E-5	0.46024258090573744	2.1435380238370243E-5	1.2119937746417943E-10	0.5253758666269414	-778.4304607326677	13363.301962663165	47035.07265586476	63454.00438286858	1983.7172237901511	2823.5449703548447	25	1	4	14	37	0.1773232751610532	0.3125432286088326	0.2921692174285107	0.21796427880160368	
2350000	-10657.450491455573	-9839.448342605581	-818.0021488499912	-9839.448342605581	2262.106108893215	2.762738012563409	2.458218082730668E-5	0.598938874306261	2.7905990082969038E-5	2.6737860271532524E-10	0.6166021424084259	-759.508775770484	10251.25556083702	88118.10251976126	31140.875015622	5173.300730507193	2195.5225405794	25	2	4	2	48	0.176674602029095	0.31356969016520825	0.31265062157587975	0.1971050862298172	
2360000	-10646.111891850247	-9842.456788506846	-803.6551033434001	-9842.456788506846	1900.7774942294957	2.5584151191846747	2.9513325010210317E-5	0.6690510764909471	3.37915624251976E-5	4.3387141623564624E-10	0.6808408808667283	-752.0903333377204	12632.629880949831	26048.36745962727	30911.845956792888	1676.8056987127238	1818.2513497547327	24	1	6	20	30	0.1792697824796834	0.316116298302377	0.30353630655198266	0.20107761266595714	
2370000	-10691.209747034107	-9836.564793377189	-854.6449536569172	-9836.564793377189	3436.7619830509366	2.962196889591568	1.7836400448605482E-5	0.5707464445178432	1.9240501941083917E-5	1.1613128103068199E-10	0.5917257023974779	-800.3111211805312	25815.242434261774	22406.19853917372	76941.47888435543	3571.061689134304	158.14952599941432	18	8	5	47	3	0.17449038956904578	0.3141865081697229	0.3114601086992912	0.19986299356194034	
2380000	-10703.247574145631	-9844.272112973093	-858.9754611725389	-9844.272112973093	2170.916659972747	2.7600317963368437	2.036236231116776E-5	0.6178554159736487	2.149520091839692E-5	2.2259064207987985E-10	0.7322410890526501	-809.2156937103149	15660.047109221747	28697.32365252374	7393.060536175529	3585.0627857195855	886.9124288753793	24	7	5	44	1	0.18867600071880833	0.3000008970199603	0.3114601086992912	0.19986299356194034	
2390000	-10641.162013999185	-9860.030676078854	-781.1313379203318	-9860.030676078854	875.084844882942	2.4551569727043185	4.250811216639654E-5	0.5201745183481515	4.5774757255757915E-5	5.968425100472801E-10	0.5951208556957988	-735.2543610690565	11162.653226971855	21088.66928867635	1906.5290537329654	1351.2408343935322	21.983539620821936	25	6	35	12	3	0.19378258222906267	0.3116361637248801	0.29471826048411703	0.19986299356194034	
2400000	-10602.51711740781	-9854.85472208001	-747.6623953277989	-9854.85472208001	628.976233487143	2.432361201327172	5.458203927552519E-5	0.4693764660534227	6.351980171412534E-5	9.185017953776997E-10	0.5448130285349804	-700.1153151080014	3884.521666340569	23802.11170283834	1531.9563817179992	1131.150713329349	22.888553857898497	18	12	47	1	3	0.19378258222906267	0.3067600682108575	0.29471826048411703	0.204739089075963	
2410000	-10618.657085064864	-9860.384252796017	-758.2728322688481	-9860.384252796017	741.0862512214453	2.601176695638281	5.351367716568625E-5	0.4670231149943885	6.0223315540768565E-5	9.757452257085319E-10	0.5852610733813471	-717.4179905775254	10057.959891264403	1705.983648199692	897.9039925344482	892.6090397545058	14.994196397575424	34	25	18	1	3	0.19378258222906267	0.3067600682108575	0.29471826048411703	0.204739089075963	
2420000	-10633.917032658575	-9867.284848041436	-766.6321846171403	-9867.284848041436	757.4580757005642	2.663654916340547	6.265720844906941E-5	0.45278610408046543	6.907565577557887E-5	1.0061898292718603E-9	0.5018147413665383	-723.9091388491632	9553.837548942383	4663.951232470504	2317.691066061335	897.1327525695182	336.373387814949	31	12	15	21	2	0.19378258222906267	0.29692438887521544	0.30250323947345864	0.20678978942226348	
2430000	-10622.936750106848	-9832.417821710182	-790.518928396666	-9832.417821710182	1429.9785568306065	2.517319031158409	4.3068924783266446E-5	0.5006011621054679	4.6742515368925054E-5	5.317537544361257E-10	0.5617587876375978	-743.6147738215194	12551.139071352478	25412.15233199857	3151.224363670634	897.2790945551694	744.4307886927139	26	6	26	19	4	0.20069781936367415	0.29445494823859275	0.31973331264553634	0.18511391975219704	
2440000	-10623.212544277061	-9844.892050886388	-778.3204933906723	-9844.892050886388	1266.1548686776307	2.4991344597654903	4.93225907787719E-5	0.563439068604631	5.562713178753072E-5	1.2114242380905764E-9	0.6561853130403844	-732.5680507407989	5400.181813283461	8819.568656262574	2641.3393835585675	3336.4312096967356	1039.8088127407043	10	22	19	9	21	0.18653825961236378	0.3000744310866421	0.30527683369618913	0.20811047560480525	
2450000	-10743.303833159536	-9849.84606400482	-893.4577691547163	-9849.84606400482	3742.536154140436	2.4991344597654903	1.339524542053754E-5	0.5395968886957112	1.5396548021752598E-5	7.39792415273339E-11	0.583225108107086	-843.6655529061451	30255.422120850373	14914.340515231977	4177.506728736939	3418.974740219457	5413.711104846492	37	10	4	16	14	0.18741810177932772	0.3123963271784822	0.30527683369618913	0.19490873734600125	
2460000	-10674.898135020943	-9851.206307914854	-823.69182710609	-9851.206307914854	1785.8155687206024	2.7258613816309096	2.2942902731125635E-5	0.5921006522667376	2.7017136139327332E-5	2.8520587821220285E-10	0.6687534848460819	-777.2805830727211	28427.855873527424	1520.8517927040336	1763.9699357534723	3005.6860648635507	31.494507478653386	37	3	27	11	3	0.18741810177932772	0.3169532108361636	0.3007199500385077	0.19490873734600125	
2470000	-10703.594577395354	-9852.172295353072	-851.4222820422813	-9852.172295353072	2217.438849244231	2.6011744760935196	1.8996228700446028E-5	0.5180888871984092	2.1837998198961217E-5	1.2915175701178754E-10	0.6014196446813614	-804.4561391401658	18067.19641807642	21568.351317931276	4078.4097817124493	1519.7188007129164	193.1083750293092	22	14	38	6	1	0.20336728257195602	0.3010040300435353	0.3007199500385077	0.19490873734600125	
2480000	-10683.133581886266	-9854.578226725873	-828.5553551603932	-9854.578226725873	1684.4380497644079	2.6011744760935196	2.7916814942351972E-5	0.52766594439012	3.1968996341951464E-5	2.623002582790585E-10	0.583455724636326	-781.1318588917838	17876.409428539613	18232.276288047415	3019.0871804664444	2818.9895384148494	167.33409016654414	6	34	25	14	2	0.20336728257195602	0.3122476117027926	0.3007199500385077	0.183665155686744	
2490000	-10651.087432092616	-9852.589751973286	-798.4976801193288	-9852.589751973286	1138.1030653541666	2.6011744760935196	4.1236455588837146E-5	0.4774862111941738	4.406799378205053E-5	4.4488338421340604E-10	0.5235788433131474	-755.0419077259266	5995.517603343731	7733.192737035633	3445.4430674869327	1234.6821863384782	37.79948901197185	3	34	28	13	3	0.20336728257195602	0.3122476117027926	0.3007199500385077	0.183665155686744	
2500000	-10665.273100821	-9858.353393728732	-806.9197070922671	-9858.353393728732	1305.232497737426	2.5855318444853665	3.543341801745044E-5	0.456418709473064	3.944131820726343E-5	3.2390630233410856E-10	0.5065921843559378	-763.3914881041501	14659.31671230742	8608.252698439575	1888.7353052619187	844.5740505804312	93.18398065810086	40	2	35	2	2	0.1971976503703341	0.2997853928537205	0.3039912519472315	0.19902570482871423	
2510000	-10657.24078950161	-9848.299372907106	-808.9414165945044	-9848.299372907106	1284.8283982040869	2.5406343262700783	3.835551472729856E-5	0.4852298461334874	4.099355006810718E-5	5.456027147325988E-10	0.6027371911573591	-765.0625288075755	12672.941497700656	9893.719739399508	2713.9182183194553	171.69325454096102	324.91821521433894	20	24	33	3	1	0.20961325205883832	0.28736979116521627	0.3039912519472315	0.19902570482871423	
2520000	-10645.114348973384	-9840.616347744324	-804.4980012290607	-9840.616347744324	1287.7283540048254	2.4057467810378146	3.557371146662484E-5	0.48599446877010294	3.8258667484147414E-5	4.230699305632637E-10	0.5980004441384732	-762.9360815212468	12746.561810211073	9148.10943214162	1858.4621163618092	174.81264396549602	27.05172844766109	26	22	30	1	2	0.20961325205883832	0.28736979116521627	0.3039912519472315	0.19902570482871423	
2530000	-10655.45762047909	-9845.320877978907	-810.1367425001825	-9845.320877978907	1421.1870495238534	2.493109860740342	3.2069072091684504E-5	0.4256800841001104	3.706689467135334E-5	2.381873390287649E-10	0.4690044470665063	-765.8338769440603	10817.954737242324	9073.903596689921	2164.247129841625	1834.1238037000924	8.828852584617612	27	29	11	11	3	0.18227529989531582	0.32291541685628294	0.29578357841968733	0.19902570482871423	
2540000	-10615.465089482817	-9849.310873715885	-766.1542157669311	-9849.310873715885	966.8694260099938	2.6618899366488247	5.210675631394842E-5	0.40624787221123004	5.893187684994532E-5	5.581855256327456E-10	0.43607840829030653	-723.5680096342503	7914.387911819906	2639.7807990679726	778.6289160758691	1888.960087490379	38.03642988387084	36	22	17	3	3	0.19390691454493766	0.3041268236257959	0.29685023348215167	0.20511602834711506	
2550000	-10652.153408693	-9842.078430900925	-810.0749777920754	-9842.078430900925	1417.6840121093962	2.6618899366488247	3.524824883342328E-5	0.401714368346552	4.006101385568599E-5	2.4758040932070853E-10	0.4290584915089786	-767.1196169289794	8044.912587781447	5055.159326208816	1849.4041856812628	1757.2140895486614	72.50047116589995	38	19	16	5	3	0.19390691454493766	0.3041268236257959	0.3075091473341427	0.194457114495124	
2560000	-10610.189340425706	-9863.78065521796	-746.4086852077452	-9863.78065521796	716.0846554292913	2.7010529334559052	6.762405238782413E-5	0.3790701604409765	7.476882511227503E-5	8.18356711368606E-10	0.40664993466086014	-703.4298639067358	4779.15838347519	9929.138956040448	2795.95377224763	887.2407794847452	36.06087141398306	24	4	25	25	3	0.19390691454493766	0.305556204023956	0.3075091473341427	0.19302773409696392	
2570000	-10596.868005644199	-9846.73849650592	-750.12950913828	-9846.73849650592	790.4374004760425	2.461441759460689	7.186743057438956E-5	0.387454303559161	8.356390905634487E-5	1.2198249404101957E-9	0.4532016331625094	-707.0223240029687	3769.5246237131555	7176.004280665921	2112.0388401578416	1313.625764304885	1012.4398655674614	21	7	26	12	15	0.1846956339488583	0.3049765706531196	0.31620849400879975	0.19411930138922265	
2580000	-10637.96736686337	-9848.271735822209	-789.6956310411606	-9848.271735822209	1613.7204668282934	2.8848076612963527	4.929655312652011E-5	0.4629591964464118	5.3406249601297947E-5	6.799546112345097E-10	0.512887024681721	-746.0599716949591	5879.156621348474	1802.822110863534	3264.7206675541115	1366.9327123152084	1590.7401753341678	50	2	4	11	14	0.1829615712336998	0.30780142136821703	0.31620849400879975	0.19302851338928373	
2590000	-10639.010739310996	-9842.964450050611	-796.0462892603839	-9842.964450050611	1638.2276851843703	2.6531330113904383	3.842073822602115E-5	0.5038351772970178	4.358207822345071E-5	5.309077005955602E-10	0.5727054086498373	-749.6196209326691	11015.00413221139	7821.736773508883	3520.2702863866275	714.0361528218564	2083.15588024373	36	2	19	11	13	0.17334213936164497	0.31826536437074	0.31494387804568813	0.19344861822192722	
2600000	-10620.208238567806	-9837.539914854116	-782.6683237136888	-9837.539914854116	1418.9556834778653	2.7387204387931803	4.367208048411301E-5	0.5225377824069649	4.716878220500094E-5	7.005756784607628E-10	0.6009689908346484	-738.0763164140374	9356.90525828261	7161.316164248122	540.0861931184637	1262.037653703642	1123.7864921655282	33	16	19	4	9	0.1806579494365781	0.29713293895961373	0.31494387804568813	0.20726523355812035	
2610000	-10581.053704078777	-9845.991324705587	-735.0623793731896	-9845.991324705587	937.8162192622874	2.451478040085798	7.160754305235273E-5	0.5010125241964587	7.372391833751397E-5	1.3962438564626483E-9	0.5311383881367387	-696.7218340368418	4243.676147700488	397.2213219672134	1056.8846433088654	168.85864186253215	151.79597277547748	50	19	9	1	2	0.19695522927215028	0.29713293895961373	0.3007090224573652	0.20520280931087106	
2620000	-10589.557988575521	-9830.580821745732	-758.9771668297891	-9830.580821745732	998.8963873241285	2.611013689974966	6.240918000101384E-5	0.49868822093183235	6.303843906029717E-5	8.896391533300431E-10	0.49384140245245584	-717.6070618396761	5485.650411876357	611.4869675590949	989.1910577767027	1751.41210652228	128.2406190013285	50	12	11	5	3	0.18762768980501496	0.29713293895961373	0.3100365619245005	0.20520280931087106	
2630000	-10623.451465164022	-9842.927812778331	-780.5236523856912	-9842.927812778331	1215.9940714889315	2.6247277118848262	4.954464710864864E-5	0.46101457413472036	4.848460956478233E-5	4.1195754480682873E-10	0.4381038160889736	-735.9523472661887	10850.207673089693	7194.229813990353	506.7196366310379	1570.5341538972884	30.818761810258415	28	23	14	13	3	0.1952875642844226	0.3015541700757793	0.3100365619245005	0.19312170371529797	
2640000	-10601.834128945507	-9855.823945322703	-746.0101836228044	-9855.823945322703	814.2667303317779	2.446233412894739	7.001349917790002E-5	0.5743908057455308	7.225667616892468E-5	1.8096724580892213E-9	0.6060776809816608	-705.690258919359	5687.509342559204	455.63230176729166	808.7170100451411	1044.5353611061723	120.31003682500591	51	6	4	17	3	0.1957242555687414	0.29957102330832347	0.3119734799614126	0.19273124116152288	
2650000	-10623.734524599477	-9848.00760249596	-775.7269221035173	-9848.00760249596	1067.4007388661637	2.446233412894739	5.595760912087181E-5	0.5329661434017211	6.028893645118804E-5	8.082045634709928E-10	0.5310855953871412	-733.0270478080316	7879.15511774986	5492.658314798669	1125.7906771379235	1257.9831719393355	134.72646087364885	43	11	6	18	3	0.19664464404051762	0.29865063483654725	0.30043627542699525	0.20426844569594022	
2660000	-10677.847884097955	-9841.285598671575	-836.5622854263801	-9841.285598671575	1991.9104938135654	2.446233412894739	2.9766234226712945E-5	0.47430471276892167	3.06946787400662E-5	2.350632748710556E-10	0.5211247112322721	-788.7213097798492	14755.41453490656	8423.059528474261	2482.809114821757	6190.637239552743	304.606385584779	26	26	21	5	3	0.1912139735007602	0.29865063483654725	0.30590941752456763	0.20422597413812532	
2670000	-10682.879893290488	-9851.86187381494	-831.0180194755491	-9851.86187381494	2015.4604102351573	2.851854300693298	2.930601056168547E-5	0.45953777460468714	2.8860572199307086E-5	1.8465188573714464E-10	0.4608755136836961	-783.8783196481853	13244.360255455056	10809.237740735804	1796.1769471350765	3865.6585719712944	913.7826097673318	34	18	16	9	4	0.1912139735007602	0.3077066343500276	0.30590941752456763	0.19516997462464497	
2680000	-10643.41822282223	-9848.604773582007	-794.8134492402233	-9848.604773582007	1218.0511717934535	2.8291352078125405	4.487613321040914E-5	0.4376876917658215	4.630391698924323E-5	4.2474282853343E-10	0.4603776658880744	-751.0198413605463	7280.675121951808	6037.870004672067	1253.8291730305627	1881.7717217380298	815.3130587819431	41	15	18	3	4	0.1912139735007602	0.3077066343500276	0.30590941752456763	0.19516997462464497	
2690000	-10631.887750054751	-9845.22289592518	-786.6648541295712	-9845.22289592518	1062.0756180499309	2.628486047572135	5.277090503964207E-5	0.3946447463459251	5.5073085929276226E-5	6.154820177854368E-10	0.45059559513000574	-739.4985281499984	15407.020620105164	5675.91475708318	7452.171041720648	4627.430651521883	722.265883153757	3	12	27	12	27	0.18871744188536874	0.3077066343500276	0.3072348066335219	0.1963411171310822	
2700000	-10629.434095604325	-9845.321501671875	-784.1125939324509	-9845.321501671875	1206.7123728276572	2.628486047572135	5.072267715032958E-5	0.43312588758634113	5.845919821789251E-5	6.6600050408557E-10	0.47363147401415295	-735.203765432775	6155.4003328558465	24832.618269973187	7176.246635863079	1317.3471747507954	1585.5807499758612	20	3	29	2	27	0.18871744188536874	0.3077066343500276	0.2905843129182966	0.2129916108463075	
2710000	-10628.774989543217	-9849.135819317275	-779.6391702259419	-9849.135819317275	825.7178496969085	2.3539355235824435	5.317340585170642E-5	0.4717892135122064	6.180840106309333E-5	8.588235071342646E-10	0.5212534240020563	-734.2052784314671	2147.7629491416387	5741.319864226188	6722.686384156501	3754.3336091790475	1444.2415148686025	2	31	6	15	27	0.1916535458971527	0.3219217341584695	0.3071105824688659	0.17931413747551236	
2720000	-10633.291434514429	-9846.51081164845	-786.78062286598	-9846.51081164845	952.1828660942961	2.4106372895242094	4.398436987457238E-5	0.556124919348946	5.195128521474657E-5	8.831349565941489E-10	0.6236459768244775	-741.5045116958254	10486.385101823374	6617.730662836409	5193.342811253085	2099.823919509541	35.16665606596631	22	5	28	22	4	0.18865433733921044	0.31509842563094004	0.3101097910268082	0.1861374460030418	
2730000	-10670.06408435639	-9845.008322466138	-825.0557618902533	-9845.008322466138	1482.457042273453	2.4799135305096818	2.93514414781952E-5	0.5321428922671619	3.080917835859859E-5	3.2080625732764247E-10	0.6387270317529435	-777.7463709743088	13879.860170579243	14488.298851761658	11907.653885869973	1609.760565124084	28.374583229267873	11	12	33	22	3	0.18865433733921044	0.2952498417289411	0.31441221966448235	0.20168360126736662	
2740000	-10640.75586500221	-9830.000628625285	-810.755236376925	-9830.000628625285	1272.001769776104	2.4799135305096818	3.790501294713324E-5	0.4587498630461455	4.04319692156549E-5	3.2293939739062214E-10	0.48734754160341437	-764.1525575835008	12315.3901826761	20316.956496758463	6266.9824748572055	1296.519549383697	216.0173655370396	12	12	34	20	3	0.18865433733921044	0.2952498417289411	0.3092090096182642	0.2068868113135848	
2750000	-10647.851630830117	-9837.16930688369	-810.6823239464271	-9837.16930688369	1368.7653947151114	2.5027401073981257	3.168323814611582E-5	0.4168151807543742	3.3192499211478535E-5	2.09129216819648E-10	0.4673249942818818	-764.962527468365	7164.962829216342	16695.645747868653	5603.758795384676	1388.8494773704458	4.285982275174994	7	22	27	23	2	0.18865433733921044	0.29949942906471616	0.31593829411843866	0.1959079394776353	
2760000	-10693.237968150368	-9831.88718094933	-861.3507872010379	-9831.88718094933	2785.096301815362	2.5027401073981257	1.8898503473099414E-5	0.5008729331711014	2.092644690190656E-5	9.291258868030173E-11	0.5054657886917677	-810.0906727307386	14686.51356908541	50697.9428841261	11850.99934286733	3115.8007437631345	313.22877211746527	12	13	31	22	3	0.18865433733921044	0.30069472374891865	0.31904420568062425	0.19160673323124722	
2770000	-10675.511662982348	-9837.656432958276	-837.8552300240725	-9837.656432958276	2036.6282942088308	2.5027401073981257	2.699902801482072E-5	0.561799288543508	2.8781378627396106E-5	3.573635042710779E-10	0.6959091196669421	-789.7845412727985	20055.61591552737	16587.189652011228	9433.03841074667	1476.2313189265926	833.2293456628547	16	12	25	27	1	0.18865433733921044	0.30069472374891865	0.31904420568062425	0.19160673323124722	
2780000	-10653.59391019513	-9856.217350458293	-797.376559736836	-9856.217350458293	1524.7159123045237	2.5239662308870723	4.208531729806122E-5	0.4968261794889454	4.395168291527489E-5	6.179664420528058E-10	0.580148879974816	-752.1250118332408	8751.601408763934	9988.640773662715	5766.632225945899	1209.3988753959986	538.2636471587881	13	30	8	23	7	0.19471377671663287	0.30069472374891865	0.3129847663032018	0.19160673323124722	
2790000	-10650.927573665742	-9854.066027849001	-796.86154581674	-9854.066027849001	1643.7987382496794	2.514920141948143	4.733542127654971E-5	0.5391855653114012	4.606624828103003E-5	7.57030467525988E-10	0.5848671301414428	-747.3789271244077	8446.871803967231	11062.17024699275	3152.9382196502634	10164.815847380398	859.3995809378453	11	22	5	15	28	0.19596455970526896	0.28938028724565323	0.30650818541841957	0.20814696763065876	
2800000	-10691.665358102671	-9855.149890743318	-836.5154673593528	-9855.149890743318	2167.267915443663	2.639053141806141	2.7805428837572995E-5	0.5706995516660283	2.9577296587815178E-5	2.992599852939803E-10	0.6141230883316464	-785.2261830125217	22054.725490031673	10154.907475753838	16816.943927731892	11167.88441327744	1920.3794878503772	7	4	12	28	30	0.19596455970526896	0.2852816293796352	0.30650818541841957	0.2122456254966768	
2810000	-10625.933710845411	-9846.333922004025	-779.5997888413856	-9846.333922004025	1056.5464161566447	2.5955706610524727	5.6607975985045334E-5	0.526990816105169	5.730095430568663E-5	1.0542483404662002E-9	0.6004553560920171	-731.9691029393791	4480.082459915921	10310.560397595433	10676.296620764946	4426.178384269272	1160.6455130849035	9	9	6	26	31	0.19596455970526896	0.2852816293796352	0.30650818541841957	0.2122456254966768	
2820000	-10646.205644835545	-9851.06656367254	-795.1390811630043	-9851.06656367254	1301.7841982879304	2.5955706610524727	4.0626895561953365E-5	0.49470733100438413	4.282008311731583E-5	5.051672653139431E-10	0.5520247040042118	-750.5892412989896	10647.160699709464	7092.917426992749	3002.6579101323177	1342.6144394864414	824.4335440561831	39	3	1	32	6	0.19596455970526896	0.2990469374872043	0.2925342495994324	0.21245425320809486	
2830000	-10604.197265937226	-9831.619023220881	-772.5782427163458	-9831.619023220881	766.3612126227773	2.647086939190162	5.0043650927478844E-5	0.5476651890678367	5.4730380891245023E-5	1.005783634973835E-9	0.6136262396955973	-727.0891034223099	8148.8599384013905	12745.236719621356	1593.5584019196128	2070.7979068668683	94.70891495857346	28	12	12	25	4	0.19567790496133927	0.30436517330371204	0.2925342495994324	0.2074226721355168	
2840000	-10584.344019404032	-9841.03163367658	-743.3123857274517	-9841.03163367658	709.9322477946417	2.547748279919565	6.896362546211115E-5	0.6928364808784375	7.243177866906965E-5	2.47080551713449E-9	0.7425090946406101	-697.5616693404215	8229.796080923232	3605.3062748253396	9710.657433543829	696.4352291339362	116.19087896838977	19	5	15	40	2	0.17169116375292665	0.31706623024702596	0.3072977988293066	0.20394480717074132	
2850000	-10616.735694821753	-9836.519935569124	-780.2157592526294	-9836.519935569124	881.3040169605464	2.547748279919565	4.980734019337769E-5	0.7094716599038803	5.0739793573818525E-5	1.5464954782439315E-9	0.8087647335001922	-731.7845448547538	8582.776922599127	13204.632705911168	20151.1043685192	1403.229232012983	68.95130560107363	30	6	3	38	4	0.17169116375292665	0.31706623024702596	0.3072977988293066	0.20394480717074132	
2860000	-10609.73667121719	-9833.91877054097	-775.81790067622	-9833.91877054097	873.9052323160083	2.547748279919565	5.738479883524262E-5	0.737091052192297	5.3632169622939085E-5	1.8082591065201735E-9	0.8154722258989463	-728.9457361323524	10581.77545980972	13666.385809217249	8642.57207461947	1104.6268369816996	127.4513559613539	23	8	12	34	4	0.19488346475704071	0.3122084471293673	0.2889632809428512	0.20394480717074132	
2870000	-10612.28532279598	-9828.628276887495	-783.6570459084851	-9828.628276887495	908.47479798558	2.547748279919565	4.7578556421590895E-5	0.6789730315959672	5.0724681671181786E-5	1.3446012256688759E-9	0.7191846098833735	-737.6215229461528	8383.514147192727	6128.952448778216	9922.043577223954	1206.1241952296432	109.29182251561467	25	12	9	32	3	0.17631396090763757	0.3041681742763097	0.3155730576453119	0.20394480717074132	
2880000	-10596.586530040517	-9839.748154774057	-756.8383752664595	-9839.748154774057	943.4924659594502	2.681284659596222	6.219829581640868E-5	0.6412420184702206	6.868728537936257E-5	2.001158584057892E-9	0.6884730292032932	-712.6619338658778	6295.219263182855	9347.6592873418	4246.478644059928	799.052190969429	49.77448127548618	16	15	14	32	4	0.17756676898323648	0.29892526315618084	0.314320249569713	0.20918771829087018	
2890000	-10630.700122332444	-9835.860169615331	-794.8399527171133	-9835.860169615331	1192.8787223475913	2.7165239749315204	4.259754468866203E-5	0.6910005611148828	4.521064751226654E-5	5.486619451394136E-10	0.5914938087467222	-750.3185931997559	9785.407905967972	6680.769005125411	1305.1343101656532	1442.0991261936683	601.1583169154144	32	12	7	27	3	0.18935392515414026	0.3155767062560351	0.29089296377602314	0.204176404813802	
2900000	-10636.135396288326	-9829.766889272149	-806.3685070161766	-9829.766889272149	1138.3881260451033	2.5523030410953873	4.0414695115481495E-5	0.6935089707846113	4.0892829797283384E-5	7.908859640740225E-10	0.7355848485230275	-760.4698078495848	11617.381123346904	13011.787425764434	2075.216748457	708.5837380136672	1024.6829818302824	43	1	19	13	5	0.18700162522745611	0.2961911373068766	0.31584723744560467	0.20096000002006315	
2910000	-10666.254276344675	-9831.393549040435	-834.86072730424	-9831.393549040435	1756.2334026336189	2.5523030410953873	2.8353245039296682E-5	0.6531266208377854	2.8384188252054297E-5	4.2819001541492513E-10	0.7724144165414315	-789.8728939709001	17646.10150988312	3241.3392372734043	3850.613137291081	1147.7980678166748	83.9826384770659	46	9	8	15	3	0.18676403232642655	0.31024096199291307	0.30203500566059777	0.20096000002006315	
2920000	-10687.61346926687	-9848.442270871985	-839.1711983948836	-9848.442270871985	1889.855253999003	2.5523030410953873	2.4416346493431625E-5	0.5730949521708688	2.5314405183220782E-5	2.2486400861696282E-10	0.6198402004101906	-792.3330208859364	24821.376592360943	4351.3514278149	5596.166830547567	2191.3590759885496	27.66454817566727	32	13	9	24	3	0.19148455411646909	0.31024096199291307	0.2973144838705552	0.20096000002006315	
2930000	-10703.401031481626	-9827.236729533164	-876.1643019484613	-9827.236729533164	2842.2665151363317	2.550972045793728	1.653434544138017E-5	0.6615702391286593	1.6970995755623273E-5	1.0950159721903992E-10	0.6575361921290653	-823.6948694212692	16234.378278063032	62184.120201188365	18088.553799491634	2088.2555635250674	57.167041066745995	19	8	27	24	3	0.18571585605773286	0.3198993731149438	0.3075613863830803	0.18682338444424354	
2940000	-10698.49392294561	-9851.631788661252	-846.8621342843576	-9851.631788661252	1996.243391152456	2.643643730478822	2.4924154679030517E-5	0.6305873868692498	2.551517731195933E-5	2.104475379830141E-10	0.6101593316913789	-799.0225410298395	24329.79217740732	15728.576597923862	1605.9968132257793	2520.176303074146	463.8189576581636	16	31	9	24	1	0.18571585605773286	0.3198993731149438	0.3075613863830803	0.18682338444424354	
2950000	-10719.759545826506	-9847.090459282133	-872.6690865443729	-9847.090459282133	4723.4508749252855	2.770265434103193	1.768300498831801E-5	0.6222139535355675	1.6704892104182286E-5	1.168989233157056E-10	0.6764613852206838	-821.0214296048385	19923.280060833815	46164.5894106525	8603.338946453263	2601.972091688858	2856.890908035081	18	11	29	6	17	0.18162381305124514	0.3064329339049678	0.31574747491945143	0.19619577812433617	
2960000	-10677.958834126654	-9840.560611022562	-837.3982231040923	-9840.560611022562	2564.987663643582	2.8280767239785907	2.930770655932318E-5	0.6948554601849644	2.820638565347455E-5	4.4069016070209084E-10	0.7216760483139932	-786.4512375297264	20632.050683235855	27349.82806835392	10992.820827967156	4507.913449528012	2084.6867111023803	28	3	5	14	31	0.18086446504670922	0.3060123573863884	0.31704812127336135	0.19607505629354158	
2970000	-10591.806848138789	-9834.916877611167	-756.8899705276226	-9834.916877611167	765.0655576600351	2.2653739403826827	6.940874300404075E-5	0.5509385210323103	6.739759822303955E-5	1.393686421189282E-9	0.5622632938560338	-713.6735687932478	4386.208212918453	10182.638829920108	926.0325832626701	1049.9745545331407	36.27417495437199	18	22	4	34	3	0.18163421295603993	0.3060123573863884	0.31242102703380287	0.1999324026237693	
2980000	-10603.258979898324	-9838.636586971934	-764.622392926391	-9838.636586971934	869.9353503987832	2.864910117023017	6.0449078527963175E-5	0.5365320389471384	6.081100196325631E-5	1.5259899552911727E-9	0.6444414197959359	-717.1609803090907	4609.43186028527	22094.374722754128	1751.116069327972	1515.053863242506	53.45009533323125	29	3	42	4	3	0.1804191543613701	0.30263051043429123	0.3170179325805698	0.1999324026237693	
2990000	-10666.341291893037	-9847.504910327929	-818.8363815651082	-9847.504910327929	1396.398603272898	2.6583354664159446	3.3198298812796694E-5	0.44073924411499305	3.6071718603917955E-5	2.36989016832633E-10	0.46185645898006894	-771.7709628594325	14537.888798493434	15714.381258859132	7867.169519102637	2267.2017576725784	140.85172232408013	20	25	4	29	3	0.19083057082454627	0.3025208161815303	0.30671621037015456	0.1999324026237693	
3000000	-10732.914444961942	-9838.388203160888	-894.5262418010542	-9838.388203160888	3263.7213066742834	2.7550295736552117	1.3554388678174584E-5	0.5130556767026225	1.5244469345592168E-5	5.019140105658645E-11	0.5142208958670224	-844.1642446865251	26910.827771536402	20300.646591878405	14167.32871484274	5558.3780946627085	646.5333135722399	30	14	4	30	3	0.18614474438884435	0.30154760904111877	0.31237524394626803	0.1999324026237693	
3010000	-10730.71105099495	-9845.141361353055	-885.5696896418955	-9845.141361353055	3063.8286947434494	2.5115957445625363	1.345966404311747E-5	0.553779919890596	1.5879606897638503E-5	6.984300904235598E-11	0.5758531761131953	-835.2184267644255	30280.553865779824	22960.848796684448	12667.190545039457	5154.361555452322	53.390457014628005	31	1	19	27	3	0.19479095893455833	0.2981951154196547	0.3037290294005541	0.20328489624523333	
3020000	-10811.9490570155	-9826.969967144845	-984.9790898706544	-9826.969967144845	10944.572377352686	2.804045443962691	4.461396476921568E-6	0.6457384188964573	5.045335468123261E-6	7.796945370241472E-12	0.6646262007212516	-927.7277579465516	151838.5784477602	85046.18516122806	61224.36574559994	8791.716546144376	1232.4944158152248	1	27	26	24	3	0.1927945580886271	0.2981951154196547	0.3057254302464853	0.20328489624523333	
3030000	-10794.952232160525	-9831.36525522512	-963.5869769354053	-9831.36525522512	9287.740364025576	2.422687121953005	6.109702821999699E-6	0.6264838099774213	6.8053405775919354E-6	1.7248445180960266E-11	0.6764179488028286	-908.0700790223484	117791.73443377607	32565.628224779997	31778.152648343916	13096.327643711282	1264.357190768371	26	4	23	24	4	0.1927945580886271	0.2898757571132499	0.324314757138221	0.19301492765990239	
3040000	-10804.685272797322	-9838.732828245453	-965.9524445518693	-9838.732828245453	9614.313008317176	2.5209363790714416	5.346257640986188E-6	0.5869285254090308	5.749057300310932E-6	1.3111951772189724E-11	0.6746786153798118	-908.9081019082433	95250.31136893883	140661.19490417893	30665.927085473846	15103.360042519795	787.6368146335045	12	10	31	24	4	0.19234891420672418	0.29815078373478493	0.324314757138221	0.1851855449202703	
3050000	-10738.216112510407	-9859.51316751411	-878.7029449962967	-9859.51316751411	3581.236323445485	2.5209363790714416	1.4389187922733826E-5	0.5039330462024952	1.60488051188964E-5	7.271502892561414E-11	0.580214766720039	-828.6812736477722	29911.710563980436	8759.942709354378	18302.831189280507	3194.7242653745852	350.3975724004415	24	16	15	22	4	0.20506085008962865	0.29815078373478493	0.3109540022474264	0.18583436392816038	
3060000	-10780.48538491123	-9833.336456516014	-947.1489283952159	-9833.336456516014	6642.571866751604	2.5209363790714416	6.785493970359149E-6	0.4763974006787169	7.999907448734969E-6	1.420344207502661E-11	0.5364427537751791	-894.0362829134207	61764.0185984991	37003.186882009315	6720.495455055004	11653.103457376168	1836.3861213950768	33	19	20	5	4	0.18006560389579498	0.32314602992861857	0.2834453892024221	0.21334297697316468	
3070000	-10751.590577535688	-9849.503757133069	-902.08682040262	-9849.503757133069	4242.487911406032	2.5051496057263978	1.2187604237773947E-5	0.3950763861453487	1.3165096857946341E-5	3.184080743802638E-11	0.4732308576230057	-850.3015454442012	29757.923327384728	59460.598201562534	24849.873716596383	2975.274396781372	469.7301321009509	33	1	16	28	3	0.18006560389579498	0.31096499466509003	0.2927653824857379	0.21620401895337743	
3080000	-10774.960628160605	-9868.872524072927	-906.0881040876778	-9868.872524072927	4464.627378042225	2.5051496057263978	1.2545340861921724E-5	0.4076979860113043	1.2896201964774735E-5	2.5985981376606747E-11	0.4150740159215942	-854.1642786538367	46312.24854454927	16982.357943738847	925.8462144092706	4235.884291977867	4631.925149209871	29	22	1	3	26	0.18006560389579498	0.31096499466509003	0.2927653824857379	0.21620401895337743	
3090000	-10805.101061562213	-9855.175765821095	-949.9252957411178	-9855.175765821095	7706.14037266711	2.7199652608906555	6.4909636039843365E-6	0.3991298825371578	6.818245987682359E-6	8.535235315449924E-12	0.45100956772055134	-897.5445732497487	58685.126871154716	29072.25575358451	4137.101518991447	10112.811675338045	387.2208401051591	28	27	14	9	3	0.20957946470348587	0.31096499466509003	0.2927653824857379	0.18669015814568654	
3100000	-10792.675126747308	-9858.921582217117	-933.7535445301908	-9858.921582217117	6244.168479551447	2.314700429069693	8.539148640701041E-6	0.4771548652673591	8.15886953905685E-6	1.8382393390351094E-11	0.5459368256611941	-882.5441390247584	77174.818206776	38463.72380852211	3820.466978008017	4618.346572030317	206.7487064745008	23	27	13	15	3	0.19408729591864435	0.32874093562427087	0.2927653824857379	0.18440638597134723	
3110000	-10823.879781179861	-9851.292204275635	-972.5875769042274	-9851.292204275635	8931.234790782628	2.8138404922975258	5.761637729473655E-6	0.5280013623374463	5.632738159104691E-6	8.539895031695257E-12	0.5569532262649263	-919.6379024914855	94122.88711918893	36577.30117268409	12860.782973284046	6764.672947972973	108.17693884052252	33	16	26	3	3	0.18124151839379773	0.2995666008466474	0.3272223621450692	0.19196951861448602	
3120000	-10838.662801001212	-9858.499538715983	-980.163262285228	-9858.499538715983	10163.541009331075	2.8138404922975258	4.851806353594301E-6	0.49835903933765124	5.084903001836093E-6	5.9639344082605044E-12	0.5070825240522099	-925.1269838855222	96201.06561006627	85203.16448401441	10065.528421365394	12257.26287355677	157.3415121053438	10	45	19	4	3	0.17649604440118413	0.32163853978073437	0.29976967391252735	0.20209574190555454	
3130000	-10814.112367484113	-9860.910656997976	-953.2017104861363	-9860.910656997976	7020.988190541566	2.800319984812161	6.219293603687971E-6	0.600928665203233	6.948624442906023E-6	1.9083355952853056E-11	0.6610812028550318	-899.0316402342067	54933.20277867227	58436.64169644634	34669.37728133125	6597.393523312912	339.45262069173606	21	20	13	24	3	0.191005727652056	0.31285376495431105	0.2970880169058025	0.1990524904878308	
3140000	-10792.114248662243	-9845.49525629151	-946.6189923707338	-9845.49525629151	7053.478874392876	2.7701770070788982	6.206179634314221E-6	0.5326168799223236	6.591455582312984E-6	1.1420293324911172E-11	0.5594421010785393	-893.2979109651122	66142.63164050507	83097.15057147015	9999.92555496462	5733.6459831286875	30.622251281180805	4	37	24	13	3	0.2053737176575667	0.29848577494880035	0.2970880169058025	0.1990524904878308	
3150000	-10783.197229320242	-9849.17527264395	-934.0219566762922	-9849.17527264395	6460.865752960853	2.6661711400648755	8.242860581822441E-6	0.5594171071784259	9.347713163749052E-6	2.5947091890557048E-11	0.5857434073753407	-881.0857506096427	45382.0571625885	46915.28384811411	7059.6967492013555	9230.549953418464	2042.7023912588998	12	35	7	25	2	0.1739737242591301	0.31925747787830755	0.2970880169058025	0.20968078095676018	
3160000	-10778.619101204615	-9850.811712805304	-927.8073883993115	-9850.811712805304	6310.518205281437	2.6429899530042156	8.817923744816349E-6	0.524197062985715	1.0102840061727894E-5	2.6754931146454497E-11	0.5549366608524986	-875.1285040916191	60242.734594835194	36789.45798406879	4569.781678558092	5755.157404889209	6769.014563818768	34	19	10	6	12	0.1946610515964836	0.2886605528471519	0.3101300318677487	0.20654836368861618	
3170000	-10717.082694695682	-9837.16776476198	-879.9149299337018	-9837.16776476198	4173.351379286359	2.7207398952885815	1.7172665276268205E-5	0.6440768813294421	1.8751766629985504E-5	1.9236393904661243E-10	0.7882193658049176	-829.635781299739	30027.38244609085	14534.85138959355	9642.227396091714	4013.2866242543982	2827.7899137661516	9	32	8	20	12	0.20258128977434112	0.2886605528471519	0.320468489782824	0.18828966759568333	
3180000	-10624.215233258867	-9836.530978167013	-787.6842550918539	-9836.530978167013	1345.9513490165225	2.6560477028412683	4.5520723114211845E-5	0.646484745271798	5.089236668381683E-5	1.0474041935291328E-9	0.6689803787335338	-743.7597188940124	13568.341103556078	6342.015268197454	1053.1807414062444	258.37785702298777	626.8481141677178	7	43	28	1	2	0.20008290221549582	0.31891927614969034	0.29270815403913086	0.18828966759568333	
3190000	-10551.113145312438	-9841.433991223825	-709.6791540886132	-9841.433991223825	498.26433290762543	2.3562666622197215	1.0824472843773656E-4	0.4944538004746703	1.134532399919651E-4	2.740226456816666E-9	0.49770016385467636	-670.81421391597	4450.663992832918	1353.2630277569779	425.34580495735736	780.52043480111	1.564636251684187	37	24	8	9	3	0.20008290221549582	0.29814441309216616	0.31601325109695194	0.18575943359538644	
3200000	-10529.705560704007	-9832.878643945804	-696.8269167582043	-9832.878643945804	442.38082821028394	2.774121558224126	1.1356148299608218E-4	0.54592513330733	1.269332870868897E-4	3.543967726530709E-9	0.5421336954533976	-657.6905704737098	3494.3787272336513	3492.7796117180346	755.317584882375	473.2762933912376	4.193822792209751	36	4	9	29	3	0.18943512620688052	0.3087921891007815	0.31601325109695194	0.18575943359538644	
3210000	-10527.03814173285	-9825.192130509027	-701.8460112238231	-9825.192130509027	492.2955940309748	2.270900735631252	1.1105781837528258E-4	0.46176028473805497	1.1417318462391208E-4	3.063174580825793E-9	0.5041303593189589	-664.4735609152754	3648.1761745692434	948.1544947884909	293.4371141111645	576.0700426744629	5.139427238344603	42	15	7	14	3	0.19415750748746047	0.29290492674140534	0.31601325109695194	0.19692431467418267	
3220000	-10538.17579070194	-9839.663688580711	-698.5121021212293	-9839.663688580711	473.3874715406516	2.623172789573523	1.2153930434625554E-4	0.537998884709052	1.1905824371638797E-4	4.734949056576099E-9	0.6175573312547135	-661.2719720770455	3630.7758902893256	995.719380936881	410.8388058119335	466.3847407113276	8.46798021743601	32	11	6	29	3	0.19718695059301117	0.312282453627063	0.2936062811057436	0.19692431467418267	
3230000	-10560.152833419168	-9839.04297319318	-721.1098602259876	-9839.04297319318	583.4871995528151	2.586496487563492	1.0216458221769838E-4	0.5290000105163633	1.0154974704593688E-4	3.1825372554544013E-9	0.5934333858252067	-680.8047269666446	4263.855173879328	4156.544928284537	707.2616369029655	728.2756397556718	26.391398031726233	12	21	7	38	3	0.17752315916412717	0.312282453627063	0.30779595776991014	0.20239842943890013	
3240000	-10551.937629868997	-9838.566162849262	-713.3714670197355	-9838.566162849262	553.7482957683087	2.586496487563492	1.1559293886981135E-4	0.5979683242631866	1.142078784893516E-4	5.6304918347493085E-9	0.6547605550640775	-668.6454601064084	2901.4556924600915	3482.116415373583	10503.75117232013	951.942904382042	65.31348110663536	9	13	6	49	4	0.17752315916412717	0.3159458263153787	0.3151430273289725	0.19138798719152203	
3250000	-10568.112077355156	-9819.773319967588	-748.3387573875677	-9819.773319967588	729.6572168700641	2.586496487563492	7.18543970082095E-5	0.8007757360127487	8.225608038479491E-5	4.875171715611678E-9	0.8932388118335842	-703.6336783001068	3495.9156905004234	4831.481100905479	6303.177812234473	1574.32096976186	94.98952334181445	13	10	7	48	3	0.18629284043509042	0.3020131418233643	0.3151430273289725	0.19655099041257318	
3260000	-10560.619132198919	-9834.627205121713	-725.9919270772062	-9834.627205121713	678.0701657238393	2.5785546800816688	8.460081609028286E-5	0.5456036989024631	8.987341881147782E-5	2.5619977822677703E-9	0.5800266477444209	-680.9727760381531	2160.0233535979464	10674.146350724011	1946.8149692254697	850.0221683622589	475.4801260730929	18	8	22	29	4	0.2026294553646081	0.28728568520890085	0.3009520005519337	0.20913285887455768	
3270000	-10577.49361048421	-9849.204598617798	-728.2890118664119	-9849.204598617798	809.5908567682943	2.4825934393431304	8.320526174563821E-5	0.5447676952849443	8.271194042005653E-5	2.281626367130707E-9	0.5840103136697693	-684.3832278648591	3578.0285128887535	11241.433004613624	1136.7639694446352	989.2439886858867	255.0189683662767	22	6	32	18	3	0.18890915940312383	0.29241200699753694	0.3095459747247819	0.20913285887455768	
3280000	-10584.246863969762	-9830.434267813056	-753.8125961567055	-9830.434267813056	1011.8476388349428	2.4825934393431304	5.971659541275883E-5	0.6495033351077686	5.6404483320599265E-5	1.4757742947716022E-9	0.6846862362029991	-708.5971442985758	7649.156598607788	13315.74459227271	1043.5400301895295	1518.9567247983	28.03323753007721	26	5	21	26	3	0.19008570053620666	0.29241200699753694	0.30836943359169905	0.20913285887455768	
3290000	-10592.073439546712	-9828.152680547593	-763.9207589991179	-9828.152680547593	1438.0406796906798	2.6609900527250563	3.966733995335326E-5	0.5952014956443913	3.9479717040425604E-5	6.407358132808379E-10	0.6507620470004669	-715.2888982550617	9192.80222072949	33172.31716251619	593.5138122646057	1485.4432366810156	3.1377047119851658	21	10	12	35	3	0.18138568969213723	0.2987685905021561	0.3071284862514947	0.21271723355421232	
3300000	-10633.380865464213	-9835.007272423622	-798.3735930405902	-9835.007272423622	1737.70438913556	2.5859632471772427	3.8047837518728384E-5	0.5238560965533495	3.724383625050799E-5	4.846517192960402E-10	0.6041549490062468	-751.7636017865685	12733.485422176855	16562.571441463962	1178.4639908595566	1927.841703101887	909.1337706853292	18	14	7	39	3	0.1825565493341357	0.2987685905021561	0.3071284862514947	0.21154637391221384	
3310000	-10659.005261879562	-9839.108379469446	-819.8968824101155	-9839.108379469446	2175.56164019654	2.5859632471772427	2.819079044842239E-5	0.6248971315098658	2.888272013032496E-5	3.519654770792373E-10	0.6595245468089752	-771.4618799411918	13596.13085701345	31989.414562976137	1538.2286989825668	2131.7989793220477	32.896557934641734	26	7	9	38	1	0.18118885130070828	0.2987685905021561	0.30849618428492215	0.21154637391221384	
3320000	-10656.232829592907	-9850.002794468915	-806.230035123992	-9850.002794468915	1826.6090115553175	2.511796905294983	3.224353115989405E-5	0.5836276226360169	3.18567535325376E-5	3.1629769844728673E-10	0.5838176023844129	-756.0119281872645	16350.505183386775	59107.87878984952	2625.00176205299	1824.6297793743606	66.46907675113381	27	4	19	28	3	0.18118885130070828	0.32273882205294285	0.29721843549160853	0.19885389115474073	
3330000	-10644.357885107502	-9839.227038917725	-805.1308461897773	-9839.227038917725	1939.254189490043	2.4898514906135367	3.296102823728206E-5	0.6263390433529726	3.3664514435422905E-5	4.748449071848348E-10	0.6502868156779565	-757.0501757769067	10163.270373911053	21491.26136520531	1545.5161904029178	2946.3899315127023	111.27706093353866	22	14	25	17	3	0.18118885130070828	0.3167365811655955	0.29721843549160853	0.20485613204208808	
3340000	-10618.903214393653	-9836.061644303032	-782.8415700906211	-9836.061644303032	1499.6479898236184	2.4898514906135367	3.745359181471338E-5	0.47026666975389253	3.91793841575388E-5	4.697995530077545E-10	0.5444665505131365	-737.8169593826273	5502.2023081710595	13268.859782055439	2667.147774772166	1755.783560405116	45.467012296312	23	8	27	20	3	0.1782512094523378	0.3167365811655955	0.300156077339979	0.20485613204208808	
3350000	-10662.412952723613	-9852.032726566027	-810.380226157586	-9852.032726566027	2075.529939733152	2.355222854368985	2.6989974783105866E-5	0.38528157306644933	2.810546140819893E-5	1.1459513512166068E-10	0.40485625888548205	-762.3822346663235	11523.870123527067	27542.145992743655	2531.1955086727844	3388.628953288369	4.152276252291237	17	17	17	27	3	0.2005907313101088	0.3167365811655955	0.2885204917880578	0.1941521957362383	
3360000	-10595.670913933653	-9840.276028030908	-755.3948859027435	-9840.276028030908	1125.9456789009	2.329645891329375	5.179148660065696E-5	0.49780245420060004	5.307418048115122E-5	8.151061168553912E-10	0.5433794709770572	-709.7871232443298	12466.520891087246	19850.96585960893	1226.6380615253315	1404.8457461350545	6.518268490444075	26	7	10	35	3	0.2005907313101088	0.30172599733835404	0.30638034044491813	0.19130293090661943	
3370000	-10573.195429394566	-9837.02919516468	-736.1662342298858	-9837.02919516468	877.4265369001712	2.271595863523523	6.656230357447669E-5	0.5015635254224794	7.20396604328877E-5	1.3286720722767131E-9	0.541988210460541	-692.3100892808959	5772.928384495749	12264.07233122881	1256.0564689509429	1218.843615516731	4.995992342105961	26	9	31	12	3	0.186379471646133	0.2994692252209701	0.3228483722262779	0.19130293090661943	
3380000	-10597.636147445113	-9854.315616371283	-743.3205310738308	-9854.315616371283	865.6217641582039	2.6251969620022537	6.328715258574571E-5	0.5311965290923196	6.995240860061649E-5	1.491885848304601E-9	0.597504299017868	-700.5131155976969	3762.599720673256	7735.809870566247	1165.7847844823102	1247.9509876410198	5.714625696772931	13	24	11	31	2	0.19813581829989566	0.2907449813617228	0.29349676770357963	0.2176224326348023	
3390000	-10631.6126507262	-9851.157989788459	-780.4546609377408	-9851.157989788459	1363.8112595126913	2.6251969620022537	4.7078467667206365E-5	0.5440442066733354	4.909578013457932E-5	7.617989272262329E-10	0.5897854482064376	-734.3713627659647	8382.002340971685	14521.060045029906	1072.5536099332455	1687.603176015769	1152.8196916066631	17	16	10	8	30	0.19365441090177943	0.30532649990948796	0.3030211357487722	0.19799795343996074	
3400000	-10583.319263530011	-9853.164856423386	-730.1544071066259	-9853.164856423386	767.1930008752701	2.4343385742160684	7.20080355487722E-5	0.518982514191529	7.530977916693574E-5	1.569658840267669E-9	0.5580847254342269	-685.7961754352207	5695.255807602492	11840.516584952726	412.2550792044201	1098.6861217664957	88.44883775920651	13	19	11	34	4	0.19365441090177943	0.3083659268637781	0.3030211357487722	0.19495852648567058	
3410000	-10586.17747783767	-9850.69844468687	-735.4790331507993	-9850.69844468687	920.361346320505	2.4343385742160684	7.161361918987837E-5	0.4968155895111128	7.738968465927326E-5	1.3527816062594325E-9	0.5130465738744368	-690.4430906270563	5098.804822663893	14381.613831106682	996.9818690148794	1307.7948480436896	501.0191811123131	16	16	44	3	2	0.1977327711312182	0.30428756663433937	0.3030211357487722	0.19495852648567058	
3420000	-10682.6043727772	-9843.12383623134	-839.4805365458603	-9843.12383623134	2381.3121307200854	2.5114681750293535	2.2686773193755196E-5	0.6509266577024634	2.476306765019579E-5	1.9713364665476804E-10	0.6052290928962168	-786.4505803276485	25860.665138795746	65925.18296596574	3307.6107564524336	5031.863798856812	2939.2751179782717	25	4	23	3	26	0.1977327711312182	0.30428756663433937	0.29652460919228596	0.20145505304215683	
3430000	-10677.06895660841	-9860.364363413995	-816.7045931944141	-9860.364363413995	2946.8736812656794	2.5572887812903176	2.6915021144633857E-5	0.575060032602178	2.5198695553491402E-5	2.114575883086192E-10	0.5620440114521505	-764.7338386548287	17114.847496483857	68973.52588062367	2146.2202865667837	2230.2885891019455	1807.1780832920306	24	4	34	13	6	0.20066154035015032	0.30428756663433937	0.29652460919228596	0.19852628382322474	
3440000	-10648.014223860597	-9834.799443133285	-813.2147807273118	-9834.799443133285	3866.7102154813497	2.7752315890902164	2.9108610465028544E-5	0.6614605852774772	2.7456067077991564E-5	4.227395108891111E-10	0.7239119880393345	-763.2623745016009	14822.01908705823	39656.49871182652	2121.3771850609146	483.7095928440939	1424.5281461940897	20	9	45	1	6	0.20066154035015032	0.3067568415704295	0.30325419500115053	0.18932742307827005	
3450000	-10642.337245174329	-9827.835215578065	-814.5020295962635	-9827.835215578065	3142.765879250154	2.8833336615264655	2.962741407909115E-5	0.658710740068995	2.9706254770637096E-5	7.010504416957042E-10	0.8254095927936024	-763.953756389345	9742.73714342528	40494.55354704719	4284.0050298605975	1503.3232475030875	1257.133643670517	23	5	12	24	17	0.20425278928441812	0.29920274198142405	0.29859659623626456	0.1979478724978936	
3460000	-10641.78347404057	-9837.20032831186	-804.5831457287107	-9837.20032831186	1692.7193204667012	2.6882784566076707	3.6084888772309745E-5	0.7089622703534932	3.809209798911978E-5	7.579272683936336E-10	0.7170837234141881	-754.2845318690837	7282.202859715136	5462.393419461771	17453.631136209795	7878.144630641584	1835.827746398126	13	5	12	7	44	0.17686168599305763	0.29920274198142405	0.3365926637791238	0.18734290824639488	
3470000	-10630.65716732552	-9838.460072151436	-792.1970951740847	-9838.460072151436	1358.4151545005489	2.601642103551375	4.6196791737722105E-5	0.6482186761235182	4.481162800428517E-5	9.853713137105773E-10	0.7037670529513558	-739.0599384669218	3842.9669167858515	7180.145745332351	41080.75385804633	6920.588814689581	1529.5858163882908	11	8	7	9	46	0.17686168599305763	0.29920274198142405	0.3365926637791238	0.18734290824639488	
3480000	-10631.815689516858	-9827.349493576121	-804.4661959407359	-9827.349493576121	1401.1218339986908	2.601642103551375	4.5730122634904684E-5	0.6138959325267874	4.325238230573536E-5	8.320696460612653E-10	0.6838697442564925	-752.0213068430805	7867.757840789345	10459.561901325138	36058.40488032057	11309.182165537617	1600.5237098692378	12	6	1	12	50	0.19193303206179999	0.29920274198142405	0.30595159761970797	0.2029126283370683	
3490000	-10681.589385854562	-9833.142567590508	-848.4468182640531	-9833.142567590508	2633.7101704060333	2.601642103551375	2.2888781082867244E-5	0.6870319708031066	2.1410640804208453E-5	2.2726740462607675E-10	0.6941909576332289	-794.7499143763026	12703.388690779375	29275.268342827887	44995.53296810651	7592.738920791226	3189.0365166398187	15	10	3	2	51	0.19193303206179999	0.29964373153804996	0.312118130327959	0.19630510607219134	
3500000	-10660.026085855421	-9829.343966031056	-830.6821198243655	-9829.343966031056	2606.8466783193053	2.727216375642896	2.4756275773589353E-5	0.5623727679364716	2.3312146459523762E-5	1.9820968109146686E-10	0.5960982753957302	-778.5719452305703	9249.244899157982	13015.686994570786	35832.244199450746	823.486526830214	2410.1455287163794	1	22	5	2	51	0.19193303206179999	0.29964373153804996	0.312118130327959	0.19630510607219134	
3510000	-10754.628702253362	-9841.309818930087	-913.3188833232746	-9841.309818930087	6423.139954164642	2.3445910092024844	1.04779662558822E-5	0.5470572921736242	1.0225152795325433E-5	4.519094459550759E-11	0.6331218700004526	-856.0123706523143	35097.67332997298	59748.52758920378	123987.5111630105	8386.387773032598	7588.156022388869	22	4	2	29	24	0.19095577278152398	0.29142754368722296	0.312118130327959	0.2054985532032943	
3520000	-10707.81552602804	-9847.99423280722	-859.8212932208213	-9847.99423280722	3672.0633896400077	2.578850261980453	2.053047096072279E-5	0.4952100748101555	1.940215904850124E-5	1.2740252718604133E-10	0.5402010070170241	-803.6954845420623	9289.805866111059	39954.45631664768	73640.36941045965	16325.503231310775	3457.038328698176	15	8	6	1	51	0.19095577278152398	0.3049328208369576	0.2939246778469075	0.21018672853461115	
3530000	-10693.6637143112	-9830.427790488387	-863.2359238228127	-9830.427790488387	3309.6981484029943	2.723761591267592	2.078858832970886E-5	0.5725600633646173	1.9816906990018644E-5	1.7900158685700913E-10	0.626813867600745	-809.6657654032377	11436.13912113502	16809.436467190764	33221.24515355039	27356.10015731655	4346.236273111513	9	16	5	3	48	0.19095577278152398	0.3049328208369576	0.2939246778469075	0.21018672853461115	
3540000	-10772.883035833547	-9846.814718182832	-926.0683176507162	-9846.814718182832	6818.624210401199	2.723761591267592	9.941942227006406E-6	0.5030614604990165	9.911614230664482E-6	3.6959809415693665E-11	0.6115891910818568	-869.5214056521875	57181.778201422756	144846.08249007136	23862.63481906927	7886.936264458897	6470.925438674127	26	4	10	4	37	0.18972523926303164	0.3198669184484398	0.30502293479458265	0.1853849074939462	
3550000	-10689.27075649046	-9845.533589439092	-843.7371670513685	-9845.533589439092	2968.2548074803976	2.730438925821521	2.3379555132317682E-5	0.4536917634111655	2.3890669718806054E-5	1.2723361059330327E-10	0.4699931659529234	-793.1936752830479	4401.162087478022	14322.3520653148	24963.63461038782	4213.587364201917	3700.0975785681158	4	20	7	1	49	0.1998031913070102	0.30978896640446124	0.30502293479458265	0.1853849074939462	
3560000	-10777.912509602767	-9843.773573105285	-934.1389364974813	-9843.773573105285	6894.754809079139	2.730438925821521	8.26563973104153E-6	0.45642722836115407	8.416246092646975E-6	1.7789935566941558E-11	0.5252626459150527	-872.8482277794865	22222.13706778028	50737.92805375388	130458.18405897613	228241.44656826727	6489.136100165724	18	7	1	4	51	0.19167994774842073	0.30978896640446124	0.30665405804723644	0.1918770277998818	
3570000	-10792.115159064988	-9845.474841164489	-946.6403179004984	-9845.474841164489	8672.2711817478	2.542886788136225	7.163580316958491E-6	0.4847696004378417	6.724488923792988E-6	1.0120951866947798E-11	0.479664813941259	-883.1506595360495	31807.247389827007	50238.36380580344	254608.4630967061	207794.84474587903	11096.387076993231	3	21	4	1	52	0.1877272537456828	0.30978896640446124	0.3106067520499744	0.1918770277998818	
3580000	-10776.024052064087	-9838.499992070407	-937.5240599936815	-9838.499992070407	9849.432749892469	2.627740291210443	7.20721520636697E-6	0.5908007855351357	7.30306165184295E-6	2.0120361840238385E-11	0.6258185328931616	-876.3020412071477	34869.056441194596	55323.282235976156	47387.75213004249	183792.4453173012	9396.982720438882	2	5	15	5	54	0.19691036786402208	0.30060585228612197	0.3106067520499744	0.1918770277998818	
3590000	-10800.568069040884	-9849.254109685638	-951.313959355246	-9849.254109685638	9947.60459791607	2.627740291210443	8.179057802925563E-6	0.48770439472657395	8.056890097318156E-6	1.8213975449080683E-11	0.535954286339452	-892.7844974198058	51600.22565175569	57807.60603886217	48014.69908777376	88206.30140934412	12675.728235137165	4	5	13	8	51	0.19691036786402208	0.3010931209591282	0.3106540371211073	0.19134247405574267	
3600000	-10771.512883818441	-9854.798504972534	-916.7143788459073	-9854.798504972534	7268.6783793080795	2.577032661771859	1.0129904367363838E-5	0.48325872609005727	1.0190886940892622E-5	2.7632830441234935E-11	0.5108578942527372	-860.4554110370275	14136.613542713249	33634.62811758739	22064.184216617505	62161.12671035222	6341.201356114509	5	17	4	6	49	0.20140498679563726	0.3010931209591282	0.3021192189686831	0.19538267327655168	
3610000	-10747.124008095754	-9843.28606579473	-903.8379423010256	-9843.28606579473	7683.516214626789	2.562412489577637	1.0258727127898883E-5	0.4301830035963598	1.0573370889675112E-5	2.6302087456485255E-11	0.48245837854435997	-844.0351787082435	35999.60452999929	62582.830478193886	77344.88860075155	156193.92801794756	5703.097246743978	13	9	5	4	50	0.19192054266257128	0.3105775650921942	0.2970039738738718	0.20049791837136297	
3620000	-10690.385093376735	-9830.876731108532	-859.5083622682026	-9830.876731108532	3580.436406508817	2.562412489577637	1.9077773276409417E-5	0.5688703592114644	1.9990349072458313E-5	1.283726778957207E-10	0.5964136101840157	-805.7043506282045	27922.12936486443	23931.63852981664	19084.014528193984	26689.08212850466	3267.2511650865285	3	1	15	14	48	0.19192054266257128	0.3105775650921942	0.2970039738738718	0.20049791837136297	
3630000	-10817.036429694817	-9840.762615504309	-976.2738141905074	-9840.762615504309	12983.289913443445	2.360508099477662	5.661863991405968E-6	0.5505631141482422	5.825511847102557E-6	1.1622848516318087E-11	0.6040676063804709	-917.9880956117693	48390.91073625429	104777.9265685852	106028.93075895593	21037.127981286954	7742.8441647665395	16	12	6	37	10	0.19192054266257128	0.3090179272636132	0.29856361170245277	0.20049791837136297	
3640000	-10689.118942749084	-9837.907971180415	-851.210971568669	-9837.907971180415	3611.5712971543	2.539138106963052	2.2910432924134407E-5	0.548697776957327	2.3851174915184417E-5	1.7182100121024893E-10	0.5608861011314017	-800.428803357943	11961.626535715113	30312.755972597504	1804.3206594807707	4547.752395513714	3206.0955969732345	10	26	4	17	24	0.19037913502617826	0.30137734345307793	0.30774560314938104	0.20049791837136297	
3650000	-10667.942720372312	-9848.86276260394	-819.0799577683713	-9848.86276260394	2031.9531631755858	2.38529670819143	3.435789345565719E-5	0.5701510579522593	3.492466838772092E-5	4.347358523301326E-10	0.6058853783399909	-772.2161043766035	31201.76353645448	11533.203436296884	2382.267499079324	1703.370528691206	591.5316373834726	2	40	1	35	3	0.20199160287206752	0.30245949345291123	0.29496059155345067	0.2005883121215707	
3660000	-10684.207730012493	-9844.567710406298	-839.6400196061945	-9844.567710406298	2125.306235253948	2.432480016617806	2.7261888557646622E-5	0.6710067432813505	2.6558252282036166E-5	3.5669878144369555E-10	0.7535859287260952	-792.2828924899061	21821.931472935205	14444.741693928305	1422.5040523087664	2280.3959870002923	285.0849744756481	12	28	27	11	3	0.20199160287206752	0.2890193914688237	0.29739509924059393	0.21159390641851492	
3670000	-10664.162157224864	-9838.547702288803	-825.6144549360615	-9838.547702288803	2985.6255570608682	2.6232594232988173	2.63216740098074E-5	0.5838186978026778	2.5265353765667276E-5	1.915220604173684E-10	0.550647073606997	-778.4573062726475	5707.759268325554	15978.817203888559	662.3460688695707	1693.8365291726573	1276.5978814498408	3	38	13	13	14	0.19438548942217584	0.2890193914688237	0.31018898105732423	0.20640613805167632	
3680000	-10657.756660281535	-9829.729447769492	-828.0272125120432	-9829.729447769492	2473.2206903254623	2.4273981657439854	2.9152680690744985E-5	0.6663286080366961	2.7898376157553246E-5	3.444111183091569E-10	0.6939337798592512	-779.1729627317513	16044.706829667113	19612.08122778804	414.562772855322	406.21409126506506	2050.220987908684	37	5	1	5	33	0.18806214961694193	0.3077671501971451	0.31018898105732423	0.19398171912858883	
3690000	-10710.430572237783	-9827.345502073435	-883.085070164348	-9827.345502073435	5161.758181862617	2.3939385537904796	1.650899900858919E-5	0.5996890735994077	1.6604415157416856E-5	9.304711201695187E-11	0.5959245725313105	-830.2701604415294	25696.667782729568	14113.307581588282	27693.712086342086	13351.990160217096	2218.450064194425	6	16	24	2	33	0.1951054713001865	0.3058105259500154	0.2978619755381934	0.2012220272116049	
3700000	-10653.314718179305	-9846.17074812698	-807.1439700523235	-9846.17074812698	2308.904592988368	2.348306397284931	4.11011709840833E-5	0.5454707691835933	3.8056481694786275E-5	5.566650206729824E-10	0.5798082032195208	-761.4231543422287	15288.27377364586	13003.67222697714	1529.9463440944673	1321.2439098070822	1012.7459686742138	22	27	14	12	6	0.1864523242063591	0.3058105259500154	0.30651512263202074	0.2012220272116049	
3710000	-10630.100679008348	-9840.248491339182	-789.8521876691672	-9840.248491339182	3118.9063282486627	2.860791968100933	4.583941171719386E-5	0.5473088144251128	4.2754269568076605E-5	5.636745976572216E-10	0.5260472915324409	-743.7104623188555	7964.597214029501	7090.534400494877	830.9951641648222	2402.5394484073577	2032.318137877622	34	13	20	1	13	0.19419817484241358	0.2980646753139609	0.30651512263202074	0.2012220272116049	
3720000	-10602.664276271902	-9836.823286099063	-765.8409901728398	-9836.823286099063	1679.5631290027861	2.860791968100933	6.576784769580917E-5	0.5859057813003742	6.261341648463993E-5	1.3670344795147443E-9	0.5862226985381425	-722.0475144814083	5046.922520642302	6601.5891646605505	2312.1716249625747	412.1504103642327	886.44031356469	42	7	5	5	22	0.19419817484241358	0.3055968017011803	0.30651512263202074	0.1936899008243855	
3730000	-10603.68240250788	-9843.36833841056	-760.314064097319	-9843.36833841056	1820.699069195848	2.9207306797211645	6.410258072930337E-5	0.4327353969205647	5.9845700039858025E-5	7.14825585197357E-10	0.42747726382459	-720.0570289676616	5165.82856582808	478.06849177779134	742.9338553505653	858.6737304664225	985.4280409136816	49	11	2	9	10	0.19419817484241358	0.3055968017011803	0.30651512263202074	0.1936899008243855	
3740000	-10645.230307263113	-9863.536551349722	-781.6937559133912	-9863.536551349722	1287.4981868159387	2.4051080874582436	4.898346298770274E-5	0.4305571714518039	5.2937414275670665E-5	4.868170153385604E-10	0.4473831135648326	-740.0640025673587	5199.291235918573	3899.3410460143414	312.8765185343907	674.3568371070692	1032.4189019435673	52	1	2	9	17	0.19419817484241358	0.3055968017011803	0.3043963213562974	0.1958087021001088	
3750000	-10579.037112132917	-9862.68127407588	-716.3558380570373	-9862.68127407588	712.1962658111099	2.7263776125222985	9.937004405979901E-5	0.49356353204439823	1.0341667454016884E-4	3.154511451331509E-9	0.5652270442465904	-676.8426811548231	2461.483191623575	3003.2285642537927	669.293050765299	871.2984929859846	40.70362979812286	15	31	27	5	3	0.191040673744994	0.3087543027985999	0.3043963213562974	0.1958087021001088	
3760000	-10629.427314255421	-9865.458457635954	-763.9688566194669	-9865.458457635954	979.9768343432435	2.706290235421797	6.505424153695476E-5	0.4513056102938213	6.375202806144597E-5	8.528714071202125E-10	0.47318149918702923	-721.8068570724124	7349.305646735548	3310.654665631095	901.2069912738206	1513.5154455477923	94.74516607806952	28	26	19	5	3	0.191040673744994	0.3087543027985999	0.31857850421801864	0.18162651923838757	
3770000	-10640.66564048367	-9848.731207863304	-791.9344326203671	-9848.731207863304	1111.7169634056647	2.5293969914747683	4.8328420872494674E-5	0.41663906706034526	4.875851856774755E-5	4.0579184675715925E-10	0.42590049920591544	-746.9719194460292	8158.484189524307	7956.681002172603	5792.769684464602	2240.704176243934	66.94159482082462	22	20	9	27	3	0.191040673744994	0.3087543027985999	0.31857850421801864	0.18162651923838757	
3780000	-10622.673660517057	-9817.519140207845	-805.1545203092115	-9817.519140207845	1320.7045534243232	2.5293969914747683	4.0136753683949794E-5	0.6091412073125271	4.041744566170961E-5	7.470151121934828E-10	0.6665065860976477	-758.788741268762	9495.208753676212	16964.729515614854	1658.1184058395816	1906.024612987514	309.76736891010836	9	22	6	41	3	0.191040673744994	0.28843984602930406	0.31857850421801864	0.2019409760076834	
3790000	-10642.182631546453	-9830.700248016423	-811.4823835300303	-9830.700248016423	1778.0371599327702	2.616516788991739	3.0463256864432308E-5	0.6414319427891948	3.105966356302794E-5	4.086834400757479E-10	0.6728722835557309	-762.2655491304658	18380.329808978157	28222.649199468186	3093.024249606557	3605.0713226705784	18.37478543693776	24	3	47	4	3	0.191040673744994	0.28843984602930406	0.3394187627948877	0.18110071743081432	
3800000	-10626.564849198596	-9839.364622948695	-787.2002262499002	-9839.364622948695	1138.2659272645224	2.7801277210063544	4.621006133148388E-5	0.4813907893821899	4.9762819350333826E-5	5.148546867245826E-10	0.49475436977185894	-742.0188010163092	7910.137230908658	12297.277629581406	4250.950734841365	1570.4674831121552	49.34980709633428	11	18	24	25	3	0.1866589785435865	0.2928215412307116	0.3394187627948877	0.18110071743081432	
3810000	-10678.392161077778	-9843.468428565544	-834.9237325122347	-9843.468428565544	1984.743642915927	2.5402434878963924	2.6528468662925638E-5	0.5733972831576274	2.7712007273694754E-5	2.1575916282717555E-10	0.5539818775321727	-789.8660376176149	18995.085153101547	6551.141373105231	2369.945112345211	1599.403230179913	11.351181713228225	37	4	31	6	3	0.17658611520434253	0.3045101832227887	0.3035369961005214	0.2153667054723474	
3820000	-10728.089433399367	-9851.295699378512	-876.7937340208562	-9851.295699378512	3542.631656117013	2.487685060154803	1.578450658434964E-5	0.4901788672808431	1.581246913381428E-5	4.5295802685500485E-11	0.46172475778993527	-827.2299260852027	20693.95359496066	26701.07132362291	2982.8784228683753	5319.3182083299125	60.02110268461426	26	21	29	2	3	0.20744221880091676	0.29158078682925437	0.3035369961005214	0.1974399982693075	
3830000	-10708.241972451664	-9831.469617927089	-876.7723545245757	-9831.469617927089	3446.1296215060866	2.669750150290972	1.5976543576882542E-5	0.5384323960370458	1.679386900461738E-5	6.753687398497685E-11	0.5277660238067982	-828.5568674276745	18425.49730735766	22410.42074271726	3362.147269388936	3262.1863928715106	164.8147206478947	20	30	16	12	3	0.20986125439790418	0.2939442705517383	0.29875447678105005	0.1974399982693075	
3840000	-10683.693843010486	-9836.747277150454	-846.9465658600315	-9836.747277150454	2305.908045182073	2.457785742267497	2.4675253978449752E-5	0.5663804387318416	2.4284208351630267E-5	1.9475915567667383E-10	0.6128763747866369	-800.6380654494785	19291.544145514505	11029.740830567549	3607.3903026923413	2042.7088442013985	26.414611922655666	32	26	19	1	3	0.20555143486278948	0.2939442705517383	0.3072291535113911	0.19327514107408122	
3850000	-10723.221343269724	-9842.694266781757	-880.5270764879682	-9842.694266781757	3576.5344408028914	2.457785742267497	1.6225815953759103E-5	0.5142164418431038	1.704859915817084E-5	6.013585525552823E-11	0.4770767269362526	-830.5524665013146	29166.713459808532	31474.071265059993	3726.636315187386	4931.304796243218	75.26001446547355	11	39	6	22	3	0.1969193226258949	0.29275613137003803	0.3084172926930913	0.2019072533109758	
3860000	-10697.544027488857	-9833.158556464314	-864.3854710245424	-9833.158556464314	2689.908659725846	2.6480969125761016	2.0540822941907852E-5	0.5742769138972403	2.033271297197332E-5	1.1695816226717025E-10	0.5567714816073059	-812.5291984273351	23974.34742018318	7675.30231462812	32205.303698563337	2199.1053819698886	17.137694767309082	27	17	4	31	2	0.19364800667944387	0.29275613137003803	0.30785648939212895	0.2057393725583892	
3870000	-10652.979507883969	-9829.424791010459	-823.554716873511	-9829.424791010459	1711.2889232288978	2.7798315109968486	3.151911819502514E-5	0.6466026501707609	3.06788991634485E-5	2.841907324318045E-10	0.5897326926192457	-774.6082036478001	14960.011650748529	22662.64831443855	13258.503558500897	1919.8939510297325	55.653337093182145	3	17	29	29	3	0.19364800667944387	0.2956414486963329	0.30785648939212895	0.2028540552320943	
3880000	-10653.03697800698	-9837.50546049658	-815.5315175103981	-9837.50546049658	1675.748363618976	2.7293227893817784	3.4116375943353295E-5	0.5760943298537631	3.451772963410611E-5	3.6645649694138627E-10	0.5756125196204843	-767.2917294633937	14247.05171514595	26751.167106593115	6327.353384108578	1962.5675493929564	95.13583271015558	27	2	27	22	3	0.19364800667944387	0.2956414486963329	0.30904557479598893	0.2016649698282343	
3890000	-10643.714860994196	-9845.709594708524	-798.0052662856732	-9845.709594708524	1447.3823528907817	2.655773935164874	4.0303868196006986E-5	0.5749763165842735	3.9726064664038805E-5	4.965121758582672E-10	0.5857629496545411	-753.6994354622922	15658.26031114485	4360.061213277794	2785.873606668744	1325.9487573239871	18.739776302347153	32	20	7	19	3	0.18653149991731294	0.3113720249731185	0.30904557479598893	0.19305090031357963	
3900000	-10619.368870309012	-9830.761322409528	-788.6075478994843	-9830.761322409528	1300.0405589021948	2.7700653586279596	4.317598087433465E-5	0.5579762371065561	4.404889975299057E-5	4.859813292751967E-10	0.5492402654333777	-743.0025740677205	12813.80350065283	11323.0778560921	4776.338612495573	1374.7597889662823	1.2497409543785745	13	17	23	25	3	0.18259257339723844	0.30981367909008634	0.3060182562745316	0.20157549123814364	
3910000	-10613.136838309434	-9830.451796249261	-782.685042060173	-9830.451796249261	1309.7879159873175	2.6297347844383223	4.336651333679879E-5	0.6067916561075167	4.450278029779124E-5	6.995477512930922E-10	0.6353548531477904	-736.4990563395677	12474.40285280701	10981.557652111325	1173.0082593152067	2366.646599323681	2.461025928977544	34	11	32	1	3	0.18462711603848325	0.30777913644884153	0.3060182562745316	0.20157549123814364	
3920000	-10638.03535512535	-9834.124704425274	-803.9106507000752	-9834.124704425274	1596.894052782508	2.5676092492466545	3.6846817216328035E-5	0.5775359664350576	3.546361853580938E-5	3.821895798196737E-10	0.5793921279901677	-757.9484359043526	16513.99070498159	10274.51508900716	2989.778949341996	2071.461055611125	3.4196596832919717	26	13	14	25	3	0.18462711603848325	0.30864096951357317	0.3050509010497033	0.2016810133982404	
3930000	-10609.84802466248	-9824.327452664742	-785.5205719977388	-9824.327452664742	1418.4282879738746	2.6279230764633903	4.2482089198725735E-5	0.5683693162914413	4.138649984226638E-5	5.720154770512775E-10	0.6004700722241528	-741.5075871706483	13892.74956258479	1884.2456822437932	2149.839197352036	1864.1272478726435	1.2272638748352855	39	4	8	27	3	0.19859095802567345	0.294677127526383	0.31410855936705206	0.1926233550808916	
3940000	-10767.624799797723	-9852.824722707246	-914.8000770904773	-9852.824722707246	5377.918330250776	2.5379935608861874	9.774958412736252E-6	0.5895240771472754	1.0218347865620496E-5	2.4018717244761222E-11	0.5189554750996973	-861.7769823249672	55121.340321640135	51216.34189603615	14282.948872177825	7686.213444095491	4.322909963864158	33	8	14	23	3	0.19178721348070335	0.3014808720713531	0.31410855936705206	0.1926233550808916	
3950000	-10750.07187566142	-9842.661291414011	-907.4105842474086	-9842.661291414011	4638.312810633609	2.6747796499164633	1.0970823779849012E-5	0.46528922881695506	1.1603101574475053E-5	2.058506032512827E-11	0.428311227732657	-856.2297238090333	47991.0937690393	31806.859874645426	6922.107740463553	6877.650245224003	18.136872206936605	3	39	29	7	3	0.1887412276336818	0.3014808720713531	0.31410855936705206	0.19566934092791313	
3960000	-10669.376174256618	-9846.180709926746	-823.1954643298715	-9846.180709926746	1863.7796688692583	2.5765835275628075	2.9479701324818112E-5	0.6578408393602794	3.1323005282296456E-5	4.111286106559301E-10	0.6807140463389909	-775.3176301908311	13560.876823476934	20211.315904980613	2166.5116944633933	2765.6685178120056	348.6095310567087	24	15	25	14	3	0.1887412276336818	0.3173680515608216	0.31069809288845457	0.1831926279170421	
3970000	-10687.30573861484	-9852.305868369045	-834.9998702457946	-9852.305868369045	2142.716725587022	2.532701863579367	2.43231385390684E-5	0.5434786476974338	2.5593604019481046E-5	1.5643320721074287E-10	0.5087762404627029	-789.4362323583265	18268.21623366145	3638.365010429714	3566.200499802039	2370.6143712325857	48.18124396838731	40	6	16	16	3	0.19108530874489393	0.3150239704496095	0.31069809288845457	0.1831926279170421	
3980000	-10690.50619610055	-9852.346473741585	-838.159722358966	-9852.346473741585	2493.0940826929605	2.6221932224255275	2.011812375215534E-5	0.42921996417234715	2.2053535544970973E-5	7.726154177410986E-11	0.4342810317178105	-796.759972637785	17854.343709442186	2098.317640423397	2726.986979795903	46.675826990769544	66.8764558907793	41	4	33	1	2	0.19822812220267058	0.3052040125842669	0.31337523729602057	0.1831926279170421	
3990000	-10690.317444169323	-9831.540104647538	-858.7773395217844	-9831.540104647538	3079.916111565103	2.6221932224255275	1.5605150903922398E-5	0.6061492862989346	1.7942313549471562E-5	1.1118205507829555E-10	0.6306230728965283	-811.5982345846948	31187.6975406155	1522.7924636164169	2555.620043594677	3253.604863626643	161.53093116273777	40	1	15	23	2	0.19822812220267058	0.30733937761813274	0.2924234254267081	0.20200907475248872	
4000000	-10668.428825068451	-9845.01739726834	-823.4114278001107	-9845.01739726834	1803.2475377380968	2.6221932224255275	2.904399003794365E-5	0.5741628635778048	3.133228561984727E-5	3.293366924485919E-10	0.5998933081139537	-777.6956118847102	18470.94732162897	8504.285617567699	1414.868832201873	2017.7988368896379	78.65165830443803	40	8	27	4	2	0.19737770544873195	0.30818979437207134	0.2924234254267081	0.20200907475248872	
4010000	-10659.16527552439	-9844.061065725968	-815.1042097984222	-9844.061065725968	1677.5485896160824	2.6221932224255275	3.268161913194098E-5	0.4534726883649691	3.41660086960594E-5	2.673607085646176E-10	0.49949158586999143	-770.3214096145254	9046.595239551596	7358.352270567818	2925.120672462074	2690.939667976467	29.281104376788605	20	24	16	18	3	0.19737770544873195	0.30818979437207134	0.2924234254267081	0.20200907475248872	
4020000	-10677.141314599006	-9847.560169242668	-829.5811453563387	-9847.560169242668	1977.340734137168	2.6114070561466702	2.6978056811269164E-5	0.6805990988496748	2.7610289687391308E-5	3.804359633147529E-10	0.7687560819282162	-781.7112002551246	20674.253753238438	13787.184765631728	2751.833101851097	3235.0423599851806	16.74218693567784	3	39	17	19	3	0.19737770544873195	0.2983611042529352	0.30130917502483007	0.20295201527350287	
4030000	-10684.225429864471	-9832.650103061802	-851.5753268026695	-9832.650103061802	2627.8215439022106	2.7971762801992908	2.169781956734154E-5	0.5817151432910151	2.119240640972493E-5	1.4942895017565606E-10	0.5920534819157658	-800.4739608094844	12581.037071172894	37074.32210146595	15518.60875747238	3924.8215131295865	16.588778695793813	12	14	16	36	3	0.17704499417325584	0.31700523200293335	0.31076860086378183	0.19518117296002913	
4040000	-10693.51684803691	-9812.653573310152	-880.8632747267593	-9812.653573310152	3160.2990830016324	2.5643282805270036	1.5427465069305613E-5	0.6600625776307564	1.774388140219533E-5	9.129350978081773E-11	0.5994357599325489	-830.4969303864341	8410.555733639663	22373.11256196662	13678.585759734999	5990.769211724758	87.50486536909808	1	30	12	35	3	0.17291545715431983	0.3120641374092995	0.31076860086378183	0.20425180457259892	
4050000	-10705.624383477141	-9858.956101015146	-846.6682824619938	-9858.956101015146	2170.9975720118687	2.7465831908591025	2.579680350968462E-5	0.5691713380822951	2.6539350748241545E-5	2.5542411908608193E-10	0.6056379499909447	-796.4780339910474	15864.551498426228	15412.791675515593	21308.6019587609	5101.967621776343	70.8106332663695	17	24	5	32	3	0.18945643709310678	0.3120641374092995	0.31076860086378183	0.18771082463381197	
4060000	-10704.1350861826	-9839.071012038521	-865.0640741440775	-9839.071012038521	2772.6724024836262	2.6218863234788308	1.8334340846952802E-5	0.6110155430138007	2.0217140303923847E-5	1.661608975611593E-10	0.6796982215983719	-815.9225187457672	30452.391360714177	15883.375804141524	9397.667935588168	3090.799272725027	18.54113765469016	17	8	33	20	3	0.18715877691702412	0.3120641374092995	0.31076860086378183	0.19000848480989463	
4070000	-10682.465310548918	-9830.113513899016	-852.3517966499027	-9830.113513899016	2327.2309788175853	2.695830226785201	2.3253139385658427E-5	0.616515417299059	2.5207927496018205E-5	2.475920038112993E-10	0.6864385356490134	-802.6340100805803	31385.954910469063	10720.449162183928	3620.1301570762407	6562.683950884086	131.57732833528337	16	30	30	2	3	0.1869586382723265	0.31192876514276024	0.295217717496327	0.20589487908858634	
4080000	-10621.343576489964	-9840.648288133409	-780.6952883565549	-9840.648288133409	988.56583214871	2.6685339203471585	4.9625978079966275E-5	0.5723148371618175	5.593790703105337E-5	9.854972488612235E-10	0.5733666133740668	-735.8282738845234	7617.981664181731	8425.996194976853	4668.233644505499	1235.7122564125661	475.3172977435048	34	8	14	21	4	0.1869586382723265	0.31192876514276024	0.295217717496327	0.20589487908858634	
4090000	-10583.001163621646	-9844.395098906441	-738.6060647152041	-9844.395098906441	707.7177954714736	2.3349531218818127	8.216933939773818E-5	0.581660059979712	9.030034332314098E-5	2.6067089413389397E-9	0.5844023188483293	-698.1560463927495	4590.204383598299	1321.1488863467398	751.5923785538093	1286.3373565914178	91.03370279517972	51	5	8	14	3	0.18697700359870104	0.31279745174969664	0.309971482698733	0.19025406195286948	
4100000	-10601.801432842833	-9830.005315751376	-771.796117091456	-9830.005315751376	1515.3679713057954	2.356838813575303	5.9069527318749084E-5	0.6778862081903411	5.8487473753796214E-5	1.6868162125448516E-9	0.7195700803011864	-725.5964797256748	5467.9875659208265	9488.531319495303	5996.396125241467	944.0075754771851	1363.2881370692237	28	8	9	13	23	0.18697700359870104	0.29666171410267594	0.3198330454339582	0.19652823686466497	
4110000	-10597.966918767865	-9835.455441579772	-762.5114771880922	-9835.455441579772	895.0992200228714	2.4221934145392785	6.37472656357788E-5	0.6052961731305075	6.506717375062857E-5	1.7880107946313126E-9	0.6377397220096255	-719.4752852145951	6522.456660653942	8602.035038476262	1235.7112455000388	967.535247173157	74.83319029283558	26	20	23	9	3	0.18624824034312312	0.3101384722875597	0.31183354923251255	0.19177973813680477	
4120000	-10586.317663371407	-9844.488065146777	-741.8295982246285	-9844.488065146777	647.0476547999316	2.741168883041935	8.037751014247277E-5	0.674273567019791	8.20066557058737E-5	3.113548285467661E-9	0.7047484342802761	-698.6448886415847	4681.886892151159	7506.219364659207	1242.521997142118	1170.0204901680304	17.509083407864434	17	27	11	23	3	0.1893287273933031	0.30737481124148686	0.31151672322840546	0.19177973813680477	
4130000	-10661.228980307771	-9857.451741495195	-803.7772388125752	-9857.451741495195	1260.8594306155267	2.4744520300770705	4.028181988728757E-5	0.803985372575001	3.927228876472484E-5	9.775799472397478E-10	0.8227779272293169	-757.4047495218131	15082.762156192368	14666.911857527557	2491.2469131722355	1386.1892245638214	25.82659061633464	9	33	19	17	3	0.1893287273933031	0.3084581859733986	0.31151672322840546	0.19069636340489304	
4140000	-10800.874843908363	-9850.441251985194	-950.4335919231681	-9850.441251985194	6482.920107016447	2.422303038719217	7.66329305014024E-6	0.6077855377625561	7.298537204774595E-6	2.2437142341393046E-11	0.6216158653145017	-897.6195870110389	47270.42290890383	32251.207619913315	11384.597776328608	11878.211961345656	28.492153262196098	54	4	19	1	3	0.1893287273933031	0.3084581859733986	0.31151672322840546	0.19069636340489304	
4150000	-10836.002268317256	-9845.568489033345	-990.4337792839102	-9845.568489033345	10428.763476637425	2.703250978731726	4.65076388391765E-6	0.5094229348556831	4.494617212609191E-6	6.4276716386890684E-12	0.5677454968800402	-936.4379715082806	103256.92372622772	31827.955959407427	18652.345578857596	11253.920520409558	105.3992818344537	48	2	6	23	2	0.1893287273933031	0.3084581859733986	0.31151672322840546	0.19069636340489304	
4160000	-10745.60099723308	-9850.569762686164	-895.0312345469162	-9850.569762686164	4174.923893653923	2.287626522142607	1.2911178853347994E-5	0.5299062038713821	1.1826011409732588E-5	5.840017866409778E-11	0.6059623243731214	-846.1536934072327	34251.12808163542	1248.378729932163	3701.700412763564	4979.428200956436	28.01971756796626	51	1	6	20	3	0.1893287273933031	0.3022874595867503	0.31768744961505374	0.19069636340489304	
4170000	-10789.680510598548	-9856.937634622229	-932.7428759763195	-9856.937634622229	7704.829899801826	2.620859781457933	9.898615633908771E-6	0.4320992122298861	9.740684154610776E-6	1.8087458287587637E-11	0.4517490672081911	-880.4181332354403	57631.75736568682	17973.00092658787	8167.148049562749	12462.063554892167	3915.923665870562	39	8	29	3	2	0.20960889949291803	0.3022874595867503	0.29740727751543883	0.19069636340489304	
4180000	-10769.051632239018	-9847.539892243785	-921.5117399952326	-9847.539892243785	5431.76470783166	2.604868026814699	1.0786142794583957E-5	0.5082481002707493	1.0429303810156523E-5	2.6946253499152602E-11	0.5238211693654694	-871.8158088848156	36596.02003104961	18784.5691769819	4721.226353839712	5161.149752621778	749.8070331601348	34	26	3	16	2	0.20960889949291803	0.29297521528945547	0.30671952181273365	0.19069636340489304	
4190000	-10722.197612466445	-9844.06025802278	-878.1373544436648	-9844.06025802278	3949.972883362623	2.4856804277964053	1.712640805322561E-5	0.43736824359871174	1.738716353860738E-5	5.951938811375406E-11	0.44970593310010265	-829.4606856380171	17428.713371736478	33146.069383062364	3751.8285132152537	2746.510374302367	859.0870920322313	45	3	16	15	2	0.20960889949291803	0.29297521528945547	0.2932760013747373	0.2041398838428894	
4200000	-10715.28042049121	-9865.590341706122	-849.6900787850891	-9865.590341706122	3000.91583719846	2.4856804277964053	2.2663015492945207E-5	0.565076329105476	2.3502746303358518E-5	1.8661802913646248E-10	0.6082250806316073	-802.4236495545731	20485.42481916423	14893.62955524	1422.4177478793663	1926.8645221190022	1582.3228854617512	27	25	8	13	8	0.21174793769920783	0.29297521528945547	0.29113696316844745	0.2041398838428894	
4210000	-10680.454716425882	-9844.721032769046	-835.7336836568355	-9844.721032769046	2656.9109753394887	2.7240146203222464	2.869909870075741E-5	0.5973842979180282	2.8617048969039385E-5	2.464614307075288E-10	0.5705706915752419	-786.0692534244927	7070.196292448164	15871.974482404372	11014.427428963856	596.0214449949863	2023.3433945525446	17	22	15	8	19	0.1997789911374961	0.29292144708924406	0.30406044076591837	0.20323912100734168	
4220000	-10733.709449076283	-9860.343288447046	-873.3661606292362	-9860.343288447046	3660.289207147849	2.7240146203222464	2.0505739909092116E-5	0.6282692211955185	2.0608573724909313E-5	1.6871106636426655E-10	0.633566042434099	-822.358767839176	15632.400204986767	17175.27617319848	25594.354974271602	4252.595881865099	1690.7065224848136	31	18	1	27	4	0.19564743226405565	0.2970530059626845	0.30406044076591837	0.20323912100734168	
4230000	-10692.357426164228	-9872.247816678226	-820.109609486002	-9872.247816678226	1562.4659744099022	2.6859065065026115	3.33572979440833E-5	0.48006589455308885	3.4617272486990576E-5	2.380273272978441E-10	0.47249942738705764	-775.0849562944055	9550.283439413668	7983.602411588439	2855.927301872391	2565.0914815114807	138.89315895949008	46	4	1	29	1	0.19564743226405565	0.30997302934938553	0.29979004974919843	0.19458948863736059	
4240000	-10659.79548467122	-9843.012831439353	-816.7826532318669	-9843.012831439353	1628.4738390721227	2.774625862440439	3.674103876202036E-5	0.48490737562154523	3.7686949040244596E-5	3.7083074867310266E-10	0.5247379653846583	-771.6249641518982	8923.003512311792	6229.849442916672	4523.309101629261	2721.4323645892778	185.46518615723292	39	9	7	23	3	0.19564743226405565	0.30997302934938553	0.2947880003090657	0.19959153807749327	
4250000	-10721.360264754929	-9849.709285195027	-871.6509795599021	-9849.709285195027	2983.9774868409677	2.7459099921637007	1.731286442693452E-5	0.6168394206504305	1.8291808645177873E-5	1.1195031455809399E-10	0.6221704059312722	-822.3138109702664	17045.94106528144	24939.004052975153	5053.255657095654	4431.3649683639815	22.99971754731547	38	5	8	27	3	0.19112788223171007	0.28934428530468964	0.3106521528554131	0.20887567960818737	
4260000	-10841.099415142	-9844.669407914505	-996.4300072274939	-9844.669407914505	12414.551189424401	2.4534245740152967	4.44429281998019E-6	0.573540117353719	4.49868260330158E-6	6.429163162084584E-12	0.5749838740936651	-941.5198557682454	106848.01544307348	93035.01070690554	14157.638884382875	8468.066775171385	767.0902408431689	27	20	15	16	3	0.19112788223171007	0.28934428530468964	0.3106521528554131	0.20887567960818737	
4270000	-10800.8543654589	-9835.870855883864	-964.9835095750345	-9835.870855883864	10311.829302900203	2.6416095387212386	6.26592180656273E-6	0.5662972656538301	6.342142328523926E-6	1.38952763963575E-11	0.5798137189566888	-911.3405200398691	60503.79918451645	15920.776533112261	29043.857762942465	8845.58649777263	1300.9862898611705	42	1	6	29	3	0.1998633376683065	0.2897090319500256	0.3123902056984898	0.19803742468317825	
4280000	-10828.791675417771	-9863.034308046155	-965.7573673716159	-9863.034308046155	11210.909965721747	2.4959672869523186	5.017942243777766E-6	0.6700924112625102	5.23466902470775E-6	1.0920257320591373E-11	0.6407378736305485	-910.8261917045342	82127.78373108148	82237.88624212904	12278.89955575004	10281.172288980559	21.094346484430112	3	41	7	28	2	0.1998633376683065	0.2897090319500256	0.3123902056984898	0.19803742468317825	
4290000	-10797.203808957916	-9840.697619243634	-956.5061897142815	-9840.697619243634	10232.265584352273	2.5713993461658733	5.431022373188259E-6	0.43654152248027533	5.613992678527328E-6	8.199548614381038E-12	0.5028453059986437	-903.5315909252307	19157.749252753954	56471.181775537516	11448.116402017713	10848.402216075898	208.15148382997862	13	35	16	14	3	0.1990349451647167	0.29481543480101424	0.29819953843147234	0.20795008160279688	
4300000	-10775.605698258283	-9832.298381874012	-943.307316384271	-9832.298381874012	7960.553184689788	3.0605870356713165	6.938059061718996E-6	0.5270524481301387	6.9471534036259334E-6	1.5491023246215394E-11	0.5706940459296667	-888.3048213973789	85254.4056340893	67595.6702372843	6536.603137427177	12884.77902036414	72.83456465618148	40	4	19	15	3	0.1990349451647167	0.29481543480101424	0.2982639270750623	0.20788569295920695	
4310000	-10844.177253559223	-9843.577145330113	-1000.600108229109	-9843.577145330113	14019.48166975634	2.8202220922459142	3.818649150077228E-6	0.46079207684784695	3.914025987834901E-6	3.167226639761393E-12	0.46740856846544515	-942.2888030278552	119856.4640912024	142342.3083111764	114041.81348816238	13970.624450321495	266.49758168107144	10	21	19	28	3	0.1990349451647167	0.29481543480101424	0.2982639270750623	0.20788569295920695	
4320000	-10825.2049620514	-9846.906130187175	-978.2988318642248	-9846.906130187175	11217.871766510929	2.5892367937762995	4.975338105350696E-6	0.6056856372601143	5.3271825825955964E-6	9.088854253472734E-12	0.6138179126944827	-918.6857608676071	339272.4298528069	180121.38283821856	82779.37045496993	11469.150088631472	965.9050028381655	1	3	39	35	3	0.1990349451647167	0.29481543480101424	0.2982639270750623	0.20788569295920695	
4330000	-10710.647671561399	-9842.033217730834	-868.6144538305658	-9842.033217730834	2877.44788371699	2.5892367937762995	1.7303547041954243E-5	0.5799833153683345	1.8939996047417095E-5	1.2549794806288973E-10	0.6420505155744329	-814.8772845538002	18222.38229380703	63127.35886595308	4817.243611545566	8884.267266842202	318.9516742371449	22	12	40	4	3	0.1990349451647167	0.2980698002267856	0.3078151840701498	0.19508007053834805	
4340000	-10717.203061419154	-9837.507368038567	-879.6956933805872	-9837.507368038567	3626.6557447827654	2.5892367937762995	1.818397429058655E-5	0.5731445610423106	1.705145786607098E-5	1.143389150485412E-10	0.6350457599055943	-831.2994701787375	38640.671246942475	3307.311522693928	2883.2223170383386	4830.893415861712	186.1958410855591	35	16	16	11	3	0.1990349451647167	0.2980698002267856	0.30124231701239745	0.2016529375961004	
4350000	-10732.324007383253	-9838.061883077542	-894.2621243057118	-9838.061883077542	3883.781151190917	2.5892367937762995	1.533353357133106E-5	0.6720944074460806	1.3831168252481836E-5	1.0595070527902138E-10	0.7800620299778086	-844.470687527457	33816.01835805437	14137.863862884857	6695.574045592696	4562.258572746368	866.1659929272431	27	14	17	20	3	0.20161380737421444	0.31148186686004725	0.30124231701239745	0.18566200875334096	
4360000	-10831.18648161534	-9833.609290852453	-997.5771907628855	-9833.609290852453	13871.454290450216	2.5739627609782465	4.738502283653602E-6	0.642917841220943	4.510747696542977E-6	1.0516114990152379E-11	0.7395635564610986	-941.5013251780542	105039.25936679274	73111.22972030782	23655.354433124805	12509.314225248681	5263.49031310252	38	1	26	13	3	0.17498697453082102	0.3133492670779488	0.2993749167944959	0.2122888415967344	
4370000	-10787.768075276781	-9837.929771328772	-949.8383039480092	-9837.929771328772	8410.701732564828	2.750289039899813	7.226299110061919E-6	0.7304554114520505	6.944945316491979E-6	3.1902984522753537E-11	0.8137365266217502	-897.1590715957428	56825.19953042421	17357.709510860645	8831.616099611434	10452.391084621995	553.6644464642354	38	16	2	22	3	0.17605485721879696	0.3122813843899728	0.31036483138982923	0.2012989270014011	
4380000	-10812.4314073861	-9834.626246984293	-977.8051604018077	-9834.626246984293	11241.529723605345	2.732354279248424	5.7137366467964585E-6	0.6185836111732262	5.436984508971291E-6	1.377663689887109E-11	0.6721982651822782	-923.0060949261541	93898.4796238092	30876.258674169476	16212.317704296458	15102.62813971713	3100.355484880438	35	11	21	12	2	0.19586828422128758	0.3179428010059323	0.30470341477386975	0.18148549999891048	
4390000	-10795.153522930961	-9836.120776732248	-959.0327461987132	-9836.120776732248	9013.500375281801	2.608086235670734	5.81743462846717E-6	0.46372652081924276	6.378292474034786E-6	8.75037989222655E-12	0.49208482152705735	-906.2055222731921	67745.71010943853	34558.6857512497	21833.73052057253	7788.455462105762	71.67561822517824	38	3	13	24	3	0.19586828422128758	0.3179428010059323	0.29447521795189646	0.1917136968208838	
4400000	-10777.84167017696	-9848.089197341462	-929.7524728354992	-9848.089197341462	7233.638679550049	2.718594396531046	8.243620001662863E-6	0.4711230963639047	8.920476145328268E-6	1.9413970269990532E-11	0.5283753809131897	-877.2411702390068	23822.907401135883	58358.21915908064	21896.74377714137	4160.359554200607	1247.5677379891838	15	18	23	22	3	0.2082434124784236	0.3155021410565217	0.28685247150240034	0.1894019749626545	
4410000	-10723.864523043141	-9833.903605033385	-889.9609180097559	-9833.903605033385	4063.139166820198	2.6798473458243093	1.308666416228484E-5	0.45464405595493596	1.3767926350446426E-5	5.0046071342355636E-11	0.5154971448789314	-838.6397369791716	11963.396799304104	41068.78256833689	10712.40944280289	5967.719716997111	183.69574412878765	12	16	16	34	3	0.19220783224565294	0.31559416465510687	0.30491431385389867	0.1872836892453416	
4420000	-10663.1830642072	-9837.16139892771	-826.0216652794893	-9837.16139892771	2059.294063339177	2.5574222936399726	2.5474260084007947E-5	0.5235429329244439	2.7215263785816384E-5	1.8565253737909471E-10	0.538127507011401	-777.3880077951616	14201.416032542118	28022.07192281665	5508.819684719971	3125.155523669668	26.388087230642746	19	11	24	24	3	0.19077821310459878	0.31559416465510687	0.30634393299495283	0.1872836892453416	
4430000	-10674.483130772138	-9847.999343654925	-826.4837871172131	-9847.999343654925	1960.5317590460822	2.5574222936399726	2.8092605740247676E-5	0.5648842285738519	2.8121339212090563E-5	3.1946176823403544E-10	0.6269042440804381	-778.4061441337176	5721.9045945346	19697.755683511485	7353.082108540353	2466.646967941564	33.093830821319585	9	18	25	26	3	0.19172487526270302	0.321367514884932	0.29041896102136877	0.19648864883099634	
4440000	-10645.063561054472	-9832.152317587992	-812.9112434664804	-9832.152317587992	1744.4685141853834	2.581997704150974	3.207866654142973E-5	0.5160791702880339	3.148078755628499E-5	3.161477101506193E-10	0.5893133677801445	-764.5877824977134	6751.6415347596685	12496.943634650857	17909.942608456706	3425.253156408208	2.8769226567787403	6	27	7	38	3	0.19172487526270302	0.2967161001805	0.31184838282142796	0.19971064173536918	
4450000	-10681.729830527309	-9851.657346481941	-830.0724840453669	-9851.657346481941	1950.338596386583	2.581997704150974	2.7974028438693417E-5	0.5099082713422483	2.8704558861585693E-5	2.0478364793002277E-10	0.5255271398794682	-784.406379664689	15834.943532253626	12453.634884153484	2886.699782884962	1745.6035871523607	27.01932201861833	31	13	31	3	3	0.20773402838780575	0.2967161001805	0.30131820921253727	0.19423166221915714	
4460000	-10629.287379870451	-9852.936279143496	-776.3511007269559	-9852.936279143496	1129.4438654411385	2.581997704150974	4.8607743259384375E-5	0.3905569572788161	5.186916736173973E-5	3.999737739745418E-10	0.4115642844765019	-736.994069427756	10670.925032035675	1768.4970436335452	1456.7393631794257	156.1605357330812	79.20077205473967	30	17	32	1	1	0.19983675480534357	0.2967161001805	0.3092154827949995	0.19423166221915714	
4470000	-10664.20077244913	-9833.44886456897	-830.7519078801603	-9833.44886456897	2086.5002566105304	2.7031058102883536	2.4856796907541235E-5	0.4738661536801994	2.6620373529990565E-5	1.6789128954736432E-10	0.5161527201079578	-787.6479297534264	17847.49366303485	19094.34194853701	3221.51571443031	84.93510904412437	11.981296986832982	23	18	37	1	2	0.19983675480534357	0.29973080730059876	0.29568909420326706	0.2047433436907908	
4480000	-10705.039895820006	-9839.339624057973	-865.7002717620331	-9839.339624057973	2842.6633204793375	2.7633210999459106	1.660049419894775E-5	0.5732198577222527	1.7973371220791986E-5	1.2529562345726232E-10	0.6500606550393297	-822.2541804514998	31314.096944889734	6368.1336835356005	4551.813328627978	65.47817687130443	21.86080695720426	38	18	22	2	1	0.18277843976575647	0.3024809943233777	0.31274740924285416	0.20199315666801188	
4490000	-10769.085464914095	-9844.407514092421	-924.6779508216736	-9844.407514092421	5343.5821537596275	2.5184705107392227	9.852237620439789E-6	0.510600859047614	1.0553682483529748E-5	2.8640692085174322E-11	0.5526724665254878	-873.4457010043047	66747.32491629521	16123.313074914035	6826.7078898580085	7466.67143930274	131.53416028470596	27	39	4	9	2	0.19085746396584502	0.3024809943233777	0.30991547444465806	0.19674606726611943	
4500000	-10777.379031666078	-9835.743207713043	-941.6358239530339	-9835.743207713043	7241.601685835191	2.5184705107392227	7.738399726189383E-6	0.3978503532769702	8.24218255144255E-6	1.17064660972842E-11	0.41435676870416344	-889.1827104153463	75776.76450973589	26003.465136322397	11959.759192294352	10788.828229469942	449.1468800308605	32	16	21	9	3	0.19085746396584502	0.3024809943233777	0.30991547444465806	0.19674606726611943	
4510000	-10745.60441780339	-9841.637028972256	-903.967388831133	-9841.637028972256	4669.991777690256	2.468513816301957	1.0428841903328778E-5	0.5566855231036725	1.151105752449761E-5	3.753797674565505E-11	0.5783126169385299	-854.4827531874057	34108.78892364509	5969.556255060939	6574.1367011371485	6869.031465748152	161.21215395473436	45	14	3	16	3	0.19225430775664354	0.2989969843491951	0.3204604995728281	0.18828820832133353	
4520000	-10758.904290549113	-9840.36160912924	-918.542681419873	-9840.36160912924	5372.842020249136	2.6530692664973246	8.81938091128873E-6	0.5385744771264656	1.0051362357457226E-5	2.914961466488805E-11	0.5663658297307591	-867.1540580040164	34645.604357562865	20174.39189723919	16478.419197788357	8156.2736862999045	67.06002093632694	34	13	6	25	3	0.1988992415159349	0.2989969843491951	0.31333900308740753	0.1887647710474627	
4530000	-10771.792087340316	-9837.0025667351	-934.7895206052166	-9837.0025667351	6668.372240930142	2.6530692664973246	8.25105416022974E-6	0.57002017506555	8.897897696962438E-6	2.7562144253026474E-11	0.6169315860572153	-881.3701437468853	48122.36838737409	31719.661387684195	30470.679415955095	9332.576333893443	367.88666499199206	32	4	12	30	3	0.18893865137917942	0.30895757448595057	0.31333900308740753	0.1887647710474627	
4540000	-10793.849604016421	-9840.909261725172	-952.9403422912499	-9840.909261725172	6946.799919509914	2.7435286764871853	7.203656709362216E-6	0.5792433863133157	8.391826440142478E-6	2.3500335673671955E-11	0.6529092373441463	-897.2130589605374	78412.83313298947	45100.326107858265	39009.51443507995	13894.456501233552	6095.782034811107	18	16	14	11	22	0.1851917420010472	0.30895757448595057	0.3123989437105965	0.1934517398024059	
4550000	-10801.972170311237	-9835.522356074089	-966.4498142371484	-9835.522356074089	10685.52255652722	2.4869740420366884	6.325075730500987E-6	0.5403694264998296	6.436050311300676E-6	1.2936484328414627E-11	0.5900845804568884	-911.6686831196532	91068.58189602263	29760.596875031006	31186.29653864791	13539.317315329386	1024.1716941929058	19	7	31	21	3	0.19422728596289968	0.30895757448595057	0.30336339974874404	0.1934517398024059	
4560000	-10746.687359747792	-9830.46043013275	-916.2269296150403	-9830.46043013275	5508.785359443063	2.4254652795044165	1.1306746466856692E-5	0.543336220601382	1.1339651820343824E-5	3.533903813150718E-11	0.5202868970357117	-864.4392849298281	36538.739874119936	48353.49989934765	6832.968357585864	6350.13568078396	803.9008924426012	11	35	1	31	3	0.19422728596289968	0.30631139018605597	0.30600958404863865	0.1934517398024059	
4570000	-10739.02059328502	-9846.178661897324	-892.8419313876973	-9846.178661897324	3775.9530570183865	2.508524361991573	1.3253437709825147E-5	0.5497575906025862	1.455975661592547E-5	6.509122823974891E-11	0.5781288256795806	-841.8991471698254	32329.039178616826	34969.359502525724	9536.745750895348	5553.484588179142	304.10440501046213	6	42	2	28	3	0.19422728596289968	0.2975904533737693	0.3109137424673333	0.19726851819599792	
4580000	-10741.609087969999	-9839.978838767713	-901.6302492022853	-9839.978838767713	4697.195563536609	2.5710937754802474	1.1762599914874364E-5	0.47540101853438416	1.271145398869319E-5	5.094242343299469E-11	0.5865439177389502	-848.2992266512878	36753.83472375252	74840.45062160146	6664.096760137049	8949.387619512709	119.36708226215096	36	6	33	3	3	0.19646691236868732	0.2953508269679817	0.3109137424673333	0.19726851819599792	
4590000	-10708.905250929574	-9846.560294805671	-862.344956123903	-9846.560294805671	3183.878591990587	2.5778265959006466	1.6999672277381917E-5	0.5351978113714475	1.9795768661389055E-5	1.2733622632611112E-10	0.5837571801293376	-813.5272140829511	18798.77175281083	25746.752378081786	4128.5201359450675	3574.6998477752404	583.7804564096654	34	9	33	2	3	0.198152776469067	0.30361954134062935	0.30095916399430594	0.19726851819599792	
4600000	-10630.787775288898	-9844.295793428613	-786.4919818602856	-9844.295793428613	1240.5065350275445	2.5778265959006466	4.43652828382635E-5	0.45497748358788703	4.827408364652913E-5	5.088964188633439E-10	0.48253338967123055	-743.5651644923406	8921.71221298985	15058.466863947551	2511.98338384341	188.51320119632683	92.29452848759473	29	10	39	1	2	0.198152776469067	0.30558279472016225	0.29768193431605555	0.1985824944947154	
4610000	-10616.402533276161	-9836.29408224587	-780.1084510302917	-9836.29408224587	1084.811495491368	2.512943647383786	5.073099023167795E-5	0.6199306128568634	5.329485053057106E-5	1.383300241790888E-9	0.7201145745945123	-733.9831652297408	35200.218823126095	6626.721976785388	1602.4771960739351	1585.6412397393353	69.61378315787597	4	32	19	23	3	0.198152776469067	0.30558279472016225	0.29768193431605555	0.1985824944947154	
4620000	-10626.969659025897	-9845.248147957825	-781.7215110680719	-9845.248147957825	1035.68984950872	2.512943647383786	5.5536266145731543E-5	0.4558569872615412	5.450115227589047E-5	7.78004512460972E-10	0.5217911167190424	-737.9940042988543	15871.247841433455	5275.725207236906	1602.983437336611	1419.4824719517728	66.07282464466745	1	42	10	25	3	0.198152776469067	0.29253985297897533	0.31072487605724247	0.1985824944947154	
4630000	-10618.671927530711	-9830.929774983673	-787.7421525470379	-9830.929774983673	1082.8960570438976	2.4895361231131314	5.1797197010455095E-5	0.570060874857607	5.301892301245085E-5	9.92466556807799E-10	0.621319379707859	-742.2931782176321	4893.475719218764	11068.668857364913	4496.098652855964	1618.4460300066764	515.1199502248502	11	20	22	26	2	0.20227116546092655	0.29253985297897533	0.31781437922429023	0.18737460233580808	
4640000	-10622.812731460286	-9837.576904775397	-785.2358266848902	-9837.576904775397	1053.669428050752	2.3506021705270252	5.389328232923628E-5	0.6193077626489097	5.583965176308349E-5	9.005804774996208E-10	0.5603739493233104	-737.2246626971264	10996.418773014746	13392.973293399358	8332.061769195574	3710.2161536948342	937.8472941942587	8	2	24	16	31	0.2065135127949786	0.28568801088360024	0.30350816917697243	0.20429030714444896	
4650000	-10619.943777709806	-9830.82686942608	-789.116908283725	-9830.82686942608	1109.837674190876	2.983751186142132	5.026697682039819E-5	0.579449502635283	5.3595024320722666E-5	7.921306562905364E-10	0.5503655257947933	-741.1268629996866	5199.268604632766	5188.0145689028195	14603.875046039693	3439.339446966896	1136.0982660589568	5	16	13	21	26	0.19716281810046443	0.30634343967225774	0.3078663949223299	0.18862734730494815	
4660000	-10681.031556428641	-9843.987562514601	-837.0439939140405	-9843.987562514601	1888.5488697706974	2.3511915158740537	3.0040669970946834E-5	0.526762511471744	3.0830391743025186E-5	2.7006667409731657E-10	0.5586598728355607	-786.6751503840482	15324.887433797756	15669.459353000162	20257.752668148743	6416.287047824557	2075.1315245316014	7	17	10	19	28	0.19716281810046443	0.3087306759737877	0.30547915862079994	0.18862734730494815	
4670000	-10685.069815044695	-9837.621575489551	-847.4482395551447	-9837.621575489551	2346.5440151478097	2.735259661144203	2.4278093561443085E-5	0.43511149873634664	2.4701586831577282E-5	1.238712383072345E-10	0.4633560390915146	-800.6308333123206	6608.0213601527075	12740.345476916793	8643.551137998256	3064.3564205452685	326.3550391825964	16	25	11	26	3	0.19744002280042192	0.3087306759737877	0.30547915862079994	0.18835014260499067	
4680000	-10771.469849387038	-9840.002452696572	-931.4673966904656	-9840.002452696572	6187.473603837837	2.7358999941578017	9.332183435445186E-6	0.5425695488925281	9.717385001865377E-6	3.1468074635639396E-11	0.5725447721792902	-878.317811086345	27053.853115963957	39493.89313610462	34142.53896818789	8993.846152999633	249.88129247252522	6	31	10	31	3	0.19744002280042192	0.3087306759737877	0.30547915862079994	0.18835014260499067	
4690000	-10686.24852369072	-9836.229247229492	-850.0192764612283	-9836.229247229492	2778.3144874731283	2.8656294294077997	2.0193124124513393E-5	0.47161450640028796	2.184449812915179E-5	1.0506689646635203E-10	0.509390687205218	-802.892877641464	16769.72575033342	9024.996410248474	4928.2138076956135	4172.724087487195	3.0031024183933113	35	32	2	9	3	0.19666606811169562	0.30709768967166734	0.30547915862079994	0.19075708359583732	
4700000	-10742.37610534242	-9837.06876430403	-905.3073410383905	-9837.06876430403	4892.967470175154	2.738301817023167	1.1992527681978098E-5	0.500682257854838	1.2589561223321235E-5	4.286857605157813E-11	0.5413288985621725	-850.5305323761809	100125.98835640504	36718.342840324185	31104.73059985794	12429.718884102851	4.996615888076956	1	26	18	33	3	0.19666606811169562	0.30709768967166734	0.3000029377898762	0.19623330442676107	
4710000	-10733.725769815741	-9840.882683416978	-892.8430863987636	-9840.882683416978	4334.631076104943	2.5838175969450243	1.3227509863108553E-5	0.43902317666346713	1.4048287153460667E-5	5.2672151728083934E-11	0.5101968958015735	-843.3085165096631	19793.482530772784	27099.32764529722	5513.49005982334	5846.1127469836	282.61007937054364	15	29	1	33	3	0.20239879509522132	0.30709768967166734	0.3000029377898762	0.19050057744323537	
4720000	-10637.021325983033	-9845.538990375702	-791.4823356073308	-9845.538990375702	1431.1512163096902	2.5838175969450243	3.8679945268216674E-5	0.5585045778834729	4.4045202697439856E-5	7.864864728125738E-10	0.64873918993667	-744.316505982519	6015.216797592798	13750.522422713628	8829.251628184633	2727.560914697225	10.561177544804055	14	7	16	41	3	0.20239879509522132	0.30709768967166734	0.3034352352104888	0.18706828002262274	
4730000	-10616.036488951077	-9851.247473437814	-764.789015513263	-9851.247473437814	1028.0931353169315	2.61596681577736	6.229366785285018E-5	0.4913704731025519	6.526986482669207E-5	1.1370124034785438E-9	0.5382519214933417	-721.5346901873246	5980.701527336636	4996.440425123238	977.3043599228954	1637.4438203620375	950.9448212550144	38	7	11	13	12	0.20239879509522132	0.30709768967166734	0.3034352352104888	0.18706828002262274	
4740000	-10597.759452385873	-9841.015027972717	-756.7444244131572	-9841.015027972717	825.8615224409687	2.6790393417444696	6.96333483563954E-5	0.5814688595581319	7.473659985852361E-5	2.4110886399736654E-9	0.7014023381242459	-715.0924285191784	4188.3071959178405	3539.010035195449	1335.0065291080466	1255.9041287956516	245.98530658126322	42	1	13	22	3	0.20239879509522132	0.2957895990554484	0.30352339087636554	0.19828821497296498	
4750000	-10567.159464825649	-9843.055774718066	-724.1036901075819	-9843.055774718066	674.2502813872778	2.6790393417444696	8.932518887431356E-5	0.45207259556296536	9.312794196479752E-5	2.316831536032862E-9	0.515879850429688	-683.6563282384542	4651.902913152167	540.552636243334	649.4395876312258	1569.9985544312408	63.11152768554634	42	9	13	13	4	0.20239879509522132	0.3005988224589245	0.29612929871184035	0.20087308373401405	
4760000	-10598.998360410074	-9834.500074806476	-764.4982856035978	-9834.500074806476	948.0658555155993	2.2614302409632865	6.792680302341018E-5	0.5895344271019959	7.159885820146454E-5	1.7297306837996642E-9	0.6021108976714213	-721.6805125460011	4937.99645875704	1121.92938680865	1641.848556358417	2709.020909620829	430.92985235824756	42	10	21	4	4	0.20239879509522132	0.3005988224589245	0.3061183379799165	0.1908840444659379	
4770000	-10611.440961420134	-9847.777319971949	-763.6636414481853	-9847.777319971949	959.1563016902775	2.5413832362177198	6.346549741079077E-5	0.5861326437066177	6.493822618579627E-5	1.737540775015737E-9	0.6252386895326199	-719.4322802024632	8420.533975766753	8117.744110605155	2354.9930146282295	1329.6295504611855	403.28127421269323	38	1	9	29	4	0.19381278484719255	0.3005988224589245	0.3061183379799165	0.19947005471396667	
4780000	-10621.082602526223	-9835.159288268758	-785.9233142574652	-9835.159288268758	1214.4419303680306	2.763911300698101	5.077815896086479E-5	0.5638983764571713	5.002677575352432E-5	6.537699180410655E-10	0.5532326692252778	-738.4481698024447	18568.79569634726	13055.627755996748	8530.787024162806	1817.0871854798033	242.57909288686176	9	2	32	34	4	0.17806670971465882	0.3115876228974008	0.31087561267397396	0.19947005471396667	
4790000	-10619.870978915631	-9845.331554046086	-774.539424869545	-9845.331554046086	1172.6538342927458	2.527016305593471	5.410582961589807E-5	0.5309673032508019	5.237415391399985E-5	7.765374756554935E-10	0.5258612674492451	-731.0504975076091	6105.0836092232	7250.132659574151	1426.8708632438406	1292.5404030871618	737.0703752669406	12	29	17	19	4	0.1739598294079211	0.3117104125318449	0.31087561267397396	0.2034541453862603	
4800000	-10600.24760101533	-9841.70290723245	-758.5446937828805	-9841.70290723245	1028.5271537335109	2.4425334056388484	7.06177642296005E-5	0.5206459232076085	7.098986684359012E-5	1.5154391932637081E-9	0.5383643001871581	-718.4633319311058	4306.76679436632	1449.4000200608348	1152.8760379591881	983.890758472673	324.13984720001787	53	5	13	7	3	0.18328543838746375	0.3117104125318449	0.3015500036944313	0.2034541453862603	
4810000	-10607.626991356095	-9849.039326344042	-758.5876650120532	-9849.039326344042	1016.5121647631215	2.5678434780234003	6.75661048153963E-5	0.46947877435296137	7.125427893255122E-5	1.3330121085547395E-9	0.515037458751691	-717.508314135919	4900.798016071055	3664.465722797302	1213.5681687692081	1041.0483758726668	225.43576856666033	43	4	23	7	4	0.18328543838746375	0.3117104125318449	0.3015500036944313	0.2034541453862603	
4820000	-10657.390728202825	-9845.867587264263	-811.5231409385622	-9845.867587264263	1950.2401622454672	2.5922748587331523	3.702686480696339E-5	0.5588389154652746	3.9812808690233794E-5	5.722911389052242E-10	0.6106149917595906	-765.1267408222803	17932.77039212825	9792.477976318454	1994.241625205505	1012.4214237591783	1866.274144643514	13	30	12	21	5	0.20753062387032395	0.3117104125318449	0.3015500036944313	0.1792089599034001	
4830000	-10620.68528203481	-9860.964162827124	-759.7211192076867	-9860.964162827124	1010.9356663420552	2.609985800989537	6.82898744842763E-5	0.4518866749521306	7.316563153757254E-5	1.3217518050302332E-9	0.5243647895730463	-716.9962276669207	3738.5783537919124	7412.9983014750105	2227.841427181368	537.9813557656536	651.6995730446451	18	31	4	10	18	0.20753062387032395	0.3117104125318449	0.2827516104655541	0.19800735313227733	
4840000	-10595.07523404305	-9843.291201284394	-751.7840327586568	-9843.291201284394	1106.7185184983005	2.804244658492397	6.367989170653283E-5	0.530823166640772	6.521533918829414E-5	1.2987972566698084E-9	0.5628499088677795	-705.6418499579081	7073.843263186488	1191.650417971823	3160.910149163699	195.66633967229924	1004.2203728545453	45	5	2	13	16	0.20753062387032395	0.3117104125318449	0.2827516104655541	0.19800735313227733	
4850000	-10593.104142806986	-9841.621924199822	-751.4822186071627	-9841.621924199822	1048.3033114436355	2.5282991932449494	6.966250196168729E-5	0.5656558188584444	7.038398262198827E-5	1.8315522578014328E-9	0.5836474561732325	-708.1372910236167	6284.98741594375	331.2882629155291	589.1444395581149	2344.5160233126476	239.69389672845037	50	9	8	11	3	0.19515896269570915	0.3117104125318449	0.2898268621095008	0.2033037626629454	
4860000	-10615.454828740561	-9849.080051708841	-766.3747770317204	-9849.080051708841	1455.1458424748741	2.5282991932449494	7.14711574597264E-5	0.5543859786925023	6.096240766680805E-5	1.3321483797662719E-9	0.56957475784211	-724.883539606096	7529.2510751598675	1504.4812645736456	723.4996447867551	979.34603858327	838.9149123585445	47	8	8	16	2	0.19515896269570915	0.30720405086127817	0.2952642365275049	0.20237274991550808	
4870000	-10624.357530052675	-9857.735862992276	-766.6216670603986	-9857.735862992276	1337.3717470988474	2.543745545236984	6.802554656572931E-5	0.539098214919351	6.305852787242069E-5	1.481862911921553E-9	0.5882809948752634	-725.1582560808752	6946.643982590752	1445.2459608269799	1886.3608981554617	985.2381157725085	109.93288556062846	41	34	2	1	3	0.19515896269570915	0.30720405086127817	0.2952642365275049	0.20237274991550808	
4880000	-10620.594889965327	-9852.686133756137	-767.9087562091904	-9852.686133756137	1280.4119483359684	2.581984682898841	5.845560473572018E-5	0.409379937460876	6.000530099855171E-5	6.120895642055675E-10	0.4116969397173382	-725.0530969417149	9208.183023081983	1563.4816042058962	974.1027926876919	2230.814866787317	244.99197990410133	37	27	1	13	3	0.19515896269570915	0.30720405086127817	0.2952642365275049	0.20237274991550808	
4890000	-10656.29271102689	-9861.292873582537	-794.9998374443526	-9861.292873582537	1856.8452102506478	2.693494361109666	4.232823518484505E-5	0.45505034662859	4.438273049321104E-5	4.5129816281792544E-10	0.4677947787747152	-752.5996512072614	10388.014126651116	2557.76721686499	1159.94095679385	1338.9677333849752	369.5751596528668	32	24	6	16	3	0.19178605894501496	0.3105769546119723	0.2952642365275049	0.20237274991550808	
4900000	-10637.64605326509	-9830.189340681785	-807.4567125833053	-9830.189340681785	2178.498659588961	2.5823727375478995	4.958399582816372E-5	0.6342578450925006	4.1933558867627E-5	1.3600157423869358E-9	0.7961105367226942	-760.7656585698961	11538.334033160692	1890.53927711141	2726.4617619326254	4858.984064083589	1946.6467043377036	38	23	2	5	13	0.19376613848612134	0.3028298805044209	0.3098148559484307	0.19358912506102727	
4910000	-10641.406242464738	-9852.345816277255	-789.0604261874832	-9852.345816277255	2331.950474435123	2.5806260403758476	4.8345479776407254E-5	0.5871060782664658	4.388609085290269E-5	7.654571553698935E-10	0.61147269929411	-745.5402002423502	8624.78740515363	3158.232951573865	1742.5710461693195	1153.748548759136	1329.114583754477	36	18	1	6	20	0.1936051354864079	0.3028298805044209	0.31018529708733816	0.19337968692183327	
4920000	-10661.90075258218	-9841.156584788796	-820.744167793384	-9841.156584788796	3470.5836046520003	2.6515366033324588	3.3872676863179915E-5	0.6656456426357995	3.091095926127846E-5	5.079162655681998E-10	0.6995192099737358	-774.5330392962255	14033.067912942775	2635.045498351224	3589.614307471644	1783.790198492693	2024.9938883369764	36	11	10	14	10	0.19999482253053974	0.29921333351937535	0.316339364152456	0.1844524797976291	
4930000	-10613.962189657128	-9842.014555029658	-771.9476346274689	-9842.014555029658	2107.6803364328644	2.6515366033324588	5.589302477117526E-5	0.5335686484496743	5.179026109648265E-5	8.856937840052832E-10	0.5462735156646065	-727.8779937817154	6896.723977835427	3178.3163065834806	356.3904100957221	1516.3535308179758	555.1798595151931	32	7	9	21	12	0.1968655492799847	0.3023426067699304	0.3133076352808574	0.18748420866922766	
4940000	-10608.780200403411	-9843.737079787452	-765.0431206159589	-9843.737079787452	1916.3780993773285	2.7131827573222016	5.600129883420461E-5	0.5307446609287461	5.1019653419091716E-5	9.67189097142417E-10	0.5619829433564534	-718.5582503379496	3341.4741134315846	4759.019350218052	14202.281383238882	840.416586334913	906.8627672191811	7	5	21	24	24	0.19134729198137307	0.3075230036936927	0.3133076352808574	0.18782206904407697	
4950000	-10604.974144120804	-9839.169089344945	-765.8050547758593	-9839.169089344945	1683.2409570330424	2.525566471574674	5.2901347393869226E-5	0.5991702403443537	5.517862322836096E-5	1.0130445303535578E-9	0.5870896043193017	-718.248382562533	12158.706268043286	4051.7947200847466	10613.962344369424	1023.5621624567201	1101.2847488387079	11	14	7	12	37	0.19134729198137307	0.2935839864742049	0.3133076352808574	0.20176108626356473	
4960000	-10591.570671726031	-9833.400207190145	-758.1704645358867	-9833.400207190145	1372.052417468311	2.525566471574674	6.0481652039673664E-5	0.5160699047869974	5.9758801381018185E-5	1.3220638639031583E-9	0.6158499129697537	-713.2724543070905	4828.408123308549	10398.507627893947	797.2316324286203	1571.3867276102528	968.2725761766642	19	16	18	2	26	0.19561827448467	0.2935839864742049	0.30578607467691754	0.20501166436420767	
4970000	-10568.676045001752	-9835.06776302618	-733.6082819755715	-9835.06776302618	971.417487728957	2.525566471574674	8.468689386536937E-5	0.5178846153779443	8.598025052159334E-5	2.1862352604442742E-9	0.568426077041667	-685.8022416077795	10527.995587954289	4941.7674277617525	12746.476966088481	2693.185681734496	897.995859989476	11	15	5	2	48	0.19561827448467	0.2935839864742049	0.30578607467691754	0.20501166436420767	
4980000	-10575.923738185493	-9812.128641434187	-763.7950967513062	-9812.128641434187	1260.0562140617706	2.5117534517012694	6.313494082179159E-5	0.6882290687129586	6.462544081482438E-5	3.1080422410477413E-9	0.827699154373694	-715.1509793095508	3215.322049556216	2461.5584554497264	6246.738812259879	15665.797975490235	1100.3679219874807	4	3	20	8	46	0.19561827448467	0.30198532660217126	0.3081139779468579	0.194282420966301	
4990000	-10603.07423257377	-9844.35854826584	-758.7156843079308	-9844.35854826584	1140.5471301892976	2.5117534517012694	6.265347975924273E-5	0.48271577381843317	6.380780572012283E-5	1.1670829618094163E-9	0.531550038161143	-710.8330863405702	6257.9171352508865	4279.634544817198	9566.939615477204	9329.871394805145	1248.520865087795	3	14	4	14	46	0.18977838908174083	0.3240427467183479	0.2848817773277825	0.20129708687212894	
5000000	-10610.320576390572	-9835.995750235905	-774.3248261546663	-9835.995750235905	1687.300821067998	2.6134123478706086	5.159397826342912E-5	0.5799210032659462	5.304860769259124E-5	8.74374199944275E-10	0.5627898447339477	-725.8301632756784	3092.090022205471	4226.834636710515	11052.25587694054	12862.058346041622	961.8740237870685	2	17	4	10	48	0.1891580510328123	0.3240427467183479	0.2848817773277825	0.20191742492105746	
5010000	-10630.527379264588	-9849.808756110751	-780.7186231538362	-9849.808756110751	3250.876089432697	2.900399098440889	5.317945417860514E-5	0.5938511538175183	4.470215899023723E-5	7.753017648137643E-10	0.5677101122569489	-728.82223856644	5502.448678793083	7271.556762837445	20663.370183865725	25619.826152804	1447.595362463178	5	8	14	3	51	0.1891580510328123	0.3028565242169162	0.3060679998292142	0.20191742492105746	
5020000	-10650.343948171905	-9839.341629241775	-811.0023189301295	-9839.341629241775	3079.1347541264554	2.900399098440889	4.0554079831636403E-5	0.5090224203509265	3.7943719262040165E-5	4.6319980904430576E-10	0.545879946605948	-761.752132620926	7115.902208720876	14950.775047318964	16662.428696727093	4197.730920076347	1796.4173128459904	1	19	10	24	27	0.1891580510328123	0.30958648373530284	0.3085146510344368	0.1927408141974482	
5030000	-10714.469385431068	-9848.545443507228	-865.9239419238393	-9848.545443507228	3527.225503322264	2.661659179218314	2.1032291669062425E-5	0.5971099500078125	1.9869764391544546E-5	1.3828630295889327E-10	0.6405731618076568	-815.3266697439087	31404.55112846306	21408.80577218265	10975.000459857185	4229.9021200411	2230.459466787611	17	19	14	1	30	0.18337644130726566	0.3226437261513534	0.3117549372242855	0.1822248953170956	
5040000	-10729.553551650557	-9848.165848627295	-881.387703023261	-9848.165848627295	5096.791712579949	2.7110997423002012	1.5967185204957695E-5	0.5490406301854881	1.4506641456745378E-5	6.06956605550072E-11	0.549818097935164	-828.900461798631	31166.022568500943	62768.02530180326	11502.589476930309	3087.0845750561416	2732.8787843277446	24	5	24	13	15	0.18337644130726566	0.3234358681402301	0.31096279523540876	0.1822248953170956	
5050000	-10684.018620192079	-9854.576795840801	-829.4418243512774	-9854.576795840801	2376.2010614222595	2.676917441882286	2.987407198564495E-5	0.6838268681550529	2.7938849539659627E-5	4.856414869403657E-10	0.7731570611296681	-780.9115094018391	12948.081312067117	23536.653142756375	3146.030709213197	2843.17956065061	607.8150015965472	26	8	29	14	4	0.17160869191737715	0.32630210992435676	0.3080965534512821	0.1939926447069841	
5060000	-10742.373236330495	-9853.232384950086	-889.1408513804088	-9853.232384950086	4498.72506205611	2.675280892053702	1.6311019506198848E-5	0.7475183444547373	1.5068660130150316E-5	1.0213141418392698E-10	0.6754654115426411	-837.8002958634265	21596.8784981684	35382.99911759919	4245.736932314249	4841.378448000178	2471.394077103803	13	26	16	16	10	0.20201754064101507	0.2970641112471497	0.31087263013936706	0.19004571797246833	
5070000	-10761.828352255232	-9844.822045901294	-917.006306353939	-9844.822045901294	5507.840826219398	2.7124954004464694	1.2694533621760827E-5	0.5418743868950588	1.1528282660626088E-5	5.145401036057128E-11	0.5983453796714328	-861.9595678638942	41693.64633790453	117497.94355879458	18960.402664231035	6970.502316781605	448.2059081978126	26	9	1	42	3	0.20201754064101507	0.30630107597454476	0.30106580020168855	0.19061558318275182	
5080000	-10707.852955819375	-9861.914691873762	-845.938263945613	-9861.914691873762	2469.3242023101925	2.5435219101117084	2.6886459665414787E-5	0.5738071993118498	2.53845501824653E-5	2.01495091648674E-10	0.5719911669290553	-798.3722291690615	26850.263701645083	4263.051822431637	4671.417046861023	3649.4057636406574	337.44885308086384	31	39	3	5	3	0.20201754064101507	0.29324609729350165	0.30977382230612754	0.19496253975935593	
5090000	-10697.74125470256	-9846.920248852386	-850.8210058501741	-9846.920248852386	3865.70647783688	2.6609864042701386	2.505962318953589E-5	0.5950279098021382	2.4570868394175718E-5	2.5315861492137024E-10	0.6622415333264666	-799.7206334849668	19742.51722719685	44174.559138325494	8364.577867389144	2983.947755085854	1964.6662321845547	31	2	21	10	17	0.20201754064101507	0.29324609729350165	0.30777021546964106	0.1969661465958424	
5100000	-10766.200974662297	-9846.6335922359	-919.5673824263978	-9846.6335922359	9525.00282308219	2.275474197827429	1.1868100471764247E-5	0.5049725806766653	1.1391538302218232E-5	4.4067711906655453E-11	0.5805259562500856	-868.141543363732	44343.113733466365	14931.047806722185	4964.025445691767	9070.45167723408	5490.688724024654	28	21	1	19	12	0.18990418736924258	0.30630812894465453	0.3116840591076711	0.192103624578432	
5110000	-10724.18116990177	-9828.239361223243	-895.941808678528	-9828.239361223243	5218.210582692186	2.921063779128717	1.3900307610258575E-5	0.5367732814438351	1.4687019392816666E-5	7.232710488467626E-11	0.5986619102849923	-846.0364996665579	29667.738418819896	10143.376636813973	4287.538396308951	6558.5684616686	3905.20181977845	35	25	8	10	3	0.18990418736924258	0.30630812894465453	0.3116840591076711	0.192103624578432	
5120000	-10744.766795104848	-9848.291273464323	-896.4755216405252	-9848.291273464323	5095.500976393922	2.627755351565286	1.3357194160710236E-5	0.45418616215303154	1.4489595865443617E-5	4.9771420725415443E-11	0.5162017589491971	-844.0670195866016	29072.637464270196	75881.97638992143	9864.447300918295	4597.280685160211	631.2368993258401	20	10	30	16	5	0.18990418736924258	0.30630812894465453	0.3116840591076711	0.192103624578432	
5130000	-10699.058559964236	-9836.280895113317	-862.7776648509185	-9836.280895113317	3185.9962885418604	2.627755351565286	1.8651807356750544E-5	0.44595335819719306	2.077354235744678E-5	9.551131923776546E-11	0.5089336954088863	-812.0620928490422	7891.808966590498	36966.28101686041	6710.051459901861	2998.1504497489686	1522.8573016362361	9	20	36	13	3	0.1876222783878687	0.3091423648535096	0.3111317321801899	0.192103624578432	
5140000	-10706.281589625261	-9843.885588751258	-862.3960008740041	-9843.885588751258	3104.157242284487	2.6698327566523625	2.0306824264405864E-5	0.40178087511992155	2.178118867802914E-5	7.921124968568356E-11	0.43285004868352034	-813.3260304129457	25985.63911989851	17639.53247776301	8660.892957720334	3649.5763792612897	2322.095939580819	33	2	13	22	11	0.19708112541547496	0.3091423648535096	0.3004082912800937	0.19336821845092192	
5150000	-10689.437720853315	-9842.880861708569	-846.5568591447469	-9842.880861708569	3468.0923800442642	2.3500051082449116	2.5740370692601975E-5	0.3954102140207953	2.6919468627060582E-5	1.2872081586592462E-10	0.41684958092715296	-796.6072979516856	13518.340790119522	26755.175862415254	3762.9629821144117	7147.870136028482	2033.3951054041916	40	6	8	4	23	0.19708112541547496	0.3091423648535096	0.3004082912800937	0.19336821845092192	
5160000	-10699.635428745309	-9846.780663850124	-852.8547648951851	-9846.780663850124	4304.2757225282085	2.577537400439792	2.4877007240307308E-5	0.5224430902783481	2.533583764071575E-5	2.337141719213409E-10	0.5966853087076537	-801.4126735949106	22420.404228688923	23312.670499381256	16945.929200111266	9010.68039492461	3063.2789243021807	2	30	5	11	33	0.19708112541547496	0.3091423648535096	0.3004082912800937	0.19336821845092192	
5170000	-10732.79793762386	-9840.814652844741	-891.9832847791187	-9840.814652844741	6422.526270759599	2.577537400439792	1.4722233173714651E-5	0.5653338028423285	1.479549295384947E-5	1.0044983168117915E-10	0.6981680883671019	-839.8441685462507	40396.00404424201	8143.465347156213	16861.506754181606	8054.190296243149	3450.716602008549	26	3	11	17	24	0.20070260145925045	0.298281986256572	0.3004082912800937	0.200607121004084	
5180000	-10836.769739715828	-9841.856149579506	-994.9135901363233	-9841.856149579506	20425.300419587446	2.616210501950221	4.219559152094462E-6	0.5119521626833168	4.610666973682578E-6	5.674081208708386E-12	0.5478048828566234	-936.506573139654	206815.9728230586	78349.85586966197	63616.64818963442	11807.346305191752	11809.796257460614	1	30	19	3	28	0.18682102509278822	0.298281986256572	0.313586366191148	0.201310622459492	
5190000	-10802.602208304046	-9843.778553880462	-958.8236544235845	-9843.778553880462	14608.664963044419	2.352176171717415	6.6202900579174694E-6	0.43072210176365155	6.806621723033788E-6	1.0034085760710825E-11	0.4507974287571961	-901.8354617572545	65129.14548478274	117852.88817109185	18169.04026070843	25064.027606883825	10278.796039223944	20	8	12	7	34	0.20604288090792985	0.298281986256572	0.29434082320279664	0.20133430963270169	
5200000	-10828.688033077464	-9831.370223184405	-997.317809893058	-9831.370223184405	18918.465007447656	2.5409559269196853	4.416525949222009E-6	0.5185853695304605	4.591214835464356E-6	5.366408095494666E-12	0.5230095638413924	-937.1911137465154	80959.52851147178	65397.91898453636	151031.92313987558	54063.07123322265	16025.420073823852	21	3	6	19	32	0.19144178890737476	0.3128830782571271	0.29434082320279664	0.20133430963270169	
5210000	-10804.912923792463	-9836.356196684705	-968.5567271077583	-9836.356196684705	13801.002809900918	2.5409559269196853	5.97056055339366E-6	0.5260567799400896	6.067671708161077E-6	9.814221383182863E-12	0.5258171057597301	-912.4118532058019	64249.038393115094	59107.79299181222	45300.00230075125	6813.864858665249	12031.23412797365	10	12	26	13	20	0.18944489120116909	0.3148799759633327	0.29434082320279664	0.20133430963270169	
5220000	-10871.80239383886	-9855.977820222197	-1015.8245736166633	-9855.977820222197	27385.188380083662	2.648892812652763	3.825809298797603E-6	0.49513745880993776	3.5804658650749756E-6	5.421251898662932E-12	0.6007931760736079	-958.1556580340177	94353.94300301789	102152.13154983513	39711.34015209423	17577.7953347193	20202.328964207823	9	28	18	3	23	0.17890315633844475	0.3148799759633327	0.304882558065521	0.20133430963270169	
5230000	-10755.156052333956	-9854.174969939237	-900.9810823947187	-9854.174969939237	7923.534358022472	2.442240608401446	1.4233338775208196E-5	0.48238640047474785	1.3706613523544594E-5	5.505802339645534E-11	0.5157516859409206	-848.3380460256384	47197.508165349005	26725.853261426517	32943.94736548256	3355.9711867370206	2781.5260170258866	5	42	9	3	22	0.20094131503539675	0.28247135523806505	0.3152530200938367	0.20133430963270169	
5240000	-10741.629222946052	-9840.940922720678	-900.6883002253745	-9840.940922720678	7250.114840683606	2.3871940137088137	1.3550134981061787E-5	0.5647096771430304	1.3657736027904931E-5	7.982068446836397E-11	0.6241005485818636	-845.0311772368345	24821.30774879384	43078.70023416116	63804.308922367374	21503.67722802389	4566.522906969134	9	9	7	31	25	0.20283982498753036	0.28247135523806505	0.3201706250203487	0.19451819475405607	
5250000	-10721.56632169563	-9848.17022316699	-873.3960985286407	-9848.17022316699	4760.664014157944	2.5219121783336758	2.0163857832288287E-5	0.40919463804225337	2.1152367895947752E-5	8.067180020917867E-11	0.43181954277569473	-821.3671980475098	15733.084593249801	22522.591104947147	8791.582508587593	19698.513409743508	4129.522030983963	12	26	13	1	29	0.19375587223825153	0.2984967841946791	0.3201706250203487	0.1875767185467208	
5260000	-10667.796347500966	-9830.027721566506	-837.7686259344589	-9830.027721566506	2700.222458503468	2.6001332651045304	2.6980956176031262E-5	0.38777892587328	2.7776262295160783E-5	1.402529033677759E-10	0.4228047963148175	-786.7845251741014	11929.975499913355	9621.440721212455	22273.117783776263	15960.90341028822	2003.221241810288	12	3	12	22	32	0.19375587223825153	0.322183488679763	0.29971021383638285	0.18435042524560277	
5270000	-10699.09016125065	-9854.728204098326	-844.3619571523237	-9854.728204098326	3296.5502399432307	2.583866520787424	2.286473147567804E-5	0.4511931059568341	2.354752828260924E-5	1.3988569587188267E-10	0.49790017027446054	-795.7487341094062	10256.734686933414	24020.354769039266	7329.775316699783	1525.1790623461284	2066.0547522443158	25	15	15	8	18	0.19444206731457692	0.322183488679763	0.2836638378391837	0.19971060616647654	
5280000	-10642.287662629706	-9845.20815358604	-797.0795090436665	-9845.20815358604	2041.9286939403814	2.607728213612344	4.17154557852274E-5	0.423114238909945	4.321539437489097E-5	4.0898155450424074E-10	0.4690553236908175	-749.335502989067	7961.898226494078	4485.608806279863	15391.532027242449	1332.8604841821207	1240.7812780353006	19	7	12	27	16	0.20636171411966003	0.31026384187467987	0.2836638378391837	0.19971060616647654	
5290000	-10653.347643419094	-9849.338498422601	-804.0091449964933	-9849.338498422601	1921.1346589725597	2.6610101976911387	3.895615500069641E-5	0.47681030640899696	3.997464954409007E-5	4.6222345581948103E-10	0.5356151571794587	-758.3758616916066	4936.625735135394	12778.51310880774	1479.1907767664939	525.3870472903791	1475.7890325665467	17	27	12	1	24	0.18829194247469766	0.3230502169107931	0.28894723444803283	0.19971060616647654	
5300000	-10666.66215357459	-9837.449541895883	-829.2126116787068	-9837.449541895883	2566.9698185520856	2.6577208053662162	2.8914055455223422E-5	0.499412866606026	3.0116841889341828E-5	2.3061479988605468E-10	0.5395908957361968	-780.9176718810605	14074.193701167213	19340.990208885367	8258.827263923758	2608.690126623447	1308.632168464953	14	21	10	14	22	0.1933549473826815	0.3230502169107931	0.28894723444803283	0.1946476012584927	
5310000	-10677.57671467361	-9843.865816214768	-833.7108984588432	-9843.865816214768	2946.1842985580474	2.5827516116719416	2.3838560086503033E-5	0.748777603409653	2.575157960053408E-5	3.7953583958277454E-10	0.8242960364645593	-782.7243034805101	18523.637240506472	33006.48411129638	10932.718336408252	1831.6811088255295	2211.8098076991837	28	7	6	22	18	0.17950413996040904	0.3230502169107931	0.29169741441064667	0.20574822871815132	
5320000	-10706.2139049621	-9842.41019020123	-863.8037147608704	-9842.41019020123	3375.5037067157646	2.727485755196967	1.7341085320574006E-5	0.504432365319687	1.8389229566448102E-5	1.0614641142057598E-10	0.5406136275037033	-814.7493644612257	27217.304031475585	20045.63223861727	10888.963765230468	2376.7162054912997	709.5088262063629	42	1	1	34	3	0.18319259171158175	0.3200759944278022	0.29798968064710346	0.1987417332135127	
5330000	-10620.807254078192	-9835.94941905588	-784.8578350223117	-9835.94941905588	2294.2016314755383	2.4430383238486155	3.9900260827808415E-5	0.46559306424644903	4.1463959909556036E-5	3.8783568938719525E-10	0.4643145529423923	-739.0031592220294	12702.424572991446	15040.021510847155	3213.354618540903	920.1207856614592	1047.7511301911163	23	16	3	6	33	0.18319259171158175	0.3051970574346059	0.31163100145997097	0.19997934939384152	
5340000	-10643.881845633998	-9828.482422657746	-815.3994229762521	-9828.482422657746	3065.8459065307056	2.416114659944206	2.919209450181955E-5	0.5766631279057018	2.958078115735582E-5	4.428895203366103E-10	0.6788936200125291	-767.645995173059	22139.413083015603	21773.973018138022	2864.0706855573635	1987.982669278796	788.9536965889889	1	37	6	33	4	0.19150176064469784	0.30186990734736924	0.3033326913325835	0.20329564067534958	
5350000	-10690.226327503122	-9839.931527914534	-850.2947995885876	-9839.931527914534	4507.972987951958	2.553875130586795	1.9340511362078656E-5	0.5907904179260693	2.1207928254388603E-5	1.8690720196543014E-10	0.6511109290906356	-798.6483423623409	28077.76524972631	28145.273687475652	24975.044514264588	2214.9807589849324	2247.16843013743	31	2	5	25	18	0.18779161649244935	0.3144628394915031	0.2920733927668228	0.20567215124922492	
5360000	-10809.966905969866	-9847.83522386547	-962.1316821043962	-9847.83522386547	15131.99303338697	2.5403222550532387	5.712590771877618E-6	0.5996913568395579	6.415397653419112E-6	1.3479623257267218E-11	0.6145756719542269	-906.1310693854107	68268.02076577772	78987.36114200066	31421.73908080459	11322.588562771953	8343.238170926703	19	22	1	13	26	0.18872982340528058	0.3204068074451826	0.28649237285265355	0.2043709962968835	
5370000	-10798.311723263727	-9838.083347890753	-960.2283753729729	-9838.083347890753	9257.51290995947	2.4088510848562015	5.943573129152858E-6	0.8034021317297121	6.8056775770009845E-6	2.822460551291661E-11	0.8361032115981138	-901.3671022315118	22743.128603577246	105566.79128912678	28795.795906714564	26157.177699419484	6015.684621869835	14	22	8	9	28	0.18996575875155297	0.30025689185913473	0.30540635309242903	0.2043709962968835	
5380000	-10833.945003029228	-9844.241469505283	-989.7035335239455	-9844.241469505283	11473.357768157677	2.5230233647782314	4.351834770041308E-6	0.7906272309039533	5.029502923557757E-6	1.3592599427151476E-11	0.7896107686555217	-932.3289587919331	82994.22749942435	91090.92099259306	10896.65366297303	19158.54416041773	8233.882723824401	9	34	17	11	10	0.20305212410498627	0.29811849884765224	0.3090225086694325	0.18980686837792923	
5390000	-10830.368170673897	-9853.939301991886	-976.4288686820104	-9853.939301991886	11163.048260873056	2.645156387939244	5.101761249573498E-6	0.6113656201047923	5.782071727126707E-6	9.658419593243586E-12	0.5969206362791616	-923.4836344296178	89344.49563710588	15948.234383989637	16582.051996117247	5053.712158883842	2540.3239517204597	40	4	28	6	3	0.18155696098566976	0.29811849884765224	0.3220335954422128	0.1982909447244654	
5400000	-10786.574016027007	-9833.6001608349	-952.9738551921064	-9833.6001608349	11277.576202451784	2.6493260414745476	6.574601659573255E-6	0.6394270512679566	7.0738926732265976E-6	1.8921217840794273E-11	0.6289433668746232	-899.5217842839788	72942.71829184523	9451.666444715753	12286.90198796718	10975.94644949273	6223.210615076257	37	21	13	1	9	0.1885575102339368	0.29811849884765224	0.3220335954422128	0.19129039547619836	
5410000	-10822.874003348752	-9849.838484697239	-973.0355186515134	-9849.838484697239	19129.989538957925	2.6493260414745476	5.215943869386158E-6	0.5198581373600549	5.112523538187894E-6	9.638004514987342E-12	0.5895018160701332	-918.8713051529412	98027.064454003	11963.795793178246	17597.166932508764	10944.480389666116	6701.928544700107	37	22	7	10	5	0.1885575102339368	0.28953952428876806	0.3220335954422128	0.1998693700350825	
5420000	-10736.526237009431	-9860.345217735412	-876.1810192740189	-9860.345217735412	5205.824152494236	2.5876065693680177	1.4842423741844605E-5	0.475404579288051	1.541538648479436E-5	6.318518815808355E-11	0.5336785767612713	-827.3803904362618	44451.828694211355	4610.201828899564	3756.557446640589	4649.427217966274	1969.3954209312444	35	17	6	14	9	0.1929980744897118	0.29882131091046865	0.3083112445647373	0.1998693700350825	
5430000	-10755.179041210067	-9853.307522189813	-901.8715190202554	-9853.307522189813	6845.329568568311	2.5876065693680177	1.0866545835345226E-5	0.5066289173477074	1.1392350753030858E-5	3.9812184483142596E-11	0.568637671358771	-851.6914615353039	49374.37720190094	6179.554761246224	5127.9553635079565	4813.830552061219	5321.61966487739	32	38	4	2	5	0.17780667215178808	0.32554886154889895	0.2967750962642307	0.1998693700350825	
5440000	-10731.23643345071	-9837.791650850555	-893.4447826001539	-9837.791650850555	8900.92326778745	2.7095204749116517	1.2221166685658518E-5	0.5119144981589748	1.2265161548046138E-5	5.1437111090599824E-11	0.5958998326881526	-842.6857283457477	50559.25794163958	8216.298678714691	4676.426427802133	7513.843599157527	3685.681557110085	30	10	10	14	17	0.19489819295481606	0.2898561997038405	0.31022052456326293	0.2050250827780807	
5450000	-10708.237762572899	-9848.055441759814	-860.182320813085	-9848.055441759814	5304.9682836061575	2.4985468649892706	2.1393320826068355E-5	0.47199372244145227	2.2265217544825E-5	1.260555377964017E-10	0.5171178008159822	-810.1757387414567	28130.221942771303	20466.372632072198	3937.135279946182	4983.323399976035	4755.046847366873	1	37	12	13	18	0.19489819295481606	0.29294625502551547	0.31022052456326293	0.2019350274564058	
5460000	-10648.187051798366	-9840.272562923496	-807.9144888748715	-9840.272562923496	2332.0027892570242	2.4985468649892706	4.076971875372504E-5	0.4766089688101678	4.3685284578597374E-5	4.83353006253531E-10	0.5219334777712501	-761.6661453230784	13042.186503278055	10109.115480054019	5592.615662560839	1545.1286071942209	1271.7628483582575	14	21	14	9	23	0.20003022709777446	0.2926916900798593	0.31022052456326293	0.1970575582591036	
5470000	-10679.80546704776	-9849.266072713903	-830.5393943338563	-9849.266072713903	1974.2502134327028	2.3573727518893257	3.251986637225352E-5	0.4396227290775054	3.2961416787872015E-5	2.430266742250725E-10	0.4720793164365521	-782.9846230585806	20473.661133920334	15537.860095093101	3645.8254803190907	3240.6007566537937	1280.550560342971	16	23	14	15	13	0.18590693820545204	0.3115936058533142	0.3035323498814223	0.19896710605981177	
5480000	-10676.426455879544	-9846.919128451387	-829.5073274281563	-9846.919128451387	2883.9848946047036	2.3433927408866797	2.8407533346309474E-5	0.5434461815699679	2.8298450717262465E-5	2.763778484510799E-10	0.5841928029863976	-778.1460770774905	12470.67728712881	40127.79135930651	20238.556692756876	2928.2342375876037	829.4070803250362	19	14	2	34	12	0.18590693820545204	0.3123094649437344	0.3114567446007571	0.19032685225005677	
5490000	-10682.343564217867	-9835.459768469005	-846.8837957488621	-9835.459768469005	3888.942241490765	2.6110640446331925	2.5724541923907475E-5	0.6817262995530953	2.6465232534357636E-5	4.25541514975403E-10	0.795219936591761	-795.8141513427247	12031.62501263233	31144.805592729703	13022.89418799094	4398.193694734231	1341.9250166482673	24	5	19	19	14	0.18590693820545204	0.2986649501567815	0.3040280644667712	0.21140004717099556	
5500000	-10608.462534806098	-9845.68428096791	-762.7782538381897	-9845.68428096791	1617.440509551411	2.810586040290793	6.454535574908794E-5	0.6569225823421999	6.446895729668507E-5	2.247271056625108E-9	0.7268347514895949	-717.7035628075971	10665.674720908355	8765.971518005766	2069.5765258409515	413.77739107668	875.9665041321152	22	13	26	19	1	0.194495577275403	0.30770837849962857	0.2894283772956288	0.20836766692933997	
5510000	-10565.310568473513	-9834.63591235776	-730.6746561157528	-9834.63591235776	1164.7888348615922	2.797797187849004	7.564478049291019E-5	0.5542354477635286	8.327113160089108E-5	2.4721330650686987E-9	0.6254357174894615	-688.8770074172405	6206.063175879613	1432.019601478686	510.70625971187883	1379.319475017147	346.98480856507547	29	4	16	14	18	0.18853420231189838	0.3166078132587563	0.30174066168846203	0.19311732274088364	
5520000	-10635.973511300457	-9831.678030281239	-804.2954810192185	-9831.678030281239	2679.814322356449	2.426400928505647	3.4582068309118956E-5	0.5857506932671642	3.7004133256741044E-5	5.852647527988081E-10	0.6572027091755894	-758.8465659923568	11688.864637019362	3497.7788872229694	855.8507276608307	2654.960478561895	650.8196914624396	32	29	10	7	3	0.2002533123258448	0.30149443892280176	0.3004611320601759	0.1977911166911779	
5530000	-10754.568632483715	-9847.11798782696	-907.4506446567548	-9847.11798782696	6064.83962827863	2.814574886472065	1.324104549608291E-5	0.4621495689887688	1.3548986898244507E-5	5.185629115401668E-11	0.5364314204197508	-856.2281495503371	55255.4906428616	28862.44658486611	9610.264634903224	2631.9745703433146	3149.9925169435514	2	33	25	20	1	0.2002533123258448	0.30149443892280176	0.3004611320601759	0.1977911166911779	
5540000	-10723.24790381457	-9858.906079795346	-864.3418240192234	-9858.906079795346	5475.617702036755	2.540967609107802	2.2163969622372842E-5	0.5615215677924422	2.064748036128673E-5	1.9473760325454192E-10	0.6539509428226974	-816.1911427960024	26325.688701831594	13779.453165191417	3047.3125486452936	2888.200249013821	1707.0302899602987	21	28	8	9	15	0.1884871308163859	0.30863377708792467	0.2955662040968735	0.20731288799881623	
5550000	-10765.272132483675	-9853.39618603107	-911.8759464526055	-9853.39618603107	7778.794289830883	2.6284718225455643	1.2272466992368695E-5	0.4900604976609582	1.1864171964138306E-5	4.2138648293628565E-11	0.5433948736009157	-856.7286880041827	40246.56008506823	55472.64301955453	26401.52691626125	24549.354275636175	4222.738779085706	15	12	10	14	30	0.18700861529002888	0.2965241223516578	0.3091543743594974	0.20731288799881623	
5560000	-10687.902097980426	-9843.714877934572	-844.1872200458544	-9843.714877934572	3110.427614228931	2.6284718225455643	2.439671510002471E-5	0.4582005420900488	2.6751934205381383E-5	1.514447966271299E-10	0.4823333076268614	-794.3855282502136	20299.748191414383	29399.93090062561	9352.088240016863	1966.4281340414748	2584.445750085868	9	24	18	17	13	0.19287395167599647	0.3053343286313057	0.310996286978578	0.1907954327141201	
5570000	-10701.99309057369	-9846.668537774882	-855.3245527988068	-9846.668537774882	3406.6405686050794	2.818754105232042	2.337166609184668E-5	0.681234191651264	2.2507431167381827E-5	2.183565114676603E-10	0.6589956489146708	-804.4651758369024	31587.521851287318	20152.12078916394	8676.900439387116	1223.567807539709	2869.5898987257888	11	31	9	14	16	0.19246850141511518	0.3053343286313057	0.3114017372394593	0.1907954327141201	
5580000	-10684.919327182395	-9853.999253511973	-830.9200736704217	-9853.999253511973	2629.5256654336895	2.955913381789435	3.150894252883375E-5	0.5014346607438089	3.1680322884700295E-5	2.1195179872391367E-10	0.48541597095087197	-782.505005528109	17300.844980896756	18608.930319420746	8489.460135732814	1806.2804004107281	1525.4137496029905	36	2	11	15	17	0.17694159442515084	0.31128561118971665	0.3013473041013757	0.21042549028375712	
5590000	-10660.709801603154	-9835.082216607983	-825.6275849951701	-9835.082216607983	2388.471322819973	2.6258801949252466	3.270864997665679E-5	0.6278537251522763	3.422419886805692E-5	4.4808957127663886E-10	0.624127644538996	-778.1164879963392	10459.336607752406	11244.977610546362	7933.0681049963805	2900.448392809257	954.4068118121845	27	13	4	14	23	0.18998178141900898	0.31128561118971665	0.30852591703843435	0.19020669035284032	
5600000	-10663.71636624789	-9836.90311355253	-826.8132526953619	-9836.90311355253	2700.5885795091735	2.8015400162911095	3.395683973160164E-5	0.7383552887983117	3.315673745960087E-5	6.088396997079412E-10	0.7456928281874886	-780.3367848466826	10707.30883097518	7795.586403447651	1804.5677286505638	1777.5068753754554	2412.6180407374736	27	22	15	10	7	0.18626553834192525	0.31128561118971665	0.30852591703843435	0.19392293342992406	
5610000	-10629.578074992201	-9837.814996563668	-791.7630784285341	-9837.814996563668	1609.8239215476697	2.718748105945	4.971558799795688E-5	0.5327446941028762	4.741252123158448E-5	6.34699122307553E-10	0.5301325852890826	-746.3997509193566	6377.947405365991	10192.437196234681	7380.645897895892	890.5412728836243	459.0445279126682	10	4	39	25	3	0.18686493978522145	0.31068620974642047	0.31170646407842567	0.19074238638993274	
5620000	-10631.937611057938	-9827.973598547247	-803.9640125106907	-9827.973598547247	2430.823019704721	2.6796788870920882	4.227143388135073E-5	0.5176562849156576	4.058504279264419E-5	4.16065904545089E-10	0.4998275591036142	-756.9795620925411	10764.684235513474	14952.088142442168	7145.171942298403	1340.3162864643236	1053.0710422326883	18	4	22	34	3	0.1907299139555795	0.31758227081273294	0.2946102355066708	0.1970775797250171	
5630000	-10624.737956558674	-9825.867751869428	-798.8702046892472	-9825.867751869428	1907.3549292461894	2.4337335687105197	4.2918867052277914E-5	0.5502962781161969	4.3079742493114665E-5	6.404294704313663E-10	0.5925079840813565	-754.1906969641059	9509.75684317704	6046.390229616534	3891.4730678168903	1587.8709278931358	663.7372880874914	18	8	23	29	3	0.19085474363312174	0.3174574411351907	0.2946102355066708	0.1970775797250171	
5640000	-10667.283278905354	-9849.85813318718	-817.4251457181739	-9849.85813318718	2889.3144576448394	2.7208531250346617	3.822052789440627E-5	0.45082681724170487	3.544208567005435E-5	2.747171506395113E-10	0.45951782062679525	-768.1486869635909	4983.200429348259	11178.92506032313	9134.487070373158	13284.790468990668	1762.6755561805246	7	7	27	6	34	0.18754847623908127	0.31734865569674287	0.29791650290071126	0.1971863651634649	
5650000	-10654.97514210194	-9838.59673710768	-816.3784049942587	-9838.59673710768	2802.594987096883	2.7208531250346617	4.06843052342487E-5	0.5162649483141066	3.710270784017509E-5	4.81312357133056E-10	0.5777467202206156	-770.530924248337	9562.883604401426	8994.791175387325	1337.7177234190096	2635.774663810743	994.6580472453932	1	49	8	19	4	0.18426248368694723	0.31734865569674287	0.29846546856953926	0.19992339204677095	
5660000	-10641.797189833615	-9839.891426288425	-801.9057635451907	-9839.891426288425	1938.2001341689243	2.7208531250346617	4.203835319540143E-5	0.5392408937477777	4.287750456688942E-5	5.357286921675619E-10	0.5166691940866458	-755.7921687438709	10659.676003029132	7498.629758171785	4102.570370087725	1876.340761705973	2062.0783394069595	6	42	5	13	15	0.17721551202740757	0.3113963681119294	0.3043641023716607	0.2070240174890026	
5670000	-10688.670386290743	-9845.958419121012	-842.7119671697318	-9845.958419121012	4062.4622121821626	2.739724864731322	2.9855274067103184E-5	0.5473850052412329	2.811625282046096E-5	3.198808410233621E-10	0.6121430609730164	-793.672593899704	15376.221676163881	11853.2578081552	1428.9720679077186	1854.6485300515096	6275.948863920603	14	39	10	15	3	0.19818216552045428	0.2904297146188827	0.3043641023716607	0.2070240174890026	
5680000	-10629.108555407991	-9849.885525525133	-779.2230298828579	-9849.885525525133	1661.3386338060016	2.734418710627426	6.696104889983076E-5	0.5638933464600133	6.0055030419809406E-5	1.7256839909243609E-9	0.6636112196982595	-732.5563075538861	33401.699651165356	5922.633932420149	4054.130067864871	1175.5759857576709	645.6589792768245	2	38	10	28	3	0.19818216552045428	0.2904297146188827	0.31076279613116803	0.2006253237294953	
5690000	-10620.226762874407	-9838.519092594575	-781.7076702798305	-9838.519092594575	2390.4301149163944	2.665278336224592	5.108742603645874E-5	0.6151686496872468	4.529897212283777E-5	1.0850776260994206E-9	0.6587523296618288	-738.7618187150963	8515.232510522	1105.4839283120634	546.1896085255198	1697.116221284761	253.8605237178601	44	14	7	13	3	0.19289918397636632	0.2904297146188827	0.3251182718645011	0.19155282954025019	
5700000	-10605.317726991034	-9846.676644971307	-758.6410820197276	-9846.676644971307	1346.292675097751	2.4106138482336688	7.153366353467316E-5	0.5059556446133618	6.544121360112107E-5	1.4504850067880748E-9	0.519430075078008	-713.1043232054154	6009.78205420154	3472.424462654748	7151.09103140898	2842.6844409917467	1061.0543726450046	13	10	13	14	31	0.18308989738956483	0.2930442228357695	0.32393799815338903	0.19992788162127698	
5710000	-10601.185731264886	-9840.396582685591	-760.7891485792954	-9840.396582685591	1694.584452435229	2.6986250660228372	6.905898502305877E-5	0.5894885442582607	6.405249942307873E-5	1.6234573510550636E-9	0.5963969385717675	-715.6391065806569	5215.843923976898	7177.379938279891	8343.265401556415	717.9179361329421	558.9706548707879	18	28	1	5	29	0.19755439997120672	0.2824002154590501	0.3201175029484665	0.19992788162127698	
5720000	-10631.976626488628	-9854.728055681246	-777.248570807382	-9854.728055681246	1276.8316159819478	2.4013732727160146	5.3129008621680666E-5	0.5228011900930473	5.446616009891751E-5	7.522791092031389E-10	0.5328489562280251	-731.6021034638369	10132.156057198896	9812.155230786037	4817.379888626959	923.835754874217	1151.5248609830933	13	13	22	15	18	0.1936418652506648	0.3077352259684073	0.29869502715965124	0.19992788162127698	
5730000	-10618.825396177062	-9838.196609359622	-780.6287868174403	-9838.196609359622	1588.2550878398542	2.7175371936561894	5.129564799914501E-5	0.570151434274821	5.3682609504539076E-5	9.112342702444785E-10	0.5877969574437335	-733.5719963190433	4837.932303160036	7985.726808981055	12665.66429090678	2531.9079057493004	755.0980822525762	7	27	6	18	23	0.1936418652506648	0.3082773555525971	0.29815289757546143	0.19992788162127698	
5740000	-10651.084640473886	-9846.915283059945	-804.1693574139407	-9846.915283059945	2477.9764893319493	2.7175371936561894	4.1926460109207846E-5	0.5548826066897703	4.1127719597670725E-5	5.109464304536635E-10	0.5512196524469077	-756.0818057035148	39068.75274986669	8647.394179952098	3705.302445494573	777.3748755391364	1641.1151219789604	3	42	8	22	6	0.19725127961349645	0.29484516629453766	0.31424010277672054	0.19366345131524565	
5750000	-10635.619176241677	-9836.894879664016	-798.7242965776607	-9836.894879664016	2676.249282468977	2.7175371936561894	3.820377347329561E-5	0.5128131874939111	3.7295890432959396E-5	4.867338241297044E-10	0.5580767489895981	-753.1467040393552	9389.084304008291	9033.475780756755	1042.0220402915704	458.88865459546525	1694.6542457980886	41	5	8	6	21	0.19725127961349645	0.3061591731035919	0.30292609596766623	0.19366345131524565	
5760000	-10659.626993339585	-9848.287949862375	-811.3390434772103	-9848.287949862375	3205.5932003109824	2.5607622630459708	3.6040351618246144E-5	0.4393099656313529	3.65750593768563E-5	3.200274403711008E-10	0.4669248903111732	-762.3525339186995	12673.109209383641	29916.18667362973	11913.799707663908	1810.8091702732288	768.29260236484	21	2	24	8	26	0.2015184800138943	0.3029110285851199	0.30521057541491325	0.19035991598607277	
5770000	-10705.815933332447	-9840.01755129441	-865.7983820380376	-9840.01755129441	5399.52354590501	2.519173701232169	1.9401188132804538E-5	0.50844197655921	1.8527558184112925E-5	1.0781666448568558E-10	0.5509896852254168	-813.6325714383449	14080.66090303742	28429.740539675324	39909.50202464245	2930.075912062362	2741.5286607006733	7	37	1	10	26	0.20200512201904583	0.3024243865799684	0.30521057541491325	0.19035991598607277	
5780000	-10704.67884328897	-9830.00844690918	-874.6703963797904	-9830.00844690918	6695.745761235895	2.5628400141217615	1.691417639275953E-5	0.510921158443642	1.5841988536261118E-5	8.66922964336608E-11	0.5619887312972961	-822.5301314987674	20577.70850204817	12916.244530218122	35334.56996381755	2917.436808819369	3184.3915523576566	2	14	30	27	8	0.2011911230763107	0.29827065492517285	0.2897244464203988	0.21081377557811784	
5790000	-10745.269771193422	-9854.07548707776	-891.1942841156617	-9854.07548707776	6267.897630626569	2.5628400141217615	1.3254243765391496E-5	0.46545926710729174	1.3316934258315283E-5	4.393947597654131E-11	0.48947696027193843	-839.6128630072709	30114.552246983934	34593.09138127817	25034.93985773532	4312.155466587401	1306.3705182739775	21	22	4	31	3	0.19996519114289885	0.29578830047689847	0.2922068008686732	0.2120397075115297	
5800000	-10746.15841756705	-9837.066412396865	-909.0920051701852	-9837.066412396865	7387.578700487864	2.562574454034544	1.2215686118428824E-5	0.5964833114676721	1.3120250583348013E-5	6.643138546623994E-11	0.6299639729166197	-856.5023271579006	30024.958545404308	37032.267933350464	16353.42625299373	5047.484794493963	5659.568885542506	20	9	25	21	6	0.19996519114289885	0.29578830047689847	0.2922068008686732	0.2120397075115297	
5810000	-10803.043167018443	-9851.375747846152	-951.6674191722909	-9851.375747846152	8297.233848386784	2.562574454034544	7.533565853570804E-6	0.4201963432932416	7.864016952713618E-6	1.1131305853698648E-11	0.42934354331552865	-898.2122973984892	58653.00824134208	63461.38170026028	22394.20350853416	8319.177265559558	790.2453413654716	3	33	19	22	4	0.1850798103557231	0.3172127980638251	0.29108372173180047	0.2066236698486515	
5820000	-10729.601040524907	-9846.564100113854	-883.0369404110527	-9846.564100113854	6459.478357628642	2.562574454034544	1.545130251933172E-5	0.4950666535428434	1.6078115023309153E-5	6.675641744909363E-11	0.510175695978516	-830.8278643971172	21281.304991405515	45460.637438324964	18310.760025486583	4500.809370673171	3491.800220109219	15	13	20	26	7	0.1850798103557231	0.30955152438955064	0.29108372173180047	0.2142849435229259	
5830000	-10750.411553212027	-9842.934152300166	-907.4774009118603	-9842.934152300166	9403.546925841061	2.6017523871284616	1.0880231072202306E-5	0.47410913003731403	1.132173873597867E-5	3.820109817492483E-11	0.5462884306113448	-856.6130763336587	33365.218331779535	22383.95533161491	3225.72994743536	5633.226986448203	5834.067203009025	41	8	15	12	5	0.19414572196089533	0.312070200107473	0.3023674113272133	0.1914166666044185	
5840000	-10743.359532262677	-9838.201125540165	-905.1584067225119	-9838.201125540165	8025.392608999391	2.318834686664243	1.2544697838586998E-5	0.4646353251998172	1.2890924081297051E-5	4.70353092049419E-11	0.5374987607444536	-852.0999334681737	17172.490165711657	29035.75716896613	35423.26211439936	14524.440412137443	4893.357406521695	7	13	11	20	30	0.18832174538931482	0.30763725563096755	0.3068003558037187	0.19724064317599901	
5850000	-10750.66515352505	-9828.182159594902	-922.4829939301475	-9828.182159594902	14500.371369093345	2.5641096398022882	1.0033463108878982E-5	0.5553562290350708	9.871942732423187E-6	4.167795419268242E-11	0.6247226106514288	-870.7159330510358	42865.35027212272	40302.12837802909	7403.975421704913	6206.428946924284	1546.3666648051874	3	39	33	3	3	0.18832174538931482	0.31495013336940136	0.2994874780652849	0.19724064317599901	
5860000	-10677.735810215987	-9835.853091132998	-841.8827190829887	-9835.853091132998	5590.19687776326	2.5641096398022882	2.794734362099562E-5	0.4899231518165055	2.586310642261824E-5	3.053962578063714E-10	0.5986582279014993	-794.8343519763428	11107.813138767284	6994.305578829628	3866.5378066267263	5007.866183488798	2806.351166383392	43	5	5	12	16	0.19034296105379592	0.31495013336940136	0.2994874780652849	0.1952194275115179	
5870000	-10642.139730010607	-9842.643920256702	-799.4958097539051	-9842.643920256702	2602.764076305481	2.6751998445534952	4.2552762188716806E-5	0.5357111376766664	4.2725843554436354E-5	7.218224036286672E-10	0.6253921296290641	-754.0223171204161	2026.866645855835	2361.209743723389	9302.738320273344	1374.9049729035291	1252.664035851884	1	2	44	26	8	0.19034296105379592	0.3049486199523269	0.2994874780652849	0.20522094092859236	
5880000	-10645.479839437581	-9835.359133769092	-810.1207056684885	-9835.359133769092	3340.1737831781606	2.65811491147368	3.786243590402523E-5	0.6745292441548191	3.578893363594118E-5	9.07702648444117E-10	0.75350534514793	-761.4062557479451	8873.899705832857	4208.1213030247745	2402.4112391036715	8737.124929684114	2035.6794850269707	32	2	3	10	34	0.1920049738876815	0.3049486199523269	0.2994874780652849	0.20355892809470677	
5890000	-10656.687181827929	-9860.614892159121	-796.0722896688069	-9860.614892159121	3145.931613203353	2.581806826837947	4.191660516903131E-5	0.5195867292634838	4.147336729026338E-5	6.491721617627743E-10	0.5831212602975802	-748.2339803246767	7334.707027458098	19817.841021777574	6709.040178834324	1651.91052035969	1282.7041985154312	20	11	13	27	10	0.19227973357866454	0.3078787352918321	0.29580636280704714	0.20403516832245636	
5900000	-10687.554924292632	-9860.593237622912	-826.9616866697191	-9860.593237622912	2539.3010844143273	2.581806826837947	3.3512505793358016E-5	0.5748494626814121	3.621025175047926E-5	4.837642675692823E-10	0.6392604925520307	-776.8990634459224	33710.93887594134	7766.023464207453	11164.211644899735	4808.249328020656	1473.1791100545986	3	6	26	31	15	0.17941760265106074	0.31437762746708175	0.29580636280704714	0.21039840707481047	
5910000	-10633.62282458044	-9832.961474751844	-800.6613498285947	-9832.961474751844	2489.320804240119	2.6063413131847266	3.819064539820903E-5	0.50343976354893	4.129938982305208E-5	5.199964781133189E-10	0.5623036274873945	-751.95710273485	7150.915653608437	9779.298163076348	18205.581153075356	3964.3927305912957	1637.9879467373453	3	20	4	39	15	0.17941760265106074	0.3137877004030805	0.3232012334220648	0.18359346352379405	
5920000	-10657.65426325966	-9829.96841742249	-827.6858458371697	-9829.96841742249	2331.597721608355	2.5929700812255794	3.2233773026798404E-5	0.5391879694107247	3.396354801519821E-5	4.787418128726432E-10	0.635686652454088	-778.4929034069708	17746.75099311526	26081.611442022997	4903.340730955235	3724.9307507497974	1439.832892510393	10	15	26	15	15	0.1970171544716096	0.29918820519285266	0.31529871889280847	0.18849592144272936	
5930000	-10640.347612176425	-9841.696523256827	-798.6510889195972	-9841.696523256827	1944.5705592943236	2.72648010390728	4.7064461889576224E-5	0.41763120135812704	4.4209191447747646E-5	4.614600962060023E-10	0.4704446792542989	-754.4838973790467	8840.129553548823	9544.940526016915	3593.2773362981616	1270.6382941131042	178.05309026634006	8	22	30	18	3	0.1970171544716096	0.30352888316696414	0.31297197883032274	0.1864819835311036	
5940000	-10674.380179960077	-9852.336332078017	-822.0438478820605	-9852.336332078017	2290.5714218196827	2.72648010390728	4.024483351238991E-5	0.4589260847048708	3.766102282347833E-5	3.560795045053784E-10	0.4972696004676882	-772.5150124830293	8400.649255567292	38817.70043544438	5009.78689734419	1530.0836565095249	437.21602721255465	27	7	23	23	1	0.1970171544716096	0.30541909246312043	0.29555343696946496	0.20201031609580508	
5950000	-10637.072042903537	-9830.506513384144	-806.565529519393	-9830.506513384144	2071.7149504572317	2.5949236927210775	3.797240552229225E-5	0.5487132371863953	3.738413250476218E-5	4.700735556412127E-10	0.5789130698660915	-762.9917677211452	11163.576096885847	4613.577091378246	387.80092822205995	993.7206027822828	605.1966549837218	35	24	10	9	3	0.19931898683347346	0.30541909246312043	0.2932516046076011	0.20201031609580508	
5960000	-10643.522776124151	-9842.722808996896	-800.7999671272562	-9842.722808996896	1544.411731397226	2.5127215255104205	5.2619423258747216E-5	0.4885493610411378	4.896998151419179E-5	5.351775307331976E-10	0.4898541194510814	-753.3349557381316	8770.340610545318	4943.0558382071795	8674.074097307259	6088.42454033706	1673.8723566571914	29	2	7	13	30	0.19931898683347346	0.29536041509359134	0.30331028197713017	0.20201031609580508	
5970000	-10643.212382255771	-9856.274723139357	-786.9376591164141	-9856.274723139357	1565.5727504095405	2.5127215255104205	5.132354186090708E-5	0.45454770682101614	4.765323316768558E-5	5.0310576188645E-10	0.4677578933599886	-744.293704629229	4341.258765908484	8722.66124114832	1892.9197266103686	840.0964608616989	224.8900724480384	4	44	21	9	3	0.19801058851569156	0.29694679295469756	0.30303230243380586	0.20201031609580508	
5980000	-10618.433186806486	-9850.588666193158	-767.8445206133282	-9850.588666193158	951.4709089987131	2.4954132212256304	6.924060060600937E-5	0.497190394327961	6.229682860112936E-5	1.0474199671612232E-9	0.5207194988758477	-724.9710274590886	3873.948715576355	6764.863418389504	1282.1230533155874	1613.769680385494	72.9758148352887	17	28	23	10	3	0.19601768399560626	0.29694679295469756	0.3050252069538912	0.20201031609580508	
5990000	-10600.710729512588	-9852.247100218294	-748.4636292942938	-9852.247100218294	1201.449713833719	2.438619963900111	7.580962449320387E-5	0.49713552417398216	6.905419643315598E-5	1.1853993331009485E-9	0.5053216143843967	-707.8419990060898	7345.2524102186535	2035.0946686104098	383.7136265959625	307.36217806709124	777.4028303763799	41	7	11	6	16	0.17188704352038975	0.3107075667073086	0.3235262015485821	0.19387918822371963	
6000000	-10612.704478188965	-9863.413531343504	-749.2909468454611	-9863.413531343504	1194.5509764271628	2.5469626210280003	7.235882756247075E-5	0.48225629409007653	7.096883262115075E-5	1.451177113119518E-9	0.5424257013761385	-706.727112336563	5153.606871921077	8045.775430336992	701.205802348713	647.8225326464525	753.6805672740818	37	5	6	22	11	0.18218547848878164	0.30806341826291145	0.3132277665801902	0.19652333666811675	
6010000	-10583.594245710798	-9835.145817872233	-748.4484278385647	-9835.145817872233	1227.7975615302516	2.5930762529120543	7.237389121040348E-5	0.5780319954625379	7.622308641017234E-5	1.9785622808767863E-9	0.6012531329063069	-706.4922258670168	6944.526600519517	3284.359686596135	1420.1554541467692	745.7847059063331	595.83348157437	31	11	19	17	3	0.1804936697748831	0.30806341826291145	0.3132277665801902	0.1982151453820153	
6020000	-10597.426279284	-9858.532162443644	-738.8941168403558	-9858.532162443644	1299.0704625913047	2.5930762529120543	6.958682845784725E-5	0.548157212648288	7.367503362227229E-5	1.533522538554733E-9	0.5514329265387096	-695.3950539167286	7420.356953015697	7919.919044537871	2177.296687137498	522.3290416704006	631.4278012162874	35	2	4	25	15	0.1815086228869355	0.31248643093915685	0.3041031801465217	0.20190176602738596	
6030000	-10618.395240174163	-9850.827448667862	-767.5677915063011	-9850.827448667862	1484.4183673783928	2.5821581745505684	6.360001527899682E-5	0.5405075729822456	5.967099657166957E-5	1.3922617382299745E-9	0.5780595985936693	-723.1819524204078	4890.665900728566	6913.995254378014	3674.5901793201615	891.3998800618782	1276.8209616366723	13	21	9	20	18	0.17641762062079516	0.3000000726204403	0.31658953846523824	0.2069927682935263	
6040000	-10622.373841511437	-9845.516427943678	-776.8574135677593	-9845.516427943678	1879.4374672651377	2.271054479691187	5.0885918110519215E-5	0.5819053242707597	5.209220970215775E-5	8.633660696752783E-10	0.5565230282284919	-731.9571402915458	8171.262940343557	4528.197838815273	5190.52477422763	960.1563182522953	1154.6992772960077	33	10	2	21	15	0.20246997135219924	0.2972268821935845	0.29820451419907607	0.2020986322551402	
6050000	-10630.192170209344	-9859.534997876577	-770.6571723327678	-9859.534997876577	1729.5015546605412	2.816270334935435	5.902423266835652E-5	0.44407770350308023	5.924628616809981E-5	6.592224946980716E-10	0.4349836846434672	-725.5096760524713	7704.8006935385165	10455.881573211178	4717.637739393502	1241.9620160844347	823.1086447015647	8	9	29	34	1	0.17758686530142523	0.3399995783504523	0.29820451419907607	0.18420904214904643	
6060000	-10628.248797332119	-9844.58793363298	-783.6608636991381	-9844.58793363298	1803.3666479175522	2.521482605603812	4.874541036997823E-5	0.5480864649827516	4.867449854030829E-5	8.517506217324283E-10	0.587341329891321	-735.7046564163202	6802.5334669458825	8759.592160741826	16816.342718333235	1064.2638941584055	1406.5710502618408	13	25	6	35	2	0.19756726934746494	0.3200191743044126	0.29820451419907607	0.18420904214904643	
6070000	-10701.781265681804	-9836.221937301181	-865.5593283806237	-9836.221937301181	3890.4736949926764	2.263717249311661	1.9098030429235895E-5	0.4858804027047703	1.923196531979754E-5	7.730093448433533E-11	0.4655957649007967	-816.6745512954958	20266.609434024256	19112.447086652064	2915.3763002673313	1971.4555694744774	4413.56177093756	33	12	8	15	13	0.17336278736688376	0.3281729028234744	0.2957927528972386	0.2026715569124033	
6080000	-10669.921030640142	-9826.460839385682	-843.46019125446	-9826.460839385682	2699.141822435858	2.3588617819498725	2.3699411277460115E-5	0.555232626984445	2.5088709241248215E-5	1.6917055549143962E-10	0.5430292777108221	-794.4386247260396	17493.82847124751	4491.124446409592	11758.963676391859	2240.3219048932588	2289.4552355516535	33	5	11	17	15	0.18273011910737028	0.29504604022340036	0.32891961549731263	0.19330422517191678	
6090000	-10695.202996232183	-9843.047646537525	-852.155349694659	-9843.047646537525	2895.1943347512206	2.3588617819498725	2.1284037310879868E-5	0.5090718834796116	2.2518581378165648E-5	1.3359646235818205E-10	0.5270885616723912	-802.486544565064	27585.11886881678	27777.95737868804	11554.760171762087	2958.9827729561166	659.1726522785755	22	3	22	31	3	0.18273011910737028	0.29504604022340036	0.3129367713840127	0.20928706928521673	
6100000	-10672.403828911209	-9844.142427555253	-828.2614013559564	-9844.142427555253	1882.765848271195	2.2967451841649082	2.721608779109888E-5	0.6818437412128934	2.8897698439968815E-5	2.490815500193313E-10	0.5707768746305472	-780.3356193788206	9717.99314357509	16486.16511345536	9740.736228576166	2306.2288809092665	230.98596964117317	12	23	14	29	3	0.18273011910737028	0.30175073515266315	0.310223630480129	0.20529551525983758	
6110000	-10663.560621925246	-9839.394142609226	-824.1664793160201	-9839.394142609226	1720.0837852606987	2.6609001223051036	2.66982942964371E-5	0.6366613449706704	3.111136022893609E-5	2.7558406021206454E-10	0.5998776593679741	-776.7106496108291	11579.278605316782	14889.479605660199	10682.274977882324	1611.143110209548	47.63950478770787	30	14	2	32	3	0.20077898776535386	0.30278905868235184	0.29217476182214547	0.20425719173014886	
6120000	-10639.658716378068	-9831.621711775433	-808.0370046026351	-9831.621711775433	1376.2783009755722	2.6609001223051036	3.300772857979524E-5	0.7286854497036077	3.7907209761089115E-5	6.94667578853978E-10	0.7717046133583723	-762.5661508761294	14674.876886387872	9983.092418781242	1384.205276761713	1440.9561742031012	168.14246542159577	19	26	2	31	3	0.1961361041774178	0.3074319422702879	0.29217476182214547	0.20425719173014886	
6130000	-10674.649421867272	-9847.729706448346	-826.9197154189266	-9847.729706448346	1594.9078387731638	2.454525736323209	2.9525499068910228E-5	0.5891564655137848	3.44701273210358E-5	3.464125700097811E-10	0.6132716988714573	-778.5424350896125	7103.3884239029085	18810.319609193633	11584.161864498774	2500.3022549812936	215.15926451306836	9	14	23	32	3	0.19117214500814148	0.3198319095073813	0.29217476182214547	0.1968211836623318	
6140000	-10647.192253657942	-9837.853388156393	-809.3388655015505	-9837.853388156393	1551.2935758853073	2.603537996636777	3.455121330819194E-5	0.6094747862970495	3.7726531732655774E-5	5.101477440879341E-10	0.6481909889786326	-763.3849278297922	15786.958867527559	5434.187764256384	6505.243561020081	1255.9028222920938	242.55981776648235	20	13	16	30	2	0.18844847524291453	0.3187736895191013	0.2956599841571857	0.19711785108079852	
6150000	-10686.02473030971	-9834.355302681792	-851.6694276279186	-9834.355302681792	2491.1749672909527	2.778952762601249	1.9653157905128358E-5	0.4719331303926598	2.200699434497466E-5	1.0078446005536528E-10	0.5052179747572895	-803.3767136866821	10126.72038908777	22774.655295064087	7544.040860309246	2987.532010508794	428.813567187268	10	21	20	27	3	0.19081048148002097	0.3194690264679757	0.2949646472083113	0.19475584484369207	
6160000	-10697.429052145857	-9845.801721583337	-851.6273305625198	-9845.801721583337	2401.4099982316957	2.637881154261579	2.0863150141485155E-5	0.49411822953400525	2.2534139982152224E-5	1.2008431859487724E-10	0.5104991254765401	-802.0764110018307	12539.260735462407	33795.75341547248	7847.13007047918	3097.7015847910384	405.4365639077858	11	21	16	30	3	0.19081048148002097	0.3194690264679757	0.2949646472083113	0.19475584484369207	
6170000	-10712.482077286046	-9835.070154810677	-877.4119224753691	-9835.070154810677	2698.7769840930914	2.5251714533623795	1.5741432106868116E-5	0.5213847516992449	1.7344296506283256E-5	6.759395808384598E-11	0.5174978052411207	-828.0056167768646	21015.856651756272	23216.317604358203	16142.177601374991	2570.569555794976	265.1773044949461	23	8	19	28	3	0.19081048148002097	0.3194690264679757	0.29121161665434564	0.1985088753976577	
6180000	-10770.151120181128	-9858.157032161696	-911.9940880194313	-9858.157032161696	4443.0534159702	2.3533079832842123	1.0633714455795267E-5	0.5142385097257657	1.1743395321500759E-5	3.736556573161417E-11	0.5790575979537639	-858.7331024821294	36621.73555366116	73418.55983743261	19312.82468129419	5302.6034416275015	1590.1016359311027	21	9	19	30	2	0.19081048148002097	0.3194690264679757	0.29121161665434564	0.1985088753976577	
6190000	-10787.760229579093	-9836.84289569171	-950.9173338873828	-9836.84289569171	7396.599575122891	2.8255010832417393	6.441254454760744E-6	0.499051195104952	6.98573000247519E-6	1.124024811205453E-11	0.5340713984682021	-896.754408170319	81663.08205345209	22040.34704372723	24703.386064925213	3454.5454014727334	6467.754474979525	38	11	4	13	15	0.19081048148002097	0.31538001079124606	0.29121161665434564	0.20259789107438736	
6200000	-10757.843181397093	-9836.49959007362	-921.3435913234739	-9836.49959007362	5245.640166830018	2.37826168556456	9.35156942097883E-6	0.6329722462793959	1.0705628619305249E-5	3.718640626812603E-11	0.6503607843652576	-862.922872708582	38522.07750681584	138414.09464316652	36587.38366914702	23377.47377087101	5416.342592751988	24	3	7	11	36	0.19499311938155917	0.29616388682185174	0.3062451027222018	0.20259789107438736	
6210000	-10804.514944189803	-9857.01656441036	-947.4983797794424	-9857.01656441036	7067.321894576532	2.5357523604288996	6.798737616738591E-6	0.5880727063394806	7.114919421429683E-6	1.4338927907868021E-11	0.5824286058159568	-890.9754763884057	59035.029023993266	100744.1394986971	43384.52165232471	8518.439989323997	7592.17532769417	21	9	12	16	23	0.19499311938155917	0.29616388682185174	0.3062451027222018	0.20259789107438736	
6220000	-10819.759850449944	-9840.55534717914	-979.2045032708036	-9840.55534717914	10532.376784328837	2.5733718830320376	5.098644715944087E-6	0.5188210637533294	5.111243377940969E-6	6.7760026340272346E-12	0.5273463206142254	-922.3852792307825	93243.21945113935	110594.72827821446	29158.712859012838	21645.393624281623	243.13139051130833	18	17	9	34	3	0.19499311938155917	0.29616388682185174	0.3062451027222018	0.20259789107438736	
6230000	-10786.876645509801	-9852.665071537365	-934.2115739724355	-9852.665071537365	6360.6354823378	2.5733718830320376	8.14045373151366E-6	0.5273494867513817	8.308295007782994E-6	1.8960007225208988E-11	0.5515376988727351	-878.9447977171789	56213.04642012653	71585.85801511261	59315.977931495065	8755.2718969279	117.78991054152462	19	18	6	35	3	0.18392181814115124	0.30723518806225963	0.2968472458144512	0.21199574798213797	
6240000	-10776.430494239155	-9845.659317233814	-930.7711770053418	-9845.659317233814	5937.4821322674115	2.6423838158997994	8.56324854218866E-6	0.5808702010340201	8.544136706413374E-6	2.554859856425712E-11	0.6153525734155726	-878.4081083504961	17371.23169500543	55787.515773689214	15228.158494103496	4234.144668839532	299.49602156710375	2	31	23	24	1	0.18676297574403394	0.30723518806225963	0.2978937021959027	0.20810813399780376	
6250000	-10815.210795727278	-9843.091258153632	-972.1195375736469	-9843.091258153632	10550.616690571356	2.5343593900984343	5.367780719163597E-6	0.5145062477691622	5.416605361452892E-6	7.901043341492153E-12	0.540147577865728	-914.8249312610584	134019.85680722207	78278.16730554453	10596.653132556814	25856.377419151468	90.39253349869799	3	45	26	4	3	0.19088539392125908	0.3031127698850345	0.2978937021959027	0.20810813399780376	
6260000	-10762.696081351116	-9844.009833542963	-918.6862478081534	-9844.009833542963	5406.975588660171	2.6960376750732937	1.0106463924219518E-5	0.4838472677795952	9.766473340040962E-6	2.188914998416175E-11	0.48990132949529863	-862.9799877948664	44530.166216821344	39123.9749532035	7129.2998460371	27138.11552567224	18.02624136762481	20	26	31	1	3	0.19455554388484014	0.29944261992145343	0.30744951856588754	0.19855231762781891	
6270000	-10750.439210998216	-9845.482038016104	-904.957172982112	-9845.482038016104	4699.425116704436	2.650290559668961	1.2231829059047273E-5	0.5426723961086952	1.1527313034843808E-5	4.30863418740502E-11	0.5702598142387585	-854.7314924552936	35839.83923224865	22602.247526925414	6328.913290643613	5817.456493983066	56.72674773254829	32	13	16	17	3	0.19455554388484014	0.3042800881292696	0.30261205035807137	0.19855231762781891	
6280000	-10758.963415227667	-9827.953213924931	-931.010201302735	-9827.953213924931	6481.611021447311	2.650290559668961	9.843827399586332E-6	0.5954958950558643	8.771110579183678E-6	2.8116740834691685E-11	0.582475614449261	-879.8543304515129	49403.6869341814	8266.719981361148	6565.18151400217	9510.90059850989	134.7691540036704	50	17	9	2	3	0.19455554388484014	0.3042800881292696	0.3125023815974383	0.18866198638845197	
6290000	-10778.176903864778	-9850.425381204923	-927.7515226598547	-9850.425381204923	6848.938678307393	2.585780694657145	9.360618708710951E-6	0.669578822299878	8.923872762847472E-6	3.286786927321361E-11	0.6511778779615287	-876.2953353577334	46310.317532506844	15813.145284263954	5022.132918069939	8359.726726181974	457.936468384094	46	13	16	3	3	0.19305978466722115	0.30577584734688856	0.3125023815974383	0.18866198638845197	
6300000	-10733.754209805247	-9848.429596050262	-885.3246137549847	-9848.429596050262	3569.6786998845555	2.6635919321181647	1.765177571746093E-5	0.6736883089505994	1.681454053507602E-5	1.1728676241403478E-10	0.6705651835678605	-836.1148864081752	25277.676527694282	22790.939307041055	9114.557635311741	2367.867887822867	91.96611069245776	6	42	16	15	2	0.19305978466722115	0.30577584734688856	0.3125023815974383	0.18866198638845197	
6310000	-10676.144553884054	-9837.269409702043	-838.875144182012	-9837.269409702043	2235.586959055681	2.6635919321181647	2.2667825250408233E-5	0.5932106619457503	2.3941803328584937E-5	2.716101297890759E-10	0.7081670832698139	-791.5444852000652	19420.89328603178	19438.831366078353	1877.1487376817422	2230.095416191045	69.55790590679248	15	30	30	3	3	0.1792903906480619	0.30577584734688856	0.3125023815974383	0.20243138040761122	
6320000	-10643.20122825351	-9819.261961251726	-823.939267001784	-9819.261961251726	1908.0763089091222	2.6635919321181647	2.9461713934059686E-5	0.6032003483929393	3.301394157058945E-5	4.209835671347746E-10	0.6573310135915128	-779.2158308087295	11503.188913191201	2136.3813101585215	1598.5719127424259	490.6630388218051	1651.0855207021084	49	11	3	2	16	0.20270173206909373	0.2999065851240405	0.30406424363447404	0.19332743917239173	
6330000	-10717.35962888521	-9845.42261248284	-871.9370164023696	-9845.42261248284	3629.2737100696013	2.3834835742704064	1.765864362437081E-5	0.7898987764207756	2.040976082764923E-5	2.0134536806889383E-10	0.8272391767628575	-819.1039405276408	21248.632548466627	6449.622906871211	24061.344194462243	5010.138102578901	2999.336604140163	40	7	1	11	22	0.20879551501120067	0.2999065851240405	0.30406424363447404	0.1872336562302848	
6340000	-10619.591983574006	-9848.170272853054	-771.4217107209519	-9848.170272853054	973.6202738638549	2.492041224064027	5.251987295265787E-5	0.625394394701062	5.834202739712629E-5	9.453567911083746E-10	0.5959072053454989	-727.5334948165631	3635.2788954496045	5871.134104241525	7163.786549983192	790.999807761156	102.90238198254207	1	27	23	27	3	0.17688118003306724	0.2999065851240405	0.30406424363447404	0.2191479912084182	
6350000	-10633.366466811658	-9836.812092844733	-796.5543739669249	-9836.812092844733	1253.6223506358263	2.4953951933858294	4.585097234329896E-5	0.5867571154397594	5.070930349108765E-5	1.0083346476997247E-9	0.667174634087472	-749.6337921950324	10121.372637142871	15708.668728599947	5718.644688575939	1310.3988310252496	1022.8406849382047	19	6	32	17	7	0.17671955838312317	0.29879361912271435	0.30406424363447404	0.22042257885968847	
6360000	-10635.438732574317	-9850.852218500197	-784.5865140741206	-9850.852218500197	1212.4919640124037	2.4953951933858294	4.406001382891882E-5	0.4901531486223465	4.924739847550844E-5	5.242846841242424E-10	0.5137471126997336	-740.9807350378014	9256.608229950187	7785.496612776792	1198.890526455368	1376.3585787288896	271.77379097419	6	41	9	21	4	0.18626243375197893	0.2918437582212948	0.30147122916703784	0.22042257885968847	
6370000	-10613.597391530382	-9843.895874395841	-769.7015171345416	-9843.895874395841	880.252409126226	2.625990999708161	6.231806346696758E-5	0.5260109466225906	6.307382549900644E-5	1.4091944713249748E-9	0.6021577617289551	-725.6605496785542	8848.830048522164	6339.940460531858	4406.7632767657415	1145.9613433155148	121.06190654996149	13	36	3	26	3	0.17993473629862367	0.2918437582212948	0.3281544913706135	0.2000670141094681	
6380000	-10572.469947548998	-9829.105000226176	-743.364947322821	-9829.105000226176	685.7521963714502	2.625990999708161	8.226537100525625E-5	0.550095433696679	9.282779916595769E-5	3.3157947844871665E-9	0.6356273469896968	-701.9350793962509	6939.3201889430875	3611.916074981741	1780.7098136439736	573.5348451636397	225.9580825360753	42	12	4	14	9	0.1773201229968019	0.2962361382787862	0.3263767246149439	0.2000670141094681	
6390000	-10573.89254228038	-9835.398473795845	-738.4940684845344	-9835.398473795845	924.1414511022559	2.625990999708161	7.702943932073219E-5	0.5394376872577175	8.195210769265642E-5	2.7454734192829688E-9	0.6305945867305649	-695.2486272540162	3614.3066861450534	9207.124072441013	2350.4948169352538	195.5650110584859	364.4024169155848	34	7	14	3	23	0.20849090366714534	0.28722905631788215	0.3042130259055045	0.2000670141094681	
6400000	-10594.08800271134	-9852.139954496985	-741.9480482143547	-9852.139954496985	1062.0504896677874	2.3887905724799166	7.533649094215706E-5	0.6858631462151564	7.045084383240891E-5	3.423330373072597E-9	0.8073864096173232	-700.7314559727319	6881.223211421138	2974.0708030149317	186.0859562060174	420.31626778831117	494.2654677563822	38	12	15	5	11	0.19502194407225595	0.31638834934617177	0.2803501638846278	0.2082395426969445	
6410000	-10587.347943196035	-9838.470445738198	-748.877497457837	-9838.470445738198	1103.1247714598937	2.630524113218705	6.569649206481374E-5	0.5636290136273032	6.680866348420161E-5	1.8620296548394538E-9	0.638924193369354	-707.4238100343741	5268.996148785239	5400.772042372686	278.34532139348073	460.69002817717575	551.3737559913301	29	21	11	2	18	0.19502194407225595	0.31058577183981284	0.3086101639759086	0.1857821201120226	
6420000	-10621.851307055651	-9844.708306591909	-777.1430004637422	-9844.708306591909	2312.224544853823	2.630524113218705	4.7859474033591165E-5	0.5800014089248634	4.726228230563996E-5	1.0182920498900437E-9	0.6591831940945311	-735.6428340377827	7847.421447443148	332.39347670200476	441.6931973229203	1032.3446745840977	963.3461160275028	53	6	6	13	3	0.20276291979175695	0.3102030592283435	0.3008691882564076	0.18616483272349196	
6430000	-10625.484382473795	-9848.809174736978	-776.6752077368158	-9848.809174736978	1892.1338874052383	2.630524113218705	4.600430514575292E-5	0.4305375700965615	4.707048224863563E-5	4.3628339549564357E-10	0.44211733873459863	-735.6559444739231	9400.923401474149	131.15904664157037	298.913691341253	494.3649063018439	1205.187825435811	51	2	2	13	13	0.20276291979175695	0.3102030592283435	0.2972374306159985	0.18979659036390106	
6440000	-10624.41552036856	-9846.559925045476	-777.8555953230838	-9846.559925045476	1829.1968457177884	2.7039067534056853	5.3421940671321594E-5	0.5598180762267826	5.2683315538007415E-5	1.0760196168737397E-9	0.6204372614675246	-732.1158670920066	7903.386280610455	3302.7603272680476	7641.526496030005	717.0549527309843	932.8983765801415	28	7	15	25	6	0.19041590601252956	0.29675434411071067	0.3200133301359323	0.19281641974082753	
6450000	-10580.63421853294	-9841.30809564104	-739.3261228919	-9841.30809564104	841.1302604551728	2.649254577294137	7.972086293120642E-5	0.49119483535278413	8.69134168831051E-5	1.4550488614183632E-9	0.47533694707534213	-696.5454555718044	4483.630772235011	6610.253350315868	4543.370598554298	717.0741464419355	48.59508509538931	28	1	22	27	3	0.19041590601252956	0.29675434411071067	0.3200133301359323	0.19281641974082753	
6460000	-10594.232682421696	-9848.463649961373	-745.7690324603226	-9848.463649961373	818.5957760841778	2.5519992848101976	7.475625376013052E-5	0.48512317700845625	7.743972673347647E-5	1.3760783530206193E-9	0.50068576810021	-703.9096604885452	4479.23430887597	3976.792816705615	953.5306959942668	430.35583707526956	1087.4624834470605	15	34	4	13	15	0.19041590601252956	0.29675434411071067	0.3236071356258224	0.18922261425093745	
6470000	-10545.42245202184	-9849.288178943832	-696.1342730780065	-9849.288178943832	539.4311524485755	2.6385370098837053	1.230136756991478E-4	0.5249971624265676	1.3242594367373072E-4	4.9577755808727016E-9	0.5742088005816809	-656.399521899959	3773.9831400959106	3584.8764582537206	190.26483070942706	319.8865251327529	472.9930893650371	6	42	17	2	14	0.19041590601252956	0.29675434411071067	0.3236071356258224	0.18922261425093745	
6480000	-10563.964273392314	-9851.3933604643	-712.5709129280124	-9851.3933604643	531.0460149064139	2.55772085089956	1.1567775204845526E-4	0.4986759870996666	1.235818409423186E-4	3.760369071992085E-9	0.530399883393302	-671.7954156275862	3748.2159513979955	4308.93142561388	757.0106938869144	415.16998393190084	681.1941406897114	15	33	9	3	21	0.19041590601252956	0.3083194690541718	0.32729800576419155	0.17396661916910713	
6490000	-10540.735121979807	-9830.826544092637	-709.908577887171	-9830.826544092637	469.3429244923427	2.5961534455753448	1.1428733841506234E-4	0.5340507759189899	1.313792477553355E-4	3.612232497132681E-9	0.5268507203716734	-671.5406728982979	2601.6161673383253	2388.0625483958315	535.0572269723764	246.6485101958761	383.18756382516716	7	44	1	5	24	0.19319072920247965	0.3055446458642217	0.2989306652308094	0.20233395970248927	
6500000	-10546.407060710408	-9838.361595928867	-708.0454647815397	-9838.361595928867	464.0257553730883	2.5961534455753448	1.1171638031237305E-4	0.523998911753357	1.2021796941285612E-4	3.0868723741328017E-9	0.507017072775434	-668.8851054951614	3999.1329193358874	3163.6865898131036	467.3558397305788	544.327182072462	45.225141702082546	37	12	27	2	3	0.19319072920247965	0.30323362514380925	0.30124168595122186	0.20233395970248927	
6510000	-10612.279823583072	-9841.642237366375	-770.6375862166973	-9841.642237366375	978.8445805351279	2.5961534455753448	5.2401520134931614E-5	0.5761621665570001	5.3970499916720284E-5	1.007546830639612E-9	0.6063003777531673	-731.5261855728675	6827.400870736479	1377.0651586781985	2104.035135407643	2.465208309248173	9.568413121179251	49	4	25	2	1	0.18918737780649866	0.30323362514380925	0.30124168595122186	0.20633731109847026	
6520000	-10578.097744434433	-9839.446013459898	-738.6517309745366	-9839.446013459898	692.1662418012505	2.5961534455753448	7.74023654217892E-5	0.5893768701707229	7.807751227820443E-5	2.4045796705182042E-9	0.6643970475618606	-701.9793318213175	4569.836046858763	4843.753013305794	1030.6415903386865	12.211160787047147	6.134296672984803	34	15	29	2	1	0.18918737780649866	0.30323362514380925	0.30124168595122186	0.20633731109847026	
6530000	-10549.240524601177	-9838.867092706627	-710.3734318945496	-9838.867092706627	497.04359878442773	2.8125785993242567	9.782772113869739E-5	0.5446173038723044	1.0387648988554025E-4	3.4524719327726998E-9	0.6079903277697569	-675.0536520879582	4396.866659649728	2172.3002633582682	824.2062252819707	20.380018089947583	4.081762891316312	40	10	28	2	1	0.18918737780649866	0.30323362514380925	0.30124168595122186	0.20633731109847026	
6540000	-10574.614102802167	-9857.005461127019	-717.608641675148	-9857.005461127019	516.8688470968975	2.4726051533240256	9.780142667551157E-5	0.5988509324966106	1.0204567459036339E-4	3.511689783694074E-9	0.6655081158278834	-682.7689088112367	3811.38493149943	1624.6430964765398	922.7259075165138	10.378992351309593	7.1795874470798715	41	3	34	1	2	0.18918737780649866	0.2975410060979896	0.3069343049970415	0.20633731109847026	
6550000	-10559.946779788354	-9844.637333010645	-715.3094467777088	-9844.637333010645	554.1508206595378	2.6780675420218087	8.815237907872043E-5	0.600337868638631	9.373100344621876E-5	3.2798277132935687E-9	0.66646001510168	-679.2050867437968	3724.2600089676494	635.932376858325	1023.6933917647443	64.77078870471703	5.524145915820418	45	21	12	1	2	0.19928469149484423	0.2975410060979896	0.29683699130869595	0.20633731109847026	
6560000	-10603.167860007585	-9842.387422747126	-760.7804372604584	-9842.387422747126	764.6778614369784	2.5076785068469554	6.596482874952371E-5	0.6210609019207181	7.268367637021359E-5	2.091261225086222E-9	0.6781803903827079	-720.018567831561	6021.249529474075	5574.752312510734	1462.2745993107667	295.80126974830875	54.073664557201454	35	11	31	1	3	0.1878165732044346	0.305687729538594	0.3083051095991056	0.19819058765786587	
6570000	-10619.49757663422	-9846.908637148324	-772.5889394858947	-9846.908637148324	904.4028690211592	2.5076785068469554	5.819243452682813E-5	0.4784907139967254	6.467415259959608E-5	9.312374201159164E-10	0.5131741440973463	-730.5301405455683	3555.6722852852877	3807.9783491306525	4413.506342119909	999.0128029577866	20.105319158937952	11	1	40	26	3	0.1878165732044346	0.30832548191868836	0.2980966136902907	0.20576133118658643	
6580000	-10607.06440217708	-9842.849468528322	-764.2149336487586	-9842.849468528322	861.5431921949911	2.5713870764442333	6.127200209420238E-5	0.48773051182801663	6.753326321416428E-5	1.0522870493577617E-9	0.5239587700684151	-720.9084862590339	15693.351093346111	8216.150248176858	1616.8116701016131	748.7840469186125	28.30115647015708	3	41	7	27	3	0.1925189864351657	0.30832548191868836	0.2980966136902907	0.20105891795585532	
6590000	-10585.087968861553	-9846.483788232228	-738.6041806293258	-9846.483788232228	762.2439436385437	2.5713870764442333	6.879891166291392E-5	0.4797884607233056	7.598814750458762E-5	1.522869203663105E-9	0.5400860248912532	-695.4626823613611	1595.4595621316707	7554.997595287601	1378.7254934139867	913.9112498331294	109.7065885738689	14	32	5	27	3	0.1925189864351657	0.30832548191868836	0.30215485630082595	0.19700067534532012	
6600000	-10573.711049249283	-9831.007858899084	-742.7031903501993	-9831.007858899084	751.8582512433034	2.471136206875756	6.500550066130071E-5	0.4693411092580677	7.256220536722767E-5	1.306548966956093E-9	0.5267923600887671	-701.1752322751993	2689.462217035159	7256.17059107332	875.2067650952904	796.3227308020763	17.684353550807288	10	33	4	32	2	0.1925189864351657	0.30832548191868836	0.30215485630082595	0.19700067534532012	
6610000	-10596.881949844323	-9850.675134729287	-746.2068151150353	-9850.675134729287	784.5380823605416	2.4397269060225417	7.50160233238775E-5	0.5139422339516644	7.964313484451234E-5	2.050635322066393E-9	0.6012806779769537	-702.2641897501617	4658.637939421198	10114.18229778839	586.7524284631869	1011.9379872887646	803.8928590059705	35	6	21	5	14	0.1925189864351657	0.3024565826462109	0.3082978938845933	0.19672653703403026	
6620000	-10557.86643526074	-9836.08859977084	-721.7778354899003	-9836.08859977084	661.9718183291086	2.6699189206481138	8.877801962933884E-5	0.5122839426644019	9.184235919004368E-5	2.398123870821511E-9	0.5613449342238627	-684.0655692718703	3863.591391468098	326.76142297592975	414.99367919841234	647.7554833026829	78.22268683588675	44	6	16	12	3	0.20007948730028657	0.31298280329436984	0.2981872971678322	0.18875041223751152	
6630000	-10592.08064020821	-9839.680750476335	-752.3998897318763	-9839.680750476335	719.7457994332783	2.600050514518748	6.452514037756016E-5	0.6247273625733858	7.323600303115242E-5	2.248842982540675E-9	0.7071973882007317	-709.8931836817382	9314.993831407543	6054.864293618593	678.5655341742147	851.8176568137246	7.1953514437422506	34	12	17	16	2	0.1928333565255667	0.3003962221739399	0.31802000906298195	0.18875041223751152	
6640000	-10592.771907201863	-9838.399697323506	-754.3722098783556	-9838.399697323506	729.8487116189482	2.5246321577438517	6.391059174440442E-5	0.5298212245307328	6.931066941019645E-5	1.2781407634775175E-9	0.5613700086123412	-711.4586132904194	5582.831845016146	9295.005169679764	692.866325231186	1002.6302938602083	10.294641986288017	49	1	20	8	3	0.19298282404199227	0.3076024517792553	0.31066431194124094	0.18875041223751152	
6650000	-10601.182679938804	-9851.039004166956	-750.143675771848	-9851.039004166956	662.0144950748166	2.5246321577438517	6.774190541190589E-5	0.5709031208243998	7.310839038985798E-5	2.0196541644936803E-9	0.6816294003354803	-706.9187139332984	15906.709560076833	4880.663448796636	533.8524191381606	953.4393525223933	24.008036983105907	4	48	14	13	2	0.19298282404199227	0.3076024517792553	0.31066431194124094	0.18875041223751152	
6660000	-10588.246668656286	-9827.707309807285	-760.5393588490009	-9827.707309807285	685.0139661988134	2.495656643587234	5.845206344275709E-5	0.6565135618639881	6.740856329995066E-5	2.1585096801087305E-9	0.7583693479109114	-716.7199743362576	7546.337049318159	5986.431280666666	850.9005759330776	1588.8315468572446	82.39255524755761	1	50	18	9	3	0.18580320110476947	0.3120676778866497	0.31259266411553865	0.18953645689304224	
6670000	-10564.927962879538	-9833.601187988595	-731.3267748909425	-9833.601187988595	554.3972276068131	2.7285261226937383	7.897676398583469E-5	0.6464786234358118	8.701385899507841E-5	3.6533132737928824E-9	0.7137683698130222	-690.519500141565	2168.3146746864386	4582.107634132821	1559.4590524094076	531.3542486781303	130.55883993049557	4	41	2	32	2	0.18340832122314832	0.3097896331914632	0.3103275675935628	0.19647447799182574	
6680000	-10550.593074907625	-9842.141049255633	-708.4520256519914	-9842.141049255633	413.5745245643171	2.7285261226937383	1.0716352397497612E-4	0.5405007721212899	1.1854504608470116E-4	3.993822628376291E-9	0.5823176755648919	-665.2158361312706	4302.06764836105	1837.8286923946334	6659.613863210241	415.4231738092167	22.150469333926235	23	8	15	33	2	0.18340832122314832	0.32411687473176665	0.3103275675935628	0.18214723645152225	
6690000	-10551.157530083903	-9838.428531620766	-712.7289984631368	-9838.428531620766	451.11009620495344	2.7285261226937383	1.1579618886787989E-4	0.44696329913067556	1.2061633672704346E-4	3.565825078970013E-9	0.5287807591481499	-671.4499678287225	5167.078103251336	4040.338479587521	3619.5158330964364	458.31052049967406	43.3929099303752	18	17	13	30	3	0.18340832122314832	0.32411687473176665	0.3150745016178329	0.17740030242725208	
6700000	-10556.497231982294	-9832.664364670065	-723.8328673122279	-9832.664364670065	425.48694848151376	2.7285261226937383	9.95801772034232E-5	0.5167265708102987	1.0715040124902213E-4	2.5027242095863085E-9	0.5085657479702587	-683.0247002215878	2608.601723343154	2748.5251920138253	3488.0074644086644	687.6517963559205	29.199805782263137	3	14	30	31	3	0.18340832122314832	0.312871354476321	0.3087258124239318	0.1949945118765988	
6710000	-10552.799719277336	-9825.696087163416	-727.10363211392	-9825.696087163416	461.43623516303904	2.7285261226937383	9.564336325784464E-5	0.614676584205836	1.0113094981705278E-4	4.247386030955569E-9	0.7167083679438052	-683.5856433196121	4322.644172424059	10990.96205413883	2727.078794744771	552.8318443919752	5.775164387824264	15	11	24	28	3	0.18340832122314832	0.312871354476321	0.3087258124239318	0.1949945118765988	
6720000	-10594.749603476199	-9844.425128749217	-750.3244747269825	-9844.425128749217	637.445309001277	2.6679350726115056	7.619350438014038E-5	0.6658456794531964	7.731861529085925E-5	2.4474700761010374E-9	0.6920202557018912	-710.1970266243582	6312.518186072529	2344.6528481799432	598.7036877634334	380.6639217736649	334.72130384023325	30	20	23	6	2	0.18241109959685506	0.3105883350591279	0.3087258124239318	0.19827475292008515	
6730000	-10599.911067800404	-9839.52086233942	-760.3902054609841	-9839.52086233942	723.9296526541026	2.6679350726115056	6.376007928133575E-5	0.5967502670223389	6.886700327847781E-5	1.6876257322971191E-9	0.6648761887589533	-717.6789453611567	5406.086178758265	6893.921258063007	1979.5712360107373	926.0228283802832	68.14809660774007	8	32	12	25	4	0.1862235045196645	0.30553072861352054	0.3049134075011224	0.2033323593656925	
6740000	-10599.474724851307	-9845.257501465689	-754.2172233856179	-9845.257501465689	658.1241449471408	2.7759049980115313	7.3200100624662E-5	0.5912562397309601	7.534705155467452E-5	2.5475660655554694E-9	0.6753506180085942	-711.8643877301798	5699.049108899145	2879.68652199404	741.6212033714389	1384.6140550367659	611.1065167810495	44	9	12	9	7	0.1815595378556288	0.3113008169352277	0.30676460320008875	0.20037504200905462	
6750000	-10597.757472730598	-9852.421157454979	-745.3363152756184	-9852.421157454979	671.8757143664349	2.472855837803089	7.755130866201033E-5	0.49110777309662024	8.223920756785368E-5	1.6619942146113926E-9	0.5433141780315062	-702.9721403847083	4555.14836289411	6620.82542169997	2492.0525824017277	816.7845816655231	258.7409778874146	31	4	19	25	2	0.19423959198718183	0.2932904940408746	0.3120948719628888	0.20037504200905462	
6760000	-10640.26175784049	-9840.888437619216	-799.3733202212742	-9840.888437619216	1157.0937081968964	2.456095029214857	3.995029442956208E-5	0.516966468862485	4.34538850427338E-5	5.446624289424265E-10	0.5957105559281622	-754.6051199195415	12574.416890959626	3820.8096789750107	3702.34753813605	604.7590239336952	1077.0223375809055	37	5	11	10	18	0.19423959198718183	0.2991498383430585	0.3077251171310894	0.19888545253867013	
6770000	-10627.782431282765	-9855.31370003213	-772.4687312506363	-9855.31370003213	697.7283375056088	2.456095029214857	5.758068546643412E-5	0.5798062289412137	6.63662039744381E-5	1.3561356687934088E-9	0.6499124714816581	-728.0577422747018	9058.652480158167	8271.944206040524	3838.078919674002	501.7897996707966	586.4815647434061	21	4	31	7	18	0.1929916446212536	0.2971636244451619	0.309711331028986	0.20013339990459836	
6780000	-10728.151978188664	-9845.729699768417	-882.4222784202474	-9845.729699768417	3183.31300827747	2.456095029214857	1.4223748039516596E-5	0.5324766003783843	1.6943069240700372E-5	7.665895643985267E-11	0.5894288795018644	-834.605503945016	20272.320638631754	10439.951798444017	5214.548080539392	2882.1878898838268	2247.9644654913436	36	17	17	9	2	0.1929916446212536	0.2971636244451619	0.309711331028986	0.20013339990459836	
6790000	-10667.26009036286	-9847.203888906804	-820.0562014560566	-9847.203888906804	1637.6841947272922	2.456095029214857	3.4255434946752554E-5	0.44331613349900756	3.807680093849464E-5	2.7708505824869123E-10	0.48477666878547965	-771.9398211678124	8540.89835613719	12905.724342990396	11800.402900631016	4403.390666762602	1947.4528614594321	15	8	18	10	30	0.19704550111228472	0.3043573437546127	0.30251761171953523	0.19607954341356723	
6800000	-10679.54707058004	-9830.903981920414	-848.6430886596272	-9830.903981920414	2732.103642105816	2.640098849247639	2.330015786201005E-5	0.5027816748993339	2.5890801218315077E-5	1.4607131462703815E-10	0.5218140351146967	-798.4928693376667	34675.180842538946	16722.36457777318	10666.836994262903	2325.3602864439063	3096.7808398892143	8	21	16	15	21	0.194212870869599	0.3052625210439973	0.30444506467283633	0.19607954341356723	
6810000	-10710.246794828681	-9840.020381447184	-870.2264133814966	-9840.020381447184	2714.862670703692	2.707685225872177	2.010142178167709E-5	0.542122461679515	2.150025909794322E-5	1.5108309315226733E-10	0.6368389969589235	-818.5422986869917	22043.48533960469	28698.690721945317	14127.429916929459	9217.164711633282	2785.3608456049733	12	17	14	8	30	0.17868459552704644	0.30469121764350343	0.3199733400153889	0.19665084681406111	
6820000	-10661.30099256768	-9838.425188395788	-822.8758041718926	-9838.425188395788	2159.328825638479	2.7456005879813272	3.25782773777421E-5	0.6515600157246868	3.4774893100926875E-5	6.156150584586273E-10	0.7228566374901997	-774.3678084887337	7997.3481736933945	11572.054279064027	15600.33432232886	2836.7598980076086	640.8427220018683	5	31	7	29	9	0.17230834343881318	0.30469121764350343	0.32320361624538535	0.19979682267229795	
6830000	-10702.684641767839	-9842.4937642727	-860.1908774951391	-9842.4937642727	4559.658685268828	2.6471757603827455	1.8249370809892006E-5	0.6321331744239284	1.8912875839919725E-5	1.8211103406746218E-10	0.7251378307652825	-805.608979243616	44453.09747082487	13969.309581495938	49621.56218704458	4199.397474781291	1085.4031298938432	3	26	9	36	7	0.20234923523940557	0.30469121764350343	0.29316272444479297	0.19979682267229795	
6840000	-10668.6303615932	-9842.000160050176	-826.6302015430234	-9842.000160050176	2451.6594339012713	2.7060725750678247	2.8352977452987767E-5	0.6322473366574666	3.12324202803702E-5	4.3665980965136824E-10	0.7250757241343366	-777.3215927339452	11866.701085010141	2506.4173297416573	10614.855725365565	2694.3970570590377	1506.9597075397185	10	4	29	30	8	0.19878337915460498	0.308257073728304	0.3001974927635632	0.19276205435352767	
6850000	-10615.543511582016	-9837.295721961853	-778.247789620163	-9837.295721961853	1230.9774202777348	2.615943755212806	5.1627235399792275E-5	0.6673525153262736	5.509917959314621E-5	1.2209011583610704E-9	0.7064075676361546	-733.5302314949631	11363.206587366534	7659.7132544909555	1292.729005136832	1463.3893023019848	432.5957128706945	13	28	1	31	8	0.18975745546399334	0.3207617132866472	0.303576644349744	0.18590418689961535	
6860000	-10629.3386023636	-9835.910528309463	-793.4280740541358	-9835.910528309463	1097.7247143196178	2.615943755212806	4.0899218227036115E-5	0.6749009882754896	4.8329519468224476E-5	9.682653489946635E-10	0.7481512454434194	-749.8188739964171	7846.121899436333	4137.655100886005	2770.5924762536606	1286.0159229347328	256.5896516797764	41	19	12	2	7	0.19676518881759536	0.3062649305938476	0.31106569368894166	0.18590418689961535	
6870000	-10688.701134504749	-9842.943684898895	-845.757449605853	-9842.943684898895	1860.3474485999643	2.795289618452353	2.503283639972744E-5	0.6722212586575913	2.699129824197624E-5	3.5614397999110814E-10	0.7324894833858301	-797.0828320232781	15966.47650955711	5176.808842926277	5982.430105041562	7256.49989946025	224.106358269341	47	16	5	6	7	0.18611023624955375	0.30508890430878594	0.31106569368894166	0.19773516575271854	
6880000	-10718.227291103683	-9851.284169180739	-866.9431219229442	-9851.284169180739	2235.863618508178	2.795289618452353	2.009634206784025E-5	0.6332004206056372	2.077281134457821E-5	1.6992183068231694E-10	0.6489259266369722	-819.5523415153965	22935.259650360393	8445.930720869475	5549.434220815676	1487.9769485083536	1074.1469968963986	41	23	7	5	5	0.19034382380353518	0.30508890430878594	0.3065483819611797	0.1980188899264991	
6890000	-10639.276098659002	-9834.66962682044	-804.6064718385622	-9834.66962682044	1198.4194974014824	2.446560920706163	3.878593369444155E-5	0.7319310166289084	4.034125221469438E-5	1.0617882549829864E-9	0.8553671107618762	-760.1973262098887	16780.293497566654	5616.709777079903	3162.1110479006707	575.5808560989549	174.86316911984628	17	35	19	3	7	0.19499957109518634	0.3036613272925941	0.3016189339191079	0.19972016769311163	
6900000	-10603.204733244833	-9834.550855776659	-768.653877468174	-9834.550855776659	728.2542625839088	2.446560920706163	6.480742656211731E-5	0.6844434038209385	6.47266531948663E-5	2.2814800258066987E-9	0.7527099240100977	-728.7963198573013	4811.345659357371	2928.8017303854326	2505.0700753927154	81.92988618964431	67.38439549819398	29	14	30	1	7	0.19499957109518634	0.2959113446169391	0.3016189339191079	0.20747015036876665	
6910000	-10577.122402437633	-9837.632406253844	-739.4899961837883	-9837.632406253844	532.0698026877146	2.78382938349827	8.791171754469131E-5	0.6775757195110137	9.196168930634284E-5	4.118427469458344E-9	0.7595416694664697	-700.6695783949611	3945.474572222415	1842.165916373809	1614.947251823572	153.59419967660503	63.171770961094595	42	19	13	1	6	0.19499957109518634	0.3021725429262265	0.29657206092925664	0.20625582504933052	
6920000	-10564.931507123389	-9843.267671601596	-721.6638355217921	-9843.267671601596	452.67690125667605	2.78382938349827	9.80819355997684E-5	0.6226681472191817	1.0850931150314717E-4	4.952909561499082E-9	0.6807878669028266	-677.6641868880442	4259.370295539901	5957.386751365297	1496.9707814843273	2343.7246560066815	47.28854788726167	23	9	12	29	8	0.19499957109518634	0.3021725429262265	0.3096486016202903	0.19317928435829687	
6930000	-10563.162945527945	-9858.145933917278	-705.0170116106677	-9858.145933917278	406.23508681031285	2.5485756492537526	1.309383403182627E-4	0.8054341737754217	1.2283167479822847E-4	8.27022818825959E-9	0.7441522261448168	-663.3420124237963	3600.7506202615064	2580.4566132476516	308.8231339982201	973.0750256877247	42.85629571051882	27	15	6	25	8	0.19499957109518634	0.32797923809396345	0.28951178148142537	0.18750940932942484	
6940000	-10551.330271202578	-9831.678490946835	-719.651780255743	-9831.678490946835	452.40636520750445	2.8304352527813896	1.1576321314623545E-4	0.75093755049571	1.1708342447644167E-4	6.435721587609769E-9	0.7399111303721754	-678.9378077388598	1595.4717070396619	3414.089915011734	1688.5346887578555	693.9931070749117	57.4796220759643	9	22	25	18	7	0.19491658332859707	0.32797923809396345	0.29401284544871076	0.1830913331287287	
6950000	-10608.425249157443	-9838.22170772366	-770.203541433782	-9838.22170772366	707.3067137445873	2.49865318280106	6.301840248876973E-5	0.7025072147180665	6.98931714068078E-5	1.9423080825807462E-9	0.7078837904698034	-726.8926990769406	5448.527108417483	5906.880731871626	1489.4758376335064	1358.485311627045	280.46065293761103	22	32	17	4	6	0.19491658332859707	0.32797923809396345	0.28833893929608634	0.18876523928135308	
6960000	-10574.949537522143	-9831.571555526307	-743.3779819958361	-9831.571555526307	527.7583566969209	2.6216442936089597	6.913134917126304E-5	0.7190437440706207	8.154114730454994E-5	2.8336334939147103E-9	0.7490504863428068	-703.7294684535473	4002.8566251181046	3258.3722074917346	1089.9356281264882	326.15782278281824	63.63525709183478	26	24	23	2	6	0.19317552455774448	0.329720296864816	0.28833893929608634	0.18876523928135308	
6970000	-10572.262415982443	-9831.210021498853	-741.0523944835903	-9831.210021498853	498.8489220212801	2.6367516086010845	8.035906462794389E-5	0.563828988227035	9.245236516289415E-5	2.5521676669087657E-9	0.5969924574792514	-699.9741720865893	5884.502326808778	2144.6401739359026	1198.6576935458518	1084.775290279781	116.91331662570877	32	27	5	10	7	0.19317552455774448	0.2944499992195826	0.312958319887283	0.1994161563353899	
6980000	-10618.643259976854	-9841.407710964757	-777.2355490120976	-9841.407710964757	683.517734077985	2.4631531039066528	5.412781112816581E-5	0.6079197087766356	5.8608982057159984E-5	1.4886457002828342E-9	0.7137470533457093	-733.396404962906	9101.858313787872	4008.1009223623637	2874.461657264104	1712.359952364205	51.66625170735215	30	7	15	21	8	0.19317552455774448	0.2944499992195826	0.312958319887283	0.1994161563353899	
6990000	-10593.098273247555	-9852.306809198497	-740.7914640490576	-9852.306809198497	445.26026931106105	2.532631666243371	8.300177383244222E-5	0.5777641871388219	8.970363530589394E-5	3.1510593720336806E-9	0.6544621072337375	-699.21001595067	5092.721031528533	5324.27767303253	1862.6742813055337	680.6547459216357	50.952131645294294	50	1	15	9	6	0.1796772924802044	0.2944499992195826	0.32775544369550447	0.19811726460470852	
7000000	-10564.558648754626	-9845.855100565226	-718.7035481894006	-9845.855100565226	453.5191017724221	2.6491506823354727	8.582174692898512E-5	0.6786148278485938	9.883473427079468E-5	4.664887881320648E-9	0.7918710021474813	-675.7675706817333	7928.7610666148985	3800.5441210647205	465.3498368901526	1138.7644609969018	95.18170155439984	11	39	15	7	9	0.19797861161185715	0.28127974691436025	0.3226243768690741	0.19811726460470852	
7010000	-10531.316239187892	-9833.519839514967	-697.7963996729251	-9833.519839514967	363.5443113732119	2.78293445326777	1.0290354419497791E-4	0.7185886330412905	1.1974191246651312E-4	7.087742207187829E-9	0.8189860845613859	-660.0548345187578	3389.234051181894	3153.8319977238502	757.4133551136842	20.72006023548295	40.72618167288089	19	27	26	6	3	0.18634491794112928	0.2885524295221691	0.31632516846167147	0.20877748407503016	
7020000	-10527.146498995886	-9837.485979288645	-689.6605197072404	-9837.485979288645	270.9228408974217	2.764853267330108	1.332013202547924E-4	0.699513941305416	1.4562442240492849E-4	1.2701182759744596E-8	0.8170092616839106	-653.521616327878	4081.6605318243355	470.0224418364268	753.1469531190402	30.003196692787142	31.196109346409134	48	5	19	7	2	0.18202718785188227	0.2928701596114161	0.31632516846167147	0.20877748407503016	
7030000	-10544.036062845735	-9845.89394554836	-698.1421172973758	-9845.89394554836	313.62894931283137	2.6804584428446088	1.2585311269223092E-4	0.6716163233316134	1.3352596706930176E-4	8.20022200931127E-9	0.7029722151747815	-662.0766733355649	2908.846591879823	1070.023836962665	13.974839198942936	44.44759661270919	121.51303738571913	46	26	3	1	5	0.18202718785188227	0.31284331992399483	0.3018057357965111	0.20332375642761183	
7040000	-10545.6581927968	-9845.294417492614	-700.3637753041852	-9845.294417492614	364.0133008809764	2.6804584428446088	1.1423829976955308E-4	0.568469754793742	1.2873562288738386E-4	5.187876966659881E-9	0.632934975784438	-668.7257879179886	3524.2447717279733	611.6945739170226	38.8581473348188	35.828183992516564	15.187088031351278	49	23	2	6	1	0.2058093650027517	0.3024886713974696	0.29879931825134337	0.19290264534843535	
7050000	-10529.846908233152	-9836.228277742832	-693.61863049032	-9836.228277742832	314.60477827839117	2.4111419244531094	1.3872074727268706E-4	0.5849361076643761	1.5013582578584143E-4	7.95353884689828E-9	0.644800203913275	-660.0224972703236	3077.929699420799	1244.8261902258155	27.349798832718456	35.73842791016812	63.15446342799139	44	27	1	1	8	0.19563358153488894	0.3123468508836908	0.30706464175887926	0.18495492582254097	
7060000	-10533.719373198628	-9850.67693967144	-683.0424335271878	-9850.67693967144	256.1214294421395	2.2344011747393666	1.6304810172375122E-4	0.5845191566001815	1.7459303757804028E-4	1.1660120231894832E-8	0.6593415635722601	-644.5937677805658	3245.906163463851	2488.9241457277935	936.9659111829375	413.5174758172088	23.370918222629605	31	18	15	8	9	0.1796254109154028	0.29817678720054636	0.30706464175887926	0.21513316012517156	
7070000	-10506.317432867882	-9841.742445595748	-664.5749872721328	-9841.742445595748	211.5435384963413	2.326719651195934	1.711078358825881E-4	0.6190614599828292	1.9504326543228376E-4	1.5460771327149405E-8	0.6920079587066003	-623.7216597287799	1470.3061498902307	5301.346012198782	1565.4397558696742	398.95167067620383	34.91602609003218	18	11	18	26	8	0.18953654159111674	0.31526323549127183	0.2913341044660207	0.2038661184515907	
7080000	-10498.668974743705	-9827.992382653909	-670.6765920897968	-9827.992382653909	210.46565634848122	2.632728350966216	1.6888549017296563E-4	0.5580732949702217	1.8959410030814733E-4	1.0198155204613082E-8	0.5865429623508103	-630.8969756255013	1790.5598850070708	2258.8294569772825	3099.376026188995	475.46795631611656	35.33494657020771	3	9	31	29	9	0.18953654159111674	0.317934985512461	0.2886623544448315	0.2038661184515907	
7090000	-10517.852920735642	-9843.739578435441	-674.1133423002019	-9843.739578435441	256.0387190211364	2.6178951020510763	1.810350359236006E-4	0.559005913685468	1.9409573146375494E-4	1.3221821788355352E-8	0.6639834947739631	-632.46617755067	2468.6182532529338	1148.7713710049168	4324.056807572381	480.71715226880127	38.72168381658918	28	9	7	29	8	0.19808967546251893	0.30703927952266946	0.2886623544448315	0.2062086905699801	
7100000	-10528.368673540763	-9826.952911446298	-701.415762094464	-9826.952911446298	280.98897909132677	2.492354047092569	1.3207523507565607E-4	0.5946551065670234	1.564643415524417E-4	9.911861640026593E-9	0.7199185130323622	-664.0017755970276	3768.5149646047157	1604.7717585054666	285.2203903650024	320.5830018703332	105.5618622296108	27	28	1	24	1	0.19808967546251893	0.30703927952266946	0.2886623544448315	0.2062086905699801	
7110000	-10566.18519104814	-9848.783437911483	-717.4017531366563	-9848.783437911483	415.17233888995463	2.492354047092569	1.0381551874844103E-4	0.5957369476695413	1.1482216758436398E-4	6.596918354831552E-9	0.7560671277272039	-675.2317992339439	4321.34612618905	3339.0822912501476	3464.773309563467	950.7214751362367	127.10303087090593	20	29	1	22	9	0.19808967546251893	0.30703927952266946	0.2886623544448315	0.2062086905699801	
7120000	-10608.188523738658	-9851.762448553956	-756.4260751847017	-9851.762448553956	615.1909242904973	2.7920104943872754	6.84989022277515E-5	0.6195861889993366	8.12854485060116E-5	3.12987983254885E-9	0.7416813460361279	-711.5941721103943	3766.1429431850624	8664.429312981818	1977.4335671110907	2120.7905804437087	354.58119905909126	11	21	23	17	9	0.19735595012060608	0.30703927952266946	0.28939607978674436	0.2062086905699801	
7130000	-10571.024152330076	-9843.886996372847	-727.1371559572284	-9843.886996372847	580.9574013431157	2.7094958061288357	9.488135995185663E-5	0.551596546168169	1.0046455513808083E-4	3.5432368098108237E-9	0.6468189528429473	-687.6687118758299	4703.567071214621	3391.6379963698355	886.5830865873872	296.32778724794974	181.87142903109486	26	16	32	1	6	0.19564191180297583	0.3006565128940163	0.302118770993063	0.2015828043099449	
7140000	-10571.342902031827	-9841.880857760983	-729.4620442708435	-9841.880857760983	454.87992774367615	2.7566841842777263	8.518795461290326E-5	0.6727020512739887	1.0098586521675482E-4	5.3368347907877E-9	0.8280125877360361	-688.2261716872495	5328.966670204277	3037.3423587693114	1148.350139204915	837.3280919369685	132.35831852959987	21	25	14	12	9	0.19564191180297583	0.29251849884392644	0.31025678504315285	0.2015828043099449	
7150000	-10601.024073968434	-9847.94355750714	-753.080516461294	-9847.94355750714	600.6812993053317	2.645987587597248	7.576684134071311E-5	0.710379026044438	8.363964760388868E-5	4.615742368054681E-9	0.9145655859314441	-707.7638058364145	11724.943646921041	5131.051495197242	5607.198046251058	945.9745542739454	307.33208002035144	7	28	14	27	5	0.19490075368293713	0.29325965696396517	0.31025678504315285	0.2015828043099449	
7160000	-10587.22903254249	-9840.619446473655	-746.6095860688342	-9840.619446473655	707.2003078844847	2.6998691627111744	8.069763414334363E-5	0.6669149380614442	8.966918863936861E-5	4.11033040730249E-9	0.8081264913623775	-704.210997475699	4923.185105215126	5742.791867839956	1024.5950611318028	737.8724991534999	542.2310645763133	6	39	7	22	7	0.19490075368293713	0.29325965696396517	0.31025678504315285	0.2015828043099449	
7170000	-10584.893551831714	-9836.510327113641	-748.3832247180727	-9836.510327113641	1050.8343294909948	2.6093048532699807	7.358311250465668E-5	0.7084746190791175	7.778170544915178E-5	3.740384611241873E-9	0.8187447906733083	-704.3319156467121	5839.480447143146	4436.297700056696	4900.120800789082	553.2802616657142	559.9750508286185	14	25	14	15	13	0.19490075368293713	0.2964512721402137	0.31025678504315285	0.19839118913369633	
7180000	-10577.568360080933	-9838.578333039299	-738.9900270416351	-9838.578333039299	532.1455348668802	2.64466915956544	8.199059207364149E-5	0.6712574183522527	9.327146918050657E-5	4.206868275742884E-9	0.7860466312885868	-698.1979525645812	3982.9499877689614	5661.450014912075	852.3719680331022	213.0288927138977	264.59671285529896	16	34	20	4	7	0.1909521066612268	0.30890905460433044	0.3050884471381133	0.1950503915963295	
7190000	-10568.735515275755	-9842.317498278546	-726.4180169972104	-9842.317498278546	520.9414601567156	2.3184759227580436	8.921246448167076E-5	0.6745209559204486	9.91156864805103E-5	5.196147664516191E-9	0.8162894801595946	-686.8821348538967	2338.091235365218	3232.837782213732	721.0548564417271	659.6250704568768	41.5633667563151	11	35	28	1	6	0.1909521066612268	0.30890905460433044	0.3031334457395682	0.19700539299487463	
7200000	-10580.614502063674	-9838.696982740243	-741.9175193234319	-9838.696982740243	694.2302268667243	2.9101217849697494	7.389892587419643E-5	0.6793502881254788	8.556006776054483E-5	4.076738874100773E-9	0.8259529566598778	-697.7022268609412	4477.4556887596145	7064.177991199847	4670.211981126879	1000.0230195352966	207.92156459344235	3	7	35	30	6	0.18679830607462267	0.30529575937135545	0.3109005415591473	0.19700539299487463	
7210000	-10558.266437420509	-9835.936271472892	-722.3301659476166	-9835.936271472892	524.6260664362712	2.6028040907527474	1.0614618700701591E-4	0.7582300830918453	1.1282367793987374E-4	8.82987642269234E-9	0.9424861783334094	-680.547091461029	4257.209114783109	3063.2420049121197	1450.87563545205	1121.4067279124824	122.06694326239868	20	18	7	30	6	0.19291033085250392	0.30529575937135545	0.3109005415591473	0.19089336821699338	
7220000	-10552.959664591723	-9847.288007913843	-705.6716566778788	-9847.288007913843	405.38381661579217	2.5256671260629644	1.307270147839279E-4	0.7592032867972486	1.3827312766343964E-4	1.0423928178912607E-8	0.8048348204204362	-660.4233890563527	4825.757530302793	9853.106844405682	6099.582976487113	781.1237381372973	221.53338324269077	10	10	2	49	10	0.19291033085250392	0.323683250105872	0.29915927002420345	0.18424714901742065	
7230000	-10547.305112289912	-9846.933244131451	-700.3718681584622	-9846.933244131451	389.06643462173116	2.6604917668119388	1.1597948174077297E-4	0.6189843020738995	1.3497431402063187E-4	6.409056239728529E-9	0.6663948767530151	-656.1744588601875	4695.756147067198	10510.460185607524	2507.7203254875035	1083.3774744434788	81.53347810470733	18	5	3	46	9	0.19291033085250392	0.323683250105872	0.29915927002420345	0.18424714901742065	
7240000	-10496.215404894787	-9826.317856652686	-669.8975482421007	-9826.317856652686	277.70898687606064	2.583077194799353	1.7786552612296538E-4	0.6518011486950395	2.005218408251565E-4	1.6135145860512598E-8	0.7277430476595124	-626.6851122247153	5232.487002295113	1705.194130998675	4524.420198235923	775.6217649500257	88.40269697383863	9	11	6	46	9	0.19291033085250392	0.30535257854234615	0.29407371769592483	0.20766337290922518	
7250000	-10522.432089859081	-9846.214017529173	-676.2180723299083	-9846.214017529173	341.3478417684188	2.5508431230452815	1.7124078525368192E-4	0.6440865895684901	1.8520791151466635E-4	1.2606473492516463E-8	0.6658112919432203	-635.8971012782511	3997.6605822914357	3989.329282604325	563.8196596336307	619.412514312635	104.61232113354528	17	9	7	39	9	0.19291033085250392	0.31408512540657496	0.2967125645514055	0.19629197918951566	
7260000	-10514.30126001747	-9829.496522250547	-684.8047377669219	-9829.496522250547	324.9213896135025	2.5508431230452815	1.507799024810813E-4	0.5511964208426988	1.5874636080196375E-4	8.359101434545825E-9	0.624440667538893	-644.1780771230392	2185.6753431919524	5045.621386358827	1015.782963618693	675.3581090059898	101.44027926731354	2	25	20	25	9	0.19068905900612648	0.31408512540657496	0.29964315483335124	0.19558266075394734	
7270000	-10499.184251885588	-9830.842489494866	-668.3417623907222	-9830.842489494866	269.9478568284292	2.6622578514165336	1.5787719161760374E-4	0.5640455285729233	1.8339888786883846E-4	1.0984638361360394E-8	0.6292206808530998	-631.1446743879974	2196.7177689984455	4203.716149442109	703.5792860537525	46.11642156256615	40.89090918097557	21	8	46	1	5	0.19068905900612648	0.29913643073185253	0.3145918495080737	0.19558266075394734	
7280000	-10516.116857847674	-9849.348752045173	-666.7681058025004	-9849.348752045173	293.9534402377803	2.3972457190640957	1.4185606912364416E-4	0.6575017388783333	1.7238516688199577E-4	1.4634633091788774E-8	0.7726072093755775	-631.9170998937342	2468.8575576848775	594.5652750700143	592.4025760910014	111.98465694652724	5.900107657822753	26	13	34	7	1	0.19068905900612648	0.3007245936054595	0.30971556944546985	0.19887077794294414	
7290000	-10516.253136455292	-9832.211420750578	-684.041715704714	-9832.211420750578	310.3195461602808	2.8269848236149353	1.2747207515457804E-4	0.630398005921357	1.5890812094371672E-4	1.069716343652976E-8	0.7390058395209862	-645.5433298964095	2952.138902797376	3588.829675612792	839.8744185160251	183.62328391119033	71.4471639042391	4	26	42	6	3	0.18739109403609328	0.30737169101160877	0.30843456626286525	0.1968026486894327	
7300000	-10529.881237440708	-9857.309190401653	-672.5720470390545	-9857.309190401653	242.7044401973219	2.6371126528314854	1.586950040225858E-4	0.6503767920555092	1.8502271776871357E-4	1.3967846194727303E-8	0.708394396875003	-635.9861549514177	3357.186717731358	690.3071442222521	620.7559987067714	61.67383436194333	106.5967171999146	39	21	13	7	1	0.18767511375763216	0.3125492227566371	0.30843456626286525	0.1913410972228655	
7310000	-10487.545535481951	-9832.18558046456	-655.3599550173909	-9832.18558046456	217.7751125787554	2.6371126528314854	1.8328296864375318E-4	0.6667373924299381	2.0084904631020772E-4	2.132393223764627E-8	0.7712556886048901	-620.4051976158993	2359.9415214360156	332.4252758510725	623.7038484875795	88.87495843602987	13.61276008376184	33	17	22	8	1	0.18767511375763216	0.3125492227566371	0.30843456626286525	0.1913410972228655	
7320000	-10508.793147219585	-9842.442947340556	-666.3501998790298	-9842.442947340556	248.28190692186325	2.6619244134738898	1.6869892220452577E-4	0.828538243556572	1.8766781296184398E-4	3.0544728561823454E-8	0.987227871578376	-629.5686043548909	2797.224738707826	488.7113360382622	921.0540009813813	76.74879542099583	38.02778503844179	34	22	17	7	1	0.18767511375763216	0.3125492227566371	0.30843456626286525	0.1913410972228655	
7330000	-10496.643648611407	-9824.59476452536	-672.0488840860473	-9824.59476452536	254.44884430323978	2.6619244134738898	1.6675737451048446E-4	0.6662858857864412	1.742226017982768E-4	1.5086374014189374E-8	0.767831567461042	-637.6516226527497	2225.3181122016845	1271.4777150093464	560.9481245895256	30.557708059893372	19.2552350754613	41	5	28	6	1	0.19001248824209	0.3139415152802121	0.30843456626286525	0.18761143021483265	
7340000	-10524.76387230364	-9850.566343152937	-674.197529150703	-9850.566343152937	261.46978097574464	2.6619244134738898	1.6132596351900357E-4	0.6737383651810874	1.7427038207700594E-4	1.8411946982124375E-8	0.8034220238494184	-637.126802004799	819.3301603635781	1915.3817180720234	687.0518496905673	355.3998681375449	22.90366781436894	2	40	19	13	7	0.1909066345001196	0.3010299719449854	0.30284068060155245	0.20522271295334257	
7350000	-10484.584641827516	-9834.9486086692	-649.636033158316	-9834.9486086692	200.40552029487733	2.4486541360764207	2.1815323463979182E-4	0.6979946714501049	2.250498435775421E-4	2.77977784539153E-8	0.8284023708408621	-613.8729072775243	617.9336864079489	2269.1548616236855	534.3535505044453	50.31486432289125	28.68624175902175	1	37	35	2	6	0.1909066345001196	0.3047361684958972	0.3040280021217236	0.2003291948822596	
7360000	-10479.557329745645	-9829.055729933134	-650.5015998125109	-9829.055729933134	168.7254719309101	2.4983111582959574	2.302875418233856E-4	0.7014051029653445	2.5463382668384626E-4	2.5750988803679865E-8	0.7174067616957529	-613.8026930120859	1824.9740636146673	2607.2129551503126	234.5148903250026	220.00835552196833	14.165922269175757	38	3	15	18	7	0.1909066345001196	0.29476723991269727	0.31233331346524995	0.20199281212193312	
7370000	-10496.399063553354	-9834.50118032845	-661.8978832249034	-9834.50118032845	201.36430770380923	2.4983111582959574	2.0926003969339463E-4	0.7945695722306639	2.1064096305896713E-4	2.4379729984133148E-8	0.8312892782743242	-623.4826507283451	1486.6174244177334	1539.983743238178	1332.4624133757413	473.60739506008196	53.11171646210211	11	22	15	25	8	0.19165491842210317	0.3200761923794212	0.29512230543884754	0.19314658375962804	
7380000	-10493.174584635011	-9819.098035119376	-674.076549515636	-9819.098035119376	215.6941512322603	2.6499543521758606	1.9393139301914216E-4	0.9145365567308839	1.964318189862378E-4	2.3261854020107437E-8	0.8347987116703678	-633.2570405552889	1807.3374716822357	2927.720570258468	2045.3497618897015	599.6323459965769	16.757472397667115	24	15	6	28	8	0.19165491842210317	0.3200761923794212	0.29512230543884754	0.19314658375962804	
7390000	-10525.004449317377	-9852.633658645656	-672.3707906717201	-9852.633658645656	221.56876258031946	2.67998914913547	1.6614112991647202E-4	0.6923551159397093	1.7733590731118732E-4	1.1494090852807666E-8	0.6957848365221649	-632.1944345371847	3220.311295094744	2354.081595468998	2047.1508741288721	505.08687403997345	41.14074275465164	2	27	17	26	9	0.19165491842210317	0.30410382673714503	0.29512230543884754	0.20911894940190418	
7400000	-10534.117217693778	-9851.302508244267	-682.8147094495099	-9851.302508244267	275.20246197299207	2.67998914913547	1.6923201165571297E-4	0.6572190991416598	1.831194880242711E-4	1.1025935615642971E-8	0.6573120306017006	-644.9089852847629	3302.8951525840657	1641.2131020902225	417.80684352238654	379.40372612695637	113.81612400544957	23	24	12	13	9	0.1992160447676537	0.3104111047611977	0.3139350850491951	0.17643776542195347	
7410000	-10534.626966619326	-9843.017248967484	-691.6097176518414	-9843.017248967484	309.1433170665447	2.67998914913547	1.5597717052930535E-4	0.8147557852522381	1.6138521742567897E-4	1.3321159596547206E-8	0.7979612580325233	-652.2067896074263	2442.696659129439	898.3957512408111	1211.5843524031068	772.9357919815047	15.98105405084201	40	8	15	9	9	0.1992160447676537	0.28227686320152484	0.31786845005363434	0.20063864197718712	
7420000	-10525.177994395655	-9836.803701696354	-688.3742926993018	-9836.803701696354	298.23170950572046	2.67998914913547	1.3188911826084244E-4	0.7408164706672028	1.4071540778792373E-4	8.093530458973586E-9	0.7181197116150531	-649.5762525871633	3296.4661829173924	617.2139387062837	412.80770775121925	798.1140655032923	30.851004165857656	44	20	5	3	9	0.2002232651268614	0.30955498769446044	0.29384477772072215	0.196376969457956	
7430000	-10520.806784115197	-9841.006986321478	-679.7997977937196	-9841.006986321478	257.1633562153008	2.4843782270675425	1.473504215758035E-4	0.7005469855123684	1.6182492002272166E-4	9.46821187241228E-9	0.6833453622890859	-639.6211553539952	2882.951483082711	4286.742646092164	324.08505896815325	545.8546748479844	64.51677419255493	31	12	27	4	7	0.2002232651268614	0.31143759079340927	0.2919621746217733	0.196376969457956	
7440000	-10499.940678839268	-9842.42301686642	-657.5176619728486	-9842.42301686642	196.96361008130887	2.6427736580545305	2.1913725197425697E-4	0.7149854108055521	2.3476224829692928E-4	2.1770097594125946E-8	0.7193132196496945	-620.1985083752943	2389.0480465869077	1779.032388853475	323.3753865518139	317.0500926795848	92.82303781041958	18	26	10	21	6	0.19457418127891316	0.30986688775284527	0.3021278504326414	0.19343108053560013	
7450000	-10486.184022131927	-9848.402279921544	-637.7817422103839	-9848.402279921544	170.8878583428553	2.6427736580545305	2.4113162428867951E-4	0.5777226072475109	2.634973283327709E-4	2.4894303041010816E-8	0.6657848144280848	-604.430370902484	1274.424267297414	1177.1223168595668	250.75706664107483	97.17944172395691	26.416436190761925	26	20	27	1	7	0.19457418127891316	0.30986688775284527	0.3021278504326414	0.19343108053560013	
7460000	-10465.584132927108	-9837.573887055	-628.0102458721087	-9837.573887055	177.91021010492048	2.6427736580545305	2.4532346742112024E-4	0.6331661181364956	2.750226543481028E-4	3.0056766642234814E-8	0.6841275398631905	-591.5310565768225	1286.9927998567814	1978.8867151598195	227.04738933417195	314.28266516501446	27.16896506189862	21	20	16	15	9	0.19457418127891316	0.30986688775284527	0.30589269764019733	0.18966623332804422	
7470000	-10480.033416070964	-9829.269639576822	-650.7637764941422	-9829.269639576822	229.46006072074414	2.6427736580545305	2.0583320174468115E-4	0.6754759710982189	2.3110773829450556E-4	2.226497852369321E-8	0.7564823436754456	-613.4263291308581	715.7072250278679	1759.3970351986886	379.20090489804164	500.0536287199027	81.01625172946319	4	40	14	14	9	0.19014319618955777	0.30986688775284527	0.3103236827295527	0.18966623332804422	
7480000	-10488.801876954585	-9836.44389554097	-652.3579814136152	-9836.44389554097	184.56913488408068	2.5189351180150434	2.1842771088939158E-4	0.6650071202290402	2.4788674401688234E-4	2.9009329936744524E-8	0.747011265731584	-615.2581204057714	1518.8928561351072	1334.4242513308423	1089.1948207027688	293.51546974655815	83.02317147686298	28	7	13	24	9	0.19014319618955777	0.31057631613730247	0.2944027007385341	0.20487778693460568	
7490000	-10487.581898179142	-9835.057908482318	-652.5239896968236	-9835.057908482318	169.772063291879	2.5189351180150434	2.2691782448479092E-4	0.6844681851130832	2.4587541466354206E-4	2.4677959755291386E-8	0.7422349462376934	-614.7152826783613	1955.6545253450597	1889.8612934536043	1209.6242822357424	261.7017214223698	58.966802390232566	21	13	12	26	9	0.19014319618955777	0.31057631613730247	0.2944027007385341	0.20487778693460568	
7500000	-10487.449185878602	-9836.718139238099	-650.7310466405042	-9836.718139238099	169.94118599811802	2.3475090936422043	2.3843869388323936E-4	0.6610026705417612	2.4334752807984286E-4	3.41727118281289E-8	0.8039677880595104	-614.9185844852603	2712.486814482592	667.7008908847155	177.42918860238646	273.19381957203666	110.87120331354211	34	17	7	14	9	0.18241484076539813	0.30953355549251604	0.3031738168074801	0.20487778693460568	
7510000	-10532.967377984722	-9853.181211005536	-679.7861669791846	-9853.181211005536	302.5267462601984	2.6001358970085504	1.7754909839459989E-4	0.7013188162419673	1.7850411047336834E-4	1.526676355878338E-8	0.768331651796754	-639.8604201875812	6511.22139098688	2963.065565609992	1239.0073754531393	226.6885548123346	65.15604255542124	15	30	6	23	7	0.1953264799841539	0.30953355549251604	0.2908545622554503	0.2042854022678797	
7520000	-10539.965497654524	-9848.974118183005	-690.9913794715202	-9848.974118183005	372.3701975703985	3.027356997410073	1.5567592736745456E-4	0.6657200259992008	1.5133104785594422E-4	9.675027531822857E-9	0.7207658049716245	-650.388634874347	2583.973611371046	1698.3845206790133	2580.341333777592	369.1104779721085	312.56148771307016	19	3	19	5	35	0.18026743885526517	0.30953355549251604	0.30591360338433904	0.2042854022678797	
7530000	-10522.294356156748	-9859.228331300834	-663.0660248559145	-9859.228331300834	260.95014567258966	2.3532624449281223	1.9667995856376372E-4	0.7885972062092587	1.9405592936130948E-4	2.5198548236463112E-8	0.8646879010139227	-619.0754061709815	2647.0788041595156	2311.599836213514	5023.295186840035	2182.271615629972	268.4349422913926	18	10	5	6	42	0.18026743885526517	0.30953355549251604	0.30591360338433904	0.2042854022678797	
7540000	-10485.299821674605	-9836.764460517104	-648.5353611575011	-9836.764460517104	213.8177614996236	2.670927147528965	2.366615082787887E-4	0.8350531195439241	2.2476882403461208E-4	3.717901618304431E-8	0.9492975530516103	-604.7731247278169	2831.9422678620776	1723.5666784714426	4584.6879059120865	1488.8485543832721	217.72119421794895	5	23	11	2	40	0.1967078037827431	0.3152285487720563	0.2925284286269361	0.1955352188182644	
7550000	-10501.141906829636	-9827.976833447598	-673.1650733820393	-9827.976833447598	259.12192960521094	2.5912964234577225	2.2045607318565614E-4	0.950838948650167	2.078652553592251E-4	3.420780188628692E-8	0.9510845521126042	-630.7847822183571	4590.345973537209	2135.3920872168787	2085.6529051895977	934.6542337536512	193.7211864645707	19	16	3	6	37	0.1967078037827431	0.28745251423973556	0.3165071460008978	0.19933253597662348	
7560000	-10492.948621052368	-9818.458759305615	-674.4898617467525	-9818.458759305615	271.41717455996036	2.3904228000729257	2.0533998019478324E-4	1.0838178389704547	1.8442339546616092E-4	3.352352528781478E-8	1.0840638098229984	-634.4586410577451	2489.8184291396824	2772.1298348020905	870.3399736517633	182.62847463289359	227.90422601068775	11	34	5	2	29	0.1967078037827431	0.2904963439681793	0.31346331627245405	0.19933253597662348	
7570000	-10490.694635279657	-9827.212044816213	-663.4825904634432	-9827.212044816213	216.76025772287122	2.5586964320302794	2.2152247529318478E-4	1.1928000336549889	2.1453314556451036E-4	3.598905443758492E-8	0.986183981701435	-624.6450607695002	2485.416145882573	1893.8310318344186	401.3213221068524	185.90819619350486	186.2351003646838	41	4	7	13	16	0.1967078037827431	0.31419553223767044	0.2873433718052547	0.2017532921743317	
7580000	-10480.893500884846	-9826.06552321289	-654.8279776719546	-9826.06552321289	320.33315051558736	2.7764498638504187	2.1769145872350065E-4	0.969625833550351	2.1805704579557292E-4	3.186082687065488E-8	0.8946579716833677	-613.4831367911436	5254.97342528153	1389.136405051448	1897.5379587470939	159.01868234354265	198.18453133042485	8	14	26	15	18	0.1967078037827431	0.31419553223767044	0.2873433718052547	0.2017532921743317	
7590000	-10501.398016701778	-9832.384606950283	-669.0134097514951	-9832.384606950283	212.35657642684416	2.753346880673303	2.2057277713627757E-4	0.9522770138084026	2.1713748502284841E-4	3.167429369334161E-8	0.9228226283310532	-628.824268308118	2557.2051708126914	1587.4787679939498	1970.1911698592978	342.6965553843471	114.038012475799	9	1	40	19	12	0.19152146141897522	0.3248788093761445	0.29456416065012103	0.18903556855475917	
7600000	-10567.389542097311	-9833.958496596308	-733.4310455010034	-9833.958496596308	449.96403078909736	2.5739822263249312	8.333016770895691E-5	0.8699291994875884	9.411481334611947E-5	6.2576711135745565E-9	0.9720313433482797	-686.7572749093047	12082.365604447465	13161.648685960976	5311.557147595564	912.3184174654398	292.4546514309062	2	6	34	24	15	0.19152146141897522	0.3070316810689135	0.28489839488886387	0.21654846262324737	
7610000	-10556.47418525664	-9847.286810108017	-709.187375148624	-9847.286810108017	408.20337199684514	2.5739822263249312	1.1171131591053918E-4	0.8509077160048715	1.2783400030374754E-4	1.2320721145724406E-8	0.9689568179226139	-666.4882806101707	6339.119676735807	4457.385212521655	2545.134600757815	575.4313053129758	80.33856234331608	15	15	13	30	8	0.20159160346782592	0.3063540421193997	0.28788287638950927	0.20417147802326507	
7620000	-10585.371162651496	-9841.409996024648	-743.9611666268485	-9841.409996024648	576.3369426111487	2.5739822263249312	6.717594713131278E-5	0.8791719361975984	7.990221129315686E-5	5.507530844125112E-9	1.043560258765644	-698.2488680446259	7076.313101973714	16209.076173836645	1480.931249988542	831.4796208859041	235.27683978682325	17	12	24	15	13	0.2012624495374208	0.3063540421193997	0.2882120303199144	0.20417147802326507	
7630000	-10579.976510322578	-9847.955902641388	-732.0206076811902	-9847.955902641388	541.2527153765188	2.604136994661046	8.474799106972688E-5	0.7894101352871346	9.901641475656923E-5	6.603178044347585E-9	0.9302194644682876	-690.5457496681347	8449.04677699576	2784.731028499154	546.9738802073947	567.899643493282	273.8017643720829	28	17	12	15	9	0.2012624495374208	0.3063540421193997	0.2884405904192918	0.20394291792388763	
7640000	-10559.700538057486	-9834.379328011837	-725.3212100456498	-9834.379328011837	522.9828421820333	2.3271633123770292	8.220086950891808E-5	0.7471327260597739	1.0335560003182738E-4	4.665437036823087E-9	0.7705889908955638	-685.117896399747	9895.174923683986	1210.6953553733642	636.3086596366152	83.07883146944482	209.82125636770988	25	41	8	1	6	0.2012624495374208	0.2992031081274821	0.29559152441120945	0.20394291792388763	
7650000	-10625.513258345063	-9857.902028403701	-767.6112299413616	-9857.902028403701	643.6047111166996	2.696498869781982	6.256045505721039E-5	0.6926668578184296	6.914061911504888E-5	2.04430582369727E-9	0.7664310024397938	-725.089217810262	8105.194815829881	2337.536314546431	1893.5288488275803	1042.720248116862	138.01616960160206	30	22	20	2	7	0.18691847177634308	0.2984575254673117	0.3099355021722872	0.20468850058405802	
7660000	-10612.660848679016	-9852.535586499407	-760.1252621796077	-9852.535586499407	814.3171483640542	2.687346112731906	5.724340486585076E-5	0.7707812681753059	6.0975313340291286E-5	1.926867607085257E-9	0.8151505588392363	-715.9191300326662	11550.668416135723	2438.2536312852185	1504.9499596228225	1817.80182053799	185.9242382064455	22	23	22	6	8	0.17800074379030245	0.3110448030651573	0.3117143512919767	0.19924010185256355	
7670000	-10670.942159062623	-9858.689491281024	-812.2526677815989	-9858.689491281024	1308.9855449648323	2.723892955124321	3.387040820860318E-5	0.7432666163311964	3.74767781583444E-5	7.009528393925647E-10	0.8110182819657338	-763.3077719402532	17995.12504206793	28486.154016139306	6633.322929553782	1373.1778180515785	524.5447422830684	20	10	24	19	8	0.16900523591672784	0.31605825752968514	0.32070985916555134	0.19422664738803572	
7680000	-10607.391078151955	-9846.514266780765	-760.8768113711895	-9846.514266780765	929.2057382242699	2.723892955124321	6.273338840984965E-5	0.7365031039265388	6.637915449088942E-5	1.8982523936716374E-9	0.7529488948269104	-713.1958948011481	6187.352791022658	13552.419876308735	6987.767961643233	2635.9928914085694	668.1437397608261	13	12	1	34	21	0.17244551014246368	0.3125258731411143	0.32070985916555134	0.19431875755087072	
7690000	-10634.314111284342	-9828.746362499847	-805.5677487844949	-9828.746362499847	1610.7050113381529	2.4846438399921476	3.97453617658056E-5	0.9142663181163354	4.3193288666730444E-5	2.0173450270855613E-9	1.0175965977109693	-756.2313224346676	10837.71673652499	27968.101938484077	4625.873613874171	1824.4615716722203	567.3907366513388	13	14	26	10	18	0.20324148593235136	0.3125258731411143	0.28991388337566365	0.19431875755087072	
7700000	-10633.352467774339	-9829.126133835456	-804.2263339388832	-9829.126133835456	1635.658910460422	2.4846438399921476	3.286186291097961E-5	0.9973393354116409	3.8131577863165465E-5	1.4133223488300649E-9	1.0257559840925095	-752.5048469399072	11104.600294338019	44564.082689000534	8492.690385937922	1610.2721480964321	303.43776097065177	19	4	23	25	10	0.20055403223921936	0.3014450189262063	0.3132560472718134	0.18474490156276097	
7710000	-10607.9494539789	-9828.069249112361	-779.8802048665383	-9828.069249112361	913.6737832433731	2.6222761613598427	3.95789481632056E-5	0.8780087356251293	4.7553558369539526E-5	1.9735994817838283E-9	1.0016706440612055	-731.342332624182	9357.108578710417	24425.345928206913	3602.5258959415387	1744.5699925950842	343.03298297959583	14	9	35	12	11	0.1926949217733204	0.3023102013965085	0.3155987536649497	0.1893961231652214	
7720000	-10569.841789568809	-9828.020159884434	-741.8216296843755	-9828.020159884434	639.6826756315722	2.534014141434513	6.624682376520641E-5	0.9153834740666178	8.291935268728818E-5	5.835263323071016E-9	0.9821270941737752	-694.2408863772828	6096.060496560777	5245.804421317566	12976.258326359177	1415.6486797705415	392.09708139636683	2	17	7	45	10	0.19794559100957484	0.3023102013965085	0.31748494391035986	0.18225926368355683	
7730000	-10593.445579473597	-9835.219545691802	-758.2260337817954	-9835.219545691802	878.3446095462322	2.534014141434513	4.797812011100512E-5	0.8049254801578002	5.995750686432084E-5	2.2719621389084038E-9	0.8661933380349581	-709.9168676406198	10577.781648372444	4529.531654017812	13454.158710329204	1676.464370975883	189.90644200730432	4	11	9	48	9	0.19794559100957484	0.29915548401719205	0.2985534197837063	0.20434550518952682	
7740000	-10560.0370700127	-9840.574302219902	-719.4627677927988	-9840.574302219902	507.943000068424	2.8012401673645586	7.3519207510359E-5	0.8272087726285212	9.572826518145595E-5	5.5234155226228986E-9	0.8353729811154097	-672.5610295556701	5618.706183668786	11664.34395854957	377.3396250230514	1462.1047792144618	155.11470925085231	15	11	5	40	10	0.19017333593128133	0.2969686343788292	0.31438328872961735	0.19847474096027218	
7750000	-10559.518493704129	-9842.736209589293	-716.7822841148352	-9842.736209589293	467.15930184923064	2.5248601268341258	8.505982885266722E-5	0.6907361253794418	1.055029895726839E-4	5.574621598150952E-9	0.8011733578917564	-670.5580645964599	9220.906888153417	3838.821603600317	10012.957478396047	969.8587695671403	82.98187290895135	4	18	5	46	8	0.19017333593128133	0.2969686343788292	0.31232165363869036	0.20053637605119917	
7760000	-10550.208971285801	-9828.890113829122	-721.3188574566794	-9828.890113829122	530.2376770127644	2.5248601268341258	9.532414216771479E-5	0.7066849585439953	1.0851603831620553E-4	7.919539142949245E-9	0.9228334777447824	-675.4284286730973	5055.4557727208385	8708.929313173143	11443.455121631361	791.8696164294622	132.39413235981607	18	8	4	45	6	0.19568501776033886	0.2969686343788292	0.3191214706108883	0.18822487724994366	
7770000	-10611.350933528734	-9839.407091538593	-771.9438419901413	-9839.407091538593	812.6707540184733	2.5273622908536093	5.539323689772219E-5	0.7050272782240304	6.033956402888892E-5	2.149662970420936E-9	0.839387249154072	-724.5900073275211	7221.088512827727	8142.887407737964	12041.05004973164	2454.905374546449	251.5563729904445	9	4	18	41	9	0.19568501776033886	0.30935016475787275	0.3020811537779356	0.19288366370385285	
7780000	-10605.76867342274	-9825.884359662461	-779.8843137602805	-9825.884359662461	835.6977250677833	2.631681175729312	5.148376180845531E-5	0.7813078450149139	5.536795297972416E-5	2.41491205784505E-9	0.9508427406430628	-729.4516332007205	8033.873410772875	21734.77414873395	20419.981292743538	2832.970368552066	156.637115913683	23	1	3	45	9	0.19568501776033886	0.30554454727204927	0.3020811537779356	0.1966892811896763	
7790000	-10618.375031129615	-9842.005137134263	-776.3698939953513	-9842.005137134263	1026.4273308340846	2.399104820092239	5.4913635517132545E-5	0.6649855566705352	5.645002512094056E-5	1.9673812252474232E-9	0.8703086739810437	-731.3766347205502	8646.20419132234	7772.0232607963235	3788.5410506470575	1744.5029065441981	122.50614570203805	6	24	21	22	8	0.18647235595249867	0.312845863429557	0.30399249942826806	0.1966892811896763	
7800000	-10605.842418352167	-9842.699889241341	-763.1425291108271	-9842.699889241341	997.0339583268843	2.399104820092239	6.043398986488747E-5	0.6631820054597317	6.409432169362264E-5	2.2133895620038856E-9	0.7865038307746869	-718.9233654403248	10837.898368603777	6752.59616860702	2031.2871926714631	1198.3455495449464	386.69917659184665	9	20	23	22	7	0.18647235595249867	0.312845863429557	0.30399249942826806	0.1966892811896763	
7810000	-10625.073224944521	-9831.734792853105	-793.3384320914158	-9831.734792853105	1215.8883417146824	2.5292146991296676	4.093028706353116E-5	0.6453349627179531	4.404245533060341E-5	8.65405470705124E-10	0.7026335129936061	-745.4042097232207	9304.748698091527	23053.88402141969	2699.041388377051	2454.7705981677523	326.4298637595722	21	10	35	7	8	0.18647235595249867	0.312845863429557	0.30399249942826806	0.1966892811896763	
7820000	-10589.376796339164	-9835.560497370301	-753.816298968862	-9835.560497370301	723.0237241206191	2.5292146991296676	7.112127972172144E-5	0.6352674994716165	7.488067700850269E-5	2.671100677214932E-9	0.7545330634003149	-708.5221612116525	2394.483309984624	10982.30194501373	2388.6737796171133	1106.8310784464388	153.0722761184347	11	20	28	16	6	0.18411993049906208	0.312845863429557	0.29918500459326147	0.20384920147811955	
7830000	-10638.017434861604	-9830.71868702828	-807.2987478333229	-9830.71868702828	1206.0888632480478	2.5292146991296676	3.815524458330233E-5	0.6678444724815681	4.168107553382683E-5	7.636556036896416E-10	0.740264338649532	-758.3979566551618	5736.495699147974	11038.570233745402	21357.634852713578	2717.540705682833	207.33665167246502	11	12	22	29	7	0.18411993049906208	0.312845863429557	0.29918500459326147	0.20384920147811955	
7840000	-10650.264149879413	-9845.864365643662	-804.3997842357509	-9845.864365643662	1139.7250687724713	2.5292146991296676	4.20828337141323E-5	0.6647817874391608	4.5588921088272614E-5	9.618123011248733E-10	0.7413732750844181	-756.3842926017145	12634.744711247	14394.986480496586	11170.31928716601	2144.8480027858163	257.9460070076724	26	4	15	27	9	0.1863298614681353	0.3024773669346127	0.3073435701191326	0.20384920147811955	
7850000	-10673.566163019645	-9849.016874544232	-824.5492884754132	-9849.016874544232	1485.548343178013	2.6984094466338027	3.03995780592158E-5	0.5717493066584726	3.357922793801141E-5	4.0239560689333974E-10	0.645747837385716	-777.3636388833442	14500.992104496116	4357.967366675405	8398.830169003813	2583.753491799438	337.3901792167266	34	2	15	23	7	0.1954710348575474	0.3061508473409494	0.2945289163233838	0.20384920147811955	
7860000	-10712.75271036525	-9855.117692917436	-857.6350174478142	-9855.117692917436	1899.2862233453222	2.5803793499412553	2.3060554633224543E-5	0.5886474029376875	2.697807404115086E-5	2.2652749736229763E-10	0.6427085864444665	-807.5851335666537	15321.199618243038	13747.772729060269	11763.948325175434	8409.705011228514	2292.11290139286	10	33	2	9	27	0.19148105588166703	0.3049883313430181	0.2945289163233838	0.2090016964519312	
7870000	-10692.188865177503	-9835.307303986423	-856.8815611910793	-9835.307303986423	2415.411059369581	2.7619805446131203	2.3621670694414194E-5	0.5489508519789947	2.5516923041531166E-5	2.472706637567266E-10	0.655045391337986	-806.1040456006943	19443.505735055325	10763.898370787656	16588.998884950954	9062.449090981254	2225.171900821031	27	5	1	18	30	0.1908793705549569	0.30992769454117025	0.2951306016500939	0.20406233325377904	
7880000	-10697.018884050538	-9821.657735346282	-875.3611487042565	-9821.657735346282	2726.95482547031	2.448819984159664	1.6961999882558104E-5	0.5344057602385507	2.000469128580137E-5	1.5199816493565968E-10	0.6735014238243494	-825.4357110998587	22382.59829943255	32664.807279597953	5566.727016360779	2586.070315003035	2745.9790941292495	20	18	9	16	18	0.1908793705549569	0.30401851273493796	0.3010397834563262	0.20406233325377904	
7890000	-10726.289496367075	-9836.640584744628	-889.6489116224479	-9836.640584744628	3953.4722023869213	2.8249597503626336	1.2784327060863152E-5	0.5588100589284669	1.3591849680587222E-5	8.125761830943422E-11	0.6774561864692263	-837.3471399796489	13951.032160112492	52906.575747894916	3232.874441070146	5465.652317680569	122.75482909451047	8	30	14	28	1	0.1908793705549569	0.30401851273493796	0.3010397834563262	0.20406233325377904	
7900000	-10762.957975473955	-9849.840875430007	-913.117100043948	-9849.840875430007	5024.59752230841	2.516071688792923	1.1253355860907301E-5	0.521437237923388	1.1722159253004945E-5	4.557808444783641E-11	0.6054811553347974	-857.5839237671944	60560.03546320449	42236.97712232649	67721.52258711895	7689.8337436057145	4100.7456758378	3	24	10	26	18	0.20345222090291556	0.28863631506065146	0.3126247119955391	0.195286752040894	
7910000	-10672.95797228225	-9824.509905621451	-848.448066660798	-9824.509905621451	2717.4917219445756	2.6866565760668344	1.7318338587995815E-5	0.5924956679078629	2.0606339459463342E-5	1.5778888552460275E-10	0.6499667602050564	-794.711909834895	21431.224806121183	25819.639220841582	50865.05615460384	761.130064362064	2147.1950050363794	6	18	10	3	44	0.19947382353014556	0.29360201863671964	0.3138992240425209	0.19302493379061403	
7920000	-10675.337029254622	-9827.968484373483	-847.3685448811391	-9827.968484373483	3125.950819719436	2.4141630345834364	1.8353506640005135E-5	0.637889258192027	2.0264174483621437E-5	1.6205285226528963E-10	0.6899917741948292	-795.0852423834018	23681.816401625558	15973.235209703313	28496.846261761195	1005.9687157856786	2610.226856613654	9	11	15	4	42	0.19090351521602136	0.2902894358125394	0.3133557364638485	0.20545131250759086	
7930000	-10703.54112152471	-9838.186337253666	-865.3547842710431	-9838.186337253666	3250.2266546391634	2.5805678070021707	1.6627869147299655E-5	0.6567126680689248	1.829395839612536E-5	1.6499935698619959E-10	0.7395182303901401	-811.4127944621488	14779.266643254743	21542.554340437306	62384.221584652296	3896.016861566648	2773.799218853668	15	5	13	36	12	0.19301454331547338	0.30775719624079917	0.31085248702869356	0.18837577341503403	
7940000	-10705.932186625721	-9844.972509961737	-860.9596766639838	-9844.972509961737	2664.1071966194536	2.8717716362014007	1.9240683041364417E-5	0.7213762660848567	2.2798732686034732E-5	2.8853226535195283E-10	0.842605466912047	-810.7826747775769	29182.819089153836	10123.107231696526	7568.234815389055	3901.7442824351615	3650.699244567745	31	2	4	2	42	0.19078563739048518	0.30775719624079917	0.2926615541309552	0.20879561223776058	
7950000	-10676.271121926946	-9838.878747933239	-837.3923739937064	-9838.878747933239	2007.5782052642523	2.8717716362014007	2.2591400588245363E-5	0.606441695389521	2.6504753056269055E-5	2.607437495598697E-10	0.6501159332620244	-788.3059141215042	11867.84355816677	23447.475058932017	4261.866524727361	2899.604007205352	2403.308092880805	11	25	20	14	11	0.19078563739048518	0.3071151818959089	0.2926615541309552	0.20943762658265086	
7960000	-10646.517343381052	-9837.619511516765	-808.897831864288	-9837.619511516765	1484.610792184803	2.5778461794820444	2.7312126149740683E-5	0.5587228205709767	3.167833969394578E-5	3.3957756080107636E-10	0.6271232899930017	-760.9414494267304	13592.200532340485	28194.223761464353	1185.8704159759413	2108.5239726667796	116.10330708349468	27	7	9	34	4	0.19539611007307398	0.29199353715937626	0.3127181845166205	0.19989216825092943	
7970000	-10610.881774185003	-9827.787767887336	-783.0940062976671	-9827.787767887336	1105.8805146962159	2.5778461794820444	4.002854229543396E-5	0.5910909787614294	4.673619124869585E-5	7.893777701701461E-10	0.670696631637478	-737.9704862578214	13379.382086442165	13109.112483508387	984.1710298910458	1270.6161720480118	190.94267450413668	32	6	15	25	3	0.195935411806124	0.30731826625900466	0.298930491926098	0.19781583000877342	
7980000	-10669.643571633802	-9828.848523871402	-840.7950477624008	-9828.848523871402	2668.153821924648	2.5778461794820444	2.0946093372457995E-5	0.5916303310469735	2.412316265067013E-5	2.59783903623188E-10	0.7238628408693831	-794.3285286294528	20724.937408757974	3519.8548054231005	2435.956832734505	3403.74165853209	429.39363920947784	42	5	22	8	4	0.19927453389158234	0.3091591840376478	0.3053681316729063	0.18619815039786364	
7990000	-10718.211930187865	-9824.759837085014	-893.4520931028518	-9824.759837085014	5337.52681757367	2.5778461794820444	1.2000965473311847E-5	0.7375355991780763	1.471883598258777E-5	1.2330854539475726E-10	0.8444512445170732	-842.5874818587769	29676.44035680597	25233.176125262406	4167.125587521823	5366.9899935063995	1698.6001351494938	28	11	27	7	8	0.18111345494779058	0.3091591840376478	0.3053681316729063	0.2043592293416554	
8000000	-10761.915187194534	-9828.333726564542	-933.5814606299919	-9828.333726564542	6604.456645193042	2.4578971335363744	7.795081917583486E-6	0.7138906324914099	9.466994967179703E-6	4.084792426012618E-11	0.766616615404568	-880.5075956419703	52943.21374305928	19072.920387936287	9752.426378495325	10427.90829139957	6445.8171553286875	36	6	12	16	11	0.2044539002391181	0.30658635301413467	0.2894777036855425	0.19948204306120476	
8010000	-10714.067286703572	-9830.93595112126	-883.1313355823122	-9830.93595112126	3055.09980704754	2.4578971335363744	1.5757008402280636E-5	0.7336443268346445	1.8194296728173268E-5	1.6670838852983667E-10	0.7874014046380814	-829.7066658942776	33341.743128947084	56680.120296857625	4531.395525196929	7529.917897231781	2496.871639253721	16	16	3	14	32	0.19397263111112872	0.3050507007943798	0.30602987539864995	0.19494679269584153	
8020000	-10631.169835417784	-9834.888524339918	-796.2813110778663	-9834.888524339918	1105.6086015533838	2.4578971335363744	3.9261037263106374E-5	0.608469737679647	4.445329438962488E-5	7.470694258531208E-10	0.6705121391506199	-752.0433583822662	9603.58970586055	7706.275964909717	1812.698738099446	1552.815442766754	133.36807317374496	41	7	18	10	5	0.19397263111112872	0.3050507007943798	0.30602987539864995	0.19494679269584153	
8030000	-10668.986517975416	-9826.541482425944	-842.4450355494713	-9826.541482425944	1847.8468385719198	2.4578971335363744	2.6370547846123444E-5	0.543266354182279	2.8997203781863004E-5	2.534403008226839E-10	0.5981798752215546	-794.0273720137073	16301.781621483124	20809.309081609477	6638.000509671006	2995.385359503306	986.7636080590722	35	8	1	30	7	0.19397263111112872	0.3050507007943798	0.30602987539864995	0.19494679269584153	
8040000	-10664.862990206704	-9841.327327320992	-823.5356628857113	-9841.327327320992	1408.947884044732	2.4578971335363744	3.157648878250374E-5	0.5752603372567049	3.46931949303702E-5	5.061934257274321E-10	0.691560676660283	-776.4485348766501	4109.034968322107	13535.027070522887	5652.256227380524	1874.8809976182101	1327.0737402461125	8	27	17	19	10	0.19397263111112872	0.2984482979131513	0.31263227827987844	0.19494679269584153	
8050000	-10620.13754541723	-9841.43715419659	-778.7003912206394	-9841.43715419659	1143.533357083109	2.6596078444439963	4.630708365512151E-5	0.54490511750855	5.248379585697053E-5	8.82990292104888E-10	0.618447431042314	-734.4563704954513	3514.7329140014995	9735.355704293352	1357.7981041709913	1113.6268991554768	886.686055906854	10	28	31	3	9	0.1909474911994973	0.3014734378247827	0.30394481037023274	0.20363426060548726	
8060000	-10652.730329262824	-9844.664793982272	-808.0655352805514	-9844.664793982272	1780.4048706665048	2.6549837046570675	3.5850119450780665E-5	0.6141060975520106	3.884465724609268E-5	6.647086010774994E-10	0.6822638581424709	-758.854193487891	5437.631864725458	8372.845961861824	19395.84741148352	4937.9096147978435	1368.360211525746	2	14	18	11	36	0.18732335481276946	0.3114066589473715	0.30042073225166593	0.20084925398819312	
8070000	-10648.850406204447	-9842.297661346636	-806.55274485781	-9842.297661346636	1492.7458023231216	2.6549837046570675	3.819058230313539E-5	0.5371471762147325	4.3299087156550043E-5	5.325628395409872E-10	0.5726928575189415	-756.2328696265134	14512.40342880086	23040.05107554662	12399.329285275753	6896.700395491925	1486.0520360702817	8	7	23	3	40	0.18732335481276946	0.3114066589473715	0.30042073225166593	0.20084925398819312	
8080000	-10617.547510497197	-9832.46946697888	-785.0780435183174	-9832.46946697888	1004.4571755435777	2.7678271377697667	5.354987435037637E-5	0.5647447111859408	5.6247658955707056E-5	1.1954962002979354E-9	0.6636406402428313	-740.0318101156158	3336.406330664175	8405.594095300885	3980.6687566541104	1389.1242006153361	1155.975058159124	7	35	10	4	25	0.18732335481276946	0.31178707308864884	0.3000403181103886	0.20084925398819312	
8090000	-10634.111108130843	-9841.207718044605	-792.9033900862373	-9841.207718044605	1022.1051990374142	2.7678271377697667	4.859310833332801E-5	0.5213188650204805	5.310862083057485E-5	8.362713237783311E-10	0.5718891211568712	-747.891962974378	12570.321219599733	11116.076828870702	841.9421820349374	1214.1925553475392	781.1124006336278	8	35	6	27	5	0.18732335481276946	0.3024950009435577	0.3201481881467192	0.19003345609695368	
8100000	-10601.426425270161	-9847.374267117708	-754.052158152453	-9847.374267117708	716.3931228186962	2.5658531770239104	6.635461820824547E-5	0.48776435584679406	7.187883487272424E-5	1.1543087181370751E-9	0.5141385102065232	-710.8503977557152	7885.504872229423	6081.162194826979	1728.3971329221192	1032.5477512295768	779.5388068213045	32	8	1	39	1	0.18425539104059502	0.3024950009435577	0.3160132652932022	0.19723634272264523	
8110000	-10587.149512212287	-9838.603320853115	-748.5461913591713	-9838.603320853115	769.7744087452724	2.4899081304048907	6.611100342549085E-5	0.5800709806237246	7.179272798868217E-5	1.5815667767394741E-9	0.5832235623753934	-707.6051065340771	7196.3978072110385	638.0155383426002	761.8722181004107	1216.982353382568	80.81542182306798	40	8	19	10	4	0.18699580294757454	0.28929034626751965	0.3160482544043948	0.20766559638051113	
8120000	-10606.749094420593	-9858.854028772597	-747.895065647996	-9858.854028772597	740.2159408801766	2.4449338042926794	7.33487641718362E-5	0.4844646988787472	7.904162071107656E-5	1.3583488606927632E-9	0.5079109188687642	-705.7390496358465	6032.512963245588	6698.164509729221	887.1618303807486	1021.0958036466234	145.95396384976726	41	2	7	27	4	0.18699580294757454	0.28929034626751965	0.3246492202389818	0.1990646305459242	
8130000	-10570.136208248006	-9850.187060090653	-719.949148157353	-9850.187060090653	526.9569304236238	2.6740899440835713	9.087524901895114E-5	0.6013955865312466	1.0026437440961742E-4	3.4037595593218624E-9	0.6333679026798478	-679.4155297070921	4013.7222559862125	4262.739816173602	831.6212179044979	699.7857547741012	23.23978601097642	13	25	31	8	4	0.19933423177140455	0.28929034626751965	0.3123107914151518	0.1990646305459242	
8140000	-10541.285376154781	-9823.605589954075	-717.6797862007062	-9823.605589954075	545.6175051625208	2.364744764524643	8.437115672426746E-5	0.593239213370171	9.341259252993452E-5	3.481132711244682E-9	0.6796635014980065	-676.6019439702486	2654.764450750909	6120.168279209005	858.2004302282129	679.9015162283939	30.657208199914468	12	31	1	33	4	0.19933423177140455	0.30997704043239044	0.2960877203418552	0.19460100745434997	
8150000	-10572.534611974083	-9834.78782792883	-737.7467840452522	-9834.78782792883	597.1023189955158	2.364744764524643	8.360487369006803E-5	0.6723511780654063	9.157942363505186E-5	4.731862797287589E-9	0.773944428915804	-695.265201577477	3878.3904067269186	5341.147359841331	4227.900717229285	576.2380428628802	37.83842551320769	7	21	18	31	4	0.18948334100737868	0.30997704043239044	0.2960877203418552	0.20445189821837584	
8160000	-10548.86826926262	-9838.311041213045	-710.5572280495757	-9838.311041213045	479.3965443214129	2.427010508705052	1.0546103604068416E-4	0.5421372778244631	1.1238303406853822E-4	3.5525959020082244E-9	0.5728690444579546	-668.013862573862	1061.6916386014566	5579.335111340142	1683.0847355230471	735.6333631233662	58.207014625922014	7	30	5	35	4	0.18948334100737868	0.29644575304226783	0.3096190077319778	0.20445189821837584	
8170000	-10545.729241829762	-9835.10661690377	-710.6226249259935	-9835.10661690377	533.4994183503788	2.4275995175103717	9.957447919593213E-5	0.6242124288050214	1.034364563213295E-4	3.6678762998236873E-9	0.6307410555760655	-668.9221420213056	2668.287049178629	7682.629924775994	785.0187089479174	580.5732036623431	37.996508442749274	16	21	30	10	4	0.19023401777190901	0.3043292353284848	0.3088683309674475	0.19656841593215885	
8180000	-10558.473327195874	-9839.302171608095	-719.1711555877794	-9839.302171608095	523.7032545025279	2.821894951340053	1.0349702621052964E-4	0.5881738062062982	9.962893100363026E-5	4.951380482666772E-9	0.6712983839597857	-675.8339358533068	2293.338553291251	7814.833138318322	1755.81293388326	841.7758913459002	333.0462140898011	19	17	6	17	22	0.19833890725031314	0.3043292353284848	0.3007634414890433	0.19656841593215885	
8190000	-10573.39602296937	-9862.769147700978	-710.6268752683915	-9862.769147700978	514.782435924109	2.42101564395612	1.0554964591020826E-4	0.5870348292582931	1.1338253801689276E-4	4.736111746749158E-9	0.6463689404021262	-669.7437763900085	4755.331817718689	4625.201466127951	1685.442374709687	571.2927988976763	14.287062216101601	36	1	1	40	3	0.19833890725031314	0.30862754859692887	0.2964651282205993	0.19656841593215885	
8200000	-10551.317033673553	-9845.305455671742	-706.0115780018116	-9845.305455671742	515.1222271446132	2.5683847094138277	1.0190106238692698E-4	0.5318368998970701	1.0329795239934752E-4	3.021625318222979E-9	0.5363846040274015	-663.5627335750509	3068.838340110693	1365.8736805824778	4915.673546493997	673.2616389936933	54.52411862852322	17	3	21	37	3	0.19833890725031314	0.30862754859692887	0.2964651282205993	0.19656841593215885	
8210000	-10579.443107746978	-9849.427286578615	-730.0158211683635	-9849.427286578615	672.7796482968135	2.510864386872108	8.496110085411392E-5	0.5611841398601523	8.487922980038247E-5	2.2945880937726223E-9	0.5712414322452838	-687.8627289519657	3641.2930039231624	3293.8770777910477	5242.591345173961	657.1695845186242	1.432829650250518	17	7	23	31	3	0.192564056470082	0.3104835735288766	0.30223997900083044	0.19471239100021112	
8220000	-10621.04238073799	-9825.278387875536	-795.7639928624535	-9825.278387875536	1288.543359274626	2.510864386872108	4.307200829639457E-5	0.7980738913874593	4.346830144488148E-5	1.1105345988862324E-9	0.8201202531737878	-749.0294021652164	8542.595705102192	10003.910705530245	7811.630481333558	1820.3014337867364	7.088537150876386	14	8	24	32	3	0.192564056470082	0.3108675020345383	0.3018560504951688	0.19471239100021112	
8230000	-10658.000643957257	-9834.704199896736	-823.2964440605206	-9834.704199896736	1941.119075330903	2.510864386872108	2.9027581852184098E-5	0.6746833869176193	2.8880518502537687E-5	3.714751095581128E-10	0.689414760484919	-774.4776159678811	6615.489905691471	18620.256704198302	2474.1562952849176	4482.635096856824	236.3716673349459	8	31	29	9	4	0.18450415803978015	0.31776940017326094	0.29619496758391783	0.20153147420304127	
8240000	-10648.484792677798	-9857.101528836796	-791.3832638410026	-9857.101528836796	1218.7581730283423	2.5724250571360248	5.001811409105749E-5	0.6274983771538127	5.2047401901719144E-5	9.60078089570329E-10	0.6092178999888602	-746.485917474019	8982.938382625833	4558.173148096041	2856.887736991972	2773.403348818008	141.84587983562233	35	2	3	37	4	0.20576681970748487	0.31208413768517157	0.29619496758391783	0.18595407502342592	
8250000	-10712.951069518242	-9835.696604409948	-877.2544651082935	-9835.696604409948	2861.382203199904	2.880886415803868	2.0788641181512555E-5	0.615561853934288	1.9599774283099198E-5	1.3796130143474522E-10	0.635007487656033	-827.1675959736452	45880.85787412749	13219.16517326733	7845.305390007732	4351.135748878216	215.06637048360764	8	42	1	27	3	0.18998066811424247	0.30099086065067543	0.30355702583654304	0.20547144539853926	
8260000	-10642.396694602854	-9834.03998888308	-808.3567057197747	-9834.03998888308	1860.806112553692	2.880886415803868	4.60494201544233E-5	0.7004299738653197	4.357717242996176E-5	8.309263580924801E-10	0.7063011792212696	-761.0914168795061	4300.333518129537	13697.102636629688	4811.251483786619	1842.861634736369	940.2718211901538	7	27	17	24	6	0.18998066811424247	0.3198953160096719	0.30355702583654304	0.18656699003954277	
8270000	-10705.852444047743	-9840.08206867203	-865.7703753757128	-9840.08206867203	5836.510335594198	2.46743382630094	2.086797136625042E-5	0.8569740940781224	1.797086253065585E-5	2.6177645702270623E-10	0.8295329773371177	-813.953080824049	24364.015197545956	11981.359160664559	15407.099249369947	2295.799246313601	4560.705411553502	28	2	18	17	16	0.18998066811424247	0.3198953160096719	0.30355702583654304	0.18656699003954277	
8280000	-10687.171661457414	-9856.078969999546	-831.092691457868	-9856.078969999546	2472.206863662905	2.46743382630094	3.241212534055658E-5	0.6566528572688444	3.257416701754971E-5	4.234570147464699E-10	0.6518398666208768	-783.9011945950174	12835.659097900754	8310.66106350445	5102.711624148718	1813.8728772873196	2368.6902134388183	28	6	23	17	7	0.1953230355263639	0.3034858607175673	0.3015438671144616	0.19964723664160747	
8290000	-10674.6066649747	-9851.216752958657	-823.3899120160436	-9851.216752958657	2748.030861189812	2.6387284966366535	3.663524585263453E-5	0.7088547021308718	3.502561768847263E-5	6.31525058595892E-10	0.7275970114102032	-776.3995547655666	10746.938806564722	10119.461932559245	7070.494825690574	1661.4314146325098	880.5270064652402	13	26	18	23	1	0.19597978364737562	0.29947593293691815	0.304897046774099	0.19964723664160747	
8300000	-10793.36339381824	-9825.528697105894	-967.834696712345	-9825.528697105894	9558.912205983737	2.546929727558507	6.9541014541944665E-6	0.6753240452784873	6.737056143559597E-6	2.311318638123581E-11	0.741220766139658	-914.3530889160553	76363.39911830984	31145.24143248177	11816.701429383409	6063.679103182043	5374.716988807335	38	21	12	8	2	0.19610508582538844	0.2912890852199458	0.30382417332932765	0.2087816556253384	
8310000	-10760.70781717175	-9840.642954888293	-920.064862283456	-9840.642954888293	5639.471011561986	2.6779130214833837	1.0676512708947752E-5	0.6122755272579218	1.0876795652132144E-5	5.953270876268772E-11	0.7034061226345274	-867.745192846454	47620.36024480151	18536.13273314551	13988.13326976055	7707.922140193772	4209.101174064939	35	1	21	21	3	0.19610508582538844	0.2912890852199458	0.30644910663906316	0.20615672231560292	
8320000	-10833.675300717612	-9839.903309643152	-993.7719910744604	-9839.903309643152	11233.761191149124	2.5915187911530855	4.580893499217693E-6	0.7275527320784861	4.880235056418328E-6	1.324925130615626E-11	0.7815381626333661	-934.1836406832307	43913.72073750098	38228.93352876933	118624.80908660262	48998.858204832686	11015.805677017066	3	7	18	24	29	0.18908752756856056	0.2969591565576167	0.31473207195963593	0.19922124391418713	
8330000	-10822.719779727062	-9827.809882430303	-994.9098972967578	-9827.809882430303	11699.758475100787	2.5915187911530855	4.310549375988738E-6	0.6054154213201975	4.832185131150477E-6	9.649156025944372E-12	0.667310753705576	-938.7439905217572	92035.43444729077	45042.13567041055	8664.704273252011	18719.704334801074	12845.784517015618	32	21	4	4	20	0.18830292888576833	0.30496972465596583	0.307506102544079	0.19922124391418713	
8340000	-10780.723668706036	-9854.985632296963	-925.7380364090732	-9854.985632296963	6627.972479714387	2.5915187911530855	8.981916544992311E-6	0.5365514033913243	9.174273196413992E-6	2.1507352811044023E-11	0.5405170665515115	-876.6792957382609	50960.24650614539	5594.169489228601	6548.969395503398	1327.2795475109024	1816.5024049793687	45	25	8	2	1	0.1970257734050191	0.30496972465596583	0.30602800013575987	0.1919765018032555	
8350000	-10791.521004754379	-9836.399678632864	-955.1213261215141	-9836.399678632864	8671.056375717415	2.5104917950759726	5.638589912775471E-6	0.5166184640387237	6.303117239337438E-6	1.0794761504827398E-11	0.5793884040104076	-906.4389913358858	81085.78759613552	9498.365105054943	7681.92057764056	311.9439323695637	448.91111929891673	43	22	12	2	2	0.19240732080543452	0.3126652050907744	0.2983325197009513	0.19659495440284008	
8360000	-10734.713069676549	-9851.710116279304	-883.0029533972441	-9851.710116279304	3566.149562209817	2.651457745053742	1.2742987450959024E-5	0.5226640706143877	1.5406125761660347E-5	6.35764734420136E-11	0.5719866280978508	-835.1550650576837	24193.795350519846	31807.87510427514	5665.196410884789	90.55153661425486	248.1117166027402	41	5	31	2	2	0.1951581266660176	0.31148672618297374	0.3094465658375521	0.18390858131345691	
8370000	-10699.458367400332	-9854.941141346697	-844.5172260536349	-9854.941141346697	2050.682285499598	2.9542474570507675	2.441450029684138E-5	0.5083726456949739	2.7120831638301384E-5	1.7952937650875273E-10	0.5248836643399701	-798.6062741290341	18175.145959781992	4105.660501267625	1517.982961743549	3024.613710781168	276.83840838177497	45	13	4	15	4	0.20282762998868592	0.3111119467527273	0.3021518419451302	0.18390858131345691	
8380000	-10663.640049880749	-9846.448338979775	-817.1917109009732	-9846.448338979775	1599.192332297268	2.9542474570507675	3.298956666143775E-5	0.4962727365256839	3.8497424787716925E-5	3.5513668892399164E-10	0.5287341039950894	-766.1786423600593	13455.197831484844	13141.726039257272	44710.40792621887	1679.8612230608237	86.21001286516518	37	9	2	32	1	0.1785185994576027	0.3111119467527273	0.3063428474279802	0.20402660636169007	
8390000	-10715.25299122993	-9846.511601805849	-868.7413894240824	-9846.511601805849	2846.812267017547	2.540427409049451	1.6723945351291943E-5	0.579829421980516	1.9711602078952685E-5	1.0430209899121673E-10	0.5704381812375924	-819.7276879346474	40457.09519880046	11945.107839548902	5063.893255203581	3757.4031081723274	508.06481974806843	27	21	14	16	3	0.19303925459521187	0.31093609074141415	0.2932909255040046	0.20273372915936963	
8400000	-10669.141119010443	-9846.597339228918	-822.5437797815246	-9846.597339228918	1591.987913009024	2.499106786867486	3.039740643147869E-5	0.5844998295432943	3.344952700742682E-5	3.9784557806309175E-10	0.6377331262646878	-777.6546573345812	14738.102603483925	5851.719430035557	2369.3518523655985	1317.247587829983	862.1429579857394	33	15	30	2	1	0.17873669061879727	0.3177924298105437	0.3007371504112897	0.20273372915936963	
8410000	-10678.751780283865	-9832.778968380031	-845.972811903833	-9832.778968380031	2091.619093028253	2.5958276892551195	2.453660066495941E-5	0.5953145296742072	2.6253222157454116E-5	2.4117584486530955E-10	0.6435834782917805	-797.4937452877589	20081.28666876653	20345.061904168528	4835.293612554077	3237.686642488894	425.28598694850996	17	27	5	28	4	0.19628943672956448	0.3102798059497522	0.3007371504112897	0.19269360690939388	
8420000	-10685.124873347931	-9847.969225369307	-837.1556479786244	-9847.969225369307	1741.4347255504135	2.4994234822270247	2.7676887540939723E-5	0.6546835353705083	2.8121205034668914E-5	3.878620654149992E-10	0.6917005174020716	-789.369361407815	14810.696625937806	16358.978545109907	5864.390973795678	2655.4421018563066	298.5210529700084	28	13	13	24	3	0.1937882592561527	0.29846227709628886	0.30323832788470145	0.20451113576285718	
8430000	-10696.955092681921	-9837.940308350568	-859.0147843313543	-9837.940308350568	2821.3556794491255	2.4790771546480537	2.274810029130962E-5	0.6410953368489231	2.267617739976514E-5	3.4364639918504055E-10	0.8020622631174428	-809.0906783624283	19641.40550009988	14218.355481261788	13658.543053919022	2052.3417589951096	2815.9281099937743	27	9	12	9	24	0.19370245470975045	0.29854808164269114	0.3017272159019415	0.20602224774561714	
8440000	-10717.361396103144	-9856.77895517157	-860.5824409315735	-9856.77895517157	2586.8505400415647	2.4790771546480537	2.0618655046090068E-5	0.479109045205874	2.278733908755462E-5	1.186070612580173E-10	0.539208912569007	-811.3413445429219	24921.59502850236	25461.53574611595	7016.129487394234	2438.6238998389845	2126.872325092026	17	10	31	16	7	0.19370245470975045	0.3011962792314077	0.3017272159019415	0.20337405015690058	
8450000	-10701.20358821994	-9840.710737562162	-860.4928506577785	-9840.710737562162	2872.3116509679785	2.3474435021484488	2.138321566936408E-5	0.6542684076210554	2.367851093325338E-5	2.707891447661418E-10	0.7219310975060694	-811.0931078325495	14735.94772387735	7535.394604375075	9971.602730783969	2212.1740888868503	4605.198064076652	35	3	12	5	26	0.20710656245037062	0.28965280381943753	0.2995536442562025	0.20368698947398953	
8460000	-10691.853729141018	-9833.545309670977	-858.3084194700414	-9833.545309670977	3150.413796472419	2.500212116351794	2.2583251409366362E-5	0.7392308744793987	2.3445226870771633E-5	2.6860723653686725E-10	0.7404063719033883	-806.058518778994	20172.290096518194	19564.04728806071	33880.408710061914	2900.75446086377	2285.4667039702535	5	24	14	36	2	0.19356144404881004	0.2954057390271993	0.3127027198685622	0.19833009705542867	
8470000	-10796.140483447185	-9843.721116165145	-952.4193672820402	-9843.721116165145	7996.486142155699	2.5770656629505293	7.571424100846532E-6	0.6510108617753123	8.163347763463161E-6	2.44852411833104E-11	0.6605199492252793	-898.3790626703375	78255.23353287058	26278.351171073606	13643.792554581318	8381.71605608662	8372.035051921768	28	20	4	1	28	0.1977112099672952	0.30203958012100707	0.30233188441779246	0.19791732549390548	
8480000	-10797.850688778268	-9828.093386332806	-969.7573024454615	-9828.093386332806	11227.978835064361	2.5770656629505293	5.605421857016253E-6	0.8537326369001444	6.422380531182398E-6	1.9739765209129923E-11	0.7586629780216138	-914.2739456937067	76469.61259028426	47450.14189071685	20874.072084467163	12479.87528760415	2860.9447543021042	21	9	36	14	1	0.1780882799913714	0.31907234365797804	0.3186120553790063	0.18422732097164446	
8490000	-10778.656864038569	-9834.902509572963	-943.7543544656052	-9834.902509572963	8138.788001224229	2.4865047636699993	7.6772003820153E-6	0.7101358175110466	8.490511078845604E-6	2.1383675536351674E-11	0.6174627925658349	-888.5872098682079	58804.816653349684	78705.34106338884	19063.643636012443	5294.706230754353	6223.038334389635	14	11	31	3	22	0.19492967316852586	0.31907234365797804	0.2924320289533939	0.19356595422010242	
8500000	-10693.430333658907	-9831.066923065675	-862.363410593232	-9831.066923065675	2248.2757765020797	2.4150495422430485	1.9456419903735546E-5	0.6415683929305639	2.2453553752106154E-5	1.4276708953091443E-10	0.633256632261833	-810.590341680057	41950.36107345485	19104.726413423767	1230.114704327055	4873.176147039029	1591.8951337022943	7	43	7	18	6	0.18506327206805298	0.2990403979365131	0.3097720394371722	0.20612429055826192	
8510000	-10675.182575571207	-9856.025316550971	-819.1572590202351	-9856.025316550971	1649.6227259910015	2.740250213021882	3.4645920142589805E-5	0.6596933305591808	3.8346313189226826E-5	4.1406629942998266E-10	0.5997309927820751	-773.3275843038499	11361.019877764824	10294.016904862045	2717.7708500668446	1592.784528884044	769.0643088070797	14	34	2	24	7	0.19637724389250114	0.29727938517197583	0.3097720394371722	0.19657133149835107	
8520000	-10673.161053072381	-9836.486044716812	-836.6750083555694	-9836.486044716812	2188.4285425519815	2.6070367845145013	3.0841529986034705E-5	0.6412290028704638	3.0579843428060235E-5	3.462025872812951E-10	0.6708092214524518	-789.6505343863694	20339.11998726678	9127.968004972323	3581.7873028290664	2509.8347417207497	570.5627771063448	21	30	11	15	4	0.19249467196999587	0.29727938517197583	0.3185015018209539	0.19172444103707462	
8530000	-10639.103642309181	-9838.861652341167	-800.2419899680136	-9838.861652341167	1469.3410288698049	2.6070367845145013	4.590456306584782E-5	0.650436471546939	4.7127848272786335E-5	1.1105683303017485E-9	0.7595054247029004	-758.0760303014378	11058.171832906213	2458.4858373629786	1265.1657770831255	501.8041711742474	465.40100747131225	42	18	13	7	1	0.1838577905111944	0.29727938517197583	0.3185015018209539	0.20036132249587607	
8540000	-10707.45754386259	-9840.887323133511	-866.5702207290794	-9840.887323133511	2835.9878948017727	2.6336899204329964	2.1831255935025687E-5	0.627341407477541	2.23165795336567E-5	2.302912755534579E-10	0.7179946169986979	-819.3039640605459	20313.606753763568	4412.234893303186	4335.637123127759	1816.5981709732325	2344.16033560528	36	37	1	3	4	0.18562270419491855	0.3012574196304211	0.3050057128877055	0.20811416328695503	
8550000	-10752.345127279365	-9846.759526600132	-905.5856006792332	-9846.759526600132	4321.267149901744	2.5621722269565206	1.0969556277930238E-5	0.6074173996565453	1.276455445073495E-5	5.7802368475394825E-11	0.6562908445396396	-854.3923863217467	38776.23238980383	16318.65618125087	7656.226714928317	8789.074668225881	1281.7731034957405	29	1	4	39	8	0.1937260128804228	0.3012574196304211	0.3071671928816855	0.19784937460747082	
8560000	-10650.053321919759	-9842.329561139737	-807.7237607800218	-9842.329561139737	1593.1207361166043	2.5512618304148043	3.097362331312696E-5	0.6199323016472891	3.599344843761054E-5	5.578424957810524E-10	0.6906043482345487	-761.222723565043	12931.61362956798	3206.000805789808	5175.653908610275	3479.0187770251555	212.10060944188194	33	15	10	14	9	0.19491392033240754	0.31052122528906223	0.2969439682010132	0.19762088617751716	
8570000	-10656.815303900323	-9839.591453214021	-817.2238506863022	-9839.591453214021	2095.5881057019906	2.411684284618377	3.4287620959315406E-5	0.6218899766243121	3.487562901810252E-5	6.118334100969166E-10	0.7518958175681973	-770.1565097166473	14296.628660671398	11304.988216539645	4431.072329217052	3211.6912408285784	240.80363705907558	17	11	19	25	9	0.19491392033240754	0.31052122528906223	0.2969439682010132	0.19762088617751716	
8580000	-10646.74496051994	-9832.735665027965	-814.0092954919745	-9832.735665027965	1583.2273758326878	2.5631781378432335	3.216739051103309E-5	0.5794772083497648	3.662139632994201E-5	6.298529660017046E-10	0.7109399951127007	-765.6707744282722	5884.66427621996	5657.296623779301	17896.900214608566	3243.929395513743	309.31198830193347	9	2	22	40	8	0.20629532637510867	0.2945067897388245	0.29717067932906194	0.20202720455700504	
8590000	-10632.882439486837	-9841.558723370725	-791.323716116113	-9841.558723370725	1233.62676072698	2.5331866874270483	4.362511016169923E-5	0.5476126572191927	4.62706693006644E-5	9.048831099683984E-10	0.6774066065432265	-744.3111905115998	7108.036628639332	13975.69325315754	7024.607523635163	2958.421555735618	152.3276341949978	20	8	9	36	8	0.1793234737909402	0.32147864232299295	0.29717067932906194	0.20202720455700504	
8600000	-10643.965222235589	-9844.923181166827	-799.0420410687622	-9844.923181166827	1325.9497931297524	2.862924776326879	4.193453386269407E-5	0.6474843151384857	4.3820548941440424E-5	8.045717204476365E-10	0.6651157052216932	-748.2095667267195	12721.565725934492	32650.784878301674	14725.165961490437	3614.6779205007642	306.92280180695525	25	2	4	41	9	0.1793234737909402	0.3383228011884101	0.30480413377490073	0.1775495912457491	
8610000	-10614.389332714116	-9845.10006102608	-769.2892716880358	-9845.10006102608	961.5928740267202	2.8824165721515156	6.0960907831887267E-5	0.5604075083205315	6.499949397768507E-5	1.4376413262963426E-9	0.6205702662215556	-723.6320410976219	4704.658274898995	10952.631356712418	2279.942764048357	2472.0368973612494	412.5149590160487	25	9	27	11	9	0.1793234737909402	0.3383228011884101	0.30480413377490073	0.1775495912457491	
8620000	-10640.839266701889	-9841.51344200621	-799.32582469568	-9841.51344200621	1159.4220451088668	2.6994249240865518	4.261821082008653E-5	0.6585831533098695	4.4325970611955324E-5	9.958347188230378E-10	0.7760767110847843	-755.5147685024228	7626.1421158286175	2820.7993154319615	2205.5342075440276	2200.748412048174	146.9369229279112	41	22	4	5	9	0.1793234737909402	0.33772393370106635	0.30480413377490073	0.17814845873309287	
8630000	-10604.678727476427	-9832.325100702074	-772.3536267743525	-9832.325100702074	956.132094217055	2.510987136397612	5.451032058528891E-5	0.7331236059823714	5.863180577694142E-5	1.6710816836824958E-9	0.7748641167207874	-727.857979777384	8634.425380160761	2561.2597650119196	2954.1470698158605	2232.487630772355	139.84476107981706	34	33	2	3	9	0.18461092595695175	0.308759366632177	0.30480413377490073	0.20182557363597067	
8640000	-10713.23523221427	-9840.36015316897	-872.8750790453007	-9840.36015316897	2569.983658409867	2.4945834976670263	1.9558753709279265E-5	0.7089114181710684	1.960093118041463E-5	2.027657685420592E-10	0.7514618474591431	-822.7602257842336	28103.870173894997	13178.908356817908	6458.577220210165	6879.3229024063985	292.2814731935372	37	10	8	18	8	0.1934817255980102	0.30462608818194475	0.3000666125840745	0.20182557363597067	
8650000	-10681.086902391802	-9827.36259242856	-853.7243099632412	-9827.36259242856	3129.479035148322	2.662950292235425	2.6847823178598727E-5	0.7753791626208	2.503786799168044E-5	4.3371155206704776E-10	0.8404171952018809	-801.8318795761166	21596.99895136261	21329.21852990519	25307.5665473478	5024.682271058516	938.9220594628321	20	17	3	31	10	0.1934817255980102	0.29986818907560425	0.2963220365499347	0.21032804877645098	
8660000	-10801.790261142998	-9834.820908714519	-966.9693524284793	-9834.820908714519	8657.747878771845	2.662950292235425	6.0107308183256085E-6	0.5825024898729685	6.078377013789929E-6	1.1526695941199194E-11	0.5820796308985086	-909.2871209920519	75061.53996269996	174731.03993757113	32493.220713246803	12909.948255367262	3701.3506518507584	24	4	23	21	9	0.19690870356899762	0.29986818907560425	0.29289505857894726	0.21032804877645098	
8670000	-10754.959043496056	-9837.838473831465	-917.1205696645897	-9837.838473831465	4842.140091365138	2.4613824657363286	1.1646907795824235E-5	0.6768290202627559	1.2031125884048747E-5	6.498439704416438E-11	0.7212618036998966	-861.1340650430417	30568.70501644732	37483.43863788522	79450.27465018132	14296.739556238581	1083.831011847452	7	13	8	43	10	0.1871961782223834	0.30958071442221846	0.29289505857894726	0.21032804877645098	
8680000	-10740.477204556568	-9828.149302011017	-912.3279025455499	-9828.149302011017	3813.0986907378633	2.5452716398418476	1.0870822519864182E-5	0.7769259966039354	1.1450812975387787E-5	1.0700914359504985E-10	0.921732104961872	-855.2185297932782	46794.068697880044	30478.642532825925	83742.33853754746	14626.499690719556	1073.799170829136	2	18	12	39	10	0.1871961782223834	0.30958071442221846	0.29289505857894726	0.21032804877645098	
8690000	-10735.842915329693	-9827.73281110712	-908.1101042225723	-9827.73281110712	4342.518094795087	2.5452716398418476	1.338096602294084E-5	0.7046204667536518	1.24952327431407E-5	1.369527781926643E-10	0.8780003954330011	-851.1206339809313	5130.514033525844	35324.60448494373	46887.12230642469	13588.891330606642	2529.963786843772	7	14	16	34	10	0.18986028109788083	0.30385783357571605	0.30384093933628187	0.2024409459901213	
8700000	-10715.994726106888	-9834.25527069251	-881.7394554143771	-9834.25527069251	2989.231000261806	2.510670126193403	1.7956962132779195E-5	0.7546171408235749	1.707251636617604E-5	1.9137073227007829E-10	0.8288452005143992	-829.2717393064286	26547.341275982766	30078.43408885712	24201.662554118273	6677.393665219377	327.0280151214677	10	32	1	30	8	0.17610688448542672	0.30689858691540356	0.30384093933628187	0.21315358926288788	
8710000	-10628.164314845892	-9833.216040732003	-794.9482741138889	-9833.216040732003	1215.176308477972	2.5298255058291725	4.6832455159355256E-5	0.6474972554522137	4.881517771416775E-5	1.0188467613525792E-9	0.688836693017921	-748.3210736416781	8281.372131999227	13315.887350883477	2593.572731356662	2812.632997282406	341.05016583961617	11	31	8	22	9	0.20657903337221833	0.3005238769391059	0.3046340988559375	0.18826299083273823	
8720000	-10623.961842765106	-9855.929812028693	-768.0320307364126	-9855.929812028693	1096.3860050805874	2.637160424299745	4.7143240930422374E-5	0.7266268403636988	5.823025274273091E-5	1.7654989678014653E-9	0.7869752306480291	-721.7702542463616	7451.577917781896	9685.569022975931	1367.3968866289445	2785.057077358609	123.24354252301461	26	14	23	8	10	0.1852863415295102	0.3005238769391059	0.32592679069864566	0.18826299083273823	
8730000	-10628.035963403085	-9851.264761406563	-776.7712019965215	-9851.264761406563	1166.114918936765	2.534971395603811	5.367952343910029E-5	0.7157581084897675	5.868517048097994E-5	1.9665902639062552E-9	0.7924207214776212	-733.3908970908745	7689.0253661784745	3254.174533503443	890.6056506400263	1638.953059350812	268.679651064581	45	11	3	13	9	0.19046962180242547	0.3005238769391059	0.29248480886894235	0.2165216923895263	
8740000	-10642.943838532334	-9829.594613690691	-813.3492248416422	-9829.594613690691	1772.3285432133068	2.600475840275403	3.529236944605604E-5	0.8108002820573773	3.723584158006444E-5	1.2901587284661796E-9	1.0147601823765684	-767.9766744211618	11734.187549225533	2690.1082327769786	4102.3717188172	1086.0109051671216	621.8458039695204	41	26	5	2	7	0.19046962180242547	0.31665622608891747	0.2973071668855733	0.19556698522308383	
8750000	-10708.81927301606	-9846.792120228543	-862.027152787517	-9846.792120228543	2870.01646742626	2.600475840275403	1.7355200043388347E-5	0.7202378385816363	1.9361732613317518E-5	2.1894244180429317E-10	0.8343318975469446	-813.9548281923622	40439.803738665345	6249.477217715165	6219.296811541191	606.1614591308136	718.4985877983165	25	28	19	7	2	0.19046962180242547	0.297300341395197	0.31666305157929375	0.19556698522308383	
8760000	-10574.68074819196	-9839.88860978325	-734.7921384087103	-9839.88860978325	620.3952184027273	2.6165200320075948	7.300902002437307E-5	0.6654461453068591	7.831844279991524E-5	2.195791265988804E-9	0.6561568108782755	-695.3392302039257	6475.973976333037	2537.402427648923	1487.1208117507797	33.37345931375989	62.796916201258135	31	2	39	5	4	0.19291964707430453	0.3023157606595859	0.3077416186735805	0.1970229735925291	
8770000	-10532.96123717429	-9826.044991792065	-706.9162453822253	-9826.044991792065	541.0488794326922	2.517046937135621	9.410363169807329E-5	0.8898236184082732	1.1030444218573668E-4	6.365699853027977E-9	0.8266295320388771	-665.9908855925097	5449.4602310937835	1126.4819463168424	1179.2528517845694	20.833332965200977	88.74180263030341	27	40	5	6	3	0.19048133246242757	0.3016734707411627	0.31017993328545745	0.1976652635109523	
8780000	-10563.65651000772	-9831.202844487154	-732.453665520566	-9831.202844487154	858.1201684178587	2.6206926120796217	8.806223616935836E-5	0.7787117327098905	9.308625017298481E-5	5.5050301481370784E-9	0.854217704534608	-687.5632583886394	5184.283652136735	6456.1774148272125	1637.4036058828456	78.80890165036932	390.6866373234802	15	14	43	6	3	0.18749541061331174	0.30454543463412953	0.31029389124160645	0.1976652635109523	
8790000	-10513.821793216044	-9817.867948353023	-695.9538448630207	-9817.867948353023	415.83914559872164	2.6206926120796217	1.3167197062483098E-4	0.7334569738247358	1.4156503545619477E-4	8.546148700890907E-9	0.7311207762551454	-658.723977228096	2879.5113193435245	1245.6181416321224	450.0344556916169	127.14895671547468	196.85629491378464	27	33	12	7	2	0.18749541061331174	0.3015422558372255	0.31029389124160645	0.20066844230785635	
8800000	-10558.381298754037	-9844.031099576512	-714.3501991775256	-9844.031099576512	399.7781597293378	2.5397291883633364	1.04267790419799E-4	0.6867370025938841	1.2376608950360462E-4	5.1586323129955305E-9	0.671460703226915	-674.5298364864594	6497.646972101818	5213.573953945377	1384.9039767971806	112.82997841252251	20.846697917197883	21	13	37	9	1	0.19963216711387094	0.2794991477910116	0.3202002427872611	0.20066844230785635	
8810000	-10528.93848987273	-9843.78567140089	-685.15281847184	-9843.78567140089	290.92407486494244	2.5397291883633364	1.5970023376712253E-4	0.8763415456772049	1.75792685224953E-4	1.7259883222463743E-8	0.8159717070102962	-644.8154056120151	2876.950590568481	1962.64773089358	941.6926510975325	875.1685693843013	82.94225759027407	19	11	3	39	9	0.21383484458959853	0.2717238864237427	0.3137728266788024	0.20066844230785635	
8820000	-10547.453367160784	-9847.997028882832	-699.456338277952	-9847.997028882832	332.1880453438781	2.5397291883633364	1.3355665355596597E-4	0.8044699682790922	1.487011851965827E-4	9.57764742226263E-9	0.7597490273688463	-659.2561330914124	3016.995903491618	973.9822025256753	1382.9436020903981	848.801536654329	145.93665169439885	28	4	10	30	9	0.19022564226206162	0.2959912378353254	0.29616537625021316	0.21761774365239978	
8830000	-10559.438333653721	-9848.40076658761	-711.03756706611	-9848.40076658761	387.0507491934707	2.7710448437030846	1.2668160494098217E-4	0.7571567450431398	1.374019173671242E-4	9.135387311655813E-9	0.7424268570557432	-669.6492957715451	2797.6972485311676	1626.1103650112275	2079.879562421315	1341.206888729615	67.2178601318579	15	13	16	27	10	0.19022564226206162	0.2959912378353254	0.3219332874328132	0.19184983246979975	
8840000	-10581.626293280722	-9825.284438151333	-756.3418551293884	-9825.284438151333	804.5796211629897	2.4942777604381066	6.812842869547092E-5	0.7615344446995204	7.244337712120926E-5	2.3434013976109788E-9	0.7470176682588802	-714.7739392128843	5775.888951736283	3978.260557569021	1142.2690137158993	573.2001985351338	258.5051355196658	50	3	18	3	7	0.18446327118318265	0.2959912378353254	0.3219332874328132	0.19761220354867873	
8850000	-10590.979664584076	-9819.087594958768	-771.8920696253077	-9819.087594958768	1029.2199500264214	2.4800195491093415	4.913941627473865E-5	0.7242476526860592	5.741811870181114E-5	1.557414697343964E-9	0.769626318405714	-731.0667633172302	8594.319324675214	988.7128758970886	1494.5563202420349	253.90580746988599	167.20353728831552	46	1	24	3	7	0.18446327118318265	0.3186901644597611	0.301475799296486	0.1953707650605702	
8860000	-10611.67058378697	-9824.566632212545	-787.103951574426	-9824.566632212545	1088.9586586748237	2.5206063633063467	4.6349537664923745E-5	0.6563867781165437	5.503604524157314E-5	1.4130927093817485E-9	0.7823074333017547	-741.3535251758607	10333.745484755897	8659.425870621708	4292.386743718162	1770.9321192971004	541.2671104651058	5	42	6	19	9	0.18675819834760793	0.30935680211411565	0.31659055695287175	0.18729444258540456	
8870000	-10628.94623339127	-9840.03384507435	-788.912388316921	-9840.03384507435	1103.6218519394945	2.478843126465409	4.347931128299668E-5	0.6675907291668134	5.224033250882342E-5	1.0472762074170673E-9	0.7097504729030566	-742.8001784582484	7879.912110806076	14102.997240407889	4581.369338549484	1045.926752277862	591.3232456426255	24	4	26	22	5	0.18515849717573396	0.31180277559110736	0.29594812805990683	0.20709059917325176	
8880000	-10640.83547449608	-9836.95690454347	-803.8785699526106	-9836.95690454347	1259.8905730555891	2.718742246952507	3.55637484661627E-5	0.5708984556675583	4.491230220802577E-5	5.618075163881092E-10	0.6260798669264165	-756.1699637446285	24998.73690220061	9244.24026266476	6786.867796652683	933.4376807899118	1244.1586702955765	2	4	47	9	19	0.19518478477473875	0.3088404424124701	0.31311694541508456	0.18285782739770656	
8890000	-10631.234337773585	-9842.109964462936	-789.1243733106496	-9842.109964462936	1123.7263919881677	2.388356998581275	4.471437133719245E-5	0.548556150189321	5.303144139649711E-5	8.879511521485903E-10	0.6331506000036144	-741.6888202159134	7140.961853305837	6427.166959472785	6901.913947307534	7827.5386222567795	943.027526976903	2	10	10	29	30	0.19518478477473875	0.306340574653155	0.2865199962253373	0.21195464434676894	
8900000	-10593.082095891214	-9816.934708253775	-776.1473876374379	-9816.934708253775	1405.0464860184359	2.7531286701059785	5.011658421252155E-5	0.7458056047975291	5.793966048713358E-5	2.511536685548908E-9	0.9144060514861069	-727.7212768500076	3494.1015678965314	2846.305361178597	10750.244718308411	6867.856902040566	862.9969527009656	7	1	3	39	31	0.19082224279839402	0.30595988199777147	0.30843979876152633	0.19477807644230818	
8910000	-10622.945551612636	-9842.406957277946	-780.5385943346905	-9842.406957277946	1091.5225319150702	2.7299066984971168	5.0668838197611E-5	0.6841621995780395	5.609854752699622E-5	1.7625148720403975E-9	0.8264334792128587	-733.1290661428956	14598.262887010193	3571.6223015748446	4309.959002772471	4908.505725583388	599.1625492539298	17	1	12	20	31	0.19082224279839402	0.30595988199777147	0.30843979876152633	0.19477807644230818	
8920000	-10642.639449832397	-9840.149560657926	-802.4898891744697	-9840.149560657926	1283.6002626531103	2.6272689847029422	4.051733074200596E-5	0.6772570777485134	4.48582379057376E-5	9.174681999114612E-10	0.7452412522896492	-749.0180779633788	12209.607871845608	4209.70819775749	22502.28104339185	13049.129458798081	1668.2350188583764	25	15	4	1	36	0.19082224279839402	0.3044658148161488	0.30843979876152633	0.1962721436239308	
8930000	-10634.642934329504	-9824.664131432552	-809.9788028969527	-9824.664131432552	1337.1687540359674	2.6999382939526404	3.815974022837603E-5	0.6774643198357544	3.943127687304721E-5	7.705919396713988E-10	0.7887570849764974	-759.5166927239641	6792.721385960833	12584.16916695379	8953.01960142604	14424.655350975336	1218.2794877197832	11	25	7	3	35	0.19082224279839402	0.3044658148161488	0.3066517417887892	0.19806020059666793	
8940000	-10669.120192550763	-9843.136811499015	-825.9833810517491	-9843.136811499015	1518.529364469731	2.6999382939526404	3.375953184976621E-5	0.6361723595928443	3.678614707796318E-5	6.937389679764122E-10	0.7584876797113216	-775.3656383836176	7353.686704480455	10067.968943749545	9708.247163295255	18240.219843170515	1620.7417330104104	1	3	3	42	32	0.19509485308413285	0.30575893344457894	0.30226470858194837	0.1968815048893398	
8950000	-10663.9083939016	-9849.921890411173	-813.9865034904265	-9849.921890411173	1280.6211062845675	2.4820220657755234	3.677291526542623E-5	0.6046625759975683	4.10084276551696E-5	6.387882937728737E-10	0.6931836246544792	-765.2364624606143	4284.852924066759	9356.346083874689	14374.18279822793	6244.321077980259	1870.2956848259712	3	8	18	24	28	0.1895923004359865	0.31496012394532674	0.30248885069981507	0.1929587249188717	
8960000	-10619.225551594003	-9850.0917528272	-769.1337987668028	-9850.0917528272	923.4513962943776	2.5539051316618395	5.829059413971808E-5	0.5312604598175007	6.274235175285627E-5	1.420347892365352E-9	0.641547664787256	-726.2756749619583	5214.736598145467	6501.830474548947	1725.436079352944	1281.0657174423586	265.1635288259349	48	1	22	3	7	0.1754732930547215	0.31496012394532674	0.31660785808108005	0.1929587249188717	
8970000	-10695.05655592065	-9842.970894388256	-852.0856615323929	-9842.970894388256	2094.7479468340316	2.5539051316618395	2.1899983739296598E-5	0.6424345419924363	2.5267273996054412E-5	2.7491725059008027E-10	0.741862553034196	-802.1892495828554	24443.403479749366	13934.662336196188	4476.965145683725	7246.026694934217	530.4067476389947	17	32	17	6	9	0.17503899397778747	0.3153944230222608	0.3150883067234656	0.19447827627648615	
8980000	-10765.073612321286	-9844.180113624827	-920.8934986964598	-9844.180113624827	5190.7009353131325	2.3108229547739323	9.408165563846218E-6	0.6665841819622824	1.0911103357125497E-5	6.20708814450767E-11	0.7690840684474757	-867.0102776037114	51302.46655495333	45080.68777006515	30620.064082547793	5612.808823042552	2902.315903185874	2	48	2	25	4	0.18861313502364455	0.28272839085368084	0.3150883067234656	0.21357016739920903	
8990000	-10680.972911918856	-9844.872585451098	-836.1003264677588	-9844.872585451098	1722.0355870517612	2.743937489352334	2.5233490271008677E-5	0.6336413447195834	2.867949361522584E-5	3.675560088076934E-10	0.7292245882751326	-788.2956285478884	16608.867207901367	13006.042005995407	5838.385842871247	2205.208248926685	1337.2976317665905	4	44	5	20	8	0.18861313502364455	0.28272839085368084	0.3150883067234656	0.21357016739920903	
9000000	-10661.159101502348	-9832.85953593887	-828.2995655634779	-9832.85953593887	1298.9858933860205	2.7037292408343956	3.053266936778477E-5	0.5154248971278361	3.265098329414726E-5	3.2663834752509645E-10	0.5839602470176606	-780.6450411941819	8887.127108396939	16337.12276501924	6011.477765056734	3783.308619028764	391.11840043917914	27	10	12	23	9	0.18508713255228487	0.31816302902725957	0.28781820348350123	0.20893163493695432	
9010000	-10599.570825809944	-9843.009605934105	-756.5612198758382	-9843.009605934105	706.0515208149214	2.7400098644840902	5.684487757552727E-5	0.5481309235036773	6.793305553324857E-5	1.5496897621556896E-9	0.6518796059479278	-711.4051160463775	1854.6800899873242	7292.76261590182	8002.615750969989	1060.5212592723942	82.07624715045111	5	3	38	28	7	0.1849929011220311	0.31816302902725957	0.287912434913755	0.20893163493695432	
9020000	-10610.732074530688	-9825.814173379758	-784.9179011509287	-9825.814173379758	924.961519029518	2.5631129323013497	4.95815211147301E-5	0.633909555058828	5.729887815904551E-5	1.5578563746516576E-9	0.7436320942784416	-738.9185508054439	5810.536720933848	13923.037729207257	4161.957524369379	1488.1031584470688	280.5086107655427	9	5	38	20	9	0.1849929011220311	0.31091672130899045	0.3065398600660391	0.19755051750293937	
9030000	-10623.088894113294	-9848.385913016178	-774.7029810971154	-9848.385913016178	1149.2748371121058	2.8483345198826155	5.4043563640539546E-5	0.5636998156778507	6.300343722718441E-5	1.2658053087977186E-9	0.5875038776982059	-729.6578609720046	7455.509735636001	7843.482116429391	4052.0486631030044	2108.2534697711467	178.0615743700372	21	2	17	33	8	0.1987126014619106	0.2871750790486657	0.31656180198648437	0.19755051750293937	
9040000	-10611.264950427314	-9840.801390181226	-770.4635602460868	-9840.801390181226	939.1809195205368	2.8483345198826155	5.5478319801222985E-5	0.6234741096320949	6.347463667027693E-5	1.6174646188332963E-9	0.708318644027107	-726.4900402081103	5874.897345489951	3848.59318838065	1625.5308647588731	2540.3439134538435	442.26979928474094	39	8	20	3	11	0.18325129637136423	0.3060259972511797	0.3269704849290257	0.1837522214484304	
9050000	-10590.39151630716	-9836.784677109335	-753.6068391978242	-9836.784677109335	863.9398407573867	2.366612938664649	7.353978511324693E-5	0.6989075748425656	8.099586187314713E-5	3.6838177001550454E-9	0.7869671712727488	-714.0733938945492	4377.865410825487	1431.1121918397203	129.32020643511981	141.2145981845088	535.6744136965036	38	34	4	1	4	0.18325129637136423	0.309988146109589	0.3183541785380631	0.1884063789809837	
9060000	-10589.197705547718	-9840.56261282561	-748.6350927221083	-9840.56261282561	552.5681009053105	2.366612938664649	6.693140851398611E-5	0.6327169604259855	7.660321364448893E-5	2.4061284116087778E-9	0.724830394806423	-708.9349204259574	5451.887748203484	2661.574803661437	2112.871548255508	118.58389963378983	79.70584689156661	34	9	28	6	4	0.18325129637136423	0.309988146109589	0.3183541785380631	0.1884063789809837	
9070000	-10585.500266906824	-9840.755937655582	-744.7443292512426	-9840.755937655582	514.3465966583424	2.6174774837554384	7.95483885457221E-5	0.6218476125558235	8.612394353929905E-5	3.488187124939344E-9	0.6821895492181637	-697.9979707531389	9785.817603949972	3287.370994613029	11619.18301243721	761.5746428348209	88.65288255814524	4	55	3	10	9	0.18325129637136423	0.31081739012095094	0.29714896047476075	0.20878235303292414	
9080000	-10593.917105221435	-9849.303454369061	-744.6136508523736	-9849.303454369061	618.4230083544774	2.6603857955714005	7.600000210244153E-5	0.6897562125595361	7.940596938218301E-5	3.4621400400589043E-9	0.7694727401832114	-702.8848833837418	5361.039585261245	1623.7798639805633	2322.999456109417	832.8115760012289	108.72847701423603	30	4	30	10	7	0.1923667405856998	0.28476872922157076	0.31408217715980535	0.20878235303292414	
9090000	-10590.173008352733	-9847.936152674783	-742.2368556779494	-9847.936152674783	606.9921638930451	2.6603857955714005	8.293556457849197E-5	0.6325963090928898	8.988465650144355E-5	3.719095310018943E-9	0.7535166824615664	-699.9402656451864	6677.261645052273	2060.7111781959	3393.1092028684857	530.6598037249227	139.40721096851362	25	19	20	11	6	0.18692564228307362	0.3023734287980404	0.3050360971691854	0.20566483174970066	
9100000	-10603.203210863872	-9845.30731702231	-757.895893841562	-9845.30731702231	703.4422051374904	2.746846360142086	7.581713581756059E-5	0.5477324116798062	8.268191641964497E-5	2.257746195754593E-9	0.6418609993290231	-713.1226220405209	16481.856182540185	5164.710376453498	1517.2825316112421	1804.3574271211899	300.20662130542945	2	41	2	29	7	0.18692564228307362	0.3023734287980404	0.3050360971691854	0.20566483174970066	
9110000	-10603.521879496997	-9857.191206809512	-746.3306726874849	-9857.191206809512	628.0860241252033	2.6161178886694842	7.14531937004006E-5	0.5100529188257468	7.981584553665897E-5	1.4433884275700887E-9	0.5178904206409843	-705.9868751155625	4487.862041672331	2245.030770573617	1807.6874073152799	134.0588553967516	293.97747813946336	46	12	14	4	5	0.1908196899679553	0.3005307622815836	0.3068787636856422	0.20177078406481896	
9120000	-10652.534283592599	-9851.102197300903	-801.4320862916962	-9851.102197300903	1046.8377347668363	2.327240684496405	4.2252857624434965E-5	0.49871816050859386	4.621814404065654E-5	5.108773013838686E-10	0.5419534164649622	-761.9833452859602	7487.490418715444	3740.044678212962	657.8018910950236	69.73747081676503	151.76081036687083	42	31	1	1	6	0.1908196899679553	0.3020087961691482	0.3054007297980776	0.20177078406481896	
9130000	-10639.198026020704	-9838.942179441085	-800.2558465796186	-9838.942179441085	1112.5156286147342	2.241590760510674	3.711435867028825E-5	0.5493314484440317	4.189529884071007E-5	5.216193617185738E-10	0.6283665483013117	-756.4638770339809	9069.318681256325	4287.584003384038	4139.410157914305	340.4712105386611	575.9723597433282	29	42	1	7	2	0.1908196899679553	0.3020087961691482	0.3054007297980776	0.20177078406481896	
9140000	-10600.796501482013	-9833.971785322412	-766.8247161596007	-9833.971785322412	675.10884596149	2.667846233806429	5.744668962845188E-5	0.6029207933722546	6.392307484288088E-5	1.8737085835109297E-9	0.7033782027922533	-724.9009824370294	7747.642060435517	8312.07942216973	1630.8588468916323	173.6407316475225	152.92827352172378	34	1	38	2	6	0.18549757725918636	0.3020087961691482	0.3054007297980776	0.20709289677358791	
9150000	-10605.091706065645	-9843.285794418993	-761.8059116466512	-9843.285794418993	796.2162769135454	2.5503885434469318	6.601627881099968E-5	0.5432053401701443	7.31677789378244E-5	1.869429987816913E-9	0.6383173275579948	-719.891866276384	5999.475275727115	1809.3307429349227	2081.419763403935	1401.8733108858296	102.28439869231563	38	11	13	13	6	0.18549757725918636	0.309567829318703	0.3034125619913991	0.20152203143071157	
9160000	-10578.608837453232	-9851.245978922958	-727.3628585302732	-9851.245978922958	598.6946808360568	2.5503885434469318	7.958610084550662E-5	0.6017685440190849	9.171973253990126E-5	2.925214835613E-9	0.6716067730004665	-690.8809240956246	5228.428184376599	1073.8034157168092	219.9575575336244	137.6304140224342	123.20016389873143	41	30	3	1	6	0.19383995841988194	0.31136182492406916	0.2932761852253374	0.20152203143071157
[truncated: 11,166,969 more chars]
