# Supplementary material for: Dissemination of Mycobacterium abscessus via global transmission networks
Source: Nat Microbiol. 2021 Sep 20;6(10):1279–88. doi: 10.1038/s41564-021-00963-3 (PMC8478660; doi:10.1038/s41564-021-00963-3)
Supplement: Source Data Extended Data Fig. 8 — Ancestor data and substitution rate distributions for Extended Data Fig. 8. [file 41564_2021_963_MOESM14_ESM.zip › figureS8/DCC3_date_randomisation2.log]

#
#model:
#
#<?xml version="1.0" encoding="UTF-8" standalone="no"?><input id="posterior" spec="beast.core.util.CompoundDistribution">
#    <distribution id="prior" spec="beast.core.util.CompoundDistribution">
#        <distribution id="BayesianSkyline.t:dcc3" spec="beast.evolution.tree.coalescent.BayesianSkyline">
#            <parameter dimension="5" id="bPopSizes.t:dcc3" lower="0.0" name="popSizes" upper="380000.0">380.0</parameter>
#            <groupSizes dimension="5" id="bGroupSizes.t:dcc3" spec="beast.core.parameter.IntegerParameter">1</groupSizes>
#            <treeIntervals id="BSPTreeIntervals.t:dcc3" spec="beast.evolution.tree.coalescent.TreeIntervals">
#                <tree id="Tree.t:dcc3">
#                    <trait id="dateTrait.t:dcc3" spec="beast.evolution.tree.TraitSet" traitname="date">
#                ERR3198503_Europe_UK_2009.326027=2011.580822,
#12163_2#25_Europe_UK_2012.428962=2007.945205,
#7396_8#96_Europe_UK_2008.508197=2008.885246,
#10208_3#26_Europe_UK_2011.764384=2013.569863,
#NQPB01_Asia_China_2012.915301=2016.483607,
#12163_1#1_Europe_UK_2008.885246=2001.191781,
#NQPF01_Asia_China_2014.123288=2015.643836,
#7396_6#71_Europe_UK_2007.945205=2011.131507,
#SRR7800426_NorthAmerica_USA_2016.180328=2012.773224,
#NQQD01_Asia_China_2014.556164=2015.257534,
#M.a_082312_2258_NorthAmerica_USA_2002.5=2016.161202,
#16933_5#1_SouthAmerica_Brazil_2004.89071=2013.821918,
#NQQG01_Asia_China_2012.666667=2009.090411,
#12163_1#23_Europe_UK_2009.627397=2008.937158,
#NQPZ01_Asia_China_2015.123288=2009.060274,
#SRR7800423_NorthAmerica_USA_2016.486339=2006.526027,
#NQPG01_Asia_China_2014.073973=2013.868493,
#10665_3#17_Europe_UK_2002.668493=2011.230137,
#12163_1#75_Europe_UK_2011.580822=2014.824658,
#NQPY01_Asia_China_2015.120548=2001.5,
#ERR3198502_Europe_UK_2017.021918=2002.5,
#NQPX01_Asia_China_2015.389041=2015.819178,
#SRR7800422_NorthAmerica_USA_2016.483607=2014.123288,
#11861_8#20_Oceania_Australia_2010.5=2009.326027,
#NQPS01_Asia_China_2012.398907=2012.398907,
#10060_8#12_Europe_UK_2002.345205=2014.556164,
#NQPK01_Asia_China_2013.821918=2006.276712,
#10465_1#53_NorthAmerica_USA_2006.180822=2010.5,
#10665_4#48_Europe_UK_2006.526027=2005.356164,
#10665_4#69_Europe_UK_2007.465753=2011.123288,
#10625_5#79_Europe_UK_2001.383562=2001.383562,
#ERR3198410_Europe_UK_2009.090411=2012.428962,
#12163_1#16_Europe_UK_2009.39726=2009.958904,
#11861_7#23_Oceania_Australia_2001.5=2015.991781,
#M.a_47J26_Europe_UK_2009.958904=2015.010959,
#11861_7#57_Oceania_Australia_2002.5=2008.915301,
#10665_4#54_Europe_UK_2006.69863=2015.389041,
#10665_4#35_Europe_UK_2006.079452=2012.666667,
#NQOZ01_Asia_China_2013.569863=2012.502732,
#NQOY01_Asia_China_2013.868493=2009.627397,
#7396_8#78_Europe_UK_2011.230137=2002.345205,
#12082_5#54_Europe_UK_2008.937158=2014.5,
#SRR7800727_NorthAmerica_USA_2015.991781=2002.668493,
#SRR7800418_NorthAmerica_USA_2016.161202=2004.89071,
#10250_1#6_Europe_UK_2008.248634=2015.120548,
#NQQI01_Asia_China_2014.243836=2003.49589,
#10665_4#20_Europe_UK_2005.356164=2008.508197,
#SRR6871392_Oceania_Australia_2014.5=2007.928767,
#ERR3198383_Europe_Spain_2009.060274=2008.248634,
#10625_5#60_Europe_UK_2001.063014=2009.742466,
#NQPH01_Asia_China_2013.821918=2010.816438,
#10625_4#26_Europe_UK_2011.131507=2009.290411,
#NQPI01_Asia_China_2014.824658=2006.69863,
#7396_7#26_Europe_UK_2010.09589=2001.063014,
#7396_8#49_Europe_UK_2010.816438=2006.180822,
#11893_6#9_Oceania_Australia_2013.5=2002.5,
#NQPV01_Asia_China_2015.257534=2013.5,
#ERR3198492_Europe_UK_2015.819178=2007.912329,
#12078_1#71_Europe_UK_2011.684932=2011.317808,
#NQQH01_Asia_China_2014.246575=2015.123288,
#NQQA01_Asia_China_2015.010959=2014.243836,
#NQPQ01_Asia_China_2012.510929=2007.465753,
#10665_4#45_Europe_UK_2006.276712=2012.510929,
#7396_8#93_Europe_UK_2009.843836=2010.013699,
#10665_3#28_Europe_UK_2003.49589=2009.39726,
#12078_1#69_Europe_UK_2011.317808=2016.486339,
#NQQE01_Asia_China_2012.502732=2009.843836,
#10702_1#52_NorthAmerica_USA_2007.928767=2006.079452,
#7396_8#60_Europe_UK_2011.123288=2009.920548,
#10250_1#76_Europe_UK_2010.920548=2016.180328,
#7396_6#53_Europe_UK_2007.852055=2014.246575,
#7396_6#54_Europe_UK_2007.912329=2014.073973,
#CRM-0020_SouthAmerica_Brazil_2006.5=2007.852055,
#SRR7800509_NorthAmerica_USA_2015.643836=2011.764384,
#7396_7#10_Europe_UK_2009.290411=2013.821918,
#11893_6#10_Oceania_Australia_2013.5=2017.021918,
#10250_1#52_Europe_UK_2010.013699=2011.684932,
#7396_6#96_Europe_UK_2008.915301=2013.5,
#12082_5#57_Europe_UK_2009.920548=2010.920548,
#7520_7#39_Europe_UK_2009.742466=2006.5,
#10625_5#64_Europe_UK_2001.191781=2012.915301,
#12082_5#81_Europe_UK_2012.773224=2010.09589                
#                                    <taxa id="TaxonSet.dcc3" spec="beast.evolution.alignment.TaxonSet">
#                        </taxa>
#                    </trait>
#                    <taxonset idref="TaxonSet.dcc3"/>
#                </tree>
#            </treeIntervals>
#        </distribution>
#        <distribution id="MarkovChainedPopSizes.t:dcc3" jeffreys="true" parameter="@bPopSizes.t:dcc3" spec="beast.math.distributions.MarkovChainDistribution"/>
#        <prior id="KappaPrior.s:dcc3" name="distribution">
#            <parameter id="kappa.s:dcc3" lower="0.0" name="x">2.0</parameter>
#            <LogNormal id="LogNormalDistributionModel.0" name="distr">
#                <parameter estimate="false" id="RealParameter.1" name="M">1.0</parameter>
#                <parameter estimate="false" id="RealParameter.2" name="S">1.25</parameter>
#            </LogNormal>
#        </prior>
#        <prior id="MeanRatePrior.c:dcc3" name="distribution">
#            <parameter id="ucldMean.c:dcc3" name="x">3.8E-4</parameter>
#            <Uniform id="Uniform.3" lower="3.8E-6" name="distr" upper="0.038"/>
#        </prior>
#        <prior id="ucldStdevPrior.c:dcc3" name="distribution">
#            <parameter id="ucldStdev.c:dcc3" lower="0.0" name="x">0.1</parameter>
#            <Gamma id="Gamma.0" name="distr">
#                <parameter estimate="false" id="RealParameter.4" name="alpha">0.5396</parameter>
#                <parameter estimate="false" id="RealParameter.5" name="beta">0.3819</parameter>
#            </Gamma>
#        </prior>
#    </distribution>
#    <distribution id="likelihood" spec="beast.core.util.CompoundDistribution" useThreads="true">
#        <distribution data="@dcc3" id="treeLikelihood.dcc3" spec="beast.evolution.likelihood.ThreadedTreeLikelihood" tree="@Tree.t:dcc3">
#            <siteModel id="SiteModel.s:dcc3" spec="beast.evolution.sitemodel.SiteModel">
#                <parameter estimate="false" id="mutationRate.s:dcc3" name="mutationRate">1.0</parameter>
#                <parameter estimate="false" id="gammaShape.s:dcc3" name="shape">1.0</parameter>
#                <parameter estimate="false" id="proportionInvariant.s:dcc3" lower="0.0" name="proportionInvariant" upper="1.0">0.0</parameter>
#                <substModel id="hky.s:dcc3" kappa="@kappa.s:dcc3" spec="beast.evolution.substitutionmodel.HKY">
#                    <frequencies id="estimatedFreqs.s:dcc3" spec="beast.evolution.substitutionmodel.Frequencies">
#                        <parameter dimension="4" id="freqParameter.s:dcc3" lower="0.0" name="frequencies" upper="1.0">0.25</parameter>
#                    </frequencies>
#                </substModel>
#            </siteModel>
#            <branchRateModel clock.rate="@ucldMean.c:dcc3" id="RelaxedClock.c:dcc3" spec="beast.evolution.branchratemodel.UCRelaxedClockModel" tree="@Tree.t:dcc3">
#                <LogNormal S="@ucldStdev.c:dcc3" id="LogNormalDistributionModel.c:dcc3" meanInRealSpace="true" name="distr">
#                    <parameter estimate="false" id="RealParameter.3" lower="0.0" name="M" upper="1.0">1.0</parameter>
#                </LogNormal>
#                <rateCategories dimension="162" id="rateCategories.c:dcc3" spec="beast.core.parameter.IntegerParameter">1</rateCategories>
#            </branchRateModel>
#        </distribution>
#    </distribution>
#</input>
#
Sample	posterior	likelihood	prior	treeLikelihood	TreeHeight	kappa	ucldMean	ucldStdev	rate.mean	rate.variance	rate.coefficientOfVariation	BayesianSkyline	bPopSizes.1	bPopSizes.2	bPopSizes.3	bPopSizes.4	bPopSizes.5	bGroupSizes.1	bGroupSizes.2	bGroupSizes.3	bGroupSizes.4	bGroupSizes.5	freqParameter.1	freqParameter.2	freqParameter.3	freqParameter.4	
0	-10673.43052032787	-9854.589164273546	-818.841356054325	-9854.589164273546	1503.0323076733143	2.6915886778007962	3.069612562640901E-5	0.6698945507481381	3.420069366515468E-5	4.1691660706782897E-10	0.6591647525868111	-772.9170911904674	13958.578121661772	2101.8439114870375	5407.714865806907	769.7218379732892	514.2478154116721	42	21	8	6	4	0.19880573537499227	0.3031654684541653	0.2988805028036403	0.19914829336720302	
10000	-10644.532100150216	-9827.12226734274	-817.4098328074755	-9827.12226734274	1328.9436276193437	2.40777881551494	3.2952359308943864E-5	0.6540309548698592	3.381721649993535E-5	4.439592069600205E-10	0.67856524031877	-773.6623749160148	12722.539219911127	3112.8062753198783	4486.206542449044	444.5925318092574	115.50849158650495	37	21	14	5	4	0.19880573537499227	0.3031654684541653	0.2988805028036403	0.19914829336720302	
20000	-10593.036240854517	-9844.543052507732	-748.4931883467854	-9844.543052507732	695.5986871237233	2.726246435548623	7.101965004111136E-5	0.6845297842492772	7.581846332269657E-5	2.047112242255822E-9	0.6633426087449745	-708.4317736998307	5789.279358848853	2741.275506744461	1764.5788858164628	39.037928815895185	80.6758209130706	43	9	23	3	3	0.20137551452515964	0.29785815598108334	0.30995332408777954	0.19081300540597843	
30000	-10607.54927183135	-9865.93413671392	-741.6151351174311	-9865.93413671392	809.3852096622558	2.441385359384567	8.316402775784133E-5	0.596882432138139	8.693993292189973E-5	2.3857418851572848E-9	0.5869162521001503	-702.8958501406573	3836.039450038376	1483.501129699283	1521.851371530786	230.70265713033493	117.06623051202835	48	14	10	1	8	0.20113573012863775	0.29785815598108334	0.3101931084843014	0.19081300540597843	
40000	-10614.388435254203	-9840.741043851174	-773.647391403028	-9840.741043851174	1056.1744831478402	2.441385359384567	5.7676574022793946E-5	0.631997516064187	6.009853657747883E-5	1.624698963310172E-9	0.6716207853517311	-729.8312633855551	8368.689839446124	2737.936879407719	2374.9504580934486	2170.8109628849343	177.7018004437592	37	9	17	11	7	0.21665816933559115	0.28870262554899895	0.3006423473249221	0.19399685779048875	
50000	-10589.058960950788	-9844.57068277196	-744.4882781788266	-9844.57068277196	740.2434914087263	2.6887447932397848	7.108049798973113E-5	0.6385673275861217	7.660720038780643E-5	1.9279628185481638E-9	0.642902663006593	-703.4942636698803	3585.9657820220377	8633.150998686162	1395.0326694482533	159.07438305375976	41.76270122548512	24	15	33	8	1	0.21665816933559115	0.28870262554899895	0.28150010534659436	0.2131390997688165	
60000	-10648.794795258744	-9843.523686325887	-805.2711089328571	-9843.523686325887	1444.4391201480853	2.7287644835428733	3.846798334249079E-5	0.6525518956972135	3.8683118354092317E-5	5.425089717356298E-10	0.6322938783427169	-756.6747485508496	10845.439298005698	30340.537238426103	2406.1378200598742	1926.4376881483945	577.358537324465	22	9	35	5	10	0.19983288214157247	0.30552791274301766	0.29707045412057487	0.19756875099483598	
70000	-10618.005149906456	-9833.250841672147	-784.7543082343092	-9833.250841672147	1133.566361532298	2.5948042878503252	4.573238834152326E-5	0.675401258153799	4.8319458738899294E-5	7.703462552818429E-10	0.6240029801755947	-737.8267612509126	5390.003162190354	13345.62092704303	1573.0640664507068	2794.257210067669	516.8219728158336	24	13	28	8	8	0.19983288214157247	0.30552791274301766	0.29707045412057487	0.19756875099483598	
80000	-10669.07245264172	-9847.890677519536	-821.1817751221847	-9847.890677519536	1567.630633711338	2.8750074768329235	3.1642873654666474E-5	0.6484031384783088	3.059920783773259E-5	4.0591912513441727E-10	0.6863334628583534	-773.4278810014267	11950.81284481414	17443.19741318097	2971.0162362059054	3102.0798386230126	289.8262952574246	15	20	28	10	8	0.19777386635558525	0.30552791274301766	0.2991294699065621	0.19756875099483598	
90000	-10759.177362315246	-9832.380968722278	-926.7963935929682	-9832.380968722278	6354.191817549217	2.8037102089267734	1.1007190320533091E-5	0.7248765151229711	1.0427943035856997E-5	5.3625071091324E-11	0.7439345292740057	-870.150476295515	37927.63927092902	80295.79120627676	8959.640909000615	20709.648168502586	1133.452181780488	14	22	34	4	7	0.19777386635558525	0.30552791274301766	0.2991294699065621	0.19756875099483598	
100000	-10739.219808863289	-9826.879213563694	-912.340595299594	-9826.879213563694	4709.051127853652	2.655684985225635	1.2564477231422464E-5	0.5818738128025873	1.2379492384970658E-5	5.5196573915986264E-11	0.6274386406348321	-858.5123906994979	24748.004852868224	54453.60000014855	16061.671613577399	13003.948198533215	1639.5778417905944	14	19	20	19	9	0.19082509571209708	0.30871269463936246	0.2959446880102173	0.20451752163832415	
110000	-10740.89445398779	-9828.331590724787	-912.5628632630035	-9828.331590724787	3794.267534893655	2.655684985225635	1.349927875991087E-5	0.6436075002158649	1.287502913904255E-5	6.889992721714616E-11	0.6670234586442662	-860.0354944853293	46371.07359384452	33576.958305854045	6556.677009217595	8868.465936084347	1387.7558722101276	17	18	8	33	5	0.1915520409386697	0.30871269463936246	0.2959446880102173	0.20379057641175152	
120000	-10794.348671774824	-9842.170039532974	-952.1786322418507	-9842.170039532974	5911.918362906283	2.674838019356135	7.718480709662073E-6	0.5762935043953805	7.684515460833098E-6	2.2131910328492543E-11	0.6285507819992746	-897.4734744255114	79939.2144390866	62366.59566010775	30253.574685149466	8118.890884369547	1164.4637984635485	2	34	16	25	4	0.1915520409386697	0.2935934611859423	0.31944340638489643	0.19541109149049254	
130000	-10832.183154703629	-9845.153588269	-987.0295664346284	-9845.153588269	8748.224002400097	2.557915916124575	4.915407780612406E-6	0.628949375791903	5.179447491341006E-6	7.031968941176392E-12	0.5824204533438387	-931.4055554163804	104591.31180633412	64327.532666004976	19515.06573843488	14752.12549727029	880.9537935210662	40	11	1	25	4	0.18138398971204714	0.31511887073005035	0.31992534453589716	0.18357179502200635	
140000	-10826.230763733314	-9839.188571456585	-987.0421922767296	-9839.188571456585	9801.529601222139	2.6136929426762214	5.106019429702875E-6	0.7265078438740902	5.163964088007827E-6	1.9101491147230803E-11	0.8442286283785259	-931.4996829306799	85617.98483060062	84871.70345370009	12108.324837642174	11342.915561060623	1161.0723849691653	36	9	15	17	4	0.19430819888690676	0.3118694691739213	0.29486129303214	0.19896103890703293	
150000	-10815.915685470665	-9846.992362111534	-968.9233233591315	-9846.992362111534	8273.186577726168	2.6136929426762214	5.769940360494893E-6	0.7257028530119506	5.890603527173651E-6	2.1883874833602058E-11	0.8324120951450759	-916.3297135432622	90760.47344921029	9924.886938663978	7631.043685742802	7724.659677099253	1634.5272888673394	40	13	5	22	1	0.19430819888690676	0.31004319068863684	0.3090707434792013	0.18657786694525597	
160000	-10734.241444461864	-9817.408570984917	-916.8328734769474	-9817.408570984917	3962.0124722592864	2.7125014962334775	1.0657414291911564E-5	0.7522387196545248	1.11334873021592E-5	5.3977301694420376E-11	0.7725135541158444	-864.19124510599	35530.23363745664	35793.91300317181	11877.132734211697	2775.4571945394955	4520.443788987232	38	3	15	24	1	0.1868054457444498	0.31004319068863684	0.3090707434792013	0.19408062008771293	
170000	-10759.976307169956	-9844.850051396623	-915.1262557733335	-9844.850051396623	5152.873627751362	2.699547285180157	1.0975562528064717E-5	0.798471716821354	1.058928105652151E-5	6.104741478732429E-11	0.7938994354591465	-862.0221221013179	53956.654892793274	16438.388618120607	20213.091827330645	7250.437473267215	565.6463475233287	33	17	10	14	7	0.1868731760582629	0.31004319068863684	0.30900301316538825	0.19408062008771293	
180000	-10782.898683462676	-9850.305303516114	-932.5933799465621	-9850.305303516114	4352.621005948615	2.6574358656892483	9.66970445310075E-6	0.7007391027992578	9.407791342549187E-6	4.229755057060002E-11	0.7158622099455361	-879.1864988530064	55374.2624259207	51088.68569059685	14443.82689172548	7151.998701163759	491.921189073046	34	3	24	16	4	0.1868731760582629	0.31004319068863684	0.31447797234552716	0.18860566090757402	
190000	-10781.244799853333	-9844.66200701806	-936.5827928352743	-9844.66200701806	4491.596283417733	2.714697977389476	9.058476518477553E-6	0.6764622438396605	9.02504783014523E-6	3.6247920604751215E-11	0.7014956360677718	-880.6399346623675	38918.30415917446	115641.77333173454	20126.56715427866	3198.89776582719	4544.6431714201435	29	7	23	3	19	0.1868731760582629	0.3087246641861645	0.30608969873367176	0.19831246102190178	
200000	-10757.390470943617	-9843.26506369241	-914.1254072512077	-9843.26506369241	3965.771558750411	2.714697977389476	1.0558918094791836E-5	0.6567785467928249	1.086759856355342E-5	6.195093692693031E-11	0.7407480283104977	-861.3354124128294	33756.486060627176	51742.113461685236	25197.43087129767	4074.183010416018	318.2386965674025	22	14	20	22	3	0.1869928585097324	0.30860498173469497	0.30608969873367176	0.19831246102190178	
210000	-10715.498456012445	-9827.419890038434	-888.0785659740097	-9827.419890038434	2454.4699737961682	2.6727550566142657	1.4307699202463605E-5	0.7521282201661299	1.5082213195637826E-5	1.7421225867374606E-10	0.85442189366919	-837.6574490214103	37114.48391503797	25218.89980375887	10587.836860638032	2321.5766007377956	543.2024524301333	16	26	16	21	2	0.18540743946120095	0.3018231781434581	0.3156796326080348	0.1970897497873071	
220000	-10685.766591492073	-9854.125357034001	-831.6412344580716	-9854.125357034001	1304.764470850258	2.6727550566142657	2.69887970894611E-5	0.6429870363001436	2.9573495214540974E-5	4.729670149820133E-10	0.7914171985688309	-784.9681200734253	11374.798952515737	15137.273625101678	2980.139354150978	1850.6981025016808	710.5737860964964	7	35	1	36	2	0.18540743946120095	0.306423911427258	0.3110788993242349	0.1970897497873071	
230000	-10646.06861152568	-9826.727297694544	-819.3413138311344	-9826.727297694544	1255.5423623245208	2.802408344507201	2.873992586530198E-5	0.6672990784609052	3.3911208410096195E-5	6.262064250242879E-10	0.823842742054278	-769.4365209993405	16081.324541188033	8144.060994332953	23393.429735562186	1587.9367780014177	332.19102921466333	22	11	11	33	4	0.20347965292885004	0.2883516979596089	0.3110788993242349	0.1970897497873071	
240000	-10628.293228582497	-9845.003810199138	-783.2894183833597	-9845.003810199138	822.7276733513385	2.802408344507201	4.9848879812693505E-5	0.5378514569394984	5.87432496368399E-5	9.146811698150159E-10	0.5902311238482539	-738.3234223684885	8199.751289610185	7003.861766809686	6111.6647531961	1304.4970879388284	328.7394514100217	33	7	11	22	8	0.20305011533353634	0.28347357245085575	0.32077989653165057	0.1926964156839583	
250000	-10581.069057960887	-9841.066157058858	-740.0029009020296	-9841.066157058858	525.1963926187707	2.5891597866724463	6.528841466993308E-5	0.5715799886882654	8.356994591590821E-5	2.1439849762520936E-9	0.6322381965859266	-696.4159827619895	5494.889388625148	10432.263809324302	2966.0173495435574	634.1029094772294	142.88480070858398	35	6	8	28	4	0.18082767784470594	0.2925949613934813	0.32077989653165057	0.20579746423016315	
260000	-10591.568586741954	-9843.457507162382	-748.1110795795727	-9843.457507162382	540.1553211687175	2.5891597866724463	6.890819957859799E-5	0.5680678856923771	8.052810990327796E-5	2.086901529156079E-9	0.6537199022135539	-707.8683620662179	4221.567674592533	1813.757057930488	1750.7027983953908	626.7985687198675	220.8965908120743	46	2	7	22	4	0.18082767784470594	0.3305112280932168	0.28976422510393063	0.19889686895814754	
270000	-10626.590540657931	-9845.34027855715	-781.2502621007803	-9845.34027855715	799.0573064777867	2.5891597866724463	3.7953784342037554E-5	0.541730650374121	4.9029209529650196E-5	6.676674075471012E-10	0.6144711634270098	-737.2493636899294	12121.773999633633	10376.43177182974	2112.603777590793	812.9142896239229	169.3175547710656	39	5	9	25	3	0.18082767784470594	0.3305112280932168	0.28987111578361313	0.198789978278465	
280000	-10672.208794410823	-9839.227976552449	-832.9808178583735	-9839.227976552449	1682.388074353616	2.544003457597214	2.5035593241213434E-5	0.5842538229826056	2.9309929751247763E-5	2.3628626624407863E-10	0.6068371761984217	-785.3410042959781	17809.85027535323	20391.489552333504	4696.530232934059	1962.633919781982	478.5955483377434	7	33	18	20	3	0.18398640354085607	0.2990601447935853	0.3181634733870945	0.198789978278465	
290000	-10687.368906805545	-9854.811011792754	-832.5578950127908	-9854.811011792754	2408.722927451729	2.728275948018209	2.8221741646005452E-5	0.6977496219206588	2.9979560426223287E-5	3.391357439039829E-10	0.6685752758149139	-783.2273077846645	21624.16534253422	16301.232457881562	11658.99559445576	2106.6479140181386	1024.4220248887884	8	28	7	35	3	0.18774495772499977	0.32343397539251245	0.2937896427881673	0.1950314240943213	
300000	-10696.247282877634	-9838.527741018615	-857.719541859018	-9838.527741018615	2707.023874930769	2.632649483624711	2.0879796942828127E-5	0.5882675559189209	2.0944404805894156E-5	1.4579135640995276E-10	0.6085933378249245	-807.550694774395	15981.56868037442	26071.279281849427	22018.836276278675	2093.999957265987	647.6086023152145	7	16	25	30	3	0.18774495772499977	0.3202804449306618	0.29694317325001796	0.1950314240943213	
310000	-10735.011364105225	-9836.7748562235	-898.2365078817252	-9836.7748562235	4315.749201654769	2.596255067459865	1.3883556230991426E-5	0.6165191650509305	1.5457604999833554E-5	7.151376320432667E-11	0.5977022460924687	-845.7435006845225	27087.92683693678	29513.99308509282	28858.504929789677	4152.277177543182	3225.3575789086226	14	20	16	20	11	0.18774495772499977	0.3202804449306618	0.29694317325001796	0.1950314240943213	
320000	-10790.06625707604	-9834.266450985224	-955.7998060908151	-9834.266450985224	7925.705846013954	2.6655185833887343	6.49846666457114E-6	0.7157780125480103	7.1349073314052406E-6	2.887606274654444E-11	0.8095827075644397	-904.4798391383509	58830.42154974036	6419.8369926555515	5962.249922015367	2733.4341603644352	5285.457722775863	46	9	23	2	1	0.19145096028432468	0.31136332559804075	0.3078563323976379	0.18932938171999752	
330000	-10713.095643673447	-9846.973055821358	-866.1225878520883	-9846.973055821358	3376.4144477495774	2.6655185833887343	2.1246250120412364E-5	0.66516864286331	2.0685093713751256E-5	2.261561232553299E-10	0.7492895826325168	-817.3772127996496	21529.733320833657	9130.841104408655	1992.0302271751902	4699.229854457085	1094.820379830736	43	7	12	9	10	0.19618457961301597	0.3066297062693495	0.3103870410626331	0.1867986730550023	
340000	-10673.695579090698	-9843.34522797465	-830.3503511160465	-9843.34522797465	1821.0745597481493	2.6655185833887343	2.6461948937973945E-5	0.6523151796073916	2.7657104551283243E-5	2.819481776303426E-10	0.6576529021061662	-783.2346716488975	15310.777365934597	10999.587171588573	1414.5125124199317	2879.56089919122	265.3483405342053	44	1	6	26	4	0.18078994076631266	0.3066297062693495	0.3103870410626331	0.2021933119017056	
350000	-10768.531562206335	-9845.05169831782	-923.4798638885144	-9845.05169831782	4794.3512060174735	2.6655185833887343	9.50669598162277E-6	0.6616686040408283	9.936981572018435E-6	3.849693620413284E-11	0.6841366311437505	-871.8511345157308	58253.853029594095	10043.824225303348	1653.8942929727255	5311.49219440815	2964.442764913625	39	24	5	10	3	0.17782400014011657	0.3066297062693495	0.3103870410626331	0.2051592525279017	
360000	-10793.75125298577	-9847.419666632637	-946.3315863531329	-9847.419666632637	6102.128143803745	2.7026692872585993	6.681263496853238E-6	0.6820540136320172	7.0038560959317494E-6	1.7735792618161066E-11	0.6848949664226014	-893.7637347082344	67031.24287645512	67245.3684795484	6239.923919516384	3496.7599772845538	757.0210794570536	28	19	6	26	2	0.17782400014011657	0.3066297062693495	0.3103870410626331	0.2051592525279017	
370000	-10806.270599611282	-9841.99014244574	-964.2804571655406	-9841.99014244574	7123.234401136956	2.9222291215974665	6.132043035974635E-6	0.6361089343313603	6.663748149457484E-6	1.4253169887101468E-11	0.5987694855940098	-907.5635353038567	62417.33598695507	101701.01831466997	55332.032656498384	11370.263770989597	944.2280810499948	27	2	19	29	4	0.19726455766297277	0.30992634518460704	0.30953751733878165	0.18327157981363937	
380000	-10692.077150495354	-9827.01504249278	-865.0621080025737	-9827.01504249278	2717.2803040447625	2.516433538983357	1.980267859178608E-5	0.6915169323250343	2.0939073974713816E-5	2.010084350976032E-10	0.7264004442730592	-811.9920947831467	24368.20993127485	15430.209590200471	40705.32836333507	1907.7392656692748	2521.283099381549	35	7	4	34	1	0.20634525811604412	0.2998256550794677	0.3105575069908497	0.18327157981363937	
390000	-10679.554817345625	-9845.618457149762	-833.9363601958629	-9845.618457149762	1949.4299862212868	2.516433538983357	2.908478469449218E-5	0.572989362846268	3.075122124468725E-5	2.607374958832455E-10	0.5942380896951072	-787.7547626414217	14755.231681478585	8263.771695590072	2259.033708986029	2500.082204891871	1142.3499750297265	46	8	6	17	4	0.20634525811604412	0.29281427555374817	0.3149861711894332	0.18585429514077542	
400000	-10608.493321035727	-9834.374955926405	-774.1183651093213	-9834.374955926405	988.0048224435694	2.516433538983357	5.7490073961823835E-5	0.594275597646392	5.820023719610984E-5	1.181959881824227E-9	0.6351741776052997	-728.6124588765248	8563.998163526212	1108.8499442579878	3942.79581405785	1776.9195760002815	700.1638698430984	25	3	23	9	21	0.20434314119739602	0.29281427555374817	0.31564370345227266	0.18719887979658403	
410000	-10607.169706530598	-9845.690746836162	-761.4789596944363	-9845.690746836162	690.6699439058644	2.800536481003484	7.131762897000665E-5	0.6538645861323074	7.378129312824926E-5	3.3045754652754323E-9	0.8143110102375896	-714.4224367727074	9206.54060628863	9020.564992450792	2974.634183078416	4267.504150960375	835.2799426626304	24	1	20	9	27	0.19263965239782427	0.30860696733838566	0.3141164386684654	0.1846369415953256	
420000	-10585.154831441372	-9847.502256001366	-737.6525754400067	-9847.502256001366	662.7663354183736	2.697961626600623	8.806254074855444E-5	0.7084783720747815	8.945086795133996E-5	5.420420241482413E-9	0.8679893417888143	-693.3665573132334	4628.633744135714	4104.630992275273	4681.121561122533	1479.3925951505164	669.3715453200316	6	14	25	2	34	0.1921019586428495	0.30402839177160074	0.3192327079902251	0.1846369415953256	
430000	-10605.335573907238	-9839.5811724014	-765.7544015058371	-9839.5811724014	712.8865422489395	2.697961626600623	6.871934979434067E-5	0.6950361452929894	7.151500876283216E-5	2.8138426591958912E-9	0.7880370358984391	-720.7962422181142	5376.588117304616	8282.780347714317	4301.3597829261835	1082.7535539433597	644.6879655062334	16	18	16	13	18	0.1921019586428495	0.30402839177160074	0.29304467849847216	0.2108249710870785	
440000	-10622.160413224101	-9848.284306221194	-773.8761070029071	-9848.284306221194	920.4673221587205	2.690328138477762	5.782967366143356E-5	0.6183744265248107	6.183443549763914E-5	1.4683368475620942E-9	0.6684565153753115	-730.0421169195988	10407.591004762404	4609.505144941367	988.4069067845003	1499.666405317429	413.2204083107088	30	21	25	3	2	0.18329200724874695	0.30402839177160074	0.3047501109154871	0.20792949006416617	
450000	-10591.326605438033	-9842.980915385844	-748.3456900521883	-9842.980915385844	783.832118624172	2.559761017925586	7.833612525937043E-5	0.4306149855864186	8.817887081715582E-5	1.244992047425359E-9	0.43858732040920645	-705.0214863475751	3796.0838764639125	5453.856499691296	2665.7736182914323	2098.739077503674	955.1705314208668	33	7	10	3	28	0.18329200724874695	0.30402839177160074	0.3241421122528816	0.18853748872677165	
460000	-10624.556181215363	-9868.153144214302	-756.4030370010606	-9868.153144214302	946.5755661608614	2.5671709084081344	6.611650070945956E-5	0.5216849697417595	7.201322678417243E-5	1.5362056758849624E-9	0.5771285100943678	-714.8153628586471	6434.198903368652	5106.545804501462	949.5294669062789	764.8009958289468	282.20144803212537	31	14	29	3	4	0.20939039248827532	0.29696050094139403	0.3051116178435599	0.18853748872677165	
470000	-10581.987237140442	-9842.284564005666	-739.7026731347767	-9842.284564005666	576.7945508003543	2.52582693245703	8.264812218069876E-5	0.61197861945758	9.345171056891218E-5	3.46157273901555E-9	0.673955391094371	-696.5967582799993	7846.614547537185	2585.8947332453154	4377.038272292423	629.7703937109595	101.68028684251382	27	14	8	29	3	0.19767980194808277	0.3029122707712912	0.3004282760950251	0.19897965118560185	
480000	-10581.763155902652	-9837.839283939706	-743.9238719629475	-9837.839283939706	872.5357033667275	2.3974996849914705	7.427299957315187E-5	0.6163540242462748	8.271156190992797E-5	2.170021710752568E-9	0.6190674126522148	-700.594460799563	6288.546033174261	5281.774019966322	2728.9044376138377	909.906175641913	662.5310838706606	12	29	6	15	19	0.19767980194808277	0.3029122707712912	0.3004282760950251	0.19897965118560185	
490000	-10580.064226764975	-9827.073590642589	-752.990636122385	-9827.073590642589	671.0559641038401	2.5442752499543166	8.387479126412836E-5	0.5861253065308709	9.065547465159901E-5	2.6664037043392507E-9	0.6231696357650267	-708.0987460317363	8659.256315775381	5099.897745849373	6119.910444925565	962.8341842581374	589.1697829968806	17	25	9	4	26	0.19532495089486013	0.29469555359413746	0.3109998443254014	0.19897965118560185	
500000	-10611.2842681029	-9823.91241865221	-787.3718494506894	-9823.91241865221	928.3842897828129	3.0147783980051672	4.910041231437467E-5	0.5523227556597002	5.2126294999179756E-5	7.831542109642436E-10	0.5911749252189283	-739.9849153295745	8577.980897334037	17586.611602568282	6413.779771196545	1535.5043690326213	937.2641528657456	14	13	21	4	29	0.1945095285164998	0.2955109759724978	0.3147645615757517	0.19521493393525152	
510000	-10638.763178065728	-9846.034626172926	-792.7285518928024	-9846.034626172926	1305.756129139396	2.444705767685132	4.229865357114018E-5	0.5884956674030348	4.493084477306527E-5	7.489081230459514E-10	0.6615201260386199	-745.7558006862114	15871.328263444078	22612.85973815276	3092.81255415312	1245.9633201336896	533.1974176609002	24	4	28	21	4	0.19015282054645313	0.311092356355342	0.29870564427820895	0.2000491788199968	
520000	-10580.043303926761	-9848.153510912362	-731.8897930143993	-9848.153510912362	785.196539473047	2.444705767685132	8.821125210025124E-5	0.5848251048303164	9.439915348929021E-5	3.6613108805193146E-9	0.655905629443776	-690.4707052619663	4373.738036267508	1617.6324064116113	1919.2340722267934	1269.7606295360436	389.62305665067595	33	12	4	5	27	0.19015282054645313	0.311092356355342	0.29870564427820895	0.2000491788199968	
530000	-10581.653552156547	-9828.320377135573	-753.3331750209753	-9828.320377135573	682.4991108651467	2.6977032132816468	7.723852947386027E-5	0.6160693725427362	8.168919686288007E-5	3.00833216578443E-9	0.7025517217269677	-708.6682896958572	2771.9764030827523	6865.895784444997	2773.540337173605	2308.8699903692577	824.1228802433786	22	12	9	15	23	0.1865908154006606	0.28744102789809695	0.32214863170627356	0.20381952499496975	
540000	-10595.173197555483	-9842.852369261567	-752.320828293915	-9842.852369261567	698.0793812242978	2.6636786275023363	8.108660374197144E-5	0.6394759061406379	8.39175261762668E-5	3.020117649152636E-9	0.7117389122421528	-710.1487180315413	6989.003049552301	4868.0499811066775	1384.8514522038743	337.5803285733165	472.06825681514005	32	18	3	7	21	0.1865908154006606	0.2981443207114693	0.3192852008890283	0.19597966299884265	
550000	-10585.532193514766	-9834.364882561174	-751.1673109535916	-9834.364882561174	814.484781211034	2.701589862621529	8.162040992492703E-5	0.6504098512355287	8.207294598763017E-5	3.2840608649862795E-9	0.726794925973028	-710.1606166524385	5026.584403580217	2168.9184367145044	906.0643443559205	936.2202223146213	371.32937983843493	46	1	15	15	4	0.1865908154006606	0.30781151856807654	0.29426293733002395	0.21133472870123973	
560000	-10554.306742204213	-9829.960889618664	-724.3458525855498	-9829.960889618664	448.3197060798792	2.4227361592075036	1.0629552516048461E-4	0.7095065956277837	1.0730890184833016E-4	6.3871403560358026E-9	0.7860481750562781	-683.9516944775161	5032.786445875716	972.1493450634165	1081.7687368474021	829.8260752600545	204.89995146054937	34	14	14	10	9	0.20465435138362895	0.2936117376141168	0.29426293733002395	0.20747097367223113	
570000	-10600.02908250925	-9844.485165382577	-755.5439171266742	-9844.485165382577	722.7344385482926	2.571485453523469	7.101820687743482E-5	0.6377008768556354	7.89593354826967E-5	2.3492620099244187E-9	0.6837236912640807	-715.7085193254582	5432.714818399918	2200.2878240882046	1120.890424258339	469.12310480505585	81.67186104537784	26	31	15	7	2	0.1891592196116613	0.3139893856746677	0.31054745014706475	0.1863039445666071	
580000	-10582.103711830947	-9863.301589218843	-718.802122612104	-9863.301589218843	449.5358500436836	2.8019686379772497	1.0490431049394818E-4	0.5371031372588488	1.2250364899932468E-4	4.293961792471379E-9	0.5850565452530908	-679.2795009466828	3820.2558094526785	1308.3860933742715	1285.4939437088983	415.83681358843745	420.28867599839225	31	37	5	4	4	0.19731630645113074	0.29830267093499035	0.31271872067777257	0.1916623019361072	
590000	-10565.715155625467	-9848.380931813834	-717.3342238116326	-9848.380931813834	390.1389907704824	2.4207539016735575	1.1106245827261475E-4	0.49384590342467216	1.2841160508113509E-4	4.581488743417876E-9	0.5850166292335305	-677.0042552001669	4273.334564465472	2325.258934190726	2951.3722745082114	474.703930453052	11.266703049218822	11	11	24	32	3	0.19731630645113074	0.30654664280793525	0.31271872067777257	0.18341833006316227	
600000	-10554.67400861387	-9853.724406548774	-700.9496020650972	-9853.724406548774	361.55312848995464	2.66935376360772	1.158342950927661E-4	0.38000048108098194	1.2822455681985094E-4	2.4712961657258135E-9	0.4212242227148536	-660.4841953705496	3174.5053230497037	4490.122665780769	3452.2366572335554	429.20214567570565	13.493633557426417	17	14	19	28	3	0.19731630645113074	0.29069190573669196	0.31271872067777257	0.19927306713440557	
610000	-10584.521962157876	-9861.123841122619	-723.3981210352574	-9861.123841122619	475.34265881232324	2.5244421878781536	8.032355802429352E-5	0.48210078122310984	9.033176835369713E-5	1.828692775804594E-9	0.5153598133085003	-680.8365606618815	6968.99321950694	8846.784415091868	2134.3425568167445	703.0302853332038	6.286681558356002	21	7	26	24	3	0.1907638777635481	0.30165437883584306	0.30890738703449816	0.19867435636611153	
620000	-10536.795617920936	-9831.193146219955	-705.6024717009801	-9831.193146219955	345.7027958352134	2.468102052741752	1.1171055604248354E-4	0.5098275656655485	1.2671536443339325E-4	4.236243103904882E-9	0.5683476782118387	-663.2859415814648	3326.889873160647	8521.70263390373	877.5655402064002	875.9260064396175	43.45395155817341	22	6	37	13	3	0.18985778193408898	0.29684119884203697	0.30981348286395727	0.20348753635991762	
630000	-10546.282037846675	-9829.701963314514	-716.5800745321616	-9829.701963314514	440.9903602708212	2.6492082698186286	1.034350451276951E-4	0.5647474387377623	1.1640950773036814E-4	4.3695409807745645E-9	0.6238967998743729	-674.4979162185178	2929.2350812335603	7742.196115920829	1337.5566390444205	667.4018723849196	70.08836250763723	20	8	28	23	2	0.19437178551990697	0.31092633202499964	0.2930087818928318	0.20169310056226242	
640000	-10591.657954212154	-9832.870487969949	-758.787466242205	-9832.870487969949	664.638708764333	2.6492082698186286	7.004707612811847E-5	0.7115265265535498	7.460710529321023E-5	3.20000885701727E-9	0.7987369366997062	-714.6723379312907	4689.021761507716	8130.1259355313605	903.1374940004083	1273.5908252753823	590.4640526184767	7	31	14	14	15	0.18751726284292639	0.2958336989156131	0.31402469141417544	0.20262434682728586	
650000	-10630.77416616203	-9854.68577899414	-776.0883871678886	-9854.68577899414	952.2964026226119	2.6492082698186286	5.9583418045459295E-5	0.5757704953061248	6.065460936681917E-5	1.2836680408293554E-9	0.6209438401158257	-730.578496666289	7949.774454245058	10462.547220834153	2616.979011053613	1404.0698405518822	1395.9662919737268	7	27	3	18	26	0.1947252154912916	0.3220511837057808	0.29546445722280806	0.18775914358012039	
660000	-10654.922896469743	-9856.062809996272	-798.8600864734706	-9856.062809996272	1747.5931822481766	2.58077268348319	4.949081115651586E-5	0.5607202162211611	4.780560093558325E-5	8.760630967861028E-10	0.6179389917252863	-754.5950823412834	10795.228956681716	2353.6394791457333	3225.6240703049048	1035.375377652716	1030.3318654498964	33	9	28	2	9	0.20576248242641576	0.2998336167150644	0.30664475727840035	0.18775914358012039	
670000	-10643.102488943297	-9837.361546787315	-805.7409421559829	-9837.361546787315	1455.2832893262569	2.121199763762127	4.474507225377478E-5	0.665977225425265	4.2770951373715165E-5	1.023395883297174E-9	0.734907480896983	-758.6395566295365	4806.352449590076	13438.8449980998	4572.669102128049	1707.9128945915634	1845.0859844437186	16	17	17	22	9	0.2065724094354734	0.2998336167150644	0.3058348302693427	0.18775914358012039	
680000	-10630.944928136856	-9835.073141795741	-795.8717863411155	-9835.073141795741	1374.383485828932	2.55630198302509	4.7015302914096234E-5	0.5767925758229778	4.8854931715267225E-5	9.58617819283656E-10	0.6615607435421099	-748.933675134624	5529.091685497365	10427.264418864572	7078.086628178544	3431.683682217515	1193.616010834649	14	22	4	18	23	0.1972717532253181	0.3091342729252197	0.3058348302693427	0.18775914358012039	
690000	-10653.89673132756	-9853.46235051503	-800.434380812531	-9853.46235051503	1955.1602442827725	2.55630198302509	4.443609073368271E-5	0.4736814139072191	4.589004667589115E-5	4.4977845263789044E-10	0.47687137092990156	-751.4967660578993	5480.016606962633	17022.21590265608	6689.209061055931	6343.634103023286	1775.108120552997	20	6	16	12	27	0.19445101033149773	0.30326299406968693	0.3117061091248755	0.19057988647394075	
700000	-10639.931330191273	-9846.592193486242	-793.3391367050325	-9846.592193486242	1662.3498497540395	2.477778778624116	4.290291518494433E-5	0.48675177953110016	4.311940836086894E-5	4.1392109385920453E-10	0.4669909797284138	-744.3776180070951	5709.35539614026	10097.140161597457	22018.961421444008	4261.0791531815385	1015.0366888023502	11	5	11	30	24	0.19445101033149773	0.294520929047212	0.3117061091248755	0.19932195149641563	
710000	-10634.867689918054	-9849.759693618218	-785.1079962998355	-9849.759693618218	1492.5606470012137	2.424602875415488	5.5484566242328816E-5	0.6136772529068919	5.2262450915202674E-5	1.5266332970814669E-9	0.7070988902375205	-738.8736190810646	7150.008343736957	7259.890280758869	5191.399917574271	3572.593180771694	1134.0523446913005	15	20	6	10	30	0.19445101033149773	0.294520929047212	0.3117061091248755	0.19932195149641563	
720000	-10628.386932792106	-9840.306890476966	-788.0800423151397	-9840.306890476966	1281.4300930510246	2.524517708917169	5.467604436738145E-5	0.6123145777070799	5.009792201631807E-5	9.70771979162386E-10	0.642802292343077	-742.9624624586321	11455.165093248217	10317.840415221657	1952.3516285683177	1024.1387793740216	926.4775547179808	10	25	17	26	3	0.19445101033149773	0.294520929047212	0.3117061091248755	0.19932195149641563	
730000	-10630.235987286791	-9839.726317944635	-790.5096693421561	-9839.726317944635	1462.454498925002	2.524517708917169	4.943492317743348E-5	0.5538471400820153	4.9054043596764194E-5	7.395682884470593E-10	0.5470909921999505	-744.3796475508243	10517.911064691767	13137.03179560028	2620.5064130599308	2029.3705317741703	931.3428498925609	14	22	12	11	22	0.1848687193689769	0.3154662841500428	0.3003430449845655	0.19932195149641563	
740000	-10603.850871693143	-9839.738836597895	-764.112035095247	-9839.738836597895	918.2445219281137	2.8474529534689292	6.181389280203566E-5	0.5241063513727102	5.9699266106311464E-5	1.162429608652036E-9	0.5591411098973564	-723.5551743892923	6848.6223108292625	4367.770553503368	773.3331717501019	548.0420874399495	31.76033918893996	35	17	3	23	3	0.19631620831687058	0.30181730161526465	0.2988812021325883	0.20298528793527731	
750000	-10632.418154401077	-9845.031133830336	-787.3870205707409	-9845.031133830336	1355.3303270354795	2.4159043170888523	4.2660886978469555E-5	0.49698121335281875	4.7135656675712195E-5	4.786643620157955E-10	0.5010412798531257	-741.6750807617818	12720.255227998743	3142.7934714698426	7437.166058546033	1384.146921525979	129.8682579921018	33	11	5	30	2	0.19978179493708495	0.3138835690022059	0.2824300108382652	0.20390462522244476	
760000	-10614.252050334288	-9836.272852884453	-777.9791974498345	-9836.272852884453	1498.161689843592	2.4731899388707865	4.53648328493785E-5	0.5365795673477317	5.3244252706120136E-5	8.260023233235519E-10	0.586968834948382	-732.5553975714166	8949.163569920041	13644.53632505506	2854.497620889682	1257.391022833202	702.5967853358919	26	7	21	6	21	0.1697705075138269	0.3138835690022059	0.3124412982615232	0.20390462522244476	
770000	-10603.789708405962	-9832.294840616441	-771.4948677895215	-9832.294840616441	1365.2185301322706	2.6750928499703015	4.854013887002857E-5	0.5814821067397505	5.6681779596435735E-5	1.0691571275391905E-9	0.6107324327503665	-725.7293247787709	10225.554664667332	10968.050322102587	4713.906072414623	1274.4428756281686	647.9992503667635	18	11	4	24	24	0.1907011082661835	0.3104522627020813	0.3022884458036709	0.19655818322806512	
780000	-10647.936739018929	-9841.947339659113	-805.9893993598157	-9841.947339659113	1657.27005373595	2.6750928499703015	2.9894915376809263E-5	0.4487536105275258	3.724441724169177E-5	2.632660969985098E-10	0.48713875507296805	-758.3191549581213	12062.344647814056	18817.055938828595	4276.029676340278	3304.382036823629	1213.8204982439602	26	3	9	12	31	0.1907011082661835	0.31715138654643654	0.3022884458036709	0.18985905938370992	
790000	-10637.471932671382	-9840.425496880465	-797.0464357909167	-9840.425496880465	2087.681917194237	2.400410198916556	4.4927231331741074E-5	0.41562975439560085	4.269203167016417E-5	4.105845980206321E-10	0.4552035445275922	-750.4251436234107	4836.246608532397	17625.14929437381	2299.1653828102935	1857.0407956514682	1135.4647560971896	3	29	18	11	20	0.19862518546786279	0.3092273093447573	0.3022884458036709	0.18985905938370992	
800000	-10676.84905218539	-9846.799662547799	-830.0493896375895	-9846.799662547799	2833.099972372649	2.3488317591006123	2.849389821641839E-5	0.39328934924658815	2.8702759799046424E-5	1.355045462582258E-10	0.4106075083989366	-781.899224769737	8687.63270581621	27772.904670626736	3693.5686674476374	2069.258172907491	1506.53616524194	16	13	29	17	6	0.19862518546786279	0.29953773489874735	0.30760978175815934	0.19422729787523146	
810000	-10609.708038306318	-9833.488927190057	-776.2191111162607	-9833.488927190057	1377.280530881714	2.7488235641563166	6.17327723403645E-5	0.4934551378874177	5.848529324207154E-5	9.220866970289628E-10	0.5054711347921161	-731.5007042760128	3409.0461088450975	9117.350049955248	3479.9951108662435	1570.4674559105822	756.8283657833576	10	24	10	23	14	0.19388536083114585	0.30340152943715876	0.30357666991305604	0.19913643981864032	
820000	-10659.957531542457	-9848.562248717979	-811.3952828244787	-9848.562248717979	2042.017116629052	2.554376831922292	3.396824471218173E-5	0.366916670236712	3.3802762668124644E-5	1.4600471236819693E-10	0.36461449207469043	-764.7967975447676	9759.866065073622	16648.330388476672	2542.622310654147	2693.030620455442	1509.1397010277522	7	22	17	3	32	0.19388536083114585	0.28511010898667893	0.3093554513483203	0.21164907883385584	
830000	-10626.486412572227	-9834.487144240822	-791.9992683314046	-9834.487144240822	2051.1173679324615	2.4548345041086685	4.720315833310153E-5	0.5469860502623163	4.48086007422065E-5	6.727452741466281E-10	0.5723267050455193	-744.6359522798681	7839.497978893893	18794.246728384023	4069.4832039931157	1670.248424693627	1545.33833880411	25	7	16	14	19	0.18909167640927127	0.30001438180851697	0.30863448978197844	0.20225945200023424	
840000	-10659.67298879698	-9832.396737460356	-827.2762513366239	-9832.396737460356	2163.0176170348964	2.4880398042737477	3.0248098475088336E-5	0.5982576485748734	3.0805253157033755E-5	3.6971973422785916E-10	0.6668045688486598	-777.5858514115744	14827.86458612093	37440.87983419113	6105.735013971937	2459.4887095498343	592.7746163613684	25	7	13	34	2	0.18778543772510575	0.30001438180851697	0.3096142515594625	0.2025859289069157	
850000	-10632.484921942121	-9836.828387683252	-795.6565342588684	-9836.828387683252	1308.7777028525568	2.4880398042737477	4.474578802927455E-5	0.6279461662228148	4.532259851988794E-5	9.182840075592052E-10	0.7000389738284877	-750.4533440817443	12633.587645027723	12029.147600180166	1521.8834154487588	1461.850408936565	103.39586636822433	37	5	13	25	1	0.18206825709705646	0.32686846691787297	0.2884773470781558	0.2025859289069157	
860000	-10600.370061126021	-9835.623133105239	-764.7469280207815	-9835.623133105239	895.8000276345028	2.6623708325412676	6.263654304108693E-5	0.6281064134667174	6.386027156074853E-5	1.4470579827120753E-9	0.6304285260919471	-723.7251111082813	5854.093622369098	1495.208140698553	971.2146047267427	1154.1559003355057	90.43656555461652	45	7	23	3	3	0.19039515365831816	0.31511428899761457	0.2919046284371525	0.2025859289069157	
870000	-10685.431944370044	-9837.928106438607	-847.5038379314369	-9837.928106438607	2526.7753710912166	2.5994518982385735	2.485427395586158E-5	0.6409783328049176	2.6117440005866656E-5	2.681853413079218E-10	0.6567306205712445	-799.4148166879223	19707.355732044183	3263.086402671132	4159.0552046049	3596.734122030008	4010.5276436490794	39	19	5	16	2	0.17749078208355662	0.3096030234547329	0.3068084987353655	0.20609769572634595	
880000	-10665.768890574089	-9847.934062572745	-817.8348280013429	-9847.934062572745	2038.8373037780939	2.520102910960554	3.276141062483781E-5	0.4376531523235717	3.318174068978793E-5	2.1077741981469637E-10	0.45680222944598087	-770.4189452313557	12194.367851963985	10567.772978110448	1416.7766205865023	4364.889007754156	311.84966451339807	30	18	27	3	3	0.1915671573386073	0.2955123437516577	0.30165011710314793	0.21127038180658808	
890000	-10668.52774361129	-9843.568268147734	-824.9594754635566	-9843.568268147734	1765.445382755842	2.5418354495557773	3.0253270556719593E-5	0.4394002401857288	3.132908079552748E-5	1.9138071897367857E-10	0.45190757694174694	-780.6358152321061	10167.1856557361	9744.638468590714	1973.4185847558253	1585.6584224363953	329.20259938625014	41	5	24	10	1	0.1811922174866191	0.2955123437516577	0.3120250569551361	0.21127038180658808	
900000	-10646.108615208646	-9844.16846720058	-801.9401480080662	-9844.16846720058	3429.4851959096445	2.6839839309058178	3.5867481082828814E-5	0.5064665164658038	3.548948634756167E-5	3.106511282479948E-10	0.47174315690135715	-758.9576500309148	10809.723087051627	842.0416100688038	995.1428276737053	1538.6814044846296	1187.4893710558201	44	3	4	6	24	0.19292166601631278	0.3186391300149205	0.2899300958670099	0.19850910810175773	
910000	-10642.88323052425	-9834.69954600343	-808.183684520819	-9834.69954600343	3442.289108840923	2.502475043537573	3.798737998701777E-5	0.6376582327598013	3.8141497899799E-5	6.627224686701038E-10	0.6599560704407743	-763.5170754783229	14836.619469676494	2626.542596962665	832.5058814264047	1598.1059656662374	1336.206297415691	46	5	6	10	14	0.2056492300203276	0.3029303897493089	0.2899300958670099	0.2014902843633545	
920000	-10775.573468485358	-9838.024909883927	-937.5485586014305	-9838.024909883927	9505.538781674388	2.502475043537573	7.399506861158086E-6	0.6101367830177334	7.918104046953883E-6	1.991313051111036E-11	0.6057384299529623	-887.4485263108912	52815.330904054834	7308.710973293023	3206.0328111423296	5553.387833869566	1719.2707048731309	48	10	5	16	2	0.2026443024979321	0.3029303897493089	0.2899300958670099	0.20449521188574998	
930000	-10775.195551143504	-9843.169392037893	-932.026159105612	-9843.169392037893	6894.548472232121	2.409501610080907	9.62982691989332E-6	0.5221120093881643	9.787691049881921E-6	2.499713925999044E-11	0.5191681452926294	-882.0911774239165	39828.98719855553	34417.390232407895	6720.137244678581	2763.817018465382	810.766597351332	42	11	25	2	1	0.19840649788003156	0.3029303897493089	0.2941679004849105	0.20449521188574998	
940000	-10832.582297501333	-9840.40968668342	-992.1726108179117	-9840.40968668342	13407.394321026135	2.409501610080907	4.545762834545968E-6	0.5942627788462556	4.687562789920803E-6	9.464487777622268E-12	0.6875695883007615	-935.9562329341551	111494.89256423812	68487.9898002433	35907.89224706284	14016.276988580965	3106.8496471086332	24	17	12	26	2	0.19554543945948877	0.2891252617862117	0.3108340868685505	0.20449521188574998	
950000	-10797.256259208556	-9839.138368562895	-958.1178906456613	-9839.138368562895	7464.1973369971065	2.409501610080907	6.771471259494573E-6	0.636218641691011	6.974250069167129E-6	2.3445745639990037E-11	0.7110391029168891	-905.2457851160999	52503.102724457836	64745.77885838496	7508.780038794254	5619.787734059772	1172.5856095555218	34	21	15	10	1	0.20491608795528143	0.2894049520562784	0.30146343837275785	0.2042155216156832	
960000	-10856.442446878847	-9837.439639342541	-1019.0028075363065	-9837.439639342541	18687.129828280875	2.409501610080907	3.930801339260289E-6	0.6641988064498174	3.652102293246336E-6	8.067118172630085E-12	0.7374222542562551	-959.5692832939903	103312.11330438116	189107.05322307284	37854.93195774192	28224.707864672364	9628.804380360009	25	14	22	18	2	0.1868257003540037	0.30749533965755615	0.30146343837275785	0.2042155216156832	
970000	-10775.822282391377	-9843.102606724684	-932.7196756666923	-9843.102606724684	9094.358183304206	2.733122363775593	1.0603994544100708E-5	0.5051945425203314	1.0141711926113368E-5	3.2613034633295924E-11	0.5561812197465588	-876.2089517973975	45827.97835842795	37974.72462106855	63109.149679321206	32940.279818154115	5552.611588306835	8	24	10	13	26	0.19454223917729543	0.31290678928408217	0.30043889428811843	0.19211207725050483	
980000	-10698.607317791591	-9852.175569242801	-846.4317485487901	-9852.175569242801	3544.029418620298	2.504330459086907	2.391171007618052E-5	0.38217628185913016	2.5943919902555184E-5	1.337572550836205E-10	0.45543786351572185	-796.7363220020195	19090.356596292393	14335.740350260992	4918.625492171151	10278.973598284314	1642.467783146674	19	5	1	25	31	0.19454223917729543	0.31290678928408217	0.3031765602880522	0.18937441125057108	
990000	-10680.71643877734	-9835.513049755227	-845.2033890221121	-9835.513049755227	3351.391833520087	2.504330459086907	2.3672524329682844E-5	0.460189446106488	2.630370975279479E-5	1.6047830546431224E-10	0.5011940425846185	-793.6097540673989	5889.091091408045	18747.976926158717	7675.690088790416	17808.889012669737	2282.4589636251285	6	23	15	6	31	0.19099225319410307	0.31290678928408217	0.3067265462712445	0.18937441125057108	
1000000	-10798.04662205831	-9831.082951412714	-966.9636706455943	-9831.082951412714	10440.122231162784	2.3017203882846617	6.374888554524412E-6	0.5914054091276935	7.11737141674147E-6	2.1940933237872228E-11	0.666448789356574	-910.0828940600813	68564.49524676554	32604.1768352643	75910.30392463262	4862.3118358073825	7892.232456142994	27	17	11	3	23	0.19145865996651423	0.31290678928408217	0.3067265462712445	0.18890800447815992	
1010000	-10733.191521659372	-9848.86999994384	-884.3215217155313	-9848.86999994384	5606.093780403131	2.7410106078297045	1.6700734363797677E-5	0.46298757834670207	1.7401735856071957E-5	7.188733643549892E-11	0.4971904703505846	-831.6181152080854	20282.807375785364	27555.85852096819	22128.064814357684	17910.977971095796	2842.8871666409377	4	26	15	8	28	0.19233288484623148	0.2991280568885587	0.31371562547636517	0.1948234327888455	
1020000	-10724.628571452327	-9835.775346022809	-888.8532254295193	-9835.775346022809	7137.87698105503	2.6282960850802812	1.5719147568037888E-5	0.4489121730471416	1.4876584423238742E-5	6.197762858716434E-11	0.5011322933948407	-836.3497944550977	14691.870317104744	35177.53726146163	14922.725235406619	13718.94123816924	4746.283798891723	3	29	7	7	35	0.19233288484623148	0.2991280568885587	0.31371562547636517	0.1948234327888455	
1030000	-10683.294843998077	-9845.299495592277	-837.9953484057997	-9845.299495592277	4280.049836559999	2.6767877409770664	2.6982681346432193E-5	0.35429546464359485	2.606231301678875E-5	1.1295868425311703E-10	0.39219525841970265	-794.0960767085122	12688.873132251983	5368.305264656561	1488.594854198966	1685.0244568588798	945.633292178406	26	30	10	12	3	0.1945966725665827	0.2980371199421243	0.310288812690196	0.19707739480109787	
1040000	-10641.192234085747	-9837.629730837803	-803.5625032479442	-9837.629730837803	2203.01116992758	2.7189596690331252	3.555337778369049E-5	0.40880104569539993	3.6169756192342514E-5	2.6862961647038977E-10	0.4639812417595707	-757.9413019054359	12227.481304765153	6351.703866730827	527.0390133313359	1576.820637805795	2061.7797010078725	35	21	13	4	8	0.1873323836323391	0.3074273356839897	0.30387409727221787	0.20136618341145415	
1050000	-10692.990108773109	-9864.830187699343	-828.1599210737666	-9864.830187699343	3446.282594823376	3.019042849585456	3.1351441535650515E-5	0.44760104084564856	2.9037938081195446E-5	2.3919871697717004E-10	0.49987551542520936	-781.4754411465137	13905.779756641883	7781.901506563569	4404.967908408002	3181.888354652791	1845.3623810905033	28	17	7	5	24	0.1873323836323391	0.3074273356839897	0.30410770092408146	0.20113257975959054	
1060000	-10742.7995437769	-9857.494665781565	-885.3048779953359	-9857.494665781565	6015.181358493901	2.651050887913114	1.5215391280843916E-5	0.37735203670717027	1.5509707275204058E-5	3.3933558535992834E-11	0.38426445204994547	-832.899950307579	32683.3206100241	20833.7865663351	12838.708552525304	20029.49626291294	2546.4785037251804	21	10	1	18	31	0.18631172702380697	0.3138776192163484	0.30676089482413343	0.19304975893571202	
1070000	-10753.151331627441	-9850.450445686627	-902.7008859408147	-9850.450445686627	8333.944575935519	2.5014019347717182	1.2886480497971169E-5	0.44780958228758655	1.3034383876898569E-5	3.9777267600174487E-11	0.4709821042531408	-850.5505659685496	23347.631139197998	41730.802842201105	14743.996340312757	5973.448665838635	5871.005974504086	8	22	22	13	16	0.18631172702380697	0.3043730141777997	0.3082357300195528	0.20107952877884133	
1080000	-10737.61308942831	-9837.036061259912	-900.5770281683987	-9837.036061259912	6665.658393859382	2.5014019347717182	1.397217071996774E-5	0.4237547317965856	1.3532913087767844E-5	3.873614027794757E-11	0.4596288113848534	-846.74934573761	38273.397145658964	64735.82497148719	7417.501280081988	10853.200748843159	7461.942354548532	24	4	17	19	17	0.18631172702380697	0.3043730141777997	0.3082357300195528	0.20107952877884133	
1090000	-10741.894861463814	-9856.64836084139	-885.2465006224245	-9856.64836084139	6014.10762008413	2.898053877677951	1.4524775523446382E-5	0.42721668296151494	1.5049288580227244E-5	4.641925662166428E-11	0.4756993993690665	-831.0001136802656	33087.17249377231	58887.81371522801	5539.804293654451	13633.8360149384	4513.914784736635	20	10	10	14	27	0.19884776491735412	0.30486789205315123	0.31127249376684113	0.18501184926265432	
1100000	-10692.668506966294	-9853.380031995843	-839.2884749704514	-9853.380031995843	3850.716679239129	2.816999647077808	2.743385841981526E-5	0.5131292907765597	2.8131147416396715E-5	1.9539579501819725E-10	0.5106868437081092	-788.262993852624	10969.22402429943	41855.709032957035	6323.336318554657	1832.961413108744	2441.874273907669	21	8	19	8	25	0.1996859809674049	0.30119628959553957	0.31127249376684113	0.18784523567021522	
1110000	-10744.461683515077	-9860.165476334645	-884.296207180433	-9860.165476334645	8533.439202807049	2.3714248320346347	1.4853162822466549E-5	0.6248053950115153	1.4821317018599063E-5	1.1096055706723823E-10	0.6668100660049876	-835.1628228306976	9188.804789996268	23666.04786163149	4448.000179649257	4174.362356775376	966.5435262019432	1	42	8	28	2	0.18237378623672015	0.3143024679016865	0.2981663154606942	0.20515743040089995	
1120000	-10826.457522468165	-9849.538600262213	-976.9189222059528	-9849.538600262213	19827.34339196984	2.6027536159518765	4.914823735665673E-6	0.6544722329604635	4.870736192897869E-6	1.187095326112135E-11	0.6621638811939511	-918.4595053234069	99194.01955275457	110984.2828649217	104680.32676160782	11586.022001452759	4833.811629201185	13	20	7	38	3	0.19899095725982235	0.3302204185144077	0.281549144437592	0.18923947978817873	
1130000	-10747.819479828479	-9831.011077420053	-916.8084024084261	-9831.011077420053	8333.305077219533	2.665524659910604	1.1249286901063833E-5	0.6727667268767576	1.1080485700603715E-5	6.659864775232847E-11	0.7378153876819643	-864.0994509009934	69863.47827464524	35684.33659770163	7264.336739374555	4236.478821129263	4099.862453673764	4	42	3	10	22	0.19310138233715218	0.30409948098992495	0.3046854283024294	0.19811370837049425	
1140000	-10776.74577981886	-9840.138459963895	-936.6073198549652	-9840.138459963895	10336.733048944927	2.7042566340585648	8.423130200711607E-6	0.6979081150311491	8.33367578100309E-6	4.320374236721882E-11	0.7590632873729143	-881.3478271160207	14872.024788362816	58271.84997477261	28688.264499381006	4588.441085891329	5959.049328570304	8	33	13	21	6	0.19220960592780356	0.3049912573992736	0.3046854283024294	0.19811370837049425	
1150000	-10803.029665768248	-9838.344895960408	-964.6847698078404	-9838.344895960408	13135.308563295905	2.5983673008983548	5.705955239358379E-6	0.5635707325987142	5.825662376794322E-6	1.179671457758112E-11	0.5944104941155136	-910.0898858520086	70975.24439151605	38421.72511577768	24183.718495658624	9923.322405452878	7970.718252096875	38	11	1	9	22	0.19220960592780356	0.3049912573992736	0.3046854283024294	0.19811370837049425	
1160000	-10759.704793712215	-9839.518011242828	-920.1867824693868	-9839.518011242828	11035.91403441164	2.4266481653028413	8.56388859222152E-6	0.6245017507168782	8.496615383151337E-6	3.150109324362413E-11	0.6760892447492796	-863.4801837185773	99699.26820849763	38657.74389741027	29128.478101448287	1560.5594753890762	6456.57657972293	23	16	9	14	19	0.19605352076976473	0.3011473425573124	0.3046854283024294	0.19811370837049425	
1170000	-10734.009709627617	-9843.059704428113	-890.9500051995037	-9843.059704428113	5934.606460518813	2.447745755869335	1.2275393068243839E-5	0.6316705133334465	1.2334055829046412E-5	5.5841141379514314E-11	0.6242416344153675	-836.9936501434831	43098.19623150201	22946.19688211017	35238.47322819478	1009.1406088793273	2924.0446288582	33	10	5	11	22	0.19605352076976473	0.3011473425573124	0.312983665991806	0.18981547068111768	
1180000	-10770.012873175112	-9854.083087874616	-915.929785300496	-9854.083087874616	7341.684483811252	2.73461920344955	9.896715892102958E-6	0.6011064702141918	1.0743457519850399E-5	3.5802508179206846E-11	0.5842492864334806	-861.4837615591405	67608.25011586776	22508.98964435308	34776.39218922352	4906.057774702297	4960.4590795769755	25	16	7	21	12	0.2017662814492657	0.3011473425573124	0.2915272376759644	0.2055591383174583	
1190000	-10745.938852938474	-9852.09291251452	-893.8459404239557	-9852.09291251452	5732.389797673312	2.937475064582503	1.596480640744971E-5	0.5490492356167999	1.576259008739491E-5	9.277726295063737E-11	0.6035415203881398	-841.7429341285356	39073.04523578954	30078.1389886549	14379.474567998263	7098.230411714526	2630.577664891166	18	27	1	7	28	0.1839707098232259	0.29580620460247337	0.3119504131035865	0.20827267247071507	
1200000	-10741.552788946672	-9840.15012896838	-901.4026599782928	-9840.15012896838	8114.314601633909	3.067347501195875	1.2620237762989926E-5	0.5495124743587373	1.2527509195591391E-5	5.617802178700361E-11	0.5840035942612836	-852.0965371537087	33009.193572639044	12929.934369461653	2011.3219817592433	3466.120377060048	2989.185991855228	46	4	8	15	8	0.18817979269061277	0.30759222137535974	0.3119504131035865	0.19227757283044178	
1210000	-10747.050369408522	-9851.757572807519	-895.2927966010027	-9851.757572807519	5624.115521724877	2.8749636527317044	1.3110392854321363E-5	0.4559009585515754	1.3647435331106355E-5	4.3536694001939005E-11	0.5140184243880646	-840.4827383307801	35973.30159099942	11469.233963979023	42719.83575985461	2968.405189486697	5849.051418109168	36	10	2	19	14	0.19940190154886445	0.30759222137535974	0.3055655274659494	0.18744034960982722	
1220000	-10705.224864066353	-9836.421014000633	-868.8038500657199	-9836.421014000633	3668.479709156758	2.4709880753852085	1.831735000418559E-5	0.5789093419818621	1.7917122010159562E-5	7.73463736321195E-11	0.5181264445406003	-816.0334173415387	20672.45769336152	42668.232421495406	11071.414727681813	652.8326780548235	2635.983015228791	12	19	18	2	30	0.1895392766662712	0.3061127084996191	0.31529229502468403	0.18905571980942645	
1230000	-10626.416006167035	-9831.666660634746	-794.7493455322898	-9831.666660634746	1529.337726094727	2.4709880753852085	4.6183577664992976E-5	0.6535672673049748	4.6858769265457586E-5	1.2337251946652245E-9	0.7226563523442606	-748.7621472040677	10310.982740001393	10802.028033066274	2601.2886378079006	1970.1591407350352	883.7087713973157	30	6	23	4	18	0.1957331913278163	0.29295242726576615	0.31529229502468403	0.1960220863817343	
1240000	-10677.441613306326	-9835.907223885872	-841.5343894204535	-9835.907223885872	5275.32625525493	2.73404677157012	2.1987448234761385E-5	0.5724531874105789	2.0240534090290212E-5	1.5271317420082704E-10	0.5841084356325268	-795.0931877929115	17545.700961534727	1780.0880718568292	1710.3973171805117	2927.4838148326276	3257.5506223565003	43	27	3	1	7	0.18703737508632468	0.29295242726576615	0.31529229502468403	0.20471790262322592	
1250000	-10642.74704029082	-9826.85866778042	-815.8883725104007	-9826.85866778042	4104.509370681798	2.6630578214764844	3.274837553876623E-5	0.617492141024035	2.7986232288220925E-5	3.931312196619282E-10	0.6608341236179753	-771.211082984644	15943.49943084044	2250.8238826591805	1355.699367670917	1032.2621172112733	1778.4549848123916	42	1	12	14	12	0.2020497358899076	0.29295242726576615	0.30383109823441523	0.20116673860991177	
1260000	-10656.104031128954	-9839.062320323948	-817.0417108050065	-9839.062320323948	3757.964825650099	2.8951341535558046	3.389053238463523E-5	0.6011559821003126	2.8185833845167873E-5	4.23270629042464E-10	0.6727754780495763	-772.2684539282302	12393.271322309103	998.4068963054403	715.0238130784448	1855.5585227693434	2360.9415766815464	49	5	7	9	11	0.1830601326645003	0.30278572058771924	0.31337966421694735	0.20077448253083385	
1270000	-10676.815019584137	-9837.862081828389	-838.9529377557483	-9837.862081828389	3374.2793072046475	2.635892844168512	3.02070854514257E-5	0.5682612159700712	2.8298566447988005E-5	2.5914790731899966E-10	0.5555672448366553	-793.9042836513651	14755.986860368916	2110.0762437654976	1133.0492370943207	2305.451573951548	1514.5720815202396	48	5	4	5	19	0.18889180054178134	0.3138453087257808	0.3023200760788858	0.19494281465355282	
1280000	-10661.789531613753	-9836.503496468149	-825.2860351456043	-9836.503496468149	4138.118717729356	2.510844518497815	3.678057715253129E-5	0.5544618429475352	3.1202070017483155E-5	3.777002637824471E-10	0.5808086965355633	-779.0147933622949	13846.731964723354	11125.692249359381	3337.0933869563	2032.2515534056279	989.2408088040335	36	1	16	25	3	0.18889180054178134	0.31282273235473224	0.3023200760788858	0.19596539102460142	
1290000	-10667.824475947284	-9833.48766949454	-834.3368064527433	-9833.48766949454	5251.500063279851	2.6416385114906156	3.222451153517151E-5	0.614400591927804	2.6570053523515143E-5	4.1928187165295665E-10	0.6585549217151493	-782.3000365856368	18170.909871524014	48103.493507396364	9397.379215794303	4347.3230880909305	2620.7794146725305	21	5	10	20	25	0.18889180054178134	0.3095387685354197	0.3023200760788858	0.19924935484391398	
1300000	-10737.581185046192	-9826.668910120223	-910.9122749259698	-9826.668910120223	19129.666632219483	2.6416385114906156	1.2686401922146901E-5	0.6909017049935559	9.7253579679348E-6	1.215487579138193E-10	0.8296349440367591	-857.3441362079041	21339.55603178095	35036.32425415868	24099.917328750373	4150.008318102021	7401.031184018915	9	19	12	21	20	0.18889180054178134	0.3095387685354197	0.3023200760788858	0.19924935484391398	
1310000	-10698.560266953351	-9829.411349232625	-869.148917720726	-9829.411349232625	10467.942439457609	2.873358037557535	1.963995106033033E-5	0.7148385979816005	1.5740489989019633E-5	2.0282759863824543E-10	0.756147187003086	-817.0288180638721	13502.12084079965	22814.646100392714	21744.70051952887	3955.1006485213534	5318.564055421733	9	14	18	24	16	0.18705456410575383	0.3095387685354197	0.3023200760788858	0.2010865912799415	
1320000	-10771.909923491674	-9841.549410477606	-930.3605130140677	-9841.549410477606	23607.68265023806	2.4953566680783106	7.88687975761761E-6	0.5695895284918061	7.149716082021272E-6	2.4142708530559965E-11	0.6196063619307319	-876.9096236100177	44030.404072547004	69325.24991446744	4516.3158688346275	4888.052245421169	6292.359826760136	5	31	5	18	22	0.18705456410575383	0.31111296396425064	0.3023200760788858	0.19951239585111052	
1330000	-10829.697473140037	-9826.16328013981	-1003.5341930002263	-9826.16328013981	27655.486717298536	2.575360234540395	3.998056911974969E-6	0.5207514075595349	3.636318187744258E-6	5.130384364177784E-12	0.5883343662533514	-944.9538953061295	53759.422047764805	151825.28258521037	21022.86624707975	14470.855550888236	26340.243114210403	11	23	13	14	20	0.19200212864909083	0.3033857195811033	0.29793826746786195	0.20667388430194472	
1340000	-10745.540088704865	-9835.218840497611	-910.3212482072537	-9835.218840497611	13260.336770565435	2.5605658011211503	9.595655738266973E-6	0.6286102677018851	9.017438730771993E-6	4.258087100200547E-11	0.6603759128654956	-856.3756526730182	41509.092347447375	77865.52561757882	6756.299764000503	3039.4686298786187	5899.590149274284	26	8	12	6	29	0.19200212864909083	0.3033857195811033	0.29793826746786195	0.20667388430194472	
1350000	-10714.453267413433	-9834.18169311422	-880.2715742992127	-9834.18169311422	10513.018938536337	2.6625422724407306	1.4959788655179386E-5	0.6547032847408221	1.3229057227985713E-5	8.864411764628754E-11	0.6669389319334698	-823.9691820970438	20088.343349158524	56062.28110701958	87075.32286911678	2255.9697771001056	3919.043411293267	25	1	7	6	42	0.19200212864909083	0.29389411640512647	0.30742987064383875	0.20667388430194472	
1360000	-10854.382319973623	-9845.773945443896	-1008.6083745297269	-9845.773945443896	29244.33957306316	2.5371365306454132	4.174142464865322E-6	0.5782813956619205	3.6174312059814786E-6	5.412176734058992E-12	0.601138202608905	-947.3619386937038	145319.7682806168	361351.5387261562	31945.760301256476	23622.607943149156	20643.73553432363	27	6	9	8	31	0.19200212864909083	0.29389411640512647	0.30910854174166	0.20499521320412342	
1370000	-10725.53685470731	-9836.582237900426	-888.9546168068844	-9836.582237900426	7863.035686266287	2.4203019983006686	1.5197396920776573E-5	0.5847688149950944	1.2837271323578862E-5	7.322140773282784E-11	0.6054523153899933	-833.9235490130411	21544.125906043457	21121.953724153183	59336.510865653436	17798.22500367221	4035.796127474337	7	15	11	11	37	0.18365925252862303	0.3235074226681519	0.28929029025605807	0.20354303454716774	
1380000	-10781.152105419593	-9847.01707037863	-934.1350350409638	-9847.01707037863	9918.513315505386	2.750943896463565	9.217798975144998E-6	0.5812348454410664	8.61884030793669E-6	2.806937185891794E-11	0.6063485810680924	-880.6367554995142	38266.29803525223	55813.16241730347	9940.896073945993	8294.207993133765	5227.745286352081	20	19	4	17	21	0.18365925252862303	0.2988184113911203	0.31397930153308967	0.20354303454716774	
1390000	-10717.523058014565	-9850.198647572104	-867.3244104424609	-9850.198647572104	3686.1827277942352	2.628263762960783	2.334175788371805E-5	0.6127270412858288	2.009369545717389E-5	1.6111814394820205E-10	0.6184307369461959	-815.0590908369202	21690.326183906487	42298.325901890676	14574.889705693184	4795.626024136041	3649.7430160235053	17	13	11	15	25	0.18365925252862303	0.2988184113911203	0.31397930153308967	0.20354303454716774	
1400000	-10698.52635825857	-9852.805507567286	-845.7208506912845	-9852.805507567286	3628.8039530993856	2.5294293299244677	2.563335813394738E-5	0.48237834135428226	2.4632279384621626E-5	1.6844750879802178E-10	0.5093750353608021	-795.6435884970103	13830.138085223407	30693.213302122862	2229.7740718983346	3298.9291462706296	4572.278272012869	23	13	8	13	24	0.19024987308476726	0.31077558196576943	0.310357163020735	0.18861738192872904	
1410000	-10718.142411785222	-9852.87911601555	-865.263295769671	-9852.87911601555	6844.722361268711	2.5653336515706457	1.812159601849024E-5	0.5676712994751303	1.8858652330011082E-5	1.3615074879738263E-10	0.6175675517433922	-814.4221527385648	22847.398783935736	48738.59393811407	3352.2001408511123	3122.747173380384	2050.7390123175987	20	12	40	5	4	0.18445948759568934	0.31077558196576943	0.3161475485098129	0.18861738192872904	
1420000	-10734.04780448181	-9855.316102301265	-878.7317021805454	-9855.316102301265	7763.687863159992	2.5559121131307854	1.4146959449640365E-5	0.40570250054895163	1.466034278904535E-5	4.0954517889864464E-11	0.42487886911386696	-826.3923026516218	14800.695473629909	26689.772383862997	44765.66010580025	5772.509939050438	3034.2760201683323	13	10	12	3	43	0.18383286067119534	0.3027958814289759	0.3161475485098129	0.19722370939001654	
1430000	-10745.771231318458	-9852.66426332365	-893.106967994809	-9852.66426332365	6478.016447721336	2.5126411492461513	1.2804654102478344E-5	0.36875411552655607	1.3607970380914352E-5	3.2337624924553445E-11	0.43040014793572756	-836.4408924732046	52408.90429776961	15169.828819641234	51715.6088267022	38541.320007287155	6483.997091155111	6	17	10	6	42	0.18383286067119534	0.3027958814289759	0.3161475485098129	0.19722370939001654	
1440000	-10804.789914798086	-9857.420892457223	-947.3690223408627	-9857.420892457223	11217.165602538968	2.6273924661916075	7.647192557945022E-6	0.46745081588905574	8.081373927848767E-6	1.6988252174998004E-11	0.5236939702195282	-890.8371189799973	41216.137575560555	112905.35032835354	14852.437432932109	17261.44343009094	9635.623352955452	16	20	7	2	36	0.18383286067119534	0.3063502682587717	0.3161475485098129	0.19366932256022074	
1450000	-10753.356976964378	-9841.272553812492	-912.0844231518867	-9841.272553812492	7996.562625588142	2.5635141318844896	1.0867976098793828E-5	0.5303285316322809	1.1787448660163191E-5	4.419018833373324E-11	0.58898111170204	-858.381718023942	29745.816211101093	62458.718209901635	18671.515027861562	4950.713085074656	5761.853375290471	20	15	6	9	31	0.18917710698553306	0.29704690235151443	0.3161475485098129	0.19762844215314024	
1460000	-10737.435837899156	-9827.678259228865	-909.7575786702911	-9827.678259228865	11245.563762145786	2.694570899853451	1.1178634292164584E-5	0.5324721719513806	1.1253227387587779E-5	5.2215840767062636E-11	0.5959372481395	-857.7518444070286	38071.15454740921	37564.49033467386	6346.490557089159	4943.958216384825	6106.675771826312	37	3	3	7	31	0.20440686776471975	0.29439519321609275	0.3009177877306262	0.20028015128856191	
1470000	-10745.86899914883	-9837.030816710972	-908.8381824378571	-9837.030816710972	4777.4130912036535	2.559261020833485	1.1740185312706426E-5	0.45952987353501873	1.3156027674891769E-5	3.6263621031666686E-11	0.5043188435162561	-857.2425875629851	28102.411065559307	11545.456037287082	11788.269998773605	15813.552826775463	4754.064694485831	43	14	1	2	21	0.20440686776471975	0.29439519321609275	0.3009177877306262	0.20028015128856191	
1480000	-10731.289625081226	-9854.836252185545	-876.4533728956818	-9854.836252185545	3749.445674151676	2.7407090822315716	1.6348480434454125E-5	0.41301141939960906	1.7606107624053004E-5	5.402785356856644E-11	0.4513394028406481	-824.2607074954104	25434.720213351105	12050.172809939395	2753.2952397235854	13193.5187210901	957.9652694527134	37	18	21	2	3	0.20440686776471975	0.29439519321609275	0.3009177877306262	0.20028015128856191	
1490000	-10785.714463302284	-9844.963643293237	-940.7508200090466	-9844.963643293237	10133.775452876149	2.911955091880704	7.97113767666037E-6	0.4337264550912549	8.680973765834988E-6	1.6480915911245585E-11	0.4791033501813454	-889.0002383387456	39579.351245050326	36461.52911447835	6547.557349066866	2837.9755124821927	6045.858609203129	47	12	16	1	5	0.1897555838920676	0.30901979117908823	0.30094447364028293	0.20028015128856191	
1500000	-10695.539560346946	-9857.341719842834	-838.1978405041117	-9857.341719842834	2243.3646255540402	2.4083982003362374	2.9460942324523512E-5	0.45070842498695385	2.9632755173403777E-5	2.292486862838213E-10	0.5045044552908099	-791.6804624725683	15046.808945650137	10918.05334256504	5360.340488970964	3019.3140384339617	164.0490806693482	19	33	6	20	3	0.1925245628847778	0.305031855242443	0.30094447364028293	0.201499108232497	
1510000	-10631.883065746068	-9846.554606122065	-785.3284596240028	-9846.554606122065	1507.3613869181463	2.474151879575812	4.875726536406445E-5	0.4598501069730698	5.4756631195380145E-5	5.792274362878296E-10	0.4718200157682105	-740.4787935337275	7271.055580477642	12300.29235758005	3494.7280960463254	1157.565784290898	605.3735468920748	24	3	31	21	2	0.1925245628847778	0.305031855242443	0.30094447364028293	0.201499108232497	
1520000	-10597.050080605472	-9852.964174440911	-744.0859061645604	-9852.964174440911	805.6768129798046	2.679368425305202	8.267452564715871E-5	0.5678264373634306	8.733094031829487E-5	2.6326014871357163E-9	0.5957503164718734	-700.8025651331886	6062.297957356327	4898.065677308784	2688.6234618902936	613.89887641192	861.0509692875316	33	3	20	6	19	0.1917804831581498	0.305031855242443	0.3017614826825625	0.20142617891684544	
1530000	-10598.520047786995	-9848.737734917353	-749.7823128696413	-9848.737734917353	956.6591567533225	2.568757982142724	7.272942284389049E-5	0.5876667495954113	7.321434436078097E-5	1.7576669733450778E-9	0.6078522419353084	-706.9244402688945	5823.39865430973	6117.288708963162	1105.4762033244492	1193.8370064542435	365.8413740811323	15	26	25	13	2	0.1917804831581498	0.3051916498566263	0.3017614826825625	0.2012663843026621	
1540000	-10561.668611908668	-9838.235240683747	-723.4333712249214	-9838.235240683747	589.0473462516446	2.547182157089979	9.826771511859612E-5	0.598944405417675	1.0105604000590755E-4	3.73413245303457E-9	0.6315387099855073	-682.5412306283777	3428.67804494113	3769.911331224307	2211.4099670664355	655.5352182375489	58.14689324806273	27	18	4	29	3	0.18588582606441476	0.3051916498566263	0.3184722084715419	0.19045031560741774	
1550000	-10562.87507998176	-9850.280700562358	-712.5943794194022	-9850.280700562358	529.709082134813	2.523960474923925	1.0275165751927678E-4	0.5195862684356009	1.0841479181672732E-4	3.057931687673788E-9	0.5201388563835637	-672.4875986853397	2589.408867458791	4178.114719762257	1946.5661536984212	529.8107771199647	8.182976808010435	12	27	14	26	2	0.18588582606441476	0.30420865054838436	0.3184722084715419	0.19143331491565968	
1560000	-10558.21602997249	-9840.435531534016	-717.7804984384721	-9840.435531534016	490.6102433815442	2.523960474923925	1.2213300867475792E-4	0.7133080831727766	1.2326967452883002E-4	5.470390096948612E-9	0.6503246392558037	-675.5723228530841	5279.276590454521	3403.5398666307606	1942.4486916156611	1153.1710687512618	12.585284274101658	16	10	17	35	3	0.18588582606441476	0.2909831494333601	0.33169770958656614	0.19143331491565968	
1570000	-10595.184074017447	-9843.893517528366	-751.29055648908	-9843.893517528366	846.5717542356665	2.523960474923925	8.46275484919037E-5	0.8171114236283726	8.051149209830075E-5	3.4478614761737054E-9	0.7232535842485606	-708.819135803745	5784.170562525262	3723.6117080469185	1028.6776303489053	1053.855442821605	271.44593243286903	23	19	3	34	2	0.1909313314621049	0.28593764403566996	0.33169770958656614	0.19143331491565968	
1580000	-10627.382411724058	-9833.22649004093	-794.1559216831292	-9833.22649004093	1250.7114219596772	2.707605734367464	4.2930070169623364E-5	0.7163795102937786	4.403393421898182E-5	7.418782379220615E-10	0.6600114223326359	-748.4303437303406	9733.72603217682	5404.297848135243	7963.650327978826	1130.5791372430697	12.426993987689116	30	18	7	23	3	0.1909313314621049	0.30038434575817496	0.3098826035977231	0.1988017191819977	
1590000	-10598.249946469181	-9839.526768831336	-758.7231776378442	-9839.526768831336	948.0395096498839	2.7629343878879453	6.782551232524367E-5	0.7014869645971948	6.709005331989336E-5	1.592232126996071E-9	0.6177342118256007	-714.549224478914	3685.8860241660495	7630.680971387718	4411.186902049523	970.31611346187	127.09660014045474	2	26	20	30	3	0.1909313314621049	0.30038434575817496	0.3098826035977231	0.1988017191819977	
1600000	-10616.38570697474	-9841.389513784485	-774.9961931902543	-9841.389513784485	1078.070081962884	2.522072343642692	5.0374984651030886E-5	0.7115364103541187	5.092060756813599E-5	1.3655736207488144E-9	0.7235498214484761	-728.3115562316298	2394.6663901364604	9404.506106915971	9853.010827624888	1147.1423000433883	180.90014731913055	7	22	17	32	3	0.20316823092971503	0.29804858912944077	0.3098826035977231	0.1889005763431218	
1610000	-10614.120851394764	-9845.853768890665	-768.2670825040991	-9845.853768890665	1023.5048610333866	2.522072343642692	6.096820412945887E-5	0.7210869107644965	6.612693102360257E-5	1.913572219614045E-9	0.7156426603714824	-724.6568006877676	8648.859497652269	6824.268110042208	1140.1103042639925	1077.903088533538	229.90218096983085	17	28	11	23	2	0.2009356286026356	0.3002811914565202	0.29896149403688604	0.19982168590395888	
1620000	-10597.677235314713	-9837.105505596863	-760.5717297178504	-9837.105505596863	992.4824315056396	2.610109980418226	6.923844204771967E-5	0.6199286610963105	7.438058237183693E-5	1.9566216521127263E-9	0.6366013013904867	-716.1802606763218	4841.076908300228	9960.755196460108	3603.445938659858	1093.9287899820183	100.03135256154171	13	6	30	30	2	0.17919991891979256	0.31024690885649214	0.32199807733970826	0.18855509488400776	
1630000	-10622.54907155689	-9842.367195563864	-780.1818759930271	-9842.367195563864	1030.0450391838385	2.555559210093409	5.0530632306176106E-5	0.7364226821861871	5.4502700783405454E-5	2.0290797375242504E-9	0.8215496040998684	-734.8688198056096	11488.694926943539	1884.2326225119891	4200.143223527643	1557.1230663582505	60.075656350008806	28	7	11	32	3	0.17919991891979256	0.31024690885649214	0.32199807733970826	0.18855509488400776	
1640000	-10610.105598064878	-9847.842863866314	-762.262734198564	-9847.842863866314	885.6302104340934	2.5171001211525827	6.407572619004093E-5	0.6741914333812741	6.919135454312111E-5	2.2980314596761816E-9	0.6981266629527584	-715.6007031962553	4088.9599117102352	5820.856599618674	11374.850116464888	1258.5305513751352	1303.792495153519	18	19	4	27	13	0.18505774037491154	0.3260896675884046	0.3061553186077958	0.18269727342888878	
1650000	-10565.008477111844	-9851.809172800562	-713.1993043112818	-9851.809172800562	494.84621755439616	2.5171001211525827	1.231179115909969E-4	0.5339232791565243	1.1973576192496505E-4	5.407220354211195E-9	0.5879851342600566	-670.8562070349303	2539.0433302525585	1138.543154725266	4753.2055359060805	659.8319895870268	13.871594757458379	7	12	21	40	1	0.18505774037491154	0.3031763121406359	0.3061553186077958	0.20561062887665743	
1660000	-10554.93382192834	-9851.916387161007	-703.0174347673334	-9851.916387161007	508.45829955523504	2.5171001211525827	1.0755081174279103E-4	0.5163974283735013	1.1341317852566903E-4	3.4472661958712825E-9	0.5523238565485675	-661.4534035578529	1666.5252017237679	3231.8620318367025	5228.304523695938	625.1964202564941	91.33974550308464	5	16	19	38	3	0.19355084584362142	0.3090917416132671	0.30023988913516464	0.19711752340794755	
1670000	-10586.387299871134	-9844.090662532679	-742.2966373384555	-9844.090662532679	733.0160005212441	2.748984018034139	8.093974316639826E-5	0.578591755309948	8.189002539413894E-5	2.7096205329607152E-9	0.6187900992789563	-698.1149728793026	3574.6935112480137	8406.639103222189	4127.053243727093	1288.2524408273018	19.796325280368954	36	4	1	37	3	0.19707090336968347	0.31325279858659155	0.2967198316091026	0.1929564664346231	
1680000	-10559.577578575796	-9834.335912881415	-725.2416656943803	-9834.335912881415	651.6829471829975	2.805380380590572	8.497562038580267E-5	0.7432703917149861	8.574505680028053E-5	4.305405730362558E-9	0.7700047915264592	-685.4078257914036	3932.166381245816	558.3712778874904	504.3189695009681	1030.2343204875153	14.362195911824337	46	2	19	11	3	0.18727737055604632	0.3230463314002287	0.30971543469042595	0.17996086335329972	
1690000	-10601.48306594259	-9834.977143230362	-766.5059227122274	-9834.977143230362	1077.2402899249	2.487865601351418	5.278545400779441E-5	0.687061845682697	5.2446909514295053E-5	1.3915654310369415E-9	0.676601314732275	-724.0038701930188	8784.066288392189	666.6926199855274	1626.009550706261	1003.9371876474588	9.655863630837638	45	15	17	1	3	0.1841811954501788	0.32107294656398594	0.29345612325300646	0.2012897347328295	
1700000	-10618.04840640188	-9841.933376508703	-776.115029893177	-9841.933376508703	1107.3107885118015	2.487865601351418	4.965831921395151E-5	0.5969003141241291	5.022051207493068E-5	9.917285112196934E-10	0.6393581443370654	-733.3293559986017	7758.729520416207	452.2783672775699	1051.1881956633174	1849.6410016986504	84.49448526026355	45	1	19	13	3	0.1841811954501788	0.3130384173757516	0.29345612325300646	0.20932426392106385	
1710000	-10614.359465588897	-9851.644343561604	-762.7151220272937	-9851.644343561604	941.8859995639261	2.487865601351418	6.499048325833229E-5	0.5582482861243914	6.570457114800551E-5	1.4103536805902683E-9	0.5616990588039222	-720.9296515808826	4812.622217784589	1367.0307237381867	1381.7729551982043	2037.2327384281116	59.87740265675832	50	17	10	1	3	0.20189451721433424	0.2953250956115962	0.29345612325300646	0.20932426392106385	
1720000	-10597.208232109602	-9829.550509023693	-767.6577230859095	-9829.550509023693	1175.6649672194612	2.5663487366885622	4.816851178745591E-5	0.5938994981892622	4.847650305843234E-5	7.437106862197582E-10	0.5849045550984422	-727.9651160641406	8580.147151369601	334.3690345196604	1229.307092168068	35.80124158289442	43.666330865085385	50	11	16	2	2	0.19759154064906237	0.2993923149126968	0.2989833579425138	0.20403278649572773	
1730000	-10699.285115852688	-9834.152644555688	-865.1324712969994	-9834.152644555688	3024.5692470294484	2.6292627925090573	2.1883552885073848E-5	0.919059226007139	1.936615472883024E-5	2.2919343607876872E-10	0.7947853468782075	-817.8952913509196	16331.05992046911	2241.8920197802063	6737.810689196409	883.1192892904377	55.01231705153907	50	17	10	1	3	0.19759154064906237	0.2991022747709398	0.2989833579425138	0.20432282663748474	
1740000	-10629.538799339325	-9833.56210672111	-795.9766926182155	-9833.56210672111	1526.4445978772064	2.6705745242684586	3.938429335889913E-5	0.7109532031478374	4.062487764005469E-5	6.47483272570591E-10	0.6649150019352162	-751.0678234893429	7967.55818631196	6854.167456085277	1663.519574134421	2199.0762925050835	76.84143275642542	34	17	18	8	4	0.19554733897036516	0.30546029437588773	0.2946695400162631	0.20432282663748474	
1750000	-10645.846560613607	-9839.03915130615	-806.8074093074571	-9839.03915130615	1672.9824445831402	2.6705745242684586	3.5830859316146303E-5	0.48817348930709403	3.712925988765896E-5	3.275775183395647E-10	0.5051646441563581	-760.8714498286815	9192.538187952363	957.597108563465	2555.353614450912	4870.601312170163	108.95296743230917	50	18	8	1	4	0.1695284770655595	0.30546029437588773	0.3206884019210688	0.20432282663748474	
1760000	-10636.509614267408	-9843.396058876235	-793.1135553911728	-9843.396058876235	1459.2515249835014	2.7991793470916697	4.125344481811478E-5	0.47559766374507434	3.979650657374832E-5	4.2718098701981196E-10	0.514345187730789	-747.3625890129732	10302.181064324786	6250.970822159514	924.1509957919709	2905.645842921848	130.00436481353816	40	9	19	9	4	0.17548801721866797	0.2995007542227793	0.3206884019210688	0.20432282663748474	
1770000	-10614.599198396205	-9844.768618038772	-769.8305803574333	-9844.768618038772	1272.020065835453	2.7991793470916697	4.603909465245755E-5	0.5129487085649707	4.796466257891841E-5	5.733821729077808E-10	0.5118918513721017	-725.7147625296794	9648.814761195548	2987.129332266799	674.75874407839	2102.2929274451403	67.75041925681741	38	7	22	10	4	0.17025923598294665	0.3126112702231605	0.32591718315679014	0.19121231063710356	
1780000	-10633.874262266027	-9863.124725961201	-770.7495363048257	-9863.124725961201	1040.34132192658	2.7991793470916697	5.494961555375245E-5	0.5369164966849592	5.781491435122919E-5	8.526620473922011E-10	0.5300014856971491	-727.5536355178197	9022.423834024954	4818.937228873384	2780.5185846518566	1101.1341442377877	65.13473384946232	33	6	10	28	4	0.20415960455383209	0.2933368574988676	0.32591718315679014	0.176586354790511	
1790000	-10641.293521705049	-9835.33006482694	-805.9634568781092	-9835.33006482694	1651.6681466342995	2.3190804302822823	3.66077610522899E-5	0.6312768409842515	3.5021839393401766E-5	5.895191775007883E-10	0.7099893019156324	-760.0855202582248	12751.271208745351	12599.24229434931	1292.8074188251992	1941.472956461943	117.2787876577455	33	11	4	29	4	0.20415960455383209	0.28429921828642124	0.30903006502401886	0.20251111213572862	
1800000	-10647.399297246535	-9852.356215957676	-795.0430812888598	-9852.356215957676	1510.0938679118947	2.3190804302822823	3.865014923061295E-5	0.5151600003923944	3.931468890519525E-5	4.823351439114594E-10	0.5609243164558363	-748.1649172336049	4880.8973607352655	12326.665403409976	13742.423982351555	1620.2122447470288	84.50410586716548	6	24	13	34	4	0.20415960455383209	0.2851988840228249	0.3168261288175778	0.193815382605766	
1810000	-10626.711052353574	-9837.064717092024	-789.6463352615494	-9837.064717092024	1295.8048203924934	2.594305339398579	5.1250218146817754E-5	0.6117518653943236	4.746494954828874E-5	8.483673827820688E-10	0.6193141474544692	-742.9735274509237	18941.567674635127	4885.368118816795	7369.09936965493	1591.5420233501136	64.35944520044154	12	3	34	28	4	0.20415960455383209	0.28408191118484233	0.31450613342681416	0.19725235083451223	
1820000	-10643.309714026625	-9828.798264429148	-814.5114495974782	-9828.798264429148	1891.2939770021515	2.7890039101345825	3.263336294607071E-5	0.5164454665962256	3.271110378129404E-5	3.120952504638954E-10	0.5246182456307102	-767.365565423818	9702.523624601994	17017.57003832558	1659.2383316004373	3031.8932698722488	27.722801667975634	16	29	29	4	3	0.20415960455383209	0.2957435721120319	0.3028444724996246	0.19725235083451223	
1830000	-10743.437830790714	-9847.726994853243	-895.7108359374714	-9847.726994853243	4868.726775346409	2.7890039101345825	1.3908878621700445E-5	0.5780581990617855	1.257457232505518E-5	7.794840488270517E-11	0.6451824067115879	-843.5773152512439	12296.126520249672	46144.303283420406	9430.523132925038	5704.135488536729	338.6641958670395	17	21	8	31	4	0.20415960455383209	0.2957435721120319	0.3028444724996246	0.19725235083451223	
1840000	-10747.15661538029	-9841.757252205185	-905.3993631751053	-9841.757252205185	4975.490505731038	2.5723042133205665	1.2906678885461397E-5	0.43775694455168196	1.2050700408794548E-5	2.2458144779008668E-11	0.4037797492333314	-854.9218231026884	36573.86702555974	30525.41165888863	7454.837189069598	6208.345385823806	79.01939890329612	33	7	7	31	3	0.19885659995491542	0.2978665610718007	0.30244374781175976	0.20083309116152495	
1850000	-10666.114842823348	-9842.167510882991	-823.947331940357	-9842.167510882991	2081.1907655058944	2.578592979126345	2.765943084552841E-5	0.46160228350020654	2.826809427484091E-5	1.424306133555444E-10	0.4502924787541149	-776.5432560928399	11086.526043391268	21839.162671059872	2987.8498395654365	3010.474529607586	22.83010869986609	21	18	26	13	3	0.19505185591869686	0.30325068777797637	0.3008643651418027	0.20083309116152495	
1860000	-10648.323341868527	-9834.640577615331	-813.6827642531961	-9834.640577615331	1827.24915029263	2.788100689921069	3.293645292026877E-5	0.6167703638214622	3.2195233338439024E-5	3.0508337839648775E-10	0.5650207117773294	-764.6029389976215	11834.498897085228	24237.726758714216	3152.686206629826	4278.117595848008	23.262418138132528	26	10	41	1	3	0.19505185591869686	0.30325068777797637	0.31005613011992406	0.1916413261834036	
1870000	-10682.520438624451	-9861.455615807425	-821.0648228170273	-9861.455615807425	2019.150170418229	2.788100689921069	3.203947667711317E-5	0.5075116303805136	3.1686880723457605E-5	2.9326097152047455E-10	0.5395482424198466	-775.488460439898	7453.127982013142	13705.222497601517	1805.7086523438752	2090.155431868335	111.37515918610887	11	28	30	9	3	0.20064363587136794	0.30325068777797637	0.3111833077846008	0.18492236856605582	
1880000	-10652.136562392017	-9839.607848181346	-812.5287142106719	-9839.607848181346	2128.885034973421	2.4237010750297405	2.7926755352927843E-5	0.46308168740214717	2.82785912528869E-5	1.737408102590048E-10	0.47645017756587416	-766.7917144878248	12521.691174463987	15380.003003648104	1769.8870305590253	2063.432101015717	15.254834096306075	2	34	15	27	3	0.19451132885532108	0.30325068777797637	0.30051807714361845	0.2017199062230851	
1890000	-10695.874457736501	-9829.140037112464	-866.7344206240381	-9829.140037112464	3227.5954678725707	2.7071843230641726	1.7330086073714967E-5	0.503528829870281	1.81804950308716E-5	7.692779731294507E-11	0.5022671768631075	-814.6981429948188	19089.6857535948	28234.31093147803	39326.55967276105	5494.569793088718	121.81340533515065	3	10	24	41	3	0.19241102348764977	0.3061436738425227	0.2997253964467434	0.2017199062230851	
1900000	-10696.038400837959	-9845.608507241903	-850.429893596056	-9845.608507241903	2832.9714257002743	2.6927620708933935	2.071685147684641E-5	0.5539053194011597	2.1921327963443897E-5	1.6209410345863655E-10	0.5800400372233807	-802.2441218839141	12543.964781005358	18506.633231575717	7242.313348187378	3650.88581233057	18.18280030928089	4	40	10	24	3	0.19241102348764977	0.30762862272730107	0.2997253964467434	0.20023495733830673	
1910000	-10699.606522429172	-9847.764128248396	-851.8423941807763	-9847.764128248396	3040.545619857276	2.6108005611912932	1.7797564893268463E-5	0.5815082613337921	1.91888451986482E-5	1.4628935899915081E-10	0.6640032176137217	-802.1496155505189	9841.044533605113	26791.42687392324	7067.321163006689	4852.991846731059	4.216530165437844	8	28	8	34	3	0.1964416729289895	0.3035758781654537	0.2945008246712713	0.2054816242342864	
1920000	-10666.579503985373	-9840.169799205763	-826.4097047796096	-9840.169799205763	2171.7705342309564	2.366605055550912	2.6209324870202018E-5	0.5926666813511821	2.6687878700620838E-5	2.2388968171972864E-10	0.563057103845249	-779.7295205219665	8909.79452863009	13725.080154395077	2827.75990347613	3256.4762982261304	1.0100913433601793	1	46	19	12	3	0.18576862956781243	0.3035758781654537	0.3051738680324484	0.2054816242342864	
1930000	-10677.111782125761	-9841.476867230289	-835.6349148954731	-9841.476867230289	2390.1783640904337	2.366605055550912	2.3759400070548285E-5	0.49985019821156895	2.4858172479385258E-5	1.4666964468456128E-10	0.5168962051927692	-786.6822471908994	35762.403787020514	11520.181189081446	1747.9463518860935	4495.383026264812	4.219272944805672	10	39	18	11	3	0.18576862956781243	0.3028118121764364	0.3051738680324484	0.20624569022330375	
1940000	-10594.018952681108	-9847.800164905231	-746.218787775877	-9847.800164905231	818.7797263546555	2.366605055550912	6.555755596781005E-5	0.438826683475018	7.086071917789369E-5	7.945390308543548E-10	0.43789798950327086	-706.1567189301409	4054.722044202156	4164.433033541573	976.2513398127045	786.1240042117747	5.291327259835354	25	26	11	16	3	0.1923116675982708	0.3028118121764364	0.31750873755267855	0.18736778267261522	
1950000	-10620.2733417093	-9847.197002801342	-773.076338907958	-9847.197002801342	1126.0853573914326	2.5975107226244765	4.844102278818175E-5	0.3891161318272498	5.185232922028774E-5	3.8248189230130957E-10	0.3931161669589648	-730.6134199301079	6418.14145849714	7139.170391394541	2229.8384499633394	1124.1870117738079	2.4770317535025974	1	50	6	21	3	0.18848698879193604	0.3109461303219407	0.3001769896095278	0.2003898912765964	
1960000	-10629.508684327206	-9840.002049895425	-789.5066344317806	-9840.002049895425	1266.0473569317564	2.7953399685887748	4.4044971490535845E-5	0.41127371157167497	4.79947316998636E-5	3.7397518022670603E-10	0.43162872199683366	-744.4365226538241	14110.918603853874	6701.505882025685	5539.082424191804	1553.4953335208559	84.0191372953276	8	27	13	30	3	0.18973941142891101	0.3153620957667163	0.29450860152777725	0.2003898912765964	
1970000	-10620.400240821284	-9866.47864716567	-753.9215936556146	-9866.47864716567	848.3223275021957	2.7953399685887748	6.970047520323936E-5	0.3885838641148361	7.29958003926705E-5	8.761391533244932E-10	0.41598392391576516	-712.0567767151698	2715.709730070053	5140.748903934607	3374.9458489162766	1099.0579247160424	47.864507853258495	7	35	11	26	2	0.18973941142891101	0.3153620957667163	0.29450860152777725	0.2003898912765964	
1980000	-10617.427151961696	-9847.440861041987	-769.9862909197093	-9847.440861041987	928.4781416351343	2.7316173371139776	6.436804230642994E-5	0.5084921549227603	6.115600633224391E-5	1.2116714331988056E-9	0.5865123795504749	-724.0725598229	6801.041513701216	3515.9314831861657	11056.257250539902	1197.3515896170927	65.59894475043498	4	31	13	30	3	0.18805625646987925	0.3223094900480199	0.2914026378528113	0.1982316156292905	
1990000	-10628.899288611103	-9828.768319220833	-800.1309693902697	-9828.768319220833	1673.6600446891928	2.6783343007715477	4.501433791160512E-5	0.5488449707604476	4.0576305087118945E-5	6.171679471425983E-10	0.5877052044233394	-753.9244792721925	7564.978886635806	7089.534110267877	10778.203699435468	1816.1280393874265	117.94987133935645	8	12	22	37	2	0.20356175943111027	0.29963964844952	0.2985669764900801	0.1982316156292905	
2000000	-10670.11470616256	-9844.654263583943	-825.4604425786157	-9844.654263583943	2021.7577770072903	2.6124125250952757	2.9939220051268117E-5	0.4437647877492802	2.8484971770088752E-5	2.1426145279242683E-10	0.5187556831090954	-781.4676795587483	16733.09107235333	5032.058699973076	1067.0985194826687	1582.1454063186643	134.14227117139635	44	8	15	12	2	0.18908040447427235	0.31876731277767	0.29111237756516917	0.20103990518288947	
2010000	-10639.665003451804	-9836.963939632395	-802.7010638194096	-9836.963939632395	1667.1593909003777	2.596322740345188	4.080183903285453E-5	0.46876459009158683	4.090978343696503E-5	3.611078879023756E-10	0.4755120860928557	-757.0665045372679	10661.484676749806	7678.3228579058505	4672.388015765892	1537.1406546910073	1553.6010213191705	26	19	5	10	21	0.18908040447427235	0.3262898090801152	0.29111237756516917	0.19351740888044427	
2020000	-10625.209924319635	-9841.249535806086	-783.9603885135502	-9841.249535806086	1102.7907369341133	2.596322740345188	5.7730734086327964E-5	0.41967890776503036	5.724974917863089E-5	6.65932848395855E-10	0.4639841782447889	-734.4994946807378	6341.664799104895	5722.710038937003	14854.212732385977	14997.017523449176	973.74910314101	15	11	8	12	35	0.18908040447427235	0.3153823251041582	0.28746398725625244	0.20807328316531798	
2030000	-10646.150818007074	-9845.719166679033	-800.4316513280412	-9845.719166679033	1244.0200110187347	2.601055939089737	4.6134861209967485E-5	0.5408753132592181	4.669337009298693E-5	8.334675403245399E-10	0.653855391119086	-752.0011223035391	8254.502696130707	17980.40393916102	10335.644156474209	2719.7998871107006	1327.22908599077	3	8	28	18	24	0.18908040447427235	0.3153823251041582	0.28746398725625244	0.20807328316531798	
2040000	-10704.541770725318	-9850.430003296713	-854.1117674286052	-9850.430003296713	2591.686498857155	2.600476481046335	2.2073561417532147E-5	0.5508194027606315	2.1915481907402515E-5	1.7631263046185688E-10	0.623073354313494	-800.7052045230979	8136.311549522301	20640.619958167175	49739.48758066742	9818.98157447148	3317.839576719673	5	16	12	5	43	0.2065760197510207	0.28268652337447064	0.3088774815776477	0.20185997529686192	
2050000	-10654.211604650029	-9838.218943114474	-815.9926615355545	-9838.218943114474	1553.7202923265233	2.449556955139413	3.453921224478919E-5	0.5482046063521808	3.638098282071871E-5	4.0057610071961066E-10	0.5897679980769326	-766.9733891258343	11073.917648038778	16451.33192066846	14700.11170736395	3013.233819577556	1769.0973912592858	3	26	5	22	25	0.19367415196065452	0.28900742518751704	0.3207702489718018	0.19654817388002765	
2060000	-10704.128395225702	-9845.031586726142	-859.096808499561	-9845.031586726142	2524.5346537083665	2.39695408471453	2.0525717314399384E-5	0.6245362933835094	2.1346031048032708E-5	1.5718266147814382E-10	0.63019081864942	-807.7901223631249	21598.666139945468	22658.41086735204	18222.80155639604	5882.824338542616	2957.2367374415426	6	22	10	3	40	0.20800628881683875	0.2901323819345327	0.3084814645056665	0.193379864742963	
2070000	-10679.706992151461	-9857.312239208179	-822.3947529432833	-9857.312239208179	1800.324002324206	2.39695408471453	3.048610362424382E-5	0.6136992028639499	3.329987569700843E-5	2.6654422982661577E-10	0.5534570317203467	-773.1573297334061	14111.83316104431	17769.930786916346	21283.899271921156	2005.0981481760157	220.85047765743332	18	13	12	35	3	0.18511114584276184	0.2901323819345327	0.3060263710674659	0.21873010115524052	
2080000	-10657.007593898665	-9841.319063266976	-815.6885306316884	-9841.319063266976	1870.437396951292	2.39695408471453	3.5959072689868155E-5	0.5389725910861113	3.523862866502415E-5	4.056254488340923E-10	0.5700706732083751	-768.3341434709998	3488.1244135817005	10078.580983576863	14191.484905491247	2581.151564165531	179.47484569673685	2	36	4	36	3	0.18964105394952643	0.30229304239802013	0.31504526873181127	0.19302063492064314	
2090000	-10666.738675496108	-9833.7423300723	-832.9963454238072	-9833.7423300723	2247.254697795642	2.6872821217132685	3.215255864192972E-5	0.5106583602698209	3.1883908051454036E-5	2.4564394241769856E-10	0.49560302174961457	-784.7733792190426	3337.44496590079	14639.61595098926	7234.639306246349	2087.236573721591	1751.4893123982017	2	42	9	14	14	0.19169511891677626	0.29588448692939595	0.315910986750419	0.19650940740340983	
2100000	-10638.381563639847	-9843.257266136598	-795.1242975032499	-9843.257266136598	1785.3192204155228	2.504748415208064	4.171951723180768E-5	0.44827928607102974	4.237448931498422E-5	3.6659457925670166E-10	0.46944491519503767	-748.8195691909672	12914.027752307336	9879.109187523083	1279.0858465917236	3123.7160763823426	192.61993321603106	15	26	27	10	3	0.19992617094179724	0.289929150920248	0.30393531884145486	0.20620935929650092	
2110000	-10645.909939829386	-9850.940363540436	-794.9695762889498	-9850.940363540436	1475.0703809221568	2.551452082849046	4.528419066332555E-5	0.49174549166094994	4.4479012620269825E-5	5.91281352063477E-10	0.5466723971687738	-750.0329187687524	8436.33535828679	12795.682102564491	1424.671809512752	699.0188625181671	1202.0256099130445	2	36	38	1	4	0.19992617094179724	0.289929150920248	0.3069575260709168	0.20318715206703894	
2120000	-10667.72658866334	-9854.631277525417	-813.0953111379225	-9854.631277525417	2546.105576750308	2.5849270510226403	3.955520113252377E-5	0.49314663693315386	3.6991283167401235E-5	4.0557123640533834E-10	0.5258849073121786	-767.2811060653119	8663.241957129925	9814.153937394514	1636.3282015065738	2205.979703852843	2150.9473714017595	17	27	9	22	6	0.19992617094179724	0.3144176440870613	0.3069575260709168	0.17869865890022565	
2130000	-10647.444140541198	-9851.382538087244	-796.0616024539543	-9851.382538087244	1767.7493985570138	2.50637248738871	4.94637693335984E-5	0.5367483366873225	4.76866367615103E-5	7.472105738254083E-10	0.5850799214141355	-749.1483915691033	6842.868993876643	5487.920685427408	12625.105858330606	1455.7318803254534	1173.0322765035955	11	8	17	40	5	0.19992617094179724	0.3144176440870613	0.2915498331979481	0.19410635177319438	
2140000	-10668.411618894777	-9852.511625645422	-815.8999932493557	-9852.511625645422	2622.119879455639	2.5544306895298408	3.353522237591416E-5	0.46960988080517924	3.193352314357696E-5	2.770890896530358E-10	0.5114914245044901	-771.5507232735571	11582.066739332095	4511.967015230635	999.4259524734534	1302.731389031724	2025.6905273835532	39	5	7	10	20	0.1927728975570739	0.30319642342850556	0.30992432724122715	0.19410635177319438	
2150000	-10684.230310409033	-9850.790196704846	-833.440113704188	-9850.790196704846	2380.5742017925772	2.6923124158592198	2.742723020199939E-5	0.4624999755449813	3.0189589344462587E-5	2.1435893083937652E-10	0.5033765050193227	-787.3055172653367	20881.273881773715	3799.2858014019907	4304.848832656534	2339.366529293404	744.0742561276077	36	8	23	10	4	0.1927728975570739	0.3072591808285936	0.3058615698411391	0.19410635177319438	
2160000	-10686.564477724212	-9832.350674320043	-854.2138034041689	-9832.350674320043	2826.6707448010243	2.8057861995343005	2.103726736458414E-5	0.6150837261690796	2.3588452193084184E-5	2.1174753506822068E-10	0.6712213402379646	-807.8949146557017	14578.822556624113	3189.5156329658316	2418.972649951537	3782.705797792771	895.7957396645377	40	7	1	29	4	0.1806871404447738	0.3202598697625953	0.3017307408271831	0.1973222489654488	
2170000	-10677.742181768364	-9828.135525034153	-849.606656734212	-9828.135525034153	2631.7694903972406	2.659331650159014	2.240580961962869E-5	0.6350350143718465	2.2507442036017493E-5	1.9279732167554687E-10	0.6411849674509388	-802.5946046387387	12555.371041648177	8613.058023605123	1762.9701591884143	3785.584634764713	154.5170107646903	45	1	6	26	3	0.18095419229739432	0.3202598697625953	0.3017307408271831	0.1970551971128283	
2180000	-10823.757289551306	-9844.847409769689	-978.9098797816175	-9844.847409769689	11533.498577830827	2.659331650159014	5.000652305966773E-6	0.5593281168645219	5.56276085241614E-6	6.8938996202895406E-12	0.4934052241242074	-926.5962020521836	86350.07003251319	15252.506999649542	23131.142079062298	2375.5818735422968	724.5566991195963	46	25	7	1	2	0.18659019293960716	0.3202598697625953	0.30849185061203216	0.18465808668576641	
2190000	-10830.359177361242	-9870.718209864262	-959.6409674969809	-9870.718209864262	8355.512652374544	2.743512792777307	6.677418505611022E-6	0.5756900482323412	7.097507419330965E-6	1.5389458297374466E-11	0.5912358646280194	-907.405384999353	52218.7840951634	14425.099457389637	12166.96771038623	10333.926359210223	2072.6066826547544	49	13	4	12	3	0.17628397942651744	0.3202598697625953	0.30849185061203216	0.19496430019885613	
2200000	-10825.136623146143	-9834.983632872314	-990.1529902738287	-9834.983632872314	13093.32236934212	2.798322016852329	4.3610950742455025E-6	0.5728383117448852	4.710735516501434E-6	6.883936111591864E-12	0.5992076031119317	-933.9488147222509	85561.25678152633	68934.10806276125	7897.795545148131	17886.64766005902	4913.172193220219	2	41	8	27	3	0.18628482877664707	0.3083698501451178	0.31038102087938	0.19496430019885613	
2210000	-10733.535713624182	-9830.75502307942	-902.7806905447621	-9830.75502307942	4757.84682575518	2.511545537179091	1.2019198329441242E-5	0.6406376609688949	1.2183956766828253E-5	7.426954518720671E-11	0.6974123920032329	-849.937330638483	34853.68423716308	20993.089996992578	33621.46587722099	7038.493766450336	226.6303618792702	28	7	3	40	3	0.19050490798014613	0.30414977094161877	0.31038102087938	0.19496430019885613	
2220000	-10692.908268150995	-9839.65248301651	-853.2557851344844	-9839.65248301651	2649.139944586652	2.511545537179091	2.2220005117403714E-5	0.5003064612853458	2.1987038638924445E-5	1.360917657340217E-10	0.5402783453904387	-807.1156996581942	20876.425092938425	5815.760631620202	4998.112911003043	2179.202369531589	79.91065174370341	38	15	13	11	4	0.19068343788273437	0.3039712410390305	0.31038102087938	0.19496430019885613	
2230000	-10655.29367591156	-9825.95355585226	-829.3401200592997	-9825.95355585226	1734.9381771110409	2.8178282001895627	3.1202056284438357E-5	0.45894862581328877	3.409456098527313E-5	2.2660189332690397E-10	0.47233929664442365	-782.7076776874592	14509.813981983576	14847.348037525895	3713.365493217891	1356.8901593403987	1438.3218575023304	39	6	12	22	2	0.1903296024519052	0.3039712410390305	0.31038102087938	0.1953181356296853	
2240000	-10608.57611127007	-9835.99837253986	-772.5777387302097	-9835.99837253986	1011.7658004415126	2.6671444600755057	4.899340714521843E-5	0.7522439099858791	5.4218134661935806E-5	1.5325058652172896E-9	0.7916361145875855	-728.7346827171126	11115.87148205072	6564.179066579568	873.9209898294363	1085.73091921282	23.766151548796945	40	8	26	4	3	0.1983782098509574	0.3039712410390305	0.30233241348032786	0.1953181356296853	
2250000	-10593.16007898985	-9837.566305333668	-755.5937736561806	-9837.566305333668	870.2346148304007	2.3909467782407923	6.34599185690464E-5	0.608809894305021	6.76665306052237E-5	2.0133897679624637E-9	0.6939591720808966	-713.1559774773682	4164.517877933482	7227.768095834431	1191.0241961678257	1023.9860920638787	16.30185231238394	16	27	20	15	3	0.1924168998032672	0.2938368324973428	0.30233241348032786	0.21141385421906314	
2260000	-10586.381823805548	-9837.014792994547	-749.367030811002	-9837.014792994547	872.2090729272361	2.7800074039483498	6.43237908347779E-5	0.6049149713628986	6.965405004817853E-5	2.461864674406604E-9	0.7029779730624222	-707.3341122298347	5431.397842824812	6103.014614513596	1382.4975037521508	781.566913007643	64.21279242592435	1	45	10	22	3	0.2020780926662437	0.2938368324973428	0.30233241348032786	0.20175266135608663	
2270000	-10564.043822425756	-9846.758275410655	-717.2855470151014	-9846.758275410655	600.7881729802482	2.7800074039483498	1.0758556825207004E-4	0.5811709309375213	1.158898325590848E-4	5.085673446150947E-9	0.6503426910335983	-676.7163572255188	2758.9958351049936	2544.4670459866434	2543.618903642901	747.2813901521187	47.48026736149996	33	8	4	33	3	0.1856832881275292	0.31023163703605733	0.30994403215380106	0.19414104268261342	
2280000	-10554.493481663356	-9844.403137547393	-710.0903441159625	-9844.403137547393	545.6200829397766	2.4298966820158543	9.651174675595747E-5	0.6339682174547815	1.0725569153087623E-4	4.128231984779674E-9	0.6299683589818792	-671.4873634355185	3435.764659182906	2341.6949841067462	527.3655413854553	474.0530811227628	62.89615752137244	40	2	10	26	3	0.17854189999154393	0.31574978698908474	0.30994403215380106	0.1957642808655713	
2290000	-10565.352061937567	-9846.9675667481	-718.3844951894658	-9846.9675667481	544.9163882942574	2.5484382084844417	1.107348563131473E-4	0.6967719785631057	1.0819253326915711E-4	6.652311454313881E-9	0.766798868074049	-675.6076071109696	10743.463932668607	2210.545103572575	2862.1741596597617	581.0918897760191	22.26068127877714	9	19	16	34	3	0.2038419535102299	0.29044973347039876	0.30994403215380106	0.1957642808655713	
2300000	-10566.161443076659	-9849.267362433005	-716.8940806436539	-9849.267362433005	517.6633739816427	2.6770435837284476	1.0363196222073907E-4	0.5618790352900397	1.0905151836734473E-4	3.0953374925929577E-9	0.5601428853368762	-675.4171441856971	7504.620407895392	4334.554701128103	2126.3154627268045	454.30744484990066	69.02521076658518	10	26	12	30	3	0.19985483977576085	0.29044973347039876	0.3139311458882701	0.1957642808655713	
2310000	-10574.769197181151	-9838.788182174765	-735.9810150063861	-9838.788182174765	729.2645004209791	2.66078315531826	7.956141540761946E-5	0.6878604041712549	7.887091572470744E-5	2.480320595854521E-9	0.7049361067977221	-695.9864921887041	4707.058016645792	2247.4519413893213	840.7666598434328	674.3161671403419	2.272714887593823	38	16	16	8	3	0.18517834928664673	0.31218211060231843	0.3070392256582486	0.19560031445278725	
2320000	-10594.1107585849	-9824.97411040643	-769.1366481784701	-9824.97411040643	956.4578939041786	2.513968454271506	5.883173473918843E-5	0.7324144722729469	6.098321719473817E-5	1.653621372895903E-9	0.6967168828276336	-723.1671642648377	5870.07610152512	9585.238805894125	8085.564230690376	1391.257835709662	18.057454233728603	9	6	26	37	3	0.18517834928664673	0.30602458609056604	0.3070392256582486	0.20175783896453964	
2330000	-10607.350245003618	-9853.556709133969	-753.7935358696492	-9853.556709133969	920.3682024281972	2.086139661657047	8.010398597588713E-5	0.5574338115768991	7.844732702371223E-5	1.8348151771449699E-9	0.5657012985613927	-711.6250729959667	4743.637699409325	4701.720061190042	2352.3111547988656	755.0488864958172	590.6416236702867	39	6	5	30	1	0.2049427910860098	0.30602458609056604	0.29448168262840424	0.19455094019502095	
2340000	-10613.87989478029	-9851.248606019677	-762.6312887606135	-9851.248606019677	1068.1810135613064	2.5730056406913264	7.394965917045857E-5	0.5127367728045864	6.662435203729796E-5	1.3516622527419418E-9	0.5445239853636319	-721.3783980951284	6712.201105052445	1333.3929773802142	1145.4065239623724	1359.4141071714782	135.1404640902932	41	26	1	10	3	0.20438187874723213	0.3034178413072659	0.2970884274117044	0.19511185253379862	
2350000	-10620.010783643651	-9854.506993015193	-765.5037906284581	-9854.506993015193	1042.8199495666893	2.7209373087703472	7.574168788576885E-5	0.5611563751594689	6.501942608097575E-5	1.781075660369061E-9	0.6269378697224702	-723.0576704982437	5170.032091199289	1154.026891095555	2695.8718622920983	960.0971551391622	534.6318194254745	42	34	1	1	3	0.19755491761160285	0.30901466447627246	0.2970884274117044	0.19634199050042137	
2360000	-10671.394883982577	-9850.64202614115	-820.7528578414269	-9850.64202614115	1855.2267634082261	2.848430804577967	3.8502989618785415E-5	0.5962669963839111	3.607821994472586E-5	4.829199191428399E-10	0.5979860099085191	-773.9002497582114	12297.651009956191	2606.943266344728	5821.326012410918	2845.93292868057	1064.6741796530525	43	18	4	14	2	0.19755491761160285	0.3082069045015826	0.2970884274117044	0.19714975047511124	
2370000	-10664.666052041963	-9837.194345430018	-827.4717066119454	-9837.194345430018	2320.631368090532	2.7035370134537695	3.524127623348981E-5	0.6099287420418401	3.3429284334385194E-5	5.585072981602055E-10	0.6884106367603791	-778.8240862459099	9906.55829175438	11464.713517851036	14617.087740173352	3028.0394248307152	1329.0684125297182	4	8	24	37	8	0.19586520592467183	0.3082069045015826	0.29294434799955815	0.2029835415741885	
2380000	-10731.078603858825	-9845.732218681052	-885.3463851777732	-9845.732218681052	4151.307121384244	2.786247168374258	1.6469529671643315E-5	0.5203920789140488	1.7403621832217133E-5	7.838652358626394E-11	0.524869772649903	-834.6299688776928	27562.584275695728	19362.45144577802	6233.895100573628	9296.182988018483	637.5352448041493	9	32	8	29	3	0.1870464186609627	0.29986252409918734	0.3190666231752999	0.19402443406455114	
2390000	-10773.234306193732	-9835.832806854789	-937.4014993389422	-9835.832806854789	7467.643562610275	2.5921440637032065	8.812176526644301E-6	0.7190139821548452	9.690927283588634E-6	3.571782885239568E-11	0.6869158932594562	-883.8519047393182	34084.75455469627	42384.31816765018	11878.979767321596	4534.711093639168	8069.639136494051	17	23	20	20	1	0.19480742430243225	0.3065413371916683	0.29441348966181874	0.20423774884408177	
2400000	-10784.355777185805	-9846.17918998318	-938.176587202625	-9846.17918998318	9395.284823809128	2.4671426161044208	8.592007705631585E-6	0.5087912148754531	9.477380687225418E-6	1.911523352850948E-11	0.4922388315487722	-882.9273529396137	49635.13136877251	90129.4431652457	23043.808062426775	13278.237701563421	3327.7591303529157	20	3	27	28	3	0.19480742430243225	0.3065413371916683	0.29441348966181874	0.20423774884408177	
2410000	-10828.044733702705	-9848.597509568945	-979.4472241337612	-9848.597509568945	22774.615156386993	2.617249382010627	5.681822230378952E-6	0.4886600183809374	5.51896217520521E-6	8.315988691850697E-12	0.49304192907889544	-924.2110707980047	112013.47773731852	28780.89884913659	19637.704864612442	11660.902116779449	13649.287910086288	26	15	16	22	2	0.19480742430243225	0.3065413371916683	0.29441348966181874	0.20423774884408177	
2420000	-10795.308334354535	-9822.801591538602	-972.506742815933	-9822.801591538602	19584.311152518407	2.3876684599526437	6.4777975856721165E-6	0.6304241908838354	5.941041574601815E-6	1.53028294736362E-11	0.6273682695631904	-914.7244392049238	62737.52841594279	131972.62946535845	33061.0376214726	20068.22360840758	9224.909484033029	20	4	20	8	29	0.19643875150486187	0.3065413371916683	0.29441348966181874	0.20260642164165216	
2430000	-10787.60447878206	-9857.319897895837	-930.2845808862216	-9857.319897895837	11928.979520151637	2.8330771874369254	9.520532322391137E-6	0.4998701378308994	8.831642448652724E-6	1.941187686936551E-11	0.4798093554773313	-875.697359416228	43933.6011111061	94332.6335884068	9979.311520422545	8355.453980450638	4514.6240917434525	15	10	21	26	9	0.19643875150486187	0.3219110290146711	0.2981225206498869	0.18352769883058126	
2440000	-10742.849280941637	-9839.349357581457	-903.499923360179	-9839.349357581457	8673.810482101557	2.464040803920034	1.2759567504899203E-5	0.521534946740477	1.233501310182965E-5	5.72868958224526E-11	0.5882256585118003	-847.9521560347175	36236.31449963735	56731.218993736744	73690.56251052742	9945.961260267355	3704.669998071169	18	6	1	46	10	0.18547701885955825	0.32273428735233595	0.2989491943899635	0.19283949939814346	
2450000	-10736.96756421144	-9847.79161416284	-889.1759500486011	-9847.79161416284	4658.132478977943	2.723676758272916	1.790371388640083E-5	0.6182050729185803	1.713882424406586E-5	1.6449553860768524E-10	0.7417268859859028	-835.8736122791631	31602.570081612266	33633.002096977274	35524.4632268717	6693.361468936094	2083.661418758417	1	12	24	35	9	0.18547701885955825	0.3103604794859313	0.30976592327779323	0.19439657837671834	
2460000	-10742.443409898231	-9847.76773382072	-894.6756760775124	-9847.76773382072	5543.529024729324	2.7808322018616103	1.488609721677829E-5	0.49718863408256564	1.4868436814804992E-5	7.085402092601343E-11	0.5727213931372098	-843.1337297475902	40467.72826561544	28216.669410226325	5378.448258897685	8466.983662056402	1081.8045642871964	7	35	22	14	3	0.18547701885955825	0.3107085011121142	0.30976592327779323	0.19404855675053548	
2470000	-10721.054709045784	-9831.69510320987	-889.3596058359153	-9831.69510320987	6801.53579131744	2.504485418580792	1.6385761895324662E-5	0.5311282961026565	1.6020519684559077E-5	9.149827745220174E-11	0.6054223156839457	-837.9330476578789	62438.59277940878	22896.54531404013	3974.965113492155	3908.2498363722916	5281.694945194165	2	47	13	14	5	0.187324603972202	0.3107085011121142	0.30791833816514946	0.19404855675053548	
2480000	-10701.139267233859	-9854.38287459589	-846.7563926379671	-9854.38287459589	4034.279204188901	2.6215460016863883	2.4914521665749144E-5	0.518741908578719	2.5350502379459515E-5	2.223476839897441E-10	0.5712534209141545	-799.1218852748199	23805.358487415797	13161.992071727083	3194.2177920534054	2968.018995756496	989.9488733823134	4	44	13	17	3	0.187324603972202	0.2980051876017137	0.31398858790318646	0.200681620522899	
2490000	-10652.868786258994	-9836.506018443484	-816.3627678155094	-9836.506018443484	2274.224105100842	2.4999791660540303	3.762202734692579E-5	0.5827561063866009	3.898324216461226E-5	6.827580766310209E-10	0.6544725230400019	-768.9094452106579	10682.48507935825	10893.740224572555	5947.651039812533	1631.0165890902056	2659.2227945799227	2	33	14	20	12	0.20002962362218102	0.2980051876017137	0.30128356825320746	0.200681620522899	
2500000	-10663.821664929836	-9845.474420353643	-818.3472445761927	-9845.474420353643	2259.0917288809933	2.4999791660540303	3.806268074623706E-5	0.5982253687986155	3.715302488826703E-5	4.853183789580713E-10	0.5826921677502279	-772.1828552502359	13382.955762137586	4151.278752357379	3436.344204328181	1205.681483899105	2417.1670939065143	39	17	2	17	6	0.20002962362218102	0.2980051876017137	0.29795212062749	0.20401306814861647	
2510000	-10602.341331759722	-9828.712192462413	-773.629139297308	-9828.712192462413	1245.3926282394143	2.4999791660540303	6.52460442132526E-5	0.6732405259089288	6.549598356459797E-5	1.847299585669415E-9	0.6793687648101693	-727.5403591245998	8518.149234910255	10470.616431850754	3980.993690970003	1596.6092375977296	1129.1124643696864	20	5	30	3	23	0.1996520345889747	0.3022891869330975	0.2983297096606963	0.19972906881723265	
2520000	-10591.89634660833	-9827.005998527313	-764.8903480810167	-9827.005998527313	1098.6872266364267	2.4999791660540303	6.610493971724308E-5	0.5746231731774756	7.16408566516128E-5	1.6765851532221456E-9	0.5999003933088026	-720.0053664591544	8828.274152491884	9013.313603925466	4042.7222265576906	920.9590280568382	700.7690428830236	2	21	29	28	1	0.19982900071813472	0.3022891869330975	0.29815274353153626	0.19972906881723265	
2530000	-10568.947802098333	-9837.690610937469	-731.2571911608655	-9837.690610937469	784.2762773811226	2.5059594786104316	9.912215066779015E-5	0.5215092419243057	9.711609217775261E-5	2.3119059754583764E-9	0.5287951662176323	-690.559284554826	4555.90858907605	2888.4602639892905	474.18080768309267	800.1742000097222	569.4555376579538	21	29	17	8	6	0.19982900071813472	0.3022891869330975	0.31360515551010737	0.18427665683866157	
2540000	-10576.550551685232	-9855.667256791092	-720.8832948941402	-9855.667256791092	884.7520252951939	2.7529260167906675	1.0658254091968683E-4	0.6017562557362225	1.0358551798613922E-4	3.5448254375468578E-9	0.5848366876922986	-679.99843985641	5538.4167168096565	2860.5955409262633	382.1827117194145	495.75964187755136	685.4328440005563	11	39	10	9	12	0.18515526244623723	0.308806229464804	0.3217618512502983	0.18427665683866157	
2550000	-10610.834737938692	-9852.903001651583	-757.9317362871096	-9852.903001651583	1205.9118575339633	2.7993544907095314	7.917199489381813E-5	0.511436901049974	7.166826885415909E-5	1.5083701320027838E-9	0.5373841498369364	-716.1700845803192	5641.47188410258	3307.121180043477	726.8406876517596	1000.2447308072017	792.5001702906532	33	19	8	5	16	0.19241696037599854	0.3026224072758426	0.3198832194106495	0.18507741293751045	
2560000	-10611.951220001767	-9865.928745450621	-746.0224745511465	-9865.928745450621	1081.4554747732307	2.5066014613873504	7.956585353179472E-5	0.3718515146249627	8.264754760662103E-5	1.0598521041371762E-9	0.40041902046787153	-704.5784628469082	4555.497063554766	4377.597322395343	1718.7492335367158	996.5064656502005	632.4196217463799	9	34	12	15	11	0.1950266450446112	0.30612335564795523	0.3190269111968682	0.17982308811056646	
2570000	-10631.172991320334	-9846.2210741831	-784.9519171372342	-9846.2210741831	1571.7455898703215	2.5066014613873504	5.382210731596553E-5	0.4654183612324864	5.1165955597547356E-5	8.19703081751179E-10	0.5287207539107031	-739.6621539585198	1593.41238460736	7744.471336556225	5452.183838490417	1504.8373059049975	284.29124025562635	3	40	8	27	3	0.1950266450446112	0.30612335564795523	0.3035745376506493	0.19527546165678542	
2580000	-10594.932338709314	-9840.540372988064	-754.3919657212491	-9840.540372988064	1081.7516483902089	2.7684668422190932	7.705311816020696E-5	0.4610486384295221	7.691892774401564E-5	1.655644537079584E-9	0.522792184493654	-711.4510098206225	5278.418811241032	5170.910358571897	3144.725263651091	761.7090232881421	768.1371028239854	6	41	7	21	6	0.1936063913102197	0.305167864245874	0.3035745376506493	0.19765120679325818	
2590000	-10620.066605706386	-9866.667427721402	-753.3991779849836	-9866.667427721402	1193.3368464652967	2.5337932128815126	7.632658063272319E-5	0.3955235363429916	7.45358626331176E-5	1.0854725911652377E-9	0.4374957154469926	-711.5478527361812	4750.867336329954	4274.77220657563	1806.3500694767088	894.1987524724512	943.9732075931236	25	26	4	3	23	0.1936063913102197	0.2878568099983548	0.30380252063960017	0.2147342780518265	
2600000	-10606.598158165036	-9853.101924695824	-753.4962334692117	-9853.101924695824	997.615915645649	2.5324957797206142	7.738362636677664E-5	0.4525798119383727	8.153171708166953E-5	1.2510216522744888E-9	0.46788951663306666	-709.6562794230177	7162.246177839518	5644.512653884918	4710.818569519544	629.2391491544882	747.7794323098789	16	10	26	10	19	0.1920998131985319	0.2928879098591	0.31146228210007126	0.2035499948422979	
2610000	-10661.315968997365	-9839.53592121188	-821.7800477854852	-9839.53592121188	2081.380551618759	2.5324957797206142	3.0381034924922813E-5	0.6329602646848799	3.426746800178884E-5	3.9007322202466703E-10	0.6276564817893635	-776.2096998278984	10994.596768295845	3037.7747871165097	1416.2498895933911	3193.809601552251	1246.9581969591952	53	3	11	3	11	0.19258532582911908	0.2928879098591	0.3136808937248286	0.2008458705869534	
2620000	-10659.283426750031	-9853.146112268543	-806.1373144814877	-9853.146112268543	1888.4044719460092	2.366399857695481	4.0374145518064826E-5	0.48650173304308736	4.326345043927995E-5	4.93386782760755E-10	0.5325162947674438	-761.9508865432634	12020.231826458747	857.6685743299815	2447.823805032712	1247.7990244392022	768.4798906462447	48	2	21	5	5	0.19258532582911908	0.3053325338006477	0.316963519985506	0.18511862038472837	
2630000	-10634.773928619605	-9842.454761465237	-792.3191671543675	-9842.454761465237	1167.3443786558157	2.717978624124335	4.863020444799996E-5	0.4055420363012971	4.897415924583878E-5	4.793244533720911E-10	0.4669876223993781	-745.9886217696207	7625.57711219522	13077.74675894321	8931.971963232296	1150.8698510384247	925.1643249166591	40	2	5	32	2	0.19258532582911908	0.30675024464839895	0.316963519985506	0.18370090953697712	
2640000	-10714.865701789124	-9853.519896893511	-861.3458048956136	-9853.519896893511	2586.0259393851347	2.4874347446859657	2.1346424403076147E-5	0.43989443185564	2.3305630636112963E-5	9.989736376147651E-11	0.4526955966806653	-811.7539398855683	17513.477861025538	12473.089110683284	15703.719246773278	5782.114230038139	2412.578604621298	37	1	13	5	25	0.19258532582911908	0.30675024464839895	0.316963519985506	0.18370090953697712	
2650000	-10623.298701085985	-9839.865558605628	-783.4331424803571	-9839.865558605628	1229.0777707814993	2.691927283429844	5.0779220519703344E-5	0.4278458730712999	5.377411853378739E-5	6.548141395383333E-10	0.4803072598124949	-736.9059548376852	9329.872560619942	5145.132103155992	8542.810952739743	3603.605133541275	910.9792082824458	28	8	3	18	24	0.19258532582911908	0.30675024464839895	0.3060023811119876	0.19466204841049553	
2660000	-10664.694257717492	-9854.252451662622	-810.4418060548704	-9854.252451662622	1476.4475380046952	2.590217292398813	3.8523644507411725E-5	0.41466243670007	4.2896255581237466E-5	2.978667367999722E-10	0.44534352848771347	-763.5288979850552	11779.972968289227	8965.98003692205	8491.554346067296	1685.9139012877051	2016.464866682607	13	33	4	29	2	0.19707850686721437	0.3048788960550888	0.3060023811119876	0.19204021596571041	
2670000	-10626.384201373852	-9843.215044236484	-783.1691571373685	-9843.215044236484	1246.9005477612502	2.590217292398813	5.04319102883833E-5	0.4138441226078313	5.2850268657959564E-5	6.643549545664068E-10	0.5025052187475095	-740.6494509403973	8549.285194556373	1782.1664109315034	1928.1456684553673	1798.0579985197298	295.9425621860156	48	17	4	10	2	0.19707850686721437	0.31317806166944673	0.2977032154976296	0.19204021596571041	
2680000	-10639.154323586992	-9848.092829729609	-791.0614938573838	-9848.092829729609	1349.8627490869924	2.5693286823806596	4.142230373435642E-5	0.5370657071951723	4.4555462519903226E-5	5.956366278474648E-10	0.5937231746804553	-749.1419261707749	10615.909897328651	482.20007298411963	731.3859141706448	1300.076174863781	234.86988525370984	49	7	7	15	3	0.19266181717003755	0.31317806166944673	0.2977032154976296	0.19645690566288723	
2690000	-10576.379675826098	-9840.285872771135	-736.0938030549617	-9840.285872771135	733.1685829665705	2.8468724583319838	6.516047836644008E-5	0.6299810021333133	7.39985738412256E-5	2.0809761740008874E-9	0.7037868140871497	-695.4278540079557	6272.228446301592	2528.0869515718887	451.6186103798693	757.553385381786	4.870181304943036	45	5	18	10	3	0.19266181717003755	0.3011567420396226	0.2977032154976296	0.20847822529271132	
2700000	-10604.95353231297	-9854.09478762623	-750.8587446867386	-9854.09478762623	799.2953113487398	2.407479848337907	6.513091089278891E-5	0.485289930555968	7.100692061924481E-5	9.906500913143274E-10	0.496340802102778	-709.5779266308349	6563.00429649682	1237.660154874215	410.30033383565836	1292.4456676371956	75.34692796133791	50	6	13	9	3	0.19266181717003755	0.30560535092047075	0.28964727419389974	0.21208555771559306	
2710000	-10620.613616658176	-9835.372036641204	-785.2415800169725	-9835.372036641204	1169.632620068553	2.9431259607777687	4.215974902872527E-5	0.49997561270941343	4.754734033136909E-5	5.50189982429531E-10	0.5408886647556088	-741.4801840193206	10784.297497098743	6917.824286904198	695.7609937339786	1290.9939764548037	154.75962496401567	35	17	15	12	2	0.19406638269774332	0.304200785392765	0.28964727419389974	0.21208555771559306	
2720000	-10635.550505395273	-9846.050454191387	-789.5000512038857	-9846.050454191387	1151.8868617718826	2.749629229788946	4.107439377207672E-5	0.49760584300909677	4.50882055217976E-5	5.361675701366368E-10	0.5435258590380655	-746.542861981246	10149.829550056074	3567.1550523312244	1042.8076912996837	1566.6396122403503	48.42312044324847	49	5	18	6	3	0.19406638269774332	0.3037732024390411	0.31736911643323545	0.1847912984299813	
2730000	-10655.344885764882	-9855.630624244877	-799.714261520004	-9855.630624244877	1456.374076683585	2.8286069577115014	3.513899980536742E-5	0.4755593196904982	3.818336144146E-5	2.767432126423389E-10	0.47028101111226717	-755.0856953368316	9949.347610269057	11765.99783491981	854.3407040356453	1442.4083562870853	119.85647010256092	22	27	3	26	3	0.18338675233090296	0.31445283280588143	0.31736911643323545	0.1847912984299813	
2740000	-10652.533507783875	-9842.1038006347	-810.4297071491737	-9842.1038006347	1990.4096161420714	2.6711176788628084	3.442023309913313E-5	0.5752512860981746	3.448552834738735E-5	4.0673565885028304E-10	0.5889474921268901	-763.3913548517263	11869.143997295485	1420.1939559224088	621.7098999363619	3549.920981345677	201.95142543964997	49	11	8	10	3	0.18338675233090296	0.2962913149257632	0.3125737562936371	0.2077481764496979	
2750000	-10675.006931908934	-9855.03761411079	-819.9693177981441	-9855.03761411079	1746.9477572530675	2.611878659599011	3.747638517189611E-5	0.5641547062487285	3.712799016539397E-5	5.299589352430738E-10	0.6206019164401572	-771.9396275658039	8588.547768740897	18349.11426198315	2264.5464401062127	3325.687690762689	1689.3808509063085	46	6	23	3	3	0.2016011713998703	0.3000425341169589	0.2906081180334741	0.2077481764496979	
2760000	-10594.180143172953	-9829.929264705414	-764.2508784675389	-9829.929264705414	1097.0813600205497	2.729580641879776	6.542082590538546E-5	0.6822186303615335	6.143256809448087E-5	2.514003625053776E-9	0.7542204917442688	-723.6920585294176	3656.633217911239	1530.7546750359522	1496.5721243266635	1016.8367450309048	41.08118350754337	53	8	13	4	3	0.1779292580832478	0.3118336465430895	0.3142800313500966	0.19595706402356733	
2770000	-10695.065829244028	-9834.202088841113	-860.8637404029149	-9834.202088841113	3704.1268615309828	2.4358941105731082	2.035128471174412E-5	0.6844222598949551	1.890927458916752E-5	2.163359052754808E-10	0.7721722541325761	-809.7470098796252	23501.71009124332	14769.213122410943	743.0866781382741	3996.524191546187	253.0248037579173	16	37	10	15	3	0.1779292580832478	0.3172795614835045	0.30883411640968156	0.19595706402356733	
2780000	-10668.641800907482	-9849.388082451254	-819.2537184562277	-9849.388082451254	2362.6647608205435	2.814752844461122	3.6670789374485813E-5	0.6963354888376873	3.447860706823115E-5	6.799821686041237E-10	0.7305786332197681	-771.9305945386315	13926.061862360695	8256.797267657827	1493.6048931665878	2551.1026543507005	2662.2425320212233	34	14	24	5	4	0.18787384843813495	0.31692411058784253	0.3010887258711454	0.19411331510287838	
2790000	-10632.504641698002	-9851.06526986844	-781.4393718295615	-9851.06526986844	1640.7979459272237	2.5700205627731845	4.2062356155349914E-5	0.5569134657582346	4.171220849410987E-5	5.805144566120326E-10	0.5791337964369666	-736.2860903049105	9520.056824504218	5019.656819680204	562.5834258612884	2064.640548541227	105.1269790827196	46	2	20	10	3	0.19730796289760674	0.31692411058784253	0.3010887258711454	0.1846792006434066	
2800000	-10667.49128689781	-9852.69775109592	-814.79353580189	-9852.69775109592	2127.568401121146	2.615383595419727	3.5119198960289094E-5	0.7181860892978025	3.089554837124563E-5	4.3030706977144293E-10	0.6693091086816152	-767.2399504365545	17293.94958702929	8431.679544829061	690.5264028474878	2423.587212006711	114.35251435869999	32	19	11	16	3	0.17964338359293888	0.2964065901562073	0.3216062463027806	0.20234377994807445	
2810000	-10731.737555457341	-9834.844807046924	-896.8927484104173	-9834.844807046924	5037.459304615352	2.7953742743953294	1.51634572904689E-5	0.7349006660649922	1.2864046882504675E-5	1.0464744214310518E-10	0.7538001430873086	-844.111496431892	38642.31677302768	17290.11740977772	24028.909014750036	7894.417050950425	87.33539157084654	28	9	7	34	3	0.17964338359293888	0.2964065901562073	0.3216062463027806	0.20234377994807445	
2820000	-10767.613555425829	-9834.934996399334	-932.6785590264958	-9834.934996399334	7831.27483699819	2.7514949337383916	9.696952859750736E-6	0.5790720802805146	8.56867992314888E-6	3.370813623137623E-11	0.6480808231883675	-880.9994120399334	36262.31462851467	28168.08845002093	12310.077123714773	8115.811493805437	126.8886033987074	36	10	14	18	3	0.17597756664383438	0.2964065901562073	0.3216062463027806	0.20600959689717896	
2830000	-10762.95251915274	-9854.132148436202	-908.820370716538	-9854.132148436202	5808.800010170177	2.79339690137395	1.2270434906776646E-5	0.5654255577600267	1.1784204186550195E-5	5.10370102607952E-11	0.6142162272912295	-857.620982863561	38327.71802342671	23757.509595416468	12741.205277851654	6405.98955285843	276.12092451074386	32	9	10	27	3	0.17597756664383438	0.30766352124672436	0.31640117013769764	0.1999577419717449	
2840000	-10725.735626403546	-9830.32643227882	-895.4091941247267	-9830.32643227882	5488.016223736682	2.565874768267231	1.1918525411035978E-5	0.5284107407272179	1.1720389987202003E-5	4.336706580524456E-11	0.5789711337235727	-844.1124420439393	51499.71161517784	23942.990524667417	8625.188854939977	7300.188423669917	7.270203055191852	28	17	8	25	3	0.192138017943799	0.3052200549130041	0.3002069791541237	0.20243494798907447	
2850000	-10697.10899769604	-9837.948592999732	-859.1604046963068	-9837.948592999732	3248.47868594157	2.790040854720933	2.0302636678931808E-5	0.5347969419593377	1.9914403811482973E-5	1.1920789510399015E-10	0.5571305928739497	-812.1276030253516	9084.882289157415	21262.450042935194	2952.4439964660396	2080.11443151272	74.45173991794378	9	32	1	37	2	0.18928298142362848	0.3187382049580296	0.30306201567429425	0.18891679794404892	
2860000	-10697.177691971	-9834.747716027985	-862.4299759430145	-9834.747716027985	3875.212612738039	2.4332147214840343	1.7570345396136876E-5	0.5158808784181402	1.780155370511124E-5	1.036629633818235E-10	0.5464204581555097	-813.9895380050284	15769.765502569924	25425.733323980385	2254.3891981333577	3524.690743874026	79.78501323300765	3	40	26	9	3	0.19713044625663406	0.3187382049580296	0.30306201567429425	0.18106933311104334	
2870000	-10645.809314135677	-9842.320877907638	-803.4884362280394	-9842.320877907638	2042.9685028062906	2.788474139661584	3.293223006496694E-5	0.5371138332434363	3.2509228186206634E-5	5.133114244933662E-10	0.6796842183856392	-755.0964942897317	3996.7159876561027	16901.81723391911	1989.3987838260543	3760.387346408496	33.55266742924614	11	32	32	3	3	0.19557533901912852	0.3212790365485907	0.30306201567429425	0.18008360875798785	
2880000	-10629.18882755544	-9854.244729460272	-774.9440980951674	-9854.244729460272	1490.2152715541815	2.769907899160961	4.19518575464383E-5	0.5390193732884432	3.997352509683313E-5	6.00125203376565E-10	0.5855991585364068	-728.5910367957833	11010.135739466941	11359.12652092369	1399.820794211647	2863.3688257014037	3.7464441098328254	4	37	34	3	3	0.19557533901912852	0.30635595031927304	0.3179851019036119	0.18008360875798785	
2890000	-10573.100898854293	-9843.20675380361	-729.8941450506832	-9843.20675380361	857.5908738073728	2.553770208720077	8.073420760939292E-5	0.6131962807601585	7.557292562883313E-5	3.6941339834628484E-9	0.7372495323736579	-687.9371290789269	2469.131533902597	6022.039575053047	698.4636368129206	1006.0960416979237	2.527628167926631	2	39	21	16	3	0.18592661881747585	0.2953804649294829	0.32896058729340205	0.1897323289596405	
2900000	-10604.080860614418	-9848.063505473205	-756.017355141214	-9848.063505473205	1098.8033309481248	2.874332534274387	7.17572540198801E-5	0.6731408860358421	6.388991558985873E-5	2.2689142999740504E-9	0.7089065180005506	-713.5817938120833	3902.9120184598432	5278.078899122677	1157.6733445559373	1206.0767067335535	89.96057676505208	22	22	23	12	2	0.18592661881747585	0.28570623304951376	0.32054938634150176	0.20781776179150993	
2910000	-10580.87090415122	-9850.550817789363	-730.320086361857	-9850.550817789363	834.1876680852622	2.874332534274387	1.012764498028507E-4	0.7598140865425443	9.332695219764684E-5	6.045396079413913E-9	0.7903101525620675	-689.2353757769173	5192.931458362141	2909.478961888453	679.4208879020351	817.6345770688306	2.751300651546535	28	22	5	24	2	0.18592661881747585	0.28570623304951376	0.32054938634150176	0.20781776179150993	
2920000	-10666.188047379877	-9836.833245118658	-829.3548022612202	-9836.833245118658	2290.619484778962	2.974377220040807	3.1426295633817205E-5	0.7402332390378731	2.9326110443289846E-5	3.8348263217015914E-10	0.6504973215679958	-782.3935365230179	9916.112436709811	7269.971357680098	3019.5305742684923	4235.713054162002	31.148300610466034	36	6	20	16	3	0.18775339250585169	0.2858862763553311	0.32036934303568443	0.2059909881031341	
2930000	-10697.304788013642	-9843.133487481457	-854.1713005321852	-9843.133487481457	3425.342845179354	2.569606666972382	2.101112651104812E-5	0.6892479580225058	2.0987237104953643E-5	1.7210091588201454E-10	0.6423323947448177	-806.0289533616601	21662.11458048756	2333.7844036558695	2299.3435076007718	5636.516556962774	393.4312782935132	42	2	32	2	3	0.18775339250585169	0.30466028541108964	0.3015953339799259	0.2059909881031341	
2940000	-10717.168925151283	-9843.116572763223	-874.05235238806	-9843.116572763223	4073.1837793500454	2.6764729716938187	1.5555258954263054E-5	0.6544009878887072	1.5952368166329338E-5	9.634743572116524E-11	0.6450992033656372	-826.6510229735454	19052.808997117827	2103.104886252503	4271.473394175398	3876.3817670434887	59.413437429482116	47	5	17	9	3	0.18775339250585169	0.30466028541108964	0.3015953339799259	0.2059909881031341	
2950000	-10654.821158394163	-9848.828242028585	-805.9929163655787	-9848.828242028585	1910.0453696814438	2.6140532827152563	3.312327697337495E-5	0.7118024701428131	3.3988388318221776E-5	5.051873187784457E-10	0.6507828572477956	-758.3614799192458	16847.91939229497	19635.10542130697	1804.8243455956226	2279.3070188507563	29.342155685367175	19	20	29	10	3	0.18775339250585169	0.30466028541108964	0.3175554731656524	0.19003084891740757	
2960000	-10656.240717694143	-9831.516341371094	-824.7243763230491	-9831.516341371094	2416.9317358829153	2.3354157580498778	2.6188422078761052E-5	0.6695885539295279	2.691173730559192E-5	4.0541072960624956E-10	0.7214514182044546	-776.0865666869278	13979.757248204087	17570.53296608752	1495.7561309546015	3853.604950564616	48.879857815425694	33	6	13	26	3	0.20095811076650594	0.3045163855654017	0.3097051708247627	0.184820332843331	
2970000	-10664.007245469742	-9840.275126297724	-823.7321191720177	-9840.275126297724	2139.7983674792285	2.342912759957175	2.6739002669549463E-5	0.5728768820921687	2.8476191790782034E-5	2.400663064793625E-10	0.5581196188694474	-778.6192842265896	11367.809186884067	1366.0659163590528	2391.893590868164	3390.730746383194	223.66214297897926	41	8	12	17	3	0.1870464204201442	0.3045163855654017	0.3097051708247627	0.19873202318969274	
2980000	-10618.624920731663	-9849.876148661486	-768.7487720701781	-9849.876148661486	1287.2525184181704	2.608856384464635	6.423583120874005E-5	0.5078140092818166	6.64862088440093E-5	9.143302753560297E-10	0.48073898290600936	-725.5527134053833	10917.290429522103	2089.5197115327414	2901.963086592073	951.2253906079203	369.4440147000742	40	6	2	30	3	0.18139310929240832	0.3101696966931376	0.31154988889333285	0.19688730512112257	
2990000	-10556.04297518711	-9836.351959487703	-719.6910156994071	-9836.351959487703	651.7760244785127	2.586871330502697	9.954559809962354E-5	0.6424132295689321	9.846597570490385E-5	3.6514510734454672E-9	0.6524127519791957	-677.5345797141432	1850.3631238581318	5736.844203163332	306.2669515714143	794.1702600149256	21.08092233355417	4	30	4	41	2	0.20097232965790146	0.3101696966931376	0.2919706685278397	0.19688730512112257	
3000000	-10564.955549014658	-9847.769193285741	-717.1863557289164	-9847.769193285741	665.8558305002684	2.4856497840735714	1.0579713123716904E-4	0.5294684872925407	9.874681492716349E-5	3.093647236094586E-9	0.5457896927511783	-675.6616405022925	4746.6527434729405	5652.983218269026	394.3704570852602	816.023465493889	69.62034594450341	23	12	5	38	3	0.19707118310408556	0.3140708432469535	0.2919706685278397	0.19688730512112257	
3010000	-10577.260463719473	-9832.73822576395	-744.5222379555238	-9832.73822576395	1072.2673246947686	2.5239068646456517	8.922505636067549E-5	0.657044387087007	7.850664283103808E-5	3.0501218341897524E-9	0.6655720437002771	-698.1988227252463	5485.917053181125	19120.366398762813	1394.0263744057445	1231.9523219381824	174.13467721867423	25	1	11	40	4	0.19707118310408556	0.3140708432469535	0.2919706685278397	0.19688730512112257	
3020000	-10555.368026795559	-9840.78389842499	-714.5841283705687	-9840.78389842499	591.9739921431917	2.6230308836207086	1.2134399095253077E-4	0.6342961060468474	1.1669364962008638E-4	7.324885563816622E-9	0.6990966550804315	-672.6212900926744	4399.486419822538	3373.852856022984	2788.7241067405407	979.0921209303185	28.67883630389013	22	4	8	44	3	0.19707118310408556	0.3130286257070032	0.2919706685278397	0.1979295226610729	
3030000	-10538.19862937198	-9830.844894007934	-707.3537353640456	-9830.844894007934	565.1853492603167	2.7003077471107897	1.0051609939709578E-4	0.5715015672501869	1.0900111748242061E-4	3.1895705221669266E-9	0.5155763253971934	-664.4251453082704	4026.679334617113	4247.437654592716	5239.907342461341	944.7689681000045	6.012519827068746	18	3	8	49	3	0.19341513864828752	0.30358908002327695	0.30141021421156594	0.20158556711687092	
3040000	-10560.919113194783	-9831.07104087784	-729.8480723169438	-9831.07104087784	648.6830256253163	2.523219540444	9.70986108651595E-5	0.5593047793175085	9.185081478182345E-5	2.94805981279262E-9	0.5734729051933815	-687.8107866927741	2465.5126626875663	5855.840464125689	946.0733487178276	1196.195327916621	31.683725913137774	2	30	36	10	3	0.19264391993656646	0.3020060244978771	0.3185783538411087	0.18677170172444904	
3050000	-10553.756469481033	-9838.430986810883	-715.3254826701511	-9838.430986810883	557.5950314930681	2.523219540444	1.1765211485092335E-4	0.6321135752947041	1.1457859254409957E-4	5.9778678983637366E-9	0.6502015015250772	-674.1676215345232	5381.847512690045	2976.6963793525524	1995.8056091271749	714.4460159251134	2.7401174284754943	11	24	13	31	2	0.1843356851093829	0.3118506653129355	0.29367752016866483	0.21013612940901813	
3060000	-10594.222695687473	-9867.586193473708	-726.6365022137655	-9867.586193473708	680.8533402625037	2.492228440605145	1.0965790156167502E-4	0.5076414798843626	1.0650226951531426E-4	3.2293301839423135E-9	0.5387892980065109	-684.7910065678631	4552.597815918431	3546.927947845793	2473.9477145038727	781.4303198086658	604.9766838030309	12	18	18	29	4	0.18453353290704538	0.311652817515273	0.3113591001919651	0.19245454938571788	
3070000	-10550.66727525494	-9838.493551800713	-712.1737234542272	-9838.493551800713	776.0096397352752	2.5599188659119076	1.1268869150641352E-4	0.48861942534808145	1.003227295416664E-4	2.497559846862567E-9	0.4737122497570754	-671.9525584570802	3218.43651350553	4059.3511878673	350.9443436851133	715.2969002147349	141.81652621157536	15	26	18	19	3	0.19061340713495442	0.29657537233908543	0.3113591001919651	0.20145212033399643	
3080000	-10556.977843707638	-9837.136050400642	-719.8417933069962	-9837.136050400642	692.4509188980227	2.8850652959956484	1.0810270898145566E-4	0.538870152352831	9.991035623281221E-5	3.1631586135143143E-9	0.5660661440928456	-678.576445886806	5083.731742030241	6119.574533583265	613.3506412228948	673.6706580803335	71.90100133780928	22	18	32	6	3	0.19061340713495442	0.3034280415004724	0.3043518963051879	0.20160665505938663	
3090000	-10596.708874678921	-9859.577083137856	-737.1317915410651	-9859.577083137856	968.4723214805044	2.8850652959956484	8.480967575809452E-5	0.5454691179294355	8.154892139010539E-5	2.2532456875526487E-9	0.5805307521120032	-697.0657854622145	4845.546351816504	878.6888400844663	395.3905397482845	748.4707822736511	848.0821897227166	39	4	3	7	28	0.19061340713495442	0.3034280415004724	0.3043518963051879	0.20160665505938663	
3100000	-10556.943101669076	-9846.780280848938	-710.1628208201378	-9846.780280848938	545.3210051115834	2.7797476930014056	1.326701551819723E-4	0.5955332039364893	1.2722381036598326E-4	6.088014491113915E-9	0.6353312734712885	-667.7356277418926	2310.9138346445884	4952.161996369377	2023.4152062017608	377.5160557829231	736.3634635833677	14	21	3	24	19	0.19061340713495442	0.3035267334667545	0.30528221924200527	0.20057764015628715	
3110000	-10562.245038743786	-9846.819016444842	-715.4260222989441	-9846.819016444842	743.5279085087827	2.975345565255008	1.199908637440396E-4	0.5266927818748882	1.0819356976979772E-4	4.3157705160634265E-9	0.5829112882420094	-672.5396957981893	6225.594369000808	5940.502318795344	370.2842619993249	729.837755442606	876.9991068692005	30	5	5	15	26	0.19507917312185222	0.3035267334667545	0.3073707220611228	0.1940233713502718	
3120000	-10550.451274851548	-9846.93203108895	-703.5192437625975	-9846.93203108895	612.8463437213151	2.8182918096338203	1.2242930751862213E-4	0.5352022816907624	1.2264533870680558E-4	3.743892757204526E-9	0.5023474801132175	-663.546562250548	1674.8480326407102	3782.259964906735	588.7190664265033	490.8584679972944	522.7490967303429	2	36	16	7	20	0.19507917312185222	0.3035267334667545	0.3073707220611228	0.1940233713502718	
3130000	-10546.372129580808	-9845.784921525403	-700.5872080554062	-9845.784921525403	543.1638189470209	2.553078344905442	1.3339600419124626E-4	0.5259923514521802	1.2638497174050268E-4	4.962547154833469E-9	0.5461055389668001	-659.3533851975674	3963.6638927891245	6268.428408008569	1193.3214886342428	309.70099649974287	371.15778216498813	16	19	9	15	22	0.19835675819294252	0.3081314035207936	0.29547525005686737	0.19803658822939785	
3140000	-10560.313105258236	-9843.429776077042	-716.8833291811932	-9843.429776077042	583.0919197059798	2.755234683947364	9.768484108997726E-5	0.4642343168817241	9.781663396725022E-5	2.604773650918642E-9	0.5268819860705761	-676.656618254324	3245.3068300798377	2192.0473945478143	2832.83735780226	645.7881081069314	14.449449323680195	34	8	1	35	3	0.19783277677181124	0.31222801993832844	0.2944791435231455	0.19546005976671607	
3150000	-10573.173700697993	-9868.911125488561	-704.262575209431	-9868.911125488561	510.966175980366	2.5695728947289074	1.2794705298483432E-4	0.5113561222977019	1.1914288767852916E-4	5.193468750092437E-9	0.5872007733077877	-665.149949206871	3243.5172335582783	5189.716313834206	885.2521749967398	288.3538410444852	4.991576979569738	36	1	40	1	3	0.19783277677181124	0.31222801993832844	0.2944791435231455	0.19546005976671607	
3160000	-10537.341850731424	-9842.145668968418	-695.1961817630055	-9842.145668968418	453.24884116428757	2.5208221099719137	1.3217558937809413E-4	0.557888213554397	1.3608548761912065E-4	6.805671006830065E-9	0.6096071221651898	-653.8781204041815	3240.291456293438	5472.458976117485	2137.210016160533	671.4074321150257	2.8794929311254807	26	10	8	34	3	0.19783277677181124	0.291138188745298	0.31556897471617595	0.19546005976671607	
3170000	-10526.315395623405	-9842.070438686958	-684.2449569364467	-9842.070438686958	408.45504257089846	2.6148902552267406	1.6866539371561363E-4	0.5913251568871578	1.5324255675106097E-4	8.659179635137624E-9	0.6140304832810707	-642.679583626685	2650.430172801244	4155.285932754088	4400.856358940596	471.35238944902227	33.10757698038339	24	5	6	44	2	0.1998135629211855	0.29177491578131537	0.3135881885668017	0.19482333273069874	
3180000	-10521.440283541222	-9841.330161438002	-680.1101221032201	-9841.330161438002	378.1894245180403	2.6148902552267406	1.5366568149514896E-4	0.5548182085106799	1.5026481764911605E-4	6.586438959368797E-9	0.5804920808367029	-638.7708909958291	3068.3377162785664	3501.1194305881377	4392.227885762088	495.6345089171838	12.291035018158345	12	18	6	43	2	0.18329459063423276	0.29177491578131537	0.3135881885668017	0.21134230501765147	
3190000	-10511.883486426135	-9829.252723922726	-682.6307625034101	-9829.252723922726	414.09980202158204	2.5110220060924533	1.5202605155915304E-4	0.5790945299345946	1.5532925227357375E-4	6.962059249594948E-9	0.575968410381896	-640.0541432158471	5243.80285328477	2585.3913805632346	5153.345454358753	526.6246791486326	78.33901070136832	5	18	6	49	3	0.20218709840609853	0.30795819314517664	0.2978507586130362	0.19200394983568997	
3200000	-10536.041471152272	-9851.769802855837	-684.2716682964347	-9851.769802855837	433.8950185670357	2.5279283909319012	1.4143499929172404E-4	0.5421141430597983	1.356213987661181E-4	4.993911224644378E-9	0.527792250732648	-641.433742589269	2512.87168583108	1974.828134773732	6418.454620617658	840.9442619271032	4.547392456644332	2	22	4	50	3	0.20523334553062836	0.29297167623872566	0.2948045114885064	0.20699046674214092	
3210000	-10537.95605010993	-9848.5643246925	-689.3917254174294	-9848.5643246925	472.61760034672477	2.801225561013625	1.3508410201936856E-4	0.511106035373953	1.294002994074965E-4	4.091238504464766E-9	0.5024162164913609	-645.8223259955189	2514.825499401451	7158.0591849653665	7028.01344253778	568.4051514405268	7.713346784044409	13	15	1	49	3	0.20523334553062836	0.29297167623872566	0.30965723839273024	0.19213773983791707	
3220000	-10528.847516870122	-9845.558812863761	-683.2887040063623	-9845.558812863761	451.31274927335045	2.814226941127245	1.3515714711074888E-4	0.4625188252279647	1.3263498325799043E-4	4.8857097410743324E-9	0.5114724329494291	-641.8948784482623	2338.8790587091676	3601.9017829786194	4483.0946618322005	723.5730777089616	6.904556588614264	1	10	19	48	3	0.20523334553062836	0.29297167623872566	0.30965723839273024	0.19213773983791707	
3230000	-10530.798153402497	-9851.780259472273	-679.0178939302248	-9851.780259472273	447.38732105732515	3.1127481020916163	1.3467955211699334E-4	0.5709484242973655	1.35824749460029E-4	7.114883517256675E-9	0.6342534840229705	-637.9783390447889	2696.8606598839287	2095.4398166180627	3747.5453326361044	600.0764594155567	7.087047181243616	9	10	12	47	3	0.19014618271931805	0.29297167623872566	0.30965723839273024	0.20722490264922738	
3240000	-10502.734904230969	-9833.97614361148	-668.7587606194884	-9833.97614361148	446.96437573320446	2.840537050393224	1.398319095603741E-4	0.4390687766289928	1.397363610079161E-4	4.398786734723289E-9	0.46484873153306977	-627.4572871675721	1008.9959077141864	2333.7152712610973	6234.876602694649	510.9689205772335	3.0830478412440714	2	22	5	50	2	0.19014618271931805	0.29297167623872566	0.30965723839273024	0.20722490264922738	
3250000	-10531.655624520528	-9846.968003261529	-684.6876212589997	-9846.968003261529	469.1552481357738	2.3599089983555714	1.3820937012325814E-4	0.4549956623695793	1.2762192722549196E-4	3.799641360484478E-9	0.47164332394377023	-643.5949432082641	2098.1324850395144	3604.293953194041	4732.173986413602	619.2145426033709	5.190804778737521	9	7	15	47	3	0.19014618271931805	0.305104020966871	0.30255158604549903	0.20219821026831328	
3260000	-10543.180522645136	-9842.501492683841	-700.6790299612949	-9842.501492683841	672.1658597390749	2.3599089983555714	1.1330361676834005E-4	0.602702304231208	1.1252947708781323E-4	4.854734656715847E-9	0.6115902990077905	-653.8281361509876	7321.873658216204	3829.390329999776	14815.733648416151	760.5729339747991	46.84734922444518	3	22	5	48	3	0.1857487937418176	0.305104020966871	0.3069489750229995	0.20219821026831328	
3270000	-10622.05526400686	-9841.0305924207	-781.024671586159	-9841.0305924207	1396.950605772434	2.5854719508305006	4.460205241929017E-5	0.5345888643166605	4.34613628601877E-5	5.153108613654103E-10	0.5273927595416071	-733.0220559029011	9427.672984431307	14922.395843963892	18778.69442384143	1461.3244056255187	189.43771932081148	4	16	11	47	3	0.1860019521650583	0.305104020966871	0.308367780071761	0.20052624679631104	
3280000	-10556.09176695444	-9833.464486148316	-722.6272808061237	-9833.464486148316	835.536370499904	2.5597652223071017	8.675287127125925E-5	0.5047895708833933	7.93165375997603E-5	1.837897888288022E-9	0.5088197544558654	-677.627089276332	2182.782755605398	4981.972866609882	13158.258930503296	898.6393416374116	30.120233102917027	5	19	6	48	3	0.1860019521650583	0.300917010130989	0.308367780071761	0.20471325763219306	
3290000	-10567.846505151912	-9838.902590700864	-728.9439144510484	-9838.902590700864	927.0346323770658	2.7913255271353306	6.885110507420652E-5	0.6484327715565891	6.444977245662439E-5	1.8210573081571745E-9	0.6434393694116455	-682.0666277917596	6267.769958049333	4444.462019973011	14803.626747201184	990.263945532323	8.127321413155839	5	21	3	49	3	0.18801116337072923	0.300917010130989	0.308367780071761	0.20270404642652212	
3300000	-10585.785149787529	-9845.039894884538	-740.7452549029916	-9845.039894884538	1013.8604197961597	2.441679562448925	6.374703850097747E-5	0.6424065030813787	6.203683976877641E-5	2.3108630238647733E-9	0.7119773760013183	-693.082656587867	6902.819287413653	5966.8577719674995	18746.517868028048	1270.6089188792753	4.833995526068188	3	25	3	47	3	0.18801116337072923	0.300917010130989	0.308367780071761	0.20270404642652212	
3310000	-10602.020327122298	-9851.361034583799	-750.6592925384995	-9851.361034583799	1266.1912376060543	2.4325307141636476	5.177227384803568E-5	0.44842108229146466	4.7981891048765826E-5	4.672135380981992E-10	0.4433006406245182	-702.7585638359778	6997.74344602293	15924.434961353403	24515.152646827828	1099.1826645922151	0.6408706342409205	25	4	3	46	3	0.18801116337072923	0.300917010130989	0.308367780071761	0.20270404642652212	
3320000	-10653.688740772128	-9851.406151082592	-802.2825896895355	-9851.406151082592	2143.206235275218	2.7061678157482643	2.7046579900908226E-5	0.5172039841648172	2.7099847375799702E-5	2.358131236622866E-10	0.573840421039782	-752.3054422592224	27186.0356167209	23867.065380169654	21637.429813939616	2227.8004758580787	1.281724938864158	18	12	3	45	3	0.18801116337072923	0.300917010130989	0.3212051533615675	0.1898666731367156	
3330000	-10607.681227487185	-9836.49170252087	-771.1895249663143	-9836.49170252087	1580.2912050512602	2.780984043086653	3.548647996116353E-5	0.5223123640228956	3.7223927804623764E-5	4.0130461781736267E-10	0.5446099099487397	-723.399793421358	8915.818914656022	12148.181457352523	17671.21914228687	1895.2564946439206	0.13829128498002605	5	22	5	46	3	0.190074984594343	0.3237735231927723	0.29628481907617044	0.1898666731367156	
3340000	-10604.38288107748	-9828.763880700539	-775.6190003769411	-9828.763880700539	1740.6762399011732	2.780984043086653	3.612454259658236E-5	0.6457234897759907	3.5921058628299695E-5	6.088596830166549E-10	0.6329837011899097	-726.7431787504647	6456.573413649231	14690.55664429771	23974.068320573748	1505.7284351552016	0.3526952240054741	8	8	18	44	3	0.2054380697806905	0.3070836498019195	0.29628481907617044	0.19119346134122092	
3350000	-10634.98037406067	-9842.047767990833	-792.9326060698368	-9842.047767990833	2080.8114940605283	2.780984043086653	3.0437667630723302E-5	0.669984918919601	2.922556891757181E-5	5.134660623372779E-10	0.7371188808876946	-743.7756277022105	7179.971633515654	14601.8205696266	24259.37864795805	1807.7035730913954	0.6669001304783075	8	6	20	44	3	0.2054380697806905	0.3159634026152183	0.2874050662628716	0.19119346134122092	
3360000	-10589.368416589337	-9845.502943543032	-743.8654730463055	-9845.502943543032	1089.67313822898	2.708402259540955	5.2628892474599064E-5	0.5536713649498509	5.562887724024245E-5	1.033634654427546E-9	0.5590404808088227	-699.7463956370359	3537.710487694048	10314.655266551095	1645.1653432823248	1350.8831109216724	0.34039984231987414	18	12	8	40	3	0.19570498232840025	0.31940954178627673	0.2874050662628716	0.19748040962245278	
3370000	-10575.392649177396	-9837.540653945605	-737.8519952317904	-9837.540653945605	962.703303217198	2.792145757578058	6.410483610475094E-5	0.5661591510551781	6.248181499552605E-5	1.6431775294185527E-9	0.6219865683695455	-692.7017061487533	4988.227090320874	13976.468564737452	1710.5675497767033	1435.272590500453	0.1947522139604919	22	8	21	27	3	0.19570498232840025	0.3089254574536423	0.29462634423573325	0.2007432159822255	
3380000	-10594.963218638248	-9832.778305588035	-762.1849130502118	-9832.778305588035	1310.728436164334	2.5817126036967526	5.1845990648281976E-5	0.4996277903122594	4.6795354874315286E-5	8.787546330064449E-10	0.6070574712841669	-718.9042442995689	11766.717101956292	2211.313349277147	3688.7578937065928	849.188982774951	0.7266917745326325	29	3	17	29	3	0.1918541376458653	0.3089254574536423	0.29513363362538475	0.20408677127510894	
3390000	-10640.878217836407	-9832.850813608831	-808.0274042275756	-9832.850813608831	2024.9277027515286	2.5873410705338618	3.202588770766605E-5	0.48672405734833	3.032132604610598E-5	3.3199882407476527E-10	0.5789688304012092	-761.6390861603252	20545.82261306833	9688.011703399998	4868.6757472929075	2181.685009583507	6.863841730072078	28	3	23	24	3	0.1918541376458653	0.3089254574536423	0.29513363362538475	0.20408677127510894	
3400000	-10708.393637869107	-9833.862708174458	-874.5309296946497	-9833.862708174458	3825.404939225728	2.5873410705338618	1.6084944611345704E-5	0.5670603721194465	1.5757313339637716E-5	8.421655807002563E-11	0.6500515815973037	-822.8065033674636	43388.17699071649	60776.32750087514	7747.889328511707	4087.454422427129	4.72061973211672	32	1	23	22	3	0.19817317569689633	0.3089254574536423	0.29513363362538475	0.19776773322407792	
3410000	-10647.012293974272	-9845.087062079801	-801.9252318944717	-9845.087062079801	1866.3259999133606	2.5873410705338618	3.5410642014560175E-5	0.4670866101272282	3.3360359037472664E-5	2.608814580520443E-10	0.5002554516467218	-756.7872095550067	7203.94383904485	12162.598196759049	2533.6457816477955	2192.4259405277558	0.6255331030424471	9	33	2	34	3	0.20170432004611205	0.2995950727264187	0.3009328740033926	0.19776773322407792	
3420000	-10598.286816904852	-9858.26992125083	-740.0168956540222	-9858.26992125083	835.2436217791554	2.623957314019275	6.561137309086784E-5	0.4495339980308623	6.771589204648172E-5	7.608188146528834E-10	0.4455469744815696	-694.949222284936	4552.133931854374	6300.763885154599	10839.579126094473	1500.7660651730707	0.18927961632385362	19	16	7	36	3	0.1922959904956031	0.29346641619495517	0.3136456001361547	0.20059199317328832	
3430000	-10583.194855950134	-9830.99047571214	-752.2043802379943	-9830.99047571214	893.6864789265095	2.5436477330460376	6.520757716136571E-5	0.41169767371869787	6.493207239186478E-5	8.276659818450885E-10	0.45715345194048146	-706.7741273634155	5143.6763035518825	9197.126796750625	11528.940137798865	1396.8476456669305	0.10094948205976777	13	7	22	36	3	0.1922959904956031	0.30004774948009394	0.3136456001361547	0.19401065988814958	
3440000	-10637.044453167839	-9835.750097624947	-801.294355542892	-9835.750097624947	1553.9496072386266	2.5960147586389644	3.2225009722958045E-5	0.4622700104734001	3.4580707460768825E-5	3.0470286802340096E-10	0.5137775813892813	-755.5382622261695	11021.464432740815	12001.588071404954	3910.7946178616817	2406.3115221614753	0.2455011854132517	37	5	10	26	3	0.1922959904956031	0.30004774948009394	0.31590301489313916	0.19175324513116518	
3450000	-10541.70185283171	-9826.917777772089	-714.7840750596208	-9826.917777772089	618.4463063194099	2.6911248847485885	8.869303641737641E-5	0.5052365993055254	9.37294527282322E-5	2.357613661774762E-9	0.5489720014644592	-674.1518880929544	3290.43077760772	4906.763519288307	1401.3491305745208	706.5876855911101	0.18753185024186617	9	27	22	20	3	0.1922959904956031	0.3060699886111464	0.3040085778572435	0.19762544303600837	
3460000	-10623.349470358075	-9839.626562243548	-783.7229081145267	-9839.626562243548	1208.8935943750532	2.4145403995492285	4.351319567097166E-5	0.5687578337922633	4.561537035864403E-5	7.047325966172856E-10	0.6077794677628111	-738.600582788436	13802.095885161927	3429.7618577188505	4249.21728227701	2050.839085670981	0.3704189504991938	32	24	2	20	3	0.1868117770012038	0.2982785695028821	0.3092867571621366	0.20562289633377884	
3470000	-10674.348132554614	-9837.847812213293	-836.5003203413218	-9837.847812213293	2269.8277264932353	2.5953373314695303	2.1406659915584144E-5	0.5827806097721384	2.3043093575560694E-5	1.7346642184494358E-10	0.6512403934751727	-788.2161831985084	22486.93061889184	16800.672699107206	8689.775109444323	2470.9340691421894	0.23953971316514672	33	2	22	21	3	0.190366297424306	0.29751552158302674	0.30649528465888976	0.20562289633377884	
3480000	-10737.073136106479	-9834.302883099037	-902.7702530074417	-9834.302883099037	4903.130445731621	2.5953373314695303	9.847928806794184E-6	0.4952188812202443	1.061915460403394E-5	2.449004318950216E-11	0.5176128332601571	-851.4392593598045	42590.17575898529	26142.843951071864	7788.630630775177	8708.00514456711	3.5633677229005225	31	15	30	2	3	0.1892252574292896	0.31763276355900805	0.30649528465888976	0.18664669435281395	
3490000	-10769.172349896739	-9841.190368719865	-927.9819811768747	-9841.190368719865	6201.231569037971	2.5953373314695303	7.655711962893684E-6	0.6133822147644896	8.487674254117945E-6	2.180562315985906E-11	0.6314229273728175	-876.1090172824638	54284.49402541682	15644.125004153737	10013.579292771072	9388.100281283952	1.9004328175120835	40	8	21	9	3	0.18226624745643613	0.31169927881243087	0.30649528465888976	0.1995391890722446	
3500000	-10756.73654456712	-9853.273927657523	-903.4626169095975	-9853.273927657523	5561.12679336919	2.5953373314695303	9.810006994295746E-6	0.5123271148104511	9.766105099458881E-6	2.3920118667704213E-11	0.5301463451739203	-849.9574330262872	32490.516233879487	28682.152250169427	58112.869001587	5696.202773592183	2.4109897467726666	10	6	29	33	3	0.18226624745643613	0.3158916152665667	0.30928304855222555	0.19255908872477295	
3510000	-10766.75238504535	-9856.7667666239	-909.9856184214512	-9856.7667666239	5474.290858239002	2.5356806901087587	1.0889512612226147E-5	0.6354940075223551	1.0125351592984672E-5	3.57436354602109E-11	0.6019301869770513	-855.8846767209841	44651.154915217	64082.56467056715	38590.85511999939	5636.258923966771	2.978272529103128	19	7	21	31	3	0.2010984982042487	0.31048859499356085	0.2932904006004626	0.19512250620172925	
3520000	-10680.192986425613	-9849.451797875206	-830.7411885504066	-9849.451797875206	2114.5674544364865	2.501977665271269	2.5905038689845334E-5	0.5548875358359712	2.4373151387045395E-5	2.1910687327225797E-10	0.5848772591661778	-782.0538625421211	21499.7798747625	6344.697564837052	16727.997051804363	1445.0908885912556	14.129470453565645	9	2	38	29	3	0.2010984982042487	0.31048859499356085	0.2932904006004626	0.19512250620172925	
3530000	-10641.1150942082	-9854.904302032779	-786.2107921754209	-9854.904302032779	1062.671553773737	2.3625199508205608	5.231973370289194E-5	0.4895808657955695	5.464615690908097E-5	5.357422538491398E-10	0.44781252207362354	-741.3342754450189	8960.296716463678	5906.692404896742	4840.71260294067	1116.4286237419967	1238.7939028304809	41	5	5	28	2	0.2010984982042487	0.2884597537055135	0.3194929383020135	0.19094880978822565	
3540000	-10576.523652814056	-9849.642619807559	-726.8810330064969	-9849.642619807559	878.3357249089994	2.8412191852663287	8.943568101965236E-5	0.6744155896583038	8.958346298268312E-5	3.1738388307674344E-9	0.6600647435465257	-683.9380197630497	2732.615165397044	4198.40962723303	5931.6763249464875	599.7638341763311	95.60535073498528	17	6	22	34	2	0.21052272090861374	0.302016474419286	0.30114689928708543	0.1863139053850162	
3550000	-10573.21569953376	-9855.77279318286	-717.4429063509	-9855.77279318286	784.9918281387917	2.8412191852663287	9.776324463745188E-5	0.5494124799272395	9.940895692618652E-5	3.210492082343194E-9	0.5924745077685435	-678.2795373312831	3778.3693578176553	1150.397375989397	666.9682291428203	222.07263699065118	546.2990127061295	43	3	8	7	20	0.1829442444226375	0.3262613622792965	0.30559898803697927	0.1851954052610881	
3560000	-10598.81763150188	-9835.78837770677	-763.0292537951112	-9835.78837770677	979.9750564523132	2.681954135582886	6.502988796076593E-5	0.5668980589841791	6.51196730854554E-5	1.3255420736336664E-9	0.57953688843425	-719.4857899843806	5749.864061604392	3949.6605630703916	348.68800979077014	1149.8289829955047	1050.3334544994748	29	20	14	15	3	0.1829442444226375	0.30177018643023457	0.3038388942643659	0.21144667488276347	
3570000	-10605.614324717679	-9842.429712088797	-763.1846126288827	-9842.429712088797	1016.4450877829595	2.6249076093475314	5.915621775288527E-5	0.5435201755311115	5.9828320511347365E-5	9.262242201325414E-10	0.5442960100797614	-719.9719375100418	5395.432920841504	6206.151708477322	535.6813403783041	1256.0033722506275	419.03763811855674	6	43	16	13	3	0.1829442444226375	0.30177018643023457	0.3106154140741031	0.20467015507302627	
3580000	-10601.620170846567	-9840.112595911001	-761.507574935566	-9840.112595911001	1131.4568449930891	2.6249076093475314	5.6875771506053664E-5	0.5347322456692931	5.4577147622295914E-5	9.089717443801413E-10	0.5280655042175854	-717.0393793739655	3235.9519284735024	7035.034019115322	456.0787895270167	1676.3395844975587	93.56616440707816	14	34	19	11	3	0.18112305122851394	0.30633321250892165	0.30627185100397497	0.20627188525859086	
3590000	-10679.443734997216	-9860.275128110628	-819.1686068865866	-9860.275128110628	1940.7117916485515	2.6240901197043054	2.8706058312604998E-5	0.5774729508604396	2.7972160684689017E-5	3.7114631140279074E-10	0.6599961956964325	-770.2783906741115	7246.537213898138	15750.06070645205	828.684725069569	3217.8375328889024	1507.4542842012327	5	43	19	6	8	0.18112305122851394	0.29871993860303625	0.31388512490986037	0.20627188525859086	
3600000	-10632.043849907917	-9836.002886799397	-796.0409631085212	-9836.002886799397	1795.4028020814392	2.52002720441707	4.1843378381693585E-5	0.4799775591779687	3.837268899188405E-5	3.637754945869637E-10	0.47645011231204276	-750.6133367810331	6242.11331384899	10795.619858860015	691.9064447657913	1681.7008813363225	1304.623908343061	12	35	15	17	2	0.18190931365418708	0.30928599060591816	0.3077587298077404	0.20104596593215582	
3610000	-10658.580696079538	-9845.390297662738	-813.1903984168009	-9845.390297662738	1922.8452263936106	2.659955415729772	3.699026097680474E-5	0.5609014712976795	3.6419009292815694E-5	4.812050059431569E-10	0.5961123809905816	-766.4452682691219	6059.122127963302	13750.366160334228	5355.111669322431	1731.1561654444927	1283.7423393094655	23	21	6	14	17	0.18190931365418708	0.30164029664443687	0.3077587298077404	0.2086916598936371	
3620000	-10666.691724889954	-9842.181212731046	-824.5105121589069	-9842.181212731046	2119.210206852446	2.652492055385504	3.0251959104906507E-5	0.6238474509797943	2.8982012043337703E-5	3.3497459552957605E-10	0.6176429813935239	-777.4161052396414	16638.782995039397	17530.151146776123	1274.7124634084055	2057.9317157269825	247.773968503965	9	39	13	18	2	0.18190931365418708	0.30164029664443687	0.3077587298077404	0.2086916598936371	
3630000	-10697.194971017154	-9847.243636747202	-849.951334269952	-9847.243636747202	2056.7066889977064	2.652492055385504	2.768642326906245E-5	0.5828886609068005	2.6799456758475635E-5	2.059675606664636E-10	0.5569512609935613	-803.456998364706	19419.758310083063	4562.819241037535	3443.579293534897	2285.0510174383585	1564.6281963249435	47	16	4	7	7	0.18190931365418708	0.312213392345021	0.3077587298077404	0.198118564193053	
3640000	-10707.33986823356	-9833.136605112997	-874.2032631205625	-9833.136605112997	4196.462550458792	2.4644996290853216	1.7739003109041854E-5	0.5913378931843065	1.7703302002000942E-5	9.133096463931305E-11	0.5686875025435153	-825.5769543767109	25960.568608969523	8297.645316350337	2597.280097832027	3297.94600862516	4438.791466597939	48	1	14	16	2	0.1794601423934491	0.3049411189646631	0.3150310031880983	0.20056773545379097	
3650000	-10805.61493142886	-9815.53463565167	-990.0802957771906	-9815.53463565167	16869.99405824701	2.485134804959809	4.714972628471971E-6	0.6701495832623434	4.71810605852669E-6	1.0991726674422855E-11	0.7067041872858909	-932.7512800051561	108075.4743571166	96658.7786849397	9517.847615667439	8751.606403710623	19118.314927289597	27	25	6	19	4	0.19289176036978012	0.31280696582288187	0.3085645815692899	0.1857366922380496	
3660000	-10742.685596624855	-9816.849580910408	-925.8360157144467	-9816.849580910408	8202.25760905697	2.7399203181087244	9.675772184994406E-6	0.621668395434166	9.998903194342511E-6	3.595852588528974E-11	0.5974319280536081	-873.1071169634798	30155.030198382385	31462.266165298508	26677.42921918664	5223.556643640845	3326.994374355038	14	33	5	19	10	0.17949082053205992	0.31280696582288187	0.3219655214070101	0.1857366922380496	
3670000	-10771.63789213803	-9849.159403046979	-922.4784890910512	-9849.159403046979	9783.759005180236	2.7399203181087244	9.725249016659602E-6	0.5382592639953467	9.437476592676937E-6	2.7809017489279517E-11	0.541848928246198	-871.4638097138287	14815.743390857373	35869.16140616249	5351.021094895344	2544.335283740155	4744.9257496454775	2	51	1	12	15	0.17949082053205992	0.31280696582288187	0.3219655214070101	0.1857366922380496	
3680000	-10784.842027899387	-9840.611170876055	-944.230857023332	-9840.611170876055	9960.573577244351	2.302614073282019	7.5484766528195326E-6	0.5321691838081207	7.472132060897112E-6	1.832383794670384E-11	0.5454802230195948	-888.4484931176758	72209.31914519872	76858.85327530341	47656.161248187425	10689.861278566777	4316.4845219807985	14	21	11	3	32	0.18705672500948808	0.2933109836691192	0.31369793954370395	0.20593435177769034	
3690000	-10799.092448955362	-9844.186662900038	-954.9057860553243	-9844.186662900038	12296.322121833953	2.6277300323706445	7.135281328563181E-6	0.4866938117462876	7.078349708165685E-6	1.324127821480901E-11	0.5227089203867	-898.3204269150906	66358.55669291002	100314.34416489882	60050.761411577056	11611.672857925478	5076.387955389233	7	28	1	29	16	0.18844610522239344	0.3089076320847488	0.31369793954370395	0.1889483231491553	
3700000	-10726.345399788863	-9855.955164178944	-870.3902356099181	-9855.955164178944	5682.604769146812	2.663527172967718	1.7097045651187643E-5	0.4252926188550499	1.727583089274651E-5	5.835551586615418E-11	0.4619288218802508	-817.8182581318753	13135.336327030014	14939.492975260235	44795.30568350462	7140.620051166552	4034.3556774527324	11	7	13	22	28	0.18769435324905756	0.30326693357244733	0.3014406591554302	0.20759805402306636	
3710000	-10738.2088088592	-9836.944547163468	-901.2642616957329	-9836.944547163468	5033.582719535951	2.4117410402925965	1.3910717754887455E-5	0.557018254047931	1.5083286324452737E-5	6.168556183667677E-11	0.5488926027326858	-849.1296821674266	31915.18775195933	43671.210651406225	8830.922320337671	6248.815084535434	4245.1192172683495	17	17	8	7	32	0.1918925810543867	0.2990687057671182	0.31757567543719273	0.19146303774130385	
3720000	-10763.213472832522	-9835.194828466507	-928.0186443660149	-9835.194828466507	7801.06068468807	2.490316912956574	9.865967596439147E-6	0.5519957547121481	1.0524013910334567E-5	3.028357453083119E-11	0.5399478084442597	-876.1907628331245	41575.37522678612	18678.305331958458	7138.849720009487	6462.037494598576	9054.48360017379	35	16	1	22	7	0.1918925810543867	0.2990687057671182	0.31757567543719273	0.19146303774130385	
3730000	-10682.353009428924	-9851.842971015258	-830.5100384136659	-9851.842971015258	3030.462967468443	2.490316912956574	3.274343602224548E-5	0.49766014079776166	3.2005643578687206E-5	2.694227734758491E-10	0.49787105773095075	-782.02624486879	9671.099674135634	17225.000195955807	7738.219355084287	4631.985036087454	1875.4829397278024	25	2	15	8	31	0.18246590561541517	0.3065337693371351	0.31953728730614733	0.19146303774130385	
3740000	-10709.143734106074	-9835.85932190674	-873.2844121993326	-9835.85932190674	5888.763083012133	2.490316912956574	2.0572208498144533E-5	0.6658549525709627	1.944502454429684E-5	1.8408968912932936E-10	0.6590234765510173	-824.3798196545603	22944.29274443635	6571.6492343945665	3860.2322543320665	4922.697519446223	3945.051325844105	34	3	12	2	30	0.19740927407908102	0.28969399525103623	0.31953728730614733	0.19335944336373687	
3750000	-10797.212306079326	-9833.021924431143	-964.190381648183	-9833.021924431143	18427.30888018296	2.490316912956574	7.11456755135509E-6	0.6679669036937691	6.484132405473089E-6	1.6434290409819655E-11	0.6085913056213242	-907.443517583879	72688.35456772195	58740.55777822782	46635.09791357824	11906.154009049942	12584.700253384726	6	35	10	3	27	0.19788364781916798	0.28921962151094927	0.31953728730614733	0.19335944336373687	
3760000	-10791.746566674485	-9848.941539100677	-942.8050275738085	-9848.941539100677	12036.207408232416	2.5579173880499595	9.28038540941856E-6	0.5166201215656842	8.798609266569245E-6	2.589202914542658E-11	0.5511769098138671	-885.8694003082201	61794.3210397003	91492.98224992242	50896.80595531286	21603.626228680405	7111.228033592275	10	2	18	23	28	0.19788364781916798	0.30271960007007453	0.30817595553295596	0.191220796577803	
3770000	-10759.360891042192	-9853.558339041476	-905.802552000716	-9853.558339041476	8963.609803427093	2.8049961657830944	1.2162344170400761E-5	0.4673865797986494	1.1482752283122101E-5	3.586971985745548E-11	0.49359203386768097	-853.5755904329733	33821.95747832712	35918.63978873652	2787.4978238481017	7385.320737646909	3655.2433476984324	26	11	3	35	6	0.19788364781916798	0.3126562642118894	0.29823929139114114	0.191220796577803	
3780000	-10741.276429139038	-9834.114715578551	-907.1617135604865	-9834.114715578551	6544.324494311416	2.5529344507607634	1.4611446220706335E-5	0.5038834329106413	1.3899396344041791E-5	6.691442026699296E-11	0.5690111601175496	-854.368593892343	27869.937079970026	44469.2734905065	10763.82812787084	10432.39716119416	5043.201800551037	3	27	12	20	19	0.18304993783668566	0.3126562642118894	0.29823929139114114	0.20605450656028532	
3790000	-10672.029440837247	-9833.152330841685	-838.8771099955618	-9833.152330841685	4480.581196288324	2.650044624690853	2.822593510012609E-5	0.5240841165403985	2.70090956901955E-5	2.2596458565130153E-10	0.5344771166115855	-789.0798442012801	11887.004572036827	7573.351539984056	13142.56818580097	10679.50802157739	2705.8974969795663	18	14	12	1	36	0.18304993783668566	0.28959281374645074	0.3213027418565798	0.20605450656028532	
3800000	-10699.339854786229	-9845.517505787033	-853.8223489991959	-9845.517505787033	4285.718838043766	2.6367466854254387	2.4096575285704505E-5	0.5664502648306275	2.4722806087964778E-5	2.3912667256385524E-10	0.6362112459559803	-803.898532558944	13238.378054323346	17439.20288025255	19821.683677573474	2820.909093315444	1968.6321535030265	13	23	8	31	6	0.19164719715812775	0.2877516793575425	0.31270548253513775	0.2078956409491936	
3810000	-10730.122789474166	-9849.622149725761	-880.5006397484046	-9849.622149725761	7533.2313050657895	2.6594333079628445	1.782744556616393E-5	0.5841046611591467	1.7659771834860617E-5	1.4484397424257686E-10	0.6423281588272979	-828.2393979420855	27550.561646977836	31904.10269618893	18436.328739867913	8454.670541285996	2310.3822700568426	4	6	36	9	26	0.19394626691252279	0.2877516793575425	0.31270548253513775	0.20559657119479857	
3820000	-10670.68485604884	-9852.210380759234	-818.4744752896063	-9852.210380759234	3168.3234077337634	2.6594333079628445	3.4740504861796835E-5	0.6278007089138312	3.6118855724303424E-5	6.018911161641767E-10	0.6278059104633436	-770.0224038908622	9565.262534197658	10575.375293168194	1943.3174253201448	5786.34779315059	538.9224070641875	25	28	24	1	3	0.18041183671783542	0.30128610955222984	0.31270548253513775	0.20559657119479857	
3830000	-10641.018019070063	-9834.51887470916	-806.4991443609026	-9834.51887470916	1928.5029078318169	2.452439502452677	4.1847212894245846E-5	0.5867517914984419	4.221990113210671E-5	5.737011320453289E-10	0.5946696543881351	-756.6611202093987	10352.38303437932	8860.82072517377	7385.994691106366	14525.134562503079	1009.9697075434169	26	25	1	2	27	0.18769513091196977	0.3150676332545055	0.30542218834100343	0.19181504749252293	
3840000	-10574.888614455595	-9837.313885517988	-737.574728937607	-9837.313885517988	787.7969068334447	2.5561253111581177	9.687050211751193E-5	0.5670436216519832	1.0012432204855451E-4	3.5661376767205993E-9	0.6123466433603477	-692.5167897679165	3384.176352721976	5360.139133674909	6230.808078152241	2995.889063162016	701.1971695290955	12	22	5	15	27	0.18769513091196977	0.3145542998698027	0.3059355217257062	0.19181504749252293	
3850000	-10583.811999392963	-9840.295528356244	-743.5164710367187	-9840.295528356244	752.8230194359087	2.509831382661229	8.42138225426202E-5	0.5673453019670762	9.622093586511057E-5	2.6646152154612534E-9	0.5889913842970708	-698.0539501613133	21808.51572780988	9963.342664934251	4257.251462198968	740.6540106942723	189.68656953150236	1	2	49	28	1	0.19931528116363167	0.29712431109832815	0.31174536024551885	0.19181504749252293	
3860000	-10555.144820256195	-9827.687963747956	-727.4568565082386	-9827.687963747956	603.5041303536237	2.6620468690150543	1.0595852739504185E-4	0.5942431735101605	1.1062109338057225E-4	3.986519809921578E-9	0.6242536729696918	-685.1525070505461	2129.71292499318	3129.4714214350183	4193.442622528562	1058.8822394421709	438.092887021951	8	12	25	29	7	0.18584918523071797	0.29417979713075	0.31174536024551885	0.20822565739301482	
3870000	-10548.305353373378	-9830.30086764884	-718.0044857245368	-9830.30086764884	560.3090589693747	2.6524556904524577	1.1909953959831325E-4	0.6130229625167287	1.118914777345378E-4	7.093973120906465E-9	0.7456994022290238	-675.3712534979162	2954.5693994588087	3659.2432179314787	4143.412589795112	620.3736955485407	595.2993642587539	7	16	22	29	7	0.18533675934704147	0.2984880245914916	0.31174536024551885	0.20442985581594975	
3880000	-10561.35194547507	-9849.996389553884	-711.3555559211862	-9849.996389553884	845.8512092603702	2.6524556904524577	1.1388671100461482E-4	0.5302730121287772	1.130143862355264E-4	5.001438730513395E-9	0.6007468990570353	-669.0835904956934	1511.1352514496912	4096.37965831996	3888.820180234776	355.692526656675	533.0098360346848	1	9	32	26	13	0.18016754237532623	0.2984880245914916	0.31174536024551885	0.209599072787665	
3890000	-10544.615514163104	-9848.952365324252	-695.6631488388516	-9848.952365324252	614.6107017378454	2.1822789464712917	1.2348590360271774E-4	0.5832473040753923	1.288141229413725E-4	7.523596260087102E-9	0.6663040043773859	-655.018663830973	1414.9196488082407	3312.035868204667	1765.6208975814402	414.1748486273134	618.355286954341	8	32	4	22	15	0.19590160252191352	0.30113449159859235	0.3031765708223431	0.19978733505715268	
3900000	-10549.417870753456	-9830.046468080955	-719.3714026725003	-9830.046468080955	612.2713451437915	2.7777374966106474	1.0489697587153719E-4	0.5542802618715797	1.096753700872252E-4	4.798823183872199E-9	0.6418659638310744	-676.1567407239728	2064.4735149705007	5977.144875395515	2669.338577898047	1110.3710510016315	601.4516987377632	14	21	11	2	33	0.19979606623289387	0.2983911626258212	0.3070709275440575	0.19474184359722907	
3910000	-10585.44184148962	-9850.767428950641	-734.6744125389791	-9850.767428950641	763.2261086174275	2.5494089866675407	8.41223146382572E-5	0.41148239469407044	8.991575378424227E-5	1.5759144757335913E-9	0.4767002697086202	-691.6213712833497	3685.98494839953	5437.500511798532	3426.1790565121155	1778.0584154563542	576.3328977494782	7	19	19	3	33	0.19979606623289387	0.29122157409066474	0.314240516079214	0.19474184359722907	
3920000	-10601.078692984049	-9847.76928175529	-753.3094112287589	-9847.76928175529	974.3052002489167	2.5494089866675407	7.561001471581753E-5	0.5954426406416651	7.641252845481799E-5	2.625707504221499E-9	0.6579191234932188	-705.6369902887311	20969.522876381878	4686.688986216053	6137.63037984973	3597.635520089136	649.236471077518	2	18	13	13	35	0.19993357808643794	0.29108406223712063	0.3173309993446777	0.19165136033176539	
3930000	-10586.319735210076	-9841.087344693466	-745.2323905166106	-9841.087344693466	996.1273473764852	2.703193992755745	7.814338022467153E-5	0.5867034983109344	8.400943530651423E-5	2.3118226670949087E-9	0.5845593790713699	-698.1456263226796	1578.046530742064	6470.673574694049	11723.367065616181	2342.557477217612	486.2111549988643	1	21	8	18	33	0.18126368161455086	0.30892678146382613	0.308647481267989	0.2011620556536356	
3940000	-10572.330682181362	-9844.022182482186	-728.308499699176	-9844.022182482186	700.3782045222131	2.806239394116608	9.220504681760362E-5	0.4865751344224372	9.359293004412917E-5	2.9235310607271607E-9	0.563484813132323	-683.4640905103348	5496.953135366987	4386.845161621852	7726.782660530092	1279.567699745971	738.4382614569166	3	18	6	26	28	0.1833843080572026	0.2888266391273298	0.32390481089037854	0.20388424192509066	
3950000	-10566.962917118017	-9832.320365457279	-734.6425516607385	-9832.320365457279	1623.2046991892564	2.806239394116608	7.511463358744524E-5	0.526833897673751	6.807715021045549E-5	1.9237349388575246E-9	0.6099440513112009	-686.0465639827725	6998.919107680842	2706.6982753759116	15033.545613218786	1224.2015253982622	327.7228363529707	9	15	3	50	4	0.19463959391499389	0.3084589491310658	0.3094574533208866	0.18744400363305536	
3960000	-10572.043352167113	-9831.350021042557	-740.6933311245551	-9831.350021042557	1369.1602669373985	2.806239394116608	6.834311958292202E-5	0.663207505104244	6.376337778443245E-5	2.204655516031004E-9	0.7571161823721316	-693.8114597301395	3523.389989662829	14500.54917188749	356.8637620413704	1084.5506098927608	531.0504542056877	17	10	1	51	2	0.19463959391499389	0.3087221707605232	0.3091942316914292	0.18744400363305536	
3970000	-10575.776599687299	-9843.226041266476	-732.5505584208223	-9843.226041266476	1032.8292456031963	2.420646411815822	8.04950437766893E-5	0.5613898145390224	8.046043038754224E-5	2.3978230561220035E-9	0.5835855388837317	-689.7051347056497	3256.822025088186	6839.721423664487	1061.4976777703891	398.6045023439882	920.1544882755329	19	12	31	6	13	0.18543266251233867	0.31792910216317843	0.30878057454359253	0.18785766078089203	
3980000	-10552.689692706104	-9835.376302645564	-717.3133900605409	-9835.376302645564	954.2680324970659	2.423694608937167	1.074648287059751E-4	0.488086268796334	1.0937317802964586E-4	3.871610091053526E-9	0.5760862151899934	-676.2552707564349	3775.8872904382556	2163.136311937828	1124.5376834087456	1629.7910383456228	414.9629007079861	30	2	24	3	22	0.18543266251233867	0.31197667988680794	0.31473299681996303	0.18785766078089203	
3990000	-10571.520566683012	-9840.721208286444	-730.7993583965673	-9840.721208286444	1242.7241407894983	2.423694608937167	9.21925791535775E-5	0.5132129224213069	8.785027131106142E-5	2.7195209514517347E-9	0.5928006687750346	-691.4214590533552	4939.190421601338	415.113139180741	717.5934006236781	698.0463337274892	455.70784708220515	40	3	6	26	6	0.18763477004523807	0.3185245683287771	0.30598300084509444	0.18785766078089203	
4000000	-10577.982346041405	-9839.512297865062	-738.4700481763427	-9839.512297865062	1279.0185426153755	2.5586472866007126	7.203391611626223E-5	0.4951167093714014	7.645497485695816E-5	1.8145519708590794E-9	0.5510052994332527	-698.4422193994841	5407.540042208866	1175.6204819684947	856.8656884667178	484.2832103423786	753.3543351305335	34	10	19	10	8	0.18457909827238458	0.31944381986706505	0.30811942107966	0.18785766078089203	
4010000	-10607.138397749572	-9844.776021464468	-762.3623762851038	-9844.776021464468	1648.6608460119187	2.6397183175329637	5.95658889883137E-5	0.5454545890275948	6.16285872920417E-5	1.6055234996669311E-9	0.6273745887950548	-718.7954281606222	5184.713119780236	7185.232614322014	934.8573302481149	1601.9584959923461	257.0294515095679	21	15	29	14	2	0.20313868519748815	0.29230036807824517	0.28955983415455644	0.21500111256971188	
4020000	-10600.961354664614	-9857.263735484907	-743.6976191797082	-9857.263735484907	1006.6128497278955	2.295327305672565	8.220193531372898E-5	0.426704895873116	8.476541968057475E-5	1.3755648407356444E-9	0.43359723140634077	-699.2865607227711	4306.315655720164	4723.739624711895	4679.063317493471	3720.2279259239863	908.196509848106	6	7	15	20	33	0.20313868519748815	0.29230036807824517	0.28955983415455644	0.21500111256971188	
4030000	-10547.469468257872	-9839.87614177421	-707.5933264836615	-9839.87614177421	966.4904862570796	2.6746925190705935	1.2455654839080226E-4	0.5360366101593333	1.1107984787825141E-4	5.565624065997444E-9	0.6113412577590476	-663.8434306084042	2112.856718876446	2168.8875547384246	4457.0239284289055	350.0007975599467	1184.7471143930863	4	25	12	24	16	0.19523347988077439	0.27990995931228324	0.3098554482372321	0.21500111256971188	
4040000	-10563.563889095516	-9836.138617439043	-727.4252716564727	-9836.138617439043	1291.8486293153096	2.4268192179000616	9.006575641904525E-5	0.5545560846552736	8.502724065829409E-5	2.7346925964978387E-9	0.5895948339840452	-683.2559291215034	6118.251593075899	8268.620827618604	1120.685819872522	597.2589314185611	1406.548537236503	32	4	5	29	11	0.19523347988077439	0.3049553569806493	0.3098554482372321	0.1899557149013458	
4050000	-10561.524453328211	-9843.52712416693	-717.997329161281	-9843.52712416693	807.6768218105395	2.569125854005576	1.0633563745663246E-4	0.5586494972943092	1.0419224733200174E-4	3.3905407252259258E-9	0.5901853899075579	-674.0248133096122	1086.768845849449	3310.578903593063	7133.285882763713	188.01433171894857	481.1854621008787	4	17	16	9	35	0.19609888962333683	0.3049553569806493	0.2935465599060531	0.20539919348996238	
4060000	-10579.68622352028	-9851.505680281027	-728.1805432392545	-9851.505680281027	1132.433443789272	2.569125854005576	9.930777615729232E-5	0.605970552647494	8.433541610008655E-5	3.6232344219414673E-9	0.6668689628934641	-683.8950307073155	2715.0082576826276	5403.9578162306025	7400.452584491784	716.4200181158882	563.0391037478286	5	29	1	45	1	0.19799666903544783	0.3014359498037665	0.2966185763389709	0.2039488048218164	
4070000	-10580.075324880187	-9844.757865951817	-735.3174589283697	-9844.757865951817	1014.7387705340396	2.5126221199181367	1.0535692700508684E-4	0.5888925899409486	9.231004432952665E-5	3.3152095785220284E-9	0.5983453208967227	-691.9027541669802	3132.2699943793996	6048.942063404924	2556.1582248137056	1418.9130221965668	742.1628840613793	4	33	5	8	31	0.19219685026681982	0.3014359498037665	0.31372138225813234	0.19264581767128294	
4080000	-10613.487669389793	-9835.9725787156	-777.5150906741928	-9835.9725787156	1612.6288548786292	2.5126221199181367	5.612840605966935E-5	0.5401757725665852	5.288066369114294E-5	8.305976862465989E-10	0.5375031568754944	-732.9053776213904	8308.538527098424	11426.385021365066	1775.9978726247734	940.5760858549976	867.3370291152265	36	1	42	1	1	0.19918799504835277	0.3014359498037665	0.3067302374765994	0.19264581767128294	
4090000	-10616.92284515041	-9843.126604345613	-773.7962408047972	-9843.126604345613	1912.9523077426265	2.5126221199181367	5.880184446403723E-5	0.5607931449658574	5.495991522568834E-5	1.0166040237653105E-9	0.5668583238110234	-730.0294739527119	4517.145129051232	7526.933017555405	1006.7051585483829	969.460067875619	1433.7075143567135	3	36	27	9	6	0.19918799504835277	0.3014359498037665	0.3067302374765994	0.19264581767128294	
4100000	-10626.439832679967	-9842.2840950667	-784.155737613268	-9842.2840950667	1870.994834163128	2.75081833867886	4.4969316298430064E-5	0.4977609610294578	4.629898940340102E-5	6.077910206229748E-10	0.5328036846502682	-740.2146919977789	4361.690745328879	9115.375372832474	1196.5044307148178	1272.0532069783517	887.170420761609	3	39	29	9	1	0.19918799504835277	0.2901947392748817	0.3128819870530504	0.19773527862371668	
4110000	-10597.147713799437	-9855.96301743931	-741.1846963601268	-9855.96301743931	1128.9825111477694	2.75081833867886	7.055065508924303E-5	0.47728011486053556	7.272480009744162E-5	1.3209790657503736E-9	0.5251649022483363	-697.8186118956772	4427.584427091063	8196.100164966707	784.1794755096421	1081.9447994002376	880.5848367229939	11	28	17	21	4	0.20448880745932269	0.2901947392748817	0.3019507935252781	0.20336565974051912	
4120000	-10605.367055565883	-9828.235457581004	-777.1315979848781	-9828.235457581004	2005.5688882037732	2.7700183863919436	5.289230497572122E-5	0.49052430298558375	5.0691499521011746E-5	7.846280180025759E-10	0.5470467269085441	-733.4009138677247	3971.2075481031634	9313.950469413241	1058.4010220345874	951.3151217601863	962.1603760809213	2	41	3	27	8	0.18644798892356365	0.3078060876515362	0.31388329661958175	0.19186262680531996	
4130000	-10608.843016158515	-9823.49580444252	-785.3472117159937	-9823.49580444252	1621.9558480128508	2.7700183863919436	4.906256497028774E-5	0.5650744166921886	4.997256867268445E-5	8.971430269861757E-10	0.5974018612155254	-736.1388194475401	3159.055140723447	12577.447200060671	13400.878617138009	796.6115560972322	1813.4074236601332	7	17	18	36	3	0.18644798892356365	0.3078060876515362	0.31154833752194444	0.1941975859029573	
4140000	-10638.296397426035	-9853.506045661823	-784.7903517642109	-9853.506045661823	1836.627033642639	2.6236363270079766	4.339873612734666E-5	0.41361057878662094	4.441702370571069E-5	3.098160930506523E-10	0.40617604289914333	-738.327241278357	7408.925407165566	9029.061293538814	10491.624761437697	1272.215874377083	1441.4302800125386	5	7	29	33	7	0.18452382020349914	0.3078060876515362	0.31154833752194444	0.1961217546230218	
4150000	-10617.29495344082	-9835.009600496016	-782.2853529448033	-9835.009600496016	3929.0348336732804	2.751174405443728	4.367584805208481E-5	0.6862676242904194	3.9133172800497286E-5	8.875378178594173E-10	0.6810446994038405	-734.164702765707	7803.4858289398435	11811.915009994083	14870.28060297457	1341.5760235975235	887.0095675953395	5	30	3	23	20	0.18195803607080055	0.2968301764813162	0.3273133909756854	0.19389839647219945	
4160000	-10627.689624318708	-9828.715790613274	-798.9738337054325	-9828.715790613274	3606.100626233012	2.77790281600092	3.752022989895264E-5	0.6050158526501305	3.4245811132696026E-5	5.982642014770965E-10	0.6483492828935088	-749.306774726948	11269.313893573899	22224.844687137414	15941.392444932277	1470.2578262862096	1501.7998004940516	24	9	3	23	22	0.18195803607080055	0.32798620569159526	0.29615736176540636	0.19389839647219945	
4170000	-10719.13401473144	-9848.478450579618	-870.6555641518217	-9848.478450579618	7329.738652612035	2.8015473117699474	1.6884750680492888E-5	0.4869460807563539	1.5039342295070947E-5	5.93602232980478E-11	0.45582157736282153	-814.7300936003262	28137.32837861818	44329.067335844644	87003.52706448913	15813.768569707596	2359.5814636971204	22	5	10	2	42	0.17346930924040352	0.3066233875778673	0.31752017987913433	0.20238712330259648	
4180000	-10712.299890134764	-9851.15795528479	-861.1419348499732	-9851.15795528479	9086.136844245351	2.8288068513508504	1.6009735334747623E-5	0.5465546253683904	1.330320336761022E-5	7.106217235446576E-11	0.5661183243572959	-809.466209066244	14658.41036553266	45549.940362898815	3040.523737472414	1324.8283998864695	3843.0812895195054	14	25	3	8	31	0.18743181695679362	0.3066233875778673	0.31752017987913433	0.18842461558620638	
4190000	-10720.947729232848	-9854.45260395724	-866.4951252756094	-9854.45260395724	6809.135714240378	2.6094692358526546	1.837841625292958E-5	0.5176381946871289	1.7455307580271238E-5	9.734876983764054E-11	0.5261340594717506	-816.3791237571492	33421.71743145262	20547.557502482025	4352.017295901887	4067.859869788935	4223.87430554926	32	3	5	2	39	0.18260909186858024	0.3114461126660807	0.3121443236969379	0.19380047176840284	
4200000	-10677.482197673366	-9855.204197327603	-822.2780003457636	-9855.204197327603	7551.783198282526	2.6094692358526546	2.7684203235274226E-5	0.688511083638562	2.2696852550855187E-5	3.9025027962117085E-10	0.7072029766566936	-774.0913206857434	16112.961259661803	20338.05643423093	1599.8968655018903	1876.435682895664	1917.1580433931872	21	17	36	5	2	0.19001093525123489	0.30404426928342604	0.3121443236969379	0.19380047176840284	
4210000	-10709.481123714962	-9839.412311017759	-870.068812697203	-9839.412311017759	8748.72253831832	2.5659337232103216	1.902635157418182E-5	0.6291859670059285	1.602448650482518E-5	1.3799000819983387E-10	0.6678737447987001	-822.7666765659444	26362.383701228086	3887.1894379035903	3578.1664472001758	1503.5165384227964	2199.190243705494	39	8	15	2	17	0.19001093525123489	0.2973777349584367	0.30584120168935575	0.2067701281009743	
4220000	-10705.971947161477	-9827.091836470769	-878.8801106907082	-9827.091836470769	7668.303250924581	2.9307290868248543	1.5114425711212895E-5	0.5652217260195923	1.472205164257789E-5	7.603634270674288E-11	0.5895808638413506	-829.2568920665967	25853.907274343153	17901.751772651663	2598.1611841749345	2432.271150816465	4699.541736542646	31	11	10	4	25	0.19001093525123489	0.2973777349584367	0.30975170616192677	0.20285962362840332	
4230000	-10731.10786239083	-9845.076534495454	-886.031327895377	-9845.076534495454	7806.129343203899	2.9307290868248543	1.4143173512256592E-5	0.6033866580067434	1.4357073825016162E-5	8.038300752351427E-11	0.6379264009764076	-839.5134918973183	21675.99165689021	3892.1840330795208	1836.4241690252036	2531.570545487881	1584.6607797321833	43	17	7	11	3	0.18117764591427532	0.31450995690346006	0.30975170616192677	0.19456069102033952	
4240000	-10721.36527709004	-9846.958575772598	-874.4067013174432	-9846.958575772598	6401.963445281176	2.353489909708503	1.8469489999400303E-5	0.4520358737178577	1.7749198782162018E-5	8.492416562627516E-11	0.512425085550062	-824.4115681659564	25794.122510524383	18196.741280436418	5477.795926635407	2329.040462938133	5928.901643304624	31	12	13	23	2	0.19064315947525587	0.3050444433424795	0.30975170616192677	0.19456069102033952	
4250000	-10644.752470923091	-9848.374209099838	-796.3782618232523	-9848.374209099838	2254.2297736078685	2.353489909708503	4.369373985283697E-5	0.5888379435074939	4.363530031646885E-5	9.03412389707842E-10	0.681378141391103	-748.6104913110744	14846.894995520446	8474.391169988336	11027.104711716474	1881.118306748113	1147.951690277772	4	29	9	34	5	0.19064315947525587	0.3050444433424795	0.3018362227404858	0.20247617444178045	
4260000	-10635.385825009082	-9847.018676282414	-788.3671487266678	-9847.018676282414	2022.5242215233845	2.457501228701489	5.0018941894475813E-5	0.45632483935809437	4.848066193420026E-5	8.324048580679817E-10	0.5742808676685613	-741.896974949951	4582.415963308261	8884.813199787464	12587.600336975729	1777.3324043947548	908.4782842150248	10	24	10	27	10	0.18686460552333883	0.3050444433424795	0.3018362227404858	0.2062547283936975	
4270000	-10642.525676100404	-9850.749060581307	-791.776615519097	-9850.749060581307	2027.948832832294	2.5875066882308846	4.6321486125801816E-5	0.4161539247419409	4.783220310742566E-5	4.63298661537484E-10	0.44987923511198485	-746.3492143754977	4855.582293186084	11386.880695961603	3770.7845811486204	1100.3930817618718	1558.8464085839457	33	10	7	16	15	0.18686460552333883	0.3050444433424795	0.3018362227404858	0.2062547283936975	
4280000	-10647.535744102506	-9866.675458292244	-780.8602858102629	-9866.675458292244	1680.5303548648637	2.5875066882308846	5.1396519026764825E-5	0.45231217647800975	5.254236092039806E-5	6.067539928259738E-10	0.47733096558837906	-735.1160232447827	7024.433020849067	9005.163759662752	9032.044962132562	1155.7958596562664	842.7133534067634	1	23	22	31	4	0.17822377121972383	0.3136852776460945	0.3018362227404858	0.2062547283936975	
4290000	-10670.79850416811	-9844.217980922494	-826.5805232456146	-9844.217980922494	3368.438301780385	2.4998613018576523	2.909093956076904E-5	0.45629523619332296	2.9918626218806435E-5	1.858818794893379E-10	0.45488114213384123	-779.9148421870937	16003.395313765544	8546.590647957019	8207.65550695219	1429.6669014514612	1003.5209598201849	40	8	3	24	6	0.18825418473707314	0.2907616591128393	0.31472942775639173	0.2062547283936975	
4300000	-10695.78120575881	-9827.669456637204	-868.1117491216062	-9827.669456637204	5028.537583855058	2.5572023596123867	1.800434699808191E-5	0.6348832635739348	1.902903504827232E-5	1.7685991570349667E-10	0.7248069865598014	-816.1726273523743	16957.54801798737	28251.694629070505	18536.888076462772	8725.789793970845	2397.41717824217	9	16	15	9	32	0.19434298794212715	0.31607225396426064	0.2799192221516791	0.2096655359419348	
4310000	-10752.58696894808	-9846.2506353696	-906.3363335784798	-9846.2506353696	7398.955311322341	2.7417277080367457	1.2683250017771155E-5	0.6038794453664957	1.3441027213584216E-5	7.300108584485447E-11	0.6848522572036281	-853.3323760784457	28854.00357494783	29626.090287186013	25284.51265395482	7672.676328910325	5310.634306344069	29	2	22	5	23	0.19108942069241824	0.3112267952365067	0.2880182481291419	0.2096655359419348	
4320000	-10738.851478830675	-9865.307025454298	-873.5444533763771	-9865.307025454298	4574.046872188074	2.747390208212095	1.6038437304533874E-5	0.5186240381653552	1.6312869843180106E-5	8.53919249083304E-11	0.583301503085094	-823.9139096678537	29625.47315566819	6656.19951508028	2256.3324308658234	6915.973300226998	867.6427369427353	46	1	22	4	8	0.19108942069241824	0.3112267952365067	0.2880182481291419	0.2096655359419348	
4330000	-10605.94276401531	-9831.440291697885	-774.502472317425	-9831.440291697885	1955.593185566841	2.747390208212095	5.0473261192335246E-5	0.5623665935605625	5.152600764425643E-5	9.289456480378429E-10	0.6031835887549106	-730.9163256311557	4982.012348818118	8389.030136029038	1404.8539608607737	961.1771445466488	772.7770534820279	8	35	2	14	22	0.1939934452128751	0.30478317949423833	0.29738107772586186	0.20384229756702638	
4340000	-10604.101004705662	-9854.41651138081	-749.6844933248531	-9854.41651138081	951.2113902144478	2.6520452483466204	8.032505581086277E-5	0.5507192753591594	8.05179773384772E-5	1.9769124785825965E-9	0.567583593331185	-707.8697645724142	4041.4184544759605	4036.2547214571164	2539.76400708065	676.877758805496	445.06078810063536	9	38	7	21	6	0.18714567876498267	0.31157384849313136	0.29743817517486126	0.20384229756702638	
4350000	-10608.976680417085	-9855.899635548107	-753.0770448689786	-9855.899635548107	1164.3081774366065	2.4763206441557672	7.014116253406794E-5	0.5431163818213672	7.320215753714039E-5	1.483503202721353E-9	0.5553482234301895	-709.0937342949305	2885.065810612199	5420.923919077178	6906.460495123913	690.6898133643705	634.3364584388036	4	5	38	18	16	0.1906898308845243	0.30802969637358973	0.29743817517486126	0.20384229756702638	
4360000	-10595.78897792464	-9835.17525941922	-760.6137185054188	-9835.17525941922	1071.1982519500423	2.4763206441557672	6.627116828600156E-5	0.6662812329883665	6.896877448996163E-5	2.296148792012688E-9	0.7503425889339884	-716.4037149405702	6580.8917958442635	4802.957234819044	5546.351059406575	894.4216636550129	329.36712754551115	35	3	11	23	9	0.19898304763112748	0.30802969637358973	0.2997427031940811	0.1932445528012034	
4370000	-10647.791544729207	-9843.163712108735	-804.6278326204718	-9843.163712108735	1635.666759687513	2.4512945622516624	3.7629950112280025E-5	0.5577326969145511	4.321951116704294E-5	5.90991594105816E-10	0.6065932677093551	-761.1142571294245	9132.021954459788	894.9227970301647	1307.2356231821154	1854.6975150540793	1589.000697023893	44	7	10	13	7	0.1820489581725481	0.30802969637358973	0.31667679265266047	0.1932445528012034	
4380000	-10683.643650373651	-9852.267115720771	-831.3765346528796	-9852.267115720771	2596.7869533220633	2.676280192863926	2.705753704061537E-5	0.5261762638724217	2.9251502518545684E-5	2.4696515306077985E-10	0.5786739153988116	-786.9944130230718	11433.260787794397	7837.82125442547	1318.7330356400041	1412.408485365345	631.5985818017558	46	4	9	20	2	0.1820489581725481	0.319540329167491	0.3051661598587592	0.1932445528012034	
4390000	-10697.408160277615	-9836.292143400404	-861.116016877212	-9836.292143400404	3376.0844452026213	2.682974674504669	1.8177337961466208E-5	0.5872768701157769	2.000156268566727E-5	1.4622254284465278E-10	0.6355540051162796	-809.0814743988072	35860.49494875795	23572.421426505134	19594.67541207064	1455.0963211941826	3103.457971110655	9	20	20	27	5	0.1880618653954149	0.3077266338965188	0.3120784492059686	0.19213305150209942	
4400000	-10631.56702875952	-9841.88094236666	-789.6860863928595	-9841.88094236666	1750.5432731937672	2.6297123151883213	4.384558675351579E-5	0.5011190012534177	4.395162595858215E-5	6.815514807843665E-10	0.556342729135991	-745.6565366906315	5004.143046771293	7358.740595454057	925.679982925709	1127.9525129529004	1809.6035279138687	3	43	4	26	5	0.1898347789665386	0.3032415074666543	0.31479066206470935	0.19213305150209942	
4410000	-10663.938335381634	-9849.659994432208	-814.2783409494252	-9849.659994432208	2752.4345992970343	2.874269184080552	3.51561923505098E-5	0.6916398229755646	3.3028933325174114E-5	8.658443758850688E-10	0.8454579730926411	-767.2431225791229	16393.948667262302	21279.234840329325	965.4750334129297	534.1900452272638	1101.2633089585422	45	4	14	5	13	0.19661304505312327	0.3137677442838741	0.30329715641123434	0.18632205425176995	
4420000	-10715.946546806266	-9860.13162049314	-855.8149263131254	-9860.13162049314	3088.9228145861666	2.7133164120804194	2.260211833760825E-5	0.6345988614315863	2.3978105024472354E-5	2.333468209008447E-10	0.6405305294365499	-804.7255498855662	18433.25089062099	26555.951627973755	22062.266151314157	2406.7355282444946	1899.317097962956	44	5	2	22	8	0.20632880045770285	0.3169163743545315	0.29043277093599734	0.18632205425176995	
4430000	-10769.148451130113	-9855.095279853125	-914.0531712769872	-9855.095279853125	5985.109516527516	2.7133164120804194	1.0958039604636893E-5	0.6274461007102001	1.1799009737829834E-5	5.4226265650781224E-11	0.6721000404411124	-862.2523978134755	47697.175672337224	35082.9443509395	9068.476134848639	3122.585828158477	3170.876817387776	24	24	4	8	21	0.18916432994580654	0.3340808448664278	0.29043277093599734	0.18632205425176995	
4440000	-10737.830505355329	-9842.646913714674	-895.1835916406537	-9842.646913714674	6921.581087983751	2.7133164120804194	1.2476999395544049E-5	0.5518288750780181	1.239769428933186E-5	5.6122015116497024E-11	0.578217189622331	-845.2225397671276	30654.20930233998	27786.22038811601	2620.281511450575	2206.6879656253977	3606.60660167388	19	28	8	4	22	0.17975136702083552	0.32432003017129857	0.2992388660312575	0.19668973677661006	
4450000	-10750.410588664608	-9854.942868765365	-895.4677198992439	-9854.942868765365	5062.967472224892	2.4879408615695344	1.5074372417458873E-5	0.48012989470639394	1.414049507681735E-5	4.513363440110652E-11	0.49175572471571494	-847.6759102572694	30677.40980338255	15249.819526591262	3934.103588112564	2669.7804642727897	565.8206868221437	39	14	12	14	2	0.19853338475782678	0.29739449591129385	0.3101391492903891	0.19393297004049187	
4460000	-10660.952648413084	-9838.160234139275	-822.7924142738087	-9838.160234139275	1833.184957309995	2.721888651807984	3.841897575916771E-5	0.6546224743285846	3.596758707658066E-5	5.356264912338941E-10	0.6511051129031888	-778.6626711078728	10027.42694334347	4979.3991096744385	1338.4309980849753	1500.001205483186	631.3065139196234	35	23	10	11	2	0.19853338475782678	0.29739449591129385	0.3101391492903891	0.19393297004049187	
4470000	-10671.586333975103	-9847.850420637782	-823.7359133373219	-9847.850420637782	1568.4591272054927	2.530388902511429	3.6439041636567676E-5	0.6540475690885004	3.290579066833589E-5	3.2946808086320606E-10	0.5863449683550238	-776.0693255312175	11927.312954909728	9041.89644940544	16381.301599059872	1226.3000777352506	31.416795254155126	38	17	3	21	2	0.19853338475782678	0.2967173774083821	0.3101391492903891	0.1946100885434036	
4480000	-10690.349144544647	-9848.239139218082	-842.1100053265654	-9848.239139218082	1908.9676670793124	2.530388902511429	2.9885531751711998E-5	0.5412787551635706	2.796608038298446E-5	1.9451000401137398E-10	0.5155807471093503	-795.7210938726892	15368.60223213641	6263.1128617640925	3814.518873497975	3372.465653470564	607.7455193970839	42	1	25	10	3	0.1935949529749579	0.31367717523071753	0.2938438158705446	0.19888405592378156	
4490000	-10656.707221642691	-9835.838611400912	-820.868610241779	-9835.838611400912	1614.4333798723612	2.539305438826318	3.625347059649971E-5	0.6168326171923644	3.423801858437894E-5	3.491816360687521E-10	0.5764304126332811	-773.9505863782954	16606.011052735717	12368.524678148256	1100.6988225557097	2448.4832383590724	44.1873193334929	38	13	4	23	3	0.19694402953678886	0.31032809866888655	0.2938438158705446	0.19888405592378156	
4500000	-10734.064744420451	-9840.88395686402	-893.180787556431	-9840.88395686402	3755.6069680609535	2.539305438826318	1.5339154947494376E-5	0.7296148911427124	1.3724035405012753E-5	1.0059042290698786E-10	0.7745222947105344	-842.8610384949989	26131.985332929096	15818.265506083873	1990.4226975108793	5567.622546394029	57.77495563347111	38	9	7	24	3	0.1900886540063631	0.3171834741993123	0.296584119861754	0.19614375193257216	
4510000	-10789.490813189033	-9851.759475434006	-937.7313377550264	-9851.759475434006	5626.204413808828	2.471717952305507	1.0738245120609965E-5	0.6351887320108346	9.739271816813387E-6	5.7073745335547005E-11	0.7351814305216909	-883.8580234006065	53821.50422855458	59569.724335717045	28951.098415197914	6210.55446331394	397.8274704152109	24	3	33	18	3	0.1900886540063631	0.2859725951584602	0.31892270359720787	0.20501604723797037	
4520000	-10766.088996255747	-9839.311444016288	-926.7775522394584	-9839.311444016288	5586.519050912967	2.616170372910805	1.0780031043637394E-5	0.5724078011872814	1.038510136614107E-5	3.691322049437017E-11	0.5839450044833873	-871.9320017603528	49584.9190640894	20951.643123418657	56010.72670501426	8058.842879923822	404.8897382810536	45	1	4	29	2	0.19019143495899973	0.3035059605814256	0.30998730697107607	0.1963152974885001	
4530000	-10705.540860871726	-9827.300228302673	-878.2406325690544	-9827.300228302673	4548.03583260557	2.616170372910805	1.8115179016696647E-5	0.6328199343977654	1.647144351512681E-5	1.2911265935685104E-10	0.6974268878844757	-827.0955598257927	7663.972515774389	22833.222523571785	23056.115081423173	3444.9804283769204	2178.7457679412382	3	31	12	29	6	0.18227562546301207	0.3035059605814256	0.3299515122911482	0.18426690166441562	
4540000	-10675.023119844098	-9838.882168732393	-836.1409511117057	-9838.882168732393	2244.1262824307805	2.394756340105544	2.8992360316185006E-5	0.6218034224235396	2.749513059751217E-5	3.6942647260735717E-10	0.6681243381541586	-788.6255329843599	17347.179225308206	18368.409819976234	636.9747196042877	1676.3185353226256	720.4408064946055	2	44	5	28	2	0.20072116892113143	0.29777074837395723	0.3172411810404972	0.18426690166441562	
4550000	-10628.641244428129	-9853.948736569908	-774.692507858221	-9853.948736569908	1104.499991360324	2.7043349716967295	6.029749666859974E-5	0.597335202606375	5.852325402636129E-5	1.4777581696339316E-9	0.6429893978131097	-728.7183520563518	9099.956083612391	5978.788754214974	7068.717450598046	1384.2488394387822	1027.3761660263524	11	18	16	17	19	0.1950710450346155	0.29777074837395723	0.3228913049270131	0.18426690166441562	
4560000	-10622.355957038664	-9843.530612037675	-778.8253450009881	-9843.530612037675	1193.2097346554417	2.7080637778220273	5.9038325836678385E-5	0.6345682091030783	6.15154830188959E-5	1.5965853394730604E-9	0.6801469207065557	-733.4459815933868	6453.864144544019	7973.482181118485	2115.4772160725693	1126.6972823927085	2066.3676849912977	28	20	2	30	1	0.20225337805066207	0.29777074837395723	0.3157089719109666	0.18426690166441562	
4570000	-10601.92976144817	-9828.737762099394	-773.1919993487749	-9828.737762099394	1276.3916849851826	2.703994828917207	5.523448223176455E-5	0.5415609787246463	5.800066200114302E-5	1.0022418591012479E-9	0.5904007143655536	-730.6256477583842	7408.208008998052	3485.6203267984542	1904.073424642222	843.1875596003364	724.7696233240754	35	15	3	26	2	0.19255642103574333	0.2977979600859168	0.3157089719109666	0.1939366469673748	
4580000	-10661.443038333815	-9840.801843298346	-820.6411950354682	-9840.801843298346	1986.442363957567	2.5419925397561567	3.585479720022057E-5	0.5362621536098762	3.5044040991726044E-5	3.5405971846317195E-10	0.5476378397009314	-775.7295008219556	11470.468320538552	9971.605415093618	1471.986518443582	1082.8748971449334	1161.2622093790071	30	23	16	1	11	0.1807659355338554	0.306942205471394	0.3183552120273773	0.1939366469673748	
4590000	-10687.893084584803	-9834.878692332013	-853.0143922527899	-9834.878692332013	2931.9605193938064	2.5419925397561567	2.1272017770784182E-5	0.526862106736821	2.08178815310207E-5	1.4183614515335984E-10	0.5733784595057444	-800.9122022127457	19480.75816085566	45632.18054119852	13965.540357777432	1355.7028228657232	3047.4063527450317	21	12	16	12	20	0.189706739960239	0.2980014010450104	0.3183552120273773	0.1939366469673748	
4600000	-10622.54093617913	-9839.31955764711	-783.2213785320204	-9839.31955764711	1170.023476960347	2.6778033450007697	4.552696590892194E-5	0.6016576783936547	4.738495247153861E-5	6.932959717110078E-10	0.593253772510753	-736.3738811736877	10269.474644183374	16734.495875368393	4792.0429234988915	570.8187317427968	921.4801393144741	18	12	19	7	25	0.19532151321695196	0.31412397922812474	0.29661786058755	0.1939366469673748	
4610000	-10622.83451132947	-9832.564739821613	-790.2697715078581	-9832.564739821613	1719.194200330501	2.6051309167506385	4.625680085626901E-5	0.6989377975502296	4.432823943268417E-5	1.1942177543391438E-9	0.7824907631294071	-743.3559892998011	5228.56872035369	9041.037570077378	9100.148711412434	1961.1420783675997	1094.1497263741244	7	26	12	2	34	0.2051798511194408	0.2973682367891924	0.3091202629710797	0.18833164912028863	
4620000	-10611.29951825798	-9837.719610295375	-773.579907962605	-9837.719610295375	1648.2202173338324	2.2362970063904055	5.753063463656177E-5	0.5150036399794135	5.7428137378549955E-5	9.147398908666902E-10	0.5348661762357845	-729.6839919783116	4910.536691916554	7431.080324881255	2614.6703529719944	401.95905978012877	960.4202597899166	12	24	15	1	29	0.20134193214886217	0.2973682367891924	0.2958094105342336	0.20548042052771334	
4630000	-10637.770383323086	-9851.09988553047	-786.6704977926161	-9851.09988553047	1692.6128164068077	2.815041770146857	4.855071887935875E-5	0.5888680268542151	5.065271088455563E-5	1.1807505435270915E-9	0.6917750325944741	-738.7581093460333	29808.916359186816	14628.799285991556	6218.906440529975	811.8863805447274	853.4324367732429	1	33	13	5	29	0.1802195993248141	0.31849056961324046	0.32130662359260537	0.17998320746934154	
4640000	-10684.569098492198	-9840.319996200844	-844.2491022913541	-9840.319996200844	3388.0595864542743	2.815041770146857	2.412206362258194E-5	0.5247046761768358	2.5063891556064537E-5	1.91214606876421E-10	0.5573146205019246	-794.4564975675271	13126.890558314157	13559.239741458638	5173.892363012271	10154.546382924445	1986.5676521331918	25	15	3	9	29	0.1802195993248141	0.31849056961324046	0.307496160393943	0.1937936706680039	
4650000	-10636.224081559121	-9831.076683911193	-805.1473976479285	-9831.076683911193	2961.0700691406273	2.6280829880571006	3.65370749635773E-5	0.5757642922611567	3.6114212499131566E-5	5.601431753196156E-10	0.623535933694985	-757.828311953652	6803.454744240851	15615.158989572357	4901.688205080987	1356.1811175576638	1825.9585400728415	7	24	21	7	22	0.20604803714950629	0.2891426925263767	0.3110155996561146	0.1937936706680039	
4660000	-10675.498016288315	-9843.71067818909	-831.7873380992236	-9843.71067818909	4011.8763610735073	2.6280829880571006	3.0479084595278086E-5	0.4846533392679362	2.774384146525551E-5	2.612508899499385E-10	0.5217162573021856	-781.1379319722803	12452.685790375945	40229.20844732321	6407.219626346303	2920.0679599277037	2466.412685190788	18	14	6	9	34	0.20027856278470646	0.2891426925263767	0.2988597138107876	0.2117190308781307	
4670000	-10704.445571551174	-9859.135978608594	-845.3095929425792	-9859.135978608594	3977.450088789181	2.5424314769857577	2.6416058728903298E-5	0.40614519282860057	2.517332732159503E-5	1.3998017819356906E-10	0.4516260915830926	-795.9665711953658	11530.294828320362	25159.00799789627	5211.582748703769	4511.576282368239	3802.428318686164	22	14	7	19	19	0.18320046441475024	0.3062207908963329	0.3096181342613691	0.2009606104275492	
4680000	-10657.674285620034	-9833.33950478763	-824.3347808324046	-9833.33950478763	2955.461407311783	2.5424314769857577	3.2387202768622246E-5	0.4392924893154747	3.374721565536159E-5	2.769543032455573E-10	0.5093347712647811	-775.396858455321	6828.2730925152255	18285.111209277897	8596.870630886378	4829.864028942605	3178.28569327724	6	28	3	9	35	0.18320046441475024	0.3122942722950105	0.3096181342613691	0.1948871290288716	
4690000	-10701.076811868375	-9839.239675936906	-861.8371359314702	-9839.239675936906	2800.491052104039	2.5315694617940183	2.043948643946482E-5	0.477231520929769	2.1146489864295985E-5	1.0942552729928116E-10	0.5285114891452156	-810.9692493437069	11497.847903717036	25689.217806640503	27447.034256216884	4317.2258804431085	1181.424241591122	5	15	18	40	3	0.18070038837918936	0.3122942722950105	0.3036060662164137	0.2033992731093879	
4700000	-10683.649955770055	-9834.791549409787	-848.8584063602693	-9834.791549409787	2249.0795737874396	2.5315694617940183	2.0483851367156072E-5	0.621308239689271	2.2857209408709494E-5	1.8020651230928006E-10	0.646513760361798	-798.6949796989234	6409.908266604438	11829.466517566232	30027.978691963104	3621.558282905987	202.3881959265413	2	5	30	41	3	0.1917182969927158	0.3122942722950105	0.29258815760288726	0.2033992731093879	
4710000	-10759.696460361265	-9849.557064771032	-910.1393955902327	-9849.557064771032	4690.121479661403	2.6136413671728116	1.2584947173570399E-5	0.4542634403084288	1.2457738223611072E-5	3.135125151361574E-11	0.4631117135530502	-857.9940025642888	30635.879001768448	54874.90961190605	6874.5079878380275	7387.230718680502	1480.7556649925648	6	28	44	2	1	0.19367863188968562	0.30582607753864943	0.2970960174622785	0.2033992731093879	
4720000	-10732.154339834082	-9843.174607760426	-888.9797320736564	-9843.174607760426	4350.059785139569	2.6136413671728116	1.382948458325786E-5	0.49375094283896365	1.4609385588417807E-5	4.6471738696591196E-11	0.49338794898142313	-832.7816283251011	21634.39555404921	103127.75327615948	4475.238210612813	8671.359839301469	5969.569449947867	24	6	4	26	21	0.19483672328762242	0.30582607753864943	0.2970960174622785	0.2022411817114511	
4730000	-10639.54029977582	-9840.20762690988	-799.3326728659398	-9840.20762690988	1426.5341184427969	2.6136413671728116	3.856446419341355E-5	0.588750119650285	4.413696845794897E-5	5.170641404756876E-10	0.5650235108528441	-750.6771760265964	8319.242888291876	29295.20418217309	3353.25733694288	1300.8764352332282	1165.2118328588754	18	12	35	11	5	0.20163674347818092	0.30582607753864943	0.3003288290581974	0.1922083499249737	
4740000	-10674.7883369184	-9853.41826169953	-821.3700752188712	-9853.41826169953	1720.2380408992183	2.6689231008988363	2.871104686243078E-5	0.5408223888615284	3.4224167869220196E-5	2.7598068640069834E-10	0.5296404897711777	-774.1996286092782	10389.943893194955	18047.58982700287	3081.5000057589345	1944.167456425182	1482.2520956513958	15	21	22	15	8	0.20163674347818092	0.30582607753864943	0.3003288290581974	0.1922083499249737	
4750000	-10597.37358801383	-9844.618387979936	-752.7552000338942	-9844.618387979936	771.8743659291175	2.7746646969573523	6.694285511289106E-5	0.5035653959259561	7.747620127076496E-5	1.2944841029792654E-9	0.5028610062849408	-707.8749650842165	6485.825731082615	12524.615616294092	1279.5754648867976	1070.879888292983	1087.2347020245188	23	11	20	22	5	0.20163674347818092	0.3017979262327105	0.30435698036413633	0.1922083499249737	
4760000	-10581.77092114451	-9847.817238919328	-733.9536822251831	-9847.817238919328	683.2712059113456	2.6388821585827325	7.316715353663722E-5	0.5229240193161575	8.415306615191448E-5	1.454311500277017E-9	0.5089387408052538	-691.1520989667308	5085.570597171701	12354.34893573082	1634.249345663482	449.668847543122	33.808440899505065	13	20	23	22	3	0.20626579872127246	0.3034690375405678	0.29217605586883855	0.1980891078693226	
4770000	-10553.694131612283	-9846.673515872299	-707.0206157399849	-9846.673515872299	558.4560315016386	2.3953166168823006	1.0197484620163937E-4	0.5364908060240332	1.1282761127174466E-4	4.215722365153377E-9	0.6091763350399086	-665.7745079809318	2295.33851312738	4869.577502292739	1948.8603122753848	412.4660929702122	453.75855385882903	11	23	14	7	26	0.20460273860810746	0.3034690375405678	0.2938391159820036	0.1980891078693226	
4780000	-10544.572606288417	-9849.755488681772	-694.817117606644	-9849.755488681772	467.5595000842496	2.7703969387593577	1.3938050274683988E-4	0.3932081347617291	1.5109584101827506E-4	3.787442153400965E-9	0.44253476632658556	-655.3962232047893	4169.353478019983	3010.6891505792414	1087.483529967712	405.38828377793845	331.4880898946728	33	11	2	27	8	0.20140803649640301	0.3074678934326445	0.28984026008992686	0.20128380998102705	
4790000	-10541.722903023847	-9852.466928009191	-689.2559750146553	-9852.466928009191	601.1878345160709	2.5653196404144563	1.5582147596325825E-4	0.5009345558631365	1.5620097267302505E-4	6.685597427329622E-9	0.5261064580894207	-648.8033512710955	2989.1517794142446	3646.4494110221667	1330.4092743392673	606.3510057189762	495.46396428319133	30	10	1	13	27	0.1954855142402309	0.3074678934326445	0.295762782346099	0.20128380998102705	
4800000	-10544.669042475807	-9836.441731470886	-708.2273110049213	-9836.441731470886	784.6372585935387	2.6909982993611985	1.170381043426174E-4	0.608080921584471	1.1745683640145075E-4	4.95823974694564E-9	0.6125765997109136	-666.9612557714369	4964.738061307652	3518.1214006985733	1530.6004754029775	420.52068036698074	455.39197482034456	33	7	2	6	33	0.1954855142402309	0.2930617098292981	0.3122879664149782	0.1991648095154943	
4810000	-10552.661271211398	-9853.361039410895	-699.3002318005038	-9853.361039410895	502.82561234639627	2.394290847564192	1.4870991988945545E-4	0.7003049773398156	1.4498541794206557E-4	8.508682546745932E-9	0.665879040837889	-657.8721889145576	4066.5318149736663	3810.1702108302607	1245.7410466749432	678.979758982736	479.2349625534776	35	1	4	35	6	0.1954855142402309	0.2930617098292981	0.3122879664149782	0.1991648095154943	
4820000	-10509.072471170413	-9829.118026882203	-679.9544442882104	-9829.118026882203	701.2624865794738	2.4466063314726454	1.7239567257478435E-4	0.5998028156750861	1.4730904136686264E-4	9.335350664758302E-9	0.6323303432194863	-639.7921906538415	1364.2771760843368	4168.134597403563	513.844476448816	433.53128021894696	420.5287107370738	18	19	26	10	8	0.1954855142402309	0.2930617098292981	0.3122879664149782	0.1991648095154943	
4830000	-10536.868514484326	-9836.607435670401	-700.2610788139248	-9836.607435670401	932.4953849130505	2.367174105054308	1.2078066691193535E-4	0.5714600265860305	1.1146749048160213E-4	5.180129259986291E-9	0.6351154418590552	-657.4600066376994	3745.2166893425974	7151.4571723824065	424.13967358055214	999.3392746226232	230.00018402968695	24	9	43	3	2	0.19290807391826972	0.2930617098292981	0.31486540673693936	0.1991648095154943	
4840000	-10551.715560991552	-9851.708942279793	-700.0066187117583	-9851.708942279793	838.3808643708267	2.33684698717952	1.3179067371330046E-4	0.5395308870054798	1.2237523924725824E-4	5.694852087411326E-9	0.5942574669183632	-659.1838123963097	3699.562844099525	4606.614345868581	702.5424367262619	781.2960435349712	308.36523161608716	1	32	15	13	20	0.19290807391826972	0.2928942247156288	0.3069079298751408	0.20728977149096214	
4850000	-10535.36396720298	-9838.709989853714	-696.6539773492651	-9838.709989853714	897.33078820573	2.6733765477673943	1.400620838089528E-4	0.6882824920229443	1.1866402150380055E-4	1.0400933441391436E-8	0.8131712842063605	-656.611184801261	3166.2630637230636	3060.7630801698547	260.81277492457394	324.2042533850062	580.7217512733819	27	16	4	33	1	0.19290807391826972	0.3130462438204259	0.28675591077034374	0.20728977149096214	
4860000	-10543.173806920042	-9849.20332721306	-693.9704797069822	-9849.20332721306	872.5517600279585	2.5183116788022994	1.4571333552467153E-4	0.5605900230372189	1.3322716618951715E-4	6.9048295265592994E-9	0.6097223871641696	-655.0501424935289	3094.631121814753	550.128906365799	821.2469442734955	227.04759938624792	561.8723632013466	32	1	14	10	24	0.19326632783480907	0.3130462438204259	0.28682747355731586	0.2068599547874507	
4870000	-10563.741156182676	-9825.785389025175	-737.9557671574995	-9825.785389025175	1373.461244192841	2.5183116788022994	8.686551772719872E-5	0.6184992394586258	8.72961806945912E-5	3.4887386317776475E-9	0.6430787076288407	-694.1775211421067	4131.0695440798945	8505.193287046377	2590.3989375458623	527.3450188885737	637.2085580837502	23	8	21	18	11	0.19326632783480907	0.2994265853231677	0.30936589842179224	0.19794118842023253	
4880000	-10528.306410334728	-9837.659123008107	-690.6472873266207	-9837.659123008107	840.1889157499031	2.624485388978162	1.3455453772003774E-4	0.5563938199045526	1.3647467205184674E-4	7.204243820667939E-9	0.5868005183901656	-649.5604437711942	2233.345516661612	5061.039117584163	1029.7385098959207	606.9129920447746	441.59492377687593	17	17	8	15	24	0.18227543403333885	0.29841361838964214	0.30936589842179224	0.20994504915522832	
4890000	-10575.723361308133	-9859.678020353273	-716.0453409548616	-9859.678020353273	676.7603027397856	2.624485388978162	1.0824267634725489E-4	0.5254300411568729	1.1034903082480634E-4	3.1154592558985014E-9	0.522556715690151	-672.8010295745457	4324.773071823636	8810.328187300305	940.4196253507611	1067.3245891375748	451.2286094377132	19	15	15	2	30	0.1889784720398828	0.29171058038309816	0.30485715147273545	0.2144537961042851	
4900000	-10549.814506466942	-9837.67459664548	-712.1399098214632	-9837.67459664548	717.0693458472011	2.389925850415046	1.255095004329502E-4	0.5802961269930202	1.262845056166189E-4	5.14831979099452E-9	0.586291153284114	-669.7659132246464	5463.700285883657	2815.8066143890996	2498.2959810463844	1275.3998458663543	427.92200785508976	1	21	12	17	30	0.1889784720398828	0.29171058038309816	0.32129302649334907	0.19801792108367147	
4910000	-10556.685285533964	-9851.388396789107	-705.2968887448566	-9851.388396789107	614.4722740429173	2.649587169165963	1.2431574197563645E-4	0.46307399967768664	1.2438421702084927E-4	3.234147992572277E-9	0.47772304139246585	-663.0232624260897	1325.6602280701572	5255.774348661516	948.9553251446141	1159.3027782173885	424.2852499955329	5	30	6	13	27	0.20521107989436782	0.2992923328995402	0.3008749363314784	0.19462165087461503	
4920000	-10619.486667574309	-9855.919472693507	-763.5671948808005	-9855.919472693507	1267.3121440342213	2.620620496116094	6.78183596318424E-5	0.4381129742116791	6.684932035296221E-5	8.974474575591993E-10	0.4518502131182654	-720.1306703723523	3338.5859669545216	6629.416316293955	2296.125787878478	852.3266705563523	1396.6754506061948	2	35	14	23	7	0.18815480744958535	0.2992923328995402	0.3008749363314784	0.2116779233193975	
4930000	-10687.953738779579	-9849.328207500874	-838.6255312787046	-9849.328207500874	2462.8266762741887	2.235390712277383	2.559604410394595E-5	0.40803927005300417	2.6743427670471463E-5	1.1295622037540532E-10	0.42065364157831364	-788.3932607778919	11461.095959761351	32129.377143257956	16192.638286906327	1398.4570867366017	2110.3807441827475	20	7	20	17	17	0.19625541256513784	0.295419533162489	0.29664713095297707	0.2116779233193975	
4940000	-10663.750374900163	-9851.082913836604	-812.6674610635577	-9851.082913836604	1830.4616518943049	2.4220809329113617	3.5290918699878286E-5	0.5651174963760112	3.661575289237981E-5	3.983683036569459E-10	0.5701914198039577	-766.7738346882768	12047.03456869314	8897.1517094015	4388.903794833976	896.1882822443744	1281.007900062702	43	3	1	1	33	0.19938992477951678	0.29798251557846767	0.2992453031351319	0.20338225650688502	
4950000	-10608.563100041216	-9850.720083219623	-757.843016821592	-9850.720083219623	1042.6154749723262	2.472637070317931	6.691814170509727E-5	0.525702328834417	6.529404556538151E-5	1.261363529185318E-9	0.5311634616799331	-716.0480563466572	5786.794861652411	877.4325344570141	786.013417808994	1456.535233334162	1457.459935599471	42	23	4	3	9	0.19938992477951678	0.30338885591025616	0.29220776076880584	0.2050134585414226	
4960000	-10664.189081652026	-9842.34921677741	-821.8398648746174	-9842.34921677741	2873.3043733988366	2.433391133095556	3.0110106081952906E-5	0.4385962650864692	3.0100518593877795E-5	2.0135061475607403E-10	0.4711278732313886	-778.7933909251246	12821.185441685695	1547.8263910122243	1009.6773196724681	1666.3887146666805	853.1433117874857	47	8	12	12	2	0.20620272046275898	0.2925317785236775	0.30628524196263557	0.1949802590509293	
4970000	-10663.50091007852	-9841.108354004373	-822.3925560741455	-9841.108354004373	1706.2141197010749	2.48156077704913	3.0168343442271218E-5	0.46291239661871286	3.160684235951115E-5	2.1741028369449396E-10	0.47984843803855853	-778.0857611212151	12646.674565778121	6125.452909044554	3831.7723158191648	1482.906647622249	39.689333043862824	32	11	28	7	3	0.2031661666507329	0.29252074379679766	0.30628524196263557	0.19802784758983524	
4980000	-10643.083716615847	-9849.681435372278	-793.4022812435687	-9849.681435372278	1254.8981273608629	2.6512161920246053	4.181659204338396E-5	0.6122934037770523	4.401162015821524E-5	7.047049156140208E-10	0.6198666778262213	-748.5112908875356	3374.5748792349573	9319.065920623421	3150.924361945768	1831.327068500036	92.7389591649848	5	36	17	20	3	0.19046547726325724	0.3052214331842733	0.3129599718509507	0.19135311770152008	
4990000	-10672.027817126771	-9850.093030645483	-821.9347864812889	-9850.093030645483	1690.8421341657038	2.557690874193061	3.364904916941944E-5	0.6163452349634969	3.4504779389692664E-5	4.4952980947364867E-10	0.6120696053965311	-774.337927293815	8318.785126458444	15480.592379761296	11641.352141309866	1847.7558456157897	109.39462308692971	17	2	30	29	3	0.19046547726325724	0.3052214331842733	0.3129599718509507	0.19135311770152008	
5000000	-10696.055948946912	-9848.57120000761	-847.4847489393026	-9848.57120000761	2247.796684372495	2.5592271881590563	2.5850760091787083E-5	0.6031829033597246	2.6459160750423086E-5	2.613518717756277E-10	0.6393887442938182	-796.3307023612851	49166.61511843261	17992.114311588302	17399.163221450868	3798.1401124234344	206.75666029879656	1	2	43	31	4	0.19046547726325724	0.3052214331842733	0.3129599718509507	0.19135311770152008	
5010000	-10622.279517511986	-9837.589372911423	-784.6901446005627	-9837.589372911423	1138.7693365082155	2.6906171560558865	5.182403542519296E-5	0.6990944058285776	5.3197709768579534E-5	1.3823669839517936E-9	0.7137893941150482	-738.6992355545067	6422.084473797922	5535.670068123642	8135.788193533417	2207.173987841081	53.42662297377716	1	44	3	29	4	0.19046547726325724	0.3052214331842733	0.3129599718509507	0.19135311770152008	
5020000	-10581.79632440083	-9834.458822064953	-747.3375023358766	-9834.458822064953	682.8258694199822	2.6906171560558865	8.122028290029826E-5	0.6085045903666646	8.235997966247174E-5	2.4588563697437284E-9	0.6260046203906693	-702.9605438917556	2608.2046232655157	8200.766009916031	5420.0798289842505	841.1729954800496	112.69041866318594	9	11	27	30	4	0.195684592022236	0.29623297363243556	0.3167293166438097	0.19135311770152008	
5030000	-10594.217867132465	-9851.892367146693	-742.3254999857722	-9851.892367146693	671.0582720259579	2.5564138522454347	8.583364724676964E-5	0.5586406623293109	8.881396931819088E-5	2.3243648191881102E-9	0.5460441595936766	-700.6801576217568	2714.0751193042743	4505.48873212301	2097.5160746159195	1157.031161007061	63.97925443651	18	15	7	37	4	0.195684592022236	0.29519389208507146	0.31038255896142997	0.19873895693126392	
5040000	-10576.944219725321	-9843.884855238564	-733.0593644867569	-9843.884855238564	555.4400186454752	2.8114851608110767	8.947652135155257E-5	0.6158399792945843	9.623717623243798E-5	4.359592909468003E-9	0.7098408641905956	-690.7306664248374	4292.6339729961455	6056.799444554043	2667.749356335692	728.4555465212702	8.649640719865285	32	2	12	33	2	0.195684592022236	0.29519389208507146	0.31038255896142997	0.19873895693126392	
5050000	-10567.905066909583	-9834.717711975789	-733.1873549337935	-9834.717711975789	597.1373349040972	2.686164203182054	8.859066606634847E-5	0.4538060854763751	9.458470307877439E-5	1.9122233263774456E-9	0.49543863242008335	-692.7866881379305	7421.517070379008	1551.5937204418376	1408.5817728124598	625.224192522817	198.03289579193836	28	11	28	13	1	0.195684592022236	0.3055032151194265	0.3000732359270749	0.19873895693126392	
5060000	-10616.788197717757	-9851.410029496541	-765.3781682212161	-9851.410029496541	880.5693890885245	2.686164203182054	5.414740695241735E-5	0.5186604095162909	5.862501094520829E-5	1.056119482861969E-9	0.5690021950634712	-723.522877394661	8500.53458855626	1996.4047661163404	1518.889224262863	1232.4208320243154	19.92108531974733	38	4	10	26	3	0.195684592022236	0.3042171320847404	0.3106457397173429	0.18945253617568208	
5070000	-10602.211005326435	-9848.494259620733	-753.7167457057017	-9848.494259620733	776.8756092096419	2.5083781019081997	6.999403712846081E-5	0.5320227814201539	7.16304889216833E-5	2.294897522550694E-9	0.6657829216516363	-712.2774007709284	8400.918636529774	3747.7114191109117	1165.9029509833042	829.0747201102023	11.126913190608635	23	26	10	21	1	0.19070058948240975	0.30357453148151553	0.31128834032056774	0.19443653871550834	
5080000	-10628.751399016804	-9849.682145852868	-779.0692531639365	-9849.682145852868	1191.4237449590141	2.8503915583541795	4.868182848797651E-5	0.6167231352832064	5.193429744727015E-5	1.3423326210499422E-9	0.6926240064522036	-736.2589317208341	6782.628944046339	1670.3171467112195	1105.6723367140132	2070.055544843931	62.308707783642575	46	12	10	10	3	0.18419409319388738	0.3046515338844607	0.31184022651838145	0.19931414640327183	
5090000	-10621.342409042929	-9843.550583355156	-777.7918256877734	-9843.550583355156	1205.0374155648637	2.7268207681104286	4.962389590855543E-5	0.4714240614957144	5.3508386042064956E-5	6.057059246827669E-10	0.5017795618648353	-735.2075890884695	6821.647218901099	5293.671728628343	1674.2668359721365	1411.93866635354	1.0643600412111447	46	8	5	20	2	0.18059228276274922	0.3046515338844607	0.3154420369495196	0.19931414640327183	
5100000	-10630.149701204593	-9851.793354995632	-778.356346208961	-9851.793354995632	1290.3510292735832	2.501578490306358	5.052058012990446E-5	0.4435144173284273	4.994891196216248E-5	4.888172193925802E-10	0.45836392825308525	-734.6434427170865	7941.194402203872	8997.633790655475	1245.3044872462397	1608.1086600793842	30.49691848519332	8	39	11	20	3	0.18059228276274922	0.3049855833602374	0.3184688279270657	0.19595330594994903	
5110000	-10570.112602588819	-9851.622994956173	-718.4896076326457	-9851.622994956173	637.1779032691143	2.394096337773143	1.176657315127908E-4	0.6753055621761229	1.1024903019314723E-4	8.414336499428823E-9	0.7996470461442025	-678.6599374399547	3020.0905396251214	1647.547437490148	484.6778784564495	973.5879591179042	162.803992403608	29	26	11	12	3	0.18251622311381172	0.29827228332483613	0.3161694441772558	0.20304204938409776	
5120000	-10588.480700622094	-9852.275069852574	-736.2056307695208	-9852.275069852574	892.9895785322221	2.394096337773143	8.418504993595292E-5	0.42729677340299427	8.659796985964855E-5	1.6851901092914256E-9	0.4678896198993826	-694.2434025213466	5438.671095588842	3595.9188181317577	3469.412660496667	1015.2633151302101	124.41119955713893	22	24	6	26	3	0.18251622311381172	0.29827228332483613	0.3161694441772558	0.20304204938409776	
5130000	-10667.53677980766	-9853.985539004258	-813.5512408034023	-9853.985539004258	1889.378422434791	2.87139753132323	3.5839108537802606E-5	0.40806545650817744	3.618554142490694E-5	2.2390148615271896E-10	0.4103680302835436	-767.9941570369622	7912.7965972621105	9958.651948318484	8003.698693006707	1816.7200851894033	98.87241523195652	1	20	29	28	3	0.18251622311381172	0.29827228332483613	0.3161694441772558	0.20304204938409776	
5140000	-10669.0162396291	-9860.43078776608	-808.5854518630204	-9860.43078776608	1826.325087451967	2.6331119114449164	4.143313292653967E-5	0.464926948896694	3.913446169799636E-5	4.3598447612385577E-10	0.4975552937388646	-762.304260803581	8457.594103422955	7031.5503955141	8852.021259922823	1916.2479698093894	1341.5668431821832	10	12	22	32	5	0.18251622311381172	0.30292186164664053	0.3115198658554514	0.20304204938409776	
5150000	-10618.568049146494	-9842.773967974312	-775.7940811721811	-9842.773967974312	1627.2380858747147	2.6331119114449164	5.580424608573306E-5	0.6221099194075642	5.321145725179762E-5	1.2808087237376106E-9	0.6356945922097623	-731.8544193412831	7173.99256461567	4169.625628660615	4073.3889370683787	847.1650530481245	675.8224150282364	21	25	3	29	3	0.17738605512734973	0.3226954893825148	0.2968764061060391	0.20304204938409776	
5160000	-10671.519829522227	-9856.282985844296	-815.2368436779301	-9856.282985844296	2014.781609194898	2.686103416465377	3.471427453682498E-5	0.5247525162861001	3.4000799445234885E-5	3.539140188619245E-10	0.5576002841982342	-767.9609955671995	16884.557047671737	18854.229756082954	5163.862861506831	2157.9817393014755	26.353603076487666	18	7	25	28	3	0.1824351934330817	0.3184063546857007	0.2934765118587598	0.20568194002245918	
5170000	-10611.665533752159	-9849.246119002803	-762.4194147493563	-9849.246119002803	1130.337464991073	2.8380861461254026	6.273411452522027E-5	0.5392616976264629	6.141578306578825E-5	1.0596089079863278E-9	0.5095510315759878	-718.5616654152988	14234.407130292604	5309.475683691591	2417.358005269783	1138.8512890116174	4.429114454133154	3	34	17	24	3	0.1824351934330817	0.3184063546857007	0.2934765118587598	0.20568194002245918	
5180000	-10673.862248136526	-9859.166654068349	-814.695594068176	-9859.166654068349	2095.1253655461924	2.655275623633902	3.6944826029811315E-5	0.5628440157398791	3.257563208281847E-5	4.451892604551129E-10	0.6050752454483951	-767.1969256881346	12958.908745517127	14478.68707153784	3417.5389765358227	3974.5701381891495	7.488119314604651	1	30	11	36	3	0.1824351934330817	0.3184063546857007	0.2934765118587598	0.20568194002245918	
5190000	-10724.381738002496	-9852.913610390082	-871.4681276124142	-9852.913610390082	4435.521974140385	2.655275623633902	1.6994503740756885E-5	0.6036742659241244	1.565355453838343E-5	7.944570426613133E-11	0.5477076840010393	-821.9174306162298	11767.2875469003	26612.719485712358	4912.8687829866085	4890.413518863236	16.407019513462725	5	31	15	27	3	0.20301939377245118	0.3184063546857007	0.2934765118587598	0.1850977396830897	
5200000	-10751.10422899639	-9847.598750293597	-903.5054787027933	-9847.598750293597	5210.842943127561	2.37997226772625	1.3046610922722838E-5	0.5188659069232656	1.2977913996905367E-5	3.6775495034948166E-11	0.4763554435492595	-851.2657919452026	33841.08706307959	46563.602417987706	18776.91669696607	6614.403588898767	551.4763307237924	8	22	12	38	1	0.18335496417417757	0.3283213489904227	0.2934765118587598	0.1948471749766413	
5210000	-10684.239552622868	-9843.494017635978	-840.7455349868908	-9843.494017635978	2702.085357165164	2.4858550687039744	2.5294035172299062E-5	0.49173307115473547	2.4151763278634995E-5	1.72008630496751E-10	0.5108215506822811	-793.1554925454574	19037.12579964248	16100.79682121478	6505.540001811354	2911.833182908563	46.873268788106024	6	30	20	22	3	0.18335496417417757	0.3109325043868737	0.3108653564623088	0.1948471749766413	
5220000	-10717.893662010501	-9858.860267748432	-859.0333942620689	-9858.860267748432	3518.7362884499216	2.6849800904570307	2.3277305965708946E-5	0.5637378932496244	2.1042383064572568E-5	1.6536582456369822E-10	0.5662463128138916	-809.2249092069608	31921.99690398539	2340.05309883898	5468.231400571152	7300.889019750415	73.42188368022897	27	9	8	34	3	0.21106105056160787	0.2982398501798951	0.3022750207888778	0.1884240784696206	
5230000	-10743.950447885814	-9846.443989760724	-897.5064581250901	-9846.443989760724	5439.553288120712	2.6849800904570307	1.3362553536466502E-5	0.6022924295038727	1.1956871635563469E-5	6.515720765281815E-11	0.614036088248545	-842.3026861299397	21022.983252593007	35341.76078346805	82249.09981238579	9808.651608757022	58.6149060923788	2	14	6	56	3	0.21106105056160787	0.2977352226882308	0.30353463956647914	0.1876690871836835	
5240000	-10711.253003876785	-9833.896791933725	-877.3562119430607	-9833.896791933725	4653.490641909331	2.6919234091849193	1.815474108088648E-5	0.6292047561715844	1.6786283602341008E-5	1.5861829541304054E-10	0.6956809515149989	-825.4002362695396	12104.118996312467	31468.27686389351	21071.568785124346	7173.291071420166	557.6737656179794	12	17	1	48	3	0.20239842156730614	0.295338972367171	0.29372782914538875	0.20853477692013545	
5250000	-10722.371146349937	-9837.747763420044	-884.6233829298933	-9837.747763420044	4795.304945129316	2.6657239144066764	1.6496965149645862E-5	0.7183404160918628	1.5015978149249633E-5	1.4577942664045625E-10	0.7226318786714768	-829.756647302066	15599.439667871673	48589.93802420737	48723.61072700784	8245.89956423755	885.4876766700688	10	5	6	57	3	0.1909346701928675	0.3125111724081052	0.2912472674127069	0.2053068899863217	
5260000	-10760.904221778595	-9847.859398915083	-913.0448228635126	-9847.859398915083	6402.528112250421	2.6657239144066764	1.1696049036749148E-5	0.6404136693095632	1.0649735824905052E-5	4.632401781754244E-11	0.6456551636168877	-859.2806605250823	53269.33041032567	15716.083694294868	25992.57182814973	12525.48180247668	6.9308509452004845	24	27	3	24	3	0.1909346701928675	0.3125111724081052	0.2912472674127069	0.2053068899863217	
5270000	-10699.51952640891	-9866.761733924202	-832.7577924847084	-9866.761733924202	2799.5898463420704	2.4266280981406996	2.624947626393966E-5	0.5270001917387537	2.4320392967015157E-5	1.6942225047388755E-10	0.511621095937482	-785.9720045219323	16717.495286431367	11159.281856760765	3183.785633045583	3352.1965276836972	6.883449855985515	17	27	13	21	3	0.20693645614157008	0.29393074120961005	0.30883927752455315	0.19029352512426803	
5280000	-10667.801040792205	-9827.125297763985	-840.6757430282189	-9827.125297763985	2984.5264906835887	2.5210894411490448	2.5574983485445948E-5	0.5072858398151977	2.31481479025436E-5	1.579871568004835E-10	0.5071477804135082	-793.7415045363862	17320.376440899883	9930.60362956668	5901.784321944514	3098.585291352514	12.779878477503338	33	17	3	25	3	0.1940238836811824	0.29393074120961005	0.3148037284437627	0.19724164666544614	
5290000	-10701.803981427109	-9865.570139625856	-836.2338418012531	-9865.570139625856	2553.3529679180033	2.7417100827679333	3.0864294553628736E-5	0.5715075231436968	2.849553337171364E-5	2.217045509000855E-10	0.5382176897239876	-790.2994026740149	7023.558127034241	11176.488095035871	2015.9102949642704	2830.9651900250133	190.91319138658963	10	35	5	28	3	0.1940238836811824	0.297063683098687	0.3116707865546857	0.19724164666544614	
5300000	-10679.445076823577	-9847.049768094152	-832.3953087294249	-9847.049768094152	2773.9967190923257	2.7382949054187797	3.0175335870764396E-5	0.7868720391041816	2.6528014520176715E-5	3.669319249193851E-10	0.6799217680927488	-782.4751485283699	13031.216636679026	8813.949786714664	17510.847208149535	4395.240790225594	21.068182173122732	17	7	13	41	3	0.204205338917695	0.2972091842121159	0.3014893313181731	0.19709614555201727	
5310000	-10635.614802421987	-9846.539615062939	-789.0751873590488	-9846.539615062939	1892.8515040832808	2.528894061234417	5.4658363506202235E-5	0.7370845221209577	4.703326026326898E-5	1.0372129498356776E-9	0.6611596509039914	-741.884906471111	12376.889185203678	6677.894275509502	7647.236072881431	1526.9780067320166	1235.7292785422921	4	15	18	43	1	0.20032986506947878	0.3010846580603321	0.3014893313181731	0.19709614555201727	
5320000	-10648.022056882603	-9855.206688228593	-792.8153686540091	-9855.206688228593	1599.3263116352953	2.6964495634531724	5.322874532924796E-5	0.6473980441990433	4.4844472497531816E-5	7.503350946604366E-10	0.5701028192509697	-748.1649611498622	10146.00023582422	6700.688681038001	816.5850307649188	1708.8693762568103	50.186386581086815	2	42	2	32	3	0.20032986506947878	0.3010846580603321	0.29229129601587517	0.20629418085431525	
5330000	-10588.869040188465	-9822.090079105408	-766.7789610830562	-9822.090079105408	1297.7452564631938	2.6419018193735657	6.785926456096232E-5	0.7683645619422796	6.0608801359133876E-5	2.253322429339678E-9	0.7453140309347539	-723.1095436884516	5614.717341362272	5938.394277825261	1958.3335649466094	1371.0823818002893	150.9082654426673	37	12	1	28	3	0.1997033494395373	0.30131583922568217	0.29112497836123485	0.20785583297354696	
5340000	-10658.813799611393	-9832.52607912035	-826.2877204910436	-9832.52607912035	2542.9988473079607	2.6419018193735657	3.2663407042854414E-5	0.7787761204946502	3.055664186520867E-5	6.780857367716118E-10	0.8006608217907725	-778.7211344544343	7234.53369149403	10506.72111206476	9702.875099879619	2280.504709538625	601.7041598376848	9	31	4	34	3	0.1997033494395373	0.2816512302741224	0.31196276297399356	0.206682657312348	
5350000	-10646.652030453588	-9851.155097362629	-795.4969330909598	-9851.155097362629	1675.154156460408	2.6419018193735657	4.2941011177839546E-5	0.5434422685482028	3.949013320881203E-5	4.748302090923225E-10	0.5565762985691102	-750.1069490593882	3388.8671358029146	7334.788273241957	9024.280182651199	1900.2821232728054	10.78604226573717	1	10	33	34	3	0.20294355332795574	0.3040102809485545	0.2989143549132718	0.19413181081021927	
5360000	-10634.027263768365	-9836.736069574494	-797.2911941938708	-9836.736069574494	1692.1308499366455	2.7552060902633797	4.7416791593157344E-5	0.5258822057762196	4.4551802580450674E-5	4.99038871599084E-10	0.49179681207914616	-753.5892228410632	4775.45220195524	6182.491262966744	2664.6283890099044	2051.210377752482	154.2226494163782	6	40	7	26	2	0.20294355332795574	0.30047533671369997	0.2989143549132718	0.1976667550450738	
5370000	-10650.540368741758	-9842.302465295326	-808.2379034464325	-9842.302465295326	1854.200098880533	2.7792173756904845	4.748564828978045E-5	0.6855072697979876	4.2664856648539834E-5	8.120637517539273E-10	0.6356954164156978	-761.2608581247279	9533.196479467377	14032.070874148607	7148.4089394097955	1503.1223061215555	341.3917773178919	3	39	6	31	2	0.20294355332795574	0.30047533671369997	0.2989143549132718	0.1976667550450738	
5380000	-10601.579067261684	-9823.71617004475	-777.8628972169338	-9823.71617004475	1408.27660423759	2.615168006131836	5.567363902752605E-5	0.7377137091206329	4.503841420667215E-5	1.5590425890068346E-9	0.778967861909944	-732.9930439144213	9094.743345056555	5724.560122466893	1170.425997489748	2123.8110206908586	16.407311823161972	37	5	13	23	3	0.20294355332795574	0.30047533671369997	0.2989143549132718	0.1976667550450738	
5390000	-10636.045458879698	-9835.49184614065	-800.5536127390474	-9835.49184614065	1831.0571501683596	2.598474756682592	4.272499025382539E-5	0.5306967243233427	3.733563144611834E-5	5.50204436913508E-10	0.5791685243810044	-756.0386927656657	10711.837993498692	6437.685579123108	3376.559599994546	1741.9891725706912	93.68906274978806	36	6	13	23	3	0.20294355332795574	0.30983298304800855	0.2969547021907634	0.19026876143327356	
5400000	-10649.844289850367	-9846.855137906625	-802.9891519437417	-9846.855137906625	1867.3196402591366	2.690352230992771	4.136112812263557E-5	0.7117643414857651	3.788840506845332E-5	6.677696410293727E-10	0.6523888968175298	-757.5846763949367	11248.630114834641	7734.18513885062	3534.1445081285665	1618.5591610827034	138.275200079295	41	1	4	33	2	0.20229644761188093	0.29840867611274147	0.3045279046838691	0.19476697159150977	
5410000	-10594.8524794372	-9842.259303297324	-752.5931761398762	-9842.259303297324	1036.5635726081816	2.690352230992771	6.875325725645821E-5	0.7578146625483965	6.439096947993879E-5	2.800926677357496E-9	0.7893670503503586	-710.4033918259137	5479.967529569208	4245.155001233102	1059.9153172478198	1034.6918119605127	13.579598880366516	35	7	15	22	2	0.186842110121336	0.3211142004314862	0.3045279046838691	0.18751578476330993	
5420000	-10566.117916752213	-9831.854914022473	-734.2630027297403	-9831.854914022473	854.5357093496793	2.6685337915460527	8.754190993186504E-5	0.6213875143070434	7.950307457386426E-5	3.4062706962899046E-9	0.6762627403970743	-694.3231817133292	5345.801233972077	2013.9093054210707	684.1268764972319	729.2004369092189	15.360199316854825	34	14	13	17	3	0.17964319982610816	0.32169786255697214	0.2987996036606909	0.19985933395622998	
5430000	-10552.775390419592	-9828.0581935727	-724.7171968468917	-9828.0581935727	798.4845563797826	2.72612755076756	1.01529262606507E-4	0.7757762850689333	8.565217782184882E-5	6.993534992243851E-9	0.9562129965214202	-685.458781662674	4120.01599345151	531.8854938630134	641.0570461596054	727.793619898916	31.956491524679276	41	3	14	20	3	0.17964319982610816	0.3176672904475147	0.2987996036606909	0.20388990606568744	
5440000	-10577.337414862786	-9860.570279401623	-716.7671354611638	-9860.570279401623	687.0688481590212	2.655792787116211	1.1344496954157271E-4	0.7183012427482592	1.0106760314428824E-4	7.67759857503859E-9	0.7641298221617435	-678.1061033212159	3910.8942134305657	973.1455141259629	235.0950807182137	556.3438424483104	23.94846860800584	39	15	4	22	1	0.1980250295666446	0.31618222123951023	0.2987996036606909	0.18699314553315544	
5450000	-10607.386905237701	-9860.235563943883	-747.1513412938192	-9860.235563943883	876.0177431470264	3.020321282440103	7.948372519502795E-5	0.6650464089205629	7.346569474699561E-5	2.883860460145236E-9	0.734101324961009	-705.3198355597538	6830.479609542332	1601.9191468370916	1813.487971072553	907.2948133173871	91.2987098273696	35	26	1	16	3	0.19754476169117485	0.30625027690067563	0.29927987153616065	0.19692508987199	
5460000	-10550.407971245782	-9852.971687370107	-697.4362838756742	-9852.971687370107	523.2901588574144	2.680985112749662	1.1810679795075083E-4	0.5692848463694342	1.162224952373019E-4	4.732813964234985E-9	0.5769561051295009	-658.2467202113255	2644.728899482949	3783.8808731240124	498.89034584495846	531.8141207295984	2.61741287835765	17	27	28	6	3	0.19754476169117485	0.2974977792715374	0.30803236916529886	0.19692508987199	
5470000	-10547.052659859059	-9846.203820593035	-700.848839266023	-9846.203820593035	608.5582707994806	2.680985112749662	1.1006576202825083E-4	0.47095776421284163	1.1264457611961016E-4	3.1892052360443428E-9	0.5045297688233058	-659.930862113618	3222.4025011294416	5182.381784269587	469.3780905281755	858.9694078091566	42.733595387446364	14	28	34	2	3	0.19754476169117485	0.29903576692157824	0.30649438151525804	0.19692508987199	
5480000	-10525.028477962138	-9833.923601730752	-691.1048762313866	-9833.923601730752	477.6649781310504	2.675324526745906	1.3463396471513804E-4	0.6219626147043793	1.3350954998860026E-4	8.213420510149756E-9	0.6756954269739669	-650.5553428695008	4531.144231272815	2563.3835114690896	404.2273747723	854.1635418357365	25.253029662234432	5	40	31	2	3	0.18480179341117609	0.31265363327343304	0.31119896622501597	0.19134560709037604	
5490000	-10543.233092894743	-9848.875542543692	-694.3575503510518	-9848.875542543692	488.0238446559023	2.6302982529653622	1.2357274160968888E-4	0.5533624148353159	1.238392152207415E-4	5.155920044534276E-9	0.5801397384475336	-655.3435344915433	1803.3251756597979	3190.2637034689683	370.5002601183991	622.8237796345782	25.726473242703488	14	31	16	17	3	0.1810236576735833	0.31547144903296037	0.3034852655351235	0.20001962775833393	
5500000	-10541.297820864245	-9831.452436486432	-709.8453843778129	-9831.452436486432	571.9505339019792	2.5465092174241444	1.055252142092784E-4	0.526883044618947	1.1198602036389675E-4	4.066525170411268E-9	0.5795532936480984	-668.021720909683	2966.1210029084864	6137.429967498777	2388.081390295599	786.6777178110674	4.956561801128688	14	13	25	26	3	0.19148156624694868	0.30543588674452327	0.29975370325897577	0.20332884374955337	
5510000	-10555.029427401849	-9846.328198972062	-708.7012284297874	-9846.328198972062	553.7204456914448	2.4638832901670518	1.0993788377101816E-4	0.5893032369940706	1.0649357414573315E-4	3.866417732933029E-9	0.5893890234803554	-668.3603327578201	2843.0453446856613	3617.238275893746	1668.518211354852	730.356733480944	1.811691893237837	15	17	16	30	3	0.19148156624694868	0.30543588674452327	0.29975370325897577	0.20332884374955337	
5520000	-10575.021117920593	-9853.515072984937	-721.5060449356554	-9853.515072984937	631.5857093711853	2.6716934787244595	1.0315181242913695E-4	0.575261316985145	1.0450951733918115E-4	3.9982081723245755E-9	0.6448966743026479	-678.8685574843929	4305.474855311822	8307.333023714891	2585.694432319712	565.9933994342414	77.02225882790003	18	9	21	30	3	0.17550842776013223	0.3119638522226095	0.3121736320788691	0.2003540879383903	
5530000	-10565.399235487928	-9849.030229967464	-716.3690055204637	-9849.030229967464	625.6904633488462	2.410239860219845	1.1782815478788293E-4	0.4505400560701433	1.1847104558069216E-4	3.6198203599540517E-9	0.5119534548882014	-675.6839438488955	5205.067707725478	1381.8505271767644	2350.2152919780383	753.6272768677126	88.40802368246152	38	1	7	32	3	0.1920451179266051	0.30238191495099614	0.3121736320788691	0.19339933504353074	
5540000	-10563.647067688078	-9841.073082624884	-722.5739850631948	-9841.073082624884	572.9311068697456	2.5719457589586607	1.1763424915876256E-4	0.458032731536939	1.1846702501693686E-4	3.4877130518191702E-9	0.4982039051011502	-677.7350423019243	3736.74188400248	12298.532349635409	1891.0903101263696	764.2349024547885	993.9884169482475	29	6	7	37	2	0.1920451179266051	0.2984637946766057	0.3121736320788691	0.1973174553179212	
5550000	-10510.142020912066	-9830.389751265246	-679.7522696468199	-9830.389751265246	399.4276327177054	2.806486644629592	1.630965329841835E-4	0.5798723142199649	1.7006406611844814E-4	9.663470968636906E-9	0.5785459870043962	-641.6838528108957	2351.355615319355	757.884888671888	127.28925267563233	524.1560612356395	23.885327202542314	40	19	8	12	2	0.1920451179266051	0.2984637946766057	0.3121736320788691	0.1973174553179212	
5560000	-10541.970635260204	-9856.822223727298	-685.1484115329058	-9856.822223727298	444.1951823114274	2.870859815944188	1.2616265262024138E-4	0.582351467444339	1.487218719245716E-4	8.051542381387814E-9	0.642500464904486	-647.5328677109392	3345.7646922107274	868.9630981617343	249.93204432860355	515.3289871842693	30.870047420592925	31	33	5	9	3	0.1912469138987349	0.2876776172023606	0.3121736320788691	0.20890183682003646	
5570000	-10557.938135851673	-9850.13402211967	-707.8041137320025	-9850.13402211967	562.8871831477487	2.870859815944188	1.1234552127944171E-4	0.6689861574185647	1.3259646286202756E-4	8.932041364786432E-9	0.732704527971597	-666.1323965199135	3588.140813567096	4288.355868217597	1319.5500853534847	376.8223362312879	587.5067218418949	9	16	29	18	9	0.18886449432833669	0.2933651769295524	0.30886849192207555	0.20890183682003646	
5580000	-10569.920561371255	-9840.192549202133	-729.728012169121	-9840.192549202133	612.206368770927	2.305139231922414	9.743166102032476E-5	0.5936837517694874	1.0958584005624037E-4	5.923076777112689E-9	0.6813295053779772	-690.4550887181061	3838.0039499676377	3216.0140573272247	1395.4768527810375	352.03094666547526	18.916232383211618	7	22	47	3	2	0.19215425961059265	0.2824747911771389	0.3164691123922331	0.20890183682003646	
5590000	-10598.167079533334	-9828.977626000647	-769.1894535326865	-9828.977626000647	1205.1363376594934	2.505020098215993	5.4291289858049576E-5	0.5902497306046974	5.883377188478593E-5	1.4536680350080967E-9	0.6572631471900667	-724.4130013868103	2857.138926429972	10281.755924352332	2523.0151305043646	1434.9063011698788	49.35816445191983	3	26	29	20	3	0.19281830963146185	0.2824747911771389	0.31580506237136385	0.20890183682003646	
5600000	-10611.308766631566	-9853.130678468	-758.1780881635661	-9853.130678468	1441.4525567531407	2.362702020783802	6.143017330495601E-5	0.5908680348425788	6.365599283009465E-5	1.5683786622372849E-9	0.6194194346529435	-713.2522265691457	6887.4116502752195	15051.794014731988	1782.1701988649531	1075.120016196982	254.93174346969568	20	5	38	15	3	0.19281830963146185	0.2824747911771389	0.31580506237136385	0.20890183682003646	
5610000	-10686.139873175409	-9843.609857670346	-842.530015505062	-9843.609857670346	3300.6230569767395	2.6080594967371153	2.4826758098736807E-5	0.46725177493740955	2.632814696639667E-5	1.96742892461039E-10	0.5295281202991292	-795.2242827777737	16947.798717040365	8595.3586616672	3861.3880835834198	4276.825058643636	1728.607235916865	30	4	26	7	14	0.19323525539122755	0.31793235340777387	0.2803475001407289	0.20848489106027077	
5620000	-10653.894821332191	-9855.365949213954	-798.5288721182364	-9855.365949213954	2441.6101691441545	2.6080594967371153	3.699648946755002E-5	0.4742989781076156	3.8217727480800166E-5	4.2799415962349774E-10	0.531563579989372	-753.4091561525672	13625.630162586083	5304.07538333681	2402.329596712137	1204.218291302542	1895.9630698038802	26	6	9	5	35	0.20339309750595205	0.31007587982157403	0.2953589038822146	0.19117211879026041	
5630000	-10675.444731010659	-9850.473809468114	-824.9709215425437	-9850.473809468114	3207.1158282347365	2.5978490923586466	2.902277656790644E-5	0.4546478317968193	3.0352728427219585E-5	2.4969726674552815E-10	0.518438967838477	-776.5539542960337	15191.367418391006	28605.861775639547	3974.9140406247348	1465.9604393614886	1900.1496849833443	21	7	22	4	27	0.1864123668396998	0.30985667376125736	0.3114805193810409	0.19225044001800304	
5640000	-10641.244886656383	-9842.046654694936	-799.1982319614469	-9842.046654694936	2293.592367323914	2.5978490923586466	4.429953373311837E-5	0.5809499518662198	4.103844406035142E-5	7.576501153772051E-10	0.6483596401717578	-748.8435602904186	7480.333890875259	15765.787214374877	30260.151197556417	2567.303039544516	1262.4981628385633	14	6	5	33	23	0.1864123668396998	0.30985667376125736	0.3114805193810409	0.19225044001800304	
5650000	-10708.956465809893	-9842.665291766358	-866.2911740435347	-9842.665291766358	5251.971945313401	2.5263457037242634	2.140359012411264E-5	0.6787642606230553	1.9729521334568062E-5	2.850946939731831E-10	0.7898721252511979	-814.4752697377953	28052.981656089054	20519.754410865247	9401.189659875572	9977.731707829926	4163.461659567467	5	18	1	34	23	0.18940110191001752	0.30655931286306276	0.30988901162984245	0.1941505735970783	
5660000	-10644.24101169487	-9838.851666154509	-805.3893455403614	-9838.851666154509	2995.8679998425964	2.791086120221996	4.1520073693388464E-5	0.5254323957600049	3.8188259493785496E-5	7.008435763568455E-10	0.6315806714701466	-757.7525459656096	7169.318609210873	18399.40035830658	6201.052394165929	1946.255306007506	1131.2534727891755	21	10	9	25	16	0.19845780954832512	0.29750260522475513	0.30988901162984245	0.1941505735970783	
5670000	-10681.776016380982	-9858.595445517818	-823.1805708631637	-9858.595445517818	3157.81999627297	2.730888615161176	3.275628370844317E-5	0.4595063037068525	3.279713423357947E-5	3.0878379741352504E-10	0.5360687305750383	-774.7359554276824	12780.59887448584	13429.812918545585	3255.310614784584	5702.396537645796	3112.776878688145	26	4	19	9	23	0.19104407201258644	0.29750260522475513	0.3173027491655811	0.1941505735970783	
5680000	-10659.70135213705	-9835.512187796594	-824.1891643404568	-9835.512187796594	2735.0391356387045	2.760989653425412	3.42168328060482E-5	0.5208001761429755	3.3583102018576286E-5	4.870903302151532E-10	0.6176409485891832	-775.1961588748604	32991.495810483946	13255.439754621888	4294.279884191606	2170.2823967536915	3221.3898006169334	1	39	2	16	23	0.19104407201258644	0.30046004536329324	0.3173027491655811	0.1911931334585402	
5690000	-10685.38107765819	-9837.726582910485	-847.6544947477053	-9837.726582910485	3226.8553596698794	2.70189562200507	2.5317494579213208E-5	0.6089601606636507	2.476804094395258E-5	2.89629530341946E-10	0.6622252429633607	-798.0407623092648	12174.26432043415	18827.34247273259	8466.678642052046	3573.502213788957	3938.671097011889	8	32	7	23	11	0.19727689486712807	0.2973218788990066	0.3199537377828536	0.18544748845101275	
5700000	-10648.840197940539	-9873.156954087695	-775.6832438528438	-9873.156954087695	1508.9198400438784	2.70189562200507	5.181914490470542E-5	0.47807475177664865	5.1461858865272204E-5	8.576442022337498E-10	0.5395205545076914	-731.6063466426021	6532.743342975883	6248.878419595859	3160.6912026045266	1035.581082050075	1262.9746713516254	26	15	1	34	5	0.17838676613359639	0.3248939982645793	0.3112717471508125	0.18544748845101275	
5710000	-10623.980178252563	-9844.162589152289	-779.8175891002743	-9844.162589152289	1439.6564970387685	2.623365286123704	5.0641191327784445E-5	0.502260657252693	5.1252376295476126E-5	9.485307447770067E-10	0.5756488934534508	-736.4901751420376	7691.378086444574	4785.822961743549	769.8529227546771	1650.9596098188226	266.9356264682886	38	15	7	18	3	0.17838676613359639	0.3148313361577625	0.2994427754560535	0.20733912225258858	
5720000	-10664.132232987573	-9848.683705479089	-815.4485275084851	-9848.683705479089	2766.817453639591	2.623365286123704	3.327853612814657E-5	0.46837214930685955	3.2450288432437964E-5	2.832795207851985E-10	0.5080902457351285	-770.1844426189571	12950.89069349425	1676.2689788660523	1722.7788299421888	3690.8380203783236	901.5766127824132	44	12	11	10	4	0.17573395866183403	0.30769120062553895	0.30923571846003944	0.20733912225258858	
5730000	-10672.595716309866	-9856.97340809266	-815.6223082172065	-9856.97340809266	1783.3487504062819	2.872182459489598	3.8313171376168435E-5	0.5293450841771823	3.857587873407851E-5	4.5817589023279386E-10	0.5669563008755457	-769.6509461222511	11060.747429491837	1998.398829707888	2865.4276168834695	4723.224757719105	308.7596286981882	41	3	11	23	3	0.17573395866183403	0.30017910387847463	0.30923571846003944	0.2148512189996529	
5740000	-10596.877118033566	-9824.01964998776	-772.8574680458062	-9824.01964998776	1382.0362443254512	2.8445191164085517	6.161923172776647E-5	0.7851576329421577	5.45472901543743E-5	2.795741963117013E-9	0.8966434717132737	-729.2019724504638	6046.7120240019485	1273.3514307334076	2348.5216484294256	1833.1351713482993	255.53139516114157	43	15	4	16	3	0.17573395866183403	0.3127091134984294	0.30923571846003944	0.20232120937969814	
5750000	-10629.419300565352	-9842.362878111473	-787.0564224538799	-9842.362878111473	1354.3301169591846	2.5245178734271962	4.8605603536879544E-5	0.5627873590011323	4.4107449122831695E-5	6.694465597582998E-10	0.5589088452643983	-744.6969829522945	7712.760656574666	2692.498603609588	2053.168391653485	1310.855037846505	21.990508962057568	42	18	17	1	3	0.18022669986200268	0.27872007827805284	0.32840127916756906	0.21265194269237647	
5760000	-10609.839551768997	-9836.26714298411	-773.5724087848859	-9836.26714298411	1123.0257026754255	2.596048241798143	5.892728821640338E-5	0.6294951216349641	5.2126309230001464E-5	1.139989045489964E-9	0.6145318800704175	-730.7519250314452	6460.794099613388	1122.9743492223938	1571.7531831376243	2161.118910962752	48.34569305727275	47	21	8	2	3	0.18131039078050454	0.3110834737679037	0.31231551009770564	0.19529062535388722	
5770000	-10621.755595448727	-9859.989013672326	-761.7665817764002	-9859.989013672326	1019.7006195988654	2.5338285144853865	6.725810879476135E-5	0.629942158584021	6.273137900396982E-5	1.7980940062863489E-9	0.6549082803689393	-718.6558835904682	8120.68265010585	3675.3643687978642	1160.6643469273452	1650.1737629950367	37.41997823796366	32	11	1	34	3	0.19663135694372513	0.30696902139295695	0.29699454393448504	0.19940507772883395	
5780000	-10605.20906309177	-9839.398346038513	-765.8107170532568	-9839.398346038513	1105.8368981322785	2.5338285144853865	6.650934212800739E-5	0.6315766460639393	5.886430914749365E-5	1.4767820792835174E-9	0.6308590401193518	-720.6365774870319	6543.035603449951	15230.110607355362	1592.916941940593	1258.150143474391	17.283835942232272	30	7	33	9	2	0.19663135694372513	0.2920680287038454	0.3264988758285922	0.18480173852383833	
5790000	-10640.70300736039	-9837.500019419695	-803.202987940695	-9837.500019419695	1666.0406059421907	2.5338285144853865	4.972085876971906E-5	0.634329192123587	3.934271421750481E-5	9.132965017236376E-10	0.6823072454224244	-757.1806087777777	5197.5411043644945	9031.551208648325	6205.9877937980455	2639.9844547512703	281.3875669681379	5	34	2	37	3	0.19663135694372513	0.3003178087162642	0.3110170273830876	0.19203380695692415	
5800000	-10635.192356311965	-9839.583212766516	-795.6091435454499	-9839.583212766516	1486.528888348344	2.6297329437065526	5.7290390421625126E-5	0.5635850163642027	4.440301032414378E-5	1.0412560031103519E-9	0.6290662028000212	-749.4885367125996	5264.46622692313	10191.133902492917	2475.8328700170814	3672.2926544256643	144.16414743964654	13	27	24	14	3	0.19663135694372513	0.3003178087162642	0.3110170273830876	0.19203380695692415	
5810000	-10643.037149390173	-9834.71638435769	-808.3207650324836	-9834.71638435769	2109.7229489660926	2.433578041681371	4.6746673052823045E-5	0.7031764782937922	3.685791296802906E-5	1.0537939535454164E-9	0.7606208228047926	-761.2088834396242	7307.338718363594	11676.60836885161	1922.365806956402	3644.046696278625	400.19050026698386	3	36	26	13	3	0.19193011728545262	0.30091524650308427	0.31512082925454005	0.19203380695692415	
5820000	-10713.83388543866	-9842.116278306416	-871.7176071322448	-9842.116278306416	4600.643117108087	2.610041642833974	2.4951852347505234E-5	0.6750377588829243	1.927059351313033E-5	2.8073843182398866E-10	0.7456612893680563	-822.784111471539	12606.85343210154	15729.96906042728	5658.930398643928	3031.017892727938	3601.4034018952307	6	34	25	3	13	0.1849801119630538	0.30524872932910285	0.30806983397576004	0.20170132473208438	
5830000	-10662.993566920592	-9830.788623375212	-832.2049435453797	-9830.788623375212	2534.1666904268336	2.5768354178095505	3.259717539937542E-5	0.5060126127058865	3.1202921146465044E-5	2.686872187665706E-10	0.5067150725643408	-785.7570089289566	8557.299208626426	2121.2073931916248	2809.9734992011286	5722.327461868583	3819.532154966815	50	1	23	1	6	0.1849801119630538	0.30524872932910285	0.30806983397576004	0.20170132473208438	
5840000	-10696.543021079346	-9850.46417662075	-846.0788444585966	-9850.46417662075	3306.565759594312	2.421158619181173	2.8096560985902724E-5	0.7051861455232094	2.6740013540962E-5	3.5070720386486737E-10	0.6570571651530933	-797.4350256982943	12365.290688169776	12316.31945705748	2968.378727561693	5104.854366690786	2370.572987591133	33	18	14	13	3	0.1849801119630538	0.30524872932910285	0.30806983397576004	0.20170132473208438	
5850000	-10769.063153517443	-9859.017437984547	-910.0457155328974	-9859.017437984547	5829.090470852482	2.6807365043423377	1.454185239074307E-5	0.7029777177402255	1.3740866746774232E-5	8.181651189805446E-11	0.675591004750111	-858.3083801842366	25571.602656603398	21385.973851597064	5604.012195135938	2659.003237898361	7613.367330048172	37	11	1	13	19	0.2065519589131202	0.28972378795315734	0.29989423244724933	0.20383002068647427	
5860000	-10679.978489504938	-9859.82748451553	-820.1510049894073	-9859.82748451553	2098.2532087611976	2.6807365043423377	3.9297831825812515E-5	0.5777214677375135	3.8722984652876724E-5	4.919230670725523E-10	0.5748669399678213	-772.1388841957564	13683.23287067383	13050.588480101253	5132.249904863157	2375.644664563669	3003.841139480959	7	33	10	16	15	0.2065519589131202	0.28972378795315734	0.29989423244724933	0.20383002068647427	
5870000	-10638.422804609336	-9846.15658946648	-792.2662151428557	-9846.15658946648	1827.006620182056	2.6412805721389256	4.80049968159577E-5	0.46444311235041474	4.88687479044345E-5	5.711118669612987E-10	0.48582333527982924	-745.5312264412238	7182.4517957613	10769.473680470219	3020.503419278838	4123.5407874952525	2159.5978664448517	24	4	4	17	32	0.20637616876772807	0.28972378795315734	0.29989423244724933	0.2040058108318664	
5880000	-10676.017198449334	-9849.012319707188	-827.0048787421462	-9849.012319707188	2223.2700113894784	2.4976610660039444	3.2304490578765315E-5	0.4603869304308571	3.196073705456982E-5	2.2067688002460755E-10	0.4699969882814975	-778.915865064661	11709.942747222052	20770.76423618205	4503.970803810101	3413.9660212207505	1698.8865601291611	22	13	23	21	2	0.20528099365047361	0.30115501311332665	0.30094749421334643	0.19261649902285444	
5890000	-10635.485005490962	-9838.531670163648	-796.9533353273154	-9838.531670163648	2021.0958841892327	2.5414869224737613	3.9651449101078216E-5	0.4987294995337138	4.039305709452022E-5	4.740747600189154E-10	0.5447824808508979	-753.3525464482752	11099.367759207162	4317.714246472483	1924.5932965627521	1515.9877348749233	487.78365436544817	36	1	4	38	2	0.19833782772311936	0.31717860822023536	0.2855794736161084	0.198904090440538	
5900000	-10712.867470530866	-9838.265635050468	-874.6018354803974	-9838.265635050468	5113.532645784952	2.5414869224737613	1.5663969358732063E-5	0.5922439121319689	1.6766624062063736E-5	8.944766421454533E-11	0.5630069743868145	-824.9095278844198	22853.187653603116	5255.201348347481	8839.32760298512	2552.4036413285908	4657.230223993994	35	1	15	13	17	0.19833782772311936	0.31356951572353126	0.29275789833566923	0.19533475821768126	
5910000	-10688.838945787109	-9846.365175025876	-842.4737707612335	-9846.365175025876	6657.790789017703	2.5414869224737613	2.2466292134126814E-5	0.562128092982863	2.0168085516917482E-5	1.8577949441946565E-10	0.6028099345077091	-794.1141972316312	24207.4132846927	7179.701979865772	1015.7269395987881	1808.0648910484786	4806.916312892034	36	9	9	5	22	0.1957673789852801	0.3019836708826843	0.3086204669181404	0.19362848321389634	
5920000	-10703.926058259782	-9841.380143951143	-862.5459143086399	-9841.380143951143	7720.399065603414	2.6849315435447294	2.1002709653921947E-5	0.6598521925580324	1.72376387760297E-5	1.8314387559473239E-10	0.6817792235147262	-811.9962349259839	27053.773892532332	15354.000115420244	10325.474875614242	2362.65922591338	3888.467190297319	15	26	4	23	13	0.1957673789852801	0.3019836708826843	0.3086204669181404	0.19362848321389634	
5930000	-10725.492192747657	-9827.055879051026	-898.4363136966309	-9827.055879051026	11483.140978841126	2.510194096123868	1.5702352064776634E-5	0.6957266241928213	1.3340723350980965E-5	1.1375359402355096E-10	0.6674926934473081	-846.7070554103175	35087.62108595435	20984.34027148506	11101.210724800121	6183.806609490831	4267.346989903018	19	20	9	18	15	0.1957673789852801	0.3019836708826843	0.31034203030739116	0.19190691982464556	
5940000	-10650.181164654356	-9830.804804079977	-819.3763605743782	-9830.804804079977	3835.3230091930895	2.672839437712904	3.616030678961845E-5	0.6859051753877923	2.903776966682335E-5	4.815522320057338E-10	0.6590486000148663	-771.37829788276	13482.19500701054	15979.149607841638	2091.7426615131267	2533.1258769058113	2113.365565475482	15	23	7	33	3	0.1957673789852801	0.29632405462030903	0.3160016465697664	0.19190691982464556	
5950000	-10628.901688228794	-9821.898330801865	-807.0033574269293	-9821.898330801865	4114.474015620914	2.7100452465781735	3.904078100553426E-5	0.6894874076751024	3.273290092069122E-5	5.238894227483644E-10	0.6367482212806604	-761.8739281960943	10881.822693056127	4712.341035445238	964.7783116671611	1448.6770520295813	1898.0977055694746	41	8	15	2	15	0.19568581084484202	0.29632405462030903	0.3160832147102045	0.19190691982464556	
5960000	-10638.912990706605	-9845.46728651963	-793.4457041869755	-9845.46728651963	2926.811833279602	2.485698503450095	4.493518639034746E-5	0.4758610557178666	4.1864000486277154E-5	4.3237318463796357E-10	0.4727343008409205	-749.92034817797	7527.414162750112	1160.6818459613087	1792.6718031344767	2949.8711465775655	362.3543512431835	46	15	10	7	3	0.19568581084484202	0.30036346857482443	0.3120438007556891	0.19190691982464556	
5970000	-10677.930628116106	-9846.265148948602	-831.6654791675049	-9846.265148948602	4643.804177444882	2.7994376120352986	2.90917761684306E-5	0.4121767823416297	2.7344362006168356E-5	1.6850439355455805E-10	0.4379612824455863	-785.2503705560778	9586.153449358018	13753.628567349937	2565.210745118409	2020.457758707773	2280.0974136870414	17	30	12	5	17	0.19568581084484202	0.30036346857482443	0.3120438007556891	0.19190691982464556	
5980000	-10717.934453138241	-9847.88936420472	-870.0450889335199	-9847.88936420472	5454.637615665479	2.7994376120352986	1.7374383451532543E-5	0.4841137388932974	1.7637693372850164E-5	7.907167611796618E-11	0.49737646407236885	-818.0078277028939	13211.468764522615	20810.779734119886	23430.493007874957	15916.853262258592	2943.907589979726	12	6	21	6	36	0.18447859236764955	0.30036346857482443	0.3232510192328816	0.19190691982464556	
5990000	-10714.826431157211	-9841.804486148632	-873.0219450085795	-9841.804486148632	4967.873314030569	2.594293426090567	1.765772442154745E-5	0.6284808250057956	1.8077055000272376E-5	1.511839613243807E-10	0.6585931405569513	-820.910093925423	18021.69202669891	32464.855623338044	12294.298032399329	9407.26142041443	3549.250836347712	23	8	14	11	25	0.19973165640294618	0.2981379227095471	0.3102235010628623	0.19190691982464556	
6000000	-10656.458247171715	-9831.95155792236	-824.5066892493533	-9831.95155792236	3001.0651856295935	2.594293426090567	2.9322598773259715E-5	0.5283481958753189	2.9474548318755623E-5	2.669420666298253E-10	0.5439321711417834	-771.1842216264523	11322.087292009093	56170.43008576205	3219.1256292339335	6263.105073612249	247.4249731211783	23	4	49	2	3	0.19973165640294618	0.2981379227095471	0.3102235010628623	0.19190691982464556	
6010000	-10631.243226855808	-9832.416766018603	-798.8264608372041	-9832.416766018603	1746.3703593651778	2.23750873410096	3.811733871494851E-5	0.515601113403557	3.7982985783288925E-5	3.9314600250875825E-10	0.526756868155076	-750.7636086128749	13617.512688399893	33111.10608637396	3944.1123157204006	1915.2810290169725	57.194274208325446	21	6	27	24	3	0.19907812045618914	0.2981379227095471	0.31087703700961933	0.19190691982464556	
6020000	-10650.04671605983	-9855.506935167514	-794.539780892315	-9855.506935167514	1667.3817596070169	2.4691199071110774	4.3667170703013804E-5	0.6942583733862463	4.081474575122873E-5	7.137087615604121E-10	0.6548247747397574	-745.1232901296867	7381.747473193061	23081.395330806918	3106.638890800991	4450.754534055296	55.84261298095365	24	4	47	3	3	0.18067954004970044	0.3316797494154785	0.30066308603978126	0.18697762449504093	
6030000	-10722.82808969767	-9837.919258602684	-884.9088310949866	-9837.919258602684	4538.4651826442005	2.723357690418089	1.506707182512453E-5	0.6686852952113863	1.4688457882993942E-5	8.110293590987556E-11	0.6408573634003332	-834.8642666881989	30140.28780223591	13593.705743083727	8348.447123944008	5827.668477203041	106.74858169782141	28	4	25	21	3	0.18607092843088796	0.3321096058253265	0.30023322962993326	0.1815862361138534	
6040000	-10790.673252619688	-9836.040237907662	-954.6330147120268	-9836.040237907662	9069.991216260934	2.6334888994672254	6.940274740906891E-6	0.5248527799563635	6.8199845717790424E-6	1.0676058317972168E-11	0.4988516488634398	-901.4193190409591	46572.53153693173	33672.578333287405	25403.242798777173	11018.447122840016	371.5539890111281	33	6	20	19	3	0.18607092843088796	0.3321096058253265	0.2873925326250268	0.1944269331187599	
6050000	-10836.325601072305	-9856.322786499033	-980.0028145732721	-9856.322786499033	11999.570358073199	2.6334888994672254	4.753353174373411E-6	0.5760719994406858	5.168327715699594E-6	9.143662494711338E-12	0.6095489846700003	-925.3903319380058	70802.6362509864	22947.237551486243	21093.405417641232	20762.030970558433	771.6831229519917	43	4	3	28	3	0.1865766614109324	0.3321096058253265	0.2868867996449823	0.1944269331187599	
6060000	-10842.989929433881	-9848.470752382153	-994.5191770517291	-9848.470752382153	15529.476149601407	2.6334888994672254	4.528514941803435E-6	0.4887242444451105	4.339229139492438E-6	5.5856931457942305E-12	0.5303716298620773	-943.1260977040754	101441.71817185223	43460.476008571684	16889.349394539775	897.6460694996061	435.4976029942639	37	11	30	1	2	0.1865766614109324	0.3321096058253265	0.2868867996449823	0.1944269331187599	
6070000	-10767.623472532086	-9827.976407450604	-939.6470650814834	-9827.976407450604	8001.019548289009	2.6334888994672254	9.349160797053247E-6	0.5660489674306715	8.71594280264658E-6	3.5210719916341514E-11	0.6770802991644231	-887.8278016152951	47538.02844886968	9675.297506318215	5488.922054383075	11573.888204060395	2516.2316963694916	40	23	2	12	4	0.19903252281699627	0.30819885928488616	0.3043959292727503	0.18837268862536838	
6080000	-10731.873596804428	-9832.926788734223	-898.946808070205	-9832.926788734223	5309.771977132533	2.946315042843062	1.3019996001379932E-5	0.5905284905312134	1.2593003338618747E-5	6.897783054307528E-11	0.6594864535785703	-844.00824357895	43126.70233452693	3605.969835431975	21446.765606932473	6749.12231535405	208.7224551959112	37	6	5	30	3	0.19903252281699627	0.30819885928488616	0.3043959292727503	0.18837268862536838	
6090000	-10747.599396892694	-9835.787431524448	-911.8119653682464	-9835.787431524448	5531.739122763288	2.946315042843062	1.0853075171749321E-5	0.5498472853483448	1.1503995896746778E-5	3.675492853319575E-11	0.5457980621657846	-859.6639164114445	33431.42090907025	34550.725091571774	12282.413894689907	9570.863895351637	143.7428364983479	19	29	6	24	3	0.19903252281699627	0.3174395262304883	0.2951552623271481	0.18837268862536838	
6100000	-10799.01750004807	-9829.387139812301	-969.6303602357697	-9829.387139812301	10828.45389720795	2.337979026699148	5.499736703654699E-6	0.657463225412651	5.739714321253775E-6	1.1258005578132649E-11	0.6237085095557702	-914.6424070779289	83003.01786504744	49391.32424771206	28279.697812434202	11928.341308104928	780.3661336505099	35	2	16	25	3	0.19903252281699627	0.2965154174971851	0.31607937106045136	0.18837268862536838	
6110000	-10812.97187177269	-9861.800900297289	-951.1709714754014	-9861.800900297289	8743.665255076525	2.293469629669297	6.927682201788567E-6	0.5623720052193559	7.577774597328956E-6	1.7041077228530004E-11	0.5430429882570881	-898.0384569477168	56318.115370573054	26925.755624114103	11566.349871228245	14680.884300764454	432.4525616845078	39	13	8	18	3	0.19997762753458295	0.28381924403782155	0.3136126922664684	0.2025904361611282	
6120000	-10817.719384321232	-9866.699607441986	-951.0197768792461	-9866.699607441986	11724.169022504417	2.7480812025076036	6.29438991774015E-6	0.4669856022295714	6.487094267418252E-6	8.792904660842306E-12	0.47314483691213594	-896.1769193953436	76073.44860847048	52429.92819904352	4733.473419968776	2967.3340606591305	11568.577109036441	31	13	1	10	26	0.19997762753458295	0.29934110572033623	0.2942995860938757	0.20638168065120618	
6130000	-10776.687066663922	-9866.352785453319	-910.3342812106047	-9866.352785453319	5350.237789234987	2.6917615279766056	1.2218465667613501E-5	0.4506131626327857	1.282494532783371E-5	3.563431573135487E-11	0.48644384122397694	-858.6490850760778	38597.3084587516	4515.143105465623	8045.6073993758355	14190.520108895536	3950.710012162387	37	2	19	8	15	0.18677280977835595	0.31254592347656324	0.3110645764367475	0.18961669030833436	
6140000	-10686.294206644912	-9853.226971500306	-833.067235144607	-9853.226971500306	2617.544072452971	2.6917615279766056	2.6307430228966965E-5	0.5300977509466475	2.9361117672001614E-5	2.370959991101767E-10	0.5658099758999623	-786.3605296795425	16264.568901394527	1904.6552402031048	3867.077862521074	2073.301478460497	2578.4719132226896	36	2	24	11	8	0.2126167864701415	0.3119134596675319	0.28585306355399326	0.18961669030833436	
6150000	-10675.322811597336	-9855.400888558393	-819.9219230389422	-9855.400888558393	1730.588211882905	2.463599182261344	2.9118984118456402E-5	0.6522010866384446	3.345180599920816E-5	3.799273150527794E-10	0.6436082636721487	-773.6656017701114	14614.917556844664	3986.334010561403	2832.7777326344913	1408.519878954614	2591.329346247722	36	2	29	9	5	0.1863260840362805	0.3382041621013929	0.28585306355399326	0.18961669030833436	
6160000	-10754.220329684726	-9851.096993383353	-903.123336301373	-9851.096993383353	4370.050612790568	2.6393063898629503	1.1504266383873732E-5	0.6926955039436983	1.2566280803179076E-5	7.603320766656873E-11	0.7308036951177467	-854.0054550957113	38580.0763581002	8373.443527950194	6098.655035890388	3638.2527498820236	148.36781257135547	33	23	18	5	2	0.19471223934828272	0.3029623305245086	0.3140451094634741	0.18828032066373568	
6170000	-10774.23069024415	-9833.608220602737	-940.6224696414141	-9833.608220602737	7240.6058108188845	2.845236700432587	7.415678214750504E-6	0.6115428254468855	8.11832004893776E-6	2.2974023028032077E-11	0.6582516458706905	-890.0602783000006	64899.91161973262	8785.45126474985	11640.23030888073	1134.5418196916257	1241.438135370986	34	17	26	2	2	0.19036191254872978	0.29965027760644	0.3052766331371771	0.20471117670765424	
6180000	-10750.86932176575	-9853.541435360994	-897.3278864047545	-9853.541435360994	4407.910469374016	2.845236700432587	1.4792884945702041E-5	0.7461775544439505	1.5604727967960745E-5	1.1459804329822604E-10	0.7416642298555911	-844.0319997364224	34785.7054608689	46851.18434338608	8557.370615419128	7772.703048313291	3578.7490929403907	23	4	16	32	6	0.19036191254872978	0.29965027760644	0.3052766331371771	0.20471117670765424	
6190000	-10723.307667484713	-9825.172555371373	-898.1351121133387	-9825.172555371373	4902.281326789063	2.8535933862522	1.0878993149813768E-5	0.7234192207447324	1.1800739830391303E-5	6.23347292864157E-11	0.7265080007111027	-848.8012301691358	41235.99855729363	8492.414339298186	7516.739489699969	669.5726800021583	1189.1006338386946	27	30	20	3	1	0.19036191254872978	0.29965027760644	0.3052766331371771	0.20471117670765424	
6200000	-10644.33768922688	-9838.553805048401	-805.7838841784804	-9838.553805048401	1378.628237338075	2.677501108048917	3.7168214024595295E-5	0.5994717117748766	3.7430110456273155E-5	5.407665693591424E-10	0.6436629007061283	-762.3780055214536	8960.397226710256	3143.1608814769593	1966.3981229701603	1797.6330767569182	23.751521243649464	37	1	28	13	2	0.19036191254872978	0.29965027760644	0.2956199772540689	0.21436783259076242	
6210000	-10652.360197454838	-9840.062294256952	-812.297903197886	-9840.062294256952	1696.2587056133098	2.536127917919541	3.176482745469985E-5	0.6328831658434508	3.149864680947422E-5	3.4989155963086826E-10	0.6429321775266804	-771.6003898147567	16910.421947586146	3275.246396823181	2280.358783265962	5.638590139362557	14.369447754539326	36	9	33	2	1	0.19341843671107917	0.28850991853747	0.3065674444745936	0.21150420027685826	
6220000	-10679.406205411078	-9847.148717976796	-832.2574874342821	-9847.148717976796	2213.565549584292	2.536127917919541	2.3583070107290034E-5	0.6729965792291356	2.324310853893803E-5	1.9257960921668203E-10	0.6220604094011081	-789.8055779330076	22616.34326865478	5323.42670480774	2683.925232419862	74.28248774874413	36.11953059119038	30	31	17	1	2	0.19341843671107917	0.28850991853747	0.3065674444745936	0.21150420027685826	
6230000	-10655.312859604579	-9838.52883563237	-816.7840239722075	-9838.52883563237	1918.5074543930905	2.536127917919541	2.879366819325421E-5	0.5889432806380887	2.810939682222087E-5	2.224466975316586E-10	0.5518762008068279	-775.7342335496909	20032.852671248973	3648.7152436608153	3347.719615574233	13.128656640585286	15.251884838006328	33	40	5	2	1	0.19341843671107917	0.2876830513932962	0.3249165289170657	0.19398198297855998	
6240000	-10610.53607977112	-9834.190047967259	-776.3460318038616	-9834.190047967259	1179.4201244585263	2.6464817542852592	5.434470037283294E-5	0.6389199197133357	4.9886881584911195E-5	8.848902123908152E-10	0.6222309148170218	-737.6694155891737	11847.66416458541	2969.4897328051325	1875.6508975789357	10.78877797358741	8.917177728069523	35	22	21	2	1	0.1813435475052276	0.2876830513932962	0.3249165289170657	0.20605687218441154	
6250000	-10602.70230134329	-9824.658756441137	-778.0435449021537	-9824.658756441137	1206.7988305102417	2.7023121834919857	4.907655318606369E-5	0.6864247154902499	4.868358824102623E-5	8.412781995018603E-10	0.6415778146109565	-735.1380636745525	11347.046702023079	2399.476602469913	1106.1125848854829	1238.243596987531	71.94353375565122	35	23	18	2	3	0.1813435475052276	0.32099395535078906	0.3003454625429466	0.19731703460103778	
6260000	-10648.573349613316	-9857.531172838748	-791.0421767745677	-9857.531172838748	1262.016668854169	2.723054666152764	4.660197807163324E-5	0.6177334491543822	4.803917559008585E-5	6.919301541661741E-10	0.6002016621559838	-747.4314939791844	9997.774940925174	3118.0500471199684	2854.877887443314	1349.006395320589	45.0017502760544	36	26	5	11	3	0.1832184972114743	0.32173526052635215	0.2939833261983311	0.2010629160638434	
6270000	-10645.268959243265	-9837.270835529624	-807.9981237136421	-9837.270835529624	1386.8562641045157	2.723054666152764	4.1305236238177456E-5	0.792220694957838	3.960536511713332E-5	9.056309946037841E-10	0.7801912936821039	-762.3314957626183	17131.266209962647	7359.180178565109	2909.495011147057	1290.794819576454	49.85478131450796	32	4	22	20	3	0.1832184972114743	0.2982247427175464	0.31749384400713687	0.2010629160638434	
6280000	-10640.458416366831	-9843.04953601568	-797.4088803511509	-9843.04953601568	1641.775995001536	2.723054666152764	4.25464618814949E-5	0.64133267703625	4.311305249458124E-5	6.757422719079146E-10	0.612161245848764	-751.6345314776082	3854.620056217976	12476.540806031102	2121.4187874407526	1127.2154157508535	987.3393929518065	10	23	26	11	11	0.19719706873458667	0.29171271467666526	0.3176178388828681	0.1934723777058809	
6290000	-10638.106425311056	-9842.842489184939	-795.2639361261179	-9842.842489184939	1484.7198283328378	2.723054666152764	4.264830113465641E-5	0.5922733728571192	4.272346557858573E-5	6.653155059820194E-10	0.6238577283284047	-753.5104693439885	11223.081768496813	6262.429258700432	1817.9853857962878	161.72299388488813	108.17513161344051	25	21	32	1	2	0.19297585593609368	0.2959339274751583	0.29815436247210086	0.21293585411664812	
6300000	-10627.3346303064	-9842.233499190861	-785.1011311155404	-9842.233499190861	1387.5474778650455	2.5880257108999465	5.6081977108781026E-5	0.6193944152985466	5.169579433974887E-5	1.2174959024251851E-9	0.6537497035666732	-739.2054964456297	7591.573864215394	11309.152034691384	1519.237112572627	2423.6988969885065	364.9484741384308	35	5	23	15	3	0.19297585593609368	0.2959339274751583	0.29815436247210086	0.21293585411664812	
6310000	-10638.242892226672	-9859.06579678896	-779.1770954377123	-9859.06579678896	1277.0919652369835	2.5880257108999465	5.955722977020848E-5	0.5013916067900386	5.441984289384749E-5	8.670410696572959E-10	0.5175801553784176	-737.4022890704957	8491.395557776104	3779.7365273439914	1112.7392230246696	726.6786029162337	472.8649068671784	37	19	13	11	1	0.19297585593609368	0.3014041012471137	0.29268418870014545	0.21293585411664812	
6320000	-10629.662927188232	-9846.926880715237	-782.7360464729948	-9846.926880715237	1028.8707653550073	2.542713467279168	5.814319368275057E-5	0.5450368476421946	5.554512952665024E-5	8.670435348789728E-10	0.5583487545198604	-740.4179950286976	8050.289208727636	2312.151645141773	2485.4666712124113	1097.3243326610627	32.43078010314751	39	1	27	11	3	0.2010367816904627	0.2933431754927447	0.29268418870014545	0.21293585411664812	
6330000	-10648.587658742485	-9841.821385954403	-806.7662727880809	-9841.821385954403	1671.8225202708602	2.462404119395581	4.371030106248281E-5	0.5533774570524067	3.833554263147031E-5	5.039903310985545E-10	0.582258679751447	-758.7004088907051	12037.259306585303	1910.3956430091341	8502.910528893557	2226.9933208369102	355.56332070282133	40	19	3	16	3	0.19307819416587044	0.3021375055655089	0.31653428577434184	0.18825001449427978	
6340000	-10639.929638767675	-9844.824165476668	-795.1054732910077	-9844.824165476668	1287.7530608547293	2.5593209649332556	4.601599523715756E-5	0.6199339228902429	4.332331152405985E-5	9.999739128451664E-10	0.7299641285357023	-750.040607648407	9508.606806491893	2864.498691962925	584.3497799829489	2301.5986345811352	78.71852937235154	40	23	9	6	3	0.21107510167004914	0.3021375055655089	0.3115426696543866	0.17524472311005632	
6350000	-10710.362567098302	-9852.835735073206	-857.5268320250968	-9852.835735073206	2312.388640849663	2.5593209649332556	2.205560603706673E-5	0.5429239640282197	2.269485033554916E-5	1.5470453758475985E-10	0.5679922983590019	-809.9198858335968	25032.021481802567	10910.761953096138	7456.616000532519	2247.636844001057	149.15485407193356	40	3	24	11	3	0.2105135505852963	0.2899556396190278	0.3115426696543866	0.1879881401412902	
6360000	-10721.235081982124	-9846.337651849846	-874.8974301322773	-9846.337651849846	2949.325689394889	2.5704656124397243	1.7219355732171478E-5	0.5739003511078821	1.6851258608460874E-5	9.314886529777065E-11	0.5816413110903783	-826.9442203202068	22083.518233866736	4526.471525975344	6922.514440203847	4056.8289111068893	66.58874083134411	44	10	5	19	3	0.2037557852121762	0.30819841027008205	0.30813934140862564	0.17990646310911704	
6370000	-10669.464358588088	-9831.776045671242	-837.688312916845	-9831.776045671242	1981.6723938684863	2.6704204362595734	2.892837933041031E-5	0.7338543803000729	2.4932197103054196E-5	3.416283716027265E-10	0.7728562293410722	-788.7463144890856	20915.97936102808	18177.149946837566	1577.9371221051772	3406.477181382627	45.59505266817512	34	4	8	32	3	0.19957397937818594	0.3123802161040723	0.30813934140862564	0.17990646310911704	
6380000	-10707.05393651095	-9864.02152530851	-843.0324112024409	-9864.02152530851	2422.6759740900766	2.65536901385407	2.4467290818959783E-5	0.7048288184218402	2.3356058275632415E-5	1.3714975732486236E-10	0.5521020062077187	-793.7177180294112	26112.436741881203	23559.13150595296	477.1962323409327	944.9495838839139	2337.180778127077	2	40	6	6	27	0.1990840070774002	0.28341626210796633	0.29862870386233525	0.21887102695229912	
6390000	-10759.367846011493	-9833.901091608697	-925.466754402796	-9833.901091608697	5307.141744650118	2.6709945891807734	1.1300559027711697E-5	0.6186413064265015	1.1180372049572765E-5	3.913664875495129E-11	0.5928195063465248	-871.5567015956876	48384.76441150335	39574.842153938764	3702.022614593919	7627.452517683636	10603.699045690822	7	34	3	35	2	0.1990840070774002	0.28341626210796633	0.30492798262795284	0.21257174818668156	
6400000	-10762.811859568557	-9844.397565383031	-918.4142941855255	-9844.397565383031	6616.003147112369	2.5170963266592694	9.481088484900045E-6	0.6025536218229046	9.392084237322125E-6	3.1473941729591236E-11	0.6230533735585969	-860.9895597130197	52819.87212066224	13378.180551241145	74387.75675266603	7096.712008839308	428.0513896876047	22	8	10	38	3	0.18293582499608396	0.2992708110976995	0.30874013653839494	0.20905322736782259	
6410000	-10698.016322689225	-9828.302414035614	-869.7139086536113	-9828.302414035614	2938.9843963760204	2.5274732710111474	1.9048936452616516E-5	0.5759534966945484	1.955266878810358E-5	1.2208450331279442E-10	0.5853423926718248	-820.4697516816627	19716.965196200526	20923.822273124577	8685.245296666548	4411.2320159281435	166.8331073134589	23	20	10	26	2	0.19164351898290582	0.2992708110976995	0.30874013653839494	0.20034553338100072	
6420000	-10773.266875201945	-9865.920626676756	-907.3462485251888	-9865.920626676756	4583.471067357518	2.534135181269459	1.1300764820366272E-5	0.5543813875665494	1.1534106155537199E-5	4.490362851420433E-11	0.5949548333501309	-853.5264444501897	142965.04679687112	44543.72818950083	26740.83459828328	3429.912083804146	131.29572598313018	1	23	21	33	3	0.18977196008339361	0.302166073929029	0.3071405271174012	0.20092143887017716	
6430000	-10777.49372180736	-9849.023006980457	-928.4707148269018	-9849.023006980457	6757.693011143655	2.5679048492831638	9.570793842052987E-6	0.42511949367201785	9.97474063192221E-6	2.0293945627489566E-11	0.47622992772611944	-873.5800096768191	80001.494350902	40416.362059156265	63110.322887818686	6497.751713187886	1224.2892821916714	24	11	7	37	2	0.18977196008339361	0.31121003252535656	0.3071405271174012	0.1918774802738496	
6440000	-10723.481301768654	-9839.586048582623	-883.8952531860305	-9839.586048582623	6370.94907237847	2.462577691144672	1.335893524943063E-5	0.5250637867581928	1.3587180539121705E-5	5.936039874142503E-11	0.5642644294171392	-829.6967210803175	7565.770198522568	32077.278408575836	57916.53726728479	3597.5275446154787	3109.5003640949612	4	31	7	27	12	0.20017035257976157	0.30117280759776116	0.3055767327655202	0.193080107056958	
6450000	-10724.871598996226	-9849.401557589305	-875.4700414069221	-9849.401557589305	5454.522441382548	2.933689816092355	1.5177374362799106E-5	0.5270560794556708	1.4427994198184488E-5	6.117442570589797E-11	0.5342671240809568	-820.5761987964695	33448.68276515125	25160.64630012127	49951.28412185021	1451.4418697678525	4420.406555855496	6	29	6	24	16	0.18838917136813227	0.3236078883998661	0.2934740438952273	0.19452889633677528	
6460000	-10790.686223701601	-9843.837706748123	-946.8485169534773	-9843.837706748123	8770.159740260937	2.4756043192933794	7.34242662287328E-6	0.4788079210202144	7.361145514323873E-6	1.4329160157369848E-11	0.5243108618611386	-888.3697706708521	209185.8835288038	62424.36283790263	127578.62842462868	8389.730816947833	513.7611261117015	2	33	8	35	3	0.1990225558821735	0.31260387751237123	0.2934740438952273	0.19489952271022895	
6470000	-10781.026019483937	-9860.372444302826	-920.6535751811115	-9860.372444302826	6637.017255171283	2.626916573217695	8.785529990453842E-6	0.5470309143728768	9.189517928082347E-6	2.544226885426943E-11	0.5924909431106994	-867.3625798696643	13142.778312209559	56916.414283329555	7345.973029570903	7789.69331784139	158.07377238487726	5	40	22	11	3	0.1990225558821735	0.31260387751237123	0.2934740438952273	0.19489952271022895	
6480000	-10700.567350925638	-9825.164928694616	-875.4024222310219	-9825.164928694616	3724.2720039966257	2.5478558919870165	1.580681066668494E-5	0.5581765929412497	1.629978005670876E-5	8.987054910372695E-11	0.5758515911138687	-824.4790306731561	13951.233597204473	41398.02299572821	11239.198268879405	3991.8529498975704	48.50019301910631	5	35	2	36	3	0.19199964548343038	0.31260387751237123	0.2865657575842084	0.20883071941999098	
6490000	-10809.97600928008	-9834.861386435714	-975.1146228443663	-9834.861386435714	10761.544587903416	2.5478558919870165	5.651773556462481E-6	0.5499561945076489	5.675885472275883E-6	1.0846641935512643E-11	0.6102490754315101	-918.9574017877106	108040.32711765132	90220.54226128159	31461.324539484365	14444.338120096807	536.5688065749752	9	27	13	29	3	0.2104470939162892	0.3090780292700014	0.28252680602384733	0.19794807078986307	
6500000	-10753.08962800546	-9838.250106280806	-914.8395217246541	-9838.250106280806	5972.268911061298	2.5478558919870165	1.0033119177200681E-5	0.5157959329445861	1.0230465493229561E-5	2.7150793730208436E-11	0.5326565348809031	-863.0230783229088	48187.55327244831	40992.819731764685	12737.231886570617	6021.388936759791	41.949106750612124	23	18	21	16	3	0.20133831435441726	0.3189702755294587	0.28595243925151154	0.19373897086461347	
6510000	-10753.68494430356	-9851.369591653814	-902.3153526497472	-9851.369591653814	4887.985650499297	2.5961132661205486	1.2240057941835874E-5	0.39301147775992434	1.3465450270315252E-5	2.96148723046655E-11	0.4371817810608087	-850.5754846703511	38190.49281180486	46485.18381752572	11647.526535516647	7875.537115792795	74.77657099344201	11	19	14	35	2	0.20133831435441726	0.30049375369085635	0.30820980651505164	0.18995812543967575	
6520000	-10829.617987300731	-9846.538034628025	-983.0799526727061	-9846.538034628025	11986.164371467295	2.7318540681435888	4.899138818812187E-6	0.5193805495059083	5.158400689590602E-6	6.5362278329721085E-12	0.5097001460405257	-927.4528787475482	75819.69654133321	42632.47618835338	47714.02115771776	17195.63161271876	225.9464145179279	40	9	1	28	3	0.2006468821980793	0.30049375369085635	0.30820980651505164	0.1906495575960137	
6530000	-10798.523877503778	-9833.344975836613	-965.1789016671638	-9833.344975836613	10393.233028791916	2.676670749771761	5.45766331824195E-6	0.4600343606669432	5.8871412333341E-6	7.914955383788678E-12	0.492986582955215	-910.6786891934747	92064.65193059588	20708.56293613073	25323.084011835468	16955.704203959107	403.0343792263393	36	7	12	23	3	0.19698474064226704	0.30415589524666864	0.30155839640523785	0.19730096770582747	
6540000	-10717.222423491157	-9856.74749146925	-860.4749320219078	-9856.74749146925	3598.7101894802904	2.9648826235692263	1.7239242644828955E-5	0.42344496747791655	1.7979066945392503E-5	6.106374578969386E-11	0.4561098752517279	-810.6890577176546	24572.236102037354	30006.468910760657	6988.1486214981	5193.350786795349	2.8013728415755175	24	10	22	22	3	0.19746131248736054	0.30527924320975963	0.30155839640523785	0.19570104789764298	
6550000	-10722.749865129541	-9851.85487201011	-870.8949931194308	-9851.85487201011	3478.3693076203745	2.4909145388572584	1.9879306946559855E-5	0.4745816385201547	1.9034959741538315E-5	1.2034826495014808E-10	0.5642333929475851	-820.1111696439903	17820.213760185594	29110.871838879597	9846.259398877253	4886.382798386899	5405.781077366593	22	11	15	25	8	0.19460348080011775	0.30527924320975963	0.29857290286532384	0.20154437312479978	
6560000	-10781.306554066252	-9852.115445309379	-929.1911087568741	-9852.115445309379	7234.0358336334475	2.657514099304962	8.682469035598491E-6	0.3643155539203272	8.490895452885191E-6	1.2169664890987215E-11	0.4138194908646422	-878.1940703794015	62507.54243141873	5657.279954309708	10227.413389597452	7860.313792390528	657.2505335761756	37	9	24	8	3	0.1939063765873745	0.3324803391236448	0.29857290286532384	0.17504038142365788	
6570000	-10781.722024878858	-9847.399525832358	-934.3224990464998	-9847.399525832358	7162.948940232072	2.7161355166180243	8.60495194059657E-6	0.5663474944548307	8.644423352740778E-6	1.944305843323812E-11	0.5464224353625142	-881.8966461532079	74241.10564260387	16468.049210872872	4942.150809874246	9017.488506688493	2311.951148704949	40	5	11	22	3	0.1939063765873745	0.31027010161369006	0.32078314037527855	0.17504038142365788	
6580000	-10793.353578685299	-9842.39410833422	-950.9594703510795	-9842.39410833422	9667.48128824449	2.913947908864303	5.883017113727637E-6	0.4525120552460757	6.2261807080631375E-6	9.681628603099286E-12	0.5152798513575522	-896.5964734836537	24418.298399237177	75285.00661771731	11188.685378067437	12485.876567070103	1042.4001391918614	4	31	34	9	3	0.1939063765873745	0.3032355593139354	0.3278176826750332	0.17504038142365788	
6590000	-10795.142274922382	-9838.067020485432	-957.0752544369493	-9838.067020485432	11256.614083488734	2.6927447358222047	5.642448849620983E-6	0.5468007638873489	5.786094868245139E-6	1.2605555125408788E-11	0.6134612121659904	-901.223506357221	64564.05024209283	119552.58927498224	17510.323099083453	12960.74191245967	462.5899805972292	16	19	27	16	3	0.1983973471180889	0.3032355593139354	0.3109498019689657	0.18741729159901097	
6600000	-10828.779770921394	-9838.096456415962	-990.6833145054312	-9838.096456415962	16591.067067317694	2.58630855060785	4.207361444947902E-6	0.5656036289090186	4.132613148172139E-6	8.296103893512214E-12	0.7000309342917026	-935.0389346540849	86710.15251237203	160946.28530952652	15854.889539502208	6315.155739681626	755.3148191275453	14	23	40	2	2	0.19750236304447727	0.3032355593139354	0.3118447860425773	0.18741729159901097	
6610000	-10739.572481200177	-9835.314852665291	-904.2576285348856	-9835.314852665291	4907.907006645887	2.58630855060785	1.407773895838517E-5	0.531565294222533	1.3141742129676827E-5	7.176968365072984E-11	0.6219611936087863	-851.0389280946746	33141.766594498265	42042.7685248416	24856.452587875163	6466.6728118562405	5414.063332449061	27	9	3	15	27	0.1941078389426533	0.3048239608347129	0.30543790511309404	0.19563029510954075	
6620000	-10681.656175301028	-9845.45773595069	-836.1984393503386	-9845.45773595069	2639.6015923069185	2.5356669927265454	2.6622443566797083E-5	0.5357454099570674	2.779933728155938E-5	2.611625394001484E-10	0.5911620329456733	-788.5628468217525	8691.007825223154	19236.088446120575	2805.2565989111863	2492.056979650367	1807.005234582939	1	35	25	11	9	0.19682110866806807	0.29963833425229813	0.30500121380817813	0.1985393432714567	
6630000	-10662.803806673655	-9837.865060832708	-824.9387458409478	-9837.865060832708	2053.51246156442	2.3116820179045203	2.7213086736227387E-5	0.49258065931652706	2.952981738623188E-5	2.6329267885749946E-10	0.5542931361972575	-776.6682983472472	3495.5958048275884	16608.02839558829	3092.713815098446	2072.4775512061574	2678.9372916769553	8	25	21	26	1	0.19682110866806807	0.29963833425229813	0.30500121380817813	0.1985393432714567	
6640000	-10634.028203994763	-9842.379968221749	-791.6482357730156	-9842.379968221749	1589.4791360048234	2.9637196123206144	4.4524293531058674E-5	0.5461569506258593	4.649211975531823E-5	8.499777669403114E-10	0.6534676387570083	-745.6920102145416	6428.582756492135	8412.257414189637	4522.928649673704	2515.568913811092	1612.4838637045887	16	22	3	12	28	0.19462462693155339	0.31024209741964964	0.30091282018279863	0.1942204554659994	
6650000	-10654.157551872424	-9853.230831855295	-800.9267200171281	-9853.230831855295	1886.1257577180113	2.864693885984776	4.1331289115031294E-5	0.47357190231604407	4.3929882828260866E-5	5.46947375665329E-10	0.5551083817123793	-754.405804434483	8242.749010262149	10981.327893498546	1444.8436194266603	3079.6861071686067	1475.6737016576565	17	22	1	16	25	0.18411076533428306	0.31024209741964964	0.3154268664231583	0.19022027082291004	
6660000	-10673.861959210486	-9839.053260576273	-834.8086986342129	-9839.053260576273	2126.5362516993405	2.698734189265394	3.0381539203337188E-5	0.6039418707649967	3.277960184067609E-5	4.477631255267824E-10	0.6761469022990642	-786.0828454496344	13977.283607829935	15389.113128404819	2430.7313810370956	4486.93001919404	2205.5800962172807	19	23	10	10	19	0.20144813614838486	0.2957833684594223	0.30071780309108187	0.20205069230111197	
6670000	-10669.045449545849	-9841.414836531687	-827.6306130141622	-9841.414836531687	2002.2333958328145	2.7538655493249893	2.8515102959462035E-5	0.537827048075502	3.061758521220191E-5	3.2505767396608585E-10	0.6248961710149844	-779.9478591380619	5721.692803704337	16427.419854208183	3463.9365615299794	2123.58585175767	2504.7150822023114	2	38	9	31	1	0.19031163181396774	0.29724624537446087	0.31449117700351653	0.1979509458080559	
6680000	-10611.952449609282	-9837.383863501056	-774.5685861082251	-9837.383863501056	1260.5736227877221	2.5653443990178606	4.924650265533025E-5	0.46912394780130184	5.433966245606343E-5	8.210171659284212E-10	0.5475662281720325	-729.8593037488573	5058.5359755783675	10718.893250063698	1103.9214547623076	993.2888520223004	1657.4686446313292	10	29	16	11	15	0.19031163181396774	0.2957268423063978	0.31544540088269873	0.1985161249969368	
6690000	-10630.443665439627	-9862.4149344018	-768.0287310378263	-9862.4149344018	1410.09242577953	2.4315805315266585	5.7621773912910464E-5	0.47268231757203516	5.858400209156194E-5	1.0633831843926924E-9	0.5480295597226819	-722.3359675528584	5850.84944338447	11233.180453016601	5750.06378153623	1152.8437444970928	1201.5562885549668	31	4	8	17	21	0.1832305946372128	0.29195495097092716	0.3318926504356046	0.19292180395625647	
6700000	-10622.562221718985	-9852.987390350165	-769.5748313688207	-9852.987390350165	1267.716473737815	2.785292506779844	5.696229087985889E-5	0.42472107638625684	6.092185335410926E-5	6.363650431461005E-10	0.44307861685232264	-723.3673058421183	5601.181073694212	10666.385801318856	9170.477300427443	952.2293778530071	1168.9824719507292	23	4	10	1	43	0.17727043737502537	0.29195495097092716	0.33154658401983533	0.19922802763421316	
6710000	-10586.16043711245	-9838.90121711294	-747.2592199995107	-9838.90121711294	1173.891711412433	2.785292506779844	6.879296679912535E-5	0.40318985382076505	7.458212614107367E-5	1.0626925796536403E-9	0.45478130773913	-697.139850612702	9773.218136623822	3168.2077859287187	19457.274651565116	1426.0165440842538	703.5348542876305	1	31	2	16	31	0.17987521766133494	0.30857074154836295	0.31232601315609	0.19922802763421316	
6720000	-10593.874042934047	-9833.351992819074	-760.5220501149726	-9833.351992819074	1181.9901842457944	2.707916743263861	6.375367217304034E-5	0.5290387347264709	6.841350424284417E-5	1.4577469001797061E-9	0.5850918920208614	-716.4305306063	5922.317727113983	4931.946307577847	1857.520990588469	2378.285274297637	1153.781250703583	37	3	8	6	27	0.18131613791553167	0.30857074154836295	0.31232601315609	0.19778710738001642	
6730000	-10611.056870536773	-9835.543287203065	-775.5135833337079	-9835.543287203065	1779.518726072506	2.2565071937772037	5.473844416233174E-5	0.5624013397781048	5.8087910841885105E-5	1.226067523334117E-9	0.6049444310351147	-730.7581949878069	7368.445126174809	5163.657004386998	3831.9591423310417	2561.0591170997077	774.0804542211905	26	13	2	11	29	0.1768960544032565	0.30857074154836295	0.31232601315609	0.20220719089229158	
6740000	-10637.050235089733	-9854.438464512168	-782.6117705775656	-9854.438464512168	1381.5106598945106	2.4748834465648923	5.0109517566967946E-5	0.4486616273596038	5.2433936483382456E-5	6.312996891446663E-10	0.4822377341444107	-737.0270183443786	9603.619533160214	9338.682133166601	4097.773154822222	2170.949801356393	1292.575526409157	19	13	14	6	29	0.19298122194347686	0.29593445226005294	0.3088771349041797	0.20220719089229158	
6750000	-10576.010707727339	-9843.327939519175	-732.6827682081644	-9843.327939519175	860.9950887428026	2.5926121142964655	8.701070559949873E-5	0.47478648829118025	9.370095383770314E-5	1.9528329208504198E-9	0.48891823103238724	-690.0380593542408	3165.7622165281964	5946.450432038222	3147.0314301680964	423.84715440627326	628.8332533785472	10	12	24	6	29	0.19298122194347686	0.29593445226005294	0.30791122030534657	0.20317310549112466	
6760000	-10574.214824538925	-9853.246020064948	-720.9688044739785	-9853.246020064948	798.6954987885421	2.617933511874476	1.0062644229319642E-4	0.5110948844042007	1.0479968270727618E-4	2.746373888463964E-9	0.5129184514853738	-679.1280848655755	4494.654319332152	3207.5877910906975	2748.3535013628457	792.6442541088633	515.4736429936519	29	10	4	2	36	0.1884048324865455	0.3080600113572653	0.3003620506650656	0.20317310549112466	
6770000	-10574.801619030603	-9841.974958183568	-732.8266608470348	-9841.974958183568	858.4429061159441	2.71627539332555	1.1165285539605914E-4	0.5835210183797392	1.0854927568968252E-4	4.309448936095391E-9	0.6157134030515925	-687.8667614613269	2258.7597520977847	3208.651679171636	5505.917102569662	5018.442998363303	646.5205297779214	12	13	18	7	31	0.20270926718394386	0.29375557665986696	0.3003620506650656	0.20317310549112466	
6780000	-10555.047320683549	-9846.178784408474	-708.8685362750748	-9846.178784408474	754.3236864662898	2.5732199216901153	1.3064092714956387E-4	0.6331287282183996	1.271592000193464E-4	7.744958203699429E-9	0.6743884321983765	-666.3360763075441	1274.2106045243904	2015.0326334502429	3096.4196677674217	3132.857437831595	507.9884576395489	8	12	13	11	37	0.1817154099800055	0.3068734749523285	0.321355907869004	0.19005520719866317	
6790000	-10564.007172875929	-9858.853786738566	-705.1533861373622	-9858.853786738566	590.1495740534403	2.5732199216901153	1.3398281922879523E-4	0.6715599421841145	1.3355227932892053E-4	6.891602725975928E-9	0.6524774379803472	-664.5299937794545	2973.883541009036	3200.574924808491	1442.592611559468	310.95902487049057	444.26585256783557	12	31	8	3	27	0.1817154099800055	0.2993903935997985	0.321355907869004	0.19753828855119315	
6800000	-10573.291759409685	-9854.140749819959	-719.1510095897266	-9854.140749819959	618.7569195170845	2.5732199216901153	1.1934734546526438E-4	0.5598728098842638	1.1619785665540125E-4	4.525073607831697E-9	0.5894492765090006	-676.6937414914022	2558.4008037922745	3402.083038657611	4805.474966076735	836.06296735372	428.5466601737122	18	4	24	5	30	0.1839796907963514	0.2993903935997985	0.321355907869004	0.19527400773484724	
6810000	-10585.973776812623	-9850.738938711187	-735.234838101436	-9850.738938711187	602.4041505428091	2.7992794935956424	9.868058540220228E-5	0.39314686085932044	9.98761362457524E-5	2.0967033270155317E-9	0.4822638856581868	-693.0130430294643	22210.27712505872	3748.051975291578	546.7339086766456	601.036092649246	228.1764468873824	2	47	29	1	2	0.1835931114019247	0.3128161783729879	0.30831670249024135	0.19527400773484724	
6820000	-10579.374152454957	-9839.415522743995	-739.9586297109623	-9839.415522743995	714.0908846493796	2.6215102440197877	9.048055254112624E-5	0.5572987316369776	9.264666271331308E-5	3.1136388673007775E-9	0.6220382436656379	-699.0505578187335	1353.66041710857	3673.8926728565966	1002.3135791534883	1128.781651398316	249.3969276348911	1	45	18	13	4	0.1835931114019247	0.3128161783729879	0.30831670249024135	0.19527400773484724	
6830000	-10700.123964595003	-9846.137709244696	-853.9862553503069	-9846.137709244696	2644.7552335877444	2.605232063017914	2.6342035439143776E-5	0.7141544345258478	2.637703239808515E-5	3.5099535750342275E-10	0.761135523188663	-804.7640325676039	26532.083014265256	15224.253967282943	5790.509410851442	2643.153813524743	1959.161355623263	23	19	14	8	17	0.1835931114019247	0.3128161783729879	0.30831670249024135	0.19527400773484724	
6840000	-10702.758392122772	-9820.774320434573	-881.9840716881993	-9820.774320434573	4127.412700728844	2.4489354004778914	1.5786060356371652E-5	0.6800951021201465	1.559374653567547E-5	1.5699241801912856E-10	0.8012741717016881	-830.1935479104972	33751.66127621265	25186.851727010777	1995.017127852097	5639.3686960352015	3167.0246426946646	29	18	15	7	12	0.1835931114019247	0.3128161783729879	0.31255947048925825	0.19103123973583033	
6850000	-10746.769929468079	-9848.926847004093	-897.8430824639851	-9848.926847004093	4626.064681978193	2.5774234659454502	1.3390053684144841E-5	0.4911735581131959	1.4064522139667053E-5	5.0894345093538294E-11	0.5176589876786962	-845.3331405727517	39608.02983917146	34852.47120666459	18025.990006026583	3707.9121126678983	5560.53405797804	3	43	2	18	15	0.1835931114019247	0.3115014418125135	0.3138742070497327	0.19103123973583033	
6860000	-10759.845915059323	-9836.652904402401	-923.1930106569207	-9836.652904402401	6192.360479576694	2.5774234659454502	9.21987593110153E-6	0.6356405678972458	1.1116771932113337E-5	4.3832305131731994E-11	0.6632954506262481	-867.4138761930373	39220.609861910896	49795.75816379311	11018.797963448369	26475.769824849376	4508.5866037642345	2	26	3	20	30	0.20041953502971852	0.3115014418125135	0.2970477834219388	0.19103123973583033	
6870000	-10769.991435736501	-9834.101044687915	-935.8903910485852	-9834.101044687915	5989.222913663214	2.831701195450668	8.666196935854266E-6	0.5082739659354263	9.644813716750359E-6	2.1736999594311686E-11	0.5430952060663479	-879.1945500969624	36851.893989195916	74345.53745663032	19957.91438740445	33686.31426530075	8038.12923827806	17	14	1	12	37	0.19935934917352963	0.31003977958119033	0.298509445653262	0.19209142559201922	
6880000	-10823.312183312046	-9860.443305851255	-962.8688774607908	-9860.443305851255	9916.76529838178	2.831701195450668	5.996248948756327E-6	0.5198515924875721	6.530836944910123E-6	1.0060609076017851E-11	0.5460508712220847	-902.4532726427647	133579.34122989426	108180.51721724473	47553.305782338444	85707.61377580785	7449.150251622357	4	17	7	14	39	0.18576624633908081	0.32363288241563914	0.29103373058805543	0.19956714065722578	
6890000	-10758.724928302972	-9843.830522272157	-914.8944060308155	-9843.830522272157	5956.296523449198	2.730895847206851	1.0777999710498697E-5	0.6265398735136871	1.071167994799268E-5	4.7910743820474706E-11	0.6915552430064567	-861.8268982732728	17404.9647082671	42228.824001680376	22132.145861899047	2207.907188651506	4089.6015768067223	8	32	4	2	35	0.17980312836704815	0.3295960003876718	0.30490927814174734	0.18569159310353386	
6900000	-10785.137288393427	-9821.342109155812	-963.7951792376157	-9821.342109155812	8729.633658376215	2.6485358990166064	5.972854942734815E-6	0.7819439974181275	6.1257827806620525E-6	1.9592044909240313E-11	0.770678139119159	-907.7828091131664	89577.2659305316	86054.9208561008	19192.80983034909	10410.38557457223	2558.340470840992	32	10	5	31	3	0.18562350845082892	0.3028414857050508	0.3129379759865052	0.19859702985761624	
6910000	-10827.46324195685	-9845.304720033906	-982.1585219229432	-9845.304720033906	12430.364851522518	2.504221029609805	4.4507269710578796E-6	0.5251877880420409	5.003281535101063E-6	6.398206220478589E-12	0.5450078599948135	-928.5386964818448	89629.98744200644	7476.894419523113	7723.641431205139	15950.759620421079	3715.11098050738	49	10	16	2	4	0.19729587976344104	0.2911691143924387	0.300515297015448	0.21101970882867344	
6920000	-10726.847243695382	-9839.304015455731	-887.5432282396505	-9839.304015455731	3969.0730230142954	2.504221029609805	1.648101706551203E-5	0.5144946963676881	1.6043993724781788E-5	5.953810872257675E-11	0.5017454146602819	-838.2677502500336	33688.79849579531	7975.748482605804	5595.843237803904	4375.9893804784215	3918.156406539868	42	9	12	6	12	0.19729587976344104	0.3068284310096352	0.3069483575330121	0.18892733169391285	
6930000	-10717.280552072505	-9832.76690460215	-884.5136474703568	-9832.76690460215	3925.710152991008	2.504221029609805	1.6564741441756162E-5	0.6347218876074515	1.529715202361301E-5	1.2798043558839133E-10	0.6978883835525094	-835.4307194822364	31735.248644537438	5920.960858969427	5440.711713439259	3895.710766852066	2929.3765921969793	33	25	10	12	1	0.19279834317862063	0.3123578252870567	0.30591649984041097	0.18892733169391285	
6940000	-10720.828565066086	-9824.33835114949	-896.4902139165957	-9824.33835114949	3821.240358249692	2.5357774040306302	1.2049262209377701E-5	0.7174097844615465	1.3295550100609232E-5	9.079288336929088E-11	0.7432325332788666	-845.5240304583647	57240.684343832785	15949.922948482345	4338.874147680548	3568.7212194071085	3361.8868401934087	38	7	3	15	18	0.19865523220613276	0.2994621746927028	0.30012852123252537	0.20175407186864017	
6950000	-10840.54134792677	-9835.139304262231	-1005.4020436645383	-9835.139304262231	18163.183232626645	2.5357774040306302	3.866355299631404E-6	0.5517260895709489	3.918279011511905E-6	4.472791537572841E-12	0.5652814064303407	-949.1344984045901	102779.81356163298	82395.51313861091	47365.933662242904	11468.802606340827	2089.8613183229627	34	4	12	27	4	0.20560942404588672	0.3035599853948496	0.30012852123252537	0.19070206932673947	
6960000	-10795.676822620693	-9855.825966525226	-939.8508560954667	-9855.825966525226	8130.66568756149	2.3378812386873498	9.339388298823349E-6	0.5366094934804394	9.727030465618962E-6	2.7691684107130245E-11	0.5586848259144034	-885.7239324258439	69212.93749113346	26820.721253587457	15205.640202303171	16232.551347379944	7599.912536049421	28	1	12	10	30	0.1990653980510008	0.30300708047515246	0.30722545214710845	0.19070206932673947	
6970000	-10730.793924317186	-9849.30223288656	-881.4916914306252	-9849.30223288656	4566.7054724763975	2.6268558470675147	1.6385086426356292E-5	0.5067278838736187	1.7105696417373083E-5	7.356660987279898E-11	0.5204017102177186	-828.7843588608903	22077.73823842647	24978.182262344922	32838.02955118997	11585.931110545012	2206.0824408598687	2	11	19	19	30	0.18926859610834457	0.297514415869673	0.31702225408976464	0.19619473393221898	
6980000	-10670.852263288709	-9845.897064468068	-824.9551988206404	-9845.897064468068	3275.0650888621076	2.5901614605404646	3.3762790997613146E-5	0.5509382920114229	3.175475585791572E-5	3.620898789150292E-10	0.5715220784113288	-774.64573080373	9923.457294535763	19158.59587480521	11474.552794934703	9499.212586598342	1976.2452108624325	23	8	3	14	33	0.18926859610834457	0.29956228328988055	0.31497438666955707	0.19619473393221898	
6990000	-10600.022153535085	-9833.992143124458	-766.030010410627	-9833.992143124458	1244.4708867170991	2.5901614605404646	6.433852623588124E-5	0.5224796304769176	6.363288235642163E-5	1.1295056638195154E-9	0.5564887486063191	-721.1706110501699	6658.98770360982	1580.9867669349012	3684.745392328774	3175.2176985182778	980.6770038827414	37	3	2	5	34	0.1855716439306646	0.3169066026510132	0.32085077004563256	0.17667098337269074	
7000000	-10636.379009833114	-9851.747996065298	-784.6310137678151	-9851.747996065298	1455.3842183423224	2.6797204063650577	4.9806127527006015E-5	0.5066285695241524	5.2724597430532324E-5	6.74664127680777E-10	0.5213983232900193	-738.5518748471083	7982.071303200919	16792.03503492409	3171.2033848606866	1498.0345658925687	586.9490267400372	15	12	26	22	6	0.1855716439306646	0.308511832011062	0.2978513068464011	0.20806521721187338	
7010000	-10580.966188995615	-9826.889094792075	-754.07709420354	-9826.889094792075	1076.6550915771659	2.583881720026129	6.86248224213375E-5	0.640041205359907	7.33808431501574E-5	1.8857159621403325E-9	0.6134645401205925	-710.6276680296538	3907.8392941250213	7289.667574573325	1413.8082498948747	1253.1572793105363	512.8324884880747	20	18	20	19	4	0.18790985332546387	0.30382778492457074	0.3131544756407269	0.19510788610923957	
7020000	-10570.77438741503	-9841.128239613365	-729.646147801665	-9841.128239613365	863.7972493178303	2.6021181914379365	9.944820786083941E-5	0.62166154217591	9.974295405037013E-5	2.937191355492668E-9	0.5759805476013923	-682.9854439578863	4628.919367544503	5658.337322290654	12187.598502456012	2321.7923007563304	459.6618482408618	13	10	7	17	34	0.18790985332546387	0.2998179338759217	0.31282132479458397	0.19945088800403155	
7030000	-10561.616922908795	-9830.662022540706	-730.9549003680888	-9830.662022540706	733.1563175289274	2.622391992748184	9.76487649623613E-5	0.542258365000587	1.0647439935655642E-4	2.703551951312339E-9	0.5310317508382177	-690.470952052957	3067.4150726419525	3555.6112892393126	1462.5004337652404	692.1289251862989	294.6715680630943	41	3	13	20	4	0.18790985332546387	0.30723421004592694	0.31282132479458397	0.19203461183402634	
7040000	-10548.113098790014	-9831.222845989152	-716.8902528008612	-9831.222845989152	718.0184428565072	2.622391992748184	1.0989510898042325E-4	0.8197211209453278	1.1110157441076732E-4	7.981366943926179E-9	0.8408661112285698	-676.4594855056565	3792.846369130098	2729.171977631802	504.9655354633562	646.2001964207651	185.64059886367863	41	6	13	18	3	0.1840803736175219	0.29918113297175347	0.307675552126155	0.2090629412845708	
7050000	-10588.83836885944	-9836.835478979645	-752.0028898797963	-9836.835478979645	1119.052954556417	2.732921366423116	8.491236817793712E-5	0.533356667721598	7.685215730856884E-5	2.5428620759525252E-9	0.6495161208406421	-705.7154828639491	4449.688463751726	5002.425188028101	9784.707364100765	3409.5343721123418	864.9619087971317	2	25	5	18	31	0.1840803736175219	0.3055865923605021	0.307675552126155	0.2026574818958222	
7060000	-10626.36628885068	-9834.982663093793	-791.383625756888	-9834.982663093793	1582.6745415480411	2.5240909445454753	5.343259310394786E-5	0.4923985951860318	5.274234963510809E-5	8.812250471032778E-10	0.5469221938313413	-745.0054331976979	8174.521693306915	15995.548928953785	3999.7414195980573	759.5928409767841	1227.1781032694187	15	20	16	5	25	0.1832388919699828	0.3055865923605021	0.30787192975211997	0.20330258591739633	
7070000	-10651.396331979537	-9838.58374643208	-812.812585547458	-9838.58374643208	1561.6787714005743	2.3121152641601252	3.7897752697694707E-5	0.4212584798906542	3.9889417326933573E-5	3.192388336406059E-10	0.46947316998771843	-766.1628888670226	4789.386183035455	13693.54033381158	6090.81394211211	2037.6031044175593	1633.885903800935	12	28	10	2	29	0.19342171668409394	0.29624228955994825	0.3144761183477768	0.19585987540818228	
7080000	-10649.26082752777	-9852.356808229762	-796.9040192980077	-9852.356808229762	1203.9415415552407	2.7464424626030435	4.3604138822045776E-5	0.4899317132127405	4.929799176778421E-5	5.469578539908985E-10	0.5256371998207283	-752.0633056820396	10391.724131457771	6616.346644900063	562.2258372152645	1492.1092317255109	1066.8494617509918	44	11	10	13	3	0.19036298474731142	0.2996291530003834	0.31558650836116986	0.19442135389113652	
7090000	-10593.643536955304	-9841.107974313667	-752.5355626416364	-9841.107974313667	630.5954456517046	2.436517816266094	7.130102954873057E-5	0.5920896388683445	7.693565244835998E-5	1.710885308001501E-9	0.598063202976656	-711.184569509128	9954.726330435546	3164.908352107889	923.972926565625	696.8276734836421	59.96408189457735	33	18	24	3	3	0.1959513219549166	0.2996291530003834	0.29814211805599417	0.20627740698870706	
7100000	-10629.122492767236	-9856.143980724817	-772.9785120424191	-9856.143980724817	869.8814559076775	2.7204684852515797	5.5753615308465644E-5	0.7440184880063452	5.450136288061767E-5	1.5883834615309502E-9	0.7453564388023136	-729.8238533014633	10047.213891030913	2790.5990959570777	1710.0802829919512	1177.5676132845038	38.046878473389405	34	22	3	19	3	0.1966297127652783	0.2996291530003834	0.30691975216290657	0.19682138207143296	
7110000	-10739.7050267131	-9847.652055554103	-892.0529711589966	-9847.652055554103	3842.990821736283	2.6299125568353774	1.686026584239158E-5	0.6897251187275434	1.5475448585302876E-5	1.2440882436032857E-10	0.7576676893513853	-842.808722753521	49718.60637702954	6066.621642273251	4583.567614310624	1816.3980944421428	2259.073678009147	36	19	12	4	10	0.1966297127652783	0.3051049543729993	0.3014439507902907	0.19682138207143296	
7120000	-10827.441410798996	-9853.71750640444	-973.7239043945551	-9853.71750640444	9966.69517754552	2.2958789827900263	5.830272860754915E-6	0.5513700908093764	6.0888557265830526E-6	8.654609271430757E-12	0.5438110616193881	-915.2174393486483	84482.41299479226	201201.89281091595	28482.566585984525	6139.482404546897	12444.443831558745	34	3	4	6	34	0.19950320255229917	0.3081823403399931	0.29520264932264423	0.1971118077850647	
7130000	-10659.99839369917	-9831.122888069034	-828.8755056301363	-9831.122888069034	2747.710258544894	2.5566667540704193	3.5881303733550766E-5	0.7344856653782261	3.3940365755822734E-5	7.660179722367235E-10	0.8422895712860949	-779.0103081420701	5093.617939807804	15924.334125170662	10049.157307527275	4655.20490942568	3094.3389636353145	12	16	12	4	37	0.19950320255229917	0.31214100590628596	0.3074725625413631	0.1808832290000529	
7140000	-10652.572764141405	-9836.83291321635	-815.7398509250535	-9836.83291321635	1935.2121289197726	2.5566667540704193	3.3751458485382346E-5	0.65068958058869	3.48134897034728E-5	4.949006971591218E-10	0.6438044116443424	-765.9479697411952	8002.16569291728	12703.88280424996	19952.314499181826	5047.991453540481	1169.6998523623274	22	1	10	36	12	0.19950320255229917	0.29949369123169933	0.3074725625413631	0.1935305436746395	
7150000	-10751.37020164365	-9850.642611386123	-900.7275902575265	-9850.642611386123	4947.997342180517	2.5302988608694297	1.353536960253694E-5	0.5815566799629067	1.3173103018435031E-5	6.404677099261129E-11	0.5980886221385249	-843.2286621571453	35849.920254346966	24376.071268139414	111103.99441770192	8504.560310324958	3303.6887861407968	8	14	9	42	8	0.19950320255229917	0.29949369123169933	0.3074725625413631	0.1935305436746395	
7160000	-10694.544981584357	-9836.5435013044	-858.0014802799557	-9836.5435013044	2909.638060774016	2.515180527867014	2.2986484505212893E-5	0.5355242880041844	2.3123483909056172E-5	1.441540744306502E-10	0.5478938133391592	-806.3575083200586	13609.93758418024	11185.948041509484	34640.30499862476	4175.744469452434	2362.182090382666	2	14	26	31	8	0.18628372390935163	0.30036832781131784	0.3074725625413631	0.20587538573796854	
7170000	-10704.558023722804	-9860.08540940245	-844.4726143203528	-9860.08540940245	2271.6489320512824	2.515180527867014	2.0637925625025567E-5	0.5958337317160699	2.1464838677667753E-5	1.8125299198192465E-10	0.6542363897368466	-793.0248632509996	15691.500837445601	55937.87342248229	9754.176690985745	2618.576296403163	88.27056612551779	25	5	23	26	2	0.18401287288923657	0.30263917883143293	0.3074725625413631	0.20587538573796854	
7180000	-10738.687188696256	-9842.324148608677	-896.3630400875795	-9842.324148608677	5703.279156220477	2.618602272945574	1.1124911422111215E-5	0.6627772908055738	1.1424592123567188E-5	7.535833436910128E-11	0.7525282122664558	-842.7690807500032	23560.516496219992	75583.0251240247	7007.653040804008	5295.217661228676	2015.9571186140734	24	5	24	23	5	0.18401287288923657	0.30263917883143293	0.3074725625413631	0.20587538573796854	
7190000	-10749.748233191298	-9845.561535877001	-904.1866973142966	-9845.561535877001	6851.077598656143	2.618602272945574	1.1853813511892002E-5	0.6081100191686291	1.1107121749503312E-5	5.6101647698614366E-11	0.6304848485967276	-850.6089526396205	17033.147211215604	57005.82200850294	16955.038748438077	2651.324220509334	4088.8375196169527	22	13	21	14	11	0.18401287288923657	0.30263917883143293	0.32131048677556573	0.19203746150376594	
7200000	-10730.518802188484	-9828.313522732593	-902.2052794558917	-9828.313522732593	7657.72055113719	2.7983389992964076	1.1898190105377268E-5	0.6249165227842066	1.0771961255110778E-5	4.524797187139388E-11	0.589964351742878	-849.1205492246926	33468.29214050727	67360.35849779687	7949.20039672668	4214.663602045929	3549.998660016311	24	5	25	14	13	0.18401287288923657	0.30263917883143293	0.31089545099149435	0.20245249728783732	
7210000	-10684.24258688233	-9834.114015434081	-850.1285714482491	-9834.114015434081	4246.304495650505	2.7983389992964076	2.453268402649227E-5	0.627583610480895	2.0270081090858597E-5	2.573002192019394E-10	0.6942354401239131	-795.1930638062391	13553.473900388468	63321.47277212565	19028.292183670248	7436.676820681381	3054.5142091940397	23	3	5	7	43	0.1962491024432261	0.3130402938263462	0.3069507373304045	0.18375986640002434	
7220000	-10783.508863537494	-9841.962245748757	-941.5466177887366	-9841.962245748757	9123.490207661796	2.392403751346336	7.63650176237609E-6	0.6487511239510753	6.75905216760884E-6	2.0847728515266382E-11	0.6592652751686964	-882.6799561332806	57643.54834398328	251444.76741277566	36543.641303618155	7031.942887948935	1515.7792787361425	20	5	25	28	3	0.1962491024432261	0.31491936216194477	0.2966714545627784	0.19216008083205188	
7230000	-10772.242088291578	-9846.517550669472	-925.7245376221047	-9846.517550669472	8179.58710168611	2.4363198979824108	9.030564159421136E-6	0.5021394282374712	8.128566541325203E-6	1.608467837150881E-11	0.498329283305432	-867.1911810667377	40223.39673696049	210991.033345402	22869.72777225197	5526.283598606008	5947.9408409067655	23	2	24	21	11	0.18257402364749373	0.32452030380750224	0.29858408412787907	0.1943215884171261	
7240000	-10843.208766147882	-9833.733314184097	-1009.4754519637837	-9833.733314184097	19549.212627622626	2.49709081207359	4.02572179132921E-6	0.5754641572524207	3.6274952002516136E-6	4.260765530282335E-12	0.5660170993287675	-946.2714799492816	47284.89142498208	307478.2911225433	60300.405914578805	29563.297753732953	15636.092244223544	21	7	28	4	21	0.18257402364749373	0.32452030380750224	0.29858408412787907	0.1943215884171261	
7250000	-10702.509008525014	-9841.386156051743	-861.1228524732711	-9841.386156051743	3881.2525225955405	2.60424694433258	2.0329441912788983E-5	0.581978588528366	1.7444377037054892E-5	1.28139608108265E-10	0.6200667395847385	-805.0093009992291	14982.161908493823	23691.266275288563	103498.09233280666	5114.034645153661	3282.994667994259	21	2	5	15	38	0.17986190874204736	0.32452030380750224	0.2997380450378938	0.19587974241255773	
7260000	-10682.839257539617	-9850.82144452388	-832.0178130157377	-9850.82144452388	2653.9619853691447	2.6465579107140735	2.809036559347693E-5	0.5368271584426633	2.6470330312745938E-5	2.1514163647343947E-10	0.5516221501841173	-776.3315853480108	11764.040675762779	20642.88714295893	54705.28050757299	48989.26275559097	2577.792679988767	22	2	4	4	49	0.18387341326702888	0.3109393823063997	0.295164754241324	0.21002245018524854	
7270000	-10623.476202334106	-9825.044156896114	-798.4320454379922	-9825.044156896114	2100.915993794222	2.6465579107140735	3.26882347668319E-5	0.5899461954229348	3.460407398204205E-5	3.800457003504702E-10	0.5842760320145862	-748.3515340059499	11466.401994085452	31644.030672511588	806.9664187262662	2557.2567763564452	1032.3281479114369	22	5	2	49	3	0.18966076688173017	0.3109393823063997	0.295151107412167	0.20424874339970425	
7280000	-10599.474194489685	-9829.50959391696	-769.9646005727241	-9829.50959391696	972.9578907984124	2.5064885296962354	5.894988535294849E-5	0.5640859688158212	5.758943933896847E-5	1.3047004836789006E-9	0.65600248526732	-723.474392573776	5265.100258694017	15448.021628183318	2301.9984495496105	1711.8223505076326	1212.9695679793715	24	6	1	26	24	0.18966076688173017	0.29385527165284975	0.31223521806571697	0.20424874339970425	
7290000	-10584.41547505196	-9845.310627871278	-739.1048471806813	-9845.310627871278	587.9237098329482	2.7070741143715193	1.0066517156914337E-4	0.4945523639736808	9.748669070717672E-5	2.8244363531664977E-9	0.5653218595979775	-696.038084637043	3101.2089603117047	8334.608837420928	1612.995492308383	661.0468507838307	642.2321541215609	29	10	23	7	12	0.1926480961582732	0.29330680839052	0.31278368132804674	0.20126141412316123	
7300000	-10580.247333768122	-9863.606987068371	-716.6403466997501	-9863.606987068371	620.7832063307867	2.2994843969366907	1.1541566922626817E-4	0.4980285065114999	1.205507671664339E-4	4.692112598201078E-9	0.589481350259669	-679.256357958767	2754.495730977312	1195.6493771138255	870.8171773843305	426.8388279509961	128.77011275164674	42	21	8	8	2	0.19552134195196424	0.29459403873142753	0.31680214597980466	0.19308247333680467	
7310000	-10602.824380103706	-9853.225343354683	-749.5990367490233	-9853.225343354683	897.4364726899826	2.74924051316943	8.94616409628042E-5	0.4744735458871627	9.195122277368835E-5	2.035317429461604E-9	0.5041271491550624	-706.3905771629356	3662.5758638152815	4420.2620377724825	2089.9302300841323	545.4499053802572	1502.3151537247763	48	1	5	26	1	0.19552134195196424	0.29459403873142753	0.31680214597980466	0.19308247333680467	
7320000	-10595.776053202391	-9850.101683963541	-745.6743692388493	-9850.101683963541	888.2081192855733	2.4713445380769015	8.169136462523791E-5	0.4881095494217384	8.735618656548772E-5	1.7503531100557791E-9	0.5004125316716612	-704.3214516187682	4391.215505034745	824.7167318984062	859.5393001283187	2017.8368672669076	429.97239712730175	47	6	9	12	7	0.19302320399563114	0.3074101236251662	0.3046674515888377	0.1948992207903661	
7330000	-10605.597110276816	-9851.518898917093	-754.0782113597236	-9851.518898917093	991.7426193049247	2.4713445380769015	7.010708441880414E-5	0.3917173419370003	7.791388809100393E-5	8.323297254560036E-10	0.4018930196558136	-710.8680877925023	1060.2035605224623	6227.978620750797	1042.2854475753977	537.6585084142835	749.6985203484046	3	40	35	1	2	0.18685737339054917	0.3023238996315061	0.31083328219391965	0.19998544478402616	
7340000	-10618.530884485	-9858.216398979082	-760.3144855059184	-9858.216398979082	862.8738595383777	2.3864086468385555	6.83004631441067E-5	0.4637054467640653	7.302532267688368E-5	1.1426303059915365E-9	0.4883463920928573	-718.3405541169711	4989.392965740488	6085.561010883053	1704.6928355905175	903.4632504322412	331.23139165172324	12	29	22	12	6	0.19220859919040428	0.3023238996315061	0.30548205639406456	0.19998544478402616	
7350000	-10632.938141939347	-9853.09198096479	-779.8461609745565	-9853.09198096479	1285.725167372782	2.810258936198172	5.585666123472273E-5	0.39406450075422084	6.0293121022416325E-5	4.810594754134966E-10	0.39171461124225415	-734.2930292040469	8893.392475683031	11854.41162160523	6165.900271953243	1207.324697289011	757.3042938914899	21	19	5	19	17	0.17669896611069238	0.3047116585748201	0.3164104460170828	0.20217892929740583	
7360000	-10647.90723500665	-9859.43927209808	-788.4679629085707	-9859.43927209808	1007.6058075348672	2.7923973134708895	5.5794211319072526E-5	0.5628304225718208	5.8294658277019694E-5	7.387456094005404E-10	0.5105709795966149	-744.2227130226407	9029.437975003226	3675.8339540193524	3333.174521290208	1655.715420147796	658.9129185511841	30	2	6	40	3	0.193760978257003	0.29175487684552837	0.3164104460170828	0.1980736988803869	
7370000	-10567.162837813159	-9851.196250096664	-715.966587716496	-9851.196250096664	443.3222098631379	2.496136185589915	1.0962245131421932E-4	0.6388217661524653	1.134543768627679E-4	5.36069045597601E-9	0.6812578934421584	-676.879464707362	4035.0603685470014	1071.3037177209624	1484.1984025952195	401.43044472449935	20.74784310625562	38	17	9	14	3	0.19318876407371366	0.29175487684552837	0.3164104460170828	0.19864591306367624	
7380000	-10553.116146261702	-9836.467898014209	-716.6482482474934	-9836.467898014209	481.782565286438	2.6033365366673142	1.0745853566431255E-4	0.6030412217002152	1.1279577907979191E-4	3.1902578337039024E-9	0.5775674749469523	-677.9913606805616	5421.4595563900075	1597.3420097047394	308.27392291294314	465.01171894375176	28.429381602501348	34	27	3	15	2	0.19849202837338728	0.31049046277384595	0.2976748600887652	0.19334264876400262	
7390000	-10522.379523245052	-9821.3419807012	-701.0375425438526	-9821.3419807012	363.7458546606093	2.6642383344340996	1.487845108537767E-4	0.6996985708897453	1.5057798451491013E-4	1.1480841087338564E-8	0.7376812643208567	-661.1528814752534	3735.302283962724	1705.4006897539005	503.7732617466096	657.6513656743942	476.9459490842423	41	9	17	10	4	0.18034856325100418	0.31049046277384595	0.3158183252111483	0.19334264876400262	
7400000	-10565.945484647536	-9843.606964534369	-722.338520113167	-9843.606964534369	561.7970093429271	2.6642383344340996	1.1019970369060086E-4	0.5217029754702842	1.0916187669663766E-4	3.0463340766208015E-9	0.5262780503355803	-682.5109564536143	5947.418492251336	2102.2678836763844	751.1377652860444	695.6975359519549	65.8331602167732	32	10	31	5	3	0.18478720038755583	0.30472062228305613	0.3171495285653864	0.19334264876400262	
7410000	-10579.70314198427	-9848.59251892519	-731.1106230590799	-9848.59251892519	561.6879073861925	2.6187575302977684	8.558726048857009E-5	0.5562341500567101	8.955165230271905E-5	2.307065066844156E-9	0.5794386347055225	-688.8009214243874	4657.818714468823	5833.363428498196	1390.3280435518802	1233.7726291372217	15.064317913743107	12	20	27	19	3	0.18478720038755583	0.30472062228305613	0.3171495285653864	0.19334264876400262	
7420000	-10573.655864364928	-9848.341558133827	-725.3143062311012	-9848.341558133827	570.2996747062142	2.5938697491331513	9.183376941344587E-5	0.48562384939227143	1.014533023363537E-4	2.2893912065993053E-9	0.49078763748613946	-685.0108044294171	3576.912002410507	4756.156098883711	1267.4651762873693	622.2790094940403	39.136468536303624	19	15	23	21	3	0.19532206613249264	0.2948301746449391	0.3171495285653864	0.19269823065718286	
7430000	-10638.044028893677	-9838.26350449248	-799.7805244011979	-9838.26350449248	1551.233702177678	2.819299782150634	3.9500524981669706E-5	0.5454101742454625	4.3158167594321E-5	6.759561779343069E-10	0.6203546082095229	-755.8842679080254	15049.892887364223	3110.196555053821	2681.2892973428293	1171.30264793906	132.78809394740253	35	14	17	12	3	0.19594417157772595	0.30081979742589593	0.31345325108030436	0.1897827799160748	
7440000	-10634.162419674258	-9843.040758634797	-791.1216610394602	-9843.040758634797	2345.3746595166854	2.6120792884066555	4.2865189348776266E-5	0.4923809227087972	4.617388700333918E-5	5.024567611658145E-10	0.5022057920736587	-747.0561608251566	8636.258590608575	2155.3075122279924	3318.7057261473856	1307.6820274373354	1335.3728713285102	32	23	3	16	7	0.1930545938887771	0.30081979742589593	0.30438405415805386	0.2017415545272742	
7450000	-10607.738736764262	-9845.916275533988	-761.8224612302756	-9845.916275533988	1427.576949771214	2.6120792884066555	6.43680437538296E-5	0.5633256632039458	6.396121237738382E-5	1.5268653964397732E-9	0.6086690894032898	-719.0365184634072	9471.663538069215	940.9609625864296	1226.973135934116	1093.1823537700775	1313.2433154784285	34	1	1	37	8	0.1930545938887771	0.30081979742589593	0.30438405415805386	0.2017415545272742	
7460000	-10605.815950723732	-9840.709487187112	-765.1064635366198	-9840.709487187112	1067.8791980335138	2.6120792884066555	6.159729350620895E-5	0.47195951252156476	6.23730605104524E-5	1.1468253649620177E-9	0.5396641055845015	-719.6158080430761	9103.061822887941	4697.955454789535	6847.39279797992	1955.3844909523903	845.5273387462877	37	3	2	7	32	0.1930545938887771	0.30081979742589593	0.30438405415805386	0.2017415545272742	
7470000	-10606.467304012534	-9840.398383624412	-766.0689203881229	-9840.398383624412	1233.8778050552667	2.6325039598151188	6.519915456130655E-5	0.4377126774488152	6.517534628409565E-5	1.0404448250588217E-9	0.4855240859595239	-723.8170151784442	5941.030555338961	1716.0985091345913	2249.1561212801384	1301.9554250366698	1004.8572283666202	43	8	7	1	22	0.1907625504850272	0.3031118408296458	0.30438405415805386	0.2017415545272742	
7480000	-10594.259948800145	-9829.373126854378	-764.8868219457676	-9829.373126854378	1455.7172550823266	2.4663165297198724	6.441409123092132E-5	0.5632643053362781	6.397871765349692E-5	1.4425569374082314E-9	0.6027288903066955	-720.3318756039041	6913.082780296232	9859.825380676992	2000.0298606819001	714.3526439299509	1107.7621871968704	21	14	19	14	13	0.1907625504850272	0.3031118408296458	0.30438405415805386	0.2017415545272742	
7490000	-10592.53518762084	-9836.326860018393	-756.2083276024468	-9836.326860018393	1362.5784267588604	2.4663165297198724	6.971722184946622E-5	0.6146976252373422	6.414630526491688E-5	2.0030393757542675E-9	0.6924331621319333	-712.7286044708582	3870.371129522237	7277.106596011646	2757.4118979993095	473.9774537423383	667.7390016123493	5	35	8	13	20	0.19533645485011594	0.2899204662790195	0.3185715656419638	0.19617151322890178	
7500000	-10607.196036404901	-9842.554639843236	-764.6413965616645	-9842.554639843236	1252.8834603075607	2.701736156507364	6.192372611815337E-5	0.8151456322319637	6.148442192753666E-5	2.243915204645137E-9	0.8225597058000585	-720.1711182462328	4751.9609815799295	6427.378247938646	3262.640649493515	972.9119892083312	734.9312100557399	7	29	13	26	6	0.20071735676747415	0.2944256563880943	0.30912137264999756	0.19573561419443503	
7510000	-10639.069212685221	-9844.549069106402	-794.5201435788184	-9844.549069106402	1760.1163370886936	2.579278418960567	4.6065108267965184E-5	0.6185298583085946	4.735576902419348E-5	9.912886853172203E-10	0.6795862925063941	-748.9997861502154	6780.814444067799	12902.001708079293	1694.18089732427	1511.4302299496483	804.1592915512828	4	35	2	31	9	0.19848394582742535	0.3012423230858705	0.30230470595222136	0.19796902513448383	
7520000	-10633.046193019147	-9845.132986693778	-787.9132063253686	-9845.132986693778	1607.7747412076992	2.479905377225507	5.7031682406291526E-5	0.5936412597836256	5.547288809947985E-5	1.4053548318766386E-9	0.645396080503717	-741.4626087258921	10883.70866599794	7313.689798565401	5772.9309996608345	1560.5736267114164	1781.681928652487	30	6	6	36	3	0.19848394582742535	0.3012423230858705	0.30230470595222136	0.19796902513448383	
7530000	-10678.526875599284	-9859.331711992958	-819.1951636063261	-9859.331711992958	2819.676163252341	2.666294262330477	3.935133032266013E-5	0.56034830962037	3.548077784453757E-5	5.516943811999502E-10	0.6394831107083429	-772.1960371688292	13462.945758485894	5353.508739901495	4185.145440182411	4465.618392565931	1680.070094291666	34	12	4	6	25	0.19328915556491924	0.3056269821194891	0.30311483718110893	0.19796902513448383	
7540000	-10605.746506777108	-9849.898687669333	-755.8478191077762	-9849.898687669333	1729.0157579397435	2.666294262330477	7.274297185279281E-5	0.5109446274714392	6.949256929097611E-5	1.8692376531785537E-9	0.5624338328606533	-710.2232380225512	2582.8797840967914	9167.811080476848	4481.364692335413	1910.2499328952592	955.7665484479437	6	25	14	6	30	0.2010490979878854	0.29735507162937724	0.30362680524825464	0.19796902513448383	
7550000	-10606.73845605332	-9850.382722960609	-756.3557330927105	-9850.382722960609	2383.8755720468766	2.382051491113697	6.191649311590277E-5	0.4842153370385199	5.8980311006171453E-5	1.2472644425245557E-9	0.5124767013695692	-710.6241482133003	4869.142146310877	12424.86650442002	5076.24259416144	1527.4917909759654	824.2103278866127	27	5	1	10	38	0.1968240108694787	0.29338580652426166	0.311821157471777	0.19796902513448383	
7560000	-10617.953025332181	-9825.743773002923	-792.2092523292571	-9825.743773002923	2292.4759442554705	2.6051368919659694	4.098483386436561E-5	0.5854635612703029	4.321513075595387E-5	1.0239494684451355E-9	0.7243848910734301	-743.7352720311925	8566.375799959987	7685.100403130587	14330.964416174405	4128.643396270785	1546.3583225370112	24	2	11	2	42	0.19604473649501603	0.2992963396939262	0.30164174476273053	0.2030171790483284	
7570000	-10679.868641288223	-9857.400362007318	-822.4682792809056	-9857.400362007318	2852.580481535028	2.6051368919659694	3.35637547126549E-5	0.5376346182657962	3.369396158298487E-5	4.240916146268011E-10	0.5979085390678605	-770.2337727339207	14797.07993547083	20673.714413123318	25733.307141570887	15108.152176596654	2344.0035678460167	4	14	2	18	43	0.18823154366763797	0.2992963396939262	0.30780473635184386	0.20466738028659312	
7580000	-10627.624721883414	-9865.465267667883	-762.1594542155301	-9865.465267667883	1330.3605311928416	2.6404606168089257	6.731527999916727E-5	0.6040124815223151	7.06410280671834E-5	1.878050428882437E-9	0.6070754215277684	-713.9151024977677	4805.365040083912	5391.545783968573	17556.493240268188	2765.457856408849	805.9304526335098	11	19	3	13	35	0.18823154366763797	0.3091139688875692	0.30921858606938224	0.19343590137541178	
7590000	-10648.12282688787	-9858.376204417355	-789.7466224705146	-9858.376204417355	1767.6316686092118	2.643489850846111	4.996297420892156E-5	0.39084006278412564	4.8957665403585177E-5	3.206718330010391E-10	0.37373407754089244	-745.2689860146348	10916.194841990078	2815.785840212367	3971.067889231365	2048.93215318771	878.231142638996	35	5	1	7	33	0.19318682679885724	0.3091139688875692	0.304263302938163	0.19343590137541178	
7600000	-10657.045804443618	-9839.984505052991	-817.061299390627	-9839.984505052991	3099.865653149977	2.4787478151064537	3.438534258328118E-5	0.5760873141925634	3.307513311104409E-5	4.3311881722922336E-10	0.6253951102260312	-769.6613381796348	14965.426960674655	15665.748242904296	1813.6427891563408	2279.2411695085843	1923.6810973024576	20	21	8	23	9	0.19834734775629315	0.3091139688875692	0.2991027819807271	0.19343590137541178	
7610000	-10645.062465169842	-9849.199706024241	-795.8627591456013	-9849.199706024241	1912.4262937669641	2.529913905047762	4.452627709939957E-5	0.4875854835267835	4.5037720911211453E-5	6.136717778618153E-10	0.5636246291616529	-748.7416385800474	10683.99076111996	15804.228273677569	5318.761627508435	2310.6972498599803	1384.051049086507	9	29	1	21	21	0.19834734775629315	0.3091139688875692	0.2991027819807271	0.19343590137541178	
7620000	-10674.051760395081	-9853.23126522595	-820.820495169132	-9853.23126522595	3100.7494854334423	2.529913905047762	3.076282869345032E-5	0.4735958378180464	2.9702667572792406E-5	2.449676310373628E-10	0.5201845414872526	-771.524688078781	12927.007734409975	13589.5335790746	18122.849060989072	1406.7421960876582	2323.422906695736	10	29	3	11	28	0.19046351432321504	0.2870665580967512	0.3135079632499822	0.20896196433005276	
7630000	-10687.690091358232	-9840.946012821001	-846.7440785372312	-9840.946012821001	3737.3010432698366	2.7049800188694353	2.2568117526089322E-5	0.5315390891056164	2.254778094774503E-5	2.067208656823015E-10	0.636486235493759	-799.0920379929389	22030.77268205521	6396.760919506132	1791.4838530280665	3793.937703301093	1977.7270550419723	39	3	2	1	36	0.2038485494077815	0.29046268479624276	0.31615909423534067	0.1895296715606363	
7640000	-10647.377382876788	-9838.38595003054	-808.9914328462477	-9838.38595003054	2271.055669232977	2.5043487439539653	3.59327807749555E-5	0.5448023618415647	3.712454957092783E-5	4.690977944490295E-10	0.5778656831598064	-761.000105092171	14467.948269334987	16606.265358679353	1193.7788612623708	2358.076389564173	2714.406295804348	34	6	9	27	5	0.1997208876706196	0.31203795087273806	0.29871148989600727	0.1895296715606363	
7650000	-10731.542603881224	-9841.143314834093	-890.3992890471309	-9841.143314834093	8237.543221911172	2.5043487439539653	1.1400752472605614E-5	0.5065344647275251	1.1432298538483656E-5	5.4468717382407364E-11	0.6123056401405824	-837.9089239822787	28223.68530460747	57560.05262404005	3618.364972523255	2058.7212807095216	5671.742053723391	16	19	8	7	31	0.1842741164452242	0.31203795087273806	0.31415826112140266	0.1895296715606363	
7660000	-10703.709309280068	-9829.399656058364	-874.3096532217037	-9829.399656058364	7014.060517756734	2.5587737362466343	1.4059774533987203E-5	0.5228771450980085	1.4213472859823564E-5	7.247567267649742E-11	0.5675828128938382	-823.064136204459	17382.57936609226	36822.37167711289	3725.8954040303174	4139.876179162045	6048.578734166325	11	22	44	2	2	0.1842741164452242	0.2912919971519056	0.3230160857962889	0.2014178006065825	
7670000	-10685.158754604285	-9851.107747668391	-834.0510069358929	-9851.107747668391	4686.934261942644	2.378431618908135	2.3614758933307435E-5	0.5319783210842307	2.2903801212259723E-5	1.970922116726146E-10	0.5888511121168085	-784.2047162763333	18574.33943072665	33820.41799797711	1623.6164550307165	3344.883873202674	1660.9996160388819	21	12	34	10	4	0.1753012278919951	0.3002648857051347	0.3230160857962889	0.2014178006065825	
7680000	-10691.712963538488	-9838.095817237474	-853.6171463010133	-9838.095817237474	4826.304884816385	2.8078770569259097	1.7877814301172212E-5	0.5865232958725621	1.7169047507206964E-5	1.2713288755451644E-10	0.6718470153494748	-799.9693347540255	21130.984360172028	62214.51801739308	2605.3265762608994	6956.105936685098	1044.031245280315	15	18	37	7	4	0.17811646600191364	0.31608925523387243	0.30291011543638774	0.2028841633278273	
7690000	-10694.353047761053	-9853.484595681994	-840.8684520790587	-9853.484595681994	4556.87000904295	2.5264501205011967	2.127537888487675E-5	0.48785427465697456	1.9915245676601863E-5	1.487188541990583E-10	0.5615907592028389	-790.9396046561226	18609.14346659476	35956.24693549765	4027.982180890206	1067.1263433527758	2632.4514546487003	22	10	10	5	34	0.1991171800574672	0.3002970444182822	0.3155695023229886	0.18501627320126313	
7700000	-10655.618271945828	-9828.385659759573	-827.2326121862558	-9828.385659759573	4464.1578081007665	2.5264501205011967	2.6104098609452197E-5	0.6606742413699448	2.2695855589580628E-5	3.7710876111481014E-10	0.7181907585227382	-776.1090473361469	11091.386248046645	43144.17710637538	1309.375187737118	2286.052116241821	2119.200547407565	26	9	4	21	21	0.1991171800574672	0.3002970444182822	0.3155695023229886	0.18501627320126313	
7710000	-10643.463574202842	-9833.257315285939	-810.2062589169041	-9833.257315285939	3799.843698026312	2.5264501205011967	2.6956626644981122E-5	0.5344295012113637	2.503030134353721E-5	2.5987314604091897E-10	0.5961042988211179	-761.711246487445	7958.832952530549	24144.918838502275	1076.143504721888	2064.793350377297	1936.8180985358179	19	16	21	14	11	0.1991171800574672	0.3002970444182822	0.3155695023229886	0.18501627320126313	
7720000	-10692.466895672265	-9847.99180089958	-844.4750947726862	-9847.99180089958	5108.791070223658	2.6688257947995493	2.625112499483655E-5	0.6463882302487786	2.2373447455464757E-5	2.0862298481385415E-10	0.6102611215084442	-793.731134458056	17873.70157435731	23594.817336037464	2729.134111474948	1555.0124943717683	5446.237519565933	22	15	10	29	5	0.18998680205168086	0.30693934248778326	0.31805758225927383	0.18501627320126313	
7730000	-10667.400813485128	-9847.040445927702	-820.3603675574266	-9847.040445927702	3317.1810874509765	2.6688257947995493	3.3734112021188304E-5	0.553234821374412	2.9241713697581153E-5	3.0005110241263E-10	0.5401527906158072	-773.5834518234365	12688.43933068775	18402.49926987156	1323.9378876101957	1484.3139168142459	1360.7324251797165	27	13	15	22	4	0.19153273016080932	0.30693934248778326	0.31651165415014537	0.18501627320126313	
7740000	-10685.019176801836	-9853.941651492887	-831.0775253089488	-9853.941651492887	6214.396413878989	2.7750328373364135	3.21820114884441E-5	0.6814749485299145	2.4856255229531002E-5	4.581830806854792E-10	0.7021314601727008	-780.2728182557584	11639.135119426068	19302.64182535373	11524.160792705685	9345.437034577075	1605.8600407955273	13	15	4	10	39	0.19153273016080932	0.30541335802651864	0.29823768921730165	0.20481622259537144	
7750000	-10692.297498273923	-9831.45245937498	-860.8450388989437	-9831.45245937498	8950.69899303592	2.5230882700807444	2.311909159943035E-5	0.5509952390466002	1.7729952041582955E-5	1.3570293228956555E-10	0.5366122173267838	-808.8647640771685	14916.854799753566	21554.3593117414	30815.656906107695	7934.807803888289	3080.2205878839295	7	21	11	2	40	0.19153273016080932	0.30541335802651864	0.2952893006244119	0.20776461118826123	
7760000	-10701.773131546239	-9840.366035467214	-861.4070960790253	-9840.366035467214	10002.049099291631	2.5853763280073334	1.876368302826701E-5	0.49870755179029413	1.5438236491307467E-5	1.090506846508038E-10	0.5470168829617258	-810.8313757116481	25018.587331069833	34613.81885190096	417.8614360407668	623.4347466812342	2945.155639292546	20	20	2	1	38	0.19153273016080932	0.3133512089685298	0.30516678161326305	0.18994927925739893	
7770000	-10686.522935516463	-9825.560289008316	-860.9626465081473	-9825.560289008316	4480.590930640956	2.5589252430634586	2.0198339179059265E-5	0.5119736977766097	1.976084955111461E-5	1.229554683365484E-10	0.559980201034865	-808.4778350687694	19993.97731079349	60601.55492438393	3551.214652453629	5404.918766754586	2490.799788818766	28	10	17	18	8	0.18547103946813015	0.3143937065450709	0.29708598966898986	0.20304926431781023	
7780000	-10663.188744700212	-9847.204585532754	-815.9841591674573	-9847.204585532754	2476.346084340374	2.6510631560259976	3.3377837858926407E-5	0.4368414765378839	3.375942111395032E-5	2.1486731326849204E-10	0.4358794810546664	-772.1483556901662	12156.325343302353	4710.777955194544	1970.945022777532	1825.8858606458068	274.15502255294194	39	3	28	8	3	0.1833212039228326	0.31472281991092493	0.2877543069296575	0.21420166923658607	
7790000	-10705.368880708864	-9842.431506432067	-862.9373742767964	-9842.431506432067	3677.038510318616	2.6510631560259976	1.981551014901526E-5	0.4349559003485864	2.066809337416605E-5	7.726248956693952E-11	0.4465523455207784	-816.3147737503459	22441.96467602658	6149.022245031275	3207.345307738383	2791.118913494693	1692.6557101033666	43	2	27	6	3	0.1833212039228326	0.31472281991092493	0.2877543069296575	0.21420166923658607	
7800000	-10716.928826439445	-9830.97547796604	-885.9533484734053	-9830.97547796604	5105.843106630832	2.6510631560259976	1.6943459066821673E-5	0.5376640502461643	1.58375719815652E-5	7.531431608408624E-11	0.5420829438571326	-834.8118804738393	32941.16216932986	39639.22119310907	5817.29076226795	2501.8615578959934	3821.202685544848	30	5	29	3	14	0.1833212039228326	0.31472281991092493	0.29579864139088224	0.2061573347753613	
7810000	-10663.218464921993	-9822.181604285775	-841.0368606362165	-9822.181604285775	3033.346100429077	2.6510631560259976	2.9289312653402717E-5	0.5703876855426738	2.6727123659299804E-5	2.7100579489320515E-10	0.6203586352673262	-794.19306660968	7258.266621582809	12401.821664135496	4403.297234634615	2841.2924330422834	1495.5904254291008	4	35	5	26	11	0.20182839239920874	0.28818547591572247	0.3063598646223978	0.20362626706267206	
7820000	-10687.303549367043	-9833.268286137434	-854.0352632296098	-9833.268286137434	4470.276945368887	2.486265068226279	2.3019311432503105E-5	0.6717876061582906	2.1618813048355572E-5	2.271614186890889E-10	0.7083843936914583	-805.1500920269917	19642.255655357567	16799.569662038222	1943.9683339321025	3785.444615707459	1194.528951703255	9	38	7	23	4	0.17846925408199174	0.3303646461184067	0.29637120535892947	0.19479489444067313	
7830000	-10641.246262195718	-9828.358616565587	-812.8876456301318	-9828.358616565587	2800.8387625239657	2.486265068226279	3.5810700588417016E-5	0.6496578677192447	3.570178008299364E-5	7.56365694268321E-10	0.7234347840166465	-765.6585058012953	15613.917038185975	11847.956477375168	796.0842457351861	1670.3622916984423	2081.4145362256086	4	40	2	6	29	0.17846925408199174	0.3090511386971683	0.31768471278016785	0.19479489444067313	
7840000	-10618.651260402796	-9844.574916904545	-774.0763434982516	-9844.574916904545	2140.5538525431502	2.7449840820371896	4.83499444812468E-5	0.4277527847666466	4.642918544100187E-5	4.874349261691104E-10	0.4701852547648847	-727.7974370858772	2679.6416213317607	7946.1547306490575	263.4530217236286	1299.4004431127278	1621.292327287012	2	44	10	17	8	0.17846925408199174	0.3090511386971683	0.31768471278016785	0.19479489444067313	
7850000	-10674.168832474019	-9854.012693549566	-820.1561389244522	-9854.012693549566	2009.669687518412	2.7449840820371896	3.366731604588383E-5	0.38855801440103976	3.507761747197516E-5	1.9249753030915226E-10	0.4127402251932093	-775.2334939980126	9906.684239705757	10903.962770859245	1757.53364815187	2069.205244648419	486.9538388492788	39	6	16	13	7	0.19548006446880198	0.29218280989882356	0.3189005374320916	0.19343658820028387	
7860000	-10621.069583688111	-9840.052939350837	-781.0166443372752	-9840.052939350837	1636.337955120917	2.7449840820371896	5.946685578112779E-5	0.5819292847076444	5.767256478407708E-5	1.431106161662175E-9	0.6426427730047732	-734.2105206942674	6678.933383304228	7040.403506279347	7398.975284935554	1273.3854297041137	2371.761155698248	30	14	1	35	1	0.19548006446880198	0.3090902673865278	0.301612068518192	0.1938175996264793	
7870000	-10607.826119172305	-9840.321807622575	-767.5043115497309	-9840.321807622575	1415.7984684389824	2.7449840820371896	6.595052814106329E-5	0.555426612347192	6.499001536579585E-5	1.3188989442746786E-9	0.5553996969505209	-722.5815121553727	5898.620503370307	5902.928196138074	4915.688704592426	1036.8891220199648	1391.3931292134116	18	29	3	26	5	0.19548006446880198	0.3090902673865278	0.301612068518192	0.1938175996264793	
7880000	-10630.332486413514	-9831.97388438651	-798.3586020270034	-9831.97388438651	2508.4206892300053	2.7449840820371896	4.8626642027328625E-5	0.5465606393201051	4.553556618950533E-5	6.529452090895336E-10	0.531069633679503	-746.7910593592543	12036.830849597367	2086.0330974111084	12245.1283557618	7296.209018051851	1257.3285177551297	8	5	18	16	34	0.19548006446880198	0.3090902673865278	0.301612068518192	0.1938175996264793	
7890000	-10670.109056371884	-9828.836011560345	-841.2730448115395	-9828.836011560345	5348.189699885541	2.404403863038864	2.8540691490141112E-5	0.5783282528310578	2.40061852858483E-5	2.2224924188005615E-10	0.5521873854776398	-790.9707688778315	10676.848577084575	21274.287953069663	12101.921016041622	7141.793359144224	2598.98339391283	16	8	24	1	32	0.19376795058693003	0.3106833701641151	0.2964523794661955	0.19909629978276042	
7900000	-10633.018276090434	-9837.135120681789	-795.8831554086444	-9837.135120681789	2202.9106086921593	2.607307638387257	5.703281201683849E-5	0.5630458912555846	4.856533483986981E-5	8.386699749067219E-10	0.5818093558261411	-748.1153688278049	6821.169433760709	3292.501228239252	7274.185393614184	8440.612516576086	1756.4360017039273	4	13	28	8	28	0.1904258570777229	0.2967618771833963	0.3137159659561215	0.19909629978276042	
7910000	-10639.161607418388	-9861.034164773555	-778.1274426448323	-9861.034164773555	1439.0543160812974	2.5757161866505895	6.373334194659465E-5	0.4669369492011614	5.719069498984342E-5	8.254316061786691E-10	0.4963081545589603	-732.3743958084143	4551.449863204152	6748.906912240429	5747.906440015162	4681.597083591163	761.8851134241432	10	26	2	17	26	0.1890268253356075	0.30945572418702755	0.3076742842197617	0.1938431662576044	
7920000	-10592.774305552035	-9846.690778244496	-746.0835273075384	-9846.690778244496	1290.6174809645308	2.681558889212273	8.47609491280996E-5	0.4525855287910152	8.384018934244408E-5	1.476175446369421E-9	0.4612261392902317	-702.5029867444451	5875.0142839125	994.2790166142939	1264.3859410231457	3446.449087828649	724.4551210375619	38	1	1	11	30	0.18835264878642743	0.3074173859854815	0.3076742842197617	0.1965556810083305	
7930000	-10605.389349150137	-9851.089595939966	-754.2997532101708	-9851.089595939966	1328.0981147474688	2.854738503472225	7.423285379591052E-5	0.4156047551844635	7.280072698987934E-5	1.1509555690014336E-9	0.4437865551664674	-707.5727763437512	5053.45152304748	7992.646091287495	12329.472198948011	3059.2571176730057	864.3904769629434	26	1	3	22	29	0.1898025284937372	0.31814292303341735	0.2954988674645161	0.1965556810083305	
7940000	-10585.15719961165	-9832.78603544477	-752.3711641668815	-9832.78603544477	1202.1256189679334	2.854738503472225	6.951935369930263E-5	0.41130988103199567	7.3413590461586E-5	8.604505943413811E-10	0.4153160584531034	-704.720531147981	4649.891752212424	6360.948621003451	16843.538754501886	3918.720585927785	710.159233359564	4	19	7	17	34	0.18246048889661456	0.3043855065228534	0.30284090706163874	0.2103130975188945	
7950000	-10632.776626712097	-9835.835466738772	-796.9411599733256	-9835.835466738772	1716.57049733601	2.5786768783450342	4.631276272823288E-5	0.48754554596662586	4.77708117227592E-5	5.656214810792165E-10	0.5102123505468479	-745.5754527680499	17531.046994990327	4354.500675368944	21144.56221181098	2929.858870964085	1505.7173055193598	9	17	1	27	27	0.18717369917694865	0.29201234897033135	0.3154124181642327	0.20540153368848846	
7960000	-10667.263847307737	-9833.110447539582	-834.153399768154	-9833.110447539582	2698.0289975026367	2.4414076297322946	2.9731711250674595E-5	0.5594017817987792	2.9127495459663E-5	2.9921187780951804E-10	0.5866583107776188	-782.6528273791816	10385.600584172718	28570.058497033482	20787.03306860013	6322.375391292155	2043.3124694288067	22	6	2	24	27	0.18073673152088546	0.2984493166263945	0.31673039925611285	0.20408355259660832	
7970000	-10652.521663799365	-9855.490294832318	-797.0313689670476	-9855.490294832318	1822.1777694542307	2.530297963479767	4.460461011205841E-5	0.575052970578405	4.4400122085465694E-5	4.5985254570040276E-10	0.4882623121013104	-746.0590164093057	4580.399153613361	18260.854497369633	22305.300709240153	5135.097503686802	1407.8320516158108	16	10	3	21	31	0.1923348959862317	0.28685115216104823	0.31673039925611285	0.20408355259660832	
7980000	-10597.986693397113	-9845.619862760643	-752.366830636471	-9845.619862760643	1597.8717801174114	2.658589696785624	7.0048605157962E-5	0.6078934206713055	6.847306658676408E-5	2.472819517892842E-9	0.6775556916483737	-706.322518967689	3225.6915737073023	6417.35457166407	4315.6957070619255	5145.161758975913	815.5552786811174	4	3	14	29	31	0.19007435682923848	0.31865513232167286	0.30075649992942927	0.1905140109196605	
7990000	-10632.159411153245	-9839.935195266407	-792.2242158868378	-9839.935195266407	2049.574400384555	2.80216111850938	5.033343808560339E-5	0.5279475004451872	5.143950245986896E-5	8.481385146350874E-10	0.5571861148258586	-744.7252117536988	7791.333079648713	7831.445433026878	9471.815795806662	4704.284416719758	1497.1734373464208	2	26	4	16	33	0.19604078383583345	0.31495587124306	0.29736119564279934	0.19164214927830828	
8000000	-10594.57215782365	-9841.224082054323	-753.3480757693272	-9841.224082054323	1202.8606107739195	2.496266813667036	6.463772852970805E-5	0.45434591352634296	6.930750572448141E-5	1.1458531230921876E-9	0.5000523580699079	-709.8756330899774	4699.6612594973785	6446.509830685464	3257.512701532291	1453.1487448198998	730.9730593793922	10	28	6	3	34	0.18600357540400353	0.3105620252417807	0.3084424929428837	0.1949919064113331	
8010000	-10588.636659840662	-9825.367736966347	-763.2689228743147	-9825.367736966347	1543.3934187884765	2.606160074756394	5.7339505807869514E-5	0.5639738990793446	6.177579922488165E-5	1.2262850894714148E-9	0.5978193822949536	-715.3343253604706	13157.378374596214	5964.254787395512	3671.4757864743124	7153.047473420814	1062.665951432801	2	2	13	24	40	0.19646459388452708	0.30371517775950035	0.2979814744623601	0.20183875389361347	
8020000	-10623.08276364558	-9841.605117730525	-781.4776459150537	-9841.605117730525	1411.6572993607456	2.606160074756394	4.967445843363596E-5	0.5093929691275578	5.103591462732935E-5	5.704809434365658E-10	0.4845965040154931	-732.8228145807253	2773.5442572098286	10152.642804394196	10849.287527369253	7445.43995102472	882.441710104237	3	8	19	15	36	0.19646459388452708	0.289718891713018	0.31197776050884246	0.20183875389361347	
8030000	-10655.785087964001	-9842.848082869368	-812.9370050946333	-9842.848082869368	2468.7462646089016	2.761794931110205	3.888140015124293E-5	0.5291218310699426	3.821082240173848E-5	4.1019058904792923E-10	0.5323352376903105	-764.5777782035321	14219.837040895905	5615.185311505267	10041.826796166582	4577.376734356534	1646.2858003235244	1	18	12	18	32	0.1912704471757903	0.31763416415597867	0.2892566347746186	0.20183875389361347	
8040000	-10641.640452439402	-9845.003928937356	-796.6365235020455	-9845.003928937356	2652.2377126493557	2.571974251891058	4.899140686958663E-5	0.3879976223637388	4.530932390065273E-5	4.3874265999339795E-10	0.4477926626377293	-747.9953011804755	24971.78145138421	3596.014931627632	4212.385662034793	8541.247693610501	723.3490405566642	1	9	8	32	31	0.19947366573896702	0.31763416415597867	0.2892566347746186	0.19363553533043676	
8050000	-10599.280878835667	-9833.590864291058	-765.6900145446084	-9833.590864291058	1672.7035404517144	2.571974251891058	6.644276124369079E-5	0.5164357977616805	6.108844968031688E-5	1.219570764311473E-9	0.5464786765956893	-717.6830013480642	5908.524005039268	8731.721868123215	9832.803179726914	8018.037548392955	940.5009280733755	8	8	20	8	37	0.18948448686654748	0.31763416415597867	0.30176222852595486	0.19111912045152005	
8060000	-10609.764481461772	-9847.767036572863	-761.9974448889103	-9847.767036572863	1186.5016707775171	2.5671338979890206	6.182812857706614E-5	0.571866258662173	5.787761084832555E-5	1.2587861312418263E-9	0.6141630906595233	-719.3711809189853	8641.715392554834	1954.8771299904686	605.2338264428888	1335.3664027234402	721.1446295292011	37	12	13	7	12	0.18948448686654748	0.31763416415597867	0.30176222852595486	0.19111912045152005	
8070000	-10552.914104925403	-9852.31877643766	-700.5953284877427	-9852.31877643766	650.0617052653283	2.412689285525665	1.1738425782745412E-4	0.4603617962532724	1.1438771240511785E-4	3.0039067268671845E-9	0.4753190528159087	-665.2962096648564	3256.569869452433	401.6926075501522	251.04890641541326	325.7340985939171	60.170124408394265	41	28	7	2	3	0.18948448686654748	0.31763416415597867	0.30176222852595486	0.19111912045152005	
8080000	-10606.312454863944	-9843.945578001474	-762.3668768624694	-9843.945578001474	1061.2403821240114	2.484724822064261	6.864180090119742E-5	0.5727346152931182	6.553118159483279E-5	1.1484519409358464E-9	0.5262252396003666	-720.421117523481	6794.365081172418	1728.3205344034445	925.6267595011384	312.8814735246119	980.0520217948863	42	8	24	2	5	0.18948448686654748	0.3161081015665105	0.30328829111542305	0.19111912045152005	
8090000	-10589.058210537438	-9851.905970563193	-737.1522399742449	-9851.905970563193	800.4769450765347	2.5699249635767907	7.86255116536402E-5	0.5324746793882104	7.742029585508194E-5	1.6946362983006024E-9	0.5403034096135966	-696.0029858272139	4400.043352964899	1211.2047457793337	431.84277188036396	1440.3711456458846	91.44841649904387	44	12	20	2	3	0.19259976431945103	0.3114008608058634	0.30488025442316663	0.19111912045152005	
8100000	-10585.903985279125	-9837.110681386288	-748.7933038928362	-9837.110681386288	1179.7975466534049	2.4969958163519483	7.323730972994875E-5	0.5524386192101667	7.543728624965937E-5	2.2221040436022146E-9	0.6064237038452222	-705.5159697480144	4609.927815709827	4107.989229690037	308.66076686799437	1093.617092400563	989.0799814625967	42	1	1	22	15	0.19363442700787603	0.3103661981174384	0.2917152645796295	0.20428411029505716	
8110000	-10594.575055283807	-9837.891029278007	-756.6840260058005	-9837.891029278007	1283.9196559535185	2.5539465548325504	6.781040723494533E-5	0.6147951041120482	6.504662417641086E-5	1.6424475503008678E-9	0.6355278204685048	-713.69367424689	5863.916117158186	5901.720003065283	1069.5140329554317	1184.2541740799493	511.56266351174816	25	15	24	16	1	0.19363442700787603	0.28715250353864796	0.3149289591584199	0.20428411029505716	
8120000	-10606.568766858582	-9851.841951217366	-754.7268156412164	-9851.841951217366	981.5332623605291	2.399664834513188	6.553832829048049E-5	0.6141247465951928	6.533470198775384E-5	1.4724339271429934E-9	0.6128304870969301	-711.4990958701136	7601.723800106031	7431.676015380615	993.956034685331	1110.841487149336	204.16685988296052	14	26	25	15	1	0.18713557915816145	0.28715250353864796	0.3149289591584199	0.21078295814477174	
8130000	-10615.712280749733	-9833.845667133523	-781.8666136162102	-9833.845667133523	1293.1862663756572	2.399664834513188	4.991005756462268E-5	0.6853659764972733	4.951952753375371E-5	1.1594861859798076E-9	0.6885360440398435	-736.3422870670469	4516.2117248603	10665.883776944525	1397.2863891591942	2213.0469486932134	101.89960052396705	11	29	32	6	3	0.19569998121009943	0.30506082360769277	0.3103929750752143	0.1888462201069946	
8140000	-10681.216451534907	-9853.02777524534	-828.1886762895656	-9853.02777524534	2595.3241722767575	2.399664834513188	3.260379972517147E-5	0.5715222400494154	3.134219275041675E-5	4.4295254648886396E-10	0.6505214754274236	-779.471866559791	16377.53671150859	18444.29122934496	2656.531995629826	3369.627594758318	3271.9523186245015	37	2	29	1	12	0.19961411550131958	0.30506082360769277	0.3064788407839941	0.1888462201069946	
8150000	-10655.373115972967	-9846.80546910405	-808.5676468689165	-9846.80546910405	2193.221560950002	2.399664834513188	3.4100309284091876E-5	0.6745973079432516	3.375758642731605E-5	5.354168866982815E-10	0.7191767184296928	-764.450881817777	13237.12737045928	989.3586129256349	2276.4056243977566	343.3247355561063	627.0692296605889	42	11	24	1	3	0.19961411550131958	0.30506082360769277	0.3064788407839941	0.1888462201069946	
8160000	-10603.5062838249	-9842.773166305104	-760.7331175197963	-9842.773166305104	1391.0013794126487	2.4611959792524813	5.613947211924022E-5	0.6382126567200231	6.049919432627811E-5	1.541468415289501E-9	0.6410152996680372	-718.5005870039508	7254.461892643147	2147.691897489489	407.15559745313294	1162.6388091166484	178.97769431654837	43	14	12	9	3	0.19961411550131958	0.29794002115350515	0.30239340779919516	0.2000524555459812	
8170000	-10657.980607144393	-9847.67834831601	-810.3022588283811	-9847.67834831601	2433.636581100718	2.409536096475307	3.335668559113135E-5	0.6479161028705261	3.2823259265964296E-5	4.480152029848711E-10	0.6287288405859163	-762.7972453707127	12389.961732630534	11427.465012707395	4912.458191248853	854.6935904669987	1969.1747937230953	11	37	1	21	11	0.19961411550131958	0.29794002115350515	0.30606551001979787	0.1963803533253785	
8180000	-10612.403206830977	-9830.168616137385	-782.2345906935916	-9830.168616137385	1717.5062174075233	2.7864522332709747	5.162668849175579E-5	0.6070352581442408	4.795692425228262E-5	8.778444821827798E-10	0.6175684872069805	-736.7133027631874	5574.0720349805115	7781.096127109391	4765.268903553731	489.4306657415657	1126.3170350834648	15	29	7	10	20	0.19255659351253387	0.30499754314229083	0.30606551001979787	0.1963803533253785	
8190000	-10699.110434977993	-9836.35781870155	-862.7526162764428	-9836.35781870155	5360.436502599176	2.5697770935382684	2.0773408191301942E-5	0.5404082913518793	2.0126354361791077E-5	1.1442599639937389E-10	0.5468975873339411	-813.3277097690572	16513.295566950066	21702.826324599533	4839.533933880384	1703.462670743902	3874.327407840416	18	26	8	16	13	0.20134938202595729	0.2919527780626784	0.3103174865859869	0.1963803533253785	
8200000	-10614.486840247102	-9845.084162905594	-769.4026773415081	-9845.084162905594	1256.2562586716133	2.2938358008683326	6.361626581948447E-5	0.5367043651506905	6.091280440520268E-5	1.4982404084960983E-9	0.6375292757835875	-724.7935119621282	4255.241167779835	7075.159377329577	6101.023956882883	1190.3175822966384	840.0156665271597	3	34	11	4	29	0.19909836432057013	0.30630030971106403	0.30553163863534394	0.18906968733302296	
8210000	-10601.243596573284	-9837.150268363317	-764.0933282099666	-9837.150268363317	1143.966584525539	2.5105908424938717	5.544555449718711E-5	0.46132146678005254	6.176851120934517E-5	8.261845809818255E-10	0.4888099103022895	-719.0819343401479	6835.016598014863	2977.9999590665025	7554.763194696788	983.0576968525718	790.8268782363492	3	12	33	13	20	0.19909836432057013	0.30630030971106403	0.30553163863534394	0.18906968733302296	
8220000	-10583.093413551273	-9842.200346052961	-740.8930674983117	-9842.200346052961	1011.0231981340206	2.5105908424938717	7.227240405790908E-5	0.5148668285823821	8.011130229129636E-5	1.247295864749348E-9	0.48467001539734395	-697.3659606634977	5024.522923016347	6223.483417570426	4166.894928714021	836.7462020926426	633.9545612260812	14	15	17	10	25	0.18490078379487151	0.30630030971106403	0.3197292191610425	0.18906968733302296	
8230000	-10587.014454411372	-9846.10476165459	-740.9096927567825	-9846.10476165459	787.6167427891767	2.5759676946879004	8.403539011521665E-5	0.4532970254203987	8.933201637152771E-5	1.6247844046060814E-9	0.46061496961727477	-695.974809523963	4946.050524410103	1511.452541320275	4732.562055234712	3642.3704929559754	407.4038168056458	27	4	2	16	32	0.19457903533096826	0.2966220581749673	0.3135338402397079	0.19526506625435763	
8240000	-10538.525025367451	-9849.359584878768	-689.1654404886835	-9849.359584878768	662.8480635795797	2.502658497363027	1.3485887075476968E-4	0.499948470390747	1.3831514800989188E-4	4.692703301110549E-9	0.5222032855625645	-650.4238711814205	2650.9464439652425	2929.960775584873	341.0769667220753	457.97089218803035	325.15962636253283	30	17	22	6	6	0.19457903533096826	0.31344678041471685	0.29670911799995836	0.19526506625435763	
8250000	-10539.399837691793	-9848.068990051943	-691.330847639851	-9848.068990051943	660.5014481333421	2.394419516808494	1.4080212905051643E-4	0.45935040265108407	1.4305513632990134E-4	4.291846043094414E-9	0.47523622956432404	-655.3659252409536	2815.908805849452	1885.9816489306336	219.14070622391066	170.8122861227849	148.14574025189387	37	17	3	23	1	0.1852701593542043	0.30541925556614863	0.2969014729587854	0.21240911212086278	
8260000	-10533.443976452578	-9855.114531482393	-678.3294449701851	-9855.114531482393	647.845108888185	2.5619305855859875	1.531662883235962E-4	0.3999772151109286	1.555127562552988E-4	3.921573546981685E-9	0.4131122908377602	-639.0819678253933	2456.718618171458	3397.163572648768	1949.4993024723894	259.83130271609656	223.52423796942892	37	1	11	26	6	0.19876952497496875	0.29365992043409966	0.29516144247006987	0.21240911212086278	
8270000	-10585.90605836938	-9853.8234638604	-732.0825945089805	-9853.8234638604	961.0918111021512	2.472742430470486	9.438029203544509E-5	0.39951216981220516	9.481875429933949E-5	1.4266993612740338E-9	0.39646609910687103	-690.6761469632098	3417.986702194935	2400.42525935668	3744.253335212053	549.6990264661669	560.9952731876192	48	7	1	19	6	0.18685615438196018	0.2967684345941685	0.31691105979080036	0.19946435123307196	
8280000	-10586.092452290392	-9868.883101796799	-717.209350493593	-9868.883101796799	742.2381870259039	2.6790894175816815	1.180252252134759E-4	0.3222248153822857	1.1395711635315345E-4	1.636928166753201E-9	0.34719825312664604	-677.3971831598587	2638.2167643358785	1198.801695636585	1488.882926980167	280.75672396447953	836.8147844519284	44	4	7	12	14	0.1957428379100781	0.29961747759010626	0.3140620167948626	0.19057766770495405	
8290000	-10593.45648500044	-9868.71416793024	-724.742317070201	-9868.71416793024	1472.750620858852	2.417848987419644	1.0087931625981916E-4	0.39748969798373773	9.28760016075234E-5	1.9694992591764134E-9	0.4385882640486557	-681.2851420933348	2090.9419142437714	5083.791867238004	5966.48857767593	1461.5291424897948	654.0381737146791	4	15	11	20	31	0.1957428379100781	0.29961747759010626	0.3094237570076009	0.19521592749221578	
8300000	-10636.495413385015	-9846.976542570965	-789.5188708140504	-9846.976542570965	2021.3921518282898	2.6966728179354913	4.550886841438772E-5	0.4304675443034945	4.496049082360877E-5	4.070882417911291E-10	0.45129328534241514	-740.7200384668387	4681.491770612614	8657.94852367616	24340.515195317876	2253.7038860781095	1519.9624716901199	15	4	11	47	4	0.1957428379100781	0.29730198760384	0.30842161127779605	0.19853356320828688	
8310000	-10673.07777429889	-9853.944069446807	-819.1337048520836	-9853.944069446807	2372.809120211413	2.4000524182927987	3.2834952404997794E-5	0.4140158238764234	3.319539975603191E-5	1.7679951601525412E-10	0.4011210544698876	-767.8502030391618	13414.773549908674	25712.105924663734	34072.42116423133	2726.3953017160966	2842.158038802909	24	5	1	24	27	0.1957428379100781	0.30431144487300565	0.2977487714915683	0.202196945725349	
8320000	-10634.98793857748	-9838.973924953343	-796.0140136241374	-9838.973924953343	2149.7932292903693	2.6700148824972905	4.552908377372899E-5	0.6717891858983814	4.32701344236028E-5	8.535738162344131E-10	0.6782928810511425	-744.1534266925323	59304.48223206349	9492.196908724838	17447.217629988678	2542.333853058583	1426.398399765274	1	23	7	16	34	0.19527874947440407	0.30431144487300565	0.2977487714915683	0.20266103416102302	
8330000	-10619.083712506437	-9834.602096438355	-784.4816160680829	-9834.602096438355	2489.18495648618	2.6700148824972905	5.212562161204244E-5	0.6030537554084858	4.893506011377739E-5	9.244489561244579E-10	0.6054488143360539	-736.2722420017893	7120.401112827531	13080.31253052083	14411.046849670778	2353.560388040529	867.1163038318551	12	15	4	20	30	0.19372222703961503	0.30431144487300565	0.2962936901061946	0.20567263798118582	
8340000	-10619.117748014463	-9849.668498913197	-769.4492491012654	-9849.668498913197	1789.6265707518214	2.6700148824972905	6.70590615911119E-5	0.4864059524628727	6.079570587530874E-5	9.418500025002192E-10	0.49474093178224643	-727.1660811121485	7689.893828632785	2134.4373622560925	1998.2180678841216	847.0448180137614	819.7253157396985	35	11	17	11	7	0.1877393873863414	0.3113631543124388	0.2962936901061946	0.20460376819502635	
8350000	-10625.883730590083	-9845.053347180743	-780.8303834093408	-9845.053347180743	2077.979837457973	2.61182312499355	5.606433596185198E-5	0.6146728969580016	5.008684555687212E-5	7.733651106309181E-10	0.5657144396878024	-736.3027124162404	6460.522338816372	8060.092534774833	2168.860516857485	1443.9777114186866	938.2520868158119	32	9	3	4	33	0.1877393873863414	0.2826075976774728	0.31909658568917315	0.2105564292470138	
8360000	-10573.584199775467	-9836.072499677273	-737.5117000981936	-9836.072499677273	1134.419521455449	2.554006264450112	8.610274955961801E-5	0.4832337920006424	8.158166984772022E-5	1.8173222454081353E-9	0.5001863157787608	-696.1428461902888	2401.81834140687	4406.484066098595	2099.2277616338934	668.9802296106074	605.5140139931028	1	36	14	26	4	0.1877393873863414	0.3110619221867924	0.31909658568917315	0.18210210473769417	
8370000	-10597.693775564656	-9836.1579203044	-761.5358552602562	-9836.1579203044	1449.6988469053797	2.379502803993712	6.020060095272464E-5	0.3792108914874571	6.209289287937435E-5	5.661135917392369E-10	0.38881798761952224	-717.8560460161858	5128.448772841138	8164.304108645984	2160.40068148452	1726.5710873993248	914.4904849502623	20	13	3	20	25	0.1877393873863414	0.29349635160554544	0.3148538641694239	0.2039103968386904	
8380000	-10614.554411618523	-9843.805340657394	-770.749070961129	-9843.805340657394	1594.1265569622406	2.6768581629347414	5.850267944055089E-5	0.3492067299279957	5.856623721353997E-5	4.942935673808538E-10	0.3886235523278914	-722.0882093205892	7290.83117712538	25557.285661841786	10514.366058470023	1695.2620837854508	1159.3393839011164	27	4	1	27	22	0.1877393873863414	0.2891248113596607	0.3192254044153086	0.2039103968386904	
8390000	-10592.82951297197	-9858.193217633892	-734.6362953380782	-9858.193217633892	987.8939934937202	2.6471204280033427	8.711288573751835E-5	0.29993233574324696	8.793806213021093E-5	6.819875103511778E-10	0.3011528826419506	-693.9508474284935	4712.140805717591	4577.660966477894	1576.6596473278923	682.9621045760726	441.7305646506148	13	20	26	5	17	0.18663905866229596	0.2921731004495447	0.3181221492621749	0.2030656916259856	
8400000	-10601.743070327504	-9847.043420069382	-754.6996502581221	-9847.043420069382	1145.7951617876413	2.6471204280033427	6.626463775722168E-5	0.4309990585870947	7.06909502492411E-5	9.092407976907695E-10	0.4658038312296816	-712.1248332706932	3733.5058677872817	6441.974043514595	1882.062871046899	988.7819456264923	799.8936930365873	3	36	13	15	14	0.18334041111279584	0.3078266728275837	0.3181221492621749	0.19071076679744675	
8410000	-10623.515627590417	-9843.090610770761	-780.4250168196551	-9843.090610770761	1424.8857463978388	2.608360311630771	4.903659341345604E-5	0.48651928175833054	5.3686024017613237E-5	6.551179972369203E-10	0.495485813157892	-734.3852762880823	4656.714516392011	8250.672155176346	8127.159060575182	1291.3846820922145	1672.6046656067797	6	8	24	2	41	0.18072258796523463	0.3039195794042746	0.322029242685484	0.19332858994500796	
8420000	-10570.943377570664	-9849.252454593787	-721.690922976878	-9849.252454593787	674.1543473039374	2.506899208125166	1.1361642100363428E-4	0.650652867439328	1.1696771729381849E-4	6.0572234050485035E-9	0.691073552690674	-678.0701488737176	5492.145686723243	2908.2515226089445	4398.496475655874	1188.0992996381863	432.96342216449466	3	25	7	22	24	0.17937548778785695	0.319571390126918	0.3037982520309379	0.1972548700542883	
8430000	-10561.679720163542	-9850.424435831143	-711.2552843323987	-9850.424435831143	657.4805449459258	2.506899208125166	1.2335381760194807E-4	0.7042234210743918	1.307712295925139E-4	1.006872579827161E-8	0.7733169355902719	-667.9623568032108	4910.156446119616	4015.0268559619913	921.8852084280429	1809.4880235817689	371.40898138853424	10	30	8	6	27	0.19581537500969556	0.3031315029050794	0.3037982520309379	0.1972548700542883	
8440000	-10546.93799274248	-9836.761528934761	-710.1764638077176	-9836.761528934761	1037.6505681043154	2.506899208125166	1.0113414027272849E-4	0.526865242454972	1.0584632943028493E-4	3.2883816305447876E-9	0.5440405416740846	-667.5513265149596	3219.853108000025	3179.2269258766732	4876.348177819823	1047.1726870341265	385.5719895131043	25	4	8	19	25	0.1913279563728488	0.3031315029050794	0.3082856706677846	0.1972548700542883	
8450000	-10547.655786279473	-9833.51735095777	-714.1384353217016	-9833.51735095777	900.5683881326219	2.796017776456605	1.0151419476626196E-4	0.620192604179603	1.0686056980577886E-4	4.735670270303788E-9	0.6675407265167943	-673.0288370271321	3885.567785292772	4498.859698547084	923.4620308662096	697.132709696365	273.0432996579581	18	15	9	35	4	0.1913279563728488	0.3031315029050794	0.3082856706677846	0.1972548700542883	
8460000	-10594.35906006325	-9840.475471284004	-753.8835887792461	-9840.475471284004	1197.7791524053978	2.6228880898407434	6.864721118123108E-5	0.5488014501610384	7.269779196710637E-5	1.954292556874267E-9	0.6185733657152416	-711.3050629200134	5609.501533049229	5506.056184082793	878.5248427152916	776.067328927233	983.5398475006698	4	38	20	17	2	0.1913279563728488	0.3031315029050794	0.3082856706677846	0.1972548700542883	
8470000	-10590.087918316423	-9849.003396072105	-741.084522244318	-9849.003396072105	896.47754585064	2.696973591107942	7.165551245509655E-5	0.49146348081148467	7.905314056276099E-5	1.7693741389044335E-9	0.5617997698972387	-699.0003744129049	4761.44639918563	5448.061804311715	894.4168176596219	634.5652032404457	935.8955586564969	10	30	4	11	26	0.1913279563728488	0.3031315029050794	0.3082856706677846	0.1972548700542883	
8480000	-10568.933904916974	-9852.622975871403	-716.3109290455704	-9852.622975871403	670.1384168505864	2.69700921908542	1.0399072170096455E-4	0.40979081951437996	1.0258311537363907E-4	2.228448827886933E-9	0.4631102809152802	-674.9910227375141	4876.4143917662595	3217.9654689989375	4045.2046568642895	534.0931219065151	63.57330080604305	4	12	27	36	2	0.19745731743287104	0.30345595324828495	0.3086379140234602	0.1904488152953849	
8490000	-10595.193581455556	-9850.297821955348	-744.8957595002091	-9850.297821955348	775.571774358229	2.69700921908542	9.65170241082728E-5	0.48551883575724686	9.180643820334582E-5	2.8693528727923463E-9	0.5726336747224612	-699.9096147724375	24375.135561240833	6099.703963745771	3026.9098111983535	593.6824695425826	559.077249427124	2	39	12	5	23	0.19745731743287104	0.30609084847836115	0.306003018793384	0.1904488152953849	
8500000	-10580.73970200292	-9846.710834875426	-734.0288671274946	-9846.710834875426	666.8245940952388	2.3265776264739695	9.944425618466923E-5	0.53002170094172	9.405980996993195E-5	3.45731795866741E-9	0.597938658546322	-690.4667019257637	6388.801396500473	3872.5207552109946	3986.036219587062	692.3315022874166	926.136383332169	3	31	10	35	2	0.19745731743287104	0.30609084847836115	0.306003018793384	0.1904488152953849	
8510000	-10566.333617021306	-9845.440381543138	-720.8932354781685	-9845.440381543138	620.3764030445438	2.6318660723097227	1.034122626124556E-4	0.4276613723897917	9.962207793526564E-5	2.5906411115823376E-9	0.5086653229147531	-679.8867670330154	3752.544860885079	5885.9314850887795	2178.5558529628697	585.5290106405963	30.40744352097789	7	32	2	37	3	0.19745731743287104	0.30609084847836115	0.306003018793384	0.1904488152953849	
8520000	-10641.49939855836	-9843.41943511041	-798.0799634479498	-9843.41943511041	1382.7749743003249	2.6905112948257637	5.323786351867294E-5	0.5985447157419949	4.839343678846941E-5	1.150188231299341E-9	0.7042455725526447	-751.933066923271	7172.603254905967	9513.01129691761	4010.3629043550054	1902.2592725263137	1881.9880125196871	17	20	7	18	19	0.18331933067998982	0.30609084847836115	0.306003018793384	0.20458680204826613	
8530000	-10614.974594853475	-9846.042252782294	-768.9323420711809	-9846.042252782294	976.0180067432287	2.6694839216151864	7.57617939097776E-5	0.4909014871773665	7.166253160097704E-5	1.4952867551427764E-9	0.5289441438707045	-722.9783372814424	4989.537748100967	5911.597182336703	4100.052429339734	5773.213012038401	1053.124783726125	18	3	24	2	34	0.18331933067998982	0.3124036311739131	0.306003018793384	0.1982740193527142	
8540000	-10585.602922768147	-9832.38223258254	-753.2206901856064	-9832.38223258254	976.7197615130228	2.6694839216151864	8.215281019337518E-5	0.5479862852341473	7.862905161947251E-5	2.64844338281346E-9	0.6386801339897779	-709.3124064872875	3285.160322691574	4739.663931718899	5842.013645345513	631.2922992824607	855.759952743791	12	9	26	14	20	0.1885198223295564	0.2969325041116476	0.3162736542060829	0.1982740193527142	
8550000	-10629.223044416649	-9850.293223615701	-778.9298208009485	-9850.293223615701	1130.3156190928885	2.6694839216151864	5.752535118786568E-5	0.49443397998989275	5.80347795476748E-5	8.9172899156967E-10	0.5330812803548354	-733.8933701046222	4036.089254228983	5001.179477117849	5055.356346923023	3994.305187115549	994.4952793223838	2	15	33	2	29	0.1867889307698864	0.2959525552428951	0.32353526525868487	0.1937232487285347	
8560000	-10590.88094308017	-9839.514339569125	-751.3666035110462	-9839.514339569125	794.9473229766056	2.6694839216151864	9.206542379348343E-5	0.7028101712294192	8.477322903255678E-5	3.66595676422315E-9	0.7210146817157151	-707.0083036634281	4954.481950800498	3154.7171907381758	3105.5942324087064	2836.2076905207405	707.0923747085675	22	7	1	23	28	0.1867889307698864	0.29687063226610727	0.32353526525868487	0.19280517170532252	
8570000	-10552.554902621292	-9835.414240331438	-717.1406622898534	-9835.414240331438	499.0250743675944	2.6694839216151864	1.224939183362159E-4	0.6398152852912831	1.1907606831817171E-4	5.370340473513691E-9	0.6460345222051528	-675.8343269246743	2856.259540485919	4754.590322886489	1879.9078962001763	695.29541208777	76.00150340258413	20	5	30	23	3	0.20058797067927506	0.29687063226610727	0.3128667878295373	0.18967460922508145	
8580000	-10565.516226746222	-9839.360066575566	-726.1561601706553	-9839.360066575566	597.5628983970965	2.49956906703318	8.911029048326169E-5	0.6291290421416372	9.296435275430656E-5	3.769526939311952E-9	0.6908755222680159	-684.0147832108872	5645.081980400845	4415.507211266568	3803.143090167727	494.98696370580393	23.047865058808338	7	36	2	33	3	0.18794098337972243	0.29687063226610727	0.3128667878295373	0.20232159652463408	
8590000	-10551.23990172633	-9830.37390621808	-720.8659955082508	-9830.37390621808	540.2020502114766	2.49956906703318	1.0254492564982698E-4	0.6338153504219247	1.0793554561673859E-4	4.24225574947793E-9	0.6173662129535927	-679.5741315160702	6525.697294908416	4244.19025144504	868.0438602855331	762.9705956073715	11.790621971443764	8	37	8	25	3	0.1858098797352597	0.3199729097426996	0.2918956139974077	0.20232159652463408	
8600000	-10536.76421013042	-9826.720654507453	-710.043555622967	-9826.720654507453	447.7414912458422	2.49956906703318	1.1952393827881838E-4	0.5694087638810663	1.30142026170222E-4	5.465279350973382E-9	0.6174887218333068	-668.3592449010985	3341.610640113157	5980.211996162209	2420.359139585175	605.4617185892884	70.67380979909575	8	3	32	36	2	0.19536121713554044	0.3199729097426996	0.2918956139974077	0.19277025912435333	
8610000	-10551.746265567652	-9855.802894924198	-695.9433706434538	-9855.802894924198	464.89593306531845	2.710519311254455	1.3360346459827707E-4	0.5405606380938573	1.3866176528902079E-4	4.895064878694441E-9	0.5402710457835271	-654.8197467280812	2803.9362032052913	4829.769481218576	2573.1267219988877	565.4124293189161	66.71371120920514	7	30	4	37	3	0.19536121713554044	0.3199729097426996	0.2918956139974077	0.19277025912435333	
8620000	-10529.784845584323	-9842.393872524486	-687.390973059837	-9842.393872524486	436.2627602709277	2.657896859736464	1.320520522037486E-4	0.6323174715606765	1.3189647134121066E-4	6.271783508352681E-9	0.6367929227258903	-647.9731937660421	1274.4371633432759	3272.2955891136908	626.6696907600186	659.7173231087107	4.491000020234571	7	33	31	7	3	0.19536121713554044	0.29142861283177823	0.2918956139974077	0.2213145560352747	
8630000	-10553.417789699432	-9858.163269134571	-695.2545205648607	-9858.163269134571	431.39144800148006	2.604599645613246	1.3933252606636458E-4	0.5074985199133872	1.427393893114476E-4	5.7047583259865576E-9	0.5576390486811723	-656.3957259256237	2937.532670056404	2796.6468327120288	1413.425108748462	438.49576614019475	9.642918604216714	5	40	6	27	3	0.20230179912007515	0.3131175994317266	0.2918956139974077	0.19268498745079163	
8640000	-10516.283281322256	-9825.387483028382	-690.8957982938734	-9825.387483028382	436.5831697874169	2.493854940484995	1.2959113629764174E-4	0.6291838923990519	1.331240181148383E-4	6.834267256042522E-9	0.6282802659220789	-648.9301520583351	2401.434667383215	5680.987439316744	2799.972753492993	673.8632801971895	1.6332329918500308	29	10	6	33	3	0.20230179912007515	0.3131175994317266	0.2918956139974077	0.19268498745079163	
8650000	-10535.92831725292	-9830.939621687914	-704.9886955650052	-9830.939621687914	486.2463524679877	2.4742576055641465	1.1367020718894309E-4	0.628650040331368	1.1916225749649726E-4	6.8629177259159485E-9	0.687215157133874	-662.9648230627758	3452.801907776614	3714.425762056077	3881.277409937179	827.6765824702321	1.3604972993135425	1	39	2	36	3	0.179989525530946	0.31458017608394173	0.2918956139974077	0.21353468438770568	
8660000	-10542.55703374405	-9854.291265672193	-688.2657680718561	-9854.291265672193	433.9465453044645	2.6607422842304347	1.4043107748002286E-4	0.5731976866061811	1.4709610350889657E-4	8.461342437352224E-9	0.6502815409136293	-650.5342741200327	1399.1873366116895	2670.8130042444486	277.21802429855126	433.2348513808702	3.6424984915473195	6	38	21	13	3	0.1759475659849812	0.2972729901040614	0.31371323008988994	0.21306621382106852	
8670000	-10522.769028838407	-9849.469792206572	-673.299236631836	-9849.469792206572	413.84283714084256	2.5246601143038707	1.3373395226339477E-4	0.5626876029448865	1.4641797478641107E-4	6.5186666529885365E-9	0.5866587845085476	-633.7394751531012	2882.6909793603472	4355.107432454382	205.69866094472974	459.5398313584233	5.420844842241164	34	12	17	15	3	0.21150676657751896	0.3065329481597926	0.30445327203415873	0.17750701322853077	
8680000	-10519.025810122594	-9848.758800577534	-670.2670095450588	-9848.758800577534	378.9630230038643	2.5246601143038707	1.6788403309854754E-4	0.5087877503492311	1.685580249108291E-4	8.702795436934315E-9	0.558885240502678	-635.105825337169	2716.480849225707	321.75906493355916	262.41252110223695	350.43858662949816	26.257068900410918	43	5	4	26	3	0.21150676657751896	0.3065329481597926	0.30445327203415873	0.17750701322853077	
8690000	-10523.296700813162	-9844.937007693406	-678.3596931197549	-9844.937007693406	357.1434234084558	2.52712397487606	1.7437530678161492E-4	0.5437422237442517	1.721274223048405E-4	9.043324076623879E-9	0.5621079064075869	-641.1281167742802	2104.2274184224398	1752.6257212274475	412.3037479618947	497.0980506247507	15.992763952180157	37	6	4	32	2	0.18845109612194694	0.3242585461285389	0.2891587202317107	0.1981316375178046	
8700000	-10512.106561126287	-9838.616549199327	-673.4900119269602	-9838.616549199327	440.51800663434875	2.7065951154222407	1.937472936934114E-4	0.5557136158391688	1.7482168057231354E-4	1.1464347952931644E-8	0.6136583647589605	-638.5631585282833	2048.3340205508334	501.63482995339393	430.9920203347289	248.1720636207113	41.758661828707474	46	2	16	15	2	0.1808844805050381	0.3318251617454477	0.30212582935036736	0.18516452839914793	
8710000	-10526.837037365141	-9848.734277959362	-678.1027594057804	-9848.734277959362	408.1160017039493	2.8077823662977823	1.8724039619408243E-4	0.49881455951758097	1.7522524262056678E-4	8.598299692927632E-9	0.5160647462361136	-642.0398634035034	2069.077715488192	257.2743200851868	502.95472356491734	457.6555354478941	17.320056725283386	45	11	4	18	3	0.17463464724316416	0.3084550745498038	0.30212582935036736	0.21478444885666576	
8720000	-10535.417331618712	-9838.084159414282	-697.3331722044301	-9838.084159414282	415.9584002730321	2.5355349966953886	1.3421305255223304E-4	0.5594673272100369	1.3301275846908217E-4	5.727623268708738E-9	0.6003307125370682	-659.8532252485888	3693.616699677597	541.5260257213572	244.23413850090662	558.0812859294107	39.80076206796431	39	14	19	6	3	0.17463464724316416	0.3084550745498038	0.3202706399646457	0.1966396382423874	
8730000	-10549.411691531132	-9851.125205158087	-698.2864863730443	-9851.125205158087	498.3750306261803	2.7294144009147727	1.371516484573659E-4	0.536950836445473	1.2926798548497267E-4	4.620741873562162E-9	0.5343500072324628	-658.6821365238708	3493.354606396717	224.93072030237465	791.6587861129411	344.0079211892709	469.0646307578659	38	7	19	1	16	0.19313026808730832	0.31815265548356636	0.2961405550644564	0.19257652136467	
8740000	-10588.81266597801	-9867.206402887328	-721.606263090682	-9867.206402887328	543.1842133233567	2.7294144009147727	1.0192783254106147E-4	0.5647648974416712	1.0295410479112927E-4	3.580481239552538E-9	0.6014423299123157	-679.7669463486544	7672.82312130922	3154.803835488825	2821.4293524162786	551.623299707516	34.36648648291162	21	15	7	35	3	0.19902529647468667	0.3040140497246143	0.2939663025208719	0.20299435127982818	
8750000	-10595.890704913216	-9842.750600105841	-753.1401048073756	-9842.750600105841	764.0181227572199	2.616411545262694	6.777924700946246E-5	0.5484039255554347	6.927876898759762E-5	1.4720973608423835E-9	0.5818276985028442	-710.1082461358551	8458.95769372707	6317.740556233293	1577.488501503444	1163.1962906832573	76.70344405247364	9	32	12	25	3	0.1896253248318687	0.3040811507389919	0.3032991731493124	0.20299435127982818	
8760000	-10599.170081533415	-9845.033457696863	-754.1366238365509	-9845.033457696863	769.664433524356	2.558062762796907	6.882310684054882E-5	0.569217696507647	7.383679447060164E-5	1.441080533662169E-9	0.5443515288014681	-711.1625259250123	8237.250209692935	3620.539326791667	2945.24457132418	957.7026029688003	281.57320661947983	33	1	15	29	3	0.1896253248318687	0.29922626283356574	0.31860179810181943	0.1925466142327473	
8770000	-10613.016847181758	-9843.923833986431	-769.0930131953256	-9843.923833986431	1106.7890063584603	2.5159935705180145	6.351324800187982E-5	0.5974471371148083	6.802622437987525E-5	1.2968342146953721E-9	0.560759223939411	-723.0153472418845	19387.03160729481	7585.415237525155	824.9000357523333	1614.2501685736247	1190.6864139192114	8	32	1	27	13	0.1896253248318687	0.30245862645345484	0.3009359939217712	0.20698005479290638	
8780000	-10563.890246799134	-9834.261294556947	-729.628952242187	-9834.261294556947	774.0028095735062	2.5918181747148092	8.789637796480277E-5	0.5778795109705414	9.71142917609991E-5	2.714624251734968E-9	0.6002639532064235	-688.8844486883814	2318.545214140638	4775.371266055862	981.676392120787	527.9975109740275	395.98799278025865	1	36	21	5	18	0.1896253248318687	0.30245862645345484	0.3009359939217712	0.20698005479290638	
8790000	-10606.62284554464	-9851.73311139483	-754.8897341498106	-9851.73311139483	1104.8833284507282	2.6095624841242016	6.726184392628307E-5	0.46561925527091197	7.012245123721185E-5	1.0393917318245374E-9	0.48596368633252357	-709.5920641839689	7734.13223891348	7957.357403723271	6220.297053302585	1821.7098935957258	700.9305098212616	10	30	1	4	36	0.20294591502710757	0.2983844245383941	0.2911382616430646	0.2075313987914349	
8800000	-10591.33232634564	-9854.988072119206	-736.3442542264338	-9854.988072119206	838.6899856099197	2.6095624841242016	8.237391458734521E-5	0.4219277564129781	8.778279136281956E-5	1.5040126161772296E-9	0.44618941118672684	-696.2043786406701	3165.878635571238	4681.724379003868	762.3557797744837	684.8719937736278	235.92531590057698	6	38	3	32	2	0.17487031513492454	0.301149546687985	0.3164487393856567	0.2075313987914349	
8810000	-10580.430161766193	-9851.446061291786	-728.9841004744059	-9851.446061291786	1121.6279399370123	2.632015408937316	9.618846233403692E-5	0.5325086294933237	9.744881746503927E-5	2.609159854503965E-9	0.5079173445315232	-686.5640169379268	7635.734841740116	3735.599110744204	219.54495623688575	626.4973381971191	724.7818314034754	3	45	9	19	5	0.1943590009760501	0.2962062962590032	0.3112497037702186	0.19818499899472922	
8820000	-10586.053766114712	-9850.306691976693	-735.7470741380191	-9850.306691976693	1235.9242525657019	2.632015408937316	8.18280623586891E-5	0.6212901826782935	7.998179276139251E-5	2.3624982844991452E-9	0.5750886363523361	-693.3914093243384	5954.718083609137	4580.861788730637	200.8106994007452	487.5490349294529	771.7242550512734	34	11	2	20	14	0.18089570033377764	0.30966959690127566	0.3112497037702186	0.19818499899472922	
8830000	-10580.493576515863	-9835.975992175676	-744.5175843401862	-9835.975992175676	1169.8058331715454	2.632015408937316	7.800887703451E-5	0.6175976019920132	7.818981841022051E-5	2.137576801669139E-9	0.5999276347754875	-701.3633619813328	5613.249085366813	6106.414555015811	2732.254307163879	627.8024836986829	525.5262640574011	21	15	14	8	23	0.18089570033377764	0.3069783217291578	0.3112497037702186	0.20087627416684709	
8840000	-10648.139340866519	-9859.887235170741	-788.2521056957783	-9859.887235170741	2056.689572094628	2.493847922509712	4.787927325045384E-5	0.5127926810085148	4.518965396023918E-5	5.356489243482847E-10	0.49761373895566835	-743.9581034729902	9395.411031758751	3097.0662629861754	1014.2620126761176	963.7156736720968	2657.612904140757	40	12	9	15	5	0.19122157293549702	0.3132512658367353	0.30381025589450306	0.1917169053332657	
8850000	-10642.76538446597	-9836.051177172456	-806.7142072935152	-9836.051177172456	2596.7843615405277	2.9058289579466807	4.2895061754463985E-5	0.5884030153387859	3.84811697304935E-5	5.310701973275062E-10	0.6039877203850772	-759.7669572958508	7712.042652903221	10612.656384874748	10873.210392885476	1310.7470267077838	743.6361492945726	6	25	18	29	3	0.19122157293549702	0.3132512658367353	0.30381025589450306	0.1917169053332657	
8860000	-10635.870677313886	-9847.316913274351	-788.5537640395337	-9847.316913274351	1957.7569282009497	2.611363430761298	4.7850707362878135E-5	0.48341769419968783	4.60773955986229E-5	5.301377054199405E-10	0.5055210453304043	-742.5648333792223	6550.023872466044	8764.353062229526	8386.045417850215	1837.640921873074	972.4314403898645	13	11	17	10	30	0.1943474767037714	0.29656840526436873	0.30381025589450306	0.2052738621373579	
8870000	-10602.246609763064	-9848.256015588828	-753.9905941742371	-9848.256015588828	1375.0431291327727	2.287421942816289	7.241462451461349E-5	0.47119173153148447	7.033417934483921E-5	1.273929166322591E-9	0.48070428449629865	-708.566277686615	3141.057387414268	5056.6915653643	6857.096438102341	5087.314286983706	716.4342420755667	2	6	23	19	31	0.20025021635283313	0.29656840526436873	0.29616474134256143	0.20701663704023776	
8880000	-10637.439014884254	-9860.834944769511	-776.604070114744	-9860.834944769511	1902.73450181963	2.4502660945419374	4.970705676778052E-5	0.43249097986654733	5.121042833674938E-5	5.66071692154545E-10	0.462903728304153	-728.3707681451011	5003.6863452001735	7982.439791946903	22859.564917939424	2522.4642181799372	696.2351210983193	8	23	4	12	34	0.19352684669661138	0.29656840526436873	0.3224793973710018	0.18742535066801919	
8890000	-10571.588983200509	-9851.90953932311	-719.6794438773993	-9851.90953932311	957.6724959201522	2.62639299212041	8.923352118589382E-5	0.5023164370583431	8.921033077094253E-5	2.38267670638022E-9	0.5349281088760439	-675.3321896312594	2656.683153659342	5190.920442952545	9938.221712786084	717.0445922033422	349.9372771653551	9	23	4	27	18	0.19833989517467351	0.2984254371252689	0.308350287381057	0.19488438031900163	
8900000	-10582.216268268934	-9835.440806319133	-746.775461949801	-9835.440806319133	1019.9672499021393	2.62639299212041	6.885490481087659E-5	0.5766578955182523	7.650620583398626E-5	1.9178293209604357E-9	0.6174805101857209	-701.112193716507	7793.959917210172	4209.459645871978	10823.441511012183	831.0834191745881	101.77060724471679	12	22	4	41	2	0.19908541388565065	0.2990064329937807	0.2973612021523409	0.2045469509682288	
8910000	-10598.96342475373	-9859.327884200711	-739.6355405530194	-9859.327884200711	708.6066106958987	2.391257985762014	9.062134417536444E-5	0.6033751281082399	8.550688889140547E-5	2.442139817072653E-9	0.6045182493223153	-697.9097803176409	4469.217089308585	7399.513998144564	854.5530610753864	676.302482540111	68.81927171908592	6	33	4	35	3	0.19291555075510106	0.2990064329937807	0.2973612021523409	0.2107168140987784	
8920000	-10591.613815948127	-9840.01892522268	-751.594890725448	-9840.01892522268	785.413206211444	2.585227109311353	7.764656626381207E-5	0.6125240661673532	7.070174423906888E-5	1.9965794601335283E-9	0.6602611729211824	-708.6045485169567	8185.6597781722085	7242.219388867517	1239.9110231704376	946.4087900016875	102.33556459208188	1	38	3	36	3	0.19291555075510106	0.2990064329937807	0.31131445137608227	0.19676356487503707	
8930000	-10579.859945941123	-9830.304075446058	-749.5558704950653	-9830.304075446058	798.798770070481	2.585227109311353	6.911705519963544E-5	0.6854760503915267	7.17565901065143E-5	2.1653093617188845E-9	0.7059690097228574	-704.7765983390827	6949.770978987955	3582.033583344557	5601.605705266458	687.3860581072628	766.1910842291018	31	4	5	35	6	0.19291555075510106	0.3052356698245567	0.3087354985514094	0.19311328086893392	
8940000	-10557.641727665508	-9842.085733383381	-715.5559942821266	-9842.085733383381	613.1535103989661	2.585227109311353	9.850231798216565E-5	0.48335242520152316	1.1073503519774664E-4	3.093627748447806E-9	0.5462431512808635	-674.7758771099965	4464.464450327382	3975.3092194671744	1271.510253256712	580.4419148325718	449.05882873935	28	5	4	16	28	0.19291555075510106	0.3052356698245567	0.3087354985514094	0.19311328086893392	
8950000	-10591.522517464055	-9849.976642716229	-741.5458747478262	-9849.976642716229	834.7169372225992	2.585227109311353	7.385671416223578E-5	0.5434533141442973	7.964777329323631E-5	1.9715963363934143E-9	0.596823885473187	-697.9549161373258	3416.2638866743487	9988.505304033337	1030.3019988850226	823.1714802588116	567.0610701830794	11	24	5	28	13	0.18827458386365586	0.30987663671600185	0.3087354985514094	0.19311328086893392	
8960000	-10609.12699336437	-9854.807279955305	-754.3197134090656	-9854.807279955305	989.5520296938151	2.585227109311353	7.21478983117773E-5	0.43628402194423416	7.168477335409262E-5	1.0730556924015938E-9	0.4673447082535339	-711.654182801856	4143.001593868597	6104.905080539646	2438.267234367566	677.2700530603968	853.8077304422393	4	31	15	19	12	0.18774672310851268	0.30158689384703585	0.3027785422664926	0.20788784077796	
8970000	-10632.34932174439	-9855.827283817152	-776.5220379272372	-9855.827283817152	1160.3681722163344	2.6875124882603907	5.5203239848986836E-5	0.538292399321944	5.552031022217095E-5	1.1275022760702631E-9	0.6225959011985127	-731.6307747450994	4612.5940985066345	8538.919544482436	2964.188854080229	1773.1470072359984	1295.5257842958358	2	33	9	5	32	0.19147682786302841	0.3068806045768438	0.29748483153668465	0.20415773602344425	
8980000	-10620.109406266862	-9824.288978813653	-795.820427453209	-9824.288978813653	1715.3292384055173	2.5274047148034606	3.922828139679608E-5	0.46359763051058794	4.254260548867734E-5	4.698521509974954E-10	0.524647437724358	-747.8149874086964	8131.449536884676	23940.305545819345	1843.4325610450999	3007.749995459363	284.0436364333717	22	11	36	10	2	0.19147682786302841	0.30710381743439313	0.29748483153668465	0.2039345231658949	
8990000	-10616.312463232982	-9851.757394190572	-764.5550690424102	-9851.757394190572	1499.539464236328	2.768022479435942	5.755068535481833E-5	0.5860315407267024	5.986502463741286E-5	1.390373638399064E-9	0.6132385871461143	-717.9364284125082	3125.348185204315	14449.589116611542	1550.210990208188	1163.0585177173002	1049.4647587141658	4	28	26	5	18	0.19147682786302841	0.30710381743439313	0.29748483153668465	0.2039345231658949	
9000000	-10641.748244821352	-9842.681313572224	-799.0669312491276	-9842.681313572224	1692.7378508595416	2.4924888010320227	4.0531430402523634E-5	0.46155906122831764	4.367252233518054E-5	3.8980323427163513E-10	0.4870308914142043	-754.1761993044304	12786.78325184575	11318.25047985374	1891.368592278101	1182.2288976427758	860.2590121718256	28	11	35	5	2	0.17900278499497793	0.30710381743439313	0.3103650810845616	0.2035283164860684	
9010000	-10571.779583505415	-9847.055540482423	-724.7240430229926	-9847.055540482423	1120.3685172781888	2.4458741136151194	8.794656204177148E-5	0.5144099871742096	9.393774311474177E-5	3.2836215867462546E-9	0.6105088279232004	-685.044545516471	4688.022891986367	1759.9860774812341	617.3855633853717	617.3082112294618	576.7771434917147	29	19	13	16	4	0.18628391142638334	0.2998857004961083	0.310302071591441	0.2035283164860684	
9020000	-10636.002058412882	-9839.848702834744	-796.1533555781376	-9839.848702834744	1873.3928329250343	2.5298967428374524	4.420585261954966E-5	0.3979596218498799	4.817944505940455E-5	4.5123427891914914E-10	0.45220742599433755	-750.3913264323769	13842.876556600193	2526.3705639231007	4235.536891082448	2406.2941148227474	2150.7433820045585	29	5	11	21	15	0.18628391142638334	0.3026392411214659	0.310302071591441	0.2007747758607108	
9030000	-10706.165720146222	-9856.714337600488	-849.4513825457343	-9856.714337600488	2617.1951593825133	2.7410113945030488	2.476192435575493E-5	0.4310334617808589	2.552984988084772E-5	1.785121696378821E-10	0.511153498264923	-802.0336897593784	6203.033242504568	14217.483970880554	10696.978951487621	2389.4422365630053	1111.8335889026528	6	24	23	19	9	0.1785575438534892	0.3178630952548965	0.310302071591441	0.19327728930017435	
9040000	-10658.065319908623	-9832.550491158068	-825.5148287505547	-9832.550491158068	2926.819429081587	2.500031317163577	3.700537632472167E-5	0.5118658435539921	3.422483169533456E-5	4.0163511009186906E-10	0.5814330074197124	-778.7866044095664	6178.90501614918	9206.202869742454	7173.721610087214	812.5265910628642	1934.4598485628826	7	10	34	15	15	0.19306224220787327	0.3033583969005124	0.310302071591441	0.19327728930017435	
9050000	-10664.282462179797	-9838.535156387128	-825.7473057926684	-9838.535156387128	3121.3620251434013	2.9258679835761203	3.260349319007335E-5	0.5758649590064159	2.9611035964963502E-5	2.995893986022636E-10	0.5822965522924757	-777.648489586166	7801.945079488573	13814.077318410767	11428.046613447448	2300.2134878122615	1328.4721583893854	6	21	22	10	22	0.1899195337994804	0.3033583969005124	0.31011378177089527	0.19660828752911297	
9060000	-10712.73417620496	-9855.216168645227	-857.5180075597324	-9855.216168645227	3831.1865127126835	2.4008325276535407	2.4430044190739008E-5	0.6464186250284412	2.281915341947932E-5	2.9174219330452213E-10	0.7442555959322821	-808.3976329807812	24159.81291406037	24222.078750865505	4008.1065344057515	2108.417575762389	2052.2994130634256	14	26	21	18	2	0.1899195337994804	0.3033583969005124	0.31011378177089527	0.19660828752911297	
9070000	-10727.777742190116	-9834.108158611756	-893.6695835783597	-9834.108158611756	7013.250041707411	2.7464462379613765	1.636333613702855E-5	0.5914490999053996	1.4903971632356567E-5	1.2679980679266606E-10	0.7344563949548829	-842.9014591505841	27271.83777686618	21245.390055676497	8225.659327779198	3008.3329446604434	4972.6875077736695	25	17	16	10	13	0.1899195337994804	0.3033583969005124	0.31291121324890936	0.19381085605109888	
9080000	-10718.300170395913	-9845.687773796879	-872.6123965990332	-9845.687773796879	5366.678332695849	3.0397096684012617	2.085954305399388E-5	0.567301926615096	1.948254402913366E-5	2.1652756699196241E-10	0.6869337278804515	-823.8314022225311	27001.564517964074	5153.98053896039	5595.246199446708	3139.864470682125	3503.913496261167	46	4	8	15	8	0.1854685242902238	0.3033583969005124	0.31736222275816595	0.19381085605109888	
9090000	-10666.354390255168	-9835.611023293388	-830.7433669617808	-9835.611023293388	3803.960229883949	2.769027036747768	3.206441709272122E-5	0.6164725849423647	2.8875843471465308E-5	4.6307864659840864E-10	0.7023365420767724	-785.0003136288113	14560.399668280947	3121.2701149541767	2383.7678723598697	2259.4831803519824	1895.3327515923368	44	5	9	13	10	0.18524775529078893	0.3033583969005124	0.3175829917576008	0.19381085605109888	
9100000	-10654.702360977699	-9866.343921126112	-788.3584398515877	-9866.343921126112	1825.1789344515028	2.769027036747768	5.06138086790668E-5	0.498993526394226	4.927828848700635E-5	6.500942000637259E-10	0.5258516895815509	-744.895508425928	9053.677741506684	2096.468727502895	2078.4478297621718	1800.0832958615879	923.7995500657008	42	2	11	9	17	0.18524775529078893	0.3033583969005124	0.3175829917576008	0.19381085605109888	
9110000	-10639.389203148728	-9836.277079055308	-803.1121240934211	-9836.277079055308	1777.013545494443	2.2819962232624484	4.414473866229194E-5	0.6073814491318936	4.4041090549860904E-5	8.230964163821419E-10	0.6905110068255181	-757.8322848780551	12976.172745013666	5279.669673120794	3447.1626572442706	712.4923994262806	1239.3856574835952	33	15	13	2	18	0.18524775529078893	0.3033583969005124	0.3054847525659434	0.20590909524275636	
9120000	-10706.665386880204	-9843.342256117312	-863.3231307628926	-9843.342256117312	4058.774032569302	2.5865065878306965	2.211350982608744E-5	0.42292520305719306	2.252618072219495E-5	1.0163824283996278E-10	0.45839299314068527	-814.7500993795584	16376.546505785358	7671.047853377358	9615.21556856443	2098.7918867061912	4086.819345900569	32	3	18	23	5	0.18525915809978633	0.3042670640185166	0.3185147501428803	0.19195902773881784	
9130000	-10860.862433223614	-9858.659840969513	-1002.2025922541022	-9858.659840969513	16393.876107772972	2.2885830334851067	4.3450991427390995E-6	0.4282829446986344	4.248930008475309E-6	3.507270520466955E-12	0.44502373400267947	-945.3742018412843	74825.59416170158	122120.48609222872	35490.45499067358	24334.582887753135	1596.5104179077446	6	25	26	21	3	0.20254543083840945	0.31203179927967256	0.2990360477383054	0.18638672214361363	
9140000	-10776.453770668217	-9842.276328816306	-934.1774418519112	-9842.276328816306	13731.88853440771	2.500175572484317	8.762365801684569E-6	0.438739579699546	8.48587573400017E-6	1.5968744619388477E-11	0.4487291144422161	-880.2164125274275	37451.80432761966	62266.796124724584	25852.26643793125	7954.23258662801	6318.195322174123	21	12	20	16	12	0.20254543083840945	0.2918180747351432	0.2990360477383054	0.206600446688143	
9150000	-10753.497424366022	-9846.013633098288	-907.4837912677348	-9846.013633098288	9927.179234835101	2.441545909891136	1.179627576185085E-5	0.4250736378129135	1.1346238653074493E-5	2.817351849936496E-11	0.4352217777469699	-856.8561269887582	10104.742141133762	34973.51547363803	8078.419124803802	4116.209454988122	3030.8855444413043	4	38	9	26	4	0.1947742415606901	0.3051625408592301	0.2990360477383054	0.20102716984177546	
9160000	-10721.201178449823	-9839.476210219926	-881.7249682298968	-9839.476210219926	6031.530115086635	2.528923302724943	1.573060596244472E-5	0.5310697235508911	1.4701214848382507E-5	6.910512370154099E-11	0.5426290550906133	-830.7170508492811	23055.876111830516	29401.988337854018	23786.263980013933	3491.389949743859	985.9497460629726	21	8	17	31	4	0.1947742415606901	0.3051625408592301	0.2990360477383054	0.20102716984177546	
9170000	-10760.031070013216	-9849.519164853775	-910.5119051594406	-9849.519164853775	7066.575258795815	2.528923302724943	1.350894500034286E-5	0.5392059702638631	1.2154352835359709E-5	4.009030870905181E-11	0.5235779421708324	-856.5516212796083	34565.277798197654	43570.363667578495	49050.20459830575	5192.5767955841775	3227.1541332467355	6	18	21	33	3	0.19214469710739687	0.3079686790010899	0.2965584535875572	0.20332817030395708
[truncated: 11,168,746 more chars]
