# Supplementary material for: Dissemination of Mycobacterium abscessus via global transmission networks
Source: Nat Microbiol. 2021 Sep 20;6(10):1279–88. doi: 10.1038/s41564-021-00963-3 (PMC8478660; doi:10.1038/s41564-021-00963-3)
Supplement: Source Data Extended Data Fig. 8 — Ancestor data and substitution rate distributions for Extended Data Fig. 8. [file 41564_2021_963_MOESM14_ESM.zip › figureS8/DCC3_date_randomisation3.log]

#
#model:
#
#<?xml version="1.0" encoding="UTF-8" standalone="no"?><input id="posterior" spec="beast.core.util.CompoundDistribution">
#    <distribution id="prior" spec="beast.core.util.CompoundDistribution">
#        <distribution id="BayesianSkyline.t:dcc3" spec="beast.evolution.tree.coalescent.BayesianSkyline">
#            <parameter dimension="5" id="bPopSizes.t:dcc3" lower="0.0" name="popSizes" upper="380000.0">380.0</parameter>
#            <groupSizes dimension="5" id="bGroupSizes.t:dcc3" spec="beast.core.parameter.IntegerParameter">1</groupSizes>
#            <treeIntervals id="BSPTreeIntervals.t:dcc3" spec="beast.evolution.tree.coalescent.TreeIntervals">
#                <tree id="Tree.t:dcc3">
#                    <trait id="dateTrait.t:dcc3" spec="beast.evolution.tree.TraitSet" traitname="date">
#                ERR3198503_Europe_UK_2009.326027=2010.920548,
#12163_2#25_Europe_UK_2012.428962=2010.816438,
#7396_8#96_Europe_UK_2008.508197=2014.123288,
#10208_3#26_Europe_UK_2011.764384=2015.123288,
#NQPB01_Asia_China_2012.915301=2009.627397,
#12163_1#1_Europe_UK_2008.885246=2006.276712,
#NQPF01_Asia_China_2014.123288=2009.742466,
#7396_6#71_Europe_UK_2007.945205=2006.69863,
#SRR7800426_NorthAmerica_USA_2016.180328=2012.915301,
#NQQD01_Asia_China_2014.556164=2012.666667,
#M.a_082312_2258_NorthAmerica_USA_2002.5=2015.819178,
#16933_5#1_SouthAmerica_Brazil_2004.89071=2002.668493,
#NQQG01_Asia_China_2012.666667=2002.5,
#12163_1#23_Europe_UK_2009.627397=2010.09589,
#NQPZ01_Asia_China_2015.123288=2009.39726,
#SRR7800423_NorthAmerica_USA_2016.486339=2014.073973,
#NQPG01_Asia_China_2014.073973=2016.161202,
#10665_3#17_Europe_UK_2002.668493=2016.180328,
#12163_1#75_Europe_UK_2011.580822=2016.483607,
#NQPY01_Asia_China_2015.120548=2009.060274,
#ERR3198502_Europe_UK_2017.021918=2011.131507,
#NQPX01_Asia_China_2015.389041=2011.230137,
#SRR7800422_NorthAmerica_USA_2016.483607=2015.643836,
#11861_8#20_Oceania_Australia_2010.5=2010.5,
#NQPS01_Asia_China_2012.398907=2006.5,
#10060_8#12_Europe_UK_2002.345205=2012.773224,
#NQPK01_Asia_China_2013.821918=2016.486339,
#10465_1#53_NorthAmerica_USA_2006.180822=2011.123288,
#10665_4#48_Europe_UK_2006.526027=2009.290411,
#10665_4#69_Europe_UK_2007.465753=2012.502732,
#10625_5#79_Europe_UK_2001.383562=2009.958904,
#ERR3198410_Europe_UK_2009.090411=2001.191781,
#12163_1#16_Europe_UK_2009.39726=2015.389041,
#11861_7#23_Oceania_Australia_2001.5=2013.5,
#M.a_47J26_Europe_UK_2009.958904=2013.821918,
#11861_7#57_Oceania_Australia_2002.5=2011.764384,
#10665_4#54_Europe_UK_2006.69863=2014.246575,
#10665_4#35_Europe_UK_2006.079452=2007.465753,
#NQOZ01_Asia_China_2013.569863=2003.49589,
#NQOY01_Asia_China_2013.868493=2015.120548,
#7396_8#78_Europe_UK_2011.230137=2015.010959,
#12082_5#54_Europe_UK_2008.937158=2014.824658,
#SRR7800727_NorthAmerica_USA_2015.991781=2007.852055,
#SRR7800418_NorthAmerica_USA_2016.161202=2001.5,
#10250_1#6_Europe_UK_2008.248634=2009.326027,
#NQQI01_Asia_China_2014.243836=2011.580822,
#10665_4#20_Europe_UK_2005.356164=2008.915301,
#SRR6871392_Oceania_Australia_2014.5=2006.079452,
#ERR3198383_Europe_Spain_2009.060274=2009.843836,
#10625_5#60_Europe_UK_2001.063014=2009.920548,
#NQPH01_Asia_China_2013.821918=2001.383562,
#10625_4#26_Europe_UK_2011.131507=2008.508197,
#NQPI01_Asia_China_2014.824658=2007.912329,
#7396_7#26_Europe_UK_2010.09589=2002.345205,
#7396_8#49_Europe_UK_2010.816438=2012.510929,
#11893_6#9_Oceania_Australia_2013.5=2014.5,
#NQPV01_Asia_China_2015.257534=2002.5,
#ERR3198492_Europe_UK_2015.819178=2011.317808,
#12078_1#71_Europe_UK_2011.684932=2013.868493,
#NQQH01_Asia_China_2014.246575=2014.556164,
#NQQA01_Asia_China_2015.010959=2006.526027,
#NQPQ01_Asia_China_2012.510929=2014.243836,
#10665_4#45_Europe_UK_2006.276712=2013.5,
#7396_8#93_Europe_UK_2009.843836=2017.021918,
#10665_3#28_Europe_UK_2003.49589=2011.684932,
#12078_1#69_Europe_UK_2011.317808=2006.180822,
#NQQE01_Asia_China_2012.502732=2001.063014,
#10702_1#52_NorthAmerica_USA_2007.928767=2015.991781,
#7396_8#60_Europe_UK_2011.123288=2010.013699,
#10250_1#76_Europe_UK_2010.920548=2004.89071,
#7396_6#53_Europe_UK_2007.852055=2008.885246,
#7396_6#54_Europe_UK_2007.912329=2013.569863,
#CRM-0020_SouthAmerica_Brazil_2006.5=2005.356164,
#SRR7800509_NorthAmerica_USA_2015.643836=2007.945205,
#7396_7#10_Europe_UK_2009.290411=2007.928767,
#11893_6#10_Oceania_Australia_2013.5=2008.937158,
#10250_1#52_Europe_UK_2010.013699=2012.398907,
#7396_6#96_Europe_UK_2008.915301=2015.257534,
#12082_5#57_Europe_UK_2009.920548=2013.821918,
#7520_7#39_Europe_UK_2009.742466=2012.428962,
#10625_5#64_Europe_UK_2001.191781=2009.090411,
#12082_5#81_Europe_UK_2012.773224=2008.248634                
#                                    <taxa id="TaxonSet.dcc3" spec="beast.evolution.alignment.TaxonSet">
#                        </taxa>
#                    </trait>
#                    <taxonset idref="TaxonSet.dcc3"/>
#                </tree>
#            </treeIntervals>
#        </distribution>
#        <distribution id="MarkovChainedPopSizes.t:dcc3" jeffreys="true" parameter="@bPopSizes.t:dcc3" spec="beast.math.distributions.MarkovChainDistribution"/>
#        <prior id="KappaPrior.s:dcc3" name="distribution">
#            <parameter id="kappa.s:dcc3" lower="0.0" name="x">2.0</parameter>
#            <LogNormal id="LogNormalDistributionModel.0" name="distr">
#                <parameter estimate="false" id="RealParameter.1" name="M">1.0</parameter>
#                <parameter estimate="false" id="RealParameter.2" name="S">1.25</parameter>
#            </LogNormal>
#        </prior>
#        <prior id="MeanRatePrior.c:dcc3" name="distribution">
#            <parameter id="ucldMean.c:dcc3" name="x">3.8E-4</parameter>
#            <Uniform id="Uniform.3" lower="3.8E-6" name="distr" upper="0.038"/>
#        </prior>
#        <prior id="ucldStdevPrior.c:dcc3" name="distribution">
#            <parameter id="ucldStdev.c:dcc3" lower="0.0" name="x">0.1</parameter>
#            <Gamma id="Gamma.0" name="distr">
#                <parameter estimate="false" id="RealParameter.4" name="alpha">0.5396</parameter>
#                <parameter estimate="false" id="RealParameter.5" name="beta">0.3819</parameter>
#            </Gamma>
#        </prior>
#    </distribution>
#    <distribution id="likelihood" spec="beast.core.util.CompoundDistribution" useThreads="true">
#        <distribution data="@dcc3" id="treeLikelihood.dcc3" spec="beast.evolution.likelihood.ThreadedTreeLikelihood" tree="@Tree.t:dcc3">
#            <siteModel id="SiteModel.s:dcc3" spec="beast.evolution.sitemodel.SiteModel">
#                <parameter estimate="false" id="mutationRate.s:dcc3" name="mutationRate">1.0</parameter>
#                <parameter estimate="false" id="gammaShape.s:dcc3" name="shape">1.0</parameter>
#                <parameter estimate="false" id="proportionInvariant.s:dcc3" lower="0.0" name="proportionInvariant" upper="1.0">0.0</parameter>
#                <substModel id="hky.s:dcc3" kappa="@kappa.s:dcc3" spec="beast.evolution.substitutionmodel.HKY">
#                    <frequencies id="estimatedFreqs.s:dcc3" spec="beast.evolution.substitutionmodel.Frequencies">
#                        <parameter dimension="4" id="freqParameter.s:dcc3" lower="0.0" name="frequencies" upper="1.0">0.25</parameter>
#                    </frequencies>
#                </substModel>
#            </siteModel>
#            <branchRateModel clock.rate="@ucldMean.c:dcc3" id="RelaxedClock.c:dcc3" spec="beast.evolution.branchratemodel.UCRelaxedClockModel" tree="@Tree.t:dcc3">
#                <LogNormal S="@ucldStdev.c:dcc3" id="LogNormalDistributionModel.c:dcc3" meanInRealSpace="true" name="distr">
#                    <parameter estimate="false" id="RealParameter.3" lower="0.0" name="M" upper="1.0">1.0</parameter>
#                </LogNormal>
#                <rateCategories dimension="162" id="rateCategories.c:dcc3" spec="beast.core.parameter.IntegerParameter">1</rateCategories>
#            </branchRateModel>
#        </distribution>
#    </distribution>
#</input>
#
Sample	posterior	likelihood	prior	treeLikelihood	TreeHeight	kappa	ucldMean	ucldStdev	rate.mean	rate.variance	rate.coefficientOfVariation	BayesianSkyline	bPopSizes.1	bPopSizes.2	bPopSizes.3	bPopSizes.4	bPopSizes.5	bGroupSizes.1	bGroupSizes.2	bGroupSizes.3	bGroupSizes.4	bGroupSizes.5	freqParameter.1	freqParameter.2	freqParameter.3	freqParameter.4	
0	-10735.958506973566	-9835.268725895003	-900.6897810785638	-9835.268725895003	3676.764800863295	2.608940939644292	1.3241273750130783E-5	0.9053717818550795	1.3191229516503437E-5	1.5065982380050518E-10	0.9702853186527723	-847.3335246012341	34980.08089302522	66463.36430239165	4358.34419512735	2312.773495294956	3629.5241505388713	16	22	32	10	1	0.19718611710514747	0.29707311901442174	0.3157206744390002	0.19002008944143048	
10000	-10784.7164573469	-9838.196394112552	-946.5200632343481	-9838.196394112552	5924.910480632511	2.608940939644292	7.312662517966521E-6	0.9796536394157247	7.771981561218583E-6	6.044769515138185E-11	1.0548526693278806	-891.668292440166	54473.631136373195	63728.44606575646	14938.47562718668	6857.836935607381	2086.717151317839	23	19	12	20	7	0.19718611710514747	0.3180124380125363	0.2899471684288942	0.19485427645342193	
20000	-10678.184599647479	-9847.871787919845	-830.3128117276345	-9847.871787919845	1845.0970000082243	2.608940939644292	2.81023802921743E-5	0.8129789553695591	2.8671509894868844E-5	4.413197647331514E-10	0.7655718803557049	-781.0198734009768	12535.622673465881	24580.369659011852	3409.5093261800566	2923.562351466093	1154.8885334846518	23	14	16	20	8	0.18043240600490182	0.3139716662615855	0.29704133041302216	0.20855459732049036	
30000	-10637.358581445153	-9836.504802638523	-800.8537788066292	-9836.504802638523	1274.3363666183527	2.608940939644292	3.6589798429995484E-5	0.7671474253433882	3.909513168657421E-5	9.598314094845753E-10	0.8381314366582443	-755.4832698505119	4331.92736767227	11233.952352335871	2478.444740063259	1301.098269562198	356.67031194711376	5	33	26	9	8	0.1940508124416862	0.2948313773316803	0.3082668258060568	0.20285098442057659	
40000	-10628.951427280545	-9846.19573150711	-782.755695773434	-9846.19573150711	785.4241181862143	2.608940939644292	5.716674265218448E-5	0.7412917381214063	6.005097126052817E-5	2.220511159240617E-9	0.8227624284741429	-737.2637165026201	8290.047414552735	8512.25780859903	1898.7441328474995	1773.1576141069834	1011.544569365277	24	19	13	3	22	0.1940508124416862	0.2948313773316803	0.3082668258060568	0.20285098442057659	
50000	-10617.221335821636	-9838.394747718463	-778.8265881031734	-9838.394747718463	919.873551948216	2.6279337270376644	5.4851301661270515E-5	0.771078109000299	5.663765290925123E-5	1.9533288206337403E-9	0.853874922158273	-735.0967615030025	3796.203463299776	10257.490704575033	1837.3015947279596	525.5002168428397	181.99529714074984	4	32	34	7	4	0.1940508124416862	0.2948313773316803	0.3082668258060568	0.20285098442057659	
60000	-10620.623224947305	-9834.270497003969	-786.3527279433366	-9834.270497003969	1029.0403754516092	2.6279337270376644	5.1352736268422504E-5	0.8120308362197584	5.227457866668157E-5	2.447434887733797E-9	1.0139372366344463	-743.1302054066482	10790.67257743893	3392.811216796319	1273.309971823517	410.3262828798369	613.1236872595856	40	9	20	11	1	0.20317969059614396	0.2948313773316803	0.30788827891137	0.1941006531608056	
70000	-10619.188380141419	-9842.049920191468	-777.1384599499512	-9842.049920191468	776.9236822687395	2.6279337270376644	5.576052678519736E-5	0.753743922090075	5.83459107956286E-5	1.841038691357288E-9	0.8300666496880839	-734.9787619669138	8598.11641616544	3720.351044836799	1370.7889244402045	392.91855427488963	343.49351116677076	27	24	16	4	10	0.19012980844601124	0.3180933460619559	0.2900519525577724	0.20172489293426032	
80000	-10564.258981379979	-9839.578045097365	-724.6809362826128	-9839.578045097365	568.4147610775493	2.512124329179818	1.0837966823274319E-4	0.9134779352394901	1.0541356026812271E-4	1.1159180086256034E-8	1.0874466770276456	-686.5035008542218	3653.445443204617	400.63607224729833	706.964029784266	117.98697031863912	151.1088388890114	53	15	7	3	3	0.1887564738204645	0.31220101012310586	0.3047109106495125	0.194331605406917	
90000	-10631.970542267416	-9850.118734814205	-781.8518074532116	-9850.118734814205	878.8955296841589	2.556606509127047	6.030456817434365E-5	0.9121104044010581	5.614318025000399E-5	2.327053542996992E-9	0.9145235180631877	-735.2243860827194	17013.38634078581	5317.7518468415665	1030.8550641467868	2096.656012290706	633.1014705819399	14	34	4	2	27	0.1898058215514047	0.30234644795994714	0.3047109106495125	0.20313681983913554	
100000	-10588.805411971305	-9844.691464391857	-744.1139475794488	-9844.691464391857	624.2920873615715	2.5877178953641735	9.817876566680187E-5	0.9685054422484888	9.457898691070214E-5	8.317823358073962E-9	1.062523628645811	-701.2103273252742	5584.062715822895	3842.630229631532	1604.9293035819405	920.2089971665839	171.35243384772534	8	45	4	8	16	0.19131722871520385	0.31135108144897955	0.2996250855107661	0.1977066043250504	
110000	-10583.07252436718	-9851.049276338534	-732.0232480286459	-9851.049276338534	672.4679348072879	2.5877178953641735	1.190445680970204E-4	1.0426258323553448	1.1178508644465242E-4	1.6587455466010258E-8	1.183244947470891	-685.9653607167008	3425.517996604888	8547.405516700775	3508.8098064718297	1581.2801789190485	457.77588163944495	19	7	22	17	16	0.18534624830630658	0.31135108144897955	0.3055960659196634	0.1977066043250504	
120000	-10541.099130647848	-9816.920442098091	-724.178688549757	-9816.920442098091	477.4425176144933	2.5877178953641735	1.1930118963604439E-4	0.9723771294047787	1.2031475499707801E-4	1.4765521537500955E-8	1.1045993249982717	-680.9795840401763	6997.608831965413	1510.2353591167014	2700.958547306822	611.5541926273797	176.65987222351438	24	15	6	27	9	0.18292292551940575	0.31135108144897955	0.3099084941731983	0.1958174988584163	
130000	-10607.04493236775	-9844.08818136504	-762.9567510027097	-9844.08818136504	708.943661400025	3.055909112229014	7.774166256080102E-5	0.9474557033468078	6.933881140967665E-5	4.4733987245185965E-9	1.0209571007538145	-714.9253313208565	11763.133278788282	4042.9805119293655	1627.764440922911	4661.154275329618	471.6189413723886	12	34	5	3	27	0.18295455227632515	0.31906966606082077	0.3021582828044377	0.1958174988584163	
140000	-10600.42144769196	-9860.92725484048	-739.4941928514803	-9860.92725484048	639.1836739213421	2.9600592206932426	7.899987546977458E-5	0.7425498062250652	8.044031924540699E-5	3.2480046347061015E-9	0.7982121197275697	-695.16448286397	6408.129897565092	6984.317643056994	4536.061803971002	422.96242942819714	381.6669730322824	6	5	39	14	17	0.17888300452465622	0.31558952761932296	0.31533069312260203	0.19019677473341867	
150000	-10573.19123271323	-9824.163758285313	-749.0274744279168	-9824.163758285313	567.2880428558001	2.2582971158258687	8.08926350735847E-5	0.8121542236888497	8.257160283634221E-5	4.313996882496565E-9	0.8379676504219906	-703.9302952425305	3063.9086272043965	6506.109320458892	5786.3975955930655	1396.9451598328455	551.8971130302526	6	3	41	6	25	0.19502195111852688	0.31558952761932296	0.2991917465287314	0.19019677473341867	
160000	-10607.801939596853	-9842.763973596579	-765.037966000275	-9842.763973596579	719.4566882282246	2.8463931855995277	6.412331286344772E-5	0.7161828173215065	6.625430588870572E-5	2.4460142795493925E-9	0.7901338245859418	-717.7069466318947	8239.751224781101	4804.4531010945275	13716.540199536681	1097.7629891808838	170.9636737093092	13	23	10	29	6	0.2018785524551349	0.3142374013652738	0.2927676311031877	0.19111641507640353	
170000	-10588.09513350052	-9866.901139858423	-721.193993642096	-9866.901139858423	513.4792712862891	2.7615674801321957	8.985973020236519E-5	0.6788329370936955	9.74653605535178E-5	4.1867808068335625E-9	0.7463832429346222	-678.732378117391	1918.750367954564	2632.1393645899216	5246.79478436779	932.281892809442	51.835480017888955	7	32	7	28	7	0.2018785524551349	0.3142374013652738	0.2927676311031877	0.19111641507640353	
180000	-10592.129456714276	-9847.132788493087	-744.9966682211883	-9847.132788493087	601.9158830254388	2.3525910464365114	8.135130511590624E-5	0.5969148202654232	8.475670468970764E-5	2.598170874105223E-9	0.6320681957643383	-701.5743938335862	4731.509340035264	3844.686772725601	177.45568752499318	929.4529781096296	89.00244078615913	12	37	1	25	6	0.18803671674413946	0.3142374013652738	0.2927676311031877	0.20495825078739896	
190000	-10567.03392178042	-9855.5710447599	-711.4628770205204	-9855.5710447599	474.81294124250707	2.446961523746292	1.2859814905804233E-4	0.7096422872245014	1.3373901629514897E-4	9.835702497487878E-9	0.7776716947973631	-669.5234116629804	978.8961385539616	3244.589164774565	3029.849619258474	1023.7547668072385	101.10124224133186	11	14	23	27	6	0.19849209992582648	0.3129776341209663	0.2823122479215007	0.20621801803170645	
200000	-10559.380983949057	-9847.12550589873	-712.2554780503268	-9847.12550589873	467.7102968743943	2.466758760566325	1.1879855955855651E-4	0.6318464889112142	1.1902667185395693E-4	6.116411090521441E-9	0.6944352475715202	-669.7230613388039	1188.197297182525	3801.823108400507	3935.1304445201185	1095.2524755682473	152.86306308468806	4	6	31	29	11	0.19849209992582648	0.310986238560761	0.2919310133324349	0.19859064818097757	
210000	-10549.78752011617	-9828.549875492292	-721.2376446238774	-9828.549875492292	573.0310295277807	2.6225467024818814	1.1608287327333975E-4	0.6574987553744936	1.1587681836684162E-4	7.89510950816243E-9	0.7888864335880575	-681.0079390411711	3021.85729107886	2399.787805557417	692.5299837583641	888.089084738336	338.2892929417168	25	25	1	21	9	0.1998624245790664	0.3090943709564602	0.2938228809367357	0.19722032352773766	
220000	-10631.677487042329	-9850.78272264588	-780.8947643964494	-9850.78272264588	894.5489685400521	2.5415688508597616	6.082349963059171E-5	0.6399181541148086	6.054879155517531E-5	1.4607111534548739E-9	0.6608113982129198	-735.0156178169069	7856.089723299451	9037.50039768361	5665.715086212902	1719.820561028573	694.6169086218063	20	5	22	25	9	0.1998624245790664	0.3090943709564602	0.29988997906982295	0.19115322539465043	
230000	-10629.38088107238	-9851.48402228462	-777.8968587877613	-9851.48402228462	959.8094075178745	2.6802385249673013	6.0913446571886544E-5	0.6204926723727205	5.960776323551238E-5	1.6404254310056982E-9	0.7278256822994776	-731.8786610868651	2099.3349128625823	8684.613770475991	3935.795612765768	2455.638389183262	271.2532219106824	4	29	21	18	9	0.20073919182184238	0.3090943709564602	0.299013211827047	0.19115322539465043	
240000	-10600.997651230484	-9822.968549214225	-778.0291020162582	-9822.968549214225	807.7368455253752	2.702441643627367	5.5483065552245094E-5	0.6926066634831151	5.882083879302512E-5	1.808780507370211E-9	0.7533032406289986	-732.6244802741207	3988.6868825004676	9572.039620737965	3543.6201481846288	1907.4888091165335	250.81812566902627	9	19	23	26	4	0.20073919182184238	0.3015558961271886	0.3054654841141138	0.19223942793685528	
250000	-10578.177497448587	-9848.11665884577	-730.0608386028165	-9848.11665884577	534.7190095882614	2.6952487243116305	9.754242225367374E-5	0.731717599211753	1.0203322575308694E-4	4.349569685744242E-9	0.7101585499102554	-688.6469342555395	3678.725102294014	3902.9649805466347	1917.5443113597187	469.46917760559063	282.5601897184565	9	23	32	13	4	0.20311651280898935	0.29830660366129375	0.3030881631269668	0.1954887204027501	
260000	-10571.775505567588	-9844.6064089079	-727.1690966596896	-9844.6064089079	512.4600483380799	2.501037592589151	1.0619888780209677E-4	0.8171772180249961	1.0292227849704597E-4	5.541655685645338E-9	0.7767128892985002	-684.1825521398143	11391.219079552116	4690.955454041737	861.6361964783624	702.7238584713114	218.30570413814462	1	30	19	27	4	0.18720381029384395	0.3142193061764392	0.3030881631269668	0.1954887204027501	
270000	-10538.05612592128	-9826.677439022973	-711.3786868983073	-9826.677439022973	476.06969173666374	2.501037592589151	1.300902355361951E-4	0.6863123390804318	1.25911869654536E-4	7.932391974103354E-9	0.7578678565170867	-667.3866032661869	1533.8025147439234	5377.006614196369	5494.735109252526	721.4645134039852	350.67484041846564	4	28	3	41	5	0.18757130132344807	0.29575909586434296	0.318834018867692	0.19783558394451692	
280000	-10556.109602986857	-9844.642539653196	-711.4670633336618	-9844.642539653196	599.3789192235087	2.5966150016216596	1.1337725632136405E-4	0.6987645559507026	1.1030385490369814E-4	6.1573916755144795E-9	0.7476870654193858	-670.230153130677	2654.7965723924826	5354.967385817496	891.8445510001435	588.1097743050932	234.85668079460788	12	20	36	5	8	0.1973480879632728	0.3191112552650937	0.296163194253598	0.18737746251803547	
290000	-10576.17087025571	-9837.102427990576	-739.0684422651336	-9837.102427990576	680.6908824154029	2.5966150016216596	9.743097686334672E-5	0.8537803226446599	9.613666049712419E-5	5.566430976087749E-9	0.845176308809081	-694.1310342908456	3776.646627648374	8229.469817159135	1046.9561137653725	1489.447054684334	732.2366045375334	17	14	26	1	23	0.20360694932238463	0.2947447992490452	0.295279212910268	0.20636903851830218	
300000	-10541.358382112461	-9841.413888903784	-699.9444932086777	-9841.413888903784	692.6194469584779	2.287775684499362	1.6581481164541756E-4	0.7895702609789621	1.4156418719031495E-4	1.3049620840633273E-8	0.7492272333832752	-657.8231591484384	2415.307148271359	6289.465647841617	1157.2804514696666	484.4821939430905	341.79295075941724	27	3	28	20	3	0.19464504295159624	0.28410164360483886	0.3059223685544743	0.21533094488909058	
310000	-10541.950453969677	-9833.823629896002	-708.1268240736752	-9833.823629896002	574.0004908876556	2.287775684499362	1.4062998993423455E-4	0.8001522838798392	1.2376876794114677E-4	8.697211732913865E-9	0.8050954837146261	-665.9283351491598	3649.2153042498026	7190.8260376593835	861.2573095436532	228.267519005028	385.5011074072179	23	10	38	8	2	0.19464504295159624	0.2951129442034232	0.31160886108613794	0.1986331517588426	
320000	-10525.472841529201	-9827.981044591283	-697.4917969379189	-9827.981044591283	506.19661459671426	2.6480438605604495	1.3952930419900764E-4	0.7055799623211899	1.281647421185136E-4	1.1631627922907917E-8	0.8336013594450229	-655.5135070390469	1175.815741547042	4870.2474715684575	862.4524368793881	766.5112085976464	173.78448879443513	13	25	19	15	9	0.18470549632065916	0.31059312006782064	0.30606823185267756	0.1986331517588426	
330000	-10546.920706751733	-9828.48753236914	-718.433174382593	-9828.48753236914	663.6049551992267	2.6480438605604495	1.0821721626993211E-4	0.6004502332375801	1.0476212129149984E-4	4.13739618713955E-9	0.6226143842743973	-677.4167503282048	1553.337487401728	3677.6668008488	1991.9992233363691	266.3160215473604	458.96282397012595	10	39	3	6	23	0.18834613793966912	0.3069524784488107	0.30606823185267756	0.1986331517588426	
340000	-10582.900835451757	-9842.45656875024	-740.4442667015173	-9842.45656875024	851.0196706298058	2.6480438605604495	9.297897134686712E-5	0.6651479199848802	8.997047608141734E-5	4.8838495710604784E-9	0.7711240222088116	-695.5486857121737	5327.221176738421	6630.5046617849775	5534.912862645058	1182.2883516780591	672.9755832595714	7	3	30	13	28	0.18834613793966912	0.3069524784488107	0.30606823185267756	0.1986331517588426	
350000	-10557.531947457974	-9840.142326515812	-717.3896209421616	-9840.142326515812	429.10821756157264	2.4442219321460903	1.1407173392205112E-4	0.5909353622065585	1.2531799514162054E-4	5.550064475894529E-9	0.6505656190660941	-673.4771125642812	3277.169845160008	6119.233557907997	5722.302358156063	582.5602881316884	598.2318360859596	7	16	19	34	5	0.1904452593631809	0.3069524784488107	0.30396911042916575	0.1986331517588426	
360000	-10583.798331561486	-9855.474719049918	-728.323612511568	-9855.474719049918	468.6075807337297	2.5799931855384615	8.870239611368312E-5	0.6512149571160648	1.0061067273533638E-4	4.24073084875795E-9	0.7082876524722078	-684.2720031541846	1226.355186310874	6600.407574153888	762.5658563877807	478.6026816468976	858.2192198138213	10	31	14	25	1	0.1904452593631809	0.3069524784488107	0.30396911042916575	0.1986331517588426	
370000	-10566.117810959548	-9842.710525224697	-723.4072857348502	-9842.710525224697	500.31488449575596	2.5799931855384615	9.368048617829232E-5	0.7507926669341318	9.642574901956816E-5	6.996373764830127E-9	0.8693190742044178	-681.3215910823617	3207.125349684364	7090.235931276036	746.2146631475185	174.12157820926024	368.35147847862504	12	27	34	7	1	0.18406755922979778	0.3133301785821938	0.30396911042916575	0.1986331517588426	
380000	-10574.464842535423	-9841.905069878743	-732.55977265668	-9841.905069878743	698.1914752011915	2.5716994105810587	8.657421133059465E-5	0.7782640459539273	8.820387483709457E-5	5.8211358706678446E-9	0.898957113170859	-687.9829611140995	2585.3831496997964	10056.241957371438	1090.5099639277082	905.9655091499535	266.915375186982	18	14	30	10	9	0.17518895171111346	0.3133301785821938	0.30396911042916575	0.20751175927752694	
390000	-10631.42709557065	-9837.265393888492	-794.1617016821587	-9837.265393888492	1401.2296093361556	2.556081622120495	4.062609222399855E-5	0.8185865048501282	4.234087834164587E-5	1.16942463876891E-9	0.8382325516026575	-746.8255270124364	9715.822486202915	17238.868351644585	2282.5413993842512	1792.1863049477088	825.1475069691593	18	16	13	24	10	0.1737254588245924	0.3140450102406767	0.30543260331568683	0.20679692761904403	
400000	-10683.934903050209	-9831.619501668736	-852.315401381472	-9831.619501668736	2421.6403464451078	2.556081622120495	1.988496319854792E-5	0.6769734374879869	2.1809076135891673E-5	1.7926225873869698E-10	0.6363439513373854	-800.2179156400123	12441.874990312785	60645.05984973588	4182.517186033466	2260.5428487549952	673.3605541658362	11	20	18	28	4	0.1737254588245924	0.3140450102406767	0.3221824342892015	0.19004709664552938	
410000	-10724.619290960134	-9846.428081301297	-878.1912096588364	-9846.428081301297	3100.181920164902	2.7063359074182642	1.5135287577095593E-5	0.6464308639430353	1.5653814581553175E-5	9.26144609719314E-11	0.686695923308811	-826.633072735931	32343.186652696546	44383.464731353124	6143.536507332873	5234.145984791448	535.4816873310085	13	17	14	33	4	0.1737254588245924	0.3140450102406767	0.3221824342892015	0.19004709664552938	
420000	-10653.358537677146	-9838.571473886353	-814.787063790793	-9838.571473886353	1541.876320379088	2.834578625943399	2.9176672535722628E-5	0.7244003162417535	2.9985792241453116E-5	6.762376280500628E-10	0.8305962084342888	-762.9780272495286	14462.820230860007	29248.167611616384	37148.44290929184	2267.6041098512965	278.05704523355615	13	13	4	49	2	0.20168395151494745	0.3187091056380886	0.2895598462014346	0.19004709664552938	
430000	-10704.09511548986	-9840.186247674947	-863.9088678149125	-9840.186247674947	3267.0347901337227	2.516123053551359	1.4111583410748557E-5	0.6375027528968157	1.4658901699621651E-5	9.17938931821037E-11	0.6783599196184397	-811.3416607491747	29540.370005673303	65221.36854078634	1881.8154540820904	4357.1480450074305	808.6407562483088	25	6	17	31	2	0.19819405286817776	0.3064384495353453	0.2952327271339702	0.20013477046250672	
440000	-10625.528290121687	-9833.19167987235	-792.3366102493362	-9833.19167987235	1343.7966342476855	2.516123053551359	3.0974127797685485E-5	0.4965120303561568	3.416032641795304E-5	3.208349236322081E-10	0.550117822474464	-739.0480365228026	7223.283440086628	15395.6433169945	70545.9396473455	1352.2142561920539	1375.5027709032515	14	10	6	19	32	0.1986861081613283	0.2947711626678412	0.3069943292330609	0.19954839993776957	
450000	-10681.477882598872	-9844.720702662946	-836.7571799359262	-9844.720702662946	2173.7842328020815	2.5493406656075273	2.084184113323413E-5	0.5199209739797097	2.4298772915013306E-5	1.828991737188924E-10	0.5806296744026571	-782.3612518214641	7372.503239545237	16132.828434929252	25876.792907625535	55141.729241750705	2549.5525240220513	9	9	7	9	47	0.1844471375041325	0.3178114541147446	0.3069943292330609	0.19074707914806197	
460000	-10673.125134270787	-9843.773577085465	-829.3515571853225	-9843.773577085465	2019.073436232207	2.741378034313201	2.1141218112229215E-5	0.5641568658002083	2.528682370172705E-5	2.078839203183973E-10	0.6416198890920211	-772.0709573054588	11919.553162044156	52508.39987346941	8906.889657620735	31082.018506332308	1977.6698272320796	10	2	4	17	48	0.1844471375041325	0.3178114541147446	0.3069943292330609	0.19074707914806197	
470000	-10639.519514531697	-9842.250838524487	-797.2686760072104	-9842.250838524487	1496.7971246274396	2.741378034313201	3.326804225967829E-5	0.6179313131961519	3.485090887005043E-5	6.830532109047949E-10	0.7384380152795461	-743.9398021941184	14881.768623103295	12550.573131738089	41906.232536747055	10188.220256570334	1246.1921305498747	18	4	7	3	49	0.1844471375041325	0.3178114541147446	0.3069943292330609	0.19074707914806197	
480000	-10611.092520146694	-9847.013871888432	-764.0786482582623	-9847.013871888432	879.4518638313896	2.8349572536619907	5.416662015882936E-5	0.5405851473705809	5.8661782500026844E-5	1.260510806788518E-9	0.6440190719800627	-713.9482366001245	5750.020118467044	3390.122007099881	9304.154186668433	20564.654383212426	994.5951468150547	5	1	13	13	49	0.20704481004629524	0.2952137815725818	0.3069943292330609	0.19074707914806197	
490000	-10585.388017600682	-9835.089681428863	-750.2983361718196	-9835.089681428863	768.5315763733913	2.6240893929389943	6.092547160389858E-5	0.5954491753852035	7.087501765771858E-5	1.9347724392071437E-9	0.6766289450155171	-701.6091072568952	3495.54819792542	5919.91110928122	7390.553246415611	15019.247565439613	737.21054175214	1	5	19	7	49	0.20704481004629524	0.3037179037802052	0.29849020702543755	0.19074707914806197	
500000	-10586.936734948822	-9852.852999960722	-734.0837349880995	-9852.852999960722	619.3372111028169	2.6240893929389943	7.620834251197141E-5	0.526190735749373	7.802933143171205E-5	1.5318039887540625E-9	0.5143419568097627	-686.4936551139677	2552.653307389822	4463.27679451554	5562.658441433501	13469.871042226034	677.4275137822852	1	16	8	9	47	0.19590177078383297	0.3037179037802052	0.3215070119760118	0.17887331345995	
510000	-10583.432157034553	-9851.663926399007	-731.7682306355454	-9851.663926399007	656.1375136803673	2.7194329162175457	7.555712576317025E-5	0.7146879698185872	8.030419170090181E-5	4.724054468961029E-9	0.8490632447067753	-683.6293552418978	1492.7132720409293	2634.2917727020035	3354.710221306894	14452.858729101516	501.23879557462016	6	4	10	15	46	0.20007661293080878	0.2987149588115392	0.3181231332559751	0.18308529500167695	
520000	-10583.735448869622	-9836.260022026903	-747.475426842719	-9836.260022026903	871.7030303954422	2.4904298149096777	6.348074145644578E-5	0.6342162251329284	6.986083580896709E-5	2.328633274769854E-9	0.7194042854757075	-699.8041856040331	3499.37492353413	9527.213791375098	14260.30906729849	2074.276189403451	839.2399472314113	16	6	11	11	37	0.2097607411881672	0.29898880427133917	0.29252471868115637	0.19872573585933723	
530000	-10580.543263089183	-9841.746587155241	-738.7966759339411	-9841.746587155241	964.3768287822584	2.7055203196083686	7.049047405527169E-5	0.5970625278025584	7.555827516943322E-5	2.0410278940918377E-9	0.6355800496787571	-691.855304341308	1602.583324021031	5920.313764244335	16285.89465510637	796.4010134711897	360.271226632116	2	20	11	28	20	0.17918438510352167	0.29898880427133917	0.3100385693835152	0.21178824124162393	
540000	-10528.775149608091	-9838.760620128618	-690.0145294794722	-9838.760620128618	450.1402247608376	2.7055203196083686	1.1779716293578575E-4	0.6736381705654607	1.2237227082856234E-4	8.406891703313244E-9	0.8006035459251414	-646.4461469024375	1456.3877612688755	1483.6103163852406	6623.797169325098	270.425527245271	364.5594797569996	2	15	17	5	42	0.1870799416391656	0.3030726374971069	0.3201970007492203	0.18965042011450717	
550000	-10560.431321793185	-9862.788512191046	-697.64280960214	-9862.788512191046	471.6725874744603	2.7139263711989106	9.45473596547947E-5	0.6660974959423027	9.21695418821457E-5	5.15969760275928E-9	0.7716238625758083	-652.151322681359	3266.2567479323266	3460.566491712107	14046.756611328303	404.83670034288247	21.157212364067473	14	8	11	46	2	0.18555653942649208	0.29864956787097835	0.3217204029618938	0.19407348974063568	
560000	-10515.317146100424	-9831.067433216867	-684.2497128835575	-9831.067433216867	355.2744494147077	2.5377583478290373	1.331541001128121E-4	0.6978013063472022	1.3059801015711438E-4	1.087556238718335E-8	0.7947241217727471	-637.8610683231612	4588.794789486659	1912.4503143969703	10757.862938670725	374.67464133114544	89.36671714926958	14	6	14	44	3	0.19291381844807534	0.31429596703699153	0.29871672477429734	0.19407348974063568	
570000	-10547.044632449695	-9841.217150989662	-705.8274814600331	-9841.217150989662	561.9870329776385	2.5377583478290373	8.986075743806337E-5	0.592702901409931	9.17651018238727E-5	3.2032538819962697E-9	0.641013106029009	-661.2911314687333	2781.322600022694	6211.646040698652	6693.398485274416	351.2039759783688	636.5650770051241	13	14	7	42	5	0.19291381844807534	0.3043241816464361	0.29555131072911234	0.20721068917637614	
580000	-10527.064757318567	-9838.62264553109	-688.442111787478	-9838.62264553109	678.6783617117399	2.5377583478290373	9.068505605737966E-5	0.5812180131117031	9.392862163929676E-5	3.5413697105094034E-9	0.6358526694689635	-642.3805420540655	3737.4714070121972	4487.94132358709	10234.238268680008	149.61270512250258	509.7542195751634	10	1	22	26	22	0.19291381844807534	0.3043241816464361	0.29555131072911234	0.20721068917637614	
590000	-10528.16171955072	-9834.85891723467	-693.3028023160517	-9834.85891723467	715.33131014101	2.5377583478290373	8.955204689686704E-5	0.5591445481255096	9.425386854272249E-5	4.055535573664818E-9	0.6968154476844044	-649.692807344736	2115.4019945934388	7049.4927831774885	188.5065480902159	697.8300253619067	423.6697898695627	9	23	18	5	26	0.20038305211296262	0.32021749491827217	0.28808207706422506	0.19131737590454004	
600000	-10506.686823505781	-9849.867415027365	-656.8194084784155	-9849.867415027365	403.59308636406104	2.5377583478290373	1.3758125923058403E-4	0.5128533646202954	1.5876103387468164E-4	7.714900102275024E-9	0.6087038156075859	-616.4364860956125	1141.127938662188	3703.6836706723366	123.65995871082163	418.2401224860796	314.7417728653196	6	26	11	16	22	0.20038305211296262	0.32021749491827217	0.28808207706422506	0.19131737590454004	
610000	-10494.2666617188	-9834.902530537436	-659.3641311813653	-9834.902530537436	392.301486882754	2.56817627466048	1.3830133357660394E-4	0.5904062752200208	1.6843772812238916E-4	1.1879667978007141E-8	0.7155145167585756	-619.5019711859935	4406.338387917881	5334.694100161597	639.3822635403733	323.1613516235419	105.23691671903552	18	16	1	42	4	0.18893610936775365	0.31884823505724286	0.3008983215670348	0.1913173340079686	
620000	-10487.50049901464	-9839.312580420941	-648.1879185936999	-9839.312580420941	321.09863456217715	2.370360994683565	1.7316372183889827E-4	0.5475758346732583	1.9541834570179756E-4	1.6194925015163418E-8	0.6912384077520943	-608.8108575922193	1918.996328404227	4344.294944677001	645.0392406274968	260.71988389020925	301.3304945766361	12	17	4	22	26	0.18893610936775365	0.31884823505724286	0.3008983215670348	0.1913173340079686	
630000	-10491.04069416157	-9833.546156383996	-657.4945377775736	-9833.546156383996	299.6150857923215	2.636825925516373	1.5421050185174002E-4	0.5050285468952752	1.81989530519896E-4	1.0729774650510788E-8	0.6339905183163247	-616.0502685716921	1862.6628365306506	3149.5339443527523	6102.213455213363	379.5655833793062	58.92744085977576	15	8	8	47	3	0.18893610936775365	0.3190591541511368	0.30068740247314085	0.1913173340079686	
640000	-10524.731340439952	-9843.938556570558	-680.792783869394	-9843.938556570558	469.1585646605424	2.636825925516373	1.3673268354893594E-4	0.6180249878790628	1.4761172884326194E-4	1.3496069983302929E-8	0.7722134722117647	-638.5826328405072	1745.1517604376754	3853.498494969984	5214.262158229659	437.87729906614396	227.95698743505272	10	11	9	40	11	0.18893610936775365	0.3190591541511368	0.30068740247314085	0.1913173340079686	
650000	-10526.722197844449	-9845.060298405057	-681.6618994393923	-9845.060298405057	962.574980194231	2.636825925516373	1.3029900226129017E-4	0.6953920742293495	1.2284119768775505E-4	8.44079062891686E-9	0.7162007705079197	-636.3556927303389	2494.639906293582	2399.2707035893454	9299.102621385358	977.2027723217974	430.2200321715684	13	11	4	25	28	0.18170912395530028	0.3114860368212533	0.3082605198030243	0.19854431942042197	
660000	-10513.054882715285	-9831.729359215746	-681.3255234995389	-9831.729359215746	432.9509201605369	2.516124847986403	1.4266437354758758E-4	0.6384996720076141	1.5642310865395092E-4	9.96190415411415E-9	0.69909760128508	-638.9400018483165	2148.8475437462807	4699.591360641672	3856.349634046217	652.7245207011579	279.8443276011068	9	3	19	26	24	0.18590096541739046	0.31996169831815313	0.2997848583061245	0.1943524779583318	
670000	-10543.56142187142	-9846.316540141148	-697.2448817302713	-9846.316540141148	552.3031686876963	2.524595302119533	1.312398624169919E-4	0.6224345413240101	1.3148421113442677E-4	8.153832966249419E-9	0.7236461367134266	-652.6091655108598	914.2628368738993	2985.708143586427	9984.422850078923	727.7878413965132	237.5061469191768	4	17	9	34	17	0.18590096541739046	0.31996169831815313	0.2988017074554045	0.19533562880905178	
680000	-10582.944797762835	-9845.393756294325	-737.5510414685097	-9845.393756294325	1165.6202827634265	2.566632572023518	7.792558934920347E-5	0.5096663954130813	8.050844976463548E-5	2.2528304413635943E-9	0.5819768739003002	-691.2589758220913	4280.172895433328	6971.448128044697	12631.727312957482	1781.8203740737586	693.605281607829	25	3	2	13	38	0.19051983930001493	0.31996169831815313	0.2988017074554045	0.1907167549264273	
690000	-10596.094847164259	-9835.818054365465	-760.2767927987933	-9835.818054365465	1780.7419891672826	2.4686528197408326	4.789444285265985E-5	0.5652412343215301	5.088470330846154E-5	1.0934478367871191E-9	0.6297831929091935	-711.7596199487622	6065.611962919794	20153.36334329043	9976.496468711211	1481.2219238661437	1089.9202938447472	25	6	1	24	25	0.18915093586799872	0.30612150566941276	0.2988017074554045	0.2059258510071839	
700000	-10642.755294121456	-9845.541614654268	-797.2136794671882	-9845.541614654268	2235.817944356823	2.4686528197408326	3.357437826338886E-5	0.554897318055552	3.754328287600147E-5	5.759582422093031E-10	0.6486546444365345	-747.967886466825	9220.978646421514	7962.862694383064	22997.410197179335	2005.5107704259378	1163.1084007118557	11	15	6	23	26	0.1908336273019654	0.30472714968611353	0.2988017074554045	0.20563751555651646	
710000	-10590.043948299874	-9843.261733934123	-746.7822143657512	-9843.261733934123	1214.9936044461388	2.4577996029598457	6.177304542872647E-5	0.6235326172111608	6.802152465125951E-5	2.2291173117928805E-9	0.7228062608133675	-698.7053689701507	6613.358789983395	8699.958794439272	20373.261100419	1262.47506625956	582.708920794928	7	17	6	23	28	0.1988312338556366	0.30472714968611353	0.2988017074554045	0.19763990900284525	
720000	-10596.637924748647	-9839.048089429722	-757.5898353189256	-9839.048089429722	1538.63813392865	2.660200541324697	5.6317491242418484E-5	0.6161854428417175	6.203062048855739E-5	1.7480385966546881E-9	0.6797001303212579	-711.0261672083313	4055.438494221133	9125.1932734405	9812.377157545387	1260.8167742380956	1039.6871808249118	6	14	16	12	33	0.19057685958100215	0.3080056982656529	0.29552315887586517	0.20589428327747972	
730000	-10530.846056866707	-9847.194438777404	-683.6516180893032	-9847.194438777404	594.344835833033	2.660200541324697	1.3041369525011788E-4	0.6116815397143908	1.405783252206867E-4	6.387760388239803E-9	0.6124348516455136	-643.1929521740283	1958.6876398782517	4943.997661092288	903.1626325032555	251.0018454114614	319.2613825829985	9	22	21	9	20	0.18293451890293122	0.3080056982656529	0.29849602570118167	0.21056375713023412	
740000	-10524.778770930574	-9851.906435320818	-672.8723356097569	-9851.906435320818	438.33194616114923	2.660200541324697	1.5985637153151827E-4	0.6623784898742424	1.731817916335596E-4	1.3772613395001847E-8	0.7074301936760734	-632.0482815206634	3847.785890693347	4991.881571314461	346.530880791918	452.31965308118333	357.12366836663375	28	4	39	3	7	0.18293451890293122	0.3283537364304286	0.29849602570118167	0.1902157189654584	
750000	-10496.947954828542	-9841.336488760242	-655.6114660683003	-9841.336488760242	394.3440226566546	2.6415245090146495	2.1043114803986774E-4	0.6217365553566455	2.149486072502122E-4	2.309165063598126E-8	0.6870127225467116	-617.6921197607896	1112.4585640357755	2469.458305333285	306.5020805229353	313.6538966864048	315.72802111901086	17	17	20	16	11	0.18293451890293122	0.3240967239103978	0.30275303822121247	0.1902157189654584	
760000	-10475.700566696973	-9825.258265745208	-650.442300951765	-9825.258265745208	493.6260672349085	2.600047399596355	1.8415348764637022E-4	0.64970197422239	1.9411183635927246E-4	2.5603731433692065E-8	0.7761568913587905	-611.072130382287	2769.9398405010757	2531.152148965067	329.27013675935973	466.22580787541773	452.07486731338383	11	21	38	4	7	0.18293451890293122	0.30366097109666296	0.3231887910349473	0.1902157189654584	
770000	-10484.985017034727	-9839.336158744141	-645.6488582905852	-9839.336158744141	333.6565096514956	2.600047399596355	2.0769633395444724E-4	0.567737747301565	2.1527805724235328E-4	2.0601025789063046E-8	0.6585979936679307	-603.6068291461592	1350.6442256065104	4993.880422318274	178.63291586993645	576.3899881889083	331.1727573101263	24	7	8	17	25	0.20498280347052295	0.3018794537689423	0.2960464534269127	0.1970912893336219	
780000	-10494.426244435826	-9841.121273318295	-653.304971117532	-9841.121273318295	276.57504592731783	2.3630055056096415	2.4868845300884837E-4	0.6767638126360573	2.2881823356694372E-4	3.8910378416779965E-8	0.7829053144638134	-610.9284809747387	749.499036313731	2857.439975276761	931.3654539146465	1969.7896397795616	384.1919107406603	15	13	6	1	46	0.20498280347052295	0.3089594697844224	0.2855254068745724	0.20053231987048215	
790000	-10499.1730524833	-9838.714517365263	-660.4585351180383	-9838.714517365263	282.6634870764748	2.5180390223516302	2.1589256182198398E-4	0.6577950878689689	2.170500351392984E-4	2.460652953111314E-8	0.7551192685383705	-619.192210323034	3126.8087651492838	1853.4084111216007	3024.206690055488	247.12290851690065	373.13240818637615	2	19	11	7	42	0.19343818438056565	0.3075950334502894	0.2868898432087054	0.21207693896043944	
800000	-10516.317353166478	-9849.619263793249	-666.6980893732283	-9849.619263793249	407.7506712859943	2.5710473717623814	2.1092575157952623E-4	0.6076012663362372	1.956149126478914E-4	1.5958441508467914E-8	0.6315413843947562	-624.3720660861022	1242.277568130194	1168.8196140381704	4032.5645003653485	1710.2914095015326	502.08037632524804	6	18	6	2	49	0.19343818438056565	0.3075950334502894	0.2868898432087054	0.21207693896043944	
810000	-10523.39143557795	-9851.8317934743	-671.5596421036505	-9851.8317934743	426.7706741547415	2.502663315914275	1.838486163445105E-4	0.6090826943825721	1.6158868050111414E-4	1.5934224043664093E-8	0.7324742251791286	-628.0120206839297	2098.531963250384	1945.0312354216883	6204.365730282267	1188.7585986969439	496.61709646298027	12	14	1	1	53	0.19343818438056565	0.3161735681008485	0.2868898432087054	0.2034984043098803	
820000	-10545.596335912656	-9849.87421878024	-695.7221171324165	-9849.87421878024	538.9054450637301	2.502663315914275	1.5555115334394114E-4	0.6367735056237142	1.433409555441355E-4	9.259891850771924E-9	0.675061606920215	-651.4642145613054	6139.816423129143	2756.1119878289546	5292.043714601308	844.1966708790524	692.6790106195638	4	15	9	28	25	0.18518521329543405	0.2921672376995993	0.31914914469508626	0.2034984043098803	
830000	-10542.69162294281	-9857.33636007729	-685.3552628655191	-9857.33636007729	510.9006937362738	2.897234695837278	1.5185035709739696E-4	0.6407745479182277	1.406115018470178E-4	1.0763774587904057E-8	0.6955719890354384	-640.8279394374604	2306.7545718512915	3336.9718572221045	8022.330968174617	1229.8848741796462	528.7830029516952	9	16	3	9	44	0.1922825461234216	0.2921672376995993	0.31775131099021203	0.19779890518676693	
840000	-10552.923521978037	-9850.16493708777	-702.7585848902672	-9850.16493708777	518.4966858270229	2.7161559016934618	1.4027994223643288E-4	0.6862413883307883	1.2560662321544112E-4	8.73466094610794E-9	0.7259183036314384	-655.3100652668776	3427.6712974689863	2539.7189189396886	13568.609528954132	731.1955498988923	444.82672964748804	7	15	6	27	26	0.19016794418100647	0.2921672376995993	0.3195542386266173	0.1981105794927768	
850000	-10551.64697782082	-9844.763244659489	-706.883733161331	-9844.763244659489	575.5189097900997	2.7975193308595627	1.311494047522731E-4	0.6662263335826045	1.1947698214775531E-4	9.558898220274167E-9	0.7973013681336943	-664.9870018599756	1177.0072203766415	4902.162674030913	798.5590086255864	451.4846500206605	511.10088891553653	9	22	30	10	10	0.19016794418100647	0.2921672376995993	0.3248336094567578	0.19283120866263628	
860000	-10581.585893599262	-9839.597602830405	-741.988290768858	-9839.597602830405	849.7056802452321	2.5014154227924084	1.0034955013580139E-4	0.7845917367591766	7.659247800956753E-5	5.334738963644116E-9	0.9021102329093208	-699.3960730364403	5103.455602132027	3149.883278505128	2407.0062321494383	1189.758425108214	7.043820771062824	33	5	4	36	3	0.19397392977601724	0.2883612521045885	0.3054502392878421	0.21221457883155204	
870000	-10568.560801927855	-9834.594084648008	-733.9667172798469	-9834.594084648008	844.8793353505516	2.557151605878501	8.550859115790662E-5	0.681435295860356	7.619245535769425E-5	4.053023290001149E-9	0.8234789745436396	-692.710448179681	4299.519092665005	5551.706379794041	697.6371400375643	679.5505861604878	29.387499180080987	12	27	16	23	3	0.19397392977601724	0.2883612521045885	0.3091333571764259	0.20853146094296823	
880000	-10572.540084718414	-9836.358788673244	-736.1812960451698	-9836.358788673244	924.4354022774802	2.557151605878501	7.962873966326358E-5	0.709905636247732	7.281344702633286E-5	4.510472577236779E-9	0.8767336818167002	-692.452784050347	4068.0206564682894	9148.544834264778	1348.4674372903698	1125.426429997329	33.623386098113436	12	21	14	31	3	0.18163727612905053	0.2995935642883756	0.31023769863960554	0.20853146094296823	
890000	-10619.408442655676	-9823.243044769666	-796.1653978860112	-9823.243044769666	1663.353401467532	2.4779507669056287	4.375901712522721E-5	0.7402272553962459	4.067419561263242E-5	1.2452160716257832E-9	0.8395773258858011	-749.7872850397501	20736.93707252743	10259.470626115897	4023.0590100835557	1279.4543988854718	55.334706629536484	19	20	5	35	2	0.19573156182235482	0.30352158400367546	0.31023769863960554	0.1905091555343641	
900000	-10579.736429051336	-9846.327039998754	-733.4093890525825	-9846.327039998754	913.7895250540524	2.6286943114288706	9.676648188523772E-5	0.5207739921229037	8.839518317245113E-5	2.663507837778252E-9	0.567954764451717	-688.9118031252045	1499.699647180332	4388.073935863933	6730.797831888456	2238.186603751613	635.2736028128976	9	23	2	11	36	0.19657283246925447	0.29436066988795734	0.3178076597963246	0.19125883784646353	
910000	-10564.362714814417	-9845.154644127635	-719.2080706867822	-9845.154644127635	720.6159118537017	2.6286943114288706	9.862672906721506E-5	0.6827342844773088	9.711857964631183E-5	4.9802336624971545E-9	0.7068825563850013	-672.7717855025052	1694.3026882526685	2428.281990617176	8653.435934467476	5132.616336898731	732.3995894770907	9	1	18	7	46	0.17726376446628075	0.31366973789093106	0.3178076597963246	0.19125883784646353	
920000	-10568.107857921703	-9834.830921706278	-733.2769362154246	-9834.830921706278	744.2194128799589	2.724358169754163	1.0136670984860893E-4	0.733142639846938	9.350525468100272E-5	6.791644877173009E-9	0.8534427821379726	-685.6594401156282	1239.9872271997283	4563.972854442879	5632.351203860924	8786.810302783528	1089.3881985778717	6	11	8	6	50	0.1745528267018838	0.30767551129214754	0.3238018863951081	0.19396977561086048	
930000	-10700.124568786678	-9841.65228584352	-858.4722829431574	-9841.65228584352	3180.300371196397	2.9067915981975716	2.350704670182135E-5	0.6683043991197344	2.1106343370575572E-5	2.4305047525609305E-10	0.7138842704340586	-803.4154809165573	36467.51457770313	10069.860492713926	11569.275385824616	34769.68223917897	3635.4387766006575	3	9	12	10	47	0.18357719166303732	0.30105266045990275	0.3238018863951081	0.19156826148195175	
940000	-10596.840747405717	-9830.41734851026	-766.4233988954569	-9830.41734851026	1021.6894326402646	2.573756074078021	7.139436656134947E-5	0.6971152640901472	6.581691407189625E-5	3.4050461460494395E-9	0.8350026992624991	-719.5127502659758	4037.082492585096	3218.442006447196	6034.583724649334	7709.481543111567	1278.9794965519682	6	1	17	13	44	0.19353809496673477	0.30105266045990275	0.30620597163349184	0.19920327293987053	
950000	-10627.487760542506	-9827.71622607536	-799.7715344671466	-9827.71622607536	1679.2947166023034	2.6296286750620426	4.997366324189904E-5	0.678193138382397	4.488955435449853E-5	1.3548614769172354E-9	0.8125327018110534	-749.8754330326523	7383.582172836151	15347.220302918518	11395.866797362065	7624.208342740565	1968.601168917624	22	7	1	13	38	0.19353809496673477	0.30105266045990275	0.30470873642126606	0.20070050815209634	
960000	-10649.822817516633	-9824.511303027995	-825.3115144886372	-9824.511303027995	2271.83488589252	2.5231795620522415	2.9178323486866082E-5	0.6531135864596319	3.036840284183997E-5	4.0092564189094537E-10	0.7126709798930656	-777.0289634058109	12327.0037599408	16467.73251373428	1128.6453891569286	1258.725234602485	3468.9593065177964	2	32	2	9	36	0.19353809496673477	0.30105266045990275	0.30470873642126606	0.20070050815209634	
970000	-10651.717911112177	-9847.711535651906	-804.006375460271	-9847.711535651906	1712.216889343053	2.5231795620522415	3.973570070944448E-5	0.475343693465332	3.879660094933585E-5	4.0205550209906926E-10	0.5045851581611024	-756.862877955619	3241.078009158119	3890.237812534146	15971.754632213793	2138.8360033797644	520.3205559350139	4	8	23	42	4	0.19273776169724946	0.3082511619966723	0.2983105681539818	0.20070050815209634	
980000	-10643.798471624305	-9845.871696696744	-797.9267749275599	-9845.871696696744	1881.7739032333504	2.5819060117553065	4.836609454081413E-5	0.5105727886738103	4.3938934195701935E-5	6.864440156417072E-10	0.5560747443848809	-749.3513360333487	7512.42505106363	14714.981381893242	15943.00499801373	2177.108747933795	1657.5997990208537	13	7	14	39	8	0.20528972580489327	0.29569919788902843	0.2983105681539818	0.20070050815209634	
990000	-10606.02232316069	-9837.96339642832	-768.05892673237	-9837.96339642832	1060.571813176254	2.431209039394577	6.0049282955492675E-5	0.5341904274197734	5.551898157240539E-5	1.3693864400211732E-9	0.6286758806955767	-722.168642065675	5335.628418495733	14589.266179981956	2810.785945335126	1378.1786548050377	961.5668894362623	16	15	6	25	19	0.20528972580489327	0.2909869611605603	0.2983105681539818	0.20541274488056452	
1000000	-10640.766103544272	-9858.732578442376	-782.0335251018964	-9858.732578442376	1621.714198429916	2.7632535931454782	4.218677921446114E-5	0.48342785260940524	4.233185856317116E-5	5.050070798666648E-10	0.5325376058600085	-730.724384157003	8880.888678279985	34375.6410624834	36039.284289956595	1350.349479829799	304.12633531842437	25	7	1	46	2	0.2014284264644832	0.29484826050097035	0.3100794034955643	0.19364390953898206	
1010000	-10533.01553463309	-9822.532230743636	-710.4833038894549	-9822.532230743636	980.6511690305952	2.7632535931454782	8.452786083397184E-5	0.659724465515101	8.57329242637014E-5	3.839700460701501E-9	0.72666660654305	-665.7120245045664	1222.4891428443063	3436.9494551754506	10218.855578630682	677.6524698212162	275.70536412919523	2	21	8	47	3	0.1939941258419226	0.29909171207868374	0.3175137041181249	0.18940045796126867	
1020000	-10493.431782779553	-9839.028946415247	-654.4028363643071	-9839.028946415247	494.2602713572216	2.7632535931454782	1.763734054937105E-4	0.6221157426763421	1.6914210827781022E-4	1.271654471896348E-8	0.641450580730097	-611.947511645467	1698.9330522027785	4169.511477712919	6500.416399142304	321.93076947842746	112.63040810909021	14	12	7	45	3	0.19683435273029246	0.3075244337969939	0.3175137041181249	0.17812750935458863	
1030000	-10491.857506843366	-9836.00372565968	-655.8537811836849	-9836.00372565968	398.5812789713651	2.7101941518355193	2.0223696642641104E-4	0.6471626877075812	1.801343543636701E-4	1.6145124334127032E-8	0.6673837441684611	-613.9789471118522	1515.0089631928358	3485.019307676757	4368.760921238501	302.9378176433081	306.3495078364167	21	7	8	13	32	0.19683435273029246	0.2952557676406594	0.3065553407381018	0.2013545388909462	
1040000	-10537.153729062225	-9843.343104732594	-693.8106243296312	-9843.343104732594	489.8105254733901	2.2705276502450005	1.5033960969443061E-4	0.6189629464986754	1.3890572637506013E-4	7.59597553635535E-9	0.622087797568223	-652.0975813873442	3792.2157100764516	6265.305747348369	2589.4063268346467	492.8129559423798	45.731761015706745	9	23	3	44	2	0.19683435273029246	0.2952557676406594	0.3067470007980632	0.2011628788309848	
1050000	-10569.383356322214	-9850.842873272086	-718.5404830501279	-9850.842873272086	597.486906185451	2.436869098151703	1.2934453179310642E-4	0.6875283703050683	1.1393319771359166E-4	7.405634707098959E-9	0.7475434586184437	-675.937873257232	4564.341221629865	3771.1353130532584	4343.918691639596	611.2015867048605	141.56315703936164	5	8	24	42	2	0.1914356419176664	0.309647467397785	0.2977540118535637	0.2011628788309848	
1060000	-10551.645258909522	-9865.096135991751	-686.5491229177713	-9865.096135991751	370.9041145493691	2.7187572618299174	1.5563287609712194E-4	0.6362916121581348	1.468485886994359E-4	8.260889599681489E-9	0.6426348717646071	-645.2109194095337	2641.669118988769	1685.0496379456567	3944.6432465326634	584.9952592487568	36.622535737271996	11	14	13	40	3	0.2008292792398594	0.309647467397785	0.2977540118535637	0.1917692415087918	
1070000	-10559.250930991664	-9850.156265655454	-709.0946653362098	-9850.156265655454	444.7031010230751	2.7187572618299174	1.1676098334123273E-4	0.5529392526417608	1.2773163126931987E-4	4.923567821940836E-9	0.5953239951079042	-665.3145626105947	2451.437423268111	5554.613775239459	8008.194532228212	754.8835265490995	80.22348322130095	16	17	5	40	3	0.18447058514150708	0.29184335397281064	0.3193238481580542	0.20436221272762797	
1080000	-10527.437695127834	-9834.223355760589	-693.2143393672452	-9834.223355760589	421.76758308189056	2.333845086638196	1.3479395533062577E-4	0.5056475708754589	1.4006537571846435E-4	4.853773055194983E-9	0.5327134037245895	-651.2031233244882	1631.0640287023	3636.6660136196865	6432.418637152345	595.7882718225709	31.375604042523367	2	21	11	44	3	0.19208036164449915	0.30526275790733587	0.2982946677205369	0.20436221272762797	
1090000	-10527.754482166303	-9845.365169406332	-682.3893127599707	-9845.365169406332	378.3002879340957	2.3984346137529706	1.4938331339730298E-4	0.581073112305934	1.5216016251977586E-4	7.74872888204343E-9	0.612669612228903	-642.2933293769066	3291.0295816588446	3726.803629226937	1361.133329914255	649.3832668596554	3.7707569398043743	26	10	7	35	3	0.20204109816007712	0.29530202139175793	0.2982946677205369	0.20436221272762797	
1100000	-10518.385207619984	-9842.74403587826	-675.6411717417229	-9842.74403587826	329.64924842013426	2.420336350495586	1.6507250581923244E-4	0.5746236670412492	1.7363348452523465E-4	6.0469148833740854E-9	0.5003834418918865	-636.6381388254295	3966.6594522152946	3080.175667875909	660.3725186896621	478.3469246261823	15.32026307800678	29	7	20	22	3	0.20108336353342496	0.3040681368258268	0.2982946677205369	0.19655383192021128	
1110000	-10499.45997249128	-9832.212383219805	-667.2475892714763	-9832.212383219805	400.2488958240761	2.670997099300387	1.8231686209913545E-4	0.6417914399407721	1.9377321612475059E-4	1.5768494071851626E-8	0.6987262710797681	-627.3546732934423	2617.5226490841787	3070.5210215105226	195.07186971283383	449.49030171737076	400.69411855953535	31	6	3	24	17	0.1808396280910453	0.3062085881236348	0.31639795186510855	0.19655383192021128	
1120000	-10510.17420576408	-9836.822980332541	-673.3512254315399	-9836.822980332541	267.75563808352376	2.682676427814867	2.0916273373925313E-4	0.6800931083104614	2.0866767036572072E-4	1.948630264441594E-8	0.718659548803148	-632.7640394022615	1515.109325394822	4559.129860973798	480.76571600477257	501.0366108394746	263.61034094935366	39	1	28	5	8	0.18716219140012955	0.3006118569540773	0.3215021872649459	0.1907237643808472	
1130000	-10497.303395433586	-9841.243845541132	-656.0595498924545	-9841.243845541132	273.65564690456574	2.6577670111348466	2.2221737885868873E-4	0.5250628431657284	2.2376241423230876E-4	1.3035162826129571E-8	0.5348890703388935	-620.0761267800125	1903.662310270269	479.06845470468784	890.195130558382	245.78135969007496	29.511220549756636	40	22	2	14	3	0.1878432792658307	0.30300538104672037	0.3161848770529222	0.19296646263452666	
1140000	-10502.670595840478	-9839.148339848107	-663.5222559923715	-9839.148339848107	268.6117657029389	2.7941829857247433	2.0660456506483576E-4	0.5302459053989177	2.2439012604849354E-4	1.1776241418980645E-8	0.5374533618445164	-627.1655261245304	2444.2532394709942	863.5277172592682	248.83634541812012	437.9470389181616	7.681033171153324	39	15	2	22	3	0.1878432792658307	0.3054399045612819	0.31375035353836067	0.19296646263452666	
1150000	-10495.200910669257	-9840.231395225552	-654.9695154437042	-9840.231395225552	254.4456315058093	2.566076983405541	1.9939829035909635E-4	0.5327764715161255	2.0653498703247162E-4	1.022084154894848E-8	0.5348518221481279	-618.6817802730247	1982.7625209941257	203.30979300973618	423.9367102419937	546.475803458828	32.430879485031184	43	8	1	26	3	0.1878432792658307	0.3057807389532782	0.32396137652393037	0.18241460525696068	
1160000	-10534.960454261614	-9839.99597336515	-694.9644808964646	-9839.99597336515	333.6165992607922	2.646858868068638	1.4468297420916525E-4	0.6546447305862452	1.5058330965686276E-4	8.930546479602975E-9	0.6562914865245898	-658.4700431211332	3126.0424643505444	770.0044579170141	977.0504689635477	49.693897534307474	52.33115839769546	42	29	7	2	1	0.19507358747810868	0.3183169317142477	0.30065601297738953	0.185953467830254	
1170000	-10555.269386814378	-9843.907099391825	-711.3622874225532	-9843.907099391825	436.8196537930105	2.5184804982776905	1.2577552295063628E-4	0.5719917143864245	1.2015383372848675E-4	5.127108405872392E-9	0.5981211067418034	-669.9701079107303	3581.712682181426	2207.372237291212	3065.723810559589	1030.4235078690708	1.6662734539201256	36	6	3	34	2	0.1979442538982464	0.3134714093040349	0.3040686182069256	0.18451571859079297	
1180000	-10595.653537046368	-9843.380185633894	-752.273351412474	-9843.380185633894	707.2413484793439	2.6284606981724403	8.510875370468898E-5	0.5897849870822804	8.153953752892754E-5	3.0117000442683835E-9	0.6611017945723645	-710.2163659402538	5216.6001960880385	1653.0145947581896	1754.1344063783708	1831.2182637535907	7.769165054909467	40	15	9	14	3	0.19619528365639757	0.29323283233888986	0.3011291346997867	0.2094427493049257	
1190000	-10560.59237618082	-9844.336217347278	-716.2561588335426	-9844.336217347278	567.7720417563353	2.6284606981724403	1.252884499847778E-4	0.4656453463694788	1.1589530122919401E-4	4.2896750478439915E-9	0.5515415284229955	-678.5874128609587	3674.3653968196368	1415.1837762083378	678.339093718923	388.959512755817	151.5384407056926	41	16	16	5	3	0.19619528365639757	0.29323283233888986	0.3011291346997867	0.2094427493049257	
1200000	-10546.374676764262	-9849.2092521696	-697.1654245946636	-9849.2092521696	437.1870158661183	2.4620226163242194	1.343036194840783E-4	0.6055990697595527	1.3243611461692412E-4	7.711780551576446E-9	0.6560363961954708	-655.4791943601167	2611.104259734797	192.82498974505148	1290.4511349074955	516.5179898033946	1.7578389349689274	44	4	23	7	3	0.18369421596179447	0.29935113295294924	0.32394868889451867	0.1930059621907374	
1210000	-10519.568533140959	-9842.791023797965	-676.7775093429937	-9842.791023797965	315.87088970391227	2.4620226163242194	2.0692768051473019E-4	0.6578130149539372	1.9503732052097932E-4	2.3179452535809088E-8	0.7282673000201955	-639.296788522209	1251.123474828676	1313.09738543951	1141.4752654960375	537.186681949169	19.68473140877058	54	1	1	23	2	0.18640260889586902	0.3176282298010739	0.2877815850372379	0.20818757626581894	
1220000	-10532.645111300095	-9844.79277628532	-687.8523350147744	-9844.79277628532	378.4881181551644	2.5231258760845554	1.8275937072760118E-4	0.7016646453341537	1.772803390414286E-4	2.257213982336386E-8	0.8116621033803694	-649.4275766135469	3283.3376348701195	875.1435730354264	900.0281044647483	497.8989579379421	71.6832480586629	34	28	3	12	4	0.18640260889586902	0.29735862228539334	0.30805119255291846	0.20818757626581894	
1230000	-10535.120891728748	-9828.604207236483	-706.5166844922637	-9828.604207236483	428.124959561948	2.5231258760845554	1.3927448612022314E-4	0.6168576404332444	1.3991157103748091E-4	9.239038032541755E-9	0.697264321878608	-665.2581797431412	3977.9155615482455	2276.40208844953	2278.4573568951228	1080.8377882246134	17.35208628097986	21	17	18	22	3	0.18640260889586902	0.29735862228539334	0.30805119255291846	0.20818757626581894	
1240000	-10610.534264332566	-9844.710833312709	-765.8234310198567	-9844.710833312709	824.1092505592774	2.6850645622094693	7.098980866057598E-5	0.5493648831745103	7.069074746127025E-5	1.7871280605757254E-9	0.6124079253257158	-722.56895634412	8060.896508548178	4435.939198559051	4532.316245234956	790.7009065815158	22.006392011767986	20	30	7	22	2	0.19108051230070994	0.2934079852394424	0.3136195686879349	0.20189193377191253	
1250000	-10630.220742425607	-9839.191359477722	-791.0293829478853	-9839.191359477722	1245.0054185542658	2.557844973417379	5.116104272402006E-5	0.5228162635955174	4.491551885737502E-5	5.763039514638012E-10	0.5190358469389672	-749.0958863705422	7205.902999495479	3904.6853371996976	1700.541144400689	1059.1540958421026	34.56977883484187	50	6	15	7	3	0.18263375595976955	0.3018547415803828	0.3136195686879349	0.20189193377191253	
1260000	-10636.675127556933	-9850.702497358257	-785.9726301986766	-9850.702497358257	1240.3564643028399	2.4492624520186	5.174403519982344E-5	0.5791514681281407	4.564002137790565E-5	1.0926628460333105E-9	0.6694420877308379	-744.0554513208926	7120.267981440786	3069.0327283671504	1845.811090670419	1078.9027506383275	11.119968792053314	54	4	13	7	3	0.1805098888607858	0.3018547415803828	0.3136195686879349	0.20401580087089627	
1270000	-10645.141627372133	-9844.393160201107	-800.7484671710259	-9844.393160201107	1379.7503243683802	2.422673997377657	4.07837484249904E-5	0.5092914776352178	3.9137258857210286E-5	4.252049855747175E-10	0.5555301835473583	-757.9134115675462	7838.265166510754	6995.9959168100795	875.277398248373	1094.2447103346872	268.6189466260386	35	18	8	17	3	0.1805098888607858	0.2974776013749743	0.32109257467876245	0.20091993508547715	
1280000	-10649.944910074502	-9848.425228859374	-801.5196812151287	-9848.425228859374	1455.1686589523783	2.585173285126995	4.4559853591149943E-5	0.5466231145051349	4.277740574394657E-5	5.009996970255868E-10	0.5381581729356073	-757.3659713034912	7793.808063158301	8793.119318129482	418.4916715012215	1172.2076134130236	134.94186889731625	36	18	2	22	3	0.20042416583642872	0.30373172502282686	0.28740634369769374	0.20843776544305037	
1290000	-10655.119394129773	-9845.900077007846	-809.2193171219277	-9845.900077007846	1561.0283301096053	2.519532814774179	4.1535719078096405E-5	0.5357926448637805	4.1163352958359336E-5	5.597539019810711E-10	0.5679546874143971	-766.9234809766328	8563.05260822382	5026.76875991505	1775.0842804431034	807.8164738028504	161.07675295250698	48	10	15	6	2	0.20042416583642872	0.28784450342608847	0.30329356529443213	0.20843776544305037	
1300000	-10657.586487950584	-9845.712315492143	-811.8741724584411	-9845.712315492143	1645.6560982642588	2.519532814774179	3.382477910014173E-5	0.5472711360935334	3.474533688593617E-5	4.63667024455977E-10	0.6534012459903027	-767.9331141403745	9820.289468453298	4148.059267541601	1360.8623370339694	2205.7763971870336	17.84458554443952	40	17	8	13	3	0.20042416583642872	0.2960358428416265	0.30329356529443213	0.20024642602751236	
1310000	-10625.657497678389	-9859.695496633789	-765.9620010445993	-9859.695496633789	978.7179668583526	2.5953857224719794	5.875954088807482E-5	0.67899815762501	5.800366073113925E-5	1.437210362924488E-9	0.661227531769574	-722.0624673891009	5414.876095196729	6635.093768637517	1066.6035285116036	1770.4284319408894	6.3226269243353626	12	34	9	23	3	0.20042416583642872	0.2882229320671999	0.3111064760688587	0.20024642602751236	
1320000	-10655.758876755131	-9853.419982881089	-802.3388938740435	-9853.419982881089	1446.3535369794836	2.5953857224719794	3.880298372542445E-5	0.5439567632692021	3.6634961604615815E-5	3.856454810026501E-10	0.5397184652105317	-756.6433385989808	6912.185631065161	15657.594818707299	2664.067874198205	1669.1369159445553	60.17002816834887	19	20	10	29	3	0.19286524126871896	0.3077878025402467	0.29910053016352167	0.20024642602751236	
1330000	-10604.777141948269	-9840.709859038448	-764.0672829098202	-9840.709859038448	838.0653375455018	2.5953857224719794	6.569706388056978E-5	0.7044283588008236	6.75034591940585E-5	2.2377619007465447E-9	0.713569405870727	-721.2657700576387	7064.263613665165	3131.237923329804	1550.4601353927742	1425.7916295666485	102.04792517481681	32	17	12	17	3	0.19286524126871896	0.3077878025402467	0.30701558000518153	0.19233137618585253	
1340000	-10582.568431887516	-9860.994876727838	-721.573555159677	-9860.994876727838	479.01832182954996	2.513072022962777	1.1642758383595079E-4	0.504764472810853	1.1550397906144137E-4	4.160738251273446E-9	0.5682512793587307	-680.9080904274598	5513.027157368522	2645.099886692822	1759.2916163844234	603.9712971742725	247.4548282289704	27	18	5	29	2	0.18405556612073726	0.3077878025402467	0.31100526227045855	0.1971513690685572	
1350000	-10606.309855175654	-9852.929707530398	-753.3801476452554	-9852.929707530398	766.9544026761344	2.46593176710667	7.846959409148763E-5	0.4667880822467342	8.118436639323287E-5	1.446628262810999E-9	0.511557545457901	-714.9974448176008	6305.711923773491	1979.0072093882238	784.1893105521816	192.66691752561923	151.1863670279902	42	22	14	2	1	0.19144365351898168	0.3077878025402467	0.31100526227045855	0.18976328167031278	
1360000	-10608.435138770896	-9851.04271226042	-757.3924265104765	-9851.04271226042	1093.1275599843318	2.46593176710667	7.210984149125665E-5	0.45924232111800933	7.494348537888836E-5	1.3743108921474231E-9	0.5198245931044607	-715.691751562731	5830.6635708264	1724.751516629957	1255.7930636117735	433.4087528494421	1182.885363780454	54	1	7	8	11	0.1917442078296427	0.30301729598363075	0.31547521451641347	0.18976328167031278	
1370000	-10622.228542291663	-9847.235286462403	-774.9932558292597	-9847.235286462403	1497.040478111298	2.4587389242205053	5.6373826800172615E-5	0.6517860753622208	5.71181045096883E-5	1.5741546443083402E-9	0.703037385012706	-732.2982562184108	7673.1246490177655	4130.039715681112	1193.6691255169621	1048.0504059756217	492.6290434757005	31	25	6	15	4	0.19152153838985206	0.3093747654838158	0.31547521451641347	0.18362848160991843	
1380000	-10652.653204903268	-9850.229144885523	-802.424060017746	-9850.229144885523	1792.4010691910466	2.5108364058714185	4.381416100714826E-5	0.42070487266198825	4.489161875121688E-5	3.1744933828850156E-10	0.4148933466978745	-757.4313639202678	14367.235685320065	9386.51569206838	2893.825164483766	1734.0139871060223	406.73638070848324	15	26	17	21	2	0.19152153838985206	0.3093747654838158	0.30179014474545196	0.19731355138087994	
1390000	-10654.202535308084	-9837.201202780321	-817.0013325277633	-9837.201202780321	2707.0645264148116	2.546713057924432	3.282110651964752E-5	0.47483108918328815	3.3917984286030564E-5	2.599786833408545E-10	0.4901976194059609	-772.6791458884658	15288.058121475566	10088.817134300934	1468.3563854687063	386.6718431214185	706.7474953581049	26	18	16	2	19	0.1861369542520234	0.3147593496216445	0.2981461211746781	0.20095757495165384	
1400000	-10690.94136411309	-9851.905940500825	-839.0354236122664	-9851.905940500825	3896.996760907004	2.546713057924432	2.3297339425964E-5	0.5548516196390025	2.4981567410666643E-5	1.8772929708247912E-10	0.5701132061174586	-793.117937205625	16588.708143374803	6405.07983971141	1740.7367520335108	1984.8739262570498	1781.684193969582	42	12	12	9	6	0.18768636055414423	0.3156583968648766	0.29569766762932514	0.20095757495165384	
1410000	-10678.728478617637	-9834.85399555482	-843.8744830628164	-9834.85399555482	3290.7246483603813	2.7940932297957275	2.0994556254382094E-5	0.7159588939465626	2.414505022914985E-5	2.37363544878751E-10	0.6967837791192729	-796.9253061388719	27227.276080586395	4002.2849782223475	2784.572877194797	1726.8712377771114	1351.1710946728142	39	5	19	11	7	0.187938746041697	0.30974670145371486	0.30135697755293417	0.20095757495165384	
1420000	-10645.24301324044	-9840.222104451475	-805.0209087889658	-9840.222104451475	2218.528099473756	2.766297000035992	3.19293690104522E-5	0.551820090413683	3.501583334647546E-5	3.4333332328019505E-10	0.5304304436142873	-760.4426649369108	17427.952448190586	16619.675223637165	1712.2883094385177	496.40704627060086	143.5466439598509	33	4	41	1	2	0.187938746041697	0.32912517537856917	0.29661875754360467	0.18631732103612902	
1430000	-10620.268418937261	-9841.226461806986	-779.0419571302759	-9841.226461806986	1507.5685562019717	2.746048948644699	4.475669739521579E-5	0.5675143793882093	5.010344024625412E-5	8.741186560518185E-10	0.6035653561642113	-729.3997812705793	4006.734131836939	21792.157930272286	6182.878013822491	1139.339866068208	1481.8973667844311	22	5	14	8	32	0.187938746041697	0.32912517537856917	0.29661875754360467	0.18631732103612902	
1440000	-10577.874651946142	-9826.011974719813	-751.8626772263291	-9826.011974719813	921.1648527631608	2.746048948644699	7.34584753035381E-5	0.5227906711013085	7.51616943788562E-5	1.8776622367781567E-9	0.5850912753463652	-707.9181837444487	859.4634922091985	2308.866985239451	7376.193347486375	1536.832184385261	650.3416161646718	6	3	35	13	24	0.187938746041697	0.31458169599249036	0.3111622369296835	0.18631732103612902	
1450000	-10625.8022870562	-9839.190062833353	-786.6122242228469	-9839.190062833353	1306.2419363231588	2.554000885057882	5.152152643737869E-5	0.5327472389415813	5.647739476437481E-5	1.2560232656875123E-9	0.6405596682435793	-739.1463081692968	8472.990990308666	7237.977485412836	6563.984914910244	6702.189128743262	1428.4552461232954	20	14	9	6	32	0.187938746041697	0.3089829633301996	0.30817126041428927	0.194907030213814	
1460000	-10600.440111894717	-9851.069080757157	-749.3710311375598	-9851.069080757157	1039.0254620339176	2.554000885057882	8.350827625911153E-5	0.455662101443699	8.203999935620785E-5	2.112453084216554E-9	0.5485131905210257	-704.4457044602599	7205.781754188532	5147.536600210327	2866.068862074934	3874.844319755497	568.8868609801708	16	26	7	4	28	0.18970190134409415	0.30721980802780247	0.30817126041428927	0.194907030213814	
1470000	-10605.416307631547	-9860.157282547865	-745.2590250836823	-9860.157282547865	1020.7424327714755	2.439050358527422	9.556200967120746E-5	0.5403712994447072	8.731125902096218E-5	2.142578781274277E-9	0.5358082260397592	-701.7079423768106	6110.87495126662	12392.896117500411	767.4840866499765	814.9417290558529	256.6167128380782	45	1	24	9	2	0.17851381896442015	0.31840789040747647	0.30948306310658474	0.19359522752151853	
1480000	-10601.99894016317	-9849.272185168244	-752.7267549949268	-9849.272185168244	939.3590712679571	2.4877338235218156	7.639494024061814E-5	0.5562618669101185	7.664021251228587E-5	1.3561370696373204E-9	0.5108316341540536	-705.3833425922319	6048.302545571581	19167.54667578525	5572.574750590329	1430.1308054519545	727.4575087714417	11	4	31	10	25	0.17713461525887872	0.32594147153788533	0.3108622668121262	0.18606164639110967	
1490000	-10557.779190742136	-9841.09437601071	-716.6848147314275	-9841.09437601071	517.2865747130885	2.7400670534841556	1.2649508210978356E-4	0.554986831157001	1.2023558596512197E-4	4.35038754598564E-9	0.5597532918276428	-675.9962419720231	3169.434045209406	3725.3896558618744	1837.9573733772127	401.1754914974153	362.7935588512636	27	4	23	11	16	0.20232027695331217	0.31501348736174345	0.2856766051176927	0.19698963056725152	
1500000	-10596.980253434895	-9842.244802984435	-754.7354504504597	-9842.244802984435	1161.7364907828219	2.6480285806948145	7.529205252539993E-5	0.6018708810321038	6.672620793294828E-5	2.536953183767316E-9	0.6787917892021935	-713.431841789491	6437.833641952609	1365.9968634003042	194.6580930397005	606.6073015569276	744.3112621255837	43	17	1	9	11	0.18695645906912306	0.31382317346596883	0.30903173865390726	0.19018862881100074	
1510000	-10535.991462092517	-9833.889314976637	-702.1021471158807	-9833.889314976637	574.398285835971	2.582043318472453	1.419200209552621E-4	0.5456568690853654	1.3002284043318413E-4	4.7110216632946654E-9	0.5089307146493569	-662.2585827040914	2200.3014588826754	3509.7356163474183	921.1580645751965	483.81418122035655	458.3658038494506	40	5	1	11	24	0.18695645906912306	0.31270878393219986	0.31014612818767623	0.19018862881100074	
1520000	-10548.743431151845	-9849.714378245964	-699.0290529058797	-9849.714378245964	508.7151784564783	2.445510032646146	1.434734093568179E-4	0.48815322174242654	1.416517895966802E-4	3.948322977809717E-9	0.4555193830740858	-660.3960582338811	2810.5559320330754	519.4048100266108	352.6495025919127	871.6950781838926	723.4386306942171	47	7	19	1	7	0.1836447170091864	0.3060069560513491	0.31014612818767623	0.20020219875178816	
1530000	-10566.253961391487	-9864.430461568225	-701.8234998232623	-9864.430461568225	488.22705879252237	2.445510032646146	1.4409076301504645E-4	0.5347951789919358	1.3241144079727978E-4	4.463205385699397E-9	0.5113847239714548	-662.5502823454356	2268.364328452719	4174.905626762703	1262.3985378372065	371.6413440032126	46.84028018718916	27	10	19	23	2	0.18250141104796797	0.30307027544457327	0.31014612818767623	0.20428218531978237	
1540000	-10528.78842974219	-9843.988108452037	-684.8003212901532	-9843.988108452037	477.73910285766203	2.7485593781731916	1.5758979237341238E-4	0.6216434523011328	1.3814846471565736E-4	8.068107474952102E-9	0.6191034015656834	-645.8313267491139	3264.7238991013837	3101.490796605098	299.92524381448015	346.84822044486094	250.14653447293196	42	1	18	4	16	0.18250141104796797	0.30307027544457327	0.31014612818767623	0.20428218531978237	
1550000	-10531.416772580404	-9840.418837798145	-690.9979347822599	-9840.418837798145	476.88351050710355	2.426259079798928	1.4498470811151763E-4	0.6856502320909372	1.3082248484820073E-4	8.074586596918759E-9	0.6894462950433115	-653.4736414905602	4158.823658306577	341.510241817202	297.0070445817357	353.03387857931995	339.39538824987306	41	9	4	1	26	0.18816793832601525	0.297403748166526	0.31014612818767623	0.20428218531978237	
1560000	-10593.485444523394	-9847.516024665514	-745.9694198578802	-9847.516024665514	805.3199038331231	2.5150999850171627	7.176114676576718E-5	0.6474655403062249	7.147367710289294E-5	2.4824483546017262E-9	0.7052208743058466	-703.9356363706169	8510.352132355665	1065.9847889593261	1748.7045091003413	919.819252057862	102.3983556014289	39	16	2	21	3	0.193233463161463	0.2997095671755395	0.31014612818767623	0.19691084147532112	
1570000	-10547.397251513028	-9815.84247417044	-731.5547773425884	-9815.84247417044	657.5610772557936	2.4810303555489073	9.542399300276777E-5	0.6267070040201814	9.232767156507263E-5	3.3065928482392314E-9	0.6548517858146475	-689.1672862415478	3824.0123329207727	4821.865465510407	1372.918427084054	257.25761578853917	697.8619792405489	24	20	5	12	20	0.19994832087200182	0.29299470946500067	0.31014612818767623	0.19691084147532112	
1580000	-10599.254796693069	-9849.894850053872	-749.3599466391969	-9849.894850053872	792.0289676778135	2.4810303555489073	8.918939625018956E-5	0.6042275915701947	8.339002603327588E-5	2.5179106828100216E-9	0.6088862686257831	-707.9913858953649	6654.230782425666	1685.1258833283812	1251.4316966150752	936.1833683137196	470.77424743312923	43	9	4	13	12	0.19994832087200182	0.3093684879196641	0.2937723497330128	0.19691084147532112	
1590000	-10537.405348283666	-9837.32055706862	-700.0847912150455	-9837.32055706862	479.27084799177726	2.7914190465455455	1.4490589311211592E-4	0.677580597963843	1.4075934915577155E-4	7.679735910549236E-9	0.6448879084991247	-659.0546370749447	1683.1695502956413	3694.263736553268	3351.652567218759	303.46923572452107	139.9331794935134	33	12	3	31	2	0.19994832087200182	0.30788392044298185	0.29525691720969505	0.19691084147532112	
1600000	-10575.509099332132	-9852.105069165902	-723.4040301662303	-9852.105069165902	450.6741797000102	2.704174190719652	1.1353600331568501E-4	0.640759308796524	1.2225266242764515E-4	6.204361746734944E-9	0.6645693262783878	-680.5382200007174	2151.0945370963086	3253.9907079782115	5182.235451878329	686.3751190894181	542.3337329739919	19	10	16	17	19	0.19994832087200182	0.30788392044298185	0.29730072700906746	0.1948670316759487	
1610000	-10589.892183234326	-9832.204632454193	-757.6875507801333	-9832.204632454193	764.9137479781306	2.7083239582746588	7.564243018577454E-5	0.6422822805078379	7.666876270705166E-5	2.642834450079113E-9	0.7601442317361523	-713.6948840528394	3859.067898822018	6022.593547384606	6032.829402880194	908.0670697398516	198.7456596160901	11	16	15	37	2	0.19251145980098966	0.3002552718661807	0.29370316587721523	0.21353010245561432	
1620000	-10563.757112012829	-9841.238805582638	-722.5183064301907	-9841.238805582638	547.0476882789658	2.6142797982494606	1.1136958203786488E-4	0.7173893173628114	1.1573657928372965E-4	6.912513399837533E-9	0.7487463650760202	-681.4881789702273	3979.336388342236	1721.9745425874708	1734.2109266191958	859.4384700730807	269.36023852769335	36	7	9	16	13	0.19251145980098966	0.3002552718661807	0.29587537977882084	0.21135788855400875	
1630000	-10594.158743041977	-9849.936857656288	-744.2218853856891	-9849.936857656288	867.4407785607809	2.515937530205714	8.73930764317587E-5	0.6322858879986284	8.752097928848165E-5	3.154597069511831E-9	0.6368698856770016	-699.3186845124405	4151.64481984879	4943.695713879975	381.7386915153982	1725.2752301520882	568.5975981301623	24	23	4	10	20	0.19251145980098966	0.3242495595787873	0.29587537977882084	0.18736360084140213	
1640000	-10566.91208773177	-9838.858469490708	-728.0536182410614	-9838.858469490708	706.3508550258696	2.7546344630214197	8.994749394779136E-5	0.5885475212623402	9.711787723606984E-5	3.213241848524833E-9	0.605095832824226	-683.7610849366968	1497.1054027227722	3154.3396405948038	8508.577611641886	1366.485733646567	298.5986345015595	14	11	8	30	18	0.19251145980098966	0.31672528149983453	0.29587537977882084	0.19488787892035492	
1650000	-10584.268305251575	-9836.846527623784	-747.4217776277916	-9836.846527623784	767.6243650034528	2.6872104456231116	9.159404371495051E-5	0.5776698731374772	8.509366506695692E-5	2.7120628177330193E-9	0.58293730918726	-701.7919484052545	9289.00672204064	2837.0983325189027	6301.643258460895	1704.3165299636873	545.9995063429892	1	13	16	32	19	0.19538429411250008	0.31672528149983453	0.29587537977882084	0.1920150446088445	
1660000	-10593.42507975932	-9847.265829225895	-746.1592505334245	-9847.265829225895	1013.1694160388298	2.8219317864515956	8.381601119249617E-5	0.43498414795047763	7.972945448816829E-5	1.105564607362266E-9	0.41110760736914953	-700.6375894617383	3008.426621260759	5244.2903590824235	10665.393308010502	2631.2264022592854	317.09225294388176	4	9	16	35	17	0.19538429411250008	0.31672528149983453	0.3060004834987678	0.18188994088889754	
1670000	-10637.720451342731	-9838.09734202357	-799.6231093191624	-9838.09734202357	1880.654033942975	2.4679467914226927	4.7700142907730036E-5	0.5838572982461062	4.424632143653544E-5	7.76965894894538E-10	0.645494468778609	-751.0715979217699	7152.524797873328	16772.05590121222	1098.9138687916054	3567.2102984537246	703.6678349968593	12	18	8	27	16	0.19538429411250008	0.31672528149983453	0.2872593964577069	0.20063102792995843	
1680000	-10611.09980163949	-9843.690067727803	-767.4097339116869	-9843.690067727803	1568.408732580661	2.6148975318699774	6.767079027959713E-5	0.47143662329388225	6.169079246641115E-5	1.0593425441603048E-9	0.5034113788354542	-719.7300415301333	4725.984852660206	6957.960683309207	2313.482100950563	8267.83817038786	533.7377809229572	15	17	27	3	19	0.18258353407933095	0.31004940634198924	0.3067360316487213	0.20063102792995843	
1690000	-10616.901112758223	-9837.446364697844	-779.4547480603795	-9837.446364697844	1501.6880710070345	2.6605961151820368	6.115773543967903E-5	0.43669059537271243	5.6132788314030255E-5	7.275909546918665E-10	0.4723110547005126	-730.0774536352105	6756.064644965903	32634.74371122991	4380.7148789399025	1917.5999778858338	786.4920086551064	20	7	23	14	17	0.2025489646074036	0.3053838031642422	0.2912656427185667	0.20080158950978746	
1700000	-10651.726372927282	-9850.154747592691	-801.5716253345909	-9850.154747592691	2286.9883875984206	2.5693416432101728	4.6856208043230606E-5	0.4834755807923404	4.2690070637860286E-5	5.502309346002611E-10	0.5100582576774382	-755.9368545080941	4284.652177834446	10063.242909474602	3294.5350161602732	1804.0317181751172	2064.4369662289687	8	20	30	22	1	0.18904323389014366	0.3053838031642422	0.2977978000658024	0.20777516287981163	
1710000	-10669.971437769404	-9845.94223068267	-824.0292070867342	-9845.94223068267	3152.4029942078178	2.5693416432101728	3.516914212500565E-5	0.5820482566346062	3.292534795148588E-5	4.804709065968482E-10	0.6406672336279725	-775.7018125924542	5187.360837847833	15652.304120896919	6598.51876013812	4394.678624950226	892.3261846214152	14	19	10	22	16	0.18904323389014366	0.3125095644258881	0.2906720388041565	0.20777516287981163	
1720000	-10666.914568250066	-9846.27674961758	-820.6378186324854	-9846.27674961758	2773.5052668380663	2.628897679747649	2.996416328806182E-5	0.6791093599213985	3.36192900822643E-5	5.173021741263076E-10	0.7045653051877845	-771.5758437724803	10928.83058990788	8694.731850727472	16260.318606095461	2699.896504708137	1474.8678687868799	3	11	22	29	16	0.18904323389014366	0.3246939723332499	0.2906720388041565	0.19559075497244985	
1730000	-10698.647841358583	-9852.220046975879	-846.4277943827029	-9852.220046975879	2868.8716289982776	2.791406872309152	2.56955174466341E-5	0.5475131995283583	2.7311022004635276E-5	2.31472383953255E-10	0.5718796718613303	-795.4574979457067	14460.101250864103	19789.069260687716	18862.347357665243	8337.389416147687	2069.0704437748586	31	2	7	11	30	0.18904323389014366	0.3246939723332499	0.2906720388041565	0.19559075497244985	
1740000	-10695.052227674727	-9831.779334168545	-863.2728935061818	-9831.779334168545	3174.7552383256257	2.652248003161141	2.219512549040176E-5	0.6435732775001879	2.1140609623563186E-5	1.5143026507362968E-10	0.6090228092211555	-811.6240202832197	11341.486396527132	14476.59822944093	28372.43060143585	7477.609610512462	3102.0289886437117	2	3	30	12	34	0.18904323389014366	0.3118506315533438	0.2906720388041565	0.20843409575235597	
1750000	-10701.304586770475	-9847.502348834782	-853.8022379356927	-9847.502348834782	2814.3312414595284	2.51162898621777	2.617140561853699E-5	0.674948064854948	2.582966374576738E-5	2.2198273768715E-10	0.5839137870271431	-804.2176621765682	15968.19635500708	23012.00435471768	4734.075033880048	4669.385285210919	1305.5919053325536	24	9	5	29	14	0.1943110469330818	0.3092617221477048	0.30064308015495245	0.19578415076426087	
1760000	-10795.531165924807	-9829.356980261917	-966.1741856628913	-9829.356980261917	11242.854059248873	2.51162898621777	6.357917454149377E-6	0.5081233560933442	5.9844379190001E-6	9.333589843345485E-12	0.5132946427023373	-910.6302575223183	84671.25633587396	16982.874139028274	39451.17152142837	6190.920806679736	8198.618321806562	31	27	4	14	5	0.1934755932878414	0.3092617221477048	0.2942480779544729	0.20301460660998086	
1770000	-10836.924759441263	-9844.033323723319	-992.8914357179443	-9844.033323723319	13932.062776529545	2.51162898621777	5.002661376366847E-6	0.5046829021142808	4.770593814828193E-6	5.304171173938237E-12	0.5028764235346582	-936.6278538645053	134331.77324837085	83614.1039686502	18243.920657016304	15996.290925505835	5183.222371154635	35	2	9	32	3	0.17892662703587212	0.3092617221477048	0.30879704420644216	0.20301460660998086	
1780000	-10833.119658796295	-9848.954054054104	-984.1656047421914	-9848.954054054104	14481.686044465661	2.4045748146216064	4.455911717887639E-6	0.49769888371067805	4.4955651728887985E-6	5.405663554422807E-12	0.520911425529841	-930.4316771455493	123446.59691123966	43007.35241545241	19463.697721426397	6298.194974169107	969.5588803078972	31	3	33	11	3	0.200006402512583	0.3092617221477048	0.30879704420644216	0.18193483113326997	
1790000	-10803.758538912181	-9832.996079717239	-970.7624591949422	-9832.996079717239	12299.568566201047	2.4045748146216064	5.593976696190928E-6	0.44556608775153733	5.755636800255129E-6	6.659079353384198E-12	0.4774828363174086	-916.122795293927	124449.58373396334	16656.783709805033	14498.891802713088	14945.486847562423	10451.069904778216	33	37	6	1	4	0.200006402512583	0.3003559684335878	0.30879704420644216	0.19084058484738695	
1800000	-10690.169085300939	-9841.878159271895	-848.2909260290439	-9841.878159271895	2656.8127040123527	2.405129987203795	1.8798801802080705E-5	0.5887069918491682	1.9226519524147777E-5	1.1717807514890806E-10	0.5715699279597827	-800.2760270022668	31632.47901996454	2923.8211620047423	1162.6904750853928	3948.77834841037	212.00144231137057	32	5	7	34	3	0.19223835880827075	0.29600261236795616	0.30879704420644216	0.20296198461733087	
1810000	-10673.465919594013	-9865.762052056814	-807.7038675371988	-9865.762052056814	1641.3743265941516	2.851384330641724	3.712899781893081E-5	0.47380918022211505	3.781362397796366E-5	2.8696108961810773E-10	0.46589559990354085	-761.0689827635174	16131.19397079631	1809.4535380147795	2825.6238142757948	3459.283065473684	3347.7374672197725	32	16	4	28	1	0.19223835880827075	0.31142956480905937	0.30879704420644216	0.1875350321762277	
1820000	-10623.899327573907	-9827.147262321114	-796.7520652527936	-9827.147262321114	1530.710144896099	2.7487724296095686	4.082994848285955E-5	0.6114303451959889	4.218690104074716E-5	7.480661391449419E-10	0.6447978679900666	-751.2076467614822	12807.205649640475	2117.6232383716615	4652.7383978899115	1797.261603669028	83.39824466459542	34	8	7	29	3	0.18114726913282195	0.31142956480905937	0.30879704420644216	0.1986261218516765	
1830000	-10603.635764909483	-9838.5084328571	-765.1273320523841	-9838.5084328571	862.7583062710203	2.443248828691603	5.634621046709155E-5	0.6246405280149497	6.18067039348895E-5	1.213508602903477E-9	0.6120781159221211	-722.6011751971425	6344.926826658874	1341.1488696501099	2277.7260189274916	1510.0350687547707	36.12556984938828	31	5	23	19	3	0.19205114275465468	0.2940349094005567	0.30879704420644216	0.20511690363834642	
1840000	-10597.45021819706	-9851.804070872091	-745.6461473249685	-9851.804070872091	588.9055457737711	2.443248828691603	7.847230487308381E-5	0.5142075966024385	8.306431815236604E-5	1.3706307845934535E-9	0.4811047273452879	-703.0639477830975	5809.230313556675	6206.613583022493	1885.5417733707131	1240.5257887958774	38.63539625578454	11	22	24	21	3	0.19205114275465468	0.30071812370903117	0.3021138298979677	0.20511690363834642	
1850000	-10609.363060427924	-9862.168151945332	-747.1949084825928	-9862.168151945332	865.3836324366467	2.589026725522215	6.6673472003191E-5	0.4664785003464089	6.998982282131405E-5	1.0530270543427864E-9	0.4883380513607415	-702.9835714770071	2521.057531815656	10480.97883480128	1178.048579304874	1211.8697550606905	176.9222656633626	11	22	28	17	3	0.19401428947497354	0.30071812370903117	0.3001506831776488	0.20511690363834642	
1860000	-10638.472757783724	-9839.17441366642	-799.2983441173037	-9839.17441366642	1554.4801312571142	2.5327595161742367	3.9180283382674735E-5	0.4264969897788718	4.3135874166475093E-5	3.3102403401211023E-10	0.4555189155985492	-753.470717622489	6404.2022551574655	12312.599277674608	2507.2435051552275	2707.69267350839	1182.7477890682987	5	27	21	9	19	0.19401428947497354	0.30084477347735356	0.30002403340932643	0.20511690363834642	
1870000	-10579.247156143441	-9847.502841555359	-731.7443145880819	-9847.502841555359	662.5033576510843	2.6118925507515667	8.326664657647538E-5	0.45568477043685807	8.378997871761914E-5	1.5782759560038562E-9	0.4909420062487604	-686.4510342964754	3589.3808522611794	12354.767871106094	4194.409439444554	887.2491235846716	651.8361044243632	22	6	6	46	1	0.19401428947497354	0.3104600969721575	0.30002403340932643	0.19550158014354252	
1880000	-10569.918462034231	-9833.524389896771	-736.3940721374595	-9833.524389896771	746.0313068069221	2.6118925507515667	9.113645742909856E-5	0.5393579215436748	8.76418087024028E-5	2.168922189965527E-9	0.5431847170158296	-691.5740402578059	3033.278071611867	10306.88175008914	4192.300222974023	961.8678630711801	347.53050647917297	20	11	3	43	4	0.18327063849838449	0.3060570347017986	0.3154739996997089	0.19519832710010795	
1890000	-10607.63802989411	-9850.074812079756	-757.5632178143526	-9850.074812079756	896.2966728788135	2.6796368214569437	7.962578273974652E-5	0.5288278931991204	7.658347193252716E-5	2.0772907617324616E-9	0.5744948402593684	-713.0926237241979	3378.7535710731768	6563.9257346212125	5650.686559844622	1317.0487804954405	847.5498906663146	22	9	8	38	4	0.19481856124849364	0.3060570347017986	0.3036622643361058	0.19546213971360188	
1900000	-10579.772517508452	-9851.138729781369	-728.6337877270838	-9851.138729781369	728.1310006787153	2.6209255654960186	7.905506938055526E-5	0.4838202639275113	7.865910786892318E-5	1.497259917381586E-9	0.5257576256047028	-679.6966113352605	7387.398423790984	24221.754633672066	23208.85189940753	1031.0616266462155	8.045395194492654	25	2	1	50	3	0.19481856124849364	0.3060570347017986	0.3036622643361058	0.19546213971360188	
1910000	-10534.321598601371	-9834.884427999368	-699.4371706020023	-9834.884427999368	613.5638032098799	2.5089137286752297	9.902856057717116E-5	0.45190519003910473	9.958272856855502E-5	2.6778503535872113E-9	0.5065677303736402	-655.588606281605	3289.5479070577017	14439.103099561617	747.6053672579828	673.5553604550743	8.124331638448046	23	6	28	21	3	0.19481856124849364	0.3060570347017986	0.2939305141780309	0.2051938898716768	
1920000	-10588.11054993659	-9850.203132679822	-737.9074172567664	-9850.203132679822	773.1643982836604	2.594339387715951	7.377023381174731E-5	0.528188862069206	7.71201184874158E-5	2.1069606410733122E-9	0.6092130000378206	-692.4106215116972	5199.34429034815	18866.695425020775	1314.2015868695776	1050.6782462285894	9.62893113366677	23	10	28	18	2	0.19908693679606612	0.3003770124410449	0.2996105364387846	0.20092551432410433	
1930000	-10540.786319277733	-9824.269430902452	-716.5168883752815	-9824.269430902452	641.0934418694816	2.594339387715951	8.374062818779118E-5	0.6586794162825691	8.624363045672262E-5	5.268217986052928E-9	0.799760975580899	-665.9861359243432	3687.8239498658395	33597.012871005754	1140.694126840961	679.5452306193205	30.55748193118818	25	3	5	45	3	0.19908693679606612	0.3003770124410449	0.2996105364387846	0.20092551432410433	
1940000	-10580.819452779317	-9819.332229718235	-761.4872230610817	-9819.332229718235	1162.0357263326105	2.865423176456325	4.466570889765142E-5	0.631808840676057	4.709781721067738E-5	1.0692217278869535E-9	0.691790504384861	-712.0673609391883	8060.539153607871	35683.626592028304	1366.828469655132	1786.5631602040232	214.39671587840698	23	5	26	24	3	0.19822905757603831	0.3003770124410449	0.3004684156588124	0.20092551432410433	
1950000	-10590.394357755054	-9841.878783628756	-748.515574126299	-9841.878783628756	1009.4838233660023	2.3230248031293326	5.38534077541056E-5	0.6542056468637845	5.764552726949334E-5	1.5949870838250712E-9	0.7396904968952341	-700.4595089710201	8233.02544854332	29156.87486398125	441.01369869653	1212.1037430489048	36.8940829185799	20	9	16	33	3	0.19822905757603831	0.31265117122781044	0.3004684156588124	0.18865135553733878	
1960000	-10583.067686366925	-9830.222363724846	-752.8453226420795	-9830.222363724846	975.3560814854355	2.504865078662175	5.9782022555380935E-5	0.6675346051627935	6.418754384728307E-5	1.717151286673347E-9	0.6966578069484698	-704.5862096677876	10299.736384032298	33915.52496895164	1137.6296494734577	1478.352224876158	79.11463496811847	21	7	4	47	2	0.19822905757603831	0.31265117122781044	0.3004684156588124	0.18865135553733878	
1970000	-10562.330768554824	-9825.058216314153	-737.2725522406713	-9825.058216314153	830.2033359466388	2.777530243952054	6.859744823999393E-5	0.6238084466856617	7.170844421955137E-5	2.4293754315243804E-9	0.7125597548301374	-689.6946232894963	5986.693991154661	7126.804630306775	21122.2628858947	952.2196391582678	6.623934287704747	22	6	1	49	3	0.1982920038438482	0.31298727579777874	0.3004684156588124	0.18825230469956059	
1980000	-10604.772787432954	-9830.435286474527	-774.337500958427	-9830.435286474527	1233.130145098687	2.5284113783095115	4.86487273332445E-5	0.5871869122626969	4.8942235229497705E-5	7.77637944020706E-10	0.5988596812169034	-728.9458947237257	4437.93173405631	10625.144912171654	1437.328246963338	2390.470985152021	23.852880849717785	7	27	16	28	3	0.19900401166172133	0.31298727579777874	0.2956746202633325	0.19233409227716733	
1990000	-10581.983635058868	-9845.064169310483	-736.9194657483853	-9845.064169310483	728.0167663451742	2.690604393050915	6.993978712212371E-5	0.6742079651271956	7.563249895801297E-5	2.3202395403958186E-9	0.6518509589092866	-690.5819757306184	1482.6180166695742	6907.150354891759	10203.272191228454	924.3986307553257	169.5986016217437	7	19	9	44	2	0.19900401166172133	0.31298727579777874	0.2956746202633325	0.19233409227716733	
2000000	-10590.652932882427	-9855.301656669879	-735.3512762125484	-9855.301656669879	643.4149437718474	2.3844355009078977	8.587585408007069E-5	0.6814850782153625	9.231370496245826E-5	4.085790073319494E-9	0.7222317923150443	-693.7494109293931	2390.267656439231	1643.9813254667058	3711.0289674313017	963.2414908756656	11.11702341479222	4	5	42	28	2	0.19900401166172133	0.31298727579777874	0.2956746202633325	0.19233409227716733	
2010000	-10585.912274852017	-9842.235259087818	-743.677015764198	-9842.235259087818	829.6831962439464	2.398986906849914	7.516650151400936E-5	0.5818361221376238	7.733587359750912E-5	2.2958944917537784E-9	0.5983779178620179	-699.1215108023868	3203.6440273202325	6972.854797992967	8397.149315374745	1046.719625505604	65.07823645820942	10	1	26	41	3	0.18625039924144057	0.31298727579777874	0.2956746202633325	0.20508770469744808	
2020000	-10607.960273071192	-9847.612069542784	-760.348203528408	-9847.612069542784	978.2019634975775	2.6010182163906466	6.30513988068819E-5	0.5016677319262483	6.367779597637942E-5	9.549030618612962E-10	0.49978143445308437	-714.6778483015921	2286.100678270258	7939.631924630209	10882.813802503511	1255.4009925084026	36.49422167951318	1	11	24	42	3	0.18625039924144057	0.2918716343444743	0.309764324260098	0.2121136421539871	
2030000	-10666.213302752652	-9845.201625691889	-821.0116770607635	-9845.201625691889	1954.8673420364257	2.6675757743255466	3.123561169160708E-5	0.6040535600902895	3.070964450537083E-5	3.661303133002574E-10	0.6513145253733675	-770.7095660052947	11348.152466907139	5498.745687573522	23527.11285576106	2609.8959481025067	71.80110830072631	17	9	14	38	3	0.1883919956552588	0.28973003793065605	0.32196433345912795	0.19991363295495712	
2040000	-10669.741148963561	-9853.347154924102	-816.3939940394594	-9853.347154924102	1651.745881740408	2.8458724289943773	3.485124385518582E-5	0.5242646783415069	3.630220456178302E-5	3.138851390235802E-10	0.5224958220453298	-768.1126749527286	16319.558793383309	9644.563906350993	16030.277796286491	2012.7413538252733	132.98389727102418	14	22	5	38	2	0.19975260247252657	0.2960427233849523	0.30429104118756395	0.19991363295495712	
2050000	-10718.516884015497	-9851.744017298648	-866.7728667168482	-9851.744017298648	3418.566041797794	2.443186417943754	1.9928372176317132E-5	0.5338575661064981	1.9664439967830218E-5	1.1743432445573833E-10	0.5518098753940951	-816.5029255438494	27178.203146936583	17721.675993993547	21747.711114142385	3353.496366574909	241.45653534571392	4	36	5	33	3	0.19975260247252657	0.2952588774005989	0.30484167696125347	0.200146843165621	
2060000	-10762.700257888117	-9839.832178776935	-922.8680791111816	-9839.832178776935	6633.888167816979	2.443186417943754	1.0974512604174675E-5	0.5201290233768157	1.0915715488005483E-5	3.1367264535855874E-11	0.5283415933229365	-868.5028890726276	38491.706183969494	67347.25759130683	22289.272884394893	8608.704005978792	6743.110333414504	21	3	22	28	7	0.19975260247252657	0.2952588774005989	0.30484167696125347	0.200146843165621	
2070000	-10607.678157041117	-9830.921256858514	-776.7569001826035	-9830.921256858514	1018.4008303084747	2.443186417943754	6.373334362335463E-5	0.514783377006845	6.097653015721716E-5	1.2155982060483881E-9	0.5777790219394957	-732.2509231316744	6049.620948952944	8135.648570866503	3762.959676781243	2123.428108383275	66.19194595507955	2	22	18	36	3	0.18739186503430744	0.30761961483881806	0.3125925696832315	0.19239595044364297	
2080000	-10590.556921098534	-9844.376390723848	-746.1805303746869	-9844.376390723848	805.6171509405364	2.537115170206119	8.039980005531456E-5	0.44489017828376326	7.623564388101909E-5	1.4971697089238594E-9	0.5155963861203631	-704.3725959794776	4105.4730865228385	6562.783163110592	1750.247098279585	988.2153532779067	9.91964447364187	11	25	15	27	3	0.19871904127256898	0.29674081713387523	0.31214419114991276	0.19239595044364297	
2090000	-10644.92932595827	-9864.446243044573	-780.4830829136972	-9864.446243044573	1348.1008013925423	2.537115170206119	6.082475060307636E-5	0.48362898540461763	5.772240241659729E-5	7.851356672529029E-10	0.491359392625665	-736.195316949341	5121.622563892716	6397.906724834798	5090.491838498992	1924.0947446298485	396.8223140477738	12	23	14	29	3	0.1900541414964672	0.2947971781164987	0.3182855076205017	0.19686317276653237	
2100000	-10606.350303668069	-9822.371311770376	-783.9789918976936	-9822.371311770376	1525.501841980676	2.766007459326217	5.93869937333609E-5	0.48863551538385075	5.617946726266354E-5	7.731904727400053E-10	0.5062130527813195	-737.2889362742521	7070.391360472876	6309.171435323248	9113.983966354777	3693.8986005996817	1184.8736020067042	33	6	2	5	35	0.18914711949915924	0.3099522214045628	0.30403748632974553	0.19686317276653237	
2110000	-10638.289405046333	-9825.46176145543	-812.827643590903	-9825.46176145543	2785.024529546902	2.8451831150373637	3.7595360614826745E-5	0.6158318668712074	3.538141103187108E-5	7.285822230075863E-10	0.7229814342601948	-765.5821440296811	11273.847472116404	13054.800719737377	2287.881802333896	2684.7834595606555	1837.2164491984056	30	6	3	38	4	0.18786917711213605	0.29032756584817915	0.3249400842731524	0.19686317276653237	
2120000	-10609.577435540185	-9850.240470204919	-759.3369653352656	-9850.240470204919	1486.3388665887321	2.4284168545132094	5.986211610280013E-5	0.6112812339924037	6.198266061185613E-5	1.7101854173832267E-9	0.6503971488336329	-716.7901114031197	9056.71520440092	633.9829133173305	1609.18105975751	984.4682542845958	256.6423143309531	36	7	8	27	3	0.18786917711213605	0.2959010431639239	0.31936660695740765	0.19686317276653237	
2130000	-10638.132317052536	-9844.069583096414	-794.0627339561213	-9844.069583096414	2156.3407650635736	2.6527508396467816	4.6696439237965405E-5	0.49319881020090733	4.475207969828636E-5	6.514374295115429E-10	0.5499860704537701	-747.9846381260148	10276.233107656943	5371.107405438262	1723.884345113745	324.83403056520774	1609.2009119917007	34	20	9	6	12	0.20141609959182813	0.30304827923400945	0.29867244840763	0.19686317276653237	
2140000	-10602.394022193515	-9828.97392153496	-773.4201006585561	-9828.97392153496	2090.7819483190374	2.5693965568272485	5.510450913686772E-5	0.45373851549239635	5.293301078028984E-5	6.524148378121941E-10	0.4634895315504901	-730.861950743239	6576.564482007061	2072.8530380640123	2186.5914303919612	389.2541445039803	979.6917362654831	34	21	5	7	14	0.19543484111138043	0.3048400067362326	0.30465370688807775	0.19507144526430917	
2150000	-10610.988381838126	-9840.836040441576	-770.1523413965492	-9840.836040441576	1535.814272475694	2.376367129881042	5.480107829621974E-5	0.46923905292889156	5.8291996338104876E-5	7.904591233836639E-10	0.4999421318448026	-727.951680154675	9082.093220074583	742.3958385278116	1709.7070857379592	646.9009183467267	699.2439501693259	39	6	11	18	7	0.19543484111138043	0.3172103625016565	0.29105820072002075	0.1962965956669423	
2160000	-10622.515420110987	-9852.655463934334	-769.8599561766537	-9852.655463934334	1239.1610659360397	2.6924234127268534	5.035572113327697E-5	0.5465494762721211	5.7179567162201314E-5	8.314354226509918E-10	0.567407712318657	-724.9834461474923	3617.233436273371	7676.67243418237	5391.822715531525	1202.2658237554335	982.5773224412517	5	30	8	12	26	0.21471020897169088	0.31106857000948995	0.29105820072002075	0.1831630202987984	
2170000	-10603.66836558404	-9822.048926232017	-781.619439352024	-9822.048926232017	1325.0802850355553	2.5405011373793807	5.0068923863750695E-5	0.6220166557098481	5.333588199831008E-5	1.2031648708681155E-9	0.6502880917043196	-735.9568090149788	4519.347700788354	8172.203330041782	4857.8871842260105	2529.4663531973306	960.3857321339273	4	32	15	1	29	0.19668333608456273	0.30782805679649056	0.29429871393302015	0.20118989318592656	
2180000	-10666.56923355504	-9844.770326239488	-821.7989073155513	-9844.770326239488	2471.985689233235	2.5405011373793807	2.8574010552045272E-5	0.53667460845915	2.9819253168869143E-5	1.887086081914243E-10	0.481259308505186	-774.724407023676	21838.658850063166	13593.12614829939	4018.4508085655784	2376.582672426625	212.67035985430965	2	28	27	21	3	0.19840017408307684	0.28910510125472816	0.31302166947478255	0.19947305518741246	
2190000	-10585.965603058725	-9840.846700862206	-745.1189021965185	-9840.846700862206	917.9332584316708	2.5405011373793807	7.926929768034221E-5	0.42395605597785624	8.143940057078018E-5	1.1687311395519645E-9	0.42662633540624356	-702.9995567220403	6671.335276024837	4305.504049639253	1130.3889837783668	773.0694073473558	1057.9191533279961	39	10	1	26	5	0.19840017408307684	0.28910510125472816	0.31302166947478255	0.19947305518741246	
2200000	-10559.249680416571	-9847.71259681541	-711.5370836011609	-9847.71259681541	524.7770751760079	2.7954689213977177	1.2578714931219765E-4	0.4451020289556266	1.2959118074729135E-4	3.4442602679563254E-9	0.48885083594751266	-674.2177844030216	4508.232760672704	2025.127887851066	420.19432948047046	247.47270410923582	101.25202716255959	42	11	22	5	1	0.19244497192781923	0.28910510125472816	0.31302166947478255	0.20542825734267006	
2210000	-10644.673188704075	-9857.506859134435	-787.1663295696397	-9857.506859134435	1550.0664397051585	2.658711342426118	5.0068871588265654E-5	0.4420192187657447	4.8926255073350956E-5	5.046395205366179E-10	0.4606989174080013	-743.4235762866925	8838.162776625923	983.9043041173857	2124.6139132650273	795.0088997195322	1655.7758379588608	47	16	3	4	11	0.19244497192781923	0.28910510125472816	0.31302166947478255	0.20542825734267006	
2220000	-10646.42846889429	-9865.472390379473	-780.9560785148176	-9865.472390379473	1417.5185791710119	2.4552007558265054	5.325181860867996E-5	0.3881974218192883	5.119758827826625E-5	4.208292232100927E-10	0.39029923740519645	-739.3704257166917	9226.009135908307	8109.272260290987	1671.9352902541648	182.02456865297486	213.39978618424985	11	35	32	2	1	0.19244497192781923	0.28910510125472816	0.31302166947478255	0.20542825734267006	
2230000	-10659.858855980643	-9847.12198881132	-812.736867169324	-9847.12198881132	1856.5763995886625	2.767668528390795	3.5721166755074314E-5	0.435132999913027	3.791642174900228E-5	2.590515187650469E-10	0.449030495744449	-763.5695041163793	9336.79859491283	13129.54238211458	1226.556511266851	3006.493776666123	8132.267035190054	7	40	32	1	1	0.1858912306794093	0.2975348764904088	0.3037320143900124	0.21284187844016958	
2240000	-10614.244876393812	-9834.506795956231	-779.7380804375812	-9834.506795956231	1616.4616922151504	2.5397257704263194	5.419942118874038E-5	0.6034026183067507	5.24282465807219E-5	1.00337104088938E-9	0.607678521683657	-735.5789234277061	2155.821923725854	8196.343617249871	1074.4585597182656	1064.4269046997892	841.6626252708944	7	40	23	8	3	0.18629477792448662	0.30590860190145286	0.3037320143900124	0.20406460578404817	
2250000	-10656.459073483906	-9852.821631153147	-803.637442330759	-9852.821631153147	1727.425191674471	2.6676535673417385	4.47876990988754E-5	0.4243477601024625	4.573065561101757E-5	4.801990599358068E-10	0.48916569248972447	-758.987248271401	9979.46233788467	5302.5181362401145	2733.7577124949266	2123.921250762438	1509.8855313083095	27	23	4	15	12	0.19950812618715086	0.2926952536387886	0.3095937577855464	0.1982028623885142	
2260000	-10640.915068181957	-9842.530337353384	-798.3847308285738	-9842.530337353384	1600.609770198855	2.6684810225351816	4.4398351172823504E-5	0.4584654356404444	4.595103602440372E-5	4.614591271868251E-10	0.49194850002128415	-753.8889446184896	6427.375682963665	6280.821669593914	4780.035270980917	1364.8481223992922	1126.4649944411879	13	40	4	1	23	0.17813811544432862	0.30360735084708246	0.32005167132007484	0.1982028623885142	
2270000	-10642.725123360215	-9841.832308146351	-800.8928152138632	-9841.832308146351	1357.6696098128666	2.540892142207432	4.1568744233688205E-5	0.4838953112572331	4.662439089800664E-5	4.713417637605771E-10	0.5324883635421271	-754.1245777304068	7381.21099248257	7317.571150694862	6675.666322802221	5459.207341590567	1127.557046910609	14	6	10	21	30	0.19035670483495487	0.2992559796090061	0.3197270544679642	0.19066026108807502	
2280000	-10630.662777327974	-9833.02255272315	-797.6402246048244	-9833.02255272315	1390.2413370374938	2.468156624989818	3.73172427904515E-5	0.47372428712071213	4.132843724670182E-5	3.803739700169589E-10	0.5001890278796568	-748.7545141786737	2883.0549541355185	8987.488404648388	17039.601055790583	6907.380912077179	1333.1068256293713	6	32	4	4	35	0.19035670483495487	0.2992559796090061	0.2999547916382151	0.21043252391782413	
2290000	-10685.659481657125	-9860.925860216701	-824.7336214404237	-9860.925860216701	1530.5255718041096	2.6503275838683416	3.218207877894345E-5	0.541508977555113	3.49669955544896E-5	4.2653902704698535E-10	0.6273299432641395	-774.2946678544587	13571.926877673592	15866.018586534276	10706.994540028638	11864.660345965494	1926.953770051376	5	23	6	9	38	0.19724392157602386	0.328838257761632	0.2930675748971461	0.1808502457651982	
2300000	-10710.594454604618	-9853.747572665909	-856.8468819387094	-9853.747572665909	2295.6487211348317	2.7669477081297753	1.780158479058001E-5	0.6071085626713365	2.306472179227255E-5	1.7150707462440433E-10	0.6283052809268233	-802.9109122586938	12452.75978122963	40999.223787786636	15472.771160033053	16552.477150731833	2087.0149763579743	16	7	19	1	38	0.1818357732845092	0.2961551937609155	0.3285870072752642	0.19342202567931127	
2310000	-10735.723518090548	-9848.02243846119	-887.7010796293581	-9848.02243846119	3023.333823014467	2.651904485588159	1.4797096117681694E-5	0.5446349130727886	1.6536015321097458E-5	7.045607071138183E-11	0.5677105541139478	-834.5683263794297	29985.99999039294	24107.56894852545	21153.87291819349	17065.622970176362	4443.512860159975	20	8	6	12	35	0.19966488648308733	0.2961551937609155	0.310757894076686	0.19342202567931127	
2320000	-10752.268265955543	-9844.668818786547	-907.599447168995	-9844.668818786547	4521.025483356497	2.8174178704611257	1.0973624463970349E-5	0.5611327447266484	1.1578776744380031E-5	3.795482070416115E-11	0.5940288163119742	-852.3391565578612	28429.952347318427	53755.34620108263	5372.763528635463	16944.097882699658	5019.345700431762	17	16	7	9	32	0.19966488648308733	0.2961551937609155	0.310757894076686	0.19342202567931127	
2330000	-10706.105615262819	-9818.535053191035	-887.5705620717838	-9818.535053191035	3655.6867888935917	2.8174178704611257	1.462757620844441E-5	0.643623485918459	1.5564188887396147E-5	8.906428430038006E-11	0.6637637576102623	-834.5109965775847	34605.09658656216	57101.36034351114	14415.84913131376	3958.8886746844764	3155.674519278387	24	9	16	13	19	0.19326794012394835	0.3047673610952183	0.3085426731015222	0.19342202567931127	
2340000	-10721.183056647602	-9846.0656177943	-875.1174388533024	-9846.0656177943	2576.097787890558	2.855166953412263	1.730537634874417E-5	0.5359971866713642	1.837379419744481E-5	9.016823255836647E-11	0.5544208248605458	-824.4698529703065	13177.855831276112	24841.904834528	23794.405460161266	4254.33115665394	353.3782663725757	5	29	10	34	3	0.19326794012394835	0.3047673610952183	0.2947590748218386	0.2072056239589949	
2350000	-10726.166451289133	-9842.010206861036	-884.1562444280979	-9842.010206861036	3065.899740078086	2.7193585981712936	1.4064429080882136E-5	0.4796961699619995	1.5242055206404151E-5	5.954796150813888E-11	0.5328238502078099	-832.5809754380319	27331.67905466876	57443.266860236785	5139.5144350322735	4154.5063196851415	2243.221150472001	15	23	6	28	9	0.1984909495998973	0.3047673610952183	0.2947590748218386	0.20198261448304594	
2360000	-10674.219546092858	-9839.673117261731	-834.5464288311265	-9839.673117261731	2818.313923838524	2.559726258676768	2.7088150610470725E-5	0.49471177635681657	2.764346199894191E-5	2.3632324378187847E-10	0.5556868784543043	-785.3751611609433	15767.677300557665	24687.807308114145	5805.043520337683	4109.4936694436465	1916.2976942145133	20	11	2	18	30	0.2011192051942401	0.3047673610952183	0.2947590748218386	0.19935435888870315	
2370000	-10592.235878281946	-9844.802091274723	-747.4337870072226	-9844.802091274723	850.2644825540609	2.5322834250723383	7.122052505070606E-5	0.5489997689455027	7.591266185459438E-5	2.0775228449060627E-9	0.6286620905758348	-702.8324439766051	4367.802615785596	7465.2574385658245	3118.1236482789213	1169.9127201890215	1596.5584933175762	19	10	11	27	14	0.19852370884945764	0.29056513941795375	0.3115567928438856	0.19935435888870315	
2380000	-10585.31863965873	-9854.694931078759	-730.623708579972	-9854.694931078759	736.5517757922677	2.5322834250723383	8.780522124594628E-5	0.5560299668525823	1.0004447344968917E-4	2.9998319441526315E-9	0.6043345963126718	-686.7275526707132	3899.4773770055544	6784.804662285601	4203.678438928849	954.9448250659715	742.2884508134964	20	14	5	15	27	0.19610857246243643	0.2927270311599354	0.3018302581302244	0.20933413824740393	
2390000	-10547.309618592102	-9852.26721038116	-695.0424082109416	-9852.26721038116	503.77623180357546	2.5322834250723383	1.249398118885769E-4	0.5015322744501486	1.4325997862040386E-4	5.5078004626322975E-9	0.561292210658257	-656.5578616300992	2450.338440952922	2769.1109032242775	770.0981068308364	530.4487147459204	82.79208100688601	14	23	22	19	3	0.1996958799007901	0.2927270311599354	0.3018302581302244	0.20574683080905026	
2400000	-10548.248664126304	-9835.991922338837	-712.2567417874677	-9835.991922338837	626.6107157441342	2.444465491752046	1.0690539712297496E-4	0.5385518670529256	1.1562608618150556E-4	4.007145628743057E-9	0.5893332187720257	-667.7636733860552	2912.8921773267484	10601.981181097908	2772.131839649794	614.878424616829	568.9535100926253	23	9	5	39	5	0.19581996488197673	0.2966029461787488	0.3018302581302244	0.20574683080905026	
2410000	-10561.757572845036	-9839.596350045746	-722.16122279929	-9839.596350045746	620.7564460697462	2.659553274992131	8.51993714350258E-5	0.501448761856197	9.394925195447876E-5	2.3515532276138643E-9	0.5453977735213675	-679.9065100001075	4528.45323235805	9234.7815836928	845.6261392047511	764.8675458337955	36.95564024554463	13	20	3	42	3	0.1858062339574435	0.2982620980321745	0.31400174044354434	0.20192992756683784	
2420000	-10599.661951394328	-9850.37047307406	-749.2914783202683	-9850.37047307406	798.0418171577555	2.4537259493539003	6.735307006621182E-5	0.4969814373619875	7.59769583707945E-5	1.5559239628979894E-9	0.563562109578596	-704.64837075891	2276.6312375470043	6232.80377515672	502.88172942075664	1911.8857209916384	606.1607316669738	5	32	21	8	15	0.18620036982138166	0.30265193354259196	0.31400174044354434	0.19714595619248224	
2430000	-10601.252990685114	-9826.436504334844	-774.8164863502699	-9826.436504334844	1043.8634671324496	2.3347677425374918	5.498896455324866E-5	0.6060592844816246	6.091033612494696E-5	1.312584178394615E-9	0.6377520390871625	-731.1571379100902	4052.645465894382	8748.623700907674	3898.6333643782073	763.1477503286353	152.6823446113471	14	29	8	27	3	0.18620036982138166	0.30265193354259196	0.31400174044354434	0.19714595619248224	
2440000	-10585.579837618652	-9835.969183550893	-749.6106540677584	-9835.969183550893	934.7110857666862	2.462441302671269	6.831316513530785E-5	0.5250201123497791	7.359457881928347E-5	1.3982385851289466E-9	0.5304120725427511	-704.4495932184087	7882.352040997537	5622.995678170301	926.0978274748227	2817.251595412896	151.98056520843735	8	27	41	2	3	0.1875944768322427	0.3012578265317309	0.31400174044354434	0.19714595619248224	
2450000	-10621.468866450774	-9846.521286660342	-774.9475797904327	-9846.521286660342	1100.1653919299602	2.462441302671269	5.43667116322644E-5	0.4610741182533806	5.8243320303474226E-5	6.79505267857241E-10	0.47623542044291284	-731.3765429283119	6960.534745399901	6727.852666001397	2490.259844895085	1839.3299143043444	78.19765365224207	3	33	25	17	3	0.20025079094565418	0.2904638702140283	0.308321433942124	0.20096390489819377	
2460000	-10556.991714335016	-9857.308453165124	-699.6832611698921	-9857.308453165124	490.2960155221112	2.4054139388158338	1.1327346895069133E-4	0.4852130693447587	1.2462118751897607E-4	4.39244885178727E-9	0.5833420512644847	-660.4824160618936	5545.47465979066	3740.410999692646	564.5823788629102	418.81770977794974	50.61195428382595	5	30	42	1	3	0.20025079094565418	0.28532818443250296	0.30895880737733267	0.20546221724451047	
2470000	-10507.056590677948	-9835.195071504577	-671.861519173371	-9835.195071504577	339.4801538067803	2.5181384423802573	1.5898877954633877E-4	0.44862408097569045	1.7417658763269856E-4	6.9157039416022205E-9	0.5157632248230187	-632.8130466351897	975.7694967387546	3128.1655509497323	523.2538274846669	725.0708170954674	34.001269823986725	5	31	41	1	3	0.20025079094565418	0.28532818443250296	0.3069652765555019	0.20745574806634123	
2480000	-10560.462364963818	-9868.809878629301	-691.6524863345159	-9868.809878629301	396.5837570619371	2.515355655583221	1.3846712494530443E-4	0.41537659420177725	1.496027822793302E-4	4.872188899637527E-9	0.49398210127316855	-650.5269617247517	1223.228725343592	4212.710410256793	633.3821159356866	1224.3870036554854	17.51977466796345	6	32	26	14	3	0.1881881869135025	0.30100243986775777	0.2967822537321632	0.2140271194865768	
2490000	-10522.542801724187	-9836.062495752845	-686.480305971341	-9836.062495752845	368.3908328968586	2.7803649162404622	1.3882469653250603E-4	0.4712763373612648	1.489584745782276E-4	6.566868051304153E-9	0.556559920520617	-648.7098818305459	1498.4484833366919	3527.7719358232257	635.0386489979624	291.8828230356748	27.012610816469465	4	36	21	17	3	0.18449708223878492	0.3180946666716083	0.2967822537321632	0.20062599735744385	
2500000	-10570.777718294668	-9857.274176658819	-713.5035416358493	-9857.274176658819	615.1965945162224	2.443493322477489	1.0035039307719202E-4	0.5511091541333821	1.0895065273113532E-4	3.964611012297393E-9	0.6160548850439602	-673.0270106787951	6039.212770781698	2091.636196171831	1772.5519382620507	595.6058451549735	61.15783031121542	29	12	1	36	3	0.18449708223878492	0.30196235336038046	0.3102875573995863	0.20325300700124857	
2510000	-10512.820731420947	-9849.507651872467	-663.3130795484802	-9849.507651872467	411.3007165594374	2.6638338711874887	1.8499160756907127E-4	0.6550831903841454	1.9426349919409683E-4	1.819535839824467E-8	0.7458728239659482	-626.8747275241658	2939.1158070997085	1126.5012110154844	399.41371246787264	260.06741216855403	38.662157335754095	31	9	22	16	3	0.19428289259439738	0.30196235336038046	0.30050174704397387	0.20325300700124857	
2520000	-10505.240831967534	-9835.67536583775	-669.565466129784	-9835.67536583775	379.3188324513482	2.6133201780647095	1.8570115660993067E-4	0.5501629194440593	1.963676714279451E-4	1.5654883917021956E-8	0.6351810514689834	-629.9891468358127	619.0317947810588	2190.743019812036	673.4908164031517	1003.9157984022713	290.6672800138728	12	19	2	21	27	0.19428289259439738	0.3129125827921616	0.30050174704397387	0.19230277756946743	
2530000	-10493.017117334715	-9833.169682976486	-659.8474343582284	-9833.169682976486	275.27934664181277	2.7006195038743455	2.0315583369360049E-4	0.6223487302039449	2.3160168567670818E-4	2.3274864241172443E-8	0.6892915218998732	-618.6298357923492	2075.08544728633	4079.4522084434016	2604.57894594169	571.5132476244995	191.89813012778887	24	9	2	32	14	0.19428289259439738	0.3129125827921616	0.30050174704397387	0.19230277756946743	
2540000	-10519.154866277286	-9845.38471364971	-673.7701526275763	-9845.38471364971	303.1855309567002	2.6888725920754517	1.7288186406161615E-4	0.6035860843738166	1.8463944859014897E-4	1.4174690127137225E-8	0.6935261755323547	-629.7134496874461	1292.2213364634754	3967.3458649051704	7949.311171255769	767.1330120806172	353.5246378163751	5	18	10	12	36	0.19428289259439738	0.3088173083865697	0.3045970214495658	0.19230277756946743	
2550000	-10519.870123189992	-9839.515137415978	-680.3549857740137	-9839.515137415978	300.3699567025315	2.4212864964326437	1.7379023806398153E-4	0.6072456991023558	1.863095573840809E-4	1.2932120084393694E-8	0.6453242530682727	-637.9385249752003	1829.1908104581546	1709.7035589901054	3602.692934933901	2374.1837988334464	443.2556994513823	3	10	18	2	48	0.19428289259439738	0.2966159844507177	0.3045970214495658	0.20450410150531942	
2560000	-10520.070493346746	-9831.437416617178	-688.6330767295675	-9831.437416617178	368.66016255672446	2.4212864964326437	1.547581551998169E-4	0.6389129700214612	1.623462608332103E-4	1.3448718745530959E-8	0.7425220728948337	-647.9795764503244	1423.6978389235394	1783.3011948688786	3145.414249910716	537.0971511757944	489.9363256633838	11	9	21	10	30	0.1934736342642924	0.2966159844507177	0.30540627977967083	0.20450410150531942	
2570000	-10530.934916328331	-9851.777262932917	-679.1576533954137	-9851.777262932917	531.0483137753838	2.4212864964326437	1.7143486156989714E-4	0.5667630941263087	1.6389507057232696E-4	9.66607218155686E-9	0.6005223350368214	-634.5333482295173	2411.269007450728	5756.867336030966	5227.209937126343	2649.6049137116047	482.8655958523581	29	2	2	2	46	0.1934736342642924	0.28796913774002125	0.31405312649036726	0.20450410150531942	
2580000	-10532.687708214427	-9845.988997151018	-686.6987110634087	-9845.988997151018	545.3884979770232	2.4180336729854344	1.6727668926894216E-4	0.5579996747999859	1.6119496216953925E-4	9.3056403872044E-9	0.6016348669163781	-647.5360442641229	555.4611269710238	1376.3789651501763	2746.7326512680615	484.56334631309875	297.4903526178935	3	7	31	20	20	0.18632769557360673	0.3167088291687319	0.2924593737523423	0.20450410150531942	
2590000	-10521.688279402082	-9858.625144593896	-663.063134808186	-9858.625144593896	486.7834541857706	2.3802631701778485	1.7245494743874044E-4	0.5199726012491831	1.8509294521543629E-4	9.718420673838876E-9	0.5514399248295878	-621.1898002926868	1302.631474791236	3640.836967223207	4576.832607590087	583.1520712919878	331.4496288281766	16	10	6	23	26	0.18632769557360673	0.28652016570862154	0.3223479820185908	0.2048041566991813	
2600000	-10499.434038822224	-9840.59103807676	-658.8430007454651	-9840.59103807676	377.28484810106863	2.6496248817631245	1.8520964214687849E-4	0.5663540472922504	1.905468684560751E-4	9.666383880469664E-9	0.5439803750868076	-617.43953754047	2041.8557732906645	1951.020067378261	4295.789398954488	527.5733491204287	329.0643526564838	19	7	5	20	30	0.18632769557360673	0.30528100698689214	0.30358714074032017	0.2048041566991813	
2610000	-10518.765670620996	-9844.151960310866	-674.6137103101296	-9844.151960310866	417.31054284974357	2.59683745476693	1.6003707292783708E-4	0.5223859454784787	1.682107480731712E-4	7.975648727622267E-9	0.5675793978363716	-634.339137124929	527.637287531846	1738.2920258179668	2515.313704232685	1185.6093095732822	333.76780593365504	1	23	13	7	37	0.18544034609497606	0.2969409990365483	0.32069297878712033	0.19692567608135567	
2620000	-10521.784857255238	-9828.828869956991	-692.9559872982463	-9828.828869956991	365.6560425804945	2.785541866692139	1.3825478004960716E-4	0.5403218139592305	1.4997748967600895E-4	6.415018506505767E-9	0.5747277531055783	-651.4917981378869	1981.361836713462	1982.6763041321494	3708.764965093843	996.771445297103	417.81673271977064	2	9	32	4	34	0.18544034609497606	0.2969409990365483	0.32069297878712033	0.19692567608135567	
2630000	-10562.979344888763	-9858.732554241358	-704.2467906474047	-9858.732554241358	497.291799941594	2.7454543582504907	1.1479740504782681E-4	0.5237668911290266	1.215229288061932E-4	3.711035868090301E-9	0.5255212267186368	-661.5223697978514	4442.462261192904	2920.254051140634	3930.991929795724	375.37907380373736	641.5631292356898	19	3	24	21	14	0.18544034609497606	0.2969409990365483	0.3308189031883567	0.1867997516801193	
2640000	-10552.813424396914	-9834.132605539102	-718.6808188578126	-9834.132605539102	477.66436118026905	2.7454543582504907	9.647472756451104E-5	0.5013348160543025	1.1142960693161371E-4	3.1209024862591774E-9	0.5447739963258456	-675.6624009673528	3140.6525624277306	4974.777643752941	4278.047164555651	1011.8831100481399	592.0415393891085	23	12	8	1	37	0.18120782932372317	0.3094787595657983	0.3204542811644853	0.18885912994599355	
2650000	-10565.558306924668	-9838.914514299438	-726.6437926252287	-9838.914514299438	565.2300443127103	2.7454543582504907	8.80714177429154E-5	0.5091301265629057	9.584099491557942E-5	2.4009088412856074E-9	0.5514071724179314	-683.8264228965232	4812.578858740564	6466.519242013675	743.3892408744681	1397.6390486006392	13.242028942177903	40	1	26	11	3	0.1807704677982991	0.30360527257101566	0.3191925865662418	0.19643167306444378	
2660000	-10592.33618560218	-9840.44774035307	-751.888445249111	-9840.44774035307	717.04477568776	2.7454543582504907	5.663520764927832E-5	0.5004447148197554	6.611157139596871E-5	9.782441346798642E-10	0.5422198032412309	-711.1178450791417	7815.319378870115	1416.4024823564391	1656.1716047419225	692.7807442144787	8.91421996484909	39	13	12	14	3	0.2073550845114765	0.29509023278919927	0.3083456380877438	0.18920904461158083	
2670000	-10586.865055095917	-9839.452512727314	-747.4125423686044	-9839.452512727314	692.5112548431077	2.4063713454286693	6.951807772741681E-5	0.48664311719006204	7.80059562492119E-5	1.5366969491698278E-9	0.5467795145847367	-705.5580689981945	6110.380331937622	3780.835441831209	957.8480123901264	1414.39062904798	52.54111535801063	36	2	16	24	3	0.19839439891580324	0.2960026654045087	0.3192658785242988	0.18633705715538973	
2680000	-10578.593362107993	-9854.536569231921	-724.0567928760711	-9854.536569231921	539.7036742607042	2.335440409333798	9.257080057113823E-5	0.3920589961444506	1.0036191495693085E-4	1.7323765327724327E-9	0.42645252245019133	-682.4907470116025	6292.494284568727	4925.3143803597095	2956.3256667345386	737.1238620813865	30.316265806462074	7	25	13	33	3	0.19676725104974013	0.2960026654045087	0.3111787882458994	0.19605129529985216	
2690000	-10563.859930248118	-9842.663738538502	-721.1961917096153	-9842.663738538502	537.6683213082198	2.4072808312966707	8.008103133875353E-5	0.49103156069844844	9.208854248327886E-5	2.0606699169116076E-9	0.5514535561315342	-680.1879048093182	6293.627365781239	3911.927336831221	753.1757860086217	943.0587102271006	9.47051611848176	35	2	33	8	3	0.18405752239885717	0.2960026654045087	0.3111787882458994	0.20876102395073512	
2700000	-10522.536228995477	-9834.596562687013	-687.9396663084648	-9834.596562687013	427.644000969146	2.385821573181604	1.0000398819404146E-4	0.6766156754236435	1.2314376009828201E-4	6.065897053124505E-9	0.7146170392661023	-649.800560493681	4446.514949517453	307.2268639712523	597.4481589587442	447.95582029636876	14.929763661102294	35	24	18	1	3	0.202044925016191	0.2957332965094271	0.29346075452364717	0.20876102395073512	
2710000	-10531.54217237166	-9831.957461247981	-699.5847111236802	-9831.957461247981	477.1226624932683	2.7854335281659637	1.070177251930815E-4	0.5272721229381965	1.1167998832070251E-4	3.833505135256018E-9	0.6042708259170839	-659.3179549211479	3110.6759874279105	7780.514534614549	557.3283846627382	311.39882846496965	20.26498792225948	25	9	40	4	3	0.202044925016191	0.3036693565154338	0.29720764765953217	0.1970780708088434	
2720000	-10537.906263517647	-9820.432298870079	-717.4739646475679	-9820.432298870079	592.4205683045043	2.4239283956268154	8.45756991530767E-5	0.6151461707540927	9.19934995682618E-5	4.072213829095809E-9	0.7377355317047631	-675.5835896811393	3099.683925295943	7168.669939789793	486.2486259156926	758.5995933495419	36.86756261394642	9	29	23	17	3	0.1992217453638768	0.29800063911211294	0.2983529977201636	0.20442461780384705	
2730000	-10500.993726275423	-9829.392176537272	-671.6015497381505	-9829.392176537272	367.90149556796524	2.5639659412106077	1.4207644130733203E-4	0.5259204516266623	1.4890392771180541E-4	6.490029187570716E-9	0.5621688316156911	-632.8939643472197	3045.900955415921	3934.8284856255577	130.52843999341013	315.32477710459483	46.12379195345215	11	28	11	28	3	0.1783732351499097	0.29892726610606146	0.3106686419564589	0.21203085678757036	
2740000	-10544.138250898148	-9865.897892076084	-678.2403588220644	-9865.897892076084	338.3434397345582	2.66733505636538	1.582458408834373E-4	0.4957322510286702	1.662661042390438E-4	7.648213917789163E-9	0.5394112308915029	-640.367094341551	1293.4974203082054	3161.3420401033463	423.0707890053874	307.0456802906682	183.99938682180752	12	29	22	11	7	0.2112472634621716	0.2948185722241268	0.31477733583839357	0.17915682847530845	
2750000	-10508.827639425606	-9833.093322838353	-675.7343165872528	-9833.093322838353	504.657001402209	2.4410971277914593	1.323612120691713E-4	0.6258398332294955	1.36820325374861E-4	7.600938034923322E-9	0.6651998438498832	-635.4136388503036	2084.4407891555916	3522.6007391376584	117.90467564366413	446.30884929073306	142.69607517523986	10	29	9	30	3	0.19032777308199927	0.2817027104608059	0.311103051378252	0.21686646507894317	
2760000	-10531.233526187905	-9851.468037310246	-679.7654888776602	-9851.468037310246	362.22872036890476	2.7920933077049512	1.5369172647776677E-4	0.544091617111917	1.696527320346469E-4	1.0844834126413648E-8	0.617864349425955	-640.5479030111494	1498.68782212286	3539.1201698862114	287.5362597919954	454.1590131763586	271.1536057988144	16	22	18	22	3	0.18017054795222548	0.31624565704236196	0.311103051378252	0.19248074362716094	
2770000	-10523.48236420867	-9830.778336095815	-692.7040281128565	-9830.778336095815	384.9113074440055	2.673427547156774	1.2379721543769007E-4	0.747889093808506	1.3261867108931548E-4	1.094559068477224E-8	0.8394521469186512	-651.4946423653224	4875.3834543511575	5315.621632117667	2146.165278582947	287.2975961353969	8.174773011134896	17	13	17	31	3	0.1905255884058005	0.3089787435607238	0.3106497535567732	0.18984591447670288	
2780000	-10530.216958957737	-9842.428230177662	-687.7887287800756	-9842.428230177662	358.1323655019315	2.567014747290785	1.4967758697219055E-4	0.622230440823969	1.5521556495575012E-4	8.263836621336548E-9	0.6286739298631242	-646.179208445648	2427.633594602172	6195.217610916947	2651.7686758141162	414.07808777809333	15.77292816619483	9	18	23	28	3	0.19168623654640218	0.3089787435607238	0.30948910541617153	0.18984591447670288	
2790000	-10505.789839433022	-9836.230666921254	-669.5591725117683	-9836.230666921254	323.02192729878163	2.567014747290785	1.5361458359364004E-4	0.6942069147771134	1.629112685721033E-4	1.1899808472362982E-8	0.7217546990922401	-631.3527574533142	3278.9553585575454	2740.933475512129	852.8359801025891	237.8796746264792	2.1982221241541873	19	23	11	25	3	0.19168623654640218	0.3063434672781007	0.31212438169879464	0.18984591447670288	
2800000	-10546.710516014875	-9846.656164090517	-700.0543519243587	-9846.656164090517	444.56163303227004	2.567014747290785	1.1119651327186148E-4	0.5431533162490918	1.2217495723860805E-4	3.515966651564279E-9	0.5264089008531119	-660.3238382918488	1839.7315158476817	4813.816644737854	1225.818487967034	351.1005119972498	52.90970920087331	16	20	11	31	3	0.19168623654640218	0.3063434672781007	0.30895724903224125	0.1930130471432563	
2810000	-10570.833564361401	-9854.996246385836	-715.837317975565	-9854.996246385836	522.7772748719615	2.567014747290785	1.090653895882897E-4	0.48460947029822166	1.2032188781307778E-4	2.958842449448566E-9	0.47356023846545536	-675.6320549129385	3084.312237538885	3742.75368678815	1805.7526714948579	702.0842904947572	29.52505976854777	2	29	17	31	2	0.19168623654640218	0.3063434672781007	0.30895724903224125	0.1930130471432563	
2820000	-10607.822404037148	-9863.170026877708	-744.6523771594407	-9863.170026877708	817.1984059389301	2.5103832400748405	8.250756828994703E-5	0.5459712527043834	8.459442064917953E-5	2.5382581692765034E-9	0.6059645727918093	-701.4937324108408	2142.010453461254	5069.7050115642705	5520.152500108907	902.3623444413715	292.50390520961673	1	17	29	30	4	0.19168623654640218	0.30167982810371496	0.30655743065772156	0.2000765046921617	
2830000	-10642.619053526223	-9830.624096417636	-811.9949571085875	-9830.624096417636	1726.116766015029	2.6568679759375513	3.939724336608833E-5	0.618662665862055	4.208003181589869E-5	9.515712340456386E-10	0.7467962003868442	-764.6908602552853	12232.581810642374	9940.284559419622	3191.3030290827223	1404.643413001468	3033.4686653671747	43	1	12	20	5	0.19740349250460887	0.30594494529536437	0.30655743065772156	0.19009413154230562	
2840000	-10605.603865642011	-9849.78008922892	-755.8237764130919	-9849.78008922892	871.1040871397214	2.6061100702947653	5.870438271329871E-5	0.669070029077142	6.303248074445733E-5	2.3076651691738926E-9	0.8062884566585109	-718.4253361546575	7169.052311541819	1512.132698021972	844.7574650640188	64.14420130264179	12.85091979256544	37	34	7	1	2	0.18378444773372166	0.30594494529536437	0.29862624514473096	0.21164436182618343	
2850000	-10587.88165802399	-9837.322463641653	-750.5591943823381	-9837.322463641653	823.8414228700058	2.6061100702947653	6.188500846459745E-5	0.6955609598765986	6.667927740555234E-5	2.3392260189104733E-9	0.7527167717102047	-713.0438861150225	6935.887506626252	3354.113925385516	847.0299435236535	26.52590188879714	12.144286473165215	38	15	25	1	2	0.18378444773372166	0.30747783335384704	0.29862624514473096	0.21011147376770076	
2860000	-10705.203826686553	-9851.88799640417	-853.3158302823822	-9851.88799640417	2528.8287560524486	2.627651566790218	2.2466720857800448E-5	0.6478355825872685	2.3226648554821712E-5	2.2074440238882354E-10	0.6784914339497703	-805.8999231600442	22331.41661457057	6627.042525551132	4155.932658660635	1561.8823118105965	2015.1548884347487	38	16	2	7	18	0.18378444773372166	0.2978523967701442	0.3082516817284338	0.21011147376770076	
2870000	-10844.894360166323	-9844.150804007759	-1000.7435561585636	-9844.150804007759	11949.939949263868	2.851748627463233	4.624779296275021E-6	0.588867565911034	4.553213162686074E-6	5.303887961507393E-12	0.5502828194541638	-944.295456621268	105408.00298161754	44424.06903295581	23592.883177690735	20518.61826393837	12266.98317929537	39	1	11	9	21	0.18378444773372166	0.2978523967701442	0.31892481450161786	0.19943834099451668	
2880000	-10753.637460249345	-9829.561473378955	-924.0759868703902	-9829.561473378955	5280.693998265424	2.519160167368205	9.209292342034714E-6	0.7518106544135191	9.321507402550903E-6	4.333657970638292E-11	0.7323368744514547	-871.0826048080396	58681.84640571211	47602.40592134182	13164.05005403748	5308.15761283786	509.6045367270841	35	10	1	32	3	0.18993396910237653	0.30832970967144213	0.3084475016003199	0.1932888196258618	
2890000	-10838.74190746476	-9836.612263806372	-1002.1296436583884	-9836.612263806372	12570.940089446489	2.3726279201976257	4.048035150978023E-6	0.7149736095790147	3.861389560597656E-6	5.2567296208964E-12	0.633525009222593	-946.2090461607775	122314.2994146605	11351.78980636434	5900.903221157245	20473.689568802933	501.37464307176475	47	20	2	8	4	0.18888602771451327	0.3022742424328934	0.3084475016003199	0.2003922282522738	
2900000	-10805.92716448543	-9838.1558928947	-967.7712715907304	-9838.1558928947	8749.680368089645	2.4325294177702603	6.768423038433077E-6	0.6628413893695734	6.2328373983541345E-6	1.4200979134021641E-11	0.6186911077228695	-914.6083943619086	60328.31726517023	6815.172606166203	8085.250206047481	15312.762447847412	3115.7072446162406	49	10	7	6	9	0.19608147253021774	0.2950418354000835	0.3080968092066315	0.20077988286306764	
2910000	-10825.193575275796	-9841.567471144035	-983.6261041317612	-9841.567471144035	12170.915493940614	2.4325294177702603	4.76017618393914E-6	0.6285382878584486	4.487426621048619E-6	6.8683255336891946E-12	0.5968732929720854	-929.1891398246695	114668.9758979709	5741.1418444781075	14601.42909978502	10578.071125226888	1407.8527317669148	47	17	11	2	4	0.1799499063138072	0.3054507284431828	0.3138194823799428	0.20077988286306764	
2920000	-10826.574260922313	-9838.053373484181	-988.5208874381309	-9838.053373484181	9573.280392338605	2.526391481441841	5.470543739146663E-6	0.8704380508266993	4.8684332807912875E-6	1.3276747433422853E-11	0.8062974069549	-930.0977578029424	161314.6082379997	171963.77749594723	19693.900968156646	14144.781167483996	670.0157794624695	28	14	11	24	4	0.18217596939714595	0.3054507284431828	0.311593419296604	0.20077988286306764	
2930000	-10815.158107163797	-9835.575557072836	-979.5825500909609	-9835.575557072836	7960.160777563418	2.646141835131999	5.3603699973907895E-6	0.698817096157212	4.959620868206853E-6	1.085190305443881E-11	0.6518107432587996	-924.1375560215421	85509.88441490779	89726.58193175856	12545.844338887677	10480.673566318448	1256.0340664056962	33	11	10	23	4	0.1840227581084808	0.3149618783679238	0.3002354806605282	0.20077988286306764	
2940000	-10829.372794974146	-9824.15726428263	-1005.2155306915148	-9824.15726428263	12463.91794427947	2.5711568616374207	4.198365434402595E-6	0.7655214072789304	3.909174609865541E-6	1.091342997800261E-11	0.8354181194626121	-948.297637824232	76075.4026282738	115685.90647391454	11922.983866151739	14079.076291517487	5061.579767279302	20	23	24	5	9	0.18354487780444873	0.3149618783679238	0.3002354806605282	0.2012577631670997	
2950000	-10818.562269506738	-9825.532002330056	-993.0302671766824	-9825.532002330056	10065.421406353804	2.79889274364725	5.1410894565624795E-6	0.8312522793980845	4.925799705433768E-6	1.9756705467379906E-11	0.9317655880373491	-935.4765315522038	101255.32652088732	125026.83618833864	14426.99758132939	10833.690920679459	8954.573705748011	11	33	28	2	7	0.1807359825870156	0.31441150875280693	0.30359474549307813	0.2012577631670997	
2960000	-10792.986815070251	-9835.304957277069	-957.6818577931823	-9835.304957277069	6382.665337630257	2.7271061896320243	7.270829864183228E-6	0.6139966482211635	7.2630199620593405E-6	1.775617471677592E-11	0.6391311122711703	-900.4642281357243	80255.5877039953	93466.81888285281	56511.377639829385	5457.154413518273	8385.021716055111	10	11	21	15	24	0.1856950961485443	0.3094523951912782	0.30359474549307813	0.2012577631670997	
2970000	-10808.417439544615	-9834.734313038405	-973.6831265062099	-9834.734313038405	7047.978286971567	2.7588260313388164	5.8282504649867185E-6	0.6899429149751564	5.94029171596187E-6	1.5556097027716197E-11	0.7200201542554229	-914.7487139418367	125994.10803605709	68903.00530779091	75397.10765219945	7204.429667265849	14084.711202114162	2	42	1	19	17	0.1856950961485443	0.3094523951912782	0.30359474549307813	0.2012577631670997	
2980000	-10774.4940170387	-9818.595539255697	-955.8984777830034	-9818.595539255697	6163.4977645686395	2.7987993291832245	6.947641856895593E-6	0.7060697002724179	7.5245152788092395E-6	2.085939244398942E-11	0.6837252633791041	-899.568088238473	155029.237421834	72510.5200697655	19252.709222979905	10449.386030764052	2839.131750130887	17	23	11	21	9	0.1856950961485443	0.3094523951912782	0.30359474549307813	0.2012577631670997	
2990000	-10768.15977618577	-9827.990997743194	-940.1687784425767	-9827.990997743194	5626.019128885419	2.3117080598822044	7.768684015864705E-6	0.7196421653458485	8.463199787623452E-6	3.997043423739407E-11	0.7918168004799063	-884.1185215461894	62164.26825616304	60103.632099020564	59982.95263494989	10103.99443043071	1874.9876586716048	12	27	6	29	7	0.19101938777799865	0.29462519681897503	0.3130976522359269	0.2012577631670997	
3000000	-10707.73691664718	-9837.50366247717	-870.2332541700108	-9837.50366247717	2515.2383229098527	2.676470225827816	1.8141385373210236E-5	0.7411726528945142	2.037126001346502E-5	2.1671823870953362E-10	0.7552722692461945	-819.9166652827419	13859.395604594762	30364.235672358172	4833.41549729512	383.4210209002872	1312.130366244243	5	36	33	5	2	0.19442140919943432	0.29462519681897503	0.3130976522359269	0.19785574174566403	
3010000	-10710.999040246834	-9829.73288230368	-881.2661579431539	-9829.73288230368	2655.834824164376	2.676470225827816	1.608817240991141E-5	0.7155706307723808	1.749639487469012E-5	1.4887040028082931E-10	0.7748976254774327	-830.2510831281251	24315.125821909838	20570.012375597104	16302.175933363187	4857.561692704152	1005.7598327374099	36	4	12	22	7	0.19442140919943432	0.29462519681897503	0.3130976522359269	0.19785574174566403	
3020000	-10714.004822434032	-9847.096770409298	-866.9080520247331	-9847.096770409298	2546.0686833339782	2.666108354065841	2.0275306173571432E-5	0.6453447919496443	2.12874704446538E-5	1.7084141278145597E-10	0.6342239318247308	-817.4649125699519	22202.52006251918	16871.57028025438	5841.759447750305	5262.132439810938	664.0597235158929	18	31	4	20	8	0.20300508071890547	0.29462519681897503	0.3086436445304615	0.19372607793165822	
3030000	-10672.883995710867	-9825.724821787615	-847.1591739232516	-9825.724821787615	2131.2076826707776	2.8309566879032215	2.3378945594365805E-5	0.6906694040427697	2.4120447889288615E-5	3.1184823714256535E-10	0.7654769329197033	-796.3465768555208	15418.877984933722	36038.416540154074	3997.0490196495857	4808.430923938589	389.2659448672591	40	2	17	13	9	0.20300508071890547	0.29462519681897503	0.30811841415798974	0.19425130830412998	
3040000	-10631.453947800615	-9826.030814607502	-805.4231331931123	-9826.030814607502	1308.4738765348434	2.591875882225501	3.8843230186117286E-5	0.6413219191421141	3.823976763192186E-5	5.727409441347269E-10	0.6304561565710128	-759.705359816506	7053.47898632758	8938.17411722616	1530.6103086244993	2760.6335651575882	330.8502328783544	9	33	19	12	8	0.20384567846429988	0.29833245420286464	0.3016639207606345	0.19615794657220126	
3050000	-10616.263862688633	-9836.038318613442	-780.2255440751914	-9836.038318613442	992.4556098295761	2.641590110483473	5.1380624645246084E-5	0.6563275077672532	5.404945037443317E-5	1.503184103178254E-9	0.7531479595215067	-734.6332736828431	7828.69650384389	10811.276536273625	2204.318395269553	2172.658939267423	159.40286614044774	33	6	13	22	7	0.19143603166070244	0.30170391821507825	0.3016639207606345	0.20519612936358514	
3060000	-10659.251979411838	-9854.551248411193	-804.7007310006439	-9854.551248411193	1561.1752069988622	2.641590110483473	4.1224241965414065E-5	0.5838604221767848	4.2658768731771534E-5	6.005697185969429E-10	0.6170525542834916	-758.7443812694148	13698.488055902022	2396.0530908059	4842.9389366551895	2131.917519128793	500.680016653941	31	2	17	23	8	0.19143603166070244	0.29252912549126453	0.3108387134844482	0.20519612936358514	
3070000	-10581.204018476003	-9845.851143176427	-735.3528752995752	-9845.851143176427	559.9806939173985	3.0394459439782326	8.936576145879746E-5	0.6970986578194832	9.748357559469973E-5	3.2412395644878006E-9	0.6748765957505668	-692.0974902023622	5230.56553732184	5676.611979807968	1916.857502641546	1251.3934611715129	118.74075867750025	20	10	24	20	7	0.19143603166070244	0.29252912549126453	0.3108387134844482	0.20519612936358514	
3080000	-10586.890848176326	-9830.261469657184	-756.6293785191436	-9830.261469657184	788.4414327319881	2.7665697306770176	6.972060765773423E-5	0.6064344569982716	7.438900295358171E-5	1.9897228998348064E-9	0.6449115417595332	-712.532365526351	4914.264300790548	6359.5179065104685	5581.972558040781	944.5478314692053	278.0547938064304	16	18	14	27	6	0.19143603166070244	0.29252912549126453	0.3108387134844482	0.20519612936358514	
3090000	-10665.658695029197	-9838.93386752475	-826.7248275044449	-9838.93386752475	1925.369752700311	2.7500532130361037	2.915220489608518E-5	0.5836565855332133	3.186649918904228E-5	3.651387208797994E-10	0.6545172416167417	-780.0860916174918	13174.894974788313	5396.474430683454	2097.965948496824	4079.2546513136476	918.5609691717698	47	2	6	15	11	0.19143603166070244	0.29252912549126453	0.3108387134844482	0.20519612936358514	
3100000	-10617.946761580544	-9837.129726165145	-780.8170354153987	-9837.129726165145	857.1625197510973	2.5135430711019273	5.009042485997275E-5	0.8016516689734053	5.757182591719346E-5	1.980510763367827E-9	0.8234988980422595	-736.0613428893181	6853.4784558677575	10946.115934296988	1410.1792250174456	1074.8290140261593	321.01023417691414	38	5	27	4	7	0.19143603166070244	0.29252912549126453	0.3108387134844482	0.20519612936358514	
3110000	-10582.54907902569	-9823.70502539216	-758.8440536335294	-9823.70502539216	657.7889194964063	2.5135430711019273	6.358485424939654E-5	0.7105206703158143	7.241119880733595E-5	2.42731377222224E-9	0.7343878253383916	-714.7345005675753	4172.691169687505	6885.723588541191	3300.449059682859	1526.4843115330082	149.06909595098605	27	14	9	23	8	0.19623089142294417	0.3029100467817879	0.3089131293952452	0.19194593240002303	
3120000	-10567.227525200113	-9838.58717551439	-728.6403496857226	-9838.58717551439	427.36243766318614	2.6352481864658936	9.682505669547386E-5	0.6838994182097089	9.858800805948204E-5	5.868932027022674E-9	0.7675172524078688	-688.6690379399112	2796.174230936088	3367.5194380747726	563.0529918061843	676.4840237555904	79.98930616692965	17	33	17	7	7	0.19464602089993507	0.304494917304797	0.3089131293952452	0.19194593240002303	
3130000	-10563.171032821008	-9836.765192933726	-726.4058398872814	-9836.765192933726	444.7546220531879	2.6530784069026594	9.928868965545761E-5	0.696155942007431	1.0225964830234461E-4	6.383047783851214E-9	0.8152580196081693	-686.2777519065729	1500.5505517656018	3341.7293838687724	1229.1838150288747	674.9862539516008	88.53177116701745	7	40	24	2	8	0.19464602089993507	0.3044135154003873	0.3089945312996549	0.19194593240002303	
3140000	-10555.117076059467	-9857.340772906378	-697.7763031530883	-9857.340772906378	285.9615270371714	2.7397594099466276	1.489439979577826E-4	0.5897108702900897	1.592075991475313E-4	1.0559488362964719E-8	0.6767939808907162	-656.2794337299376	1688.004302385156	2965.125082931721	2893.0972902996987	1178.014814961957	352.0419603548797	18	15	13	12	23	0.17860418512480397	0.3130233473805047	0.30826389569937934	0.20010857179531227	
3150000	-10534.37322138218	-9841.314551886113	-693.0586694960678	-9841.314551886113	323.47405375277185	2.7397594099466276	1.5138946359636045E-4	0.5834957362779939	1.683821695937556E-4	9.4744475975063E-9	0.6361315990947906	-650.9688325756056	2311.361701110082	2502.3479809799437	2529.2559894342558	2197.207588553765	313.0918747429663	3	18	1	26	33	0.19172469823026028	0.2968414209629719	0.31451032677780455	0.19692355402896355	
3160000	-10550.070694070471	-9846.660488313848	-703.4102057566225	-9846.660488313848	324.44743779573935	2.7403673816215552	1.3718365518922092E-4	0.5518974995773397	1.46568026316831E-4	6.2554328121588985E-9	0.5897088402974221	-661.071823139924	2350.903932478782	3825.9480853941436	3309.944241744609	1464.168189026803	299.8011973374316	13	8	20	15	25	0.19172469823026028	0.2968414209629719	0.31353531559564884	0.19789856521111926	
3170000	-10516.83761255405	-9834.549122316766	-682.288490237285	-9834.549122316766	342.1850676501772	2.526821981109511	1.6876555000413298E-4	0.6217879238692133	1.7024849992948208E-4	1.3543847159110568E-8	0.691516861905585	-643.867637213013	1080.530076066238	1593.5227275947498	2145.295711586607	344.9988980385377	135.0895046874716	1	22	30	25	3	0.19109140024553006	0.2968414209629719	0.31353531559564884	0.19853186319584948	
3180000	-10522.59932561779	-9851.344552704424	-671.2547729133663	-9851.344552704424	292.0708848665534	2.698514567364024	1.8816475948982593E-4	0.6522964899536285	1.8761886818381804E-4	1.4493317930551441E-8	0.6841677685172617	-632.5260046600449	1414.0749939477084	999.9723306192893	2240.130079626661	377.0328516445121	73.72900009790388	9	5	31	28	8	0.19109140024553006	0.2968414209629719	0.31353531559564884	0.19853186319584948	
3190000	-10539.44838347907	-9842.138591642502	-697.3097918365665	-9842.138591642502	459.77478493341204	2.4970238274503878	1.4642257309110577E-4	0.6060224380567824	1.4574004716306533E-4	5.988768750224701E-9	0.5774703325219775	-657.2701242923407	2648.441921482256	3574.9270372073383	793.7999327165276	500.552142179673	438.04928778926876	25	14	9	26	7	0.19109140024553006	0.3068900694279163	0.31353531559564884	0.1884832147309051	
3200000	-10556.83199019478	-9846.052674986971	-710.7793152078078	-9846.052674986971	592.3895697944295	2.4269443842906524	1.1505860748767404E-4	0.6150774298698642	1.1681778690249602E-4	5.359380156102258E-9	0.6513297522991764	-668.6628736591103	2006.4870257593707	3332.0491975423392	4208.398088517999	839.9902241132985	392.3397621325121	9	9	18	33	12	0.19109140024553006	0.3068900694279163	0.31353531559564884	0.1884832147309051	
3210000	-10549.044984236685	-9842.66052453752	-706.3844596991651	-9842.66052453752	350.4795203562794	2.468911220152379	1.4145508973682273E-4	0.5465264910781176	1.3437257006614894E-4	4.371082472869217E-9	0.5178490742761513	-663.6595777478826	2417.5895124059275	2883.2667194801616	6070.703505941317	833.5601488818254	328.7802034715589	17	11	9	33	11	0.19793050890570194	0.3062275827924185	0.30735869357097473	0.1884832147309051	
3220000	-10568.194547878888	-9817.990338640815	-750.2042092380725	-9817.990338640815	625.8742228409544	2.468911220152379	7.131812829588688E-5	0.6910449990757483	7.170463409660048E-5	1.8464795418072046E-9	0.6657449240385889	-707.3928455651652	4688.653593984334	6203.310754364532	1587.7379136073312	1097.1506572524386	148.52407173378	8	32	9	28	4	0.2035173019939072	0.3024443409899694	0.3055551422852186	0.1884832147309051	
3230000	-10535.08307861188	-9834.043116615892	-701.0399619959884	-9834.043116615892	368.99305974041494	2.542414128103157	1.1586738578146346E-4	0.6470405134337176	1.18744673074933E-4	5.6762090496835425E-9	0.6688722961780214	-656.2850690336892	3197.054830920437	11539.204046559355	3772.4879895696577	636.1023974364185	118.7034569925998	33	5	1	37	5	0.2035173019939072	0.3024443409899694	0.3055551422852186	0.1884832147309051	
3240000	-10562.759306734157	-9856.029331127074	-706.7299756070829	-9856.029331127074	591.782926056762	2.9599808747344083	1.1842350059033511E-4	0.5944796129319151	1.145867092167037E-4	6.2554984978291006E-9	0.678825093778952	-666.3008079464826	2277.4235419470733	4115.725182352591	647.0016477462004	676.6552629808987	263.7972335206922	10	32	34	1	4	0.2035173019939072	0.3024443409899694	0.2989288723618649	0.1951094846542588	
3250000	-10577.736811769279	-9838.623471808763	-739.113339960515	-9838.623471808763	599.8499066764568	2.395724315906621	8.64659302008041E-5	0.5482567779961633	9.001614593933035E-5	2.1159671908381703E-9	0.548484755949812	-698.3764872247256	7037.7237327242065	5317.019609402235	922.5558927948025	400.47649809016457	147.6937921902114	10	35	20	13	3	0.2035173019939072	0.3024443409899694	0.2989288723618649	0.1951094846542588	
3260000	-10544.715536633386	-9831.094333471823	-713.6212031615628	-9831.094333471823	466.6478782612156	2.575379016337316	1.0054287347649682E-4	0.6425379569888598	1.1377704193535472E-4	5.315258292064068E-9	0.7070465862653987	-672.7986946639847	4578.749443934539	3850.17477210781	401.02754258307124	732.6880150022149	50.54765671596188	30	15	19	13	4	0.1856880391481824	0.3202736038356942	0.2989288723618649	0.1951094846542588	
3270000	-10584.239134558067	-9840.005964874823	-744.2331696832441	-9840.005964874823	577.3803458775112	2.575379016337316	7.7481546718212E-5	0.667435575918708	8.730554337036486E-5	2.7426857358944497E-9	0.677550740815205	-703.2141044788847	4524.510134335621	4965.050157131005	750.7141392864345	372.1020866429032	383.55052767923235	3	48	19	10	1	0.19409481560682168	0.3118668273770549	0.2989288723618649	0.1951094846542588	
3280000	-10607.885720781762	-9843.486728046853	-764.3989927349086	-9843.486728046853	727.8288588467136	2.5138218796720717	5.574066398778683E-5	0.7812491516934028	6.48698013924662E-5	2.457495002286809E-9	0.8525382984016726	-718.1512802650085	7246.560410911848	12226.582396631447	1165.3961876258797	2078.061658749143	182.01035987932113	19	19	27	7	9	0.19409481560682168	0.2902944801086	0.2989288723618649	0.2166818319227137	
3290000	-10598.856008112685	-9846.715040898589	-752.140967214096	-9846.715040898589	812.8411412565733	2.5643358188383663	6.970799560506158E-5	0.7372064241306163	7.236551428043268E-5	3.6776885678298077E-9	0.8143431308406708	-710.4444367641338	4682.224994246968	7778.377709322853	1029.9103684892796	350.65384497356973	112.11003512508279	16	25	36	3	1	0.19409481560682168	0.3030118609256284	0.2930924590276224	0.20980086443992782	
3300000	-10586.569586522237	-9850.52695888552	-736.0426276367162	-9850.52695888552	629.968072301717	2.2650673918095605	7.640965028485882E-5	0.7332088537307873	7.64087414631204E-5	5.644359827723118E-9	0.9714465935662622	-694.8350557130109	6312.203720759421	6299.695547178147	534.1071190699384	474.0880222043938	42.87288691226992	2	38	35	2	4	0.19409481560682168	0.3030118609256284	0.284731420260387	0.21816190320716322	
3310000	-10587.491984681339	-9844.992234747915	-742.4997499334246	-9844.992234747915	769.2903971119275	2.807857232232361	8.594954548619053E-5	0.7396767247585753	8.702158435750067E-5	6.511958793085208E-9	0.8841144399369157	-695.8089335469542	4536.722075975618	7436.096067901711	1574.7550627486291	4063.495141894363	619.3146791703432	17	19	10	3	32	0.17601273766447673	0.3041950608617261	0.2997575793649485	0.22003462210884894	
3320000	-10580.863577224995	-9858.50545422847	-722.3581229965238	-9858.50545422847	557.0694624423797	2.807857232232361	1.0149590966701224E-4	0.6820890767704799	1.031323416522493E-4	7.338964078117628E-9	0.7606169803734795	-676.5229817306636	1534.4185985689794	3337.820025324967	11071.947475359371	1121.6003362954084	704.914650423158	7	23	6	2	43	0.17601273766447673	0.3038294740450122	0.3324067229207654	0.18775106536974595	
3330000	-10556.440225194923	-9834.087799610805	-722.3524255841182	-9834.087799610805	523.429836017715	2.545824236279119	9.80792121635991E-5	0.6077031786187201	1.0362065523421652E-4	4.376278674676072E-9	0.6467346455384386	-678.5550325246468	5579.778426101503	3072.9693413779205	5876.616426663299	392.4387785886148	464.53208751015006	6	24	11	1	39	0.19157107409369023	0.30610009193629223	0.31457776860027187	0.18775106536974595	
3340000	-10612.262869395898	-9857.061208253202	-755.2016611426949	-9857.061208253202	877.7383188805851	2.545824236279119	7.523126015466175E-5	0.7623863728590677	7.314726886876297E-5	3.2055846689373127E-9	0.7894261747647079	-708.3117248468267	5820.959460692598	6095.46184782157	11278.871040645881	1223.0972632878998	895.8772089387749	13	8	18	15	27	0.19157107409369023	0.3115102643030119	0.3025000513356184	0.19441861026767976	
3350000	-10582.694702366327	-9847.040345874746	-735.6543564915816	-9847.040345874746	571.8981004542941	2.545824236279119	9.887037315548087E-5	0.5877064882061614	1.0394248157876058E-4	2.923871997550539E-9	0.5643694844355421	-691.3992091580106	4873.602393534185	5524.843595016537	6771.483465277094	770.8055886350774	488.0913887936521	23	1	22	8	27	0.19157107409369023	0.3115102643030119	0.3025000513356184	0.19441861026767976	
3360000	-10534.089012355917	-9832.753486980087	-701.3355253758289	-9832.753486980087	476.73159570345564	2.621194578631123	1.5332969967782548E-4	0.6310693660911258	1.4866511634241002E-4	7.787891331372241E-9	0.6102708160999308	-658.7984573085267	2575.563994368435	2867.0253834098908	3673.3450156674517	1526.7082365157273	402.09164423412767	7	11	22	13	28	0.18630662832544448	0.3149668093747668	0.3025000513356184	0.19622651096417057	
3370000	-10507.903528699064	-9834.279414221755	-673.6241144773089	-9834.279414221755	374.16867548401984	2.522276649927215	1.5817575935540365E-4	0.6538641926267846	1.592266136912244E-4	1.016232388770422E-8	0.684303170324999	-630.6688365806431	2025.208780218218	6283.056530120305	3857.3418554783075	284.8299715211913	281.63863394536133	28	9	2	31	11	0.1863386687354457	0.289835374105205	0.3134069210259947	0.21041903613335483	
3380000	-10527.598921934672	-9835.5879792729	-692.0109426617728	-9835.5879792729	432.8167918853647	2.522276649927215	1.2984278055958436E-4	0.6098716512409071	1.3550031780297503E-4	6.3224481024456216E-9	0.6195172966607343	-648.6318203131744	3467.2455563451263	5031.866204274428	6952.09503327827	364.95494605729215	282.647098769441	25	11	3	17	25	0.1919262416609956	0.2984009690209471	0.2992537531847027	0.21041903613335483	
3390000	-10560.497050033098	-9854.891884934254	-705.605165098845	-9854.891884934254	563.3668143877799	2.522276649927215	1.2466510059078206E-4	0.5230912076393892	1.1366699408380523E-4	3.6237670024820014E-9	0.5303798929643712	-665.6629356591652	4912.851851715388	3069.554760515813	389.98880394684267	423.6896056250156	513.2166973183181	23	15	11	15	17	0.1859091980300546	0.2984009690209471	0.32733775441049406	0.1883520785385044	
3400000	-10575.274268602581	-9850.865110526263	-724.4091580763178	-9850.865110526263	637.7963178465051	2.592755588448337	1.0955631211244214E-4	0.5899393889797964	9.460206364013883E-5	2.6425385269476693E-9	0.551667578309633	-681.6013517500334	4836.077910749075	6573.480927155527	566.6357714093527	753.534771148283	906.9337386863047	32	8	22	12	7	0.1859091980300546	0.2984009690209471	0.3045341303103813	0.21115570263861716	
3410000	-10696.627244227137	-9849.463408876934	-847.1638353502013	-9849.463408876934	2227.444170999311	2.5672889941697106	2.6428697528583255E-5	0.6094063400438783	2.543944398651357E-5	2.0595680299449126E-10	0.5998333387136917	-796.0811029973364	56173.57752954818	23308.43618583623	11954.423752706805	2131.011979713841	1773.3563312862868	4	30	7	17	23	0.1853902742380567	0.30440675067863193	0.309076019664414	0.20112695541889747	
3420000	-10651.571353524572	-9845.76907876347	-805.8022747611027	-9845.76907876347	1107.2969019810166	2.5672889941697106	4.304776656802759E-5	0.6241684411037727	4.3543701119195876E-5	5.533739765931112E-10	0.5895240928076956	-760.2062190117942	12210.481071773691	8585.358588851237	2058.9272700723504	1851.2653972629396	945.1157749550288	31	11	6	1	32	0.18892312841464104	0.3008738965020476	0.309076019664414	0.20112695541889747	
3430000	-10634.266268369203	-9835.836318750102	-798.4299496191019	-9835.836318750102	1122.8336608186862	2.5672889941697106	4.617204567156022E-5	0.6602565680814722	4.841149168151983E-5	8.950354950465515E-10	0.6656369261511591	-746.8478266356077	3426.249110201661	9891.227644284847	24730.919284726504	14667.736950513025	1209.0466374229131	3	16	15	6	41	0.18892312841464104	0.3008738965020476	0.309076019664414	0.20112695541889747	
3440000	-10663.47637090374	-9838.738215749578	-824.7381551541615	-9838.738215749578	1912.2860216731856	2.796984986231279	3.183973607000141E-5	0.7404878875530952	3.482845094893994E-5	5.705996081073513E-10	0.75369753253247	-773.4756263958913	16002.707793815202	14305.283765327487	4584.383286063283	11434.190700093266	1939.7035651078902	7	17	4	15	38	0.18543123937068473	0.3032271182420407	0.31021468696837723	0.20112695541889747	
3450000	-10640.405301374114	-9825.715480153873	-814.6898212202407	-9825.715480153873	1391.6289642556444	2.7551906299436935	3.78813428441371E-5	0.7343838995464347	4.2054889023997845E-5	7.919534970642425E-10	0.7553891778524686	-764.5627346365216	8402.845119048141	17917.13215690219	9533.214234748028	7201.294158108289	1091.3125162187825	10	21	12	2	36	0.18543123937068473	0.3038894560658579	0.30955234914456004	0.20112695541889747	
3460000	-10686.79525371907	-9832.517333844891	-854.2779198741798	-9832.517333844891	2162.4072813199186	2.7085494301222695	2.4042242252434985E-5	0.6935185101112699	2.5400453386324253E-5	2.3578951610686473E-10	0.6573182039460191	-802.0014085819807	17387.70556127685	10893.25286474012	26134.648419317746	9703.592936681627	2045.1542743956359	10	3	15	18	35	0.18669027153568843	0.3107179019046986	0.3002397180896137	0.20235210846999938	
3470000	-10689.435046040919	-9839.092522457033	-850.342523583886	-9839.092522457033	2318.9398351238983	2.6470115240732377	2.738867274156174E-5	0.7666311937920719	2.68085625341543E-5	3.416418779704676E-10	0.7538300378600431	-799.5234383719668	16571.9346194695	17809.389317570858	11872.986126053089	7644.78374949497	1393.035905599466	3	19	20	18	21	0.184814727944313	0.3227645801426504	0.2900685834430373	0.20235210846999938	
3480000	-10670.180721664829	-9838.075734302003	-832.1049873628253	-9838.075734302003	1838.2982337797657	2.589859444524458	2.9068424959528328E-5	0.8409687796839962	3.314815908999332E-5	5.858842727883642E-10	0.8303591282269671	-780.1488592705986	10619.94278074358	12527.567644392417	8575.600659467304	18850.4057504911	1711.635676394641	2	16	29	6	28	0.1980862336117581	0.317089394027417	0.2880056672559385	0.19681870510488653	
3490000	-10639.336338777044	-9837.274332620957	-802.0620061560875	-9837.274332620957	1452.321234162536	2.907734612195671	4.7088104110212544E-5	0.8111749821060719	5.010590128622322E-5	1.6621128898127253E-9	0.8782058131616931	-750.5325056249878	8122.092375813095	23551.514884503347	16412.531477425993	6038.754015301	811.4694717405499	8	4	6	36	27	0.19149264358016013	0.317089394027417	0.28378853083467537	0.20762943155774763	
3500000	-10649.29738351693	-9825.252396001186	-824.0449875157447	-9825.252396001186	1424.109423005498	2.6586875580613882	3.273769113973518E-5	0.8361790738665321	3.5592255335636844E-5	8.909914274126693E-10	0.8855529423139047	-772.9095128985598	7815.553375434728	19904.540682524144	7710.269827375846	8957.246780009642	2031.2586141085167	2	24	10	10	35	0.1936823150143156	0.317089394027417	0.3074496104013787	0.18177868055688887	
3510000	-10776.078740494317	-9830.493062413012	-945.5856780813049	-9830.493062413012	6551.812795312362	2.4188809353734393	7.149281040529276E-6	0.8511028157171208	7.86449872121627E-6	4.955625990285624E-11	1.0122512837844237	-886.8132514779876	135039.46497532158	29452.938314677784	87157.67287104896	7226.177482879873	3189.0004346977917	8	15	20	29	9	0.18996594926047794	0.301326467806228	0.31207326938869284	0.19663431354460134	
3520000	-10653.604358272258	-9839.905832606073	-813.698525666185	-9839.905832606073	1303.7885646607388	2.4188809353734393	3.254411806602839E-5	0.7756143795003346	3.6949507119069544E-5	8.826632107654866E-10	0.8924633300220041	-766.0019041025189	5857.724497592781	5366.593555515524	15237.157472850406	1392.4827896529546	540.5314467846057	4	2	39	29	7	0.18311687730321258	0.301326467806228	0.31628178878215996	0.1992748661083996	
3530000	-10705.043123311005	-9841.082971856467	-863.9601514545374	-9841.082971856467	2151.3644444758133	2.4188809353734393	1.8746923612858168E-5	0.618340170716225	2.1614661087258547E-5	1.6008504390523053E-10	0.6661297772176865	-815.795907001735	25585.813488559288	7977.173553215444	5767.7391120249995	2378.778758844054	2051.777747783351	35	10	3	14	19	0.18050362330931044	0.301326467806228	0.31628178878215996	0.20188812010230173	
3540000	-10740.4165040104	-9833.821345436003	-906.5951585743967	-9833.821345436003	4239.312852996243	2.4188809353734393	1.1166945203166737E-5	0.6188602699797151	1.3159065607916041E-5	5.959982056821909E-11	0.6557915561127571	-851.9884073213062	46081.9051376198	15141.15089927694	48481.44647194265	5733.330122014381	1579.7060630275093	35	5	7	29	5	0.19282665882606975	0.301326467806228	0.3186589274068449	0.18718794596085747	
3550000	-10748.517736027197	-9846.735921951627	-901.7818140755695	-9846.735921951627	4451.304726391746	2.3278571345863113	1.0948804671290841E-5	0.6238814183944461	1.2693519124619331E-5	6.246679053043903E-11	0.6827909964322353	-847.7874372651572	35619.55590141166	54881.38551878089	33941.40630046556	5624.080844759283	3420.9343461691124	19	15	4	27	16	0.19282665882606975	0.2930678896171529	0.3186589274068449	0.19544652414993258	
3560000	-10681.941045136082	-9848.551565330163	-833.3894798059194	-9848.551565330163	1956.554487175848	2.7844512266556016	2.517061123349982E-5	0.558940057626141	2.8126112149393374E-5	3.1480134076227414E-10	0.6972185136739611	-783.9840763586038	8964.629411063157	16756.02471763071	20695.902372885063	2836.8359935383837	784.7747331302281	6	4	27	38	6	0.18427615300805394	0.3265349422022389	0.29095717779569513	0.1982317269940122	
3570000	-10664.804604236015	-9863.013786548383	-801.7908176876317	-9863.013786548383	1213.401217749232	2.7759776670557224	4.256238263250867E-5	0.609791181814536	4.563293413627797E-5	9.756151604862064E-10	0.7522773057664973	-755.4393182850092	1533.0028004065168	4899.988993336118	9129.358188650893	3165.1449426652825	1134.1157161586732	1	2	38	24	16	0.18427615300805394	0.3265349422022389	0.29237698563891446	0.19681191915079285	
3580000	-10661.989295556217	-9843.685629985117	-818.3036655711004	-9843.685629985117	1736.2769137973703	2.7759776670557224	3.4182128498049006E-5	0.6275259019512591	3.716325037528362E-5	7.04711803600521E-10	0.7702711712007161	-770.0556790633755	4716.191386591391	13902.672570007677	9433.701785889056	3214.731966831155	949.6935995585907	9	17	16	23	16	0.1894672350776938	0.3265349422022389	0.2981427267827699	0.18585509593729757	
3590000	-10634.638579928558	-9848.922594026426	-785.7159859021314	-9848.922594026426	1006.5465869407711	2.512222683182972	5.36806367017362E-5	0.5625909294671074	5.6649172185728626E-5	1.3759414390817035E-9	0.6952488257307058	-741.0424299236917	8705.696545523486	9878.68091460441	3183.1963225188456	1142.3266777218923	488.32648118881593	12	27	13	25	4	0.18139027104606542	0.29151059531323115	0.3279534103449129	0.19914572329579067	
3600000	-10672.31243784715	-9852.181595338858	-820.1308425082921	-9852.181595338858	1276.1220452712994	2.5337328215829964	3.144358800897538E-5	0.5349448177216116	3.48069618448846E-5	4.364476060212402E-10	0.6608715473799853	-773.1677034738067	5029.672740799503	16183.897123973193	1993.6228854593548	2688.752786604487	393.49825480660564	3	42	12	12	12	0.18139027104606542	0.29151059531323115	0.3279534103449129	0.19914572329579067	
3610000	-10623.379209244511	-9839.803636636958	-783.5755726075528	-9839.803636636958	977.7618177409528	2.5337328215829964	4.857748253535123E-5	0.6736612407655588	5.182804738450606E-5	1.2626915558659366E-9	0.7637402831850482	-739.7387448155546	8926.022433016144	11856.999455757797	1685.126745836648	610.348641266527	135.6842825405087	9	33	27	8	4	0.18254581094497777	0.2918147790870461	0.3284511424240367	0.19718826754393953	
3620000	-10656.077062048265	-9836.728335194015	-819.3487268542501	-9836.728335194015	1426.7261620419974	2.7337254397117685	3.387421760767464E-5	0.7201564099272363	3.646768973873852E-5	7.83761792359034E-10	0.8380622267620101	-773.8829557260858	10421.408162165308	11513.48380224648	2169.1114297906743	1152.285284164357	535.0183262742825	2	45	21	10	3	0.18254581094497777	0.30748888878431985	0.3284106659091068	0.18155463436159577	
3630000	-10782.788560130677	-9854.779807535706	-928.0087525949708	-9854.779807535706	4502.379513237707	2.369212845748666	1.0567027150499289E-5	0.6440787466579379	1.139682930963851E-5	5.871316152499939E-11	0.7256630573136328	-873.1017080318455	54868.273246226156	31928.151707974037	42849.79657382486	11753.762122660353	3190.911214842525	7	4	38	19	13	0.21042705468761647	0.30748888878431985	0.30052942216646805	0.18155463436159577	
3640000	-10791.870047595898	-9822.927006246544	-968.9430413493535	-9822.927006246544	9405.636953775303	2.463305437412736	6.086374867756114E-6	0.6252003746086253	6.375635105150046E-6	1.9169290484994347E-11	0.7085011507243064	-911.6503382144575	70210.529826327	62854.20783661963	87466.81212137996	12375.95486660208	6418.682354203423	20	8	12	30	11	0.1830206509577459	0.30748888878431985	0.30052942216646805	0.20896103809146635	
3650000	-10807.195989423599	-9836.211007071137	-970.984982352462	-9836.211007071137	9674.850704696864	2.6088863973934955	6.07411515587402E-6	0.6197954793764734	6.725005471946253E-6	1.9637697246595622E-11	0.701001460182639	-913.2041117713346	75451.47915295242	112770.51102710878	51088.602529986536	19814.641279535434	7954.133906897822	20	7	16	20	18	0.1959740696949452	0.2945354700471205	0.30052942216646805	0.20896103809146635	
3660000	-10791.85646661291	-9842.078147891736	-949.778318721174	-9842.078147891736	7700.86047755059	2.6312607436054356	7.688118303160857E-6	0.6368646810358907	8.816239041697584E-6	3.0289533398903496E-11	0.6597049954269921	-892.8569814320484	73315.17509120936	69601.30519826661	79715.75285964234	10036.847007852022	3678.8897006697325	1	36	6	29	9	0.19304629964434866	0.2974632400977171	0.3045701891402016	0.20492027111773276	
3670000	-10673.129638493885	-9843.823363623516	-829.3062748703695	-9843.823363623516	2079.905264486619	2.42405292588181	3.071435119317741E-5	0.6686839925759787	3.305925632892195E-5	5.903068170973201E-10	0.7940615649339847	-781.2222175289301	9988.262314371601	14944.470557396595	5691.292082253042	3446.3374146198944	1631.0995471389163	18	19	18	15	11	0.1817651550539538	0.30372653635095537	0.3045701891402016	0.2099381194548893	
3680000	-10674.872908070118	-9830.060457725112	-844.8124503450053	-9830.060457725112	2666.0631896325012	2.6935310619964676	2.341060822843083E-5	0.7487044513347846	2.5458410333362672E-5	3.757719812085006E-10	0.7956153694802093	-795.7025968967897	6225.3379431314215	17252.155068971755	3315.262229074049	4056.24440951292	2479.667067164761	7	29	19	17	9	0.1817651550539538	0.30372653635095537	0.3045701891402016	0.2099381194548893	
3690000	-10710.017958305145	-9841.895549751995	-868.1224085531504	-9841.895549751995	3233.1558163089253	2.6935310619964676	1.7543337707129288E-5	0.6370421736027995	1.8796698828481584E-5	1.4868827263834938E-10	0.6636042186566069	-817.9573042780805	19072.46126280475	43108.94883996994	4603.172621022326	3004.184564774989	52.861172120997594	11	22	43	4	1	0.1817651550539538	0.3218517330578745	0.3045701891402016	0.19181292274797018	
3700000	-10706.436873449073	-9831.049349585084	-875.3875238639886	-9831.049349585084	3118.145623347295	2.5629717386149298	1.6117106637030256E-5	0.8243419565492822	1.7170311977906626E-5	2.0329257748413205E-10	0.8958456884720712	-824.2888496903669	22757.67319790288	48583.611591780355	4167.769378828021	1633.8237515298579	1688.2327322209383	25	10	42	2	2	0.18061898763640816	0.32299790047542015	0.3045701891402016	0.19181292274797018	
3710000	-10675.629198515	-9840.215930552533	-835.4132679624673	-9840.215930552533	1990.0074887468193	2.5987708616467238	2.7290041263012465E-5	0.7446078289682269	2.6591396871301668E-5	4.185566484837538E-10	0.7991872047607488	-782.377389649817	14916.10257426164	58512.04127112711	4838.987254268873	2118.544580245081	3457.316322112916	26	7	9	23	16	0.19276719900157843	0.306734101027323	0.30141671492855665	0.19908198504254204	
3720000	-10755.30242775616	-9828.703993156065	-926.5984346000959	-9828.703993156065	5087.840615874077	2.761247270185627	9.612069660627598E-6	0.7839150390949112	9.216916121842881E-6	6.604474902974907E-11	0.9290634811698377	-865.447811132859	56685.50935751151	104869.65858338255	346600.8547311627	6343.197490718888	1319.9467408756784	24	7	3	40	7	0.19276719900157843	0.3115851938917394	0.2938323815724061	0.20181522553427625	
3730000	-10659.358183510736	-9811.573553349734	-847.7846301610032	-9811.573553349734	2405.036163489122	2.692035505291947	2.330075532174524E-5	0.7770051167459788	2.3438287855409954E-5	3.893331740181363E-10	0.8545064167802582	-793.9202043524574	15281.878242600866	46915.22350360488	45753.76097744679	3065.348679434565	640.2074775511007	26	10	2	35	8	0.19276719900157843	0.3115851938917394	0.31012376674140757	0.18552384036527478	
3740000	-10768.575779392942	-9834.842383966803	-933.7333954261395	-9834.842383966803	6486.293650401813	2.5620582461034935	9.355644259813744E-6	0.6891301467131151	9.401650470551764E-6	5.445170682100584E-11	0.7908888291976528	-879.0520745983189	62442.96448928282	49540.377871739336	36921.651074725094	7356.248497489017	1495.5671850346196	23	7	11	32	8	0.19276719900157843	0.3115851938917394	0.29997342172169794	0.19567418538498443	
3750000	-10753.940624621442	-9824.023911159735	-929.916713461708	-9824.023911159735	5335.106928119387	2.6847922281189742	8.993653958397454E-6	0.6731223775825476	9.425971046145027E-6	3.9262025761786855E-11	0.7130320433584539	-871.9970351708637	70761.47212500621	57380.466916965976	124230.55655959516	4985.804560968805	4731.945823854872	27	3	8	35	8	0.19276719900157843	0.3115851938917394	0.2989834317092297	0.19666417539745268	
3760000	-10726.937700746443	-9825.72841635755	-901.2092843888923	-9825.72841635755	3811.5349055579154	2.8948148982074033	1.0638058624319243E-5	0.6711151011952304	1.1665096524434537E-5	6.59869359559982E-11	0.7532802768317431	-844.5832130092401	40405.20113136088	39625.618557884634	86871.1377994106	4038.0085838650853	5821.389633452979	21	5	10	24	21	0.19276719900157843	0.3115851938917394	0.30919239263112164	0.18645521447556074	
3770000	-10614.482405741526	-9828.150116794788	-786.3322889467389	-9828.150116794788	949.9011191213574	3.0409220384371016	4.32800872304486E-5	0.5829072118207045	4.6990550817423806E-5	8.701096194754104E-10	0.6668886842754538	-736.7482283551714	10935.19784575434	16231.22768023026	21791.05766760167	1621.769334171839	1237.9649768775532	11	3	21	30	16	0.19517408099049396	0.3115851938917394	0.3067855106422061	0.18645521447556074	
3780000	-10639.518988305037	-9858.909674675722	-780.6093136293149	-9858.909674675722	863.6626920218222	2.8432939154911256	4.6518454683662436E-5	0.5365193042845225	4.957995031240767E-5	8.92147136110692E-10	0.6355028136348385	-730.3794597877272	2391.0944613451998	12157.448013415906	24616.9079972875	1914.0914433966882	756.7741127943789	6	22	5	26	22	0.18575141215767277	0.3210078627245606	0.30195015599112707	0.19129056912663975	
3790000	-10644.296429025877	-9838.265888601074	-806.0305404248024	-9838.265888601074	1266.3184565248607	2.4510288570268717	3.213769546360331E-5	0.638071179037117	3.657191803950949E-5	6.307351831523281E-10	0.76744925113629	-757.7856037482145	5537.080638737593	12433.359605885122	16096.232411978344	1792.3393723443096	958.4451274704896	11	8	14	30	18	0.1877684739830171	0.3204755205240718	0.29710840226703383	0.19464760322587746	
3800000	-10610.527442946437	-9833.489410693737	-777.0380322526998	-9833.489410693737	982.4861280464721	2.4510288570268717	4.297906616333257E-5	0.6210799274223511	4.7140227876368375E-5	8.480823247880705E-10	0.634698445308346	-728.3855265587767	8013.960051426658	16823.622646528347	21225.7810215043	1361.3870042692029	247.92607110781938	15	2	19	40	5	0.1877684739830171	0.3204755205240718	0.29710840226703383	0.19464760322587746	
3810000	-10581.914585136727	-9835.403466075406	-746.5111190613203	-9835.403466075406	623.203925278715	2.4615213060705314	5.929194913011747E-5	0.5584935003488941	6.652033534008405E-5	1.4325809462778309E-9	0.6420402801384649	-700.9403898720427	3629.7892248717	8805.474760267121	11208.362541419972	1053.3340544890623	71.62195674941202	8	15	11	42	5	0.17945908072021136	0.31178852480368113	0.3061641699612393	0.2025882245148684	
3820000	-10578.666944628467	-9846.706763337352	-731.9601812911151	-9846.706763337352	568.234066202028	2.7331060327155368	6.843612651846344E-5	0.6763155905666125	7.50860998289563E-5	2.7373925983845678E-9	0.7350935296385979	-687.8538506252152	1527.60271691868	3821.0189121727462	10028.173951171633	567.0931979840402	6.865203992931857	2	5	26	46	2	0.1951161491816208	0.2961314563422717	0.3061641699612393	0.2025882245148684	
3830000	-10609.621256772247	-9843.213206208038	-766.4080505642095	-9843.213206208038	792.4353529729636	2.6640101452892773	4.712247776108316E-5	0.522612164998637	5.6469369156425186E-5	8.876675017005317E-10	0.5766107247160782	-721.3249925958376	5239.540336194451	3363.6602789208905	9252.85518099774	1278.0968843840128	149.76643879714385	5	4	24	46	2	0.1951161491816208	0.291933306414156	0.31036231988935503	0.2025882245148684	
3840000	-10617.442697387673	-9836.411984278378	-781.030713109295	-9836.411984278378	1049.3117039047868	2.6640101452892773	4.848537110828458E-5	0.5096637236832844	4.929621000144377E-5	6.408660707382323E-10	0.5401903091392293	-731.0445679473281	9091.252073564381	5695.448892120923	27422.619970769858	1703.200656658828	154.77683486986265	14	11	7	45	4	0.1951161491816208	0.291933306414156	0.31036231988935503	0.2025882245148684	
3850000	-10693.153115916772	-9843.941058330138	-849.2120575866334	-9843.941058330138	1891.6287211193744	2.6640101452892773	2.068537198524185E-5	0.5157468352070398	2.3338261064049982E-5	1.6135651733979026E-10	0.602131045391163	-795.54496338482	34513.475868233574	19665.521944879983	54027.69494709345	4076.630469013299	1643.3119734346124	7	14	11	35	14	0.1940730631319842	0.29489433888438465	0.30188345116067894	0.2091491468229524	
3860000	-10585.00112210258	-9850.230330074131	-734.7707920284491	-9850.230330074131	667.3314269901674	2.38688830595031	8.566123622978789E-5	0.5371274182769304	9.120308154415726E-5	2.5449836978890896E-9	0.5956094908238379	-690.2776540628978	4240.67318301039	4166.924188263927	8171.932534710364	1191.4016339711525	507.46208439672967	16	2	17	29	17	0.1940730631319842	0.29489433888438465	0.30188345116067894	0.2091491468229524	
3870000	-10603.030552239326	-9852.433388335736	-750.5971639035912	-9852.433388335736	865.4348021571554	2.4512360471883885	6.278017718598208E-5	0.5082041050719193	6.831355841641892E-5	1.2364360975613402E-9	0.5398235614636288	-703.7458431006735	11307.219740604593	6764.383759638962	12221.128660941604	1056.3564597839813	772.0062057818777	5	19	9	40	8	0.1940730631319842	0.3160636662015858	0.2967820834740517	0.19308118719237852	
3880000	-10565.699929228036	-9827.323167351544	-738.3767618764925	-9827.323167351544	1231.1485082437835	2.6107619626307628	7.006134370009087E-5	0.5297126142000466	7.452759247013556E-5	1.863315319121089E-9	0.6047725799558028	-693.5501507609113	2623.9406492615253	7943.958294848712	5888.8626647442825	776.8424887706119	745.3355803656547	2	15	15	40	9	0.18582719062296074	0.3160636662015858	0.30502795598307514	0.19308118719237852	
3890000	-10667.023179965063	-9840.824118124943	-826.1990618401203	-9840.824118124943	2454.7990049761534	2.6107619626307628	2.944600721607591E-5	0.5435728924111106	3.2481812225489865E-5	3.022851888216115E-10	0.5411934572083316	-775.0924181435669	5084.049258264401	12038.586757682548	30195.196069710673	2072.4054773445396	3715.4863038825247	6	11	17	8	39	0.18122672631846773	0.3160636662015858	0.30502795598307514	0.19768165149687153	
3900000	-10657.755074781759	-9838.535963801487	-819.2191109802719	-9838.535963801487	2172.869407565995	2.5179302153111185	3.2659435531731584E-5	0.5687506795633576	3.489595125363908E-5	4.6140823499691835E-10	0.6255399025554924	-771.0458510756662	8090.109163709994	8283.931357896992	13578.146091228093	4044.9153257410994	1482.5758370682934	3	2	29	13	34	0.19720776903674553	0.3160636662015858	0.2890469132647973	0.19768165149687153	
3910000	-10637.246995007954	-9847.398955542181	-789.848039465773	-9847.398955542181	2047.2540568368138	2.5179302153111185	4.168239614752217E-5	0.5100333387780901	4.2647497732317804E-5	4.96371829232873E-10	0.5494363471044167	-743.503831372559	2943.6793388447063	2357.3387135938983	3967.7517219340693	10547.584533069035	1166.8802471089257	1	2	2	38	38	0.1948003319136681	0.3026778037809899	0.2890469132647973	0.21347495104054487	
3920000	-10627.530658059897	-9830.634984581706	-796.8956734781922	-9830.634984581706	2349.5150779826986	2.5711162173336812	4.6210618861820716E-5	0.5834940025997054	4.0521629319460164E-5	5.808823811811203E-10	0.5661801132260751	-746.9628778209478	4701.768761237906	9564.5432391611	10475.557408917774	16674.29251079065	1334.8482128602132	9	31	4	1	36	0.18144254073164334	0.3221584394537994	0.2982591304420235	0.1981398893725339	
3930000	-10664.561445295003	-9854.058767821472	-810.5026774735309	-9854.058767821472	2337.6207170054427	2.8141638983385056	4.054490880382314E-5	0.5378275828991557	3.9747869512764345E-5	4.4202742749899496E-10	0.5549776679765699	-762.6281965184103	9871.900311837746	8907.60970995477	10135.383325288405	4182.79965423248	1510.1892292153032	25	11	9	7	29	0.19665798698880527	0.3069429931966375	0.2982591304420235	0.1981398893725339	
3940000	-10632.306676518365	-9852.998702851131	-779.3079736672327	-9852.998702851131	2590.615900177508	2.5956706390649398	4.9976956940904844E-5	0.6476081527470743	4.841840586243481E-5	8.228770589288693E-10	0.6091822652677271	-730.2471592990504	7710.628409123647	23885.26651359926	7262.272244650621	1787.586446003655	1342.7548560774717	33	2	8	7	31	0.19665798698880527	0.3069429931966375	0.2982591304420235	0.1981398893725339	
3950000	-10716.195281083337	-9850.56158293661	-865.6336981467269	-9850.56158293661	7948.523890312561	2.6322497697422946	1.9329725595061795E-5	0.5231106304527451	1.7410019013754E-5	1.1404456128029194E-10	0.5527543645529054	-811.4045287078973	20573.817272496482	37415.984832415335	62193.81599579762	3318.723284660094	4201.158635816572	34	1	4	37	5	0.18784636378153047	0.31018024048201337	0.29835693185760004	0.2036164638788563	
3960000	-10689.192734513152	-9854.397152755364	-834.7955817577874	-9854.397152755364	2698.081920896969	2.7222027725264915	2.9574318837981836E-5	0.4708523184914116	3.062006607633002E-5	1.7297731460549605E-10	0.45082280432539856	-786.6309364564354	13154.858989634578	15074.903252566824	8659.677461374573	3093.589091833003	2027.2602847655485	1	39	8	11	22	0.17476786464270685	0.31018024048201337	0.3107361808084937	0.20431571406678628	
3970000	-10649.323373830064	-9841.885097063489	-807.4382767665755	-9841.885097063489	2264.096586309801	2.7222027725264915	3.7946600380164975E-5	0.45869715709165165	3.785160875597961E-5	2.7219176771143753E-10	0.4400630800399657	-761.4580112665374	4005.208645375095	13909.189973561432	3362.2208041373033	2061.2438362245744	156.34422212603587	8	26	11	33	3	0.1860802307218008	0.30697387122114794	0.3026301839902652	0.20431571406678628	
3980000	-10728.677430839376	-9867.770793164153	-860.9066376752229	-9867.770793164153	4133.958287452846	2.672483551345644	2.0192190957021828E-5	0.4628456399701974	2.0110364435217093E-5	8.286967776887959E-11	0.476581020338959	-809.9262686527878	20221.98323795118	20603.501948566136	23548.876940321912	3841.1535263274227	3386.7948334732464	3	10	29	36	3	0.18378963614119254	0.30697387122114794	0.3026301839902652	0.20660630864739454	
3990000	-10766.43248231788	-9836.78965859034	-929.6428237275395	-9836.78965859034	8449.361692406195	2.8322574814861095	1.1347554678350864E-5	0.4586917234314123	1.0340656756377475E-5	2.716420714328513E-11	0.5008662311960784	-878.818809398169	36892.01278745069	23332.805251829624	14374.18457484068	5423.277705118116	1100.2226007990698	28	30	4	16	3	0.18378963614119254	0.30697387122114794	0.3207886244457336	0.18844786819192616	
4000000	-10770.522333292116	-9863.25992405513	-907.2624092369851	-9863.25992405513	5841.348904346146	2.5719483929445888	1.3940169810986817E-5	0.5639897699028741	1.259177102609724E-5	7.914577676518088E-11	0.6247256778333437	-854.9688821470769	27946.74917899907	41876.03797413312	8626.71166781892	3207.553213637595	6265.457460268276	16	21	33	10	1	0.18390134745937073	0.30697387122114794	0.3207886244457336	0.18833615687374797	
4010000	-10678.07928292965	-9855.177695056378	-822.9015878732724	-9855.177695056378	2203.0450781160243	2.715779349359122	3.653592527463292E-5	0.5664246823748352	3.42058906078071E-5	3.813997617401795E-10	0.5743226112944917	-775.4259294767294	10118.76998362215	24452.649872492515	3463.4239582415007	1322.1220926292701	765.0526144318287	7	21	44	6	3	0.20008383676389202	0.3067356616911062	0.3098928987130807	0.18328760283192125	
4020000	-10690.668375887662	-9835.24020995917	-855.4281659284908	-9835.24020995917	4119.665611162193	2.7788934519015553	2.075841676529065E-5	0.4992230066759923	1.935547857436008E-5	1.2262411690366435E-10	0.5454770322417876	-807.068197416391	9672.1033482734	33232.85251638005	4078.6524006953105	740.919592439397	794.7364981639379	7	24	46	3	1	0.1970023778135544	0.3067356616911062	0.3129743576634183	0.18328760283192125	
4030000	-10694.300921801581	-9850.93968079063	-843.3612410109513	-9850.93968079063	4356.184724697121	2.7788934519015553	2.7285472388705678E-5	0.4715819901311696	2.5226191835817616E-5	2.4564509991963316E-10	0.566286272411935	-795.7958010395722	8736.460881840363	13372.475833756165	5141.538775425975	3582.1003558567086	2907.348193599983	10	26	16	15	14	0.19856753081420536	0.3135349620263807	0.30460990432749285	0.18328760283192125	
4040000	-10661.132839917444	-9838.518872463543	-822.6139674539006	-9838.518872463543	4331.907598107458	2.442278889196771	3.118889992442642E-5	0.5027581504822906	2.883948495944419E-5	2.912942591742333E-10	0.545633128706417	-776.5964871840048	13381.75096080976	1729.2046084417611	3675.500622368006	1918.8724499499701	2428.9312139933622	36	15	4	18	8	0.21052574588070566	0.28471233886335706	0.30496666328405	0.19979525197188747	
4050000	-10753.861571432843	-9852.745181578632	-901.1163898542102	-9852.745181578632	10019.462736797064	2.5743980073129573	1.1614438719910563E-5	0.49223840534022495	1.0688240996622787E-5	3.8102158891011544E-11	0.505767241343909	-850.5089255049271	36793.29265452607	3716.30162660883	7079.991056540635	7749.250686852322	5269.057806116606	32	14	8	19	8	0.1995690993651329	0.28471233886335706	0.31592330979962274	0.19979525197188747	
4060000	-10753.750587065038	-9838.958189771301	-914.7923972937372	-9838.958189771301	9456.158970698205	2.828188424125498	9.928888457067164E-6	0.6420710334376072	9.56211713594695E-6	5.5990932198449463E-11	0.7216731601183729	-861.7200826712783	48320.02029646178	3930.8065258469956	7374.4525541486355	13515.690828286251	8769.25709946102	31	5	14	7	24	0.19584992926486958	0.29881516907518024	0.3055396496880629	0.19979525197188747	
4070000	-10821.812560281696	-9847.31520062436	-974.4973596573367	-9847.31520062436	25369.911856924286	3.0663594104366094	4.846155581164011E-6	0.5393580746745669	4.255520940294339E-6	6.212293487038623E-12	0.5499576714319606	-913.7302805616987	132940.4285001743	3209.3291609644	25522.971647350907	17491.09610853318	7259.956406362566	30	14	24	11	2	0.17904830162144744	0.2992283348898041	0.32991664412840466	0.19180671936034402	
4080000	-10828.129470919206	-9833.445454685532	-994.6840162336741	-9833.445454685532	17887.365858777564	2.707312926052207	4.783575544554505E-6	0.5419785899588938	4.391410715079262E-6	6.672420322324674E-12	0.5918770836620475	-938.7353999060317	103205.16452540924	36239.640917604615	13189.588875025249	21552.028814995276	12142.597253437127	27	8	19	20	7	0.17904830162144744	0.3046231968256842	0.32622923365841583	0.19009926789445278	
4090000	-10788.021344152095	-9829.508160669	-958.5131834830948	-9829.508160669	12305.155496126306	2.526799747469822	7.082403760536408E-6	0.5142971954410896	6.775991642577332E-6	1.0984792834292956E-11	0.4889847161244722	-902.2222987927611	50934.05116738809	125725.74289208428	17048.01891456819	11791.420211875477	7522.57616030706	23	8	22	21	7	0.19298001615611385	0.3046231968256842	0.3122975191237494	0.19009926789445278	
4100000	-10814.680706662964	-9857.126768252783	-957.5539384101804	-9857.126768252783	14015.263034785683	2.5931668619549604	7.3029616788606595E-6	0.5928051560931956	6.5727466862380645E-6	1.5943830916657162E-11	0.5477059501732131	-901.4447997545667	49229.07072412844	125005.15636731681	16226.51563652348	10233.940624205954	4309.650933397749	13	17	27	22	2	0.19298001615611385	0.3046231968256842	0.29805151231463256	0.20434527470356967	
4110000	-10815.725245703252	-9835.51490466527	-980.2103410379823	-9835.51490466527	16243.256726597934	2.428569277047154	6.685171624962832E-6	0.664289823731776	5.4464654529968755E-6	1.5711759599637938E-11	0.6872515412283718	-923.3253894934084	73395.64108155682	83295.01548310318	36115.80793696955	23020.585442442472	2529.3029368624675	1	32	15	29	4	0.19298001615611385	0.31187014094686305	0.2908045681934537	0.20434527470356967	
4120000	-10727.789623303706	-9840.459181791532	-887.3304415121743	-9840.459181791532	5863.362238775119	2.4321654089579523	1.5839425987390672E-5	0.5387960231912918	1.5378433932959915E-5	9.438707849142061E-11	0.6060933261201618	-833.9068265734289	12707.139380466624	43717.236541146805	27373.008036063216	4601.974283832251	4981.810952562485	8	6	25	31	11	0.1951449511529236	0.3100556234260072	0.2908045681934537	0.20399485722761576	
4130000	-10770.694120367763	-9847.096031805713	-923.5980885620495	-9847.096031805713	9359.03976592307	2.592076333853434	1.1247553849610223E-5	0.683263646812458	1.0689113932217914E-5	6.5182037140618E-11	0.7478435242846729	-868.762291950583	39984.249671450656	70171.25296577637	9983.50411557956	9213.3188223394	8382.01160494789	13	21	21	1	25	0.1951449511529236	0.31191703880573934	0.2908045681934537	0.20213344184788362	
4140000	-10805.700493506643	-9854.7546735189	-950.9458199877419	-9854.7546735189	15268.882002088529	2.643157639400276	8.228354020308243E-6	0.6487327280312195	7.306404134553539E-6	3.766921381981828E-11	0.7342986018234496	-895.6984630806778	70256.78536491758	7498.331855185643	17296.4884192851	18906.85304285749	10788.490593572787	31	5	6	5	34	0.19530899728139303	0.3117529926772699	0.2908045681934537	0.20213344184788362	
4150000	-10746.570897753616	-9876.218329125764	-870.3525686278517	-9876.218329125764	5704.21918907121	2.643157639400276	1.9070176004402776E-5	0.5875024145936638	1.9228491951083778E-5	1.390149398837402E-10	0.6026946616661533	-821.8230633183424	15493.305625391393	17538.856996740484	1333.1647716060386	3479.1755594026017	615.6867031626807	10	36	5	28	2	0.19808529368084696	0.30607866650016047	0.28933784910407384	0.206498190714919	
4160000	-10689.464781058057	-9850.252716312922	-839.2120647451364	-9850.252716312922	6029.704537131084	2.5317497372040902	2.7943870809822478E-5	0.5961047164208416	2.6089478201204845E-5	2.607532481017124E-10	0.5575319119642044	-789.523149970855	14216.397275328018	13700.89996932235	16220.114550802822	2486.438500346924	2789.6070713961103	19	19	3	7	33	0.19808529368084696	0.30386217673918203	0.2915543388650523	0.206498190714919	
4170000	-10662.360282203514	-9834.374255149112	-827.9860270544008	-9834.374255149112	4515.962338957668	2.5317497372040902	3.0048819570520388E-5	0.633102810214113	2.771209830346111E-5	4.104961631740129E-10	0.6829064184521296	-781.270775031405	11263.584954366985	2872.9562316551737	2875.6026721837034	1761.7197237222224	4506.920519018619	40	1	16	18	6	0.19808529368084696	0.30386217673918203	0.2915543388650523	0.206498190714919	
4180000	-10713.591205419016	-9848.500082754734	-865.0911226642829	-9848.500082754734	6392.301175762267	2.5317497372040902	2.049520221406802E-5	0.5328031102479903	1.848945620662768E-5	1.4456132954016776E-10	0.5980350462663686	-815.5221416508314	22291.91265649942	11936.055802750827	3175.777302297461	2850.2139502586274	7278.720391798902	35	6	7	25	8	0.18702382656858388	0.29547409659352764	0.30885339420014213	0.20864868263774666	
4190000	-10666.140733143906	-9847.399544897766	-818.7411882461408	-9847.399544897766	2811.288633368289	2.503086804755512	3.511912858732556E-5	0.5405808622763558	3.190441131956184E-5	5.603573335909512E-10	0.6633612963725807	-772.278315394151	4833.13724013075	15154.263310567107	2594.282324518816	2234.1851961494826	507.2464802733402	13	30	23	12	3	0.18702382656858388	0.29547409659352764	0.30885339420014213	0.20864868263774666	
4200000	-10660.44805077952	-9825.718187216826	-834.7298635626937	-9825.718187216826	3329.5168517212396	2.6560331219803173	2.7755860885881412E-5	0.43919921299082976	2.562440094198179E-5	1.6610302794765078E-10	0.4715916360226171	-787.4786444219219	5598.317515708923	19942.272190798532	3207.6720698049157	2054.3829141684173	876.63739406619	8	27	23	21	2	0.19620929635004336	0.3157207373439407	0.29643694508365404	0.19163302122236217	
4210000	-10682.687940839358	-9845.7005258032	-836.9874150361578	-9845.7005258032	3932.865454747618	2.6560331219803173	2.900426962105065E-5	0.5801806722135121	2.614533886805981E-5	3.50706174519539E-10	0.6745652904048235	-787.0495169839854	10962.013152134721	21635.485786682428	14781.775141711505	3236.445798794892	2252.3610389248147	21	14	3	13	30	0.18582370385614255	0.315284766829095	0.2968729155984997	0.20201861371626298	
4220000	-10654.955677461277	-9832.666097432753	-822.2895800285247	-9832.666097432753	2806.5932259760793	2.6444731927581895	3.322003798231705E-5	0.5094314633309228	3.101020299596431E-5	3.536645706321117E-10	0.5645094900653254	-773.4607923962285	11798.664474712437	17606.07351086666	20548.67088515074	2106.750216349331	229.93019492456824	8	19	10	41	3	0.18582370385614255	0.2907322925270526	0.32270974478203507	0.20073425883477003	
4230000	-10678.901834305367	-9848.800550339478	-830.1012839658886	-9848.800550339478	2458.2662449310646	2.5786644421968443	2.64200383351615E-5	0.5350510453761079	2.582648373107676E-5	1.6567531068109536E-10	0.5052015422754688	-780.6644357565493	20678.693735659304	11908.089572211591	18450.34097880913	3385.339746903882	25.058996125266333	4	18	15	42	2	0.21333486469729565	0.2907322925270526	0.2887475137389339	0.2071853290367181	
4240000	-10704.855653649958	-9844.820403303518	-860.0352503464397	-9844.820403303518	3320.1401637837207	2.5786644421968443	1.986698605873495E-5	0.6899025435234772	2.0164611927089125E-5	1.403479018155576E-10	0.6117445052434923	-806.95250377776	6330.036017909584	27862.465297982653	37161.45235936474	4808.275638888444	198.2687116225289	3	13	20	42	3	0.18936441359329587	0.32359152180064377	0.2962804896810401	0.1907635749250206	
4250000	-10673.025842190962	-9831.67459017235	-841.3512520186124	-9831.67459017235	2713.9992975065484	2.597146039181242	2.862366830504687E-5	0.5820637033265743	2.6882768553798312E-5	2.340922115866069E-10	0.5567887283281792	-791.2624468770852	9033.12855559555	20420.602664619073	17127.99696460505	3788.2835191250874	2112.847176084409	7	21	3	47	3	0.18936441359329587	0.30455212807881277	0.3153198834028711	0.1907635749250206	
4260000	-10640.51278743463	-9839.356716976328	-801.1560704583029	-9839.356716976328	1690.1088661919707	2.597146039181242	3.6772743727020913E-5	0.5938059884250392	3.7942973798052635E-5	3.352445739547648E-10	0.5180766896470405	-753.8794998407046	7785.922560660799	14454.003049511075	1214.6213132814903	3117.52725729049	9.005111825772572	9	26	10	33	3	0.18936441359329587	0.2876445527622877	0.31260891511083677	0.21038211853358002	
4270000	-10617.988833213452	-9848.206445976284	-769.7823872371679	-9848.206445976284	1146.7837094527076	2.597146039181242	5.42736149077888E-5	0.621264890845269	5.474796044462129E-5	9.423690173710638E-10	0.6095951877961592	-725.4244204773737	5309.294657827577	9420.280086742127	2662.067574807514	1512.3170094192103	9.468983882979826	7	30	11	30	3	0.1974952225202367	0.2918238829799849	0.3109950743453754	0.19968582015440334	
4280000	-10648.865750503828	-9842.412894450152	-806.4528560536769	-9842.412894450152	1860.7575069438976	2.742360506667816	3.509057709949171E-5	0.6241097814308721	3.933469825271278E-5	4.4233628573765784E-10	0.5717705569914795	-759.8761745743793	7308.13441248604	14633.90146807623	2897.1523351771034	2491.4053555272767	156.81813195984125	7	27	35	10	2	0.1983751197778177	0.2954583826411979	0.31167754282880683	0.19448895475217795	
4290000	-10609.74011166093	-9835.257002050605	-774.4831096103261	-9835.257002050605	1376.3456012637828	2.8305519113954096	4.694054632417333E-5	0.6833062541509143	5.016797263624565E-5	1.3171637404400838E-9	0.7403412911882675	-726.7927579948995	8502.099913730048	10405.778390048363	1743.3004540892712	4476.659810647941	40.11451539130401	18	15	42	3	3	0.1983751197778177	0.3009226678870516	0.30621325758295315	0.19448895475217795	
4300000	-10559.580397935917	-9836.911503298077	-722.6688946378407	-9836.911503298077	852.8822089339421	2.4384188067267827	8.106127023320376E-5	0.5485331663742867	7.965146665861092E-5	2.7663057658853324E-9	0.6421520682471523	-681.0796022779878	4115.950554141386	4771.215782361319	898.2447119598154	1191.8032377105021	11.979396850223258	13	25	9	31	3	0.19107223867584966	0.307659351518963	0.3015031301038055	0.1997652797013822	
4310000	-10538.534455170433	-9829.41069758573	-709.1237575847033	-9829.41069758573	975.2457864434514	2.4384188067267827	8.192240811478768E-5	0.586776447969351	7.923646847824754E-5	2.8122162774324264E-9	0.6284238381978289	-662.4735175172832	4885.480734368023	24300.148001023015	1220.6990202895663	826.2291795730969	1.6608214834211172	32	1	6	39	3	0.19159267005318958	0.2914233675465336	0.30066603659447677	0.2163179258058004	
4320000	-10645.564556926849	-9861.716389987007	-783.8481669398434	-9861.716389987007	1813.1935751719236	2.681075966496595	4.8673300026643266E-5	0.5283471445405951	4.283472485872585E-5	8.490445733703971E-10	0.6004416625735034	-737.4956306898125	10687.620768404455	19006.228829319207	3576.040713695766	1648.909822642742	3.5225206413662944	13	18	20	27	3	0.19159267005318958	0.2914233675465336	0.32662863859357316	0.190355323806704	
4330000	-10605.359757796927	-9845.470724407614	-759.8890333893124	-9845.470724407614	1269.4243018526638	2.5867771506422996	6.066560096949258E-5	0.5410931673513228	5.7638747630092396E-5	1.488184255533603E-9	0.6418529274358387	-715.642632410149	3886.730161403188	8334.871996057844	4456.067674936713	1513.1411799002942	13.542823807287624	7	29	1	41	3	0.19159267005318958	0.2969685155442321	0.2946034525421664	0.21683536186041222	
4340000	-10633.591791107265	-9854.060106318377	-779.5316847888873	-9854.060106318377	1866.7225169034407	2.7061621945024075	4.5556690533639264E-5	0.5767218543329756	4.339669899657574E-5	8.749355631496535E-10	0.670594102676472	-733.6919359804175	5945.931831077797	13252.16750880319	1247.6338658270643	1984.0734881793785	453.9909979696805	9	26	26	17	3	0.20230188874919114	0.3105101162145779	0.30876231782286007	0.1784256772133712	
4350000	-10619.44197984122	-9848.67733319666	-770.7646466445599	-9848.67733319666	1968.508400399433	2.590287324760432	4.8709944578995734E-5	0.5181531796299959	4.5531048808202646E-5	7.917080330091084E-10	0.5908709893441467	-724.9025108243798	3146.082205611876	12256.41851303025	678.6962229717841	1611.3521422464248	407.4669989901154	2	35	34	7	3	0.2047547561426868	0.311276763125091	0.29674136291357384	0.1872271178186487	
4360000	-10563.387357064505	-9840.853155508132	-722.5342015563733	-9840.853155508132	1273.279187776322	2.6753202928697184	9.485208535398231E-5	0.5414224383947053	8.471544190550303E-5	3.2860214505276286E-9	0.5989719486273815	-677.1829003932977	2586.064473732617	9527.44402171665	1056.974791049086	432.93323495437824	1413.554372855603	16	20	6	31	8	0.1865361991051227	0.3056714357087549	0.3149599199511379	0.19283244523498483	
4370000	-10585.466911986556	-9854.976350393612	-730.490561592944	-9854.976350393612	1167.7431054789727	2.6425988469627546	8.252273269001054E-5	0.5881198546168378	7.76815843426971E-5	3.6315768087735414E-9	0.7140144309413439	-683.5449177507523	5819.125432012525	19315.360978350876	451.0822344856401	597.7561670008874	1463.4393108288923	33	3	32	1	12	0.2072403388610702	0.3004184505933754	0.2995087653105699	0.19283244523498483	
4380000	-10566.226302902227	-9847.3868439308	-718.8394589714269	-9847.3868439308	1011.5297751918748	2.4126723245001567	9.078733624204699E-5	0.5216908635095935	8.63506419961263E-5	2.8181814986529214E-9	0.570129987959604	-678.5677263396725	4679.528826757975	4034.194312896675	609.9040896092631	713.7274659878643	69.58217281719185	35	2	17	24	3	0.2072403388610702	0.3004184505933754	0.2995087653105699	0.19283244523498483	
4390000	-10568.067616504806	-9832.605824836044	-735.4617916687614	-9832.605824836044	1464.1058371038635	2.763592976901762	8.152068527745387E-5	0.6703181009391211	6.804605555982081E-5	2.857763196303394E-9	0.6943025324631916	-694.3866321845475	7959.37013706848	751.3699168043964	163.9572128585941	353.8645699952985	924.031946364862	36	19	2	3	21	0.18965306871530102	0.2851936995012385	0.31856587096319805	0.2065873608202628	
4400000	-10619.050873170454	-9821.876125572018	-797.1747475984355	-9821.876125572018	2871.108452674004	2.475315193393616	4.61282851574357E-5	0.705978053337647	3.806408005801128E-5	1.2250074335155652E-9	0.7873024144267081	-752.0678030954591	10665.703372136653	1542.3992196576626	738.366571182559	2096.471976562715	2207.539211502902	40	18	4	1	18	0.18965306871530102	0.31298888070473074	0.2907706897597058	0.2065873608202628	
4410000	-10605.61852568787	-9857.073617249082	-748.5449084387897	-9857.073617249082	1670.5706892825501	2.794188978274974	8.50226792136445E-5	0.6852239395990908	7.034714533045429E-5	3.0920283786930724E-9	0.7498004870823067	-705.7826581154382	7152.549711902	4603.676621163088	825.423917544271	798.2343857052425	710.5763906159261	31	9	33	5	3	0.18965306871530102	0.302674706852971	0.31935989538745035	0.18831232904427803	
4420000	-10595.17660967117	-9839.294822044065	-755.8817876271056	-9839.294822044065	2724.816342438822	2.794188978274974	7.662079800191598E-5	0.7378173073223384	5.9675626594507624E-5	3.419623203217824E-9	0.7961408504627278	-712.5268131507563	6143.050903126088	2703.2321382681907	1128.0538484632195	379.19695484927064	1204.460311442258	32	8	30	3	8	0.19433465842011946	0.302674706852971	0.31935989538745035	0.1836307393394596	
4430000	-10661.1411716372	-9844.067982184368	-817.073189452833	-9844.067982184368	3254.243235638047	2.794188978274974	3.7241386086459154E-5	0.5250530008368809	3.4272971340865224E-5	4.1293602322408117E-10	0.5584591235993167	-771.0911768030152	14103.439999331737	8645.661409959668	2388.056716300733	1098.09795236906	1892.5679813261163	18	27	21	2	13	0.18181906766935774	0.32617463844121586	0.2958599637992055	0.1961463300902213	
4440000	-10620.338910158373	-9845.933119451702	-774.4057907066708	-9845.933119451702	2664.0423313131223	2.7768911358543398	6.22576676002609E-5	0.6653849563458051	5.169327497078443E-5	1.784940689307691E-9	0.7081114600277549	-731.280127820589	8947.231003900908	3116.591586982905	536.5154835204863	482.6942236111768	1241.200218055178	36	11	2	6	26	0.19227475831514362	0.31571894779542997	0.2958599637992055	0.1961463300902213	
4450000	-10628.573618402192	-9843.790544310179	-784.783074092012	-9843.790544310179	2117.694895311854	2.7768911358543398	5.54264694567279E-5	0.5421034900876144	4.928552028630276E-5	7.142878293812645E-10	0.5226252053846592	-734.7653485122275	7858.4829350914115	38148.82192326254	1313.461372862527	1681.0067534865154	1250.1574754284177	39	1	9	20	12	0.19227475831514362	0.32125712911407894	0.2971611503636896	0.1893069622070882	
4460000	-10682.207687239865	-9850.614661182357	-831.5930260575077	-9850.614661182357	3418.452607767216	2.7768911358543398	3.0262001327666204E-5	0.5803739985648451	2.709642280998538E-5	1.8932294138452438E-10	0.504609539801668	-783.5532413025113	13230.298452306744	5740.972521795703	10465.955483159498	2688.373172088007	1602.4856342329103	32	6	6	36	1	0.19206233635593717	0.3027301119263382	0.31092445987659123	0.19428309184113382	
4470000	-10645.446080834525	-9840.353961685172	-805.0921191493519	-9840.353961685172	3019.2096405570037	2.7768911358543398	4.337026880963583E-5	0.6198570713101303	3.846448821694778E-5	5.912059837025381E-10	0.5835349795377385	-754.0276579560282	3808.388834775697	11405.412200832046	8312.863707111883	18920.174350937024	1596.726404199135	5	25	3	8	40	0.17978483895988406	0.31490094016370423	0.31092445987659123	0.1943897609998209	
4480000	-10676.894782501484	-9860.634195291423	-816.2605872100604	-9860.634195291423	3670.822485279069	2.7627942225226603	3.35494984451144E-5	0.5000333020930425	2.9720069332431682E-5	2.582593043057849E-10	0.5123886891001479	-766.829772018516	5323.317943005654	20357.280151349456	11540.505103915928	1930.2950050003599	1959.761143620851	5	19	12	6	39	0.17731141455925414	0.31490094016370423	0.31339788427722115	0.1943897609998209	
4490000	-10675.553799855805	-9839.511010408782	-836.0427894470232	-9839.511010408782	4079.1561906964744	2.7627942225226603	2.6738183747290262E-5	0.5953674269326867	2.496001344100063E-5	2.644275589851731E-10	0.6337549239104103	-782.4181267961716	58845.51897483542	16095.984912998447	35113.964826325544	2376.80315038725	2431.778791842416	1	23	13	12	32	0.17731141455925414	0.3142011402551981	0.30657880406296045	0.20190864112258772	
4500000	-10627.763985800135	-9858.772558047564	-768.9914277525719	-9858.772558047564	1629.4455353720982	2.4211785879976544	6.358640119946162E-5	0.6297587676816636	5.735623465673079E-5	2.143344043024875E-9	0.7435778765464672	-722.6706544115262	6852.649582534746	11515.411473782253	4789.245273500484	1053.8887135607492	1452.7087461721394	14	25	1	21	20	0.18087483675525204	0.3140587785494444	0.3066338174095492	0.19843256728575465	
4510000	-10630.381069229225	-9845.00226697003	-785.3788022591946	-9845.00226697003	2661.061498647402	2.683574299304474	4.604328147976151E-5	0.4977193006403222	4.134858040511014E-5	5.198382461794046E-10	0.5302293883567922	-739.7465632679086	4811.184491843219	12117.453429079302	3697.443609514856	1411.751410157722	1099.6828425454814	7	25	16	21	12	0.18753405457399755	0.3162342138430068	0.31096023128397443	0.18527150029902145	
4520000	-10670.023100149025	-9839.768442873507	-830.2546572755181	-9839.768442873507	3634.092245772384	2.687873555149818	2.743328051912427E-5	0.4277366845327669	2.7640533410885848E-5	1.6836463564444682E-10	0.44764670115452326	-781.158351623961	7812.694649950741	24381.297368635678	7026.979936478026	2526.6138964246393	2624.0057593164247	10	21	18	9	23	0.18753405457399755	0.3162342138430068	0.31096023128397443	0.18527150029902145	
4530000	-10625.167066784235	-9841.655181457749	-783.5118853264872	-9841.655181457749	2262.8872175332403	2.317937933762173	4.5855385034555136E-5	0.3602002842033053	4.529471808225087E-5	3.051479432017642E-10	0.36749071085771434	-737.1888917753902	4227.971783819472	12909.118164097292	3076.836123225428	1000.4776842557346	2430.2655865763513	13	20	16	16	16	0.18846193840442096	0.3162342138430068	0.310032347453551	0.18527150029902145	
4540000	-10632.015592322026	-9852.420103715569	-779.5954886064565	-9852.420103715569	2267.30824082868	2.317937933762173	5.299163727190099E-5	0.5235125438462372	5.194791320407022E-5	7.840880925796761E-10	0.5332905444581619	-733.0249773997249	5741.516698619431	14877.251027622344	5314.2055851799205	1292.1564183357098	1222.2244719642808	15	10	23	12	21	0.18537147976508392	0.3133344204753024	0.3129321408212554	0.1883619589383585	
4550000	-10581.13092049237	-9841.69232432369	-739.4385961686793	-9841.69232432369	1497.5628262468806	2.4538721249210513	7.778328080720449E-5	0.43204899250551226	7.618951141591215E-5	1.0842419546559223E-9	0.43154693914024894	-695.3082546863519	2577.530643064062	8198.737958455124	3705.8875362980934	1056.5484467065023	860.4173587703	14	10	26	2	29	0.19361944533416128	0.31502332714090736	0.3029952685865731	0.1883619589383585	
4560000	-10639.316011833766	-9857.14057091636	-782.1754409174063	-9857.14057091636	2057.775043779895	2.693844906804508	5.1212791761212105E-5	0.5521676641700076	4.9966682338580294E-5	9.961209270101934E-10	0.6230529707656239	-734.4139520519161	7429.946064782663	3801.896677970922	11612.014009341148	3706.025938045959	796.5593082212771	1	12	11	31	26	0.19049962304353277	0.3181431494315359	0.3029952685865731	0.1883619589383585	
4570000	-10633.244511828392	-9846.76631811686	-786.4781937115339	-9846.76631811686	1895.2193922245506	2.693844906804508	4.6030178271076305E-5	0.4113513213404088	4.771962548343523E-5	4.0460817241444583E-10	0.4526549561656932	-738.2051889609927	2507.8165747050093	9887.384892947151	13018.128622171103	5478.830478384493	805.0237230998777	4	14	8	22	33	0.18693127506847748	0.3246796107956039	0.3029952685865731	0.1853938455493457	
4580000	-10624.238671547539	-9854.810473833273	-769.4281977142655	-9854.810473833273	1085.2946155917423	2.693844906804508	6.470765237044128E-5	0.4471890964969012	6.313963603310554E-5	8.864945860216967E-10	0.48141578152037784	-722.6521633468666	7618.7059630507665	7794.419658904224	4163.790939594359	6161.020005726864	1225.3702631566975	32	6	1	5	37	0.18693127506847748	0.30096155541260267	0.29895431376319975	0.21315285575572035	
4590000	-10621.001658375832	-9842.610812801986	-778.3908455738455	-9842.610812801986	1430.640995558684	2.7360093925913698	5.4284085617730676E-5	0.6881859785856548	5.8417695004677676E-5	1.8382634517589602E-9	0.7688075974432521	-729.4751144125299	6239.185160386043	4602.6485669130525	8620.452389329375	11868.971976974583	1019.6195784946289	17	10	11	4	39	0.1854930842957212	0.303462470370684	0.30799229396401745	0.2030521513695776	
4600000	-10612.911879115143	-9854.902913427333	-758.0089656878097	-9854.902913427333	1231.9196807332894	2.67447778743055	6.919813140551604E-5	0.5155731936632272	7.084745954383881E-5	1.578449858182313E-9	0.5544785037864186	-709.0873734707701	6870.311430392013	4734.418937824726	15763.842640741625	6052.953894452499	804.9873393614124	3	9	4	26	39	0.1854930842957212	0.303462470370684	0.30799229396401745	0.2030521513695776	
4610000	-10638.787306445382	-9846.550179960408	-792.2371264849726	-9846.550179960408	1801.882868355845	2.485543984309973	4.6168408473392794E-5	0.5965601666668612	4.706632570608142E-5	9.466152993818166E-10	0.6471545963064848	-742.8338368685321	4470.393404153147	7105.414259785035	14915.553317486774	12342.457520323547	1100.0309495558922	4	11	9	20	37	0.19989183971849095	0.303462470370684	0.2935935385412477	0.2030521513695776	
4620000	-10618.620601068178	-9842.851686550293	-775.7689145178845	-9842.851686550293	2265.2899191591036	2.49845276010054	5.2437917998374026E-5	0.6100339794353083	5.1797250222108535E-5	1.024340851556056E-9	0.5974423896524135	-727.3664069307401	8479.024106385876	13304.722675051062	8935.802130992952	5275.363068473148	937.4868868705311	24	6	11	1	39	0.19296723870639032	0.31038707138278465	0.2935935385412477	0.2030521513695776	
4630000	-10606.825849315972	-9847.094099395821	-759.7317499201502	-9847.094099395821	1161.857880095011	2.49845276010054	6.531307668572811E-5	0.6068792393397239	7.269790450101826E-5	1.4580899202269733E-9	0.5517102972245844	-712.4737477514552	3667.9117575758873	5145.746438089191	11461.959741789977	5360.400577639481	739.038169514738	11	14	8	9	39	0.2017631966188842	0.31038707138278465	0.29551394719507595	0.19233578480325544	
4640000	-10631.530626139822	-9856.653567643316	-774.877058496506	-9856.653567643316	1301.1426680847658	2.548213370084288	5.9249508288612326E-5	0.6047598559004704	6.272119032064366E-5	1.3047038318308712E-9	0.6117368030473258	-728.1575298194157	3094.1030776294238	980.4786515335236	6159.488020135857	1962.8293446245516	769.3596254481893	2	2	36	18	23	0.2017631966188842	0.31038707138278465	0.28817438351645724	0.19967534848187415	
4650000	-10595.56595270667	-9844.353151287436	-751.2128014192332	-9844.353151287436	731.0099863393148	2.724562641942482	7.045978944483249E-5	0.573997751611323	7.849634038735803E-5	1.5564846485832998E-9	0.5619173218338928	-703.2554185758073	4143.0538385032705	19880.960562138196	5628.694093212612	1186.012156196253	349.40778813596734	10	3	27	31	10	0.19835141205724968	0.31038707138278465	0.2915861680780918	0.19967534848187415	
4660000	-10573.3017661413	-9844.355206396893	-728.9465597444059	-9844.355206396893	594.854576007637	2.724562641942482	8.379739471929773E-5	0.4513865082758081	1.000336323443191E-4	1.763909808563135E-9	0.47282136835056926	-684.2169261523268	1470.4398415372107	7792.400322955354	5680.22966287705	615.613694598803	190.40078215463151	8	10	23	37	3	0.19443697246887823	0.30342589635141365	0.3086491482175646	0.1934879829621438	
4670000	-10591.50859848314	-9844.691553714274	-746.8170447688666	-9844.691553714274	505.6072100440101	2.723697422788095	8.555533198297261E-5	0.6137593303146579	8.850420114611011E-5	3.2387799391686434E-9	0.6818041208451122	-700.2951570191248	2688.9229986882174	9921.632752237769	5944.208619182794	2073.935577969128	674.7281050587877	10	8	22	17	24	0.19443697246887823	0.30342589635141365	0.3086491482175646	0.1934879829621438	
4680000	-10542.691665605013	-9830.621808605447	-712.0698569995653	-9830.621808605447	502.1682904644011	2.540125648403054	1.2072022305525581E-4	0.6756043043097193	1.1651648932483031E-4	7.898480524457646E-9	0.7746960913574271	-668.0093970458585	2000.9450810376538	4402.4893291869375	7480.465044406717	764.6632075937057	408.1910467685734	13	2	21	18	27	0.20417300860365564	0.28958698343265343	0.3127520250015475	0.1934879829621438	
4690000	-10556.703147226404	-9839.270605582637	-717.4325416437674	-9839.270605582637	717.0397616564071	2.540125648403054	9.866432989760564E-5	0.6242866966871524	1.008156231787537E-4	3.450684819047355E-9	0.6210000397968656	-672.5952051522434	1385.443022681888	4863.513183887389	7719.697209348894	1139.3169378397147	504.82856224025915	11	4	20	26	20	0.2030614899676993	0.28958698343265343	0.3127520250015475	0.19459950159810016	
4700000	-10536.130725833946	-9837.914168060544	-698.2165577734012	-9837.914168060544	380.30167096246316	2.653483134454693	1.2450412562504067E-4	0.553569400501809	1.2918814862233668E-4	6.186678285230358E-9	0.6103031805025089	-657.5644238322554	1052.5393236092264	2207.5845492488697	4476.240524021316	568.5484592912171	16.400560471633167	4	8	27	39	3	0.19585129942164758	0.3077753015934085	0.3127520250015475	0.18362137398339679	
4710000	-10594.399802731366	-9851.190745754799	-743.2090569765674	-9851.190745754799	613.3045987351926	2.8020906318354135	8.28265770201537E-5	0.6950660956284245	8.287193032155833E-5	2.817741323671265E-9	0.7081727853300852	-698.8142573793685	4281.41647249598	4889.454695291666	7485.141068913988	984.129501516382	24.760401781962415	1	11	27	39	3	0.17864732521950924	0.32123628356685574	0.2992910430281002	0.20082534818553513	
4720000	-10598.503938817394	-9846.23889882597	-752.2650399914231	-9846.23889882597	689.9558237537022	2.614131447629455	6.1501204829387E-5	0.6218851725265743	6.434272287639122E-5	1.752597478085715E-9	0.6929542566555202	-707.0637322315354	3904.535354741736	8849.762413754499	8309.734933566973	1029.0552639993452	62.36684281960783	6	13	24	35	3	0.18050910708865037	0.32123628356685574	0.3085627507545429	0.18969185858995133	
4730000	-10568.898014882887	-9829.283565735106	-739.6144491477805	-9829.283565735106	702.5940157846316	2.614131447629455	6.89074131369217E-5	0.61696267666666	6.694901586172158E-5	1.7282519441412664E-9	0.6533947715806177	-696.8947835877336	6065.372052173294	10482.836485031128	649.4078852887576	661.0531029428342	38.40220400165075	19	21	5	33	3	0.18050910708865037	0.32123628356685574	0.3085627507545429	0.18969185858995133	
4740000	-10593.980089493545	-9850.968729169843	-743.0113603237019	-9850.968729169843	925.0533534656479	2.3030267489197844	8.365146347204319E-5	0.6108185160243641	7.520462035173643E-5	2.3148393492582548E-9	0.6462142848722363	-698.4487372780103	4581.564742467163	5971.527860221707	7563.02482737781	869.8393634989961	485.229488928284	6	22	14	32	7	0.18050910708865037	0.3080487712914943	0.3085627507545429	0.2028793708653127	
4750000	-10588.440424841054	-9842.417485695007	-746.0229391460465	-9842.417485695007	874.7091175558452	2.434244701194893	7.970524377966449E-5	0.6456673216929243	7.207646772277127E-5	1.8461132783307215E-9	0.5966979740018749	-704.7385885048323	459.4642544033448	1515.416169739057	4600.281036999728	597.32123197497	105.8615236990989	1	6	40	31	3	0.1863058302383214	0.3011345887954198	0.3085627507545429	0.20399683021171616	
4760000	-10641.83073899187	-9843.243724383019	-798.587014608851	-9843.243724383019	1154.5578391204308	2.434244701194893	4.656579919212508E-5	0.5794746270646394	4.35116464248599E-5	5.309084288619496E-10	0.5707269954408696	-752.4013761417777	10060.476162681864	9534.881011970032	8894.59391600247	1432.627965320232	254.53380644661644	18	5	23	33	2	0.18848433825856406	0.3011345887954198	0.3157255675241011	0.19465550542191531	
4770000	-10576.270856586032	-9850.675314736478	-725.5955418495545	-9850.675314736478	588.8248946406493	2.868658309633877	9.404830079293385E-5	0.6062038639630395	8.814947822211802E-5	2.746729498566506E-9	0.5911658796084251	-681.789209911265	1665.8244498780346	8434.714235666175	1181.4317600009244	726.791622871337	135.14185894882326	10	30	11	27	3	0.18848433825856406	0.3044924996955151	0.3157255675241011	0.19129759452182	
4780000	-10634.701090547598	-9839.602353517257	-795.0987370303409	-9839.602353517257	1290.0443932579765	2.4107792178280767	4.517379041467848E-5	0.7014065693088513	4.201820453766073E-5	8.240218412398965E-10	0.7186819077122844	-750.2959091049307	8399.970566490185	10478.142082396047	926.3551000968268	1405.7840352166272	185.90843843635227	10	31	6	33	1	0.18848433825856406	0.29496930700190965	0.32524876021770655	0.19129759452182	
4790000	-10677.715830664682	-9838.714681766363	-839.001148898319	-9838.714681766363	3207.5678569503643	2.3995006394256815	2.7256580333319087E-5	0.7115565563099906	2.51545759336827E-5	3.1205889878021855E-10	0.7002827169385109	-788.9205879645067	19863.551274288522	23292.654759604295	1340.497189507833	2590.577117092454	4069.1297496772545	30	13	19	14	5	0.18685975034487837	0.29496930700190965	0.3234733372006752	0.194697605452537	
4800000	-10672.274874834322	-9846.317916656595	-825.9569581777273	-9846.317916656595	2199.493477299383	2.3995006394256815	3.071781673460903E-5	0.7873692347897148	2.8726709749586284E-5	4.302237383578182E-10	0.7192476127629024	-775.2226476328337	13354.218837523114	26646.40778685253	17413.57023847296	2283.998708073809	1332.5113049485276	29	7	5	3	37	0.18685975034487837	0.3134976401964313	0.30894612889132117	0.19069648056736946	
4810000	-10709.537336391191	-9852.011759284846	-857.525577106346	-9852.011759284846	4414.401124031431	2.3105630603072203	2.0901294294324884E-5	0.6265171813709514	1.9185511332588477E-5	1.3393733721273075E-10	0.5804766401099787	-802.0968526075948	26977.387806327286	20550.98266725791	36472.491252162145	43430.23335563065	2611.751687118464	19	14	2	3	43	0.2059996145336886	0.30158785245001235	0.30894612889132117	0.1834664041249782	
4820000	-10647.236984011482	-9842.064093658279	-805.1728903532038	-9842.064093658279	1439.3821329146651	2.6656043225394037	4.246504425948031E-5	0.6317627725157701	4.414861957403689E-5	5.730321176227806E-10	0.6013779611639573	-754.8007257733473	22727.998669746798	16229.769833795159	6276.1178142905455	8391.089382810593	1036.7545118556684	15	11	7	11	37	0.2021838141110581	0.30158785245001235	0.30894612889132117	0.1872822045476087	
4830000	-10707.537482052661	-9842.459211940039	-865.0782701126235	-9842.459211940039	3890.1693788672574	2.4160598697731244	2.041208199151088E-5	0.533429397984654	2.0952102708427272E-5	9.893485016259823E-11	0.4924069791102075	-811.9073834412119	12483.32157805335	29229.53119596734	25886.90157003474	19773.927060705824	2655.8848070124823	11	1	19	14	36	0.2021838141110581	0.3006433737314198	0.3098906076099137	0.1872822045476087	
4840000	-10795.639680796896	-9831.7440915601	-963.895589236796	-9831.7440915601	11598.27798106054	2.663564820397526	6.272567711468428E-6	0.7064492401154476	6.254588595838571E-6	1.4872221629717154E-11	0.6436677861267521	-907.567441819441	38588.47404891472	65447.84662379446	50246.275298692184	9386.44005459956	9152.505763426409	1	29	12	37	2	0.19837392271452506	0.3016879584821542	0.30884602285917934	0.19109209594414173	
4850000	-10835.055103298235	-9840.18629016262	-994.868813135616	-9840.18629016262	14838.341256530524	2.663564820397526	4.478931239861358E-6	0.6455942438066561	4.446208167946453E-6	6.996459957579358E-12	0.6042608262762688	-936.3431836740601	142156.42075069764	140734.42690887777	66271.75971493263	12536.023408852716	5442.775185356073	27	9	9	34	2	0.19475955292857372	0.3045354173654151	0.30884602285917934	0.1918590068468322	
4860000	-10806.493968605891	-9832.109080889364	-974.3848877165274	-9832.109080889364	9376.333242011997	2.529011645878526	5.001202922950831E-6	0.7271537835010139	5.3210444234695504E-6	1.2229008630767712E-11	0.690605388612374	-916.9532076148383	54874.40828394858	158449.08522890226	11972.75622548935	12838.876308418043	2687.4199508615047	14	24	17	23	3	0.19475955292857372	0.3045354173654151	0.30884602285917934	0.1918590068468322	
4870000	-10808.78736646741	-9828.045368782943	-980.7419976844661	-9828.045368782943	11918.59630384557	2.5433059228571153	4.722190747611364E-6	0.7598733627846427	4.751984514714319E-6	1.4523809309792011E-11	0.8175986880666143	-924.6322827702534	40350.08603013487	78013.44785244648	21587.684654448138	3996.653158949779	9260.803169048406	5	39	2	6	29	0.19475955292857372	0.30941268621485735	0.3039687540097371	0.1918590068468322	
4880000	-10857.98055156886	-9845.805503616968	-1012.1750479518915	-9845.805503616968	17025.75607078776	2.6252496779669166	3.820972828271249E-6	0.6344915586244635	3.625035429261725E-6	6.222715109034974E-12	0.6811694857000689	-953.5690354148273	78849.1355095611	182144.78780684993	11208.94164055188	5080.104786922606	15201.13122192001	5	39	7	2	28	0.1876799441657012	0.30941268621485735	0.31104836277260967	0.1918590068468322	
4890000	-10808.468435408535	-9850.181774477156	-958.2866609313779	-9850.181774477156	7303.793995712294	2.6236795288991375	7.029701031504845E-6	0.5544664645298536	7.19493507397062E-6	1.921579574245226E-11	0.618453989956508	-900.7632158853734	64028.165316282815	98031.01599673409	85724.05345791727	12696.34084244181	6838.6651611563175	11	11	16	30	13	0.1876799441657012	0.30941268621485735	0.31104836277260967	0.1918590068468322	
4900000	-10815.927595800578	-9849.35431711465	-966.5732786859284	-9849.35431711465	8419.622635507372	2.6236795288991375	5.901700749626461E-6	0.597796590015163	6.3586188107390395E-6	1.5328235537998903E-11	0.6634673706330703	-910.2344525802266	59192.64482273466	81441.03862653344	54223.81697139835	11170.028507673462	4919.506029266942	4	31	9	33	4	0.1918768344105165	0.31656417283315136	0.29969998590950037	0.1918590068468322	
4910000	-10795.018728232859	-9838.719209859339	-956.2995183735196	-9838.719209859339	9330.027066992745	2.8558725767781503	7.029733339373967E-6	0.5624146905131152	6.727217238217343E-6	2.1007138268661183E-11	0.6943673853447841	-900.9304257880663	80907.11100770463	80073.26410043346	3055.277940883588	6761.1331137717625	8676.890477674691	1	38	15	7	20	0.19717649644482102	0.2990716551680872	0.29969998590950037	0.20405186247759183	
4920000	-10838.551306065388	-9844.39010962146	-994.1611964439292	-9844.39010962146	16400.879063305365	2.8979004289290793	4.490436258497315E-6	0.508048801437388	4.55910991280815E-6	6.976141367042089E-12	0.5927102569288053	-934.4744100526522	363357.4300988479	96284.67915637369	7051.276405518032	19294.055823929168	16745.270824965777	7	31	12	5	26	0.19717649644482102	0.2990716551680872	0.29969998590950037	0.20405186247759183	
4930000	-10741.376374348261	-9856.82484528395	-884.5515290643114	-9856.82484528395	4559.2890792369135	2.8444866180447796	1.4504105576748573E-5	0.4297937671993072	1.49135101098335E-5	4.002980580751298E-11	0.44333428204710323	-827.6684107400753	16733.68926040671	50872.07382442842	56734.96606183666	52651.38402386001	3230.1439090824033	18	1	4	18	40	0.19717649644482102	0.31435506129338175	0.29969998590950037	0.18876845635229728	
4940000	-10720.827061068692	-9850.373466515233	-870.4535945534591	-9850.373466515233	4051.9632396778934	2.4243445772525978	1.7164735695208062E-5	0.4181182137261409	1.8100493007820575E-5	6.472300179277965E-11	0.4588619039259978	-818.9118586518432	13378.054193118307	22582.310246867335	32961.65785182793	3823.9114541784666	4452.801907535225	5	15	20	2	39	0.19266767453768907	0.306313886263923	0.31224998284609107	0.18876845635229728	
4950000	-10695.560355819216	-9848.354515014677	-847.2058408045388	-9848.354515014677	3157.6340588699054	2.567345775258303	2.210388500984712E-5	0.4590286801099556	2.30238200161687E-5	1.2073569748909223E-10	0.4823724796542463	-794.1840593668496	16914.136971347736	25300.174949902	8553.983953681849	23475.181009338256	1812.1879507749425	18	17	5	6	35	0.20259639833338222	0.2963851624682298	0.31224998284609107	0.18876845635229728	
4960000	-10697.418373996092	-9840.956543102457	-856.4618308936354	-9840.956543102457	2362.673617652539	2.567345775258303	2.379117391889521E-5	0.4971976791237361	2.4868069401583096E-5	1.5922610428489005E-10	0.5329573561890292	-803.2217662938813	27028.615357637813	18610.384570436927	45088.61204197461	6586.046954497824	3016.3705859608294	5	10	13	36	17	0.1819363273617826	0.2943645078695781	0.321696583549005	0.2020025812196346	
4970000	-10616.601798274249	-9843.45178737366	-773.1500109005874	-9843.45178737366	1033.4500921263293	2.567345775258303	5.7234388574426976E-5	0.45744061911402134	5.8101885024002975E-5	7.587842149912774E-10	0.48796744800560077	-724.5975884408527	7976.190381790909	6330.1089476705665	17774.655767750995	4008.86030855243	1161.2132925567823	19	3	7	12	40	0.19120319886999726	0.2850976363613634	0.321696583549005	0.2020025812196346	
4980000	-10628.22526430281	-9836.144795999853	-792.0804683029558	-9836.144795999853	1129.0594219529023	2.502008491552115	4.664404772875194E-5	0.558943848475487	4.810165514325047E-5	9.192440873378001E-10	0.6611906857035328	-742.6673987456891	7847.570164467196	13844.689354031796	17408.45792342539	5785.438801742576	1122.166385158164	5	18	10	5	43	0.19120319886999726	0.29850758937876565	0.30828663053160277	0.2020025812196346	
4990000	-10584.0359882294	-9856.636886708753	-727.3991015206465	-9856.636886708753	741.3547610563163	2.5880055681051144	9.316127634453661E-5	0.47080471950481656	9.431858845147453E-5	2.445190544131159E-9	0.5485955485760078	-684.5911642395247	4303.538235095447	7599.936941296426	704.2662867337394	1001.9197134304418	702.5473589890162	24	12	13	4	28	0.1945360245788492	0.3115065371308939	0.30240442682530816	0.19155301146494896	
5000000	-10599.018861708351	-9844.111266643215	-754.9075950651373	-9844.111266643215	1104.5332221599579	2.5880055681051144	7.284176864823946E-5	0.42645171196675363	6.996583069615013E-5	9.376921637883238E-10	0.4333046287249439	-710.3152287273987	2489.9661701522837	3635.1362000162603	6890.520685547865	3884.9747658080682	797.3196576196291	1	1	33	13	33	0.1893643435408598	0.3026467862471095	0.31028966777065103	0.19769920244137987	
5010000	-10659.697793317633	-9839.352451961957	-820.3453413556767	-9839.352451961957	3255.3159959894797	2.5880055681051144	2.701010007690498E-5	0.5251736364549856	2.775443894536815E-5	2.1205141937775946E-10	0.5322405331878723	-768.425872624199	17508.40849305141	46501.24418831428	17735.14760060774	705.8159922811182	1644.9442385821383	23	2	13	10	33	0.1893643435408598	0.3067168584820632	0.31028966777065103	0.1936291302064262	
5020000	-10649.752437594332	-9826.676147216665	-823.0762903776675	-9826.676147216665	1731.1689778315535	2.3138599067976515	3.0475857026727474E-5	0.5809968527062302	3.234180561198309E-5	3.2830251907689937E-10	0.5935274457550468	-776.3941555498974	9424.510848881333	14519.150823579648	1531.4842319516629	2255.199364879088	1474.7052375475805	6	34	14	22	5	0.18678447779991253	0.3067168584820632	0.3050887582625833	0.2014099054554412	
5030000	-10636.188687371177	-9838.193038453679	-797.9956489174988	-9838.193038453679	1334.2527871516145	2.3138599067976515	3.67851234046631E-5	0.48472229035929504	3.949963856742916E-5	3.623235582083833E-10	0.5097419961800027	-753.8583316297679	7564.874981857446	12145.842510451957	1564.3152390538096	1291.2771649859403	203.85995013296767	5	36	11	27	2	0.18678447779991253	0.29668287057806947	0.3050887582625833	0.2114438933594349	
5040000	-10668.17625115936	-9853.264468007745	-814.9117831516152	-9853.264468007745	1250.0087322753125	2.866466135482714	3.815674633413152E-5	0.46245165945484357	4.115233670780019E-5	3.6174543635143585E-10	0.5135609041470155	-765.8711776784554	28741.462127291197	16649.78690487788	7441.072254118032	3808.974738996938	1255.9300812269228	10	28	4	9	30	0.18678447779991253	0.29668287057806947	0.32726484993623134	0.18926780168578683	
5050000	-10725.098633898408	-9836.24753592385	-888.8510979745564	-9836.24753592385	3307.6978140305227	2.633325190644498	1.5038830001920994E-5	0.6206563271612022	1.642693084962062E-5	9.490669166623904E-11	0.6415404713975014	-836.9682161456635	42648.84813613655	18849.87277715854	29795.049134558274	2659.735778417207	511.39706573233616	6	9	30	33	3	0.18678447779991253	0.30168936398259044	0.312580385024861	0.1989457731926362	
5060000	-10676.146325281099	-9832.961937260847	-843.1843880202525	-9832.961937260847	1713.61724686918	2.633325190644498	2.5771825435883752E-5	0.6726944783587055	2.9475699636493645E-5	3.8164572884189175E-10	0.7100772188785446	-793.5457869153065	11056.702282283653	21291.3148110777	13675.521518379395	2621.647776115749	1306.0917127074351	7	25	15	30	4	0.18678447779991253	0.30168936398259044	0.312580385024861	0.1989457731926362	
5070000	-10655.086259038831	-9841.74470823392	-813.3415508049111	-9841.74470823392	1686.7763401762948	2.633325190644498	3.2373561578666615E-5	0.5688674522340863	3.7926103263738397E-5	4.511977820062356E-10	0.5849181111568499	-767.5808511330748	8364.54510121893	10712.383433442783	3724.0629391107595	1560.0355358157428	1164.7555213019516	21	23	6	23	8	0.18678447779991253	0.30168936398259044	0.312580385024861	0.1989457731926362	
5080000	-10590.842933344129	-9826.306622119044	-764.5363112250844	-9826.306622119044	902.5019959771547	2.7098398571089204	6.558434454543931E-5	0.5732983246480277	6.802163221936722E-5	1.3312513860153582E-9	0.5603265666195335	-723.3734901545284	10270.292330851384	3773.901869751393	905.8312551014754	523.1153937183897	55.79814524902586	25	22	22	9	3	0.18678447779991253	0.3000458165538807	0.312580385024861	0.20058932062134596	
5090000	-10569.846187407973	-9864.313245927786	-705.5329414801864	-9864.313245927786	410.6276367357896	2.6044116813959364	1.2982867177317882E-4	0.5038163920747653	1.4037071830267966E-4	5.319385098379355E-9	0.5503562622901229	-667.380171321593	1009.5086905700327	2232.5746424811155	1695.1272630388876	351.44755137788906	112.3185345730908	7	37	5	28	4	0.18678447779991253	0.3000458165538807	0.312580385024861	0.20058932062134596	
5100000	-10532.804802563394	-9835.21134635577	-697.5934562076236	-9835.21134635577	354.7688177236377	2.6044116813959364	1.330314429310101E-4	0.6346033829103098	1.4435269043646645E-4	5.8380550602687004E-9	0.5665454208107136	-655.5557121913757	5797.946919707535	6202.561097424522	2743.222889613556	419.9489952266065	38.4284596829087	8	3	38	29	3	0.19970502060057513	0.28297752494501993	0.312580385024861	0.2047370694295441	
5110000	-10532.49572877573	-9841.664016930192	-690.8317118455371	-9841.664016930192	364.0100129158924	2.582809981458912	1.358579318905231E-4	0.570000904536568	1.428957891777159E-4	5.7244776707627815E-9	0.5483789230008066	-651.9884579380213	759.3169441054833	1260.361555448389	2581.027875254401	698.5080165421441	15.272980016015675	2	6	39	31	3	0.19875540939518502	0.28297752494501993	0.312580385024861	0.2056866806349342	
5120000	-10527.950750971419	-9844.418457978705	-683.5322929927131	-9844.418457978705	349.0345599932722	2.5467899794693407	1.4633617893265044E-4	0.5603699471144984	1.5462065009140227E-4	7.662771475599607E-9	0.5801713999784495	-644.491598379843	994.4870087480027	2699.4243021729653	1706.470491411368	516.0869322229237	5.382899323868061	12	30	4	33	2	0.19875540939518502	0.28297752494501993	0.312580385024861	0.2056866806349342	
5130000	-10551.461092373827	-9832.43619495444	-719.0248974193875	-9832.43619495444	492.4108254679706	2.4446689040711838	1.1712115704874785E-4	0.6371191510595496	1.1060609298802785E-4	6.045953244197876E-9	0.6928659058407646	-678.9249881597996	3989.870699423446	3765.3194951317414	735.7960553717945	591.7702797005464	86.9117723673272	42	3	5	28	3	0.20045417428969434	0.28297752494501993	0.31057356180715323	0.20599473895813267	
5140000	-10637.2200510258	-9867.076910712385	-770.1431403134162	-9867.076910712385	951.4017199870797	2.460318199858895	6.299829600002847E-5	0.5034341839856867	6.164976412606568E-5	1.2225706372092583E-9	0.57316788667923	-726.5346173386177	6108.052282350024	1347.0979154491868	4213.099409399053	1151.0295252904561	225.59426834304892	40	3	2	32	4	0.19146245014979152	0.2981058462771896	0.30892420495744594	0.20150749861557304	
5150000	-10552.848425826785	-9837.048811710558	-715.7996141162267	-9837.048811710558	540.8509184165456	2.572961814617173	1.1451833593318073E-4	0.4900313224896551	1.1180398664235306E-4	2.958982516563004E-9	0.5145953117907995	-676.1205160661744	2779.5554324975687	3214.5797653356226	821.0291492463857	869.2313765271329	37.62208761788183	3	34	17	23	4	0.19146245014979152	0.2944725736788295	0.31255747755580604	0.20150749861557304	
5160000	-10618.02077559508	-9849.548349741186	-768.472425853894	-9849.548349741186	1008.6639651713123	2.8729488568693355	7.613216760803141E-5	0.623851914792419	6.563818346974398E-5	2.0382758001234203E-9	0.6772847336410527	-727.0035238753417	6482.874943141401	2148.489226793151	1517.7229531214832	963.4986548077525	49.147028101249695	38	21	6	14	2	0.17987886276485623	0.29350511081136554	0.32507333108051917	0.20154269534325914	
5170000	-10585.39182691266	-9854.937072994211	-730.4547539184488	-9854.937072994211	539.4103210289484	2.3115049003148553	1.088031318989156E-4	0.5524781272509686	9.663381485015173E-5	4.008916136116066E-9	0.6434510056973507	-688.9958995278896	4054.2740660936756	2760.2615066015683	170.77913453059165	742.8022480776159	153.93105416977357	40	18	9	10	4	0.17987886276485623	0.29350511081136554	0.32507333108051917	0.20154269534325914	
5180000	-10599.211082890684	-9836.438018374838	-762.7730645158471	-9836.438018374838	845.1091176943914	2.5917528552038345	7.7742421329473E-5	0.7567938443543478	7.086622879162481E-5	4.0624068896923974E-9	0.8493432573278195	-716.153476979176	7223.8941673461395	6100.593568599817	734.1452365165914	2599.9211335206664	1320.2572403446059	29	23	25	1	3	0.17987886276485623	0.3038265268005706	0.2988236937285866	0.21747091670598673	
5190000	-10614.852530804053	-9833.809942116624	-781.0425886874294	-9833.809942116624	1148.465806917403	2.5413641567764587	5.601954408280178E-5	0.6386655265600693	5.446599623905129E-5	1.4260895981240926E-9	0.6815311648198836	-736.6066164338448	6060.799336910455	12485.307392922166	1282.367188480903	1040.8278363046065	265.51911282987106	20	28	9	21	3	0.19468288232148498	0.3038265268005706	0.28401967417195784	0.21747091670598673	
5200000	-10554.161020908941	-9842.249043551703	-711.9119773572389	-9842.249043551703	528.9176346521788	2.5413641567764587	1.082118299479626E-4	0.5983088657003509	1.0864940335878783E-4	4.192821133952515E-9	0.6170510572776234	-670.600919953214	2006.9170826812626	4623.7890188986985	164.77524251431265	403.6036048728137	667.6973978852315	20	24	6	1	30	0.18693324687926033	0.3115761622427953	0.321008611098326	0.18048197977961855	
5210000	-10574.094667181382	-9848.033587165	-726.061080016381	-9848.033587165	615.4321191325924	2.5361358458225123	1.0060704706383946E-4	0.6223919149649056	9.994539877187104E-5	4.585936742707789E-9	0.6810899089490914	-683.7133270801384	2903.172369765168	7408.29885192779	1412.098828716153	579.16354259386	306.383917067662	23	18	4	5	31	0.19096043457314787	0.3075489745489077	0.2946354062926666	0.20685518458527796	
5220000	-10539.092721242449	-9822.17358593075	-716.919135311698	-9822.17358593075	604.5426402278063	2.525791199568714	1.0850895368418331E-4	0.7527307607890927	1.0981074066442528E-4	6.814714522660635E-9	0.7820471019474752	-669.6516745325836	3373.3957995126225	2376.601246827909	5602.329355744805	9585.642736590911	533.7686225758748	23	3	7	4	44	0.195752191725486	0.3075489745489077	0.2946354062926666	0.20206342743293984	
5230000	-10546.44782742648	-9844.32085209661	-702.1269753298699	-9844.32085209661	418.8649034483549	2.525791199568714	1.1445912807901993E-4	0.6529936996597433	1.251167135032888E-4	6.538789372679034E-9	0.6768461032660105	-653.0662219745848	609.0354352015498	3154.146693030987	2492.1620597153064	11685.40073788811	502.3778088295468	2	18	4	13	44	0.195752191725486	0.3152905810793111	0.2856422125726889	0.20331501462251414	
5240000	-10604.666784446239	-9850.39634450101	-754.2704399452284	-9850.39634450101	972.833912161299	2.378342115667808	6.493431732195686E-5	0.5821607990604943	6.585280716047563E-5	1.6896425188550613E-9	0.6343857236999858	-704.9731843107318	5345.013177157804	9365.801360595708	9212.967257425966	14009.914182203742	756.233461791979	28	3	6	3	41	0.20097807145162144	0.29189176263090133	0.3090410310210987	0.1980891348963787	
5250000	-10600.282624699264	-9845.005728367249	-755.2768963320157	-9845.005728367249	598.8598515320624	2.326118534185916	7.71931554537585E-5	0.583108208299139	7.985797881952269E-5	2.6080841118957522E-9	0.6697167379101238	-706.7638552146889	2669.9736755012655	10102.495340772537	8712.252874637836	7276.176387785151	622.1530367620809	7	3	2	33	36	0.18664554523360433	0.2979548023285416	0.3032183512954891	0.21218130114236514	
5260000	-10543.199085516764	-9839.044974334462	-704.1541111823019	-9839.044974334462	437.8222256460335	2.4954713602525977	1.3218220810873077E-4	0.714306725192637	1.316280548723298E-4	7.682443579069824E-9	0.7108260956384694	-657.1808354669455	5250.775817109229	2291.5646155223235	6505.6318155840145	5576.650799952995	455.32416791155975	17	16	8	3	37	0.18664554523360433	0.29297712069156917	0.3032183512954891	0.2171589827793376	
5270000	-10554.22561193277	-9840.347022842578	-713.8785890901935	-9840.347022842578	518.1213551384892	2.4610601892553903	1.1424393353232022E-4	0.6298167558179749	1.1906269909058991E-4	5.938731474446752E-9	0.672009780521411	-670.6473496057254	1445.7062294070845	3686.0531086775572	5602.641792381988	1107.4026045045157	406.8699427009326	3	32	5	4	37	0.18664554523360433	0.29297712069156917	0.3032183512954891	0.2171589827793376	
5280000	-10681.417723156339	-9854.816970894648	-826.6007522616918	-9854.816970894648	1696.7735494259075	2.4610601892553903	3.142090440187206E-5	0.5697877407207981	3.2764984505976214E-5	3.1606349980869734E-10	0.5881525266686811	-779.8861898516974	12132.139318857251	9295.40824098493	6317.949486251115	1888.2509720555202	1403.5219232976724	30	6	14	3	28	0.18021754692898112	0.3288735061488981	0.29161266862690904	0.19929627829521188	
5290000	-10643.84425520419	-9854.456307731021	-789.387947473169	-9854.456307731021	971.194452228785	2.4741076937359083	5.368435223249937E-5	0.6608980012592758	5.518792789249893E-5	1.2296507239277338E-9	0.6766778290707958	-742.5526871464773	6598.005328128278	9913.749596797621	1894.5516460759627	3669.470578750837	1321.749457944803	10	31	2	10	28	0.2141114340034021	0.3132341123341148	0.29161266862690904	0.18104178503557417	
5300000	-10634.189655480124	-9843.827260697848	-790.362394782276	-9843.827260697848	1078.5325459807163	2.7161050311758177	5.168561705721089E-5	0.6662741377323093	5.275242093655095E-5	1.6733720046521672E-9	0.7463576205287777	-743.9419967823205	3432.0474106885613	11508.90357370411	3413.239234456605	1956.6268311151896	865.8602117696873	4	35	7	8	27	0.2141114340034021	0.2958117136353341	0.30903506732568975	0.18104178503557417	
5310000	-10642.84388638695	-9853.831184722192	-789.0127016647589	-9853.831184722192	1083.0891034280032	2.307271184782297	5.026251898816832E-5	0.6337707958547599	5.3629059828674707E-5	1.147367584145242E-9	0.668021721941555	-743.0847106573175	7037.021996044695	7779.976824763886	7324.9780017524545	1406.6368252832053	1011.019381869053	25	7	19	3	27	0.2141114340034021	0.2964572455679965	0.30903506732568975	0.18039625310291174	
5320000	-10629.060203096711	-9852.062703920932	-776.9974991757782	-9852.062703920932	953.5863676144031	2.7522482489119673	5.122016330128281E-5	0.6891697212302438	5.612680375572659E-5	1.3720380752266876E-9	0.695517823819843	-731.738012848868	6799.999372919705	7090.634249287724	6017.567740770726	1354.9848379620555	293.5887985474529	31	9	2	35	4	0.1916104702831984	0.2980821109143197	0.2955338327984868	0.2147735860039953	
5330000	-10566.597482408262	-9831.165922414553	-735.4315599937098	-9831.165922414553	538.6601878658751	2.7599853986718905	9.225939661001612E-5	0.677425196927429	9.406732199323411E-5	4.837269299098736E-9	0.7590701893927624	-690.0970124522979	3460.6010261619567	11729.223291257504	1995.0276478994815	705.805274649743	800.9445506718204	29	5	15	19	13	0.1945532910824704	0.28697543022452005	0.33264600413227546	0.18582527456073428	
5340000	-10581.537391983064	-9853.461612510724	-728.0757794723398	-9853.461612510724	535.2982659787731	2.539986781684246	9.722806695067981E-5	0.6062936752983962	1.0912957939182494E-4	4.810794685529239E-9	0.6421918477625674	-685.992563780576	5222.957757368964	5503.192993377222	1354.8890215277686	627.9062573442972	495.92138293880083	9	32	16	22	2	0.1945532910824704	0.28697543022452005	0.33264600413227546	0.18582527456073428	
5350000	-10540.277879705298	-9837.594825027129	-702.6830546781694	-9837.594825027129	445.61091771563144	2.539986781684246	1.2151695926142823E-4	0.6295386302023859	1.2446416888101225E-4	6.158528914197357E-9	0.6512991139148678	-660.9199132675157	926.5891864154522	4008.336458789078	2310.611871331716	419.5419338491982	300.35346651325597	13	32	1	20	15	0.1919307258781332	0.30612396297324035	0.3061949832270439	0.19575032792158276	
5360000	-10535.62647184772	-9841.022855505022	-694.6036163426985	-9841.022855505022	391.96016856375405	2.538664614964372	1.1827550983031073E-4	0.5988722307025074	1.3092416987083342E-4	6.702770182099843E-9	0.6879136419313686	-655.2636743932572	2435.621054301184	3680.2996333227866	1656.4797350351291	276.67406605205093	70.24902455926795	22	20	9	27	3	0.19264706983844643	0.3040732288997287	0.3076367679788166	0.19564293328300844	
5370000	-10542.314808161846	-9845.78347981232	-696.5313283495257	-9845.78347981232	384.55111703906937	2.7989141644859843	1.0632536218445832E-4	0.6026220301611818	1.1829194072016939E-4	4.850405534096554E-9	0.6318126005166261	-655.2325660978005	1243.3000940869383	4851.51611037861	1871.6939459447192	464.55120265665107	57.54739572288184	7	26	10	34	4	0.19264706983844643	0.3040732288997287	0.3076367679788166	0.19564293328300844	
5380000	-10558.77820913	-9859.398510616362	-699.3796985136372	-9859.398510616362	510.8498111929397	2.7989141644859843	1.144748194226813E-4	0.5276776765377951	1.1893486909845397E-4	3.902928741536165E-9	0.556805774384101	-660.7814958661916	1220.5599446763865	3983.5568566424377	237.14866751910844	333.4843073046721	39.610468775430036	4	37	26	11	3	0.2016317692792166	0.2967520026098429	0.30597329482793223	0.19564293328300844	
5390000	-10543.123734398461	-9850.960472883113	-692.1632615153479	-9850.960472883113	473.8566024786946	2.7989141644859843	1.2858140197683402E-4	0.5037407717917106	1.332159469335891E-4	6.2974523215185895E-9	0.6110728530837874	-651.553321211905	1350.3871660586851	4530.5660108913435	572.3535925211596	479.8821564942655	503.1114106521033	10	30	21	1	19	0.18830218749396588	0.29570151524347227	0.3105194389277704	0.20547685833479162	
5400000	-10533.762432918636	-9850.188293391348	-683.5741395272884	-9850.188293391348	421.02594995577806	2.6910641924615426	1.4656616955817004E-4	0.4784229716196363	1.5298811079844416E-4	5.917940473385129E-9	0.5375895927075816	-645.8301083902	1552.5155188423942	2420.1500522837837	495.22479074384546	353.1226789603979	337.171462256735	4	39	7	12	19	0.20327585476121474	0.31297631282665467	0.29554577166052154	0.18820206075160925	
5410000	-10555.217661464727	-9849.589505335609	-705.6281561291173	-9849.589505335609	538.0141017721954	2.4945628501728843	1.1875481516728267E-4	0.5617324455909609	1.2176696425361909E-4	4.729405284478876E-9	0.582830274700175	-664.202740902701	1889.8782211456585	5236.103534363309	2011.349914710279	239.4900306199915	345.3740722834548	2	23	29	19	8	0.1918161184950796	0.29668703089040704	0.303781412383787	0.2077154382307266	
5420000	-10544.502201379513	-9857.176775632315	-687.325425747198	-9857.176775632315	600.2566504467272	2.5989877912397668	1.4571153910564403E-4	0.5033039015859828	1.494358405567232E-4	5.620449883977487E-9	0.5090316653473039	-646.1839798769812	1190.1884965828867	2384.0993561031773	3637.989717986912	1236.98511095652	252.53362373832505	1	28	9	12	31	0.1918161184950796	0.30398092767224744	0.303781412383787	0.20042154144888621	
5430000	-10593.35846048307	-9837.430539330931	-755.9279211521397	-9837.430539330931	1265.4041938487956	2.574740717145124	7.087326212195207E-5	0.6617701312108712	7.264555825776965E-5	2.4919069117039218E-9	0.7236438387521682	-712.4975034250289	5546.344440546683	2908.4743435525147	3168.05046610663	715.8384694335298	1001.5677940270823	25	26	2	15	13	0.19382793184701463	0.29375307222170643	0.31199745448239297	0.20042154144888621	
5440000	-10591.644098299357	-9847.98386969943	-743.6602285999272	-9847.98386969943	879.0847441268934	2.574740717145124	7.389546384097853E-5	0.45867466766664206	7.860283421546758E-5	1.535638130114955E-9	0.5197347429336385	-700.9355170088243	1149.5516543070044	5792.084515977786	487.94407312353	864.3930313553124	414.9829100430889	3	43	2	32	1	0.19382793184701463	0.29375307222170643	0.31199745448239297	0.20042154144888621	
5450000	-10590.461022042531	-9845.811456892812	-744.6495651497195	-9845.811456892812	742.4885190173519	2.574740717145124	8.432585377248498E-5	0.5172128220557699	8.538426113233519E-5	2.4671141176511077E-9	0.5892784212743747	-702.6912310152885	3813.952098200819	4385.4208352227315	2015.117785257315	863.4199808651503	711.5716203034979	8	29	14	18	12	0.19289579718297262	0.29468520688574845	0.31199745448239297	0.20042154144888621	
5460000	-10578.885486736459	-9828.100578476451	-750.7849082600071	-9828.100578476451	808.5428713529442	2.574740717145124	7.330696455315973E-5	0.5036532192796017	7.628740067056839E-5	1.9806073018040464E-9	0.5843300715489549	-709.7308082881832	3425.7300449242757	7335.95289821526	1429.4598676789456	407.47636631318096	72.77746624999192	10	33	29	8	1	0.18146365671195225	0.3061173473567688	0.31199745448239297	0.20042154144888621	
5470000	-10593.614408255713	-9835.884210162696	-757.7301980930174	-9835.884210162696	949.7645807943823	2.737361827646959	6.625346349575216E-5	0.5613268244825776	7.14360621562121E-5	2.1228315577312584E-9	0.6565901077435288	-711.0505275812818	10226.436642698405	5096.766203715421	8892.524876408503	810.571632802964	1208.6998465323034	7	23	15	24	12	0.20199393985055505	0.3061173473567688	0.30150125570695135	0.190387457085725	
5480000	-10685.01827716092	-9856.0322941382	-828.9859830227198	-9856.0322941382	2776.217027103348	2.513573196846368	3.0745620043182865E-5	0.5207088457182679	3.196383701527926E-5	3.681783936034018E-10	0.617858735335138	-781.0333640324361	16746.236554345927	10790.424362500893	11498.67097571684	1526.668351515507	1302.7922056342456	23	5	21	9	23	0.1891748856838486	0.3061173473567688	0.3070459680238249	0.1976617989355579	
5490000	-10684.449024373003	-9852.227565007584	-832.2214593654194	-9852.227565007584	2370.8822076264887	2.513573196846368	2.635734496500814E-5	0.5141388522188274	3.0082924296097963E-5	1.9721093738605672E-10	0.500449952493765	-787.9971800949703	10299.685218458308	2310.532939610984	921.9524650232208	2409.4317319882584	806.0972517764588	45	5	9	20	2	0.18064730817509245	0.3196466046608058	0.2993506078523705	0.2003554793117315	
5500000	-10686.589410366087	-9843.57782142516	-843.011588940927	-9843.57782142516	2661.72364791483	2.6358841829077475	2.347220607366718E-5	0.5620209009576078	2.3999433394666192E-5	2.41148152721454E-10	0.6257685668508842	-797.9774371381936	14958.35097422028	2041.8332910899069	1929.389208716046	2360.1533273980535	1236.1912167893067	47	8	8	16	2	0.18384330922737835	0.30982140080475956	0.30917581170841674	0.1971594782594456	
5510000	-10667.47764026594	-9845.179904871608	-822.2977353943336	-9845.179904871608	1642.8968892400383	2.6358841829077475	3.082006170982075E-5	0.5141742233092141	3.395589943879012E-5	2.921759860016628E-10	0.545839033200749	-779.9212764764198	11219.829100451847	8910.839836536084	2583.1072595535607	238.87068077307168	62.342995758457356	25	24	29	1	2	0.18384330922737835	0.3069044290317788	0.30917581170841674	0.2000764500324264	
5520000	-10655.816972274333	-9841.407289919387	-814.4096823549456	-9841.407289919387	1829.760980110314	2.6983861738742525	3.0664002498017347E-5	0.5017153895099092	3.3904105228632895E-5	3.0667302386631053E-10	0.5585824189002507	-769.6099162366422	11959.545605874813	5166.45388367785	714.0528251787072	322.5939551197357	1375.0090050639433	36	16	14	2	13	0.19246046938750913	0.2962764873562572	0.3198037533839383	0.19145928987229563	
5530000	-10694.535452578864	-9844.079217707751	-850.4562348711138	-9844.079217707751	3342.0458102238817	2.845511095708599	1.9348138722533506E-5	0.5300041235535835	2.250762372384478E-5	1.2468821675903625E-10	0.5470780917081286	-803.7530390075777	16947.085923428574	4189.226863218731	1774.6546962381053	3823.511575406971	1296.060848424521	49	1	16	12	3	0.19246046938750913	0.2962764873562572	0.3198037533839383	0.19145928987229563	
5540000	-10634.162990171733	-9847.938295217326	-786.2246949544086	-9847.938295217326	1088.3519665520168	2.445922062656383	4.6513842907690904E-5	0.5055358146352481	5.081457676779132E-5	4.9434693290886E-10	0.4658398675755534	-742.7240714417029	7980.525615928428	4860.712948795202	1357.8584331301079	2041.7105030235748	115.4039363615063	44	11	16	7	3	0.18877837733579342	0.329869600096945	0.28989273269496624	0.19145928987229563	
5550000	-10643.781964616019	-9845.187197464767	-798.5947671512521	-9845.187197464767	1308.3036454855994	2.445922062656383	3.790267623709834E-5	0.5152999224133801	4.026864665558723E-5	3.4900641752591705E-10	0.48475804929928173	-758.6915981191063	8640.616202487226	8196.473473558663	2051.2402056460905	32.48183438716763	21.078140749141195	23	25	30	1	2	0.18877837733579342	0.329869600096945	0.29212068634639565	0.18923133622086621	
5560000	-10647.187517577002	-9837.811122945657	-809.3763946313446	-9837.811122945657	1411.3573473736058	2.6643366780108857	3.432595878677863E-5	0.605818020876031	3.722170343912677E-5	4.660185154172286E-10	0.6152418341156805	-766.9358950322214	12112.205192485619	6494.96255021311	1794.7374782302672	427.7218471412768	29.697962291980346	32	18	27	2	2	0.17653846008857169	0.329869600096945	0.29212068634639565	0.20147125346808795	
5570000	-10579.065468512532	-9852.038308504074	-727.0271600084574	-9852.038308504074	569.3324606605967	2.6643366780108857	1.0528333114846427E-4	0.532841758602169	1.0154008500294519E-4	2.142444970943075E-9	0.47659200329323903	-686.752496563244	4577.009241948744	3397.201879866141	889.7916878447135	734.9170541855648	95.03819591766643	25	20	19	14	3	0.18231031856951818	0.2865486940638328	0.3354415923795078	0.19569939498714145	
5580000	-10555.750720488333	-9853.855242254249	-701.895478234084	-9853.855242254249	421.8041561138778	2.7406977106667996	1.149495572389525E-4	0.6215287485002176	1.2225830063382765E-4	3.5730311073659734E-9	0.5171477674559771	-662.57521833824	2033.5837332403253	3728.6492024560384	525.2098202906001	542.4689482195757	14.489037441956414	11	33	29	5	3	0.188990398016263	0.30214607767326057	0.3175555690661501	0.1913079552443266	
5590000	-10581.889057303375	-9844.452929069	-737.4361282343749	-9844.452929069	654.5244640352411	2.852662668776509	7.167641759039345E-5	0.5669458783187857	7.443727768805454E-5	1.3033810743111989E-9	0.5302317155597172	-693.5700335134788	3385.3929841767604	8614.920452712704	3829.490388981386	1004.4897311193836	13.200066683566824	10	32	1	34	4	0.18989421222768796	0.2999726773900426	0.31882515513794313	0.1913079552443266	
5600000	-10574.441894673551	-9841.206698136553	-733.2351965369986	-9841.206698136553	627.8841408114971	2.530881792118058	7.799840864710049E-5	0.5196824855966311	7.998177608412447E-5	1.7697777008470548E-9	0.5497684869753386	-691.1665704203914	1784.5430773208177	6350.374261332872	665.762644600358	964.7140392876231	12.536780134661642	10	31	2	35	3	0.18989421222768796	0.31721179296298835	0.30095378914162885	0.1919402056676951	
5610000	-10604.218723033739	-9856.124926979617	-748.0937960541213	-9856.124926979617	684.693316963116	2.530881792118058	6.465215492228234E-5	0.6401837831488153	7.313763576354469E-5	1.571486411598014E-9	0.6047469833792706	-705.4483875265157	5377.79801082135	5568.141700506139	3549.3337991548747	691.4942776301282	5.265099700110837	15	29	2	32	3	0.18989421222768796	0.31721179296298835	0.30095378914162885	0.1919402056676951	
5620000	-10587.597708228677	-9828.738948456736	-758.8587597719413	-9828.738948456736	802.3631702922676	2.530881792118058	5.4710865830265526E-5	0.6663588860427132	5.855118722983208E-5	1.0200497317913484E-9	0.623290610326334	-713.6453006424596	11072.555884838432	12016.665544056912	4019.0719090872913	979.9340643836198	6.123789295539951	23	4	23	28	3	0.18989421222768796	0.3140405490347714	0.2985275600222884	0.19753767871525243	
5630000	-10569.292148948629	-9849.445586090062	-719.8465628585665	-9849.445586090062	519.1672529686589	2.402011685465558	9.046001835826327E-5	0.5538062069375848	9.221451835309537E-5	2.5311537790512674E-9	0.5856753870992611	-680.2686476971119	5716.783946964738	1253.3999755140374	1204.386471523914	601.8277771804171	35.18314876649981	35	5	15	23	3	0.18989421222768796	0.32389155171589157	0.30269242307135136	0.1835218129850693	
5640000	-10578.892805494732	-9845.679007667683	-733.2137978270493	-9845.679007667683	727.842219500375	2.5107918428509812	6.0589624763072106E-5	0.5047311830660786	6.666339563245908E-5	8.891408802121786E-10	0.5068490131065925	-693.3055214534959	8624.2966254934	1198.326336121436	680.5561619518604	736.3441349582305	0.9550771698456284	35	24	2	17	3	0.18989421222768796	0.3213486020879601	0.30269242307135136	0.18606476261300076	
5650000	-10594.073465403628	-9868.492056137553	-725.5814092660745	-9868.492056137553	635.7672754821587	2.856248381560073	7.658143859835198E-5	0.6046895971162654	7.934896162518822E-5	2.161963721044824E-9	0.6353224436083997	-684.3168516002949	8600.618547924889	1353.6905426094377	1230.608814989341	875.8213927035437	11.751549726730396	34	1	16	27	3	0.18989421222768796	0.2964607784964774	0.3023056887073364	0.21133932056849847	
5660000	-10553.409525936402	-9847.543245113764	-705.8662808226375	-9847.543245113764	534.2326077244512	2.6011958115238354	9.298767017007159E-5	0.6399878357982616	9.724224590528759E-5	4.5636095869419606E-9	0.7388324410864278	-662.466848152355	3588.1796861401517	11977.314057389063	1346.7622567094427	544.0287696001923	0.7572598932265269	26	8	11	33	3	0.19742017435167883	0.2954291183353604	0.3023056887073364	0.2048450186056246	
5670000	-10568.283930549782	-9847.974999349917	-720.308931199865	-9847.974999349917	647.1477886873029	2.707368506258968	8.111066897251485E-5	0.6245618245122391	7.762973653873306E-5	3.277641731074175E-9	0.7598135054627765	-678.190905725303	5668.828556761162	8444.506210465746	903.8572738768543	621.4636276790679	1.802857123730407	8	26	1	43	3	0.17698724484702608	0.2978320294113909	0.3203357071359586	0.2048450186056246	
5680000	-10611.433568597471	-9850.78621022235	-760.6473583751216	-9850.78621022235	1010.2766211056775	2.53971185026864	4.971063000326124E-5	0.6149783523379863	5.0120752651207134E-5	9.645662674454E-10	0.6711829132508708	-714.7438196888079	4494.915102670253	12291.010538221022	10986.914544396835	555.3055199537242	106.58920803000603	6	11	20	41	3	0.19513552369023404	0.2971882209694555	0.3203357071359586	0.187340548204352	
5690000	-10617.09713804937	-9840.131392767524	-776.9657452818467	-9840.131392767524	1244.966736395078	2.4671136009328127	3.922249584480202E-5	0.6771641874929477	4.305808812856941E-5	6.416235994024571E-10	0.6288372529140122	-729.2089614830152	4053.7119183425816	14394.363553661537	14404.493499252461	1070.1012648531691	43.10303991232574	9	9	19	41	3	0.19513552369023404	0.32321846303080504	0.2943054650746091	0.187340548204352	
5700000	-10592.113987522707	-9854.334513190017	-737.7794743326905	-9854.334513190017	791.6805328053306	2.5162785289937477	6.344604113231626E-5	0.6009685151292569	7.084120160256177E-5	1.2913825943760014E-9	0.5596099968534741	-693.2595750311239	3106.039722664173	8860.85392617999	7455.416839767651	622.7875218023268	65.45558751643492	3	27	8	40	3	0.19513552369023404	0.3019106077026609	0.3150914648698971	0.1878624037372081	
5710000	-10622.564510308322	-9849.221069762398	-773.3434405459248	-9849.221069762398	1072.7779951665566	2.5628756409503604	4.588770896857586E-5	0.6104911734612467	4.482976812593527E-5	8.175229728910116E-10	0.6258415696974754	-727.550378275703	13401.085846533477	15418.971430818023	1251.2541804612404	1568.22734860945	7.157033948485004	7	32	27	12	3	0.19513552369023404	0.30013971760636704	0.31096204220664453	0.1937627164967546	
5720000	-10628.22359276138	-9850.735801615014	-777.4877911463666	-9850.735801615014	1009.8944919441783	2.5628756409503604	4.942664279785585E-5	0.5531452109712699	5.062751929278573E-5	6.484035423834975E-10	0.5276474881762252	-730.0689274948576	8460.163046502974	20146.884236323727	9382.323083473211	1460.3577800301616	25.30760167229554	14	21	1	43	2	0.1922266935423351	0.30336393200547124	0.3147762167988895	0.18963315765330438	
5730000	-10602.968009157245	-9848.468564471263	-754.4994446859818	-9848.468564471263	890.5506407481705	2.9000203256768167	5.866676054144997E-5	0.653293973667623	5.8636386327148656E-5	1.5312183176841776E-9	0.7025625671813153	-710.2954418561276	12767.485303452358	9468.844532372108	984.789562647352	993.3531747902275	59.27473780254849	27	5	4	41	4	0.18622583949501267	0.321469012822572	0.3094657915975938	0.18283935608482174	
5740000	-10625.70862031544	-9846.182799474089	-779.5258208413502	-9846.182799474089	953.2218985743543	2.519131917010529	5.350278393292052E-5	0.6245181174872905	5.2366765894060094E-5	9.165869846374741E-10	0.5986360272395853	-733.2355734990513	16659.90302547445	18246.457703433094	3154.0539311178704	1190.023267265945	69.51435222493512	32	1	6	39	3	0.18622583949501267	0.321469012822572	0.3094657915975938	0.18283935608482174	
5750000	-10700.496749639151	-9839.876736203449	-860.620013435703	-9839.876736203449	2584.451531736379	2.540021424975863	1.882331407080079E-5	0.7662358294006825	1.8984875562455427E-5	1.8816801146063595E-10	0.7496295256178842	-810.6108378406618	35886.14104309919	29636.228296467427	2928.206239466716	3176.317528691172	41.49899945097359	23	13	40	2	3	0.18622583949501267	0.3264390573553734	0.30449574706479243	0.18283935608482174	
5760000	-10700.71619506177	-9841.400438702995	-859.3157563587764	-9841.400438702995	3339.66810601754	2.8784529864141954	1.7826911903765256E-5	0.6977216583880322	1.7113438019764845E-5	1.0403776750983474E-10	0.6168823925490972	-806.6308883905997	28882.9174250785	82739.47876403078	2402.128099035462	3414.880931617369	47.23974310669525	20	14	15	30	2	0.18622583949501267	0.3199516736314195	0.2914627224011188	0.20235976447244924	
5770000	-10767.18900963491	-9850.104088663466	-917.0849209714459	-9850.104088663466	7020.994589876454	2.5656238983494	8.318739145976725E-6	0.606624244016973	8.26563737782491E-6	2.4719118693539705E-11	0.6020443597107817	-863.2811991049048	39146.504268815974	94345.21033743233	5239.497715243805	6162.267372065135	706.7808221050271	25	10	21	22	3	0.2042111175118288	0.3061079420016306	0.2914627224011188	0.19821821808542203	
5780000	-10758.622193379264	-9842.836296379712	-915.7858969995524	-9842.836296379712	6490.8684738950515	2.4513803950471122	8.759973974538398E-6	0.5152518203125247	8.862989812902362E-6	2.1609951380343754E-11	0.5281103864073999	-862.2633288639963	50271.06498643787	79095.76607178854	11417.821632841236	7826.468840224645	686.5147215104262	13	22	7	36	3	0.2042111175118288	0.3061079420016306	0.2914627224011188	0.19821821808542203	
5790000	-10682.428514296858	-9831.98105037686	-850.4474639199984	-9831.98105037686	4103.566998769555	2.5666084663394244	1.970139600624604E-5	0.5647940681562322	1.841203082246352E-5	1.3318681564480557E-10	0.5893478615862789	-799.0577311386394	27446.50387825842	38435.42265220786	1463.600208222084	3956.5113252882984	2647.9992045764325	22	12	10	27	10	0.18291795005040018	0.3061079420016306	0.31275588986254743	0.19821821808542203	
5800000	-10680.365184922734	-9831.097873761184	-849.2673111615503	-9831.097873761184	5411.546273830768	2.4419033299434605	1.8361343138538406E-5	0.583260967194025	1.824957941749768E-5	1.5873144771729269E-10	0.6698840488135882	-798.9816898466652	23413.993707280308	42602.76586920158	2110.3030809127154	3163.119767760334	1251.5826360138667	21	10	5	43	2	0.19593605167786293	0.3061079420016306	0.29833258846661487	0.19962341785389184	
5810000	-10581.89692392787	-9831.973212060235	-749.9237118676365	-9831.973212060235	983.6866006199002	2.6089523469332128	6.545698840081136E-5	0.6249938283102188	7.057664060234832E-5	2.416909143463837E-9	0.7212141009697375	-706.4035019071875	3654.4100523910815	9393.627090411532	2113.2197909019696	760.5949768593678	220.00670532584087	11	21	15	32	2	0.19119578460454797	0.28874069390399837	0.32029762957231744	0.19976589191913652	
5820000	-10551.611417619953	-9845.990398099992	-705.6210195199618	-9845.990398099992	555.2174932595525	2.651665293571229	1.233260406937831E-4	0.604614872140537	1.2750010057052119E-4	7.4189912018494954E-9	0.6867416962946429	-666.247141928868	975.7295639685234	3057.7904589361733	278.10493761761893	281.0207464747902	534.7073484970134	7	38	1	4	31	0.19119578460454797	0.28874069390399837	0.32029762957231744	0.19976589191913652	
5830000	-10537.485674577505	-9837.310658331642	-700.1750162458624	-9837.310658331642	493.47154571267765	2.651665293571229	1.221999713310379E-4	0.5452821203308587	1.2427876638404817E-4	5.062338811257821E-9	0.5885445014530255	-659.0216878105309	685.8296449065309	3653.849829248204	610.9696576396079	569.9778476803189	413.48222850529373	6	34	26	5	10	0.19119578460454797	0.3046385952342714	0.32029762957231744	0.18386799058886352	
5840000	-10571.491727015658	-9864.685024018454	-706.8067029972037	-9864.685024018454	581.1112907653101	2.7653039085664552	9.468519661313457E-5	0.41809675376406313	9.853650576711775E-5	1.9786564636572627E-9	0.4628639438409597	-667.2384379834533	2524.866954362036	4714.385004981725	1143.9722830744922	526.5630575054198	1.049311632544996	28	10	30	10	3	0.19119578460454797	0.3046385952342714	0.32029762957231744	0.18386799058886352	
5850000	-10539.641705161455	-9845.406825315562	-694.2348798458937	-9845.406825315562	524.4076821369799	2.7653039085664552	1.0700608828697604E-4	0.48046777063891954	1.1539024403646832E-4	3.525939861433397E-9	0.5431930958926787	-657.2185006851217	3387.9047895815315	1076.3969791342065	564.1612922220158	426.0392240546923	1.5363719336522592	36	1	34	7	3	0.19119578460454797	0.289907366940788	0.3237400462206066	0.19515680223405776	
5860000	-10519.424150383777	-9835.805944371352	-683.6182060124253	-9835.805944371352	487.6336923946775	2.632114259453512	1.2058447730845782E-4	0.5228784229110376	1.2586438962970854E-4	3.888395436361582E-9	0.5094979711340067	-644.9046944116454	3436.5435376230107	2288.9484015120893	445.92600609867367	625.5413803561663	0.8298780864962849	34	1	8	35	3	0.18415499944885516	0.2969481520964808	0.3237400462206066	0.19515680223405776	
5870000	-10557.525374715953	-9848.588366835755	-708.9370078801984	-9848.588366835755	697.6463956828628	2.632114259453512	7.882899780350906E-5	0.46898768379460803	8.668568847648246E-5	1.3874953776572265E-9	0.46570253808743006	-668.8294572510799	8189.184942166479	445.65801736408827	660.5232017216861	935.2119422761194	2.2215802482226588	34	13	5	26	3	0.18415499944885516	0.2969481520964808	0.3237400462206066	0.19515680223405776	
5880000	-10563.925998450393	-9835.297755514808	-728.6282429355848	-9835.297755514808	770.8159426071112	2.632114259453512	6.392442415452093E-5	0.5364773783711088	7.528538340516183E-5	1.5076889847239247E-9	0.5635278086622212	-687.9308918459184	5816.617075920935	3106.720650444143	762.3230100535741	891.9732389812106	2.5221248144201147	35	6	36	1	3	0.18112888397425855	0.29997426757107737	0.3237400462206066	0.19515680223405776	
5890000	-10554.569408846897	-9821.571962323094	-732.9974465238037	-9821.571962323094	884.5676280146611	2.498322099900733	5.939230053470686E-5	0.554326279886179	6.722306918773191E-5	1.7157647053937676E-9	0.6586101839136885	-691.8502342714257	9590.692514687917	1739.5916031632437	1107.937740491357	877.4588002993769	2.3722434034338584	33	7	16	22	3	0.186841680420081	0.301224072015796	0.3167774453300655	0.19515680223405776	
5900000	-10560.228031590836	-9843.255279660938	-716.9727519298978	-9843.255279660938	798.7353067262184	2.498322099900733	6.838346448342168E-5	0.4724591272861009	7.734023933009642E-5	1.3791957477490789E-9	0.5182325402431783	-676.8350694319618	7091.054410950787	244.31892424551856	640.0152541869285	866.081301198341	11.058778595003659	35	8	9	26	3	0.19498964415279701	0.301224072015796	0.3086294815973495	0.19515680223405776	
5910000	-10582.377024546202	-9839.375719325793	-743.0013052204087	-9839.375719325793	883.8930876470179	2.44090060704446	6.120367884988923E-5	0.5114028243677148	6.614226773682439E-5	1.4442681714134613E-9	0.5882639760248792	-700.9247526620936	9033.203739136476	3112.112048461599	1759.5166163642266	1106.3670799417284	20.700296007337077	34	2	3	39	3	0.19498964415279701	0.3064325192883922	0.29937046112427457	0.19920737543453643	
5920000	-10601.567283996195	-9824.384185596156	-777.1830984000387	-9824.384185596156	1298.076314873925	2.7345972703899553	4.7608937244498146E-5	0.5272185186518205	4.8359688503393074E-5	7.774175992545209E-10	0.5934843220852339	-733.814908551529	11775.559505576339	1013.3779466471738	1300.942517584595	1963.5467641725106	244.6148688546887	31	16	4	28	2	0.2052063873439252	0.3029271124368147	0.29937046112427457	0.19249603909498578	
5930000	-10608.788127942833	-9858.263806191153	-750.5243217516801	-9858.263806191153	1098.0635126682766	2.791735016839106	6.020690332953278E-5	0.5626603584006186	5.680978485167825E-5	1.3380960190696278E-9	0.6339943048574501	-705.3790114459147	12045.89009211962	235.54707276791154	453.67075856298993	2151.090948852086	701.4231992504167	31	8	15	23	4	0.20158121141792476	0.28997523632220124	0.312322337238888	0.19612121502098623	
5940000	-10581.732141523898	-9838.399040490232	-743.3331010336657	-9838.399040490232	849.9357363499404	2.59625813620667	6.659948459712083E-5	0.5705782104528744	7.080780474720707E-5	1.5861045531907193E-9	0.590317946962559	-700.1984097178735	10174.930939296548	438.29604827794947	1624.2004138617062	901.8923392339407	48.62610883906019	32	15	6	25	3	0.18541844829761747	0.3061379994425085	0.31651553558194007	0.19192801667793413	
5950000	-10625.436320342993	-9858.491130261476	-766.9451900815175	-9858.491130261476	899.8633743797778	2.426615972816994	6.0615274514267446E-5	0.5417934355360154	6.227215141855562E-5	9.761143538811048E-10	0.5294471362569307	-723.6898253963427	10803.824753317109	3447.3837467363446	2627.102328910623	1326.0942364896769	9.665319858464635	32	5	17	24	3	0.1915527601774471	0.3061379994425085	0.3103812237021104	0.19192801667793413	
5960000	-10611.93530382723	-9828.59922958125	-783.3360742459793	-9828.59922958125	1245.090116589489	2.5507451156828336	5.1859756086492385E-5	0.670032404494843	5.3335575693626474E-5	1.6250255260674598E-9	0.7864266361467993	-740.7900656767192	8871.775346642868	3484.8243224035305	1038.5175976789142	908.3365277521068	479.1012012536819	34	22	8	16	1	0.1902651137443418	0.3180161600923986	0.29979070948532566	0.19192801667793413	
5970000	-10647.801339354413	-9851.274567158365	-796.5267721960482	-9851.274567158365	1153.7325422221904	2.5507451156828336	4.6196805498506704E-5	0.4895423457368992	5.299201175014424E-5	6.270893218958773E-10	0.5215704616976915	-751.0834671580957	11385.252351610667	6909.911708599591	2189.0044774101907	1988.5521307429428	2112.9334613097662	27	15	15	13	11	0.2026348575002029	0.29211364976962334	0.29979070948532566	0.20546078324484826	
5980000	-10595.310984858948	-9835.712748171836	-759.598236687113	-9835.712748171836	996.3101113730589	2.8003309445697058	6.008837245012743E-5	0.6767579120185618	6.682335530803837E-5	2.4365917608685915E-9	0.7737804868213373	-712.0602806366849	4988.137036141056	9493.4726666474	3572.565638242699	5781.064820239992	785.1500840008413	3	24	12	4	38	0.1965566307546725	0.3045366275505744	0.3187037940395139	0.18020294765523936	
5990000	-10591.348264470951	-9851.484890115555	-739.863374355397	-9851.484890115555	820.4923446510612	2.679149245418772	7.809404137712055E-5	0.6040243119154086	8.109766799418067E-5	2.961862436725353E-9	0.6870946143936365	-694.6235215281929	3099.1497011570013	1200.9854788119699	1898.0998206972517	6575.8431655458335	744.4812276899878	2	3	5	32	39	0.1965566307546725	0.3045366275505744	0.3187037940395139	0.18020294765523936	
6000000	-10621.521075224608	-9861.948613076436	-759.5724621481705	-9861.948613076436	897.0335922333879	2.679149245418772	5.76635059199596E-5	0.6089825224443869	6.580734746218194E-5	1.497657334224465E-9	0.6457103777535389	-713.7967299707733	1723.0087178507817	7599.908387659856	6227.59490341278	611.6939202370233	765.9463983793822	4	9	34	19	15	0.1965566307546725	0.3045366275505744	0.3187037940395139	0.18020294765523936	
6010000	-10586.205042289868	-9854.384355285414	-731.8206870044537	-9854.384355285414	651.1547377777015	2.679149245418772	8.980699816289259E-5	0.6419331650027913	9.840621892766585E-5	3.2350896430265847E-9	0.6156364801944206	-690.4388744277438	1383.4972839006896	3294.1422529186752	2826.8144624856263	991.690039953985	67.22932776430986	4	35	12	27	3	0.1965566307546725	0.3045366275505744	0.3187037940395139	0.18020294765523936	
6020000	-10592.957845136583	-9853.36780827416	-739.590036862422	-9853.36780827416	846.1018695033122	2.6112744415589426	8.244619530823424E-5	0.5193738643812955	8.814242441333654E-5	1.755163011063333E-9	0.48382491234452335	-696.5330223751688	1567.130590604572	4901.303136388454	1021.4199929434131	1778.6249075867954	865.3108999517945	3	27	1	21	29	0.1965566307546725	0.30116670327835504	0.32207371831173326	0.18020294765523936	
6030000	-10577.827970347533	-9832.440837605429	-745.3871327421042	-9832.440837605429	773.3980133189336	2.6112744415589426	7.282576852624028E-5	0.5673174969567525	8.13314700144723E-5	1.5827566603656422E-9	0.5498333987379396	-700.6021832188413	3601.415854771453	5170.325778360336	7240.410836127049	1673.9787936093917	741.373168482185	9	2	27	7	36	0.1965566307546725	0.30116670327835504	0.32073362490675383	0.1815430410602188	
6040000	-10621.158773081825	-9855.371137860067	-765.7876352217572	-9855.371137860067	970.3292790532802	2.581962068905904	6.250384126074596E-5	0.5567761870291588	6.61570065857953E-5	1.3460852719408034E-9	0.563274030893876	-721.1055109443679	4116.202872305214	8384.364120276168	3104.1448712900215	435.293071369624	1023.080707400136	14	4	32	1	30	0.19444787045821332	0.28277117444192906	0.31946651271192794	0.20331444238792984	
6050000	-10660.189076993307	-9845.192834473917	-814.9962425193901	-9845.192834473917	2030.533816000794	2.7534032019749755	3.536570551269512E-5	0.6126633089423527	3.6747272139763767E-5	5.910367901148922E-10	0.6937647880794032	-763.8268433287798	13784.449357185542	24723.68184963989	7782.852072761986	10043.691396548855	1765.2073559705889	11	6	24	5	35	0.19444787045821332	0.3037798941926707	0.31526455834653566	0.18650767700258042	
6060000	-10722.74266240699	-9837.882791981712	-884.8598704252789	-9837.882791981712	4860.118607902827	2.7534032019749755	1.750110640114839E-5	0.7034710532172198	1.70602806734393E-5	1.3022908881955025E-10	0.6780958232158156	-830.1025858723167	49542.293748227596	56322.90693841205	24026.19846108338	10085.99137502669	3676.6527596718	3	5	23	27	23	0.19444787045821332	0.3037798941926707	0.31526455834653566	0.18650767700258042	
6070000	-10684.098351487959	-9851.12421102975	-832.9741404582091	-9851.12421102975	2095.0387159624593	2.588648650208402	3.0754226322201246E-5	0.6354652264474965	3.162071228024196E-5	3.937276700466292E-10	0.6353916843642438	-782.2302084941834	7819.833258174541	29201.587332219937	16297.563975891682	3114.9446211624104	152.70415908784008	11	13	11	43	3	0.18595665617127866	0.3037798941926707	0.30258837366238006	0.20767507597367066	
6080000	-10661.785957363712	-9843.13678163321	-818.649175730503	-9843.13678163321	1560.6533562543834	2.701916647922832	3.308105704013189E-5	0.7481022291262334	3.644735460725788E-5	4.589068031411217E-10	0.6526455722175097	-770.3245108325535	14752.677341905784	7965.041194077241	10473.652973398355	1843.995685607209	1228.6504226329337	24	3	21	8	25	0.18595665617127866	0.31201443214779057	0.3082505405888427	0.19377837109208812	
6090000	-10724.713166382602	-9845.789645581937	-878.923520800664	-9845.789645581937	3404.3735130090336	2.701916647922832	1.677310973086256E-5	0.6970389529560888	1.760751125223256E-5	1.500533074236377E-10	0.6845118157525579	-827.6321293560669	28253.682505959147	32411.533934000025	7567.658281834638	5873.371861804162	803.9002232618859	14	23	9	33	2	0.18595665617127866	0.31201443214779057	0.3082505405888427	0.19377837109208812	
6100000	-10794.27644743144	-9846.732659897505	-947.5437875339353	-9846.732659897505	7975.665877587253	2.6664856423406307	7.212560980481433E-6	0.6222322451899032	7.183636077750291E-6	1.7633714949406694E-11	0.5897906119770238	-893.0441452551082	68085.57653296702	94286.01624595733	11542.775821881183	7148.906225468739	1365.0095065632997	30	7	18	23	3	0.1851709924263574	0.30442723026396307	0.3151766126969839	0.19522516461269565	
6110000	-10837.144544788562	-9848.9399272098	-988.2046175787615	-9848.9399272098	14007.771832341925	2.6107879682880544	4.322413357425496E-6	0.7095178974686123	3.990664724893412E-6	5.3990637247908085E-12	0.6176227215329589	-927.7133612969125	44329.10071346048	157829.80622921593	144600.93077700085	20121.162044178767	4133.608959149041	14	5	15	43	4	0.1851709924263574	0.29403616816360906	0.3165752145912428	0.2042176248187907	
6120000	-10676.221200612294	-9832.025742627708	-844.1954579845858	-9832.025742627708	2854.103192032951	2.683857289023928	2.4414484356741988E-5	0.6334892604415208	2.1999313195299275E-5	1.4722162556917679E-10	0.5516089344837998	-792.5782475095048	22071.523034291673	31049.720163608483	30730.39196377348	2360.8746288751922	968.059930152784	12	14	8	44	3	0.18504180163240372	0.3019155629437827	0.30141951209536755	0.21162312332844602	
6130000	-10649.186652285613	-9843.877546971242	-805.3091053143703	-9843.877546971242	1781.0858520627585	2.7615683007417036	3.762372656853184E-5	0.6977302307434854	3.2526476293430626E-5	4.646701184356661E-10	0.6607189700204391	-755.750251538226	4450.5477838862935	13696.177203885618	23322.495304008837	2057.4089175757554	307.9658361280373	3	17	14	44	3	0.18504180163240372	0.2900058598852758	0.32839880783246067	0.19655353064985984	
6140000	-10667.973275908374	-9832.837250240149	-835.1360256682262	-9832.837250240149	2464.550483847758	2.9077350855320123	2.5372183997512725E-5	0.6550832240115555	2.2564990750606914E-5	1.9836738728243566E-10	0.6468943722959318	-784.4246601826943	19125.154316536544	19391.289469549778	28215.805326534675	2613.5169676792602	8.994166185554555	9	16	11	42	3	0.2120546960412016	0.2900058598852758	0.3013859134236628	0.19655353064985984	
6150000	-10673.665924122442	-9852.526351561271	-821.1395725611703	-9852.526351561271	2325.7030372055438	2.584884054202949	2.792846239316363E-5	0.7078786194417181	2.4649653344743938E-5	2.1842715912829727E-10	0.6092780996226892	-769.518628534193	27680.352671079185	12615.398759769878	31891.83822671164	2424.369550397041	5.795116885779103	4	18	17	39	3	0.18216336413507322	0.3198971917914042	0.3013859134236628	0.19655353064985984	
6160000	-10655.441522711411	-9837.626633261047	-817.8148894503655	-9837.626633261047	2083.7201918359597	2.5581243761123496	3.5269484992700186E-5	0.6496259290254048	3.253339428957603E-5	3.7742854968482295E-10	0.6022873214800939	-769.3833929994192	10095.432572159905	18034.450863233582	1820.216940803988	3267.243997136114	2017.3972290744612	21	18	27	13	2	0.18658124094763082	0.3198971917914042	0.29696803661110516	0.19655353064985984	
6170000	-10715.305413085962	-9826.150142481658	-889.1552706043033	-9826.150142481658	4321.052678477482	2.4807668556125666	1.563864416452538E-5	0.6876630281659063	1.333634945293132E-5	1.1601437356744075E-10	0.755425918656767	-834.7853117663195	27072.3222356158	55813.811805596844	49806.40232271089	6224.581378346465	39.21069399305739	23	8	5	42	3	0.20797934934656687	0.2984990833924681	0.29696803661110516	0.19655353064985984	
6180000	-10600.968775120587	-9829.257536027768	-771.7112390928204	-9829.257536027768	1287.9336692851355	2.81932333842862	4.554683120169387E-5	0.5645212242320949	4.236631170110865E-5	5.832345854954441E-10	0.5809763945668814	-722.7801798743081	7982.421577115106	30584.904768439937	8211.16188692989	1357.740113991457	51.65103263525808	26	1	10	41	3	0.18949291281032768	0.3193095658808897	0.30033709645869205	0.19086042485009058	
6190000	-10648.226698526561	-9846.622572248178	-801.6041262783838	-9846.622572248178	1481.406105857314	2.7097513792886576	4.140069065249544E-5	0.6835142388136531	3.7644428818937635E-5	6.667061480868002E-10	0.7003195376255291	-755.1394254703974	4769.454327069036	7300.304712232163	12895.280303045134	1346.0748869612958	129.0986108842718	2	5	35	36	3	0.19691877840745114	0.3193095658808897	0.292363813868083	0.19140784184357612	
6200000	-10663.269069940307	-9842.583033333505	-820.686036606801	-9842.583033333505	1969.149810415578	2.7272544508757877	3.372508793267893E-5	0.7441518306520339	3.0194740500832262E-5	4.2692576656956384E-10	0.6638679067403469	-769.2528317604655	20392.7552083559	18494.11628104166	34450.98905322273	2349.834652918506	113.52839467284353	6	26	5	41	3	0.19632616699798863	0.2905950343699667	0.3216709567884685	0.19140784184357612	
6210000	-10658.289750567837	-9844.000417613632	-814.2893329542061	-9844.000417613632	1924.968182927724	2.633107572628354	2.7885700242129894E-5	0.6449643139773229	2.832083224826927E-5	3.0949000126981673E-10	0.6109687700276184	-765.9482380569049	21376.672531949673	18300.317741679217	416.5758186786177	1520.378600646242	597.2874807322913	26	11	9	31	4	0.2011957298583674	0.2905950343699667	0.31680139392808976	0.19140784184357612	
6220000	-10613.024378038554	-9842.950363008928	-770.0740150296268	-9842.950363008928	1261.978286652649	2.841589874257382	6.119629269103543E-5	0.6178762365103803	5.8723603951293626E-5	1.346683608332317E-9	0.6248351975501805	-727.4101409575152	9015.862073806631	1483.7887744655818	789.2458311151686	848.1828248025952	1417.1137264464303	37	4	9	7	24	0.1796384916690395	0.32576735187715855	0.3167997930097731	0.17779436344402882	
6230000	-10619.893494782711	-9854.671114844183	-765.2223799385279	-9854.671114844183	1216.1705496343975	2.531952779501801	6.901114702687297E-5	0.5297453787199904	6.57031165762839E-5	1.3319792632383376E-9	0.5407882500120578	-717.013561189579	5567.764517687454	7157.351234650419	21912.486388477406	1088.255631107735	896.3505903886318	19	13	7	11	31	0.1796384916690395	0.30514051652284024	0.3167997930097731	0.19842119879834713	
6240000	-10589.584830934526	-9846.428530278987	-743.1563006555394	-9846.428530278987	596.9693887239472	2.5591009248800085	8.878421765644531E-5	0.616129195045729	8.239169016009337E-5	3.005403361827611E-9	0.6741955288206143	-698.7602597431096	2798.2717518469417	4685.078217276603	6129.68883036013	1124.638272961661	1097.9770244941733	11	24	3	2	41	0.1796384916690395	0.30253343674786054	0.3167997930097731	0.20102827857332684	
6250000	-10604.94966786071	-9829.545753680153	-775.4039141805567	-9829.545753680153	987.3314770678945	2.542092596062729	5.683307439605532E-5	0.5891709730098758	5.534633326805389E-5	1.1759292245057861E-9	0.6109005992038707	-729.739945224703	4560.148164825325	7349.589701755596	7752.687309394815	1028.629438680024	1168.567192989398	15	12	13	11	30	0.1790289104837754	0.30253343674786054	0.31740937419503723	0.20102827857332684	
6260000	-10714.306975259571	-9838.335246572116	-875.9717286874544	-9838.335246572116	3093.34438651269	2.6747614921727796	1.7253439462761875E-5	0.5823145233559059	1.7292741176508934E-5	1.1359063534471147E-10	0.6197872909206651	-824.8441394205466	22859.642298499723	40123.27789382304	4850.968112795921	3513.781636033094	3834.6308834104793	31	11	9	14	16	0.20263174812226112	0.2892591688621977	0.31961126557840597	0.18849781743713515	
6270000	-10711.753164596887	-9833.68924520405	-878.0639193928365	-9833.68924520405	4421.571872525414	2.6668228795705216	1.4927453826397875E-5	0.47783039725318643	1.4386134200139822E-5	4.874298976397322E-11	0.49125377990929014	-823.8080289139094	14787.666192522034	63526.86901993931	1888.70843551558	6048.541563554274	2850.734783104808	14	27	17	16	7	0.20263174812226112	0.31171503461791983	0.2991927760966741	0.1864604411631449	
6280000	-10722.528526938779	-9855.462112015402	-867.0664149233755	-9855.462112015402	3425.3103101826377	2.8639829010845297	2.0136512554213717E-5	0.5056045575479434	1.995345541196021E-5	1.1021767791363203E-10	0.533535412206207	-816.2010435706198	22707.745211196634	34886.90747696145	1112.5732315903833	3912.8576250000147	231.74780402210945	37	7	7	27	3	0.18119777419874192	0.2890117284837239	0.33876635888276796	0.19102413843476618	
6290000	-10727.9507611111	-9837.66341089695	-890.2873502141505	-9837.66341089695	4237.329332101252	2.8639829010845297	1.6887769932137508E-5	0.46287407476221154	1.6174704455662303E-5	6.818582274901851E-11	0.4963809754133332	-836.4877008811625	23723.06253919861	27658.416625202095	49835.288269949015	6075.264928680177	6344.474120458295	4	31	3	34	9	0.17411304053053872	0.29609646215192714	0.3370278580283999	0.19276263928913423	
6300000	-10749.757590471772	-9833.143721510995	-916.6138689607783	-9833.143721510995	5791.057928332618	2.3554128626672957	9.530044131820353E-6	0.48758375083161654	9.948338216923106E-6	3.147851418030389E-11	0.5837705705415018	-863.5556720528011	18709.16083840138	68799.6257279257	10755.364761484738	6097.732352381545	1135.6961619051765	10	31	3	33	4	0.19230508666971619	0.3154834998403716	0.29811873684961343	0.1940926766402988	
6310000	-10795.78894388674	-9849.350238363522	-946.4387055232179	-9849.350238363522	8854.897914413968	2.3554128626672957	7.1092084437101125E-6	0.4781961265096557	7.66050352543018E-6	1.4176733890172241E-11	0.5162748145598437	-894.3771056558194	53507.92411575501	44094.552979633714	7597.133049069138	6210.187407622754	2996.8317635575972	10	35	30	4	2	0.19230508666971619	0.3154834998403716	0.29811873684961343	0.1940926766402988	
6320000	-10735.420709439784	-9839.146564592553	-896.2741448472322	-9839.146564592553	4605.35431057541	2.4421709116312305	1.1033308967882208E-5	0.6140861611604684	1.1763797966565633E-5	6.478444580768851E-11	0.6778260305386843	-845.8740468878518	21036.983061333918	38919.55565094655	4110.58398417694	4295.3630426416485	450.1148906770981	1	39	22	17	2	0.20365794175042662	0.3032509105074346	0.29203597922442237	0.20105516851771643	
6330000	-10849.152586738113	-9852.651414438691	-996.5011722994223	-9852.651414438691	16873.310789439856	2.647818595523744	4.34735831336156E-6	0.42743541906858495	4.3062681679569795E-6	3.9685146024964E-12	0.46544763042863385	-940.2322959550814	110286.4443755357	26944.44204714011	15858.51050324993	33145.44125386104	9612.73610200552	40	10	12	7	12	0.20365794175042662	0.3022447955801884	0.29203597922442237	0.20206128344496257	
6340000	-10801.08886651655	-9845.8665270676	-955.2223394489494	-9845.8665270676	7816.040681327272	2.7145178548867794	6.4975016597260955E-6	0.38290968555159083	6.705934231819077E-6	8.145686006204283E-12	0.433006584139915	-896.2146532297203	75024.27671732688	197419.64450614701	22239.725955249218	33344.68060365793	9529.211613541891	25	3	6	12	35	0.2014067743160524	0.3022447955801884	0.29203597922442237	0.2043124508793368	
6350000	-10730.867409185212	-9850.260212180832	-880.6071970043786	-9850.260212180832	4102.358972248481	2.7681247694991002	1.580936769270031E-5	0.39664763822849114	1.6732495897258426E-5	6.163762436787484E-11	0.4705899609065435	-829.4301536535932	21783.279274040662	33333.308771997305	14435.553216299408	7363.114225627936	2562.51347773722	4	29	9	7	32	0.20043412997935317	0.29783866832341394	0.31599669307381084	0.185730508623422	
6360000	-10692.61822662355	-9843.98947896503	-848.6287476585202	-9843.98947896503	2704.901821816014	2.7681247694991002	2.1133370731274363E-5	0.37351500315751496	2.3082954229667546E-5	8.894049345064505E-11	0.4274844341826614	-796.826187439191	13905.373648019082	28247.36919799832	26656.248145406284	10302.225447682298	2963.578460312317	17	1	13	10	40	0.20043412997935317	0.29783866832341394	0.31599669307381084	0.185730508623422	
6370000	-10761.602217587828	-9839.928880294483	-921.6733372933445	-9839.928880294483	6018.8992403688635	2.693726865823871	1.060653611047884E-5	0.4651192220422631	1.1430229401699048E-5	3.107294507453397E-11	0.5127189203382531	-865.7389655826862	30779.74370497028	36022.81603661524	69331.25260080813	28073.048225510924	4968.066825398262	5	29	4	7	36	0.20043412997935317	0.3079241017248122	0.3038347301439506	0.18780703815188393	
6380000	-10622.231550046152	-9840.59862212344	-781.6329279227123	-9840.59862212344	1547.3583695414266	2.693726865823871	5.050180720799729E-5	0.5140070779213145	4.989973143368175E-5	8.996202819545006E-10	0.5869175612923352	-737.1745510292352	5434.777621662613	9688.245493532071	1488.7949628024726	797.1601664788085	1386.146163961103	12	36	8	10	15	0.19764735371935963	0.3079241017248122	0.2946297876908009	0.19979875686502716	
6390000	-10637.892010679994	-9837.796870503964	-800.09514017603	-9837.796870503964	1603.067207823748	2.693726865823871	4.2532793387957076E-5	0.4686167033676183	4.2162869531522516E-5	4.967636784805675E-10	0.5582002802148546	-756.2415467176785	15144.855258654983	4582.767092886689	1378.5579847283411	1593.6711057656355	144.8701097502225	32	20	15	11	3	0.19764735371935963	0.3164079834293158	0.2946297876908009	0.1913148751605236	
6400000	-10717.958685466276	-9848.103489077152	-869.8551963891234	-9848.103489077152	3079.889680983443	2.2262866390549143	1.8079122145332806E-5	0.4567205576347993	1.9430138953574228E-5	1.066459971013449E-10	0.5316760183789744	-821.1879328175947	24780.306108846715	17692.30808762259	11473.301900280843	2953.3284301004833	571.5450450913498	29	12	5	34	1	0.19764735371935963	0.2947123996133987	0.3043459091714656	0.20329433749577608	
6410000	-10709.359410568699	-9849.134512548966	-860.2248980197327	-9849.134512548966	2406.280989032946	2.5651937771786124	2.0284961149335137E-5	0.48938855060509934	2.3246251944722206E-5	1.189641063511894E-10	0.5257336129867503	-812.0670583558665	20891.573287161224	18649.94196213849	3061.5684918645934	2837.8956653786718	2050.264573336522	10	36	20	14	1	0.2012835791404159	0.3028264411050344	0.29623186767982984	0.1996581120747198	
6420000	-10718.959337381892	-9847.911021790103	-871.048315591789	-9847.911021790103	4038.4954927501303	2.6036765859078606	1.39155201502907E-5	0.559860884706627	1.5522919481106432E-5	9.106301636310581E-11	0.6397686815829976	-823.7175990268101	33028.032929715584	31150.389487247743	3206.813705602663	237.84168424651077	357.2035988385159	5	37	36	2	1	0.1934339232120624	0.30674567258665897	0.3044334092380322	0.19538699496324644	
6430000	-10733.84426520849	-9838.226909365869	-895.6173558426216	-9838.226909365869	4334.560204827026	2.6036765859078606	1.2099142444540923E-5	0.6277475675142566	1.302421301387824E-5	6.571585048298152E-11	0.6108474526389835	-845.7037045497722	31754.10614865356	33389.44715357485	4990.282378343609	1100.3867537609137	1747.8177410401554	7	35	36	2	1	0.1934339232120624	0.30674567258665897	0.3044334092380322	0.19538699496324644	
6440000	-10691.369981507081	-9835.0742469969	-856.295734510183	-9835.0742469969	2182.6032599329637	2.5529352790055024	2.1587615563124872E-5	0.5560159592335131	2.4262593073093093E-5	1.704635614129071E-10	0.5744445491360083	-808.5280592622684	18670.33894565824	21851.45168558837	5080.001094014525	1988.9199996669943	414.8393909329558	24	18	15	23	1	0.18986303760718773	0.30561567687773045	0.30664202341788055	0.19787926209720128	
6450000	-10642.777478573686	-9830.831907433558	-811.9455711401274	-9830.831907433558	1653.6970078815414	2.7357376267265905	3.5809948378321054E-5	0.6987729290245905	3.820028993015603E-5	6.71440776320132E-10	0.7587778621850833	-765.9745129752539	15274.233153488098	4365.128779625482	1428.2036337610664	2759.9039067680947	186.17260172074515	39	4	2	33	3	0.18986303760718773	0.3063513860171574	0.30664202341788055	0.19714355295777436	
6460000	-10628.407315723132	-9844.590139523545	-783.817176199588	-9844.590139523545	1104.678162289678	2.5417107803685317	5.175572598491808E-5	0.6204925067775477	5.2078406963163945E-5	1.3973316473544558E-9	0.7408612600869072	-741.0322192645672	7525.644069600107	6745.734941476699	1450.6712969534997	866.7775233798658	149.64557387159238	42	3	32	1	3	0.18986303760718773	0.3063513860171574	0.30664202341788055	0.19714355295777436	
6470000	-10577.664165717839	-9835.806439174097	-741.8577265437414	-9835.806439174097	617.6207978459236	2.5417107803685317	7.94292973899442E-5	0.6118691908356885	8.12174621048696E-5	3.391104853311028E-9	0.7290034084869896	-698.6840300684786	7191.325432245345	6270.651686588442	2735.6249710038655	1005.152801947169	5.155065902207071	1	36	15	26	3	0.18617700485693028	0.3063513860171574	0.30664202341788055	0.2008295857080318	
6480000	-10577.342689201208	-9852.969170266375	-724.373518934834	-9852.969170266375	632.3975108774358	2.5417107803685317	9.974361830554435E-5	0.46210534703387013	1.036049909476938E-4	2.0360102621294712E-9	0.4762606598760949	-684.5260729917056	1423.7485679253505	3541.352757483323	419.1860635818437	759.0955076288672	323.71876999689215	3	42	3	31	2	0.18617700485693028	0.3063513860171574	0.30664202341788055	0.2008295857080318	
6490000	-10559.529900964568	-9838.115084349904	-721.4148166146648	-9838.115084349904	523.1903291204108	2.544180630371954	9.962131938057899E-5	0.5340247588785512	1.0769013018328191E-4	3.5493667979407363E-9	0.5880666406285682	-680.5091359867207	3777.579079285092	4992.295618227278	425.0723617085494	717.5595781343771	213.8334007599802	15	31	16	16	3	0.18539251011026253	0.30694996817643	0.3077698197944155	0.19988770191889202	
6500000	-10591.345480011245	-9851.015127974035	-740.3303520372099	-9851.015127974035	678.1795770978656	2.4625087406261628	8.366061651347381E-5	0.5157634424409391	8.68292165185443E-5	1.973566083015531E-9	0.5505016073113906	-697.0572372555051	1927.2124393934196	6532.064778544839	502.9279198663053	1044.9401434235374	881.9517364321798	3	37	21	5	15	0.18539251011026253	0.30694996817643	0.3077698197944155	0.19988770191889202	
6510000	-10578.876218816915	-9859.835243826856	-719.0409749900585	-9859.835243826856	691.1554678640941	2.4625087406261628	9.430811475636297E-5	0.4635206527583449	9.732870972004701E-5	1.7047879333788E-9	0.44057388291217436	-678.0061085504711	3236.549473661072	5873.891322533751	379.2695469278155	402.38430202404624	684.5770888420357	8	30	10	6	27	0.18909730905453012	0.3055858243931827	0.30321124922196047	0.20210561733032673	
6520000	-10611.574947961897	-9856.866411744966	-754.7085362169319	-9856.866411744966	993.8265425774545	2.6272006012384406	7.037549167517275E-5	0.5418069174106703	7.015392532123088E-5	1.1488266058729927E-9	0.5026920285813755	-713.3043479934182	5001.5654249220215	2902.903682719504	1224.52913400964	544.9386530289257	863.1371454305691	42	4	2	10	23	0.18909730905453012	0.3055858243931827	0.31735426047296683	0.18796260607932036	
6530000	-10618.020194575985	-9837.561268659078	-780.4589259169071	-9837.561268659078	1228.4723952028437	2.6272006012384406	4.3246901907321897E-5	0.44440837068005135	4.9074705461334726E-5	4.4313377737532654E-10	0.46217586143507483	-737.7572108988727	6506.686766849851	5657.442287209502	686.8930908662329	490.76240347255236	1206.7979467434957	17	29	10	4	21	0.17892941146334027	0.3055858243931827	0.3174806387828849	0.19800412536059211	
6540000	-10682.287587243105	-9857.188063091638	-825.0995241514667	-9857.188063091638	2075.58219289043	2.3642917641648693	2.877663811351021E-5	0.5016632901179813	3.0589477698575915E-5	2.487706145764267E-10	0.5293510280261934	-777.3953362638804	14557.52439083416	22669.27125387661	2447.518231408104	645.6628649907174	1671.0904978008523	42	1	7	3	28	0.19386680352447025	0.30628639297405613	0.3018426781408815	0.19800412536059211	
6550000	-10581.03763786957	-9828.83858271655	-752.1990551530198	-9828.83858271655	1277.2336978679282	2.6982658209047914	6.167680584495538E-5	0.5523613317512569	6.05775130606294E-5	1.5831095761414954E-9	0.6313108981723935	-706.0929027451085	5349.7851213917675	7595.216179412389	1012.8663438701813	163.9808190661334	1024.8100812621433	5	41	6	9	20	0.19447238889241594	0.3063180727528129	0.3012054129941791	0.19800412536059211	
6560000	-10572.614451872758	-9845.837807572758	-726.7766442999992	-9845.837807572758	661.6595677045481	2.5920658888935972	8.938296827149252E-5	0.588334787264217	9.187733283239842E-5	3.6777466447576897E-9	0.671565234583777	-685.4189151921769	1089.1896435489052	3504.3270984413293	940.9638726454234	530.2141099711798	1028.5270233875617	9	35	9	21	7	0.19447238889241594	0.30849543221672476	0.3012054129941791	0.1958267658966803	
6570000	-10582.041357774915	-9843.880025689781	-738.1613320851341	-9843.880025689781	848.9329056951112	2.446506247951199	8.322368677804088E-5	0.560780714375329	7.682843416449878E-5	2.576204333076585E-9	0.6349091584578268	-695.9954519190502	3500.987064865268	6494.661976356555	765.6521960490536	1095.9293142657655	76.81911240465485	17	24	12	26	2	0.19447238889241594	0.30849543221672476	0.3012054129941791	0.1958267658966803	
6580000	-10581.540056886222	-9836.791331521566	-744.7487253646567	-9836.791331521566	801.2506479227598	2.446506247951199	8.302416896000228E-5	0.6484388939773071	7.750078498387441E-5	2.935318811683026E-9	0.6656594640511495	-700.2340870320842	2218.92977956565	5370.506363054723	360.80786121362394	1150.0363368796056	1906.996115585475	6	40	13	21	1	0.19447238889241594	0.30849543221672476	0.3012054129941791	0.1958267658966803	
6590000	-10557.770888155655	-9838.865088782839	-718.9057993728164	-9838.865088782839	592.3397753572697	2.5116180082515935	1.1142820974260271E-4	0.7129071704063236	1.0450256329194138E-4	8.545068087291253E-9	0.806739655447717	-677.6019693967351	4038.690822233142	4232.07610182888	321.8407630224091	709.1441482635399	138.9978557301351	14	31	13	21	2	0.18907902694263823	0.3138887941665025	0.29520339489075365	0.2018287840001057	
6600000	-10549.760059480563	-9838.437809769584	-711.3222497109787	-9838.437809769584	553.634825556034	2.4952631913608307	1.087482445781751E-4	0.503443642019903	1.1245443351645502E-4	3.798267955730559E-9	0.5537127449433191	-670.5163483009737	5407.527686941185	6005.976028126436	451.32115325119656	617.8925487116192	31.616221793527615	2	41	12	23	3	0.19301841930719835	0.3138887941665025	0.2911638226503187	0.20192896387598053	
6610000	-10543.24854146259	-9838.559261175713	-704.6892802868766	-9838.559261175713	564.7842046994476	2.4952631913608307	1.2137196493213424E-4	0.540788154014182	1.2382206379633022E-4	5.552928101191984E-9	0.6190003588372814	-665.4190841034135	3487.1934523896903	2827.039238869896	395.41787880652265	629.4696973441822	89.21959341661002	30	19	15	14	3	0.19301841930719835	0.30720870265973205	0.29784391415708916	0.20192896387598053	
6620000	-10590.528249710547	-9835.654872316813	-754.8733773937341	-9835.654872316813	1065.170800080143	2.672363043482498	7.113681584891332E-5	0.5348943596863742	7.395138167072187E-5	1.4872510301720168E-9	0.5499058426020647	-712.4617887999717	5311.715796896668	6002.453546006962	1877.0923585747194	932.9996480705895	274.600441803995	32	19	1	26	3	0.18795898424899116	0.3122681377179392	0.29784391415708916	0.20192896387598053	
6630000	-10595.108977883518	-9839.821923298841	-755.2870545846761	-9839.821923298841	998.3964970719503	2.512590609541923	6.935328396857946E-5	0.4901098794983001	7.281556769643297E-5	1.6623236740386542E-9	0.5682304733640279	-715.0141968043346	4752.6032446770805	2138.605722262076	1049.507425297502	1060.9462344388478	72.5708485696563	25	25	13	15	3	0.18795898424899116	0.3108337988874514	0.2973280082886871	0.2038792085748704	
6640000	-10607.956945302401	-9847.563583782383	-760.3933615200183	-9847.563583782383	821.2862182649319	2.9036635114899507	6.888661353019178E-5	0.5211733856112317	7.139733695460636E-5	1.6732740197786937E-9	0.5976922804246106	-719.003752755391	9752.44805074517	3537.3580136805185	1743.037246754954	493.8884840660057	29.97150512013628	25	32	21	1	2	0.1885331616571198	0.31226663952743133	0.3038264591135158	0.1953737397019331	
6650000	-10603.83010264425	-9848.594838049828	-755.2352645944202	-9848.594838049828	921.1308594771633	2.61457679076969	6.377543548488907E-5	0.47387294558072657	6.825701404126135E-5	1.1075932330834328E-9	0.5045933765512083	-716.5972972646141	7216.980500902175	1483.4307138782397	1644.2390887398194	71.72310705908708	59.0109783801634	28	12	38	1	2	0.19163223888069061	0.31226663952743133	0.2904364874498177	0.20566463414206035	
6660000	-10552.133034858725	-9837.399852533843	-714.7331823248829	-9837.399852533843	560.7908155354137	2.474938211194863	1.1414207456834943E-4	0.482989952340389	1.1925011605707243E-4	3.762551050375362E-9	0.5333695236145534	-674.6856131182585	2878.4182952300393	3706.772683269015	1034.1108095336326	903.771327095094	19.59739410685619	47	1	17	14	2	0.18701044688815552	0.30386730414867763	0.29994941417055826	0.2091728347926085	
6670000	-10546.858654122007	-9836.186824586615	-710.6718295353915	-9836.186824586615	525.0155643533805	2.47073610789159	1.1295857486065884E-4	0.5865476572155022	1.1591077016790408E-4	4.714123757877642E-9	0.6270186073558303	-671.1794628468517	3641.3770125257874	1917.3159226771622	1533.1450678401968	610.638486247959	6.731584609210393	39	8	4	27	3	0.18935631350954663	0.31207935530833164	0.29581031268449975	0.2027540184976219	
6680000	-10558.329135178281	-9844.86467829157	-713.4644568867117	-9844.86467829157	571.1727313384666	2.47073610789159	9.170176714179872E-5	0.3714547942935318	1.0200211697125383E-4	1.5528866057020533E-9	0.4000122887004386	-675.2854045657504	4058.4917869003866	798.3170761652858	1011.5874708695675	688.8161541145596	3.814272412709177	41	1	18	18	3	0.18935631350954663	0.309613090771388	0.29581031268449975	0.20522028303456552	
6690000	-10523.793566528195	-9850.791913275936	-673.0016532522587	-9850.791913275936	403.0137402828356	2.4778658745906847	1.3589365849445595E-4	0.4350324350769158	1.5510618424683067E-4	4.873290133608252E-9	0.5061612704823484	-636.8610082177795	2722.659742970699	249.8403684137318	154.52495170663124	507.04674125149165	12.057170115711873	44	9	10	15	3	0.18935631350954663	0.309613090771388	0.3118976874364577	0.18913290828260762	
6700000	-10531.861552268056	-9854.822534982288	-677.0390172857677	-9854.822534982288	507.98577074534103	2.555661027437028	1.2357855080648744E-4	0.531995465071903	1.4908694981884298E-4	6.218675909540617E-9	0.5993105353556966	-639.252124182072	3235.602481450372	25.364052928593534	74.53963205036166	332.8461241859272	321.50499133565836	42	5	3	24	7	0.18935631350954663	0.309613090771388	0.3118976874364577	0.18913290828260762	
6710000	-10503.578047862753	-9836.244841412128	-667.3332064506249	-9836.244841412128	401.9514066522864	2.8082612911589573	1.417833346156123E-4	0.48069046434787094	1.661095471862691E-4	6.975842595326453E-9	0.5566995618523461	-629.7253216086303	3605.636655874647	1248.9641032492427	138.47496670791543	107.59755894637753	371.0931193793918	43	1	10	10	17	0.20087466603487353	0.3066527777209494	0.3003793349111308	0.1920932213330462	
6720000	-10523.36937307927	-9827.673911748263	-695.6954613310071	-9827.673911748263	492.8639028370254	2.684494395402107	1.1074877730964199E-4	0.5986120628073728	1.3139313946527637E-4	8.68716712151782E-9	0.7491968686623263	-651.6959083008786	2438.7785679080075	3344.4189369380306	192.83823055834412	1054.2092488784015	1052.4441419830305	5	38	19	3	16	0.19652428405520148	0.3066527777209494	0.3003793349111308	0.19644360331271826	
6730000	-10628.003950063436	-9852.743731792762	-775.2602182706739	-9852.743731792762	1217.902504654943	2.2645573974038067	4.348788054616597E-5	0.6174929107012062	5.0550169639830106E-5	1.068569184987618E-9	0.6989884499304891	-730.6267080953655	8103.8027784026835	10941.165544098698	1889.8973729365055	1506.9415410737722	116.0308272173864	3	32	3	40	3	0.19652428405520148	0.3066527777209494	0.3003793349111308	0.19644360331271826	
6740000	-10754.75989367545	-9847.477491933067	-907.2824017423824	-9847.477491933067	4595.41704536925	2.3927037477661908	1.0262306354521767E-5	0.5098499666013311	1.1122202551933572E-5	3.2353504208235304E-11	0.538541408712864	-856.4960389034504	34523.21385252402	39122.117752941514	7782.899994458286	5035.610412579816	487.3271704704474	8	30	13	27	3	0.19652428405520148	0.307554941809931	0.29212342453859613	0.20379734959627133	
6750000	-10722.325594286904	-9841.62032165979	-880.7052726271137	-9841.62032165979	3223.7022999647284	2.3927037477661908	1.402895448490554E-5	0.5469055680072115	1.5681315096532885E-5	6.106559324758697E-11	0.5547523238769042	-831.944482812451	29271.514067175678	25520.15759736915	2475.9780887327156	2711.0002472190986	1027.5020958197376	21	21	27	9	3	0.19652428405520148	0.2918161770910417	0.30786218925748543	0.20379734959627133	
6760000	-10618.049729232858	-9851.68107769073	-766.3686515421293	-9851.68107769073	698.3242229917071	2.643257973417411	6.239759856794862E-5	0.4693654079776473	7.615598948837412E-5	1.1222100646206024E-9	0.4974348130194735	-720.6635721336507	10026.740168249646	13771.494632477206	3815.603561299665	1473.9371927324537	686.1990639715607	12	14	16	19	20	0.19652428405520148	0.30826996340747714	0.29140840294104997	0.20379734959627133	
6770000	-10566.033629353848	-9829.143234077756	-736.8903952760918	-9829.143234077756	737.7067687243515	2.3996444576041593	6.575441666701126E-5	0.5635998720377241	7.787072463137025E-5	1.807786444963386E-9	0.621192525201834	-693.6338327628164	2479.5015585840915	1925.4640607070912	6095.6021103598905	538.7292277314793	583.9699504255626	4	3	34	7	33	0.19652428405520148	0.30826996340747714	0.29748358099728384	0.19772217154003746	
6780000	-10569.355102799938	-9833.8776049568	-735.4774978431371	-9833.8776049568	639.6803065873617	2.571141922353376	8.651395592598258E-5	0.609742114611375	9.20246328850271E-5	3.1359731801949557E-9	0.6544841436883727	-687.6108017800286	2629.1666007100016	10389.850218878375	8051.466387494741	4203.780569447234	496.96522335950056	8	4	23	10	36	0.19652428405520148	0.30826996340747714	0.2833755218509054	0.21183023068641588	
6790000	-10567.86388887978	-9835.635654969754	-732.2282339100253	-9835.635654969754	550.6648261030535	2.571141922353376	9.737750639284052E-5	0.6276063992801063	9.34638682513497E-5	3.269495781760654E-9	0.6416146009618122	-683.4522230077769	4427.922882457453	12427.52489640473	10830.131133147965	6158.952352993284	427.97121925798126	9	17	1	16	38	0.19652428405520148	0.2874782437589916	0.31103771114491896	0.20495976104088792	
6800000	-10572.663530469887	-9834.171639819215	-738.4918906506713	-9834.171639819215	620.5900494381563	2.4901729884913673	8.616362342810979E-5	0.6371323892188256	8.517691731321055E-5	2.716487606512309E-9	0.6532881936320548	-691.9663321953823	6076.848741649974	15033.570081151238	4006.316397356988	1556.780584650486	749.9706579228249	19	11	4	6	41	0.19641521667794154	0.2874782437589916	0.31103771114491896	0.20506882841814786	
6810000	-10597.195087077656	-9833.62201421435	-763.5730728633068	-9833.62201421435	624.8803152579173	2.7059590240730613	6.838936964026393E-5	0.5872354685196132	7.069274442927009E-5	1.4116652832772437E-9	0.5775918776121313	-716.6941055586059	6660.661804875867	11485.018127286312	6329.161570461203	3031.145662932002	786.70738345455	8	7	20	17	29	0.1968333162954879	0.3109803547283527	0.29559566235696455	0.1965906666191948	
6820000	-10570.620218912589	-9832.783195477306	-737.8370234352823	-9832.783195477306	559.0248915356714	2.7059590240730613	8.688686618267148E-5	0.557235790026645	9.180477484296144E-5	3.0048943230892584E-9	0.6108778447179831	-692.1047561789396	1727.3387600640262	3359.566410274157	5661.875506367323	7656.192309142363	771.0602857627991	3	10	18	11	39	0.19728969478687836	0.30559716993641095	0.29559566235696455	0.2015174729197461	
6830000	-10607.355607316069	-9855.749779504631	-751.6058278114381	-9855.749779504631	617.4977078848598	2.510235963177444	7.273565383528596E-5	0.5637145565260223	7.946843002754381E-5	1.8400531719839955E-9	0.5867666677586226	-705.938967711987	6286.087090051596	9990.159619609192	7070.639027131028	1247.2356726807914	641.3643913550538	12	17	11	8	33	0.21375660720639605	0.30559716993641095	0.29559566235696455	0.1850505605002284	
6840000	-10570.015585025492	-9840.439626930927	-729.5759580945657	-9840.439626930927	638.9386519111963	2.4416785058100974	8.771622834209622E-5	0.7343051674135157	8.593722283455517E-5	3.8513539334996025E-9	0.7847532218956459	-684.9988755006347	4049.5425795434885	8281.192251424696	6612.289133293377	712.4343766018651	70.10399460032698	10	19	9	41	2	0.2107296211997249	0.3086241559430821	0.29559566235696455	0.1850505605002284	
6850000	-10607.681288682204	-9838.136318465975	-769.5449702162297	-9838.136318465975	1387.97170926967	2.5413404199980008	5.9057304942528084E-5	0.6853593854913054	6.075071429805398E-5	1.8796039797104975E-9	0.7142446678849481	-722.6027728121364	1302.099063598146	7048.963203128874	7789.130262050181	1200.9774527408065	730.7713008161556	4	5	31	31	10	0.1980885361607935	0.2999520367157359	0.3118263087312273	0.1901331183922433	
6860000	-10592.681357146143	-9849.112597672512	-743.56875947363	-9849.112597672512	995.4783019713201	2.436109359034306	8.747535755997814E-5	0.6263627678471041	8.530401422155808E-5	4.760483380398666E-9	0.7849574651086298	-699.2082672368924	2393.9304016221918	5682.412854666865	6512.49299097356	1029.480896440792	605.5058827728986	3	5	34	24	15	0.1980885361607935	0.31237400420674627	0.29953377887275384	0.19000368075970636	
6870000	-10581.556895165382	-9830.074204086666	-751.482691078716	-9830.074204086666	594.4126697373075	2.436109359034306	8.0136701775755E-5	0.5379278585079899	8.497254492761369E-5	2.6024811637527093E-9	0.6270703388450658	-706.9036812339466	4089.935450006258	4318.722485794192	6036.430915260362	2434.860636156165	845.935598962888	5	2	40	5	29	0.18836626403150988	0.2955332565804807	0.309634967363795	0.20646551202421445	
6880000	-10588.29235185986	-9850.461516215431	-737.8308356444285	-9850.461516215431	715.3569244066803	2.436109359034306	8.811520259566384E-5	0.6035857811199359	9.186519788556713E-5	3.012104116100433E-9	0.6413674284091918	-690.2202068865595	4399.051327409507	7065.6652791985925	1950.4645236555727	6854.4849918360715	489.06050397352624	1	30	4	12	34	0.18836626403150988	0.31068398773288347	0.2944842362113922	0.20646551202421445	
6890000	-10576.998551576251	-9843.403078014759	-733.5954735614928	-9843.403078014759	635.1525828973653	2.7865857033135084	8.940696297228286E-5	0.6127064644655074	9.05185581560602E-5	3.2347341615981125E-9	0.650903747036864	-689.2669699055265	504.150540878292	1867.0539502430695	1686.287437090827	5609.520369359242	563.6558884847794	1	2	2	41	35	0.18836626403150988	0.31880908520671913	0.30549718316433955	0.18732746759743144	
6900000	-10588.00136794714	-9850.332263282236	-737.6691046649024	-9850.332263282236	529.9400255176481	2.7865857033135084	9.641524791414096E-5	0.6110673717968212	9.800380446846239E-5	3.7165747184657293E-9	0.6727169669510048	-693.4409247256181	2818.863079487032	4193.533439981137	5442.786847843032	2175.4493619002756	603.4190129756687	6	18	9	20	28	0.18836626403150988	0.31880908520671913	0.30549718316433955	0.18732746759743144	
6910000	-10565.499261439032	-9846.741000864085	-718.7582605749467	-9846.741000864085	540.1575594974538	2.5123588913630144	1.1273131949707839E-4	0.6463178001278084	1.0534883328668796E-4	3.679701443217652E-9	0.6275090914903863	-676.3349394489907	1635.0424759999316	2217.3285927169004	5240.735503309146	645.8017688225783	502.0901463728957	1	10	34	33	3	0.18836626403150988	0.31804035866413216	0.29818825563240553	0.19540512167195243	
6920000	-10557.18281658415	-9856.327738038872	-700.855078545279	-9856.327738038872	470.9434725066946	2.7833737447958278	1.321432905639996E-4	0.574243433574303	1.2825254175379547E-4	5.478491002890005E-9	0.5997946310284596	-660.2931866992327	721.8712955894013	1587.6718288531963	3614.286747771476	717.2481886768636	332.07438929794733	3	1	38	30	9	0.18836626403150988	0.3005228818997373	0.3157057323968004	0.19540512167195243	
6930000	-10568.361814467646	-9849.224322771248	-719.1374916963985	-9849.224322771248	604.5507719978013	2.824177518991725	9.497999947914474E-5	0.5750420875938831	1.0145213083101665E-4	3.0118012689677253E-9	0.5927276571067773	-678.2933950638107	5659.474284817075	4058.0962749740065	251.1268530128135	375.31567220953957	520.144459653821	27	18	6	1	29	0.1844789482451811	0.3109331982826791	0.30918273180018735	0.19540512167195243	
6940000	-10581.122195585194	-9852.09438885202	-729.0278067331756	-9852.09438885202	544.0083166971654	2.599507034726751	1.0443040124745574E-4	0.6510744835798337	1.0355193679628913E-4	5.196153156883808E-9	0.7229410186995092	-688.5899793240059	3484.4956392333534	1944.2126626927345	489.25744341616326	448.5422483550005	993.0037900037157	39	5	1	11	25	0.1844789482451811	0.3109331982826791	0.30918273180018735	0.19540512167195243	
6950000	-10556.880532404277	-9838.30337987178	-718.577152532496	-9838.30337987178	526.8161631002508	2.599507034726751	1.0380561053062913E-4	0.5635709085550149	1.0533202789675312E-4	3.607646817492092E-9	0.6031911718999126	-677.7948613911911	2176.1175559592907	4754.987746620585	200.57259525263532	458.07632998289216	452.15775417728196	11	39	3	12	16	0.1844789482451811	0.3128534706439279	0.3072624594389386	0.19540512167195243	
6960000	-10571.66993675973	-9842.711172355363	-728.958764404368	-9842.711172355363	616.7841882336903	2.9411006983505263	9.463089202974848E-5	0.5317490599725443	1.0208169840159891E-4	3.0506389395520713E-9	0.5806803853120074	-684.1727086372366	4453.700616713729	2772.6745841515703	5915.145487693633	2844.429211983871	418.81800380737445	2	13	22	10	34	0.1998862311154374	0.29800346425997976	0.30211736132677836	0.1999929432978045	
6970000	-10602.147017842637	-9839.389785624177	-762.7572322184604	-9839.389785624177	956.4292151519717	2.334766097414578	5.9734659046597624E-5	0.6017988707663544	6.648285480002745E-5	1.5758187904589097E-9	0.6248290747627343	-718.5591240872903	5470.9399044895135	6158.97211266195	4463.530291789135	1165.1015632159308	738.9589608365518	15	16	17	23	10	0.18725514818511146	0.29800346425997976	0.3147484442571043	0.1999929432978045	
6980000	-10655.444521245281	-9842.94989871534	-812.4946225299416	-9842.94989871534	1145.8520960675366	2.858875181671158	3.967199508381466E-5	0.6348680271679837	4.308385484076302E-5	8.002749534355892E-10	0.7320392038782281	-763.7215494931746	13090.608258747412	14670.820557130779	14492.754626616907	2773.4241976945527	154.76741974685265	28	1	16	33	3	0.20152899542734265	0.29800346425997976	0.3004745970148731	0.1999929432978045	
6990000	-10708.122007270144	-9853.256115009723	-854.8658922604205	-9853.256115009723	2101.372443312245	2.703744775308774	2.0914851407067163E-5	0.5031407169038089	2.385349278328285E-5	1.196370558052317E-10	0.52496367658926	-809.749673959099	16821.306826048283	6472.012367448932	2385.88600271027	1913.7074686387086	275.52414752824046	41	12	13	13	2	0.20152899542734265	0.29800346425997976	0.3088493189577365	0.19161822135494114	
7000000	-10654.341682076241	-9844.303888609838	-810.0377934664023	-9844.303888609838	1197.9555034303362	2.6359280036787793	3.738039690387951E-5	0.579974090285319	4.145618372326366E-5	7.509641916327082E-10	0.6755392858147087	-763.577424031515	36351.605901302115	9386.201328349467	2647.3509576160136	1416.6168468525445	15.008081982920727	6	34	22	18	1	0.18370734833637298	0.2989445495349634	0.30790823368275283	0.2094398684459108	
7010000	-10675.884279347481	-9845.231706739933	-830.6525726075494	-9845.231706739933	1658.8513556595653	2.397497638142973	2.689961258216953E-5	0.47532523353715983	3.189231906402647E-5	2.2350624307137873E-10	0.5092827876618855	-784.0328652731762	8600.653359497093	20808.372533172416	1891.128592674457	2079.5556564732315	270.8973047583569	9	40	18	12	2	0.18370734833637298	0.3066524797975	0.30020030342021625	0.2094398684459108	
7020000	-10617.014664620048	-9847.398651567853	-769.6160130521947	-9847.398651567853	894.1003692872629	2.675186917990211	5.4449792967998413E-5	0.4246580043364973	5.973607129827183E-5	5.507164866522307E-10	0.4393097025468245	-727.247246710233	3592.76077061853	8764.07112383377	1669.6296119424019	798.3570678011152	122.61939227567967	10	36	15	17	3	0.18370734833637298	0.3066524797975	0.30020030342021625	0.2094398684459108	
7030000	-10615.047146565925	-9848.794548486183	-766.2525980797426	-9848.794548486183	858.2678688035323	2.422431594153767	6.403363092411862E-5	0.4782013341677815	7.317995297101993E-5	1.205614874267438E-9	0.5214162439809672	-722.7802960177199	8421.098192630385	5282.631567223418	2590.5558957628573	1226.8600034241651	745.6286394899194	20	23	11	12	15	0.18370734833637298	0.30292156653886443	0.3191264378204401	0.19424464730432256	
7040000	-10617.099566887355	-9845.872553499692	-771.2270133876619	-9845.872553499692	825.5990904402161	2.531154899173313	5.8775748681465956E-5	0.5228883285658943	6.49251387689666E-5	1.0926193422788047E-9	0.5644295005141365	-724.3674775975774	3163.4056354873355	12615.63253362447	5285.171107199341	2030.5340518026956	947.2937891079333	9	4	30	9	29	0.18370734833637298	0.298951171778329	0.3191264378204401	0.19821504206485802	
7050000	-10607.109616484631	-9832.863576847414	-774.2460396372177	-9832.863576847414	957.3853818685044	2.531154899173313	5.404402898342614E-5	0.5403298515496787	5.609895372951427E-5	8.280756223534797E-10	0.5615039464891393	-725.2094641250052	2459.4507131787936	9095.417133398762	12977.830483442687	8397.348430850625	961.3915746823275	11	11	9	16	34	0.20552971441308435	0.3031163913127599	0.30086176987902585	0.19049212439512989	
7060000	-10636.877556132622	-9830.84925699243	-806.0282991401923	-9830.84925699243	1016.8550798843154	2.6918817752589472	4.189031456702672E-5	0.6498811163127042	4.340638040765448E-5	8.256665054475919E-10	0.7045878470281141	-753.6386434537029	8378.188913030344	4908.9366919147205	15142.613622983445	28563.164859784392	1078.5150252551907	10	8	22	7	34	0.1937746827308999	0.3031163913127599	0.30086176987902585	0.20224715607731433	
7070000	-10637.88149903447	-9845.125637767584	-792.7558612668872	-9845.125637767584	1295.2115232076355	2.6918817752589472	4.548887503503176E-5	0.574964114557594	4.3228401152355685E-5	6.680394275735748E-10	0.605621591842918	-744.5530728267503	7934.314639322671	11385.629260583357	9431.073770845815	5604.711452215277	965.9171293178503	32	10	4	2	33	0.19252673605290027	0.3043508196886437	0.31522019815831887	0.1879022461001372	
7080000	-10666.033598842874	-9834.99954680307	-831.0340520398045	-9834.99954680307	2414.048950810742	2.6918817752589472	3.0966099815425356E-5	0.7495537079889099	2.88634476736063E-5	6.949516129419908E-10	0.8389404420922086	-779.5076556151541	8272.181362808498	8130.583364332849	22449.6855435908	12096.081575717193	1309.3528375257001	1	19	15	13	33	0.19252673605290027	0.31884103102988165	0.3007299868170809	0.1879022461001372	
7090000	-10622.092776275784	-9838.037421309478	-784.0553549663055	-9838.037421309478	983.9918781062581	2.4026480319615393	6.141825391654773E-5	0.699304974442378	5.71062220244748E-5	1.278019003475165E-9	0.6413388440625839	-736.5552752702466	9422.345661328427	5708.701567867397	12694.484536286682	951.136214699759	893.0840865450306	38	9	2	7	25	0.1920561103881679	0.30852969406061953	0.30120061248181335	0.19821358306939932	
7100000	-10566.881788980449	-9830.51270043963	-736.3690885408171	-9830.51270043963	618.0902784748207	2.2815819065180905	1.1057656286354412E-4	0.8234402870818446	1.0448662101519302E-4	4.5406343937102725E-9	0.6917233873197943	-691.1104723311859	4410.908769066396	4416.182152406132	9913.061997679266	420.3705856429749	335.7633002266981	44	4	2	10	21	0.18969078516392493	0.30063377225990295	0.3137512460293911	0.19592419654678114	
7110000	-10569.108959475734	-9836.125411715751	-732.983547759983	-9836.125411715751	875.6926861464607	2.520361585794576	9.106904150671668E-5	0.8247333086205393	8.665672581226636E-5	3.7135444080869426E-9	0.7232620189881157	-693.1797917894797	4762.132556669789	763.6215855722271	664.8243192917838	597.9097116810422	333.46541764395	42	20	15	1	3	0.18969078516392493	0.30063377225990295	0.3137512460293911	0.19592419654678114	
7120000	-10547.017775483328	-9832.746360936524	-714.2714145468037	-9832.746360936524	595.8766008741884	2.733660451207248	1.1565232498974572E-4	0.7599066110345186	1.1470963688568007E-4	3.739597389146202E-9	0.6064970130904069	-670.3425045268236	3743.9136873213115	2658.4052866532943	2285.9825401067733	3067.041802604283	592.6551235671124	16	5	9	14	37	0.18969078516392493	0.30063377225990295	0.31151015808154625	0.198165284494626	
7130000	-10541.005920864485	-9832.811951582169	-708.1939692823167	-9832.811951582169	540.9644476972084	2.3547217736118227	1.311421507266448E-4	0.7010493150628366	1.2756825518808293E-4	5.619771685579281E-9	0.6110593445741505	-665.9865600474785	2862.388740840042	3030.9615514317816	3120.621194363975	1002.2067425199205	521.8285463539912	26	11	7	1	36	0.18969078516392493	0.30063377225990295	0.31151015808154625	0.198165284494626	
7140000	-10630.3349471753	-9854.422085828797	-775.9128613465028	-9854.422085828797	1449.5536588267846	2.8611926656035123	6.0311836555537495E-5	0.6544675106386132	5.729839545525049E-5	1.1296475745174474E-9	0.5829948240475084	-731.9551192538562	5870.5942530929915	4568.724646375331	2133.5080401046816	1456.9629332937745	1276.675886080441	36	8	11	21	5	0.19330338937934602	0.29944056031469096	0.30909076581133715	0.198165284494626	
7150000	-10704.159835281755	-9854.281559652949	-849.8782756288058	-9854.281559652949	2802.4641473207803	2.413543991238494	2.5719789951776334E-5	0.5756503988785493	2.4443302273542222E-5	2.243313266957853E-10	0.5908421890869957	-799.0875521577785	14513.258307391476	16995.51988811359	7075.840108156845	12615.139143456508	2745.8912447263365	8	14	8	18	33	0.19330338937934602	0.29714809932094416	0.30909076581133715	0.20045774548837283	
7160000	-10726.410642129522	-9854.861181813072	-871.5494603164494	-9854.861181813072	5789.000210094646	2.413543991238494	1.9714033337045355E-5	0.5924315606032242	1.9026259395272572E-5	8.300107549261215E-11	0.4987043233812805	-821.3335894935421	51727.66520418378	15167.769837248214	3665.878653049261	1605.2801467307095	3650.701715784011	9	38	14	1	19	0.19330338937934602	0.31049319936123715	0.291382094337499	0.20482131692191802	
7170000	-10682.308094354436	-9850.849953144261	-831.4581412101736	-9850.849953144261	3075.0325939771296	2.6108583013401248	3.177027817652691E-5	0.4933803959627836	3.0501629027588936E-5	2.0273912604267535E-10	0.4600405705971259	-783.9434036489398	13791.105467247697	18260.77998879124	2966.301990732492	2015.7325551410986	2199.60198500263	38	2	12	28	1	0.19330338937934602	0.31049319936123715	0.29941541913704184	0.19678799212237516	
7180000	-10716.590160022575	-9834.899666119421	-881.6904939031539	-9834.899666119421	6572.822308137298	2.5110563634061993	1.4248002130355008E-5	0.545305314579087	1.4121289357089442E-5	5.887030407940725E-11	0.5528404229086484	-833.0430298656629	28351.109257755084	10697.094316366703	3503.48445926724	3019.63200547897	3628.575062915794	45	1	27	7	1	0.20410215670917894	0.2996944320314042	0.29941541913704184	0.19678799212237516	
7190000	-10711.084525928376	-9856.165838518187	-854.9186874101886	-9856.165838518187	3150.742291135482	2.5110563634061993	2.222954289261244E-5	0.5562511687336308	2.162126151440936E-5	1.5593275232821933E-10	0.5628578830145587	-808.7085847033776	20708.744861263705	5756.23773837343	2039.2467668504926	1587.2850085922564	2086.971814595889	46	9	19	6	1	0.1916562487700458	0.2904848703434824	0.29941541913704184	0.21844346174943013	
7200000	-10642.289320311276	-9852.511121844058	-789.7781984672192	-9852.511121844058	1357.2711333153616	2.5110563634061993	5.0028483757351054E-5	0.5584700140151976	5.087824347373841E-5	6.741782878504619E-10	0.5097656523919484	-742.9001888019638	6086.4940262692	15532.270726434608	7528.708462091424	1872.3003363047467	159.87071653308143	36	1	6	35	3	0.1945695581662681	0.2904848703434824	0.2965021097408196	0.21844346174943013	
7210000	-10656.105032657986	-9845.75297108248	-810.3520615755069	-9845.75297108248	2244.6049681293243	2.6699440616592605	3.3565429110480054E-5	0.6841940096392359	3.229721221945867E-5	3.0608432215527984E-10	0.5602867642821864	-761.7862972370169	10125.472388859313	16600.396382863044	11431.442973804624	1067.1253634141176	1296.5333984071951	6	29	11	34	1	0.19777395792906097	0.28728047058068956	0.2965021097408196	0.21844346174943013	
7220000	-10668.224693430557	-9859.56511644962	-808.6595769809369	-9859.56511644962	1738.6070928903262	2.686148847289346	3.2818810966872184E-5	0.5008231671056275	3.202303899328829E-5	2.0511562469707114E-10	0.4584929843840959	-765.1360014362433	13088.211393681522	6967.4824913978855	1342.1737234009477	1035.8089217172721	250.69809017572283	44	2	5	27	3	0.19777395792906097	0.28728047058068956	0.2965021097408196	0.21844346174943013	
7230000	-10651.051856882874	-9844.106401732619	-806.9454551502558	-9844.106401732619	2197.8130641267066	2.424740505855531	3.961887450450759E-5	0.8311891672688569	3.704203332372337E-5	1.0390001702944492E-9	0.806333837448667	-763.2298817609177	11101.124846513956	1366.7754518311722	2053.573309387286	579.7909189287465	658.5634502056396	46	27	4	2	2	0.18470780767555	0.28728047058068956	0.3095682599943306	0.21844346174943013	
7240000	-10735.975156555029	-9838.675263008809	-897.2998935462197	-9838.675263008809	6608.0682036976505	2.6373633313122298	1.206306868739133E-5	0.6635563678193921	1.186689250978893E-5	5.2647978996991464E-11	0.6449560092759183	-844.1040063826634	39304.63072731651	25593.768360506627	29139.27871663573	3436.585009216251	4084.087189557558	36	3	2	24	16	0.18150484183562757	0.2908095180481592	0.32885056517579425	0.19883507494041922	
7250000	-10680.53519841784	-9850.562613127326	-829.9725852905141	-9850.562613127326	3365.5040998332424	2.6373633313122298	2.6648815794900606E-5	0.545400343134765	2.5279545152063604E-5	2.4759803754393E-10	0.588430279279355	-782.1111552033681	20556.035727830444	24134.2510962924	749.0927976544546	1166.3797037940149	1744.599519740335	3	36	8	20	14	0.18150484183562757	0.2820481025517101	0.32885056517579425	0.2075964904368683	
7260000	-10709.37121097693	-9850.992689207289	-858.3785217696407	-9850.992689207289	4191.305914703063	2.4235447432048263	1.863130990951884E-5	0.5157974313498973	1.8501866437715765E-5	1.090835685247431E-10	0.5443249842715278	-810.9383841610356	14950.987623694084	26032.50062248769	2517.306895442319	1686.013864683053	831.6864765624541	14	30	33	1	3	0.19595610671145414	0.274088756354639	0.33680991137286537	0.19314522556104172	
7270000	-10691.444444885734	-9843.06137763501	-848.383067250725	-9843.06137763501	4062.619499585019	2.4661462865403494	2.200696923920525E-5	0.642390622200266	2.1714267068632433E-5	2.8899689419828917E-10	0.7694968674054834	-797.8916349648752	9453.598746262243	34851.846507827846	3025.903120452933	3237.888922585365	1775.6263292697313	5	33	34	5	4	0.1904573229199217	0.313559796718832	0.3057064398702153	0.1902764404910312	
7280000	-10683.327460575554	-9841.983216350434	-841.3442442251206	-9841.983216350434	2970.2034817253107	2.458315806540524	2.129188987371378E-5	0.6531178391466687	2.1666470513739033E-5	2.515964965389073E-10	0.7260270410542765	-791.2071767757615	6985.241422225027	24993.612602315457	2531.2180154739062	3823.9766270809796	2923.6150868889467	6	30	21	2	22	0.20379101467831198	0.3002261049604417	0.3057064398702153	0.1902764404910312	
7290000	-10664.337912466806	-9849.516167942546	-814.8217445242614	-9849.516167942546	1963.2416484913122	2.7571831255765806	3.208764141065571E-5	0.639206198289482	3.0128959453477168E-5	4.716969750680421E-10	0.7004674668266462	-765.396446047454	16960.51908226703	33633.27241301542	1577.9632472249561	2374.490597024736	1236.8358530436085	27	9	29	7	9	0.20379101467831198	0.3129098403151008	0.3057064398702153	0.17759270513637218	
7300000	-10657.88056876077	-9839.880821309871	-817.9997474508986	-9839.880821309871	1843.9096417322169	2.7571831255765806	3.3852203924463335E-5	0.6950846583963062	3.0463987503532596E-5	6.402180096467878E-10	0.8566161514523046	-767.6421471435078	15776.904069722179	16639.651903507372	22386.789546073782	1362.1244220154533	1490.0420722281249	10	9	19	11	32	0.17302179884476904	0.3151711025434489	0.2990445192300407	0.21276257938174162	
7310000	-10698.999298664308	-9840.522546265262	-858.4767523990475	-9840.522546265262	2606.407006134842	2.7571831255765806	2.1638676322869553E-5	0.6071350483293256	1.951856064510292E-5	1.6110235728386727E-10	0.6361928735253484	-807.9450022660395	32698.131609471955	24767.326078281385	17169.73395444932	2881.1040764218656	184.3224215594134	1	34	3	40	3	0.20386000979875124	0.29537544035590857	0.2990445192300407	0.20172003061529972	
7320000	-10748.010466449512	-9845.668417264706	-902.3420491848069	-9845.668417264706	4078.6260661067545	3.070951562904883	1.3708778705820876E-5	0.7313681413672847	1.2379367908141848E-5	7.222163163482683E-11	0.7373278021833242	-849.3063657207267	40522.65501446706	40200.82807780594	23801.78734455921	5232.4037977518765	116.14102135492604	12	24	5	37	3	0.1984883271240479	0.31507465034000465	0.2990445192300407	0.18739250330590695	
7330000	-10686.226842349108	-9849.302472017327	-836.9243703317811	-9849.302472017327	1818.602094384928	2.6865175102419556	2.9120066687310268E-5	0.6010710129686475	2.8627093785944535E-5	2.1460561681872E-10	0.5570897999222579	-786.1019606089098	30381.02447842496	7509.063676443666	18217.04377250524	3950.544798373516	375.7412101614773	8	12	18	40	3	0.17236987333696774	0.31507465034000465	0.3251629730171209	0.18739250330590695	
7340000	-10649.474725006368	-9837.73392739428	-811.7407976120892	-9837.73392739428	1715.0522917203714	2.4082503890272147	3.49113196036305E-5	0.7195435776639282	3.4982845791651856E-5	5.387425412583483E-10	0.7200113744225154	-762.1817795611787	14373.185466774246	11083.836783725816	22793.38951236501	2009.1946632566276	155.08755635393447	12	15	12	39	3	0.1900304332335966	0.31771453221982937	0.2884554207543582	0.20379961379221598	
7350000	-10636.024215172876	-9836.637889869946	-799.3863253029308	-9836.637889869946	1462.09915154142	2.604091074220179	3.8929455266806004E-5	0.6850791511492792	3.877523855287936E-5	6.819129957443744E-10	0.6880186263115435	-753.2787879162674	7118.426139970627	12725.321421604525	2058.2260096806485	2339.459389712771	32.4432024872859	9	30	13	26	3	0.21206153480674594	0.29863789692489384	0.3014470704258985	0.18785349784246191	
7360000	-10638.040204424302	-9834.141554965894	-803.8986494584077	-9834.141554965894	1614.1656097749208	2.5325994175796334	3.3831575065991525E-5	0.6459531989903867	3.327004882937812E-5	4.0686238784762804E-10	0.6096502445251124	-757.5951454433491	6907.053228467741	17069.150693149884	3626.6743346961803	1459.7493567763058	55.15002577370765	9	31	1	37	3	0.1951447422820241	0.29863789692489384	0.3014470704258985	0.20477029036718375	
7370000	-10637.711311178604	-9839.8874047479	-797.8239064307039	-9839.8874047479	1455.8188233417986	2.479763600825888	4.153481717645286E-5	0.6574589015604072	3.751927830338772E-5	6.206132440881448E-10	0.6430870000781485	-749.3877481560087	13641.243666708013	12677.680667029419	17191.042320678935	1815.0105308957927	17.917412003921683	13	6	17	42	3	0.1951447422820241	0.29965817492849445	0.3014470704258985	0.20375001236358312	
7380000	-10612.44610287057	-9829.171771312029	-783.2743315585407	-9829.171771312029	1170.3874835575398	2.6001804102458306	4.590742060448081E-5	0.6164199425112225	4.668673901160137E-5	1.0273591843322895E-9	0.6761603113420587	-737.9030564973003	13686.65540482495	12060.581989132277	1736.251787070057	1542.0292831625468	20.5693906181573	22	15	10	31	3	0.1951447422820241	0.29965817492849445	0.3014470704258985	0.20375001236358312	
7390000	-10691.256641481415	-9841.335571796957	-849.9210696844588	-9841.335571796957	2733.929888634902	2.311899971574995	2.389924967708985E-5	0.614703293497936	2.2091537620280724E-5	2.5710910262934296E-10	0.745702345054394	-798.3646188735758	26402.0024345918	25034.99822316635	30089.25684628527	2672.718441092513	1447.5249705624303	4	13	17	44	3	0.18513211331311133	0.3096708038974072	0.30813783528464567	0.19705924750483594	
7400000	-10722.967526112641	-9840.961446252077	-882.0060798605646	-9840.961446252077	3995.9071093403377	2.9071861812696604	1.6242440894479737E-5	0.606569068122846	1.448228793894567E-5	9.742632548270446E-11	0.6663755634823467	-828.4288756945751	4113.297935310985	23382.100397984963	34622.59617981552	6493.743867386413	80.49313101405771	4	16	20	38	3	0.18513211331311133	0.3096708038974072	0.30813783528464567	0.19705924750483594	
7410000	-10726.716788088212	-9844.768457793423	-881.9483302947881	-9844.768457793423	4489.477304069646	2.61236356471924	1.5371681458034393E-5	0.5474760653225411	1.540530303480103E-5	6.710053520844857E-11	0.5400665874393208	-828.8203785701139	32780.05667010392	15454.229564035651	44086.42868771844	4701.528838108376	654.1656338384935	29	2	3	44	3	0.18513211331311133	0.3096708038974072	0.30813783528464567	0.19705924750483594	
7420000	-10705.3477543549	-9851.758698119942	-853.5890562349581	-9851.758698119942	2942.200832573072	2.61236356471924	2.067531361642404E-5	0.540297333558	2.1806277796427433E-5	1.3834564896640306E-10	0.5550019297014248	-802.4379843138432	14194.964890194324	9729.108322354108	29646.170055571838	5524.597989235361	393.1118020092752	5	2	25	46	3	0.19059253086550515	0.3220495309742416	0.3010297487467742	0.18632818941347917	
7430000	-10630.34880187536	-9836.611960984477	-793.7368408908816	-9836.611960984477	1544.0845036985456	2.6115468981909493	4.796799684757537E-5	0.5372624233311452	4.8802671170358695E-5	7.246942850191983E-10	0.5485006458205921	-747.7826868013642	8350.961573214921	10095.832577972404	5744.43688666108	2076.729116250442	639.7846563147317	13	14	11	39	4	0.19554434332938148	0.3220495309742416	0.29607793628289786	0.18632818941347917	
7440000	-10632.669237868115	-9825.000033792985	-807.6692040751288	-9825.000033792985	2108.5691082813864	2.6115468981909493	3.303242254783157E-5	0.5888149042322901	3.609099834888713E-5	5.230432308155306E-10	0.6483531434510035	-759.2898996227722	3125.187507447579	12416.895249799707	1789.5059756823841	3837.0190904686633	2859.5725300536374	11	24	31	1	14	0.18530808443509017	0.32345975255511705	0.29607793628289786	0.195154226726895	
7450000	-10638.519363475265	-9841.55812413643	-796.961239338834	-9841.55812413643	1668.7996719717792	2.622323324368687	4.130090497284789E-5	0.5547047445834669	4.375220799057231E-5	6.794083951660813E-10	0.5858950585664021	-751.506080218105	5757.684198108218	10958.92618767881	1994.705614697408	854.5009808708905	1690.0257354429666	6	24	33	6	12	0.18530808443509017	0.29733321123984335	0.3129210224278435	0.20443768189722306	
7460000	-10654.874568103489	-9857.697422411118	-797.1771456923709	-9857.697422411118	1280.7980377044232	2.622323324368687	5.123872366133587E-5	0.5545345129794357	4.913629328617613E-5	5.83640990002843E-10	0.49161150309464957	-750.5875916215969	4262.354889384638	10277.213513241617	4942.31008695663	3392.205208077523	1450.8856234854563	5	26	5	18	27	0.18530808443509017	0.29733321123984335	0.30503297364224286	0.2123257306828237	
7470000	-10624.719390736584	-9857.663991316202	-767.0553994203815	-9857.663991316202	960.6796046158615	2.573721248890352	6.555198298776098E-5	0.6458638962569536	6.613252333707404E-5	1.6206727162879594E-9	0.6188236833789333	-721.0797624374833	7758.235816843368	6768.933842882191	3121.8398201852347	3668.858921385552	707.5855685856757	18	4	2	20	37	0.18578700929925102	0.30881663819863353	0.3061425311112824	0.1992538213908331	
7480000	-10614.011622356637	-9842.440769966635	-771.5708523900009	-9842.440769966635	974.2037445053613	2.573721248890352	5.819230810537981E-5	0.5571204594769373	6.248765190832187E-5	9.091522958728264E-10	0.5199191317069083	-725.5665000511515	5654.958773682442	7126.661201931326	3157.264156073459	4659.57897054903	850.0367409973767	14	28	5	5	29	0.17507708308243625	0.3080825080817812	0.3195646979896308	0.1972757108461519	
7490000	-10592.860444666356	-9819.53543456206	-773.3250101042962	-9819.53543456206	1208.966744295338	2.573721248890352	5.897336680752464E-5	0.635751992078543	6.082740215168793E-5	1.1235890507610615E-9	0.6101448361662354	-725.9919123393466	9182.336904152047	12650.459876281158	2557.8666716628054	3931.899401943099	564.2600607856846	20	10	11	6	34	0.18288065714680896	0.3002789340174085	0.3195646979896308	0.1972757108461519	
7500000	-10614.585892680103	-9843.879987340886	-770.7059053392164	-9843.879987340886	1133.8116137292302	2.573721248890352	6.95285472521717E-5	0.4861155148608612	6.599983955177203E-5	1.1130677259501667E-9	0.5209941831580176	-724.6914988930198	4407.367087280873	15918.442275785086	2634.42124589148	846.0610484320943	933.9247356832994	21	7	21	4	28	0.18288065714680896	0.3002789340174085	0.3195646979896308	0.1972757108461519	
7510000	-10612.52802537048	-9843.006626352624	-769.5213990178556	-9843.006626352624	1119.578989859314	2.573721248890352	6.681612644735822E-5	0.3914474663898424	6.564198092351518E-5	7.006945738886265E-10	0.4098143915806295	-727.5780261510484	7253.532608553473	5147.401021500821	789.5409308002274	602.7795741379358	921.6163747835485	38	10	16	6	11	0.18881517990304966	0.3002789340174085	0.3195646979896308	0.19134118808991118	
7520000	-10664.07758946681	-9860.869009612661	-803.2085798541486	-9860.869009612661	1791.5364224199107	2.573721248890352	4.1199789230258176E-5	0.4708252323394143	4.2642343398978655E-5	3.803674991298295E-10	0.4709705259754944	-759.1785755652742	10401.836866533204	9842.436633691934	583.8211868255374	1067.190696235136	509.20821078255506	28	25	13	13	2	0.1853945090814134	0.2995922260987088	0.3202514059083305	0.19476185891154746	
7530000	-10659.60467029188	-9848.450881172177	-811.1537891197028	-9848.450881172177	1589.3270263877173	2.4854363462258235	4.442219313809818E-5	0.4809235623459157	4.3461203692031554E-5	5.413133646915839E-10	0.5709982710156475	-764.7454730978209	11255.705201821005	10579.098064881864	10483.219979995809	1629.8646913401158	95.11191427716506	28	16	8	28	1	0.19622329851592207	0.2887634366642001	0.3202514059083305	0.19476185891154746	
7540000	-10647.254693312569	-9847.956761229927	-799.2979320826416	-9847.956761229927	1845.5522612136344	2.811096922387066	4.5731283897055746E-5	0.4286844167175687	4.62266010462796E-5	4.980664708722206E-10	0.485149461091908	-755.0252728203884	7647.8219795272635	10672.984048233408	1462.1794357867998	882.4869849070719	1137.6438703061392	49	1	7	23	1	0.20093750523198425	0.28620323757854815	0.3202514059083305	0.19260785128113725	
7550000	-10621.078075222233	-9831.866334859396	-789.2117403628357	-9831.866334859396	1739.7324115934994	2.811096922387066	4.6234424309042916E-5	0.543384667501208	4.7718581890483625E-5	1.1523504424759329E-9	0.7070736962918497	-747.403245211944	6604.093860538066	1583.4704584744768	1189.655146114825	1395.8503233085391	469.68491772334386	42	7	3	25	4	0.19396151636809852	0.2821263402350431	0.3202514059083305	0.203660737488528	
7560000	-10587.980861540436	-9851.611073292077	-736.3697882483598	-9851.611073292077	788.1702214076874	2.8359102890021743	8.451935291351309E-5	0.4160453783865903	8.732122189502505E-5	1.8070108150742959E-9	0.4881665782745214	-695.4632476426161	5416.820018097476	914.3923302890086	1778.2791953260155	1093.2313582799623	115.67749482515781	39	1	12	25	4	0.19480221309325593	0.2821263402350431	0.3194107091831731	0.203660737488528	
7570000	-10618.694020257757	-9842.439010849079	-776.2550094086774	-9842.439010849079	1425.9022236661353	2.4080523768939086	5.520037086168561E-5	0.5729908864022529	5.4231888684600345E-5	1.229096349896662E-9	0.6308319718644835	-731.7274789117763	6182.60872309945	9552.035538445054	1163.4418051886344	1269.975556504836	1221.182345865684	8	32	3	29	9	0.19562373128708715	0.308116961765953	0.29963057261933185	0.19662873432762815	
7580000	-10651.399719120276	-9855.443462502997	-795.9562566172781	-9855.443462502997	1608.2340087150508	2.4080523768939086	4.5046452611831934E-5	0.49177260329330597	4.613295395885516E-5	5.881312472613338E-10	0.5085375631789226	-750.1976434946073	4424.486548187607	12167.299647874057	2369.098434288896	1803.3717795468856	1611.3796356349162	7	34	17	4	19	0.19210228808309326	0.308116961765953	0.29963057261933185	0.20015017753162204	
7590000	-10597.316493847673	-9835.370695753596	-761.9457980940766	-9835.370695753596	1348.4166808650054	2.681689990301458	6.151929963366606E-5	0.5591378193755856	6.682227876309885E-5	1.8943125922134956E-9	0.6312606794170978	-718.9092469347281	10220.147171718598	4204.746675427089	1145.4307666761897	1279.7450056544951	250.38431848093296	11	32	20	14	4	0.19210228808309326	0.308116961765953	0.29963057261933185	0.20015017753162204	
7600000	-10675.437746373831	-9844.140352345443	-831.2973940283875	-9844.140352345443	2713.4507155163506	2.6674811785872152	3.16815160377923E-5	0.5256284486995669	3.3148197347416846E-5	4.6484306722204445E-10	0.6432272608171693	-784.9791735388471	27219.867450109094	6738.378484598611	2653.304489876381	1561.9249831899128	1093.068830918642	20	31	25	2	3	0.19910319278678545	0.3011160570622608	0.29963057261933185	0.20015017753162204	
7610000	-10592.393025972213	-9826.546313933046	-765.8467120391678	-9826.546313933046	1096.772464383166	2.544107601846885	5.045107148905772E-5	0.5664215379429738	5.713462053595704E-5	1.168945967801244E-9	0.6084822311006204	-722.1213300910171	7768.325117582091	6437.307238642079	691.231073971626	1298.7451885289313	662.3341040287744	18	26	17	17	3	0.19910319278678545	0.3011160570622608	0.29963057261933185	0.20015017753162204	
7620000	-10639.19433843104	-9856.831058954871	-782.3632794761685	-9856.831058954871	1166.3022743978477	3.01870787211449	5.5935316918474366E-5	0.46263674378223657	5.839542286177266E-5	8.205031278886922E-10	0.5086546859869117	-737.7534348300035	8246.251087769971	9128.14962033757	2313.834841117881	1985.543882594313	161.34573591989064	2	41	5	31	2	0.19506342564748735	0.3071009687131708	0.29714537575341443	0.2006902298859276	
7630000	-10647.9893830651	-9834.659032497604	-813.3303505674953	-9834.659032497604	1552.2848398698561	2.6504470144849646	3.665371159514705E-5	0.4831999637925829	3.835991666865362E-5	3.851527515986015E-10	0.5297686066841162	-769.1608185621744	8437.981450752071	12158.342631576463	2461.7561090758845	1065.1706658702656	75.77623019537427	14	34	25	5	3	0.19282609671590276	0.3071009687131708	0.29714537575341443	0.2029275588175122	
7640000	-10656.132551334347	-9855.480459727305	-800.6520916070415	-9855.480459727305	1473.9936116281333	2.6504470144849646	4.442956152254258E-5	0.4692866328265341	4.759624461278172E-5	4.80745568932817E-10	0.48013527909583975	-754.5683869892193	5398.237212908368	8276.098738490477	10724.258157795535	2405.257486323732	119.99888995192558	9	22	10	37	3	0.1941730951667322	0.3057539702623413	0.29714537575341443	0.2029275588175122	
7650000	-10658.645642756357	-9840.55283541251	-818.0928073438454	-9840.55283541251	1631.034952044986	2.6561371220859438	3.3959500465914415E-5	0.4918129242002918	3.5063476361201495E-5	3.0081539654674333E-10	0.5204645903812841	-772.8445269088062	12475.76052648913	8898.58464855064	1893.2308501785449	2254.115389175966	269.4021063151616	22	27	9	19	4	0.19201678368268527	0.2994074798495001	0.3203128549107943	0.18826288155702045	
7660000	-10625.193242650545	-9835.664264843905	-789.5289778066401	-9835.664264843905	1386.0974639163487	2.6561371220859438	4.537470449149017E-5	0.5694182851115076	4.895553899215467E-5	7.740173092661538E-10	0.5988748505728094	-744.3751839081852	8285.31961003724	9337.502588879941	876.3050078153767	1800.5300519898974	649.8898743590834	34	14	14	15	4	0.19201678368268527	0.30444668831608857	0.31527364644420586	0.18826288155702045	
7670000	-10735.831780832526	-9854.344776176255	-881.4870046562712	-9854.344776176255	3708.6525243213664	2.848162065966797	1.6314064246959515E-5	0.572743317024604	1.7329567632358197E-5	9.791875096707424E-11	0.5962571867693885	-832.1061841438648	15978.939283640933	15943.585914924422	11272.770213297857	5078.66119495262	946.8675146591679	16	30	8	24	3	0.19201678368268527	0.30444668831608857	0.2993001537748008	0.2042363742264255	
7680000	-10815.380935098081	-9850.025037886038	-965.3558972120429	-9850.025037886038	9891.889774652354	2.7447926084212098	5.4006523879424605E-6	0.5954360518345351	6.225376043909166E-6	1.4240374257352875E-11	0.6311778991318239	-907.851134113009	46829.541546110384	169524.666643299	44081.88230077367	6959.567213740549	1356.8277426807297	24	5	27	21	4	0.1802373152583222	0.3071378491758525	0.3083884613393999	0.2042363742264255	
7690000	-10753.07348102155	-9850.563591711261	-902.5098893102897	-9850.563591711261	3732.0534743145754	2.4352951434992924	1.1747921397933404E-5	0.520128918214179	1.3074288532568062E-5	4.5847914252799714E-11	0.5519995814085611	-852.2758333956613	34241.63906897368	21422.72958839641	7016.419065309809	4785.958479054963	2915.107986015802	32	18	3	25	3	0.1802373152583222	0.3071378491758525	0.3083884613393999	0.2042363742264255	
7700000	-10744.476738052519	-9827.610712538013	-916.8660255145057	-9827.610712538013	4188.8668939234885	2.6576528836939217	1.0386798009438806E-5	0.6007821529768071	1.2167253351711679E-5	5.73715941750118E-11	0.7031685001817615	-864.0331388476285	46315.5640405278	24397.793142975974	38363.69474416338	3604.390806790335	502.35810525748974	30	15	9	23	4	0.1878965931623834	0.2906299603518211	0.3172370722593701	0.2042363742264255	
7710000	-10668.188717182318	-9832.721790193697	-835.4669269886219	-9832.721790193697	1841.5291161300304	2.6576528836939217	2.5090112572288637E-5	0.6539867555791343	2.7138866146574822E-5	4.2117211856914333E-10	0.8014468287900258	-787.7683534915291	16086.887447344066	21342.38421734342	3273.3436657461343	1928.0446249837955	552.2668991113976	18	22	11	27	3	0.1878965931623834	0.29880384327748216	0.30510191370403056	0.20819764985610398	
7720000	-10672.85203611466	-9829.672709619519	-843.1793264951411	-9829.672709619519	2418.069621814772	2.6576528836939217	2.7895445456661558E-5	0.6515263421110141	2.951936602211062E-5	4.689695397672665E-10	0.7717499607155675	-797.6943522794002	7104.351560235281	13160.974914960632	2866.3198103363316	1457.9797408447437	147.8359970230691	2	36	8	32	3	0.20316495618648195	0.29880384327748216	0.30510191370403056	0.19292928683200544	
7730000	-10679.1018259025	-9835.997099107217	-843.1047267952841	-9835.997099107217	2111.004240901837	2.6576528836939217	2.5762949021661225E-5	0.73921078213275	2.88458054431065E-5	6.007534894305937E-10	0.9043113121723731	-794.5171003639247	35516.645403755596	12781.827741330457	4614.122236372479	2262.8748047314266	404.95911984223955	4	41	6	26	4	0.19500621407020072	0.2963366461885298	0.30510191370403056	0.20355522603723902	
7740000	-10667.179019096084	-9823.538159638	-843.6408594580845	-9823.538159638	2642.3451025478175	2.592843273351823	2.5298771658794508E-5	0.662673870097492	2.8085882095145536E-5	4.841899910874996E-10	0.8291914333970705	-795.806639777975	19391.346932709024	8015.976151963953	6843.165214360207	1769.274679858444	1618.8443976342382	36	5	12	24	4	0.19870303043517876	0.2963366461885298	0.30510191370403056	0.19985840967226098	
7750000	-10703.908177178357	-9848.16230309425	-855.7458740841067	-9848.16230309425	3898.264389040784	2.822842514342766	2.0649669338699075E-5	0.6701320198027255	2.3110369656605626E-5	2.933043686477148E-10	0.773069727874616	-805.4356844124957	25260.088772622046	18291.437060208205	11454.972863739837	3191.2015947299437	2295.7376897076488	8	18	17	25	13	0.19870303043517876	0.291104574855951	0.31033398503660936	0.19985840967226098	
7760000	-10733.13168695811	-9853.172811151504	-879.958875806605	-9853.172811151504	3239.784738052757	2.822842514342766	1.7908778923518213E-5	0.48971834161958666	1.9476361843374187E-5	9.430904083840117E-11	0.5530403885997642	-825.2158932949228	21940.954765072926	79881.79937047219	14527.150804000592	2461.835406454221	5503.1780162712275	30	1	14	19	17	0.19870303043517876	0.30541766258296854	0.3072459491579201	0.18863335782393267	
7770000	-10600.551118512398	-9858.446746205875	-742.1043723065234	-9858.446746205875	707.7839483267994	2.691787215263218	7.856344582760532E-5	0.5642883962266867	9.164926913064762E-5	3.034853263753453E-9	0.6579335479699852	-698.067835958446	4195.769462484375	3712.298548024387	1809.3678782264526	3357.5781954327085	775.0372998115914	25	8	4	11	33	0.19973215231699784	0.30438854070114946	0.3072459491579201	0.18863335782393267	
7780000	-10580.403667076778	-9846.597093060962	-733.8065740158161	-9846.597093060962	783.0251539941404	2.377933913091944	7.705789227780639E-5	0.5985620479464888	9.363909541840083E-5	3.0735491791263493E-9	0.6379768400190744	-689.068339980272	1696.604986136205	3977.2057462843386	4885.795967960867	4394.853717239118	742.5849878669788	2	1	19	19	40	0.19278657911107897	0.310187535507306	0.3072459491579201	0.18977993622369504	
7790000	-10612.54976397115	-9856.35577938615	-756.1939845850012	-9856.35577938615	959.5368259964994	2.4029269991694853	6.847656121083164E-5	0.5304209317367508	7.422615994345458E-5	2.1391770024056442E-9	0.6062656343274825	-711.6503034673161	2074.162708732619	4661.372189063072	6499.758957852647	2351.0115479803108	1051.3519172016552	6	6	21	5	43	0.19080640452426703	0.310187535507306	0.3069199980940411	0.19208606187438595	
7800000	-10651.875164981173	-9846.06337754192	-805.8117874392531	-9846.06337754192	1506.0653687457434	2.7393856191943646	4.229625459701481E-5	0.4309542187976873	4.4935492504936935E-5	4.5919207198309827E-10	0.5024584968983122	-756.7594290429323	5288.197311764803	13472.714855694801	23907.535564964342	2330.394561134582	1264.6494145609379	8	33	2	15	23	0.19080640452426703	0.28195923224348807	0.335148301357859	0.19208606187438595	
7810000	-10683.942032165794	-9856.936632448484	-827.0053997173112	-9856.936632448484	2378.8274617053276	2.6743045593049017	3.039575355593405E-5	0.47707692407161895	3.1542478070585707E-5	2.6947648857365986E-10	0.5192940595872226	-779.1122896542134	4891.813736887805	16090.873354382202	4924.874624060226	2675.1635353147535	2517.5041038828367	13	26	3	22	17	0.20558389977575506	0.28195923224348807	0.30527217279240604	0.2071846951883509	
7820000	-10650.115848660069	-9853.643880766933	-796.4719678931353	-9853.643880766933	1779.08216387756	2.5436243941326246	4.312011141003518E-5	0.590851940715196	4.194244196396868E-5	6.812530775597474E-10	0.6161976360793147	-750.094992973039	5748.1783940604255	11737.198805016169	2133.261534048587	2688.410547400347	1496.341319028489	9	26	5	11	30	0.20558389977575506	0.28195923224348807	0.30527217279240604	0.2071846951883509	
7830000	-10630.922857260995	-9835.77462767757	-795.1482295834245	-9835.77462767757	1498.671155907555	2.5436243941326246	4.7660163610002934E-5	0.5288964823927832	4.855222659162994E-5	6.827503853642581E-10	0.5322543937283362	-748.1242149148263	3459.437524086096	10512.005358937144	7547.964709525119	528.9435162317315	1355.145527324733	6	9	26	3	37	0.1950239681594843	0.28195923224348807	0.31583210440867676	0.2071846951883509	
7840000	-10574.905507717076	-9840.889567402053	-734.0159403150232	-9840.889567402053	816.7327752883273	2.4537333645215305	8.861987411810662E-5	0.5456511863594593	8.610848447005004E-5	1.8699312945837247E-9	0.4821046634136108	-685.4432743827407	1184.3176826403824	9954.395150254468	7139.978887378072	1219.0246049355028	47.6022609894315	7	8	18	45	3	0.19621157446453738	0.28840841129352823	0.3146444981036237	0.2007355161383107	
7850000	-10662.422483647435	-9854.190510182956	-808.2319734644796	-9854.190510182956	2093.7840486100404	2.477637634932045	3.788078166005232E-5	0.49084072792219774	3.764837157830618E-5	3.810585866891971E-10	0.5130063266671212	-760.3270475339477	5225.997722355019	11863.64111462982	1006.6305579604314	3749.5024527227915	1720.9649248926532	11	25	8	27	10	0.19621157446453738	0.2989076106890555	0.31723437666946236	0.1876464381769448	
7860000	-10676.791147507372	-9841.559212549342	-835.2319349580305	-9841.559212549342	3136.990578843294	2.477637634932045	2.8702289044670466E-5	0.4905908809598313	2.7877945660413773E-5	2.2903701178095112E-10	0.5143775600106982	-788.1388276759803	7772.983905780125	12020.941236180697	5803.899457973476	3197.2131120701256	2391.1046224532633	6	36	7	22	10	0.19599546463745865	0.2989076106890555	0.31176069543483365	0.19333622923865224	
7870000	-10677.849731152444	-9837.264345340027	-840.5853858124165	-9837.264345340027	2732.5178930640036	2.477637634932045	3.131617946214333E-5	0.6953660919815615	2.887944605713681E-5	4.305571955861937E-10	0.7374675415184071	-788.5509760537044	18239.342239331658	13928.793743703913	22882.34215619134	11357.82005538696	2011.5457083365948	1	20	4	23	33	0.19373442556888057	0.2950943017511992	0.3129563538216754	0.1982149188582449	
7880000	-10731.517031309913	-9826.196012031078	-905.3210192788348	-9826.196012031078	5000.160373919447	2.3633787382286027	1.5170827752708765E-5	0.5926706637186215	1.4199723728736312E-5	6.549580812576903E-11	0.5653283265008229	-848.8617507841957	34306.16241061222	38757.39113522503	38597.50727398336	51408.96859382819	5852.7643271036395	21	2	3	14	41	0.19373442556888057	0.30243047553817987	0.30562018003469477	0.1982149188582449	
7890000	-10732.174919423876	-9830.7545628524	-901.4203565714769	-9830.7545628524	5934.155941402583	2.5491309171706753	1.4743472777389638E-5	0.6664717300080386	1.3539091720510041E-5	7.794509649889362E-11	0.6376202548286766	-848.955386358278	17190.614859819954	26507.35870032381	21367.36936228752	8906.655394208563	5347.262393332083	2	22	22	4	31	0.19373442556888057	0.30243047553817987	0.30193434567285976	0.20190075322007991	
7900000	-10686.021260572046	-9864.56196969281	-821.4592908792357	-9864.56196969281	4293.9026197865	2.589002765216579	3.4679900753344035E-5	0.5273908908886883	3.058211146891303E-5	2.927626835888399E-10	0.5178122963036327	-772.8725216659759	6525.258866163241	17012.98948174856	9616.08871916057	3675.6285318478194	1667.429862691403	11	27	6	2	35	0.1973267558107866	0.30243047553817987	0.29834201543095373	0.20190075322007991	
7910000	-10669.235755699068	-9848.895576691046	-820.3401790080221	-9848.895576691046	3486.6745798254815	2.589002765216579	3.4492889037455966E-5	0.49188760360694933	3.327863259436455E-5	2.790265229133169E-10	0.48369495142654023	-770.6549585086383	30496.398139833145	11693.824961925015	8524.608238564619	6492.682049906827	1300.9540017648562	1	39	5	3	33	0.1973267558107866	0.307272933320369	0.29834201543095373	0.1970582954378908	
7920000	-10656.708761879745	-9848.773123255985	-807.9356386237597	-9848.773123255985	3393.369585603076	2.589002765216579	4.107772067684526E-5	0.6542121592803573	3.8562423177282666E-5	8.516780620162367E-10	0.6877068589007954	-758.1459112190371	38313.3618555291	23972.43330250818	5580.995466642986	1161.9262313670592	1772.956049874788	5	5	42	17	12	0.1973267558107866	0.3018156635823997	0.3036334810989349	0.19722409950787892	
7930000	-10652.991721765082	-9836.703940732279	-816.2877810328033	-9836.703940732279	2944.344731869163	2.7019937536158265	3.0438756300672112E-5	0.5233938756465512	3.203039803056992E-5	3.3323494355309485E-10	0.5502263879924755	-767.4057289362455	5340.402642911376	13019.82389531311	20431.083462254246	3429.026994132864	290.3678022561553	6	30	5	37	3	0.19075364605160972	0.3157300484492347	0.29629220599127676	0.19722409950787892	
7940000	-10701.943923679706	-9843.554812918715	-858.38911076099	-9843.554812918715	4820.753027904351	2.4527465599592833	2.0090005036144776E-5	0.5793121241363207	1.97950922251155E-5	1.534313846031317E-10	0.6103613423004829	-809.9746947444064	6742.559564449249	16628.55891226798	2039.287063571488	3489.486961580143	3379.30454805766	5	40	11	4	21	0.19075364605160972	0.2938415562323428	0.31818069820816863	0.19722409950787892	
7950000	-10698.798285203771	-9848.364779809095	-850.4335053946766	-9848.364779809095	4715.300513061915	2.5189478835477903	2.1764376126806418E-5	0.4968279253400133	2.107016566686987E-5	9.54794917161262E-11	0.4568301041245961	-799.1846329931617	15386.740265526649	21328.39896175916	10554.72850750928	1214.579596473202	4713.402327747261	16	10	29	14	12	0.19258673290313028	0.2938415562323428	0.31379529139541384	0.19977641946911312	
7960000	-10727.524121282571	-9840.95630879827	-886.5678124843024	-9840.95630879827	4713.039980957749	2.5189478835477903	1.5029622355932041E-5	0.5893049589436286	1.554919411053506E-5	6.286936854512338E-11	0.5418010720912187	-836.9232128898796	16307.511845674888	26678.177141397602	11366.421602908182	3471.2380001917027	416.9849794255135	10	20	18	32	1	0.19258673290313028	0.298691473139746	0.3089453744880107	0.19977641946911312	
7970000	-10698.64833516208	-9836.970693997277	-861.6776411648026	-9836.970693997277	3381.4643962897544	2.6957795908596305	1.8852997864882777E-5	0.6754782707826512	1.9682344760987922E-5	1.4381369627729052E-10	0.6320002462975159	-811.083838337059	14721.946218024206	32844.78505567115	9726.24730816518	3861.566380593863	787.6536530275037	16	11	13	39	2	0.19258673290313028	0.2951389630677202	0.3084326527898609	0.20384165123928874	
7980000	-10692.2731105822	-9839.664466582313	-852.6086439998878	-9839.664466582313	3413.735479492846	2.5492886879023833	2.2024775863865418E-5	0.695721560777873	2.1105395020387144E-5	2.3068601056207222E-10	0.7139943111095538	-803.8523732086808	15038.597424920576	19994.0951066208	4177.062193228882	3759.307810356914	624.0736709039334	4	33	5	36	3	0.18570595410692112	0.28620108398868355	0.3225085930399459	0.2055843688644495	
7990000	-10662.686831488885	-9861.094764869993	-801.5920666188922	-9861.094764869993	1784.6447382444844	2.9148284504635535	4.335747276149422E-5	0.49698391620651616	3.994822444340648E-5	5.171645924544958E-10	0.5546762788808925	-756.2794966234079	11839.245386527291	10953.300243235293	2537.9509665838937	1901.2450245742168	106.3362215198305	1	33	38	6	3	0.18570595410692112	0.3021912296555466	0.30871928668588383	0.2033835295516485	
8000000	-10737.332865325003	-9841.864874391775	-895.467990933229	-9841.864874391775	5681.678239976703	2.4279352368513925	1.3656953461893574E-5	0.5368811140146762	1.1951844971730922E-5	3.8079057738561733E-11	0.4941471608538708	-845.0075308011208	30250.20928019947	17123.010976905323	5551.951845454964	8899.246915795668	68.14140456648825	40	4	30	4	3	0.2027822290840836	0.3021912296555466	0.2997848995934897	0.19524164166688013	
8010000	-10684.899214170619	-9835.025515394924	-849.8736987756955	-9835.025515394924	2865.604743115789	2.6549238913534086	2.484416482214187E-5	0.5142962228915675	2.3106182007936404E-5	1.72737091193189E-10	0.5544563152880932	-802.9885759432606	16547.979437156064	14230.43117178239	2354.451330059048	2852.6397152114423	196.97751728054394	32	20	11	15	3	0.18529309479550676	0.3021912296555466	0.3080566700002612	0.20445900554868549	
8020000	-10623.383427500554	-9832.048953233749	-791.3344742668044	-9832.048953233749	2337.7885981655404	2.7040746714832053	4.171564985140345E-5	0.5113682692681163	4.3406716668052354E-5	4.449667263165297E-10	0.47994919824418913	-746.7160937740612	13484.345433719045	3962.3202544433516	365.33585127663946	1267.6786428841497	681.7613170128253	29	28	7	14	3	0.17784996114025795	0.3096343633107954	0.3080566700002612	0.20445900554868549	
8030000	-10681.68489677698	-9839.477093670197	-842.2078031067825	-9839.477093670197	3247.045533805837	2.7040746714832053	2.7512947523109158E-5	0.6114608416816664	2.7488935895022764E-5	2.3613420191219315E-10	0.5774747354437089	-795.5804871341528	12810.053580854285	7161.59538090183	2047.5958971985517	2954.5347068058936	2101.6433685404018	33	28	1	12	7	0.18738951547123048	0.3096343633107954	0.30698025493881764	0.19599586627915647	
8040000	-10587.83131080508	-9829.964036702375	-757.8672741027057	-9829.964036702375	1351.410655302826	2.5804208705186236	7.15177182579423E-5	0.610502517278096	6.671390997729792E-5	2.037653141958751E-9	0.6608781472131056	-714.2246624201742	3983.6846426697557	6500.424004140292	1361.6434865662673	1390.2818554573776	1106.8914364092004	5	22	41	6	7	0.18738951547123048	0.30320792417046727	0.30635461516755824	0.203047945190744	
8050000	-10628.031289204231	-9847.122522256162	-780.9087669480696	-9847.122522256162	1842.8612344125477	2.5876078907222357	6.290657953943467E-5	0.6245496518124966	5.241452790381335E-5	1.2968179457638812E-9	0.6216969273347142	-733.5340665705778	10940.508038554673	17497.528821872118	2472.658762792621	1927.0155723055325	1708.879109820671	22	5	40	12	2	0.18397066470367343	0.30429963577528957	0.30977346593511534	0.2019562335859217	
8060000	-10681.022705622687	-9854.577205843409	-826.4454997792784	-9854.577205843409	2612.998792933882	2.681734918186155	3.551187883062415E-5	0.5148890831781346	3.1314152109544245E-5	2.575352596613146E-10	0.47635936949790103	-780.3615913138941	13674.423266305854	5204.565500456519	2520.4691286429356	3419.962911136548	1398.2763505422379	29	10	14	19	9	0.19546440141846227	0.2984116079142985	0.29827972922032653	0.2078442614469128	
8070000	-10598.31103598417	-9837.528299242496	-760.7827367416742	-9837.528299242496	1615.747618484217	2.8795837831531874	8.182434494488367E-5	0.7999918264181239	6.456626196636682E-5	2.7693040614498845E-9	0.705802125359133	-713.428221998794	3468.270094385504	6039.65483665876	10720.19631553026	2873.5510220436563	1196.9288826690974	11	9	8	20	33	0.19381182701951213	0.2984116079142985	0.3179288359003837	0.18984772916580578	
8080000	-10613.323973875813	-9847.224317210621	-766.0996566651916	-9847.224317210621	1086.0824173140763	2.966438227458415	7.362748864841664E-5	0.7284799008578707	6.925864112258508E-5	1.903167681499928E-9	0.633472415521762	-721.7310743929505	3306.443529642957	6155.264916353983	1590.7587841510283	1353.4188662357496	1598.2435452066206	3	34	5	20	19	0.19457376215175542	0.3052954573376692	0.3083711211558994	0.19175965935467604	
8090000	-10608.158199456342	-9857.706549202032	-750.4516502543104	-9857.706549202032	836.519142911381	2.9224739896879837	7.962905753907538E-5	0.8330640310349411	7.38381875339885E-5	2.9572777235701886E-9	0.7858434449683583	-703.8163909738515	988.973462536668	3503.952672981601	9341.652949140094	1843.9612659793397	1087.6171120579306	2	7	19	28	25	0.19457376215175542	0.3052954573376692	0.3083711211558994	0.19175965935467604	
8100000	-10620.449740160188	-9847.077752362044	-773.3719877981433	-9847.077752362044	1056.9672111686773	2.9048061436588313	6.861946688546059E-5	0.7842714865404974	5.949592153325629E-5	1.710972438927539E-9	0.6837929479197915	-726.8235028030489	4979.897042855811	11790.219317383968	2676.8356745106516	1743.4424014495332	1194.2591359773558	12	11	32	4	22	0.20013416259507774	0.3097528343982732	0.298353343651973	0.19175965935467604	
8110000	-10630.309461231416	-9850.938119283754	-779.3713419476625	-9850.938119283754	1191.4811660426055	2.626751618878086	5.558578938685434E-5	0.6112206964913173	5.741654118086664E-5	1.0482847930093778E-9	0.5963758328460368	-733.1248868142952	9770.752331983795	17054.182809225706	2406.8249983406413	273.199149050288	694.2041325289072	24	3	24	1	29	0.19185186196312062	0.3097528343982732	0.30663564428393014	0.19175965935467604	
8120000	-10670.932537997309	-9850.269278689644	-820.6632593076654	-9850.269278689644	2242.873976380539	2.4276493523488263	3.157037778554559E-5	0.5310160019618599	3.1994881604142186E-5	2.1561528891758201E-10	0.47200950817848314	-772.7798533535246	17816.877332238342	3694.596877009013	3508.469055824804	6551.132965954714	1818.9866966978675	26	5	9	14	27	0.18919596446340714	0.3097528343982732	0.29405209592154274	0.20699910521677692	
8130000	-10629.451774499252	-9844.723318025182	-784.7284564740694	-9844.723318025182	1402.879615397597	2.686357820392947	5.1003840110186434E-5	0.6433926111137467	4.817863473707786E-5	1.0031887962605106E-9	0.6615845024977604	-736.7449364388211	2600.3160615035335	7447.600936709138	15459.367399394045	2594.8595011042803	1052.223642490371	6	2	17	33	23	0.1833975316375871	0.3097528343982732	0.2998505287473628	0.20699910521677692	
8140000	-10627.159880519985	-9837.554943982568	-789.6049365374162	-9837.554943982568	1374.7914278902717	2.686357820392947	5.012372637899445E-5	0.6316051135423408	4.8801672748409676E-5	6.62059094671321E-10	0.5616516713685175	-744.8744085927743	14101.832626692138	2855.335082723472	2196.1489159370067	1477.8199646069802	1103.7919290299985	25	16	11	12	17	0.19049118155899444	0.3091406770316537	0.29336903619257493	0.20699910521677692	
8150000	-10690.873685895134	-9855.340918251939	-835.5327676431946	-9855.340918251939	2793.382881918834	2.885913578679167	2.647812035306821E-5	0.5948534135177138	2.8947663625444174E-5	2.1602114945863177E-10	0.5643991677870518	-789.6501050383059	22260.064739625435	4447.0549435107605	1401.0919276107452	2005.0041201536606	876.4413345791253	27	39	4	8	3	0.19049118155899444	0.29282590965275257	0.32196383808679363	0.19471907070145936	
8160000	-10663.288481453665	-9823.612199912763	-839.6762815409012	-9823.612199912763	2356.0397219048305	2.7765599688448543	2.6274999388176134E-5	0.5711053376935269	2.8347457788004033E-5	2.121062929762519E-10	0.5511485958607528	-791.2655683359139	12435.47562308951	12344.048356926452	17349.428329552637	1849.3304403106204	434.50289984724265	6	39	2	31	3	0.19049118155899444	0.290715383222214	0.3240743645173322	0.19471907070145936	
8170000	-10724.994962546945	-9842.107459968229	-882.8875025787173	-9842.107459968229	4246.514234228456	2.7765599688448543	1.5383776011665603E-5	0.5536382422387822	1.6523240061391126E-5	8.837331316620533E-11	0.5997680381461205	-830.3415199208811	27123.937191964364	32390.511500225737	25323.557644422544	8006.1945542700905	2200.5894650998034	5	16	22	8	30	0.1864045114235607	0.290715383222214	0.3152472168098968	0.20763288854432843	
8180000	-10743.922180198715	-9852.172585916147	-891.7495942825673	-9852.172585916147	5658.588762959899	2.6946964144272676	1.412764541479041E-5	0.48692996307360487	1.4903886139983453E-5	5.7300807682503427E-11	0.5175456650872728	-837.0588551588554	7168.235577445689	34712.257686829376	22405.122982085613	22595.397634558285	3532.5451479631147	4	28	18	2	29	0.19075365295177646	0.3195326481787664	0.3152472168098968	0.17446648205956028	
8190000	-10685.83448667799	-9835.2138117538	-850.6206749241895	-9835.2138117538	3178.9459515902504	2.704336123724195	2.064740270176372E-5	0.5277445872674046	2.2270156366909586E-5	1.7152396336918302E-10	0.6148500156139183	-802.0313293547271	26945.27484735346	11154.63169803422	1325.5165234438841	2176.284579297502	4099.7450838870745	30	16	17	13	5	0.18970446220903067	0.31271575985685235	0.29485070113086165	0.20272907680325533	
8200000	-10636.048946336758	-9841.409098204957	-794.6398481318013	-9841.409098204957	1605.1630492458446	2.8922013283787322	3.884691605294434E-5	0.5150195340271585	4.230880322397173E-5	3.970897023422062E-10	0.5048129809782342	-750.7290705203583	9738.22457020187	3464.004805847087	1097.428566503802	2187.873162847279	171.4613906801679	46	1	12	19	3	0.19305945863524418	0.31271575985685235	0.29149570470464814	0.20272907680325533	
8210000	-10654.844094209388	-9859.750280749491	-795.0938134598971	-9859.750280749491	1474.032271194105	2.6595499659057475	4.58442140814504E-5	0.4789845512935496	4.8893739871759556E-5	5.343018621481477E-10	0.49269068929480925	-748.8537984731527	6846.28534696875	11452.705513412313	6966.479966673685	1456.8347939241985	1258.1892095173127	41	3	8	16	13	0.18003716651905757	0.31666590050847415	0.300567856169213	0.20272907680325533	
8220000	-10700.016016600175	-9862.41476013788	-837.6012564622937	-9862.41476013788	2189.870348953008	2.2947815788492365	2.303729038546096E-5	0.4607387979857727	2.4870442420485817E-5	1.0451157379988583E-10	0.44642863022776835	-792.0516143735906	18734.68750125808	3772.4386981211383	2574.7972266791694	3252.221645560202	32.85849305389923	40	22	10	6	3	0.18003716651905757	0.32286100827938186	0.2943727483983053	0.20272907680325533	
8230000	-10758.640383417216	-9849.003652187546	-909.6367312296702	-9849.003652187546	4570.611202456981	2.7946488616929615	1.1272648646411614E-5	0.47934255278745647	1.1832290920870693E-5	2.894916882242862E-11	0.4783025008463779	-858.9006638051542	45367.66496471794	12448.969338242616	8868.837744207583	8069.039291748182	674.3720148838569	38	7	6	27	3	0.18003716651905757	0.32286100827938186	0.3098407389528536	0.18726108624870705	
8240000	-10727.70225496532	-9847.587832114023	-880.1144228512974	-9847.587832114023	3123.1645079603636	2.4406120230013726	1.5596486366771135E-5	0.4700695550441802	1.7399211155473417E-5	6.106134156186196E-11	0.49069844308122845	-832.5365118101378	29218.061670093783	12204.06563543132	4014.1654460207915	2655.847153113363	1017.1071935544442	32	12	27	9	1	0.17972190680433395	0.28939880682506236	0.32058919479234244	0.21029009157826134	
8250000	-10686.10815758447	-9848.192769424712	-837.9153881597567	-9848.192769424712	2107.1784425896262	2.627632785446104	2.3635157642198587E-5	0.5638768455269686	2.6955148711204536E-5	2.1915875429565476E-10	0.6150121345867083	-792.687668182884	19637.963648907884	11719.355257822319	2580.6725949053	403.2708137155264	495.91569050719386	32	15	30	2	2	0.19768203449022986	0.28645567000688726	0.3095086630937099	0.20635363240917304	
8260000	-10685.52675407472	-9832.015294386105	-853.5114596886154	-9832.015294386105	2399.612148870763	2.627632785446104	2.1581899857271124E-5	0.49327079034655014	2.31745147899984E-5	1.2716217895413258E-10	0.5082921695480704	-807.3636957173201	15024.1793339992	5119.017072748006	2525.557077646158	3883.8192944816137	458.7107480864868	40	16	9	13	3	0.19768203449022986	0.2863123734977526	0.30965195960284453	0.20635363240917304	
8270000	-10680.74380704667	-9843.42306053894	-837.3207465077295	-9843.42306053894	1660.8303667602017	2.627632785446104	2.6659723316421668E-5	0.600379795245766	2.8357945343166947E-5	3.2189399156694333E-10	0.6702453852017782	-790.3875495926154	21998.97192056131	5390.114246694428	6786.712079880021	1883.5368824097386	82.3781593706723	36	8	15	18	4	0.1971678788764547	0.2868265291115278	0.30926547081946437	0.2067401211925532	
8280000	-10640.586585431323	-9847.218352523782	-793.3682329075415	-9847.218352523782	977.1782713941351	2.7747815916249836	4.3577181753973545E-5	0.5306867616134456	4.697620701426388E-5	6.379696815651374E-10	0.5979796103895596	-750.419590727067	7933.18911261248	3145.280028816671	2557.996669360411	1454.2377395186797	88.09125987346032	36	7	26	10	2	0.18897480859593652	0.30063099424953516	0.31620745094003566	0.19418674621449272	
8290000	-10832.890174962231	-9835.5682164126	-997.3219585496323	-9835.5682164126	10736.436480686178	2.39233305413495	4.074625100552635E-6	0.4957862849215086	4.347111789704977E-6	4.978487231979422E-12	0.5519967222459097	-942.1614660988822	112655.75077129934	44731.90247353757	13460.572379942654	17103.47887470299	4469.160166658592	37	10	20	10	4	0.18897480859593652	0.2897292281626568	0.32710921702691403	0.19418674621449272	
8300000	-10697.77254201262	-9832.113466408344	-865.6590756042765	-9832.113466408344	2298.6933555552123	2.694868369142895	1.8169713050823324E-5	0.5066923207720686	2.1464690167825278E-5	9.67671452935381E-11	0.5176391148382743	-817.5875259769854	22322.77901275021	17467.70892045084	1779.4157868899208	2597.693755432465	1896.8754635414	31	15	12	18	5	0.17859967551351205	0.3022773739126388	0.3249362043593565	0.19418674621449272	
8310000	-10768.897252620109	-9841.322108104037	-927.5751445160712	-9841.322108104037	5995.872468791418	2.5753641063277124	9.317933735439947E-6	0.5401553052905288	1.0036427757373447E-5	2.7276688978005894E-11	0.5427843952465023	-875.5329738671908	51521.66577941027	35398.60474370509	14644.046986574429	6201.852197428202	565.0605873580225	20	25	5	28	3	0.20580014163841415	0.3022773739126388	0.29773573823445443	0.19418674621449272	
8320000	-10759.775627343286	-9835.130140303698	-924.6454870395876	-9835.130140303698	6012.170802125945	2.4685525015721037	9.913631383976943E-6	0.590582089860903	1.0813430164509397E-5	3.2013412733938526E-11	0.6136007962965508	-870.9029935874416	44742.69390376277	72135.89982099921	8755.598115877172	4105.391067391263	6065.858080788071	32	5	21	10	13	0.20783212357909436	0.2936400202312444	0.2951345727166004	0.20339328347306096	
8330000	-10831.989521971605	-9843.515758587568	-988.4737633840385	-9843.515758587568	20484.90896738552	2.5836602642255824	4.477229730715773E-6	0.6001479410116675	4.891560892692797E-6	7.244618190053541E-12	0.5739704186936563	-932.7167453381339	94704.01085070697	62824.548662655594	22941.437542307798	11895.642417772404	8125.29055498059	35	9	11	17	9	0.20783212357909436	0.2936400202312444	0.3053733023290177	0.19315455386064362	
8340000	-10838.763389254895	-9842.36063483544	-996.4027544194545	-9842.36063483544	14483.401016920627	2.5836602642255824	4.20612298618336E-6	0.6560420119778537	4.7898716753187024E-6	7.009544595571691E-12	0.6390641827766882	-938.7841694422843	88221.56009749012	27408.500974360904	71012.39076391881	15450.676457854906	5640.939963744642	37	10	14	9	11	0.19668765540964728	0.3036400299075981	0.30455850985842126	0.1951138048243335	
8350000	-10754.864993068608	-9835.334246538456	-919.5307465301513	-9835.334246538456	7680.349600640515	2.740392905685551	1.0174482554063254E-5	0.6213347670492907	1.165968845886561E-5	6.3136332833209E-11	0.7067812922721904	-866.2235511468976	26622.12222679454	27844.19940073707	10922.352528469308	18449.329069231444	3292.683173844998	8	35	17	6	15	0.19303282550808695	0.30999682140915574	0.29529453427605956	0.2016758188066978	
8360000	-10701.415490222216	-9850.051936281445	-851.3635539407718	-9850.051936281445	3280.9609070480137	2.740392905685551	2.069241198540705E-5	0.5469376014621137	2.4215944309424764E-5	2.0895524512165333E-10	0.6292096185182103	-803.1412865353925	8595.342863952892	17085.643421858713	6423.610783356773	3355.994028027571	1922.0624414458075	8	29	19	15	10	0.19514028483590032	0.30999682140915574	0.2931870749482462	0.2016758188066978	
8370000	-10670.435539125792	-9837.65113227268	-832.7844068531127	-9837.65113227268	1921.9657645293596	2.778099193544544	2.79544943395866E-5	0.4741818653398751	3.160617020263103E-5	2.5747182901040317E-10	0.5291605741484038	-783.6909120891518	21590.81968454282	19684.9941764167	2099.10007622335	4571.670372124775	923.1150629117514	9	28	13	17	14	0.19544257520283484	0.3096945310422212	0.3075932884698383	0.18726960528510572	
8380000	-10654.30994115658	-9835.596915925722	-818.7130252308576	-9835.596915925722	2084.737742599845	2.839073503726723	2.8505125360432984E-5	0.5238217554258131	3.363301043567654E-5	3.5906185682676954E-10	0.6035896683573231	-768.3667185873728	13076.554472830476	25792.757340332904	1900.783153061524	5563.3688003578445	643.0603856932581	30	7	21	7	16	0.19530497509192601	0.30983213115313	0.3075932884698383	0.18726960528510572	
8390000	-10640.62713110933	-9850.66255311428	-789.9645779950501	-9850.66255311428	1831.4648767588683	2.6831887488166704	4.190302835889723E-5	0.47010594994012755	4.941046831485913E-5	5.761737244802164E-10	0.5330053893293651	-747.2217554085362	10727.565611598482	1913.218513415694	1674.229556422195	912.5149745334079	972.8584556959844	37	8	21	4	11	0.20612044941668015	0.28524239196705287	0.32096467984214383	0.18767247877412324	
8400000	-10599.11152323637	-9829.257486831917	-769.8540364044534	-9829.257486831917	1174.631345744098	2.388959401550148	4.8964211010543844E-5	0.5071217294248413	5.6393784163797596E-5	8.363628057438437E-10	0.5780411643402628	-727.3047475073988	8633.60907911662	1549.0344020980406	632.0214603515233	1626.2173518958377	539.0542798567578	41	12	4	7	17	0.19760959550528248	0.28524239196705287	0.3115677267759873	0.2055802857516774	
8410000	-10591.093067354888	-9844.292451357122	-746.8006159977672	-9844.292451357122	880.5631338794482	2.4820938371187697	6.452595664905913E-5	0.467502309743927	7.59025662659486E-5	1.6656010602579398E-9	0.5756049982845822	-707.683022840855	5565.011328878695	604.9775728543501	694.3948384844239	698.2549134052515	330.73267298735226	48	13	16	2	2	0.20353814331012568	0.28524239196705287	0.3115677267759873	0.1996517379468342	
8420000	-10605.763896372378	-9842.963442673978	-762.8004536984014	-9842.963442673978	788.9372085170579	2.6142846761314513	5.719510711096676E-5	0.5002514343918822	6.594433694719624E-5	1.592717809464355E-9	0.6257534816755442	-719.871071314665	4176.28575815311	8954.404273801347	1664.7139880482862	1038.2511850275473	36.88930203794046	7	39	21	11	3	0.20353814331012568	0.28524239196705287	0.3115677267759873	0.1996517379468342	
8430000	-10655.777998495947	-9869.471158006398	-786.3068404895489	-9869.471158006398	1067.2058192260981	2.5650465416502257	4.192783598177034E-5	0.4665254372984833	4.609721501511914E-5	4.2552702310999126E-10	0.49154771966879995	-740.0080085848023	6243.80585982648	13869.96375009129	8366.408867175414	1818.6589729197542	70.06251253687522	12	30	1	35	3	0.21968890683151115	0.2946811965253029	0.2810950257239492	0.20453487091923686	
8440000	-10663.49191754484	-9837.82809036079	-825.6638271840498	-9837.82809036079	1737.918449528152	2.5650465416502257	2.544238552748913E-5	0.505011337936249	2.697614984942049E-5	1.534741877212358E-10	0.49495477310257985	-779.1539647712035	10998.536519513993	16888.517598890143	2029.9420734192981	2534.9553157919477	11.775892632166745	8	36	6	28	3	0.21076969352664338	0.2870772347150593	0.28869898753419276	0.2134540842241046	
8450000	-10686.170207865478	-9850.347736648793	-835.8224712166854	-9850.347736648793	1883.5713848927505	2.4913954317074323	2.3299386255167592E-5	0.4814214551485789	2.60162607772841E-5	1.3360915741773413E-10	0.5062572672194139	-789.8391868267314	18587.41471966204	11062.330582442317	2676.774446928317	2269.903764883142	37.44861025529787	41	4	20	13	3	0.21076969352664338	0.31407836361357466	0.28177099345362333	0.19338094940615866	
8460000	-10603.197243508748	-9841.223725705826	-761.973517802923	-9841.223725705826	788.2843408780307	2.4913954317074323	5.867036535288445E-5	0.5010038447672243	6.468524475768894E-5	1.1869624185952786E-9	0.5777051775078184	-718.6128889155584	15280.222630062826	6022.778790389451	1148.466235820444	1094.1220620774136	52.11047142225582	15	30	30	3	3	0.20567786110690914	0.2989445613869841	0.30199662809994815	0.19338094940615866	
8470000	-10604.678581342885	-9832.22762508374	-772.4509562591453	-9832.22762508374	963.2347036002468	2.587892173556478	4.459813289663832E-5	0.42433936449064097	4.8513700262496096E-5	4.755472108846971E-10	0.4853948594894866	-731.805857144422	7857.558548093922	1555.704781283944	616.66718887485	1095.552676577988	48.06201678235615	45	5	14	14	3	0.20567786110690914	0.2964423381812848	0.2995198095130852	0.19835999119872091	
8480000	-10609.24943577026	-9831.364641296403	-777.884794473857	-9831.364641296403	935.3156649661692	2.587892173556478	4.633095112190124E-5	0.5041326025282312	5.426590917489641E-5	7.731729852419368E-10	0.5453256584557312	-733.4734283732696	7119.27807836483	10961.897312583407	4779.410828310377	965.2390063076813	37.49875536108883	26	12	10	31	2	0.20567786110690914	0.29287955301252555	0.2995198095130852	0.20192277636748018	
8490000	-10569.465355046217	-9853.835461218125	-715.6298938280918	-9853.835461218125	478.39903686087735	2.5170233483836593	9.306604194978268E-5	0.5805284351545061	1.096590459169329E-4	4.059138983094899E-9	0.6612511425546316	-672.5538044217359	5143.5287364497635	4443.5562138034	409.54013745624405	1351.0774088721112	83.35575324836536	33	11	24	10	3	0.19891586676959058	0.2996415473498441	0.29929642491828473	0.20214616096228066	
8500000	-10613.1687998265	-9825.555016794486	-787.6137830320141	-9825.555016794486	1028.7204256011319	2.5170233483836593	4.345273327140581E-5	0.5498273001000554	4.709909093028872E-5	7.303133821813193E-10	0.6237756895959521	-742.3150546444077	7696.1853238650365	5854.159710809736	1051.926040214608	2998.7638276008897	94.27270434277564	28	21	16	12	4	0.19829284286346308	0.2996415473498441	0.3038850699607139	0.198180539825979	
8510000	-10613.61411087231	-9841.224574765423	-772.3895361068859	-9841.224574765423	808.0457177160947	2.3504312260023994	5.23052937860141E-5	0.5589202380238383	5.818042756685859E-5	1.062869173057315E-9	0.6227098755210589	-729.2411751310955	3774.139024869258	6765.657953191102	1825.6674904583053	1668.4405589813157	72.4499036096489	15	30	4	28	4	0.19829284286346308	0.29808967818076354	0.30543693912979447	0.198180539825979	
8520000	-10603.255758116698	-9829.932815938464	-773.3229421782338	-9829.932815938464	795.0273645646828	2.4997089462043824	5.311972030846356E-5	0.6258851360913712	6.448070069720609E-5	1.5719147906644252E-9	0.6872189377554673	-728.4266066987628	5274.2466917819975	9876.903391633936	3458.7335229573882	1723.9987023428262	73.39817596560688	21	14	1	43	2	0.19829284286346308	0.29808967818076354	0.2974365450696666	0.20618093388610687	
8530000	-10604.455918667003	-9832.43903314044	-772.0168855265639	-9832.43903314044	815.5910919971141	2.5410523059960024	5.457210471046353E-5	0.4649554271200598	6.266180063095138E-5	9.120705463934554E-10	0.5263994762415496	-728.9656795143951	7119.946644959035	5348.284126321639	1188.2262412408295	1744.613901465068	156.3644703798869	15	29	32	1	4	0.1922333505724103	0.3030501152838873	0.3034960373607194	0.20122049678298307	
8540000	-10644.952836584134	-9838.951828624207	-806.0010079599277	-9838.951828624207	1349.236587724145	2.6475079155879957	3.683124558292182E-5	0.43758052240304185	4.3431322735784364E-5	3.908348038273893E-10	0.5005967864983816	-760.5845998118272	3075.295407866803	8156.614737300075	3794.516168470585	1025.6063429250594	2251.7502319247264	3	45	2	13	18	0.20227170822315382	0.3095079227623028	0.2970382298823039	0.19118213913223955	
8550000	-10629.744838556275	-9824.123336329278	-805.6215022269973	-9824.123336329278	1615.4119622283606	2.528885196067733	3.390945507678414E-5	0.5159747306241218	3.814100608607405E-5	4.53758793685732E-10	0.5928902434400508	-760.3930792775269	3600.1165329994446	12692.784210862066	2846.3724151872307	1397.7308056815239	193.2115422922457	8	38	12	21	2	0.19888427959834032	0.311180775182285	0.2987528060871352	0.19118213913223955	
8560000	-10657.66072433337	-9843.119195726209	-814.541528607161	-9843.119195726209	2056.4850634044324	2.7716798449293485	2.629157424257938E-5	0.5035039864327633	2.9184597229553403E-5	2.1157885324478325E-10	0.5263485184523534	-768.026906217448	4938.992679992253	17485.044448132856	3018.983072911124	1568.048264093938	408.2731076411882	7	37	5	28	4	0.19221098464927536	0.2988390926584453	0.3193584464128402	0.18959147627943918	
8570000	-10686.29566302815	-9838.41118759513	-847.88447543302	-9838.41118759513	2540.2921333276886	2.509213526997424	2.3703185899109782E-5	0.5444948129180184	2.6311684187176372E-5	2.560039048515926E-10	0.6355218625499223	-799.5332454865538	4627.2206733819385	16093.750972694046	5659.345162761344	2951.2041673613385	2611.223273609255	6	28	16	12	19	0.17594775979592595	0.30484028692843246	0.3193584464128402	0.19985350686280146	
8580000	-10683.15342329533	-9850.173122202996	-832.9803010923343	-9850.173122202996	1951.2213025491874	2.509213526997424	2.8328811982792012E-5	0.4604515154686632	2.989552992689311E-5	2.033366617567228E-10	0.49484725109258965	-782.9527359924443	6758.470778659801	23097.319853551482	17539.685769368658	1857.1851866079303	2116.8095583405143	10	3	33	9	26	0.20089352401267782	0.29928605202490216	0.30002470762474076	0.19979571633767934	
8590000	-10638.698807314036	-9829.487357847427	-809.2114494666095	-9829.487357847427	1388.7295423723924	2.532484751833137	3.553339372218101E-5	0.5235167476507844	4.029369448451528E-5	4.834918779325593E-10	0.5985178729576298	-758.0282128561678	138889.0952619691	13476.776637450705	12737.0665600418	1679.3836380443113	142.46261897335168	1	11	29	37	3	0.19352159747759126	0.3084356412449921	0.29235656306321717	0.20568619821419953	
8600000	-10735.86713843155	-9871.424441983192	-864.4426964483581	-9871.424441983192	2701.864518718412	2.532484751833137	2.023461097749779E-5	0.43696217035793516	2.1458408871147585E-5	1.0136415701862608E-10	0.48854767857325376	-816.2385783790237	22967.328377103317	21346.144466101676	9411.934384737684	2335.1004511045207	194.59086824209658	19	12	22	24	4	0.18939095004626916	0.2981291228708109	0.31080633602067353	0.20167359106224653	
8610000	-10683.170380365062	-9843.767203333931	-839.4031770311311	-9843.767203333931	1918.0805579212395	2.323490379540116	2.6343509024988428E-5	0.4208614521301213	2.8224129086333754E-5	1.1401606885887961E-10	0.41401245070451037	-792.88515297252	15462.46154771596	18771.001664851374	3992.395771151678	2168.028862241949	80.14108468660126	7	29	33	9	3	0.18939095004626916	0.30277058877443586	0.30616487011704857	0.20167359106224653	
8620000	-10851.990744677398	-9852.175551597958	-999.8151930794386	-9852.175551597958	12401.762643032003	2.7604746639644726	4.050052242735919E-6	0.3793582951276424	4.450245517488221E-6	2.6396157150101248E-12	0.4037640178711722	-944.8966513008256	119818.781662654	58521.940028273515	9882.27239900055	13996.899994759346	4505.53759073386	28	22	10	17	4	0.18939095004626916	0.30277058877443586	0.30616487011704857	0.20167359106224653	
8630000	-10754.966829332547	-9847.55805128168	-907.4087780508667	-9847.55805128168	4489.899999170438	2.9980234505023784	1.1416369693365707E-5	0.469039719601186	1.264647017750701E-5	3.604119971126915E-11	0.5034040392506078	-856.2556568957316	34992.733577272884	28636.19279399439	11824.584173758623	6363.883493191087	1449.4170521009723	1	30	28	19	3	0.17275885764900595	0.3214383514789474	0.31331300690641317	0.19248978396563357	
8640000	-10748.27572366604	-9861.904533057517	-886.3711906085229	-9861.904533057517	3749.240763620156	2.6526958120542368	1.4622208535289517E-5	0.4187599939879042	1.5739038387007392E-5	4.488276216736858E-11	0.4437176077689814	-834.398449476365	36595.95137439039	38305.60233788796	3675.481863674816	8884.317812822525	181.52391509786347	15	15	12	36	3	0.1830076579600651	0.321773139741919	0.30499866212727716	0.19022054017073886	
8650000	-10620.559007420776	-9841.10127262888	-779.457734791894	-9841.10127262888	1064.3434722724642	2.339258790852517	5.197871658923814E-5	0.5387238056551247	5.5757301169195805E-5	1.0826684334413871E-9	0.6017721115127506	-733.6167426845079	9033.9608331411	16561.63124769559	1152.3094259398017	1554.674488450759	659.9110225136723	29	3	11	37	1	0.1830076579600651	0.31008770779082395	0.30499866212727716	0.2019059721218339	
8660000	-10629.921869703514	-9845.27016375493	-784.651705948583	-9845.27016375493	1343.9961818759562	2.504387645651329	4.451380143039812E-5	0.5866856942945569	4.7380086815763295E-5	7.657897523738712E-10	0.6090587919380139	-735.3709320205778	12139.395275160783	35055.73630009967	7320.563976627887	1978.3168613813568	179.55591354777175	24	2	3	48	4	0.187662946118615	0.29093474344547365	0.33329793498701377	0.18810437544889766	
8670000	-10621.949156900808	-9857.360367268033	-764.5887896327743	-9857.360367268033	991.0075290982404	2.504387645651329	5.8457045826412814E-5	0.547079313021998	5.998358336015556E-5	1.052982215700767E-9	0.5614009437936245	-716.909971837955	9283.537112288475	4709.868706973583	15020.926767609179	1911.4648602135253	51.64644681250375	3	14	14	46	4	0.18663476255150094	0.2919629270125877	0.33329793498701377	0.18810437544889766	
8680000	-10650.465423828795	-9854.876412327945	-795.5890115008502	-9854.876412327945	1338.0441822230298	2.510225770342734	4.848859513846936E-5	0.5426762407250287	4.9353725121442E-5	6.905328222758834E-10	0.5439178436586545	-749.5360113092205	5744.52569528566	10580.963569586016	4408.651988737833	2309.7812114808166	1484.6449419752846	15	13	2	46	5	0.2046727617275517	0.29631408862101805	0.31090877420253266	0.18810437544889766	
8690000	-10648.534652709903	-9853.172539230145	-795.3621134797571	-9853.172539230145	1115.7571238222997	2.462678072327089	4.653722052455997E-5	0.6185633219412373	5.162212556645157E-5	1.0007635551044727E-9	0.6453336436849297	-743.9238760084154	5079.851693316742	25626.172672483404	10153.544559744898	5004.438923915345	1950.4655111141246	5	5	18	23	30	0.19585109212743065	0.2964867931304105	0.3107360696931402	0.1969260450490187	
8700000	-10676.590957162593	-9849.636195724388	-826.9547614382042	-9849.636195724388	1829.660604547171	2.462678072327089	3.2546168471189964E-5	0.5063962586361939	3.1366264665155187E-5	3.455717606174747E-10	0.5909831507090914	-776.9806439302579	2991.8272693998615	8160.093770146679	24926.23322324811	6065.194755561056	2017.2370913613815	2	1	25	21	32	0.19585109212743065	0.3082092654386163	0.2990135973849344	0.1969260450490187	
8710000	-10713.20790509476	-9838.948558256667	-874.2593468380935	-9838.948558256667	3447.69885706121	2.566634310659574	1.7062343226680313E-5	0.47459175300753276	1.8432264010897883E-5	7.844702484187509E-11	0.5241143798551903	-821.0396594424948	8675.466434939992	26406.241400209252	43144.98027633586	8896.445264898099	4966.732728058482	5	8	16	19	33	0.18543182310539202	0.3082092654386163	0.3066382706450137	0.19972064081097798	
8720000	-10633.49860830678	-9838.367387800685	-795.1312205060952	-9838.367387800685	1383.9205604254819	2.695463533538303	4.4130996735813324E-5	0.5420771646880149	4.9185438453428265E-5	7.700585906229489E-10	0.5878632712548607	-745.3741632956102	4678.291491651616	8689.171205275547	14471.950635547175	14277.366714986314	2145.035979502919	3	14	5	11	48	0.19658680670678336	0.30594512004613544	0.3066382706450137	0.19082980260206756	
8730000	-10615.377415447736	-9858.835393426896	-756.5420220208405	-9858.835393426896	881.946059686614	2.695463533538303	6.621526179216365E-5	0.4149158014496491	7.299179551375152E-5	9.93875084494385E-10	0.4676488879404944	-710.2117996958759	3175.451763910013	2323.859503218908	5145.044762311654	10545.928797559098	1310.2110274269362	5	1	17	6	52	0.19658680670678336	0.30594512004613544	0.3066382706450137	0.19082980260206756	
8740000	-10600.685322151752	-9839.226208515509	-761.4591136362442	-9839.226208515509	1284.1794921736519	2.6011692088808225	6.392387736664233E-5	0.5234693058589924	6.37162769718946E-5	1.4413634823487914E-9	0.6046141434831799	-713.585415565896	2277.38615102123	3533.519934769922	6536.475781278086	15776.288718416568	1509.5934898550975	7	3	11	7	53	0.19658680670678336	0.2980663697493351	0.2946151609361571	0.21073166260772452	
8750000	-10575.629550578387	-9851.860739111671	-723.7688114667156	-9851.860739111671	651.9331374341751	2.4198816872367286	9.175820205722086E-5	0.5410748052324614	9.67294368218189E-5	3.2222317297001437E-9	0.6119677556897976	-671.6157480989262	2320.504956489087	5645.332172336804	6398.9346951987045	34197.24879332314	968.8436918055274	9	11	3	5	53	0.2002019969475218	0.2980663697493351	0.2874480674189573	0.2142835658841859	
8760000	-10571.623037506348	-9842.78712530331	-728.8359122030371	-9842.78712530331	699.8424114272154	2.6144046715517373	8.059167459569123E-5	0.4565069506928378	7.927436215834007E-5	1.6254724197065879E-9	0.5197665403097984	-683.4691197833997	2078.9692851029845	6144.922928560418	7525.616127404238	484.3264730887322	1144.9294305714195	9	16	4	20	32	0.18042825008130778	0.3178401166155491	0.2874480674189573	0.2142835658841859	
8770000	-10576.210573623963	-9848.018532305567	-728.1920413183958	-9848.018532305567	629.6157791127215	2.505758708372851	8.569538029380751E-5	0.44344672696424486	8.52026922016685E-5	1.9056419584237024E-9	0.5226404149576909	-679.537325392053	1836.404959176374	4644.458892692816	23503.821271784385	1191.5345010773954	993.2991295673169	13	11	4	18	35	0.19776245929929476	0.2891632061354826	0.3142196844179037	0.198854650147319	
8780000	-10660.957665080477	-9833.624887289612	-827.3327777908645	-9833.624887289612	2213.7144230484355	2.477353878438208	2.6413756140690926E-5	0.5952562769420203	2.8726644188247036E-5	2.868808927705974E-10	0.6146837379882346	-775.4280372043359	12001.485711880361	14892.789049287252	33590.99425856351	2648.346353386404	4107.76876437729	13	11	5	19	33	0.19776245929929476	0.3081170234192956	0.2952658671340907	0.198854650147319	
8790000	-10689.956660289336	-9845.586634587093	-844.3700257022425	-9845.586634587093	3002.4995159493387	2.414717066440251	2.5657788583492606E-5	0.618262737219102	2.625689430416276E-5	3.775244424343993E-10	0.726249935271975	-794.1490778839889	22243.35631369154	25495.09637652593	6135.582406527297	5293.983687462062	1984.872935228076	14	17	7	23	20	0.19776245929929476	0.2959827717802445	0.3027855901643593	0.20346917875610152	
8800000	-10726.883789509713	-9844.221345622338	-882.6624438873744	-9844.221345622338	2810.3769872535627	2.3375911604920345	1.549177016526163E-5	0.48734390248234694	1.66186214453563E-5	5.961016613123525E-11	0.49725396819501505	-831.8749035130675	37173.31643534843	33637.17057081524	7076.8785776802315	6231.3114718378765	420.36283480562076	21	14	17	25	4	0.1916960359462272	0.3084859918929461	0.30055613740589526	0.19926183475493153	
8810000	-10684.182727325324	-9842.943681965222	-841.2390453601012	-9842.943681965222	1636.3089498968288	2.313247665876563	2.847302015425139E-5	0.5610801062182641	3.0185004309848126E-5	2.988752834268494E-10	0.611090982816829	-792.5433199264597	11875.194414134794	14533.002125376317	10845.27201492821	4580.345037538958	1524.835822172541	6	29	1	38	7	0.1916960359462272	0.29481851721450786	0.30055613740589526	0.2129293094333698	
8820000	-10661.619216232919	-9844.878818021418	-816.7403982115004	-9844.878818021418	1622.952840322857	2.4053614555341163	3.0108062176269792E-5	0.4984274774595501	3.2864368585296245E-5	2.8963799096731223E-10	0.5557183765168914	-769.7439896942317	13239.072450017331	21510.365880658846	2305.314578830613	1967.9489148059017	801.3536094045638	23	8	32	14	4	0.1872196177961058	0.29191812031175834	0.3079329524587662	0.2129293094333698	
8830000	-10654.711121943921	-9840.327323719921	-814.3837982240007	-9840.327323719921	1663.8242369971351	2.5355529577492826	2.9327461590865786E-5	0.5524956057051107	3.513309734084228E-5	4.4496542676796994E-10	0.6265336250251349	-767.7855117606183	7752.265028315591	15732.768866448787	2694.6486538289714	2532.8040136475793	482.06603737362366	3	31	17	26	4	0.20597236890012385	0.29191812031175834	0.2967572492286433	0.2053522615594746	
8840000	-10731.0125423168	-9859.113338000314	-871.8992043164861	-9859.113338000314	2587.7562037005655	2.7518755333771456	1.694102670351428E-5	0.5188053048914588	1.9595170331950883E-5	1.1197695385073214E-10	0.6110032807651268	-822.6568792240378	14953.089586823857	32422.23677971194	5667.840346983156	3224.194509640377	251.62673306197175	2	31	40	4	4	0.1768445038066573	0.3091042602394951	0.30897281496013085	0.20507842099371687	
8850000	-10588.749506969894	-9823.445907080375	-765.3035998895185	-9823.445907080375	802.9926722426246	2.7518755333771456	5.4798348161866104E-5	0.5185858907765799	6.006315976918793E-5	1.209589630441276E-9	0.6092622648482762	-719.83238736715	5650.832191136917	17902.716249512796	1450.0551328872573	1193.3563129423324	53.40454683875444	4	25	36	12	4	0.1768445038066573	0.3091042602394951	0.30897281496013085	0.20507842099371687	
8860000	-10573.239975474014	-9821.539832332779	-751.7001431412356	-9821.539832332779	801.3975040657235	2.7518755333771456	6.353235640855912E-5	0.5716027802647995	6.838897663926413E-5	1.6271970358406056E-9	0.640849960897538	-706.7410936570469	5745.567122507094	14784.11175708692	1236.2658805996805	1236.6567269986251	56.906083662723596	16	18	42	1	4	0.18704964773681793	0.2988991163093345	0.3170174361750112	0.19703379977883653	
8870000	-10630.239685797453	-9833.067805200282	-797.1718805971708	-9833.067805200282	1248.4082649750637	2.5491983619320893	3.988310392540826E-5	0.5200255455689589	4.510403718439281E-5	6.404956839443854E-10	0.593674938690523	-751.4119046450832	10260.576157890182	14806.21933447577	2560.2225468798865	1712.1707704277333	442.66469511983007	13	22	20	23	3	0.19272391680450215	0.2988991163093345	0.3170174361750112	0.1913595307111523	
8880000	-10708.71193368967	-9836.41691371453	-872.2950199751398	-9836.41691371453	2704.157931969865	2.494961754210623	1.5089668621016501E-5	0.6319401418385256	1.8488269076436022E-5	1.237610742073536E-10	0.6902389308555301	-822.241679100373	19491.938076349095	26821.25980164121	4234.358744086095	5515.062707111144	482.8411494313254	11	29	20	18	3	0.19963832693754738	0.2894804663002194	0.3170174361750112	0.1938637705872222	
8890000	-10717.404656861963	-9839.53401865452	-877.8706382074441	-9839.53401865452	3196.372503963001	2.6504955197362725	1.5175476900370681E-5	0.5091675047255149	1.7101930908276606E-5	8.430994074344271E-11	0.5728685263228149	-826.0622674781029	29074.66439030393	49880.71867128574	11423.841038131177	4910.59660465385	1819.3379344783486	29	5	1	38	8	0.19963832693754738	0.2940922480922031	0.3170174361750112	0.18925198879523852	
8900000	-10745.46064302508	-9836.390076638003	-909.0705663870777	-9836.390076638003	4646.281714401691	2.6504955197362725	1.1648191127270734E-5	0.5708828222445432	1.2998128036022948E-5	5.687021816659514E-11	0.621714975837067	-854.9610282467768	29991.6967556614	60386.26976904662	9525.535232472499	2250.0099181071337	7050.272390357505	24	15	18	8	16	0.19926383006801687	0.2940922480922031	0.3173919330445417	0.18925198879523852	
8910000	-10767.754846302201	-9850.089830609364	-917.6650156928373	-9850.089830609364	5787.413652048789	2.6504955197362725	9.168751928837662E-6	0.5806192390653343	1.0127455667803757E-5	3.3035309333691577E-11	0.631929650604267	-865.0696694128512	57554.42304686495	6077.877869301727	7042.698226545327	13061.110305222264	5357.830031582643	36	7	2	9	27	0.19064864128804343	0.2940922480922031	0.32600712182451513	0.18925198879523852	
8920000	-10801.036110205892	-9844.378801257137	-956.6573089487565	-9844.378801257137	8478.317941089448	2.548003637133827	6.140962438992644E-6	0.6534534891956446	6.700796640061705E-6	2.0254182356642755E-11	0.7420234317781877	-902.8416162526806	92453.09537820857	24439.989005568823	8238.472040383038	10159.623286419695	4702.867721643593	35	3	2	35	6	0.19136166696732357	0.3064879502891829	0.3136114196275353	0.18853896311595839	
8930000	-10768.506857376193	-9838.72238195798	-929.7844754182137	-9838.72238195798	6571.897905146779	2.6929268355095632	9.014460495100967E-6	0.6796072648174888	9.768075913009283E-6	4.10263270355408E-11	0.7074632987635946	-876.8232888135292	67632.44081897216	50000.73517369898	5201.983439718592	3898.758941110205	4041.4515371539574	33	13	27	3	5	0.19136166696732357	0.3064879502891829	0.3136114196275353	0.18853896311595839	
8940000	-10748.489299560575	-9832.605917184495	-915.883382376079	-9832.605917184495	6541.241709056545	2.7964891207144165	1.0045392188367332E-5	0.711380994270881	1.0576900371883192E-5	5.2951639386494136E-11	0.7160885008129511	-864.394711406327	70104.49279308357	12250.270313046056	5156.977027509219	4979.765049381342	2748.8574390133026	32	15	30	3	1	0.19136166696732357	0.28709360714397997	0.3136114196275353	0.20793330626116133	
8950000	-10757.902775611074	-9828.147726268293	-929.7550493427811	-9828.147726268293	7169.373838883322	2.466907685036113	7.81126888743161E-6	0.8071857013905943	9.233693713157464E-6	4.3943936212114244E-11	0.7815395589198427	-876.6241273124034	65443.55084604445	24045.780083381178	9918.15884707885	7954.8522424350085	2609.498788169979	26	16	10	26	3	0.19136166696732357	0.31041935847171764	0.29028566829979763	0.20793330626116133	
8960000	-10805.672464570156	-9825.421400081761	-980.2510644883951	-9825.421400081761	15784.107851391307	2.584687282317312	5.079597011495424E-6	0.8220990490942138	5.395655401889676E-6	1.8224042667690297E-11	0.8181080104931067	-925.3029842709961	75793.48112023337	55298.667875465064	11575.680458081866	9188.928434694017	4385.79830785867	38	10	27	3	3	0.19136166696732357	0.31041935847171764	0.29028566829979763	0.20793330626116133	
8970000	-10816.372722559481	-9844.435975106673	-971.9367474528084	-9844.435975106673	9843.108351661902	2.6069731130673883	5.569144650244647E-6	0.7334319907792199	6.301065713615378E-6	1.5473748144916248E-11	0.7342920819719353	-916.0815285386337	80081.94657110568	43430.17507106312	24290.378471975764	11856.316900048687	11136.776190702496	36	1	4	22	18	0.19136166696732357	0.31970972570619716	0.29028566829979763	0.19864293902668176	
8980000	-10745.445793067971	-9835.234214867847	-910.2115782001232	-9835.234214867847	4020.2244208043894	2.779716104402705	1.1922457840154546E-5	0.6535516822686386	1.2914250112744018E-5	6.488855117310869E-11	0.6909791459292688	-854.2363664232801	123195.3538979895	62182.029139539896	39330.4811398709	7402.2747511679445	2153.1138183864264	3	30	4	38	6	0.1902561152196868	0.32299276315574704	0.2961138389007444	0.19063728272382185	
8990000	-10656.677779450269	-9836.857951568209	-819.8198278820608	-9836.857951568209	1525.8161633262948	2.779716104402705	3.254500948985511E-5	0.742866318537353	3.449367321257763E-5	5.398159370926926E-10	0.7307121396506121	-773.263748414516	15087.474281477767	8964.144503422338	2167.9872558374295	2040.017698340781	920.1674115404629	31	13	11	17	9	0.18850346921525354	0.29216901495312225	0.30843552271315927	0.21089199311846502	
9000000	-10615.431520891396	-9824.450254325757	-790.9812665656394	-9824.450254325757	1058.205472116755	2.326037004890357	4.8619108293596485E-5	0.8656898147422221	5.1218818819200957E-5	1.702879014903362E-9	0.9398937212110521	-745.8269156431427	11065.439492584414	1720.1156506328923	3154.2595942561643	1226.117655906106	774.8640852349961	33	1	15	25	7	0.19254803209811783	0.29216901495312225	0.304390959830295	0.21089199311846502	
9010000	-10639.591523191662	-9829.171022781042	-810.4205004106209	-9829.171022781042	1147.083660788832	2.807397944559564	3.551383705066378E-5	0.7506092656716262	3.682903343741925E-5	5.263756669904096E-10	0.7216471716393771	-758.397092127521	15427.297899073166	59354.513388418396	7005.067409046253	2098.6311974724895	544.0557196876648	24	7	9	33	8	0.1935672594592681	0.29216901495312225	0.3129393502482005	0.20132437533940928	
9020000	-10549.838277084928	-9833.990529191622	-715.8477478933058	-9833.990529191622	472.144719254373	2.556284219164623	1.0005728596281976E-4	0.8807842635740004	9.493724446012875E-5	6.04470300059441E-9	0.8792115465523315	-671.5099759882428	3226.814022648546	7011.547754089352	5847.3229787389455	438.37290540953666	195.9396438434989	17	3	15	37	9	0.2051579721937061	0.307299272636627	0.29989163400035457	0.18765112116931248	
9030000	-10551.751207430574	-9839.093649408414	-712.6575580221597	-9839.093649408414	472.66928993034844	2.452442846353316	1.0391074142643662E-4	0.6868444014524344	9.936582195560455E-5	5.070382578624542E-9	0.731312808986241	-667.8317674084218	3268.4859941891327	6329.928012638085	9854.917941864278	589.0577246637923	226.37424206485838	15	7	12	42	5	0.2051579721937061	0.307299272636627	0.29989163400035457	0.18765112116931248	
9040000	-10571.77775410402	-9842.404065618966	-729.3736884850532	-9842.404065618966	552.197353206869	2.6837378446902793	8.100308349725477E-5	0.6699034698408352	8.576101312325431E-5	3.3633156283620493E-9	0.7126253404409216	-685.8132870963748	5300.775605990159	5425.813402891179	4339.874832625103	716.6667916527747	332.39612854533965	31	3	1	37	9	0.2051579721937061	0.3126651644140019	0.28119365971668114	0.200983203675611	
9050000	-10611.521545058387	-9835.879418675924	-775.6421263824639	-9835.879418675924	992.3364417995733	2.6837378446902793	4.3227446750322105E-5	0.7252614355222777	4.607229739406184E-5	1.2246426375798563E-9	0.7997789566385147	-727.5048283176359	6260.678986287923	11442.16036968048	18615.41390087576	1284.6376080028217	263.9378396643031	2	17	16	37	9	0.17532520399985646	0.319487564127934	0.3057693135867688	0.19941791828544095	
9060000	-10634.245768480176	-9845.89388584052	-788.3518826396559	-9845.89388584052	1108.884870076567	2.4882283003268197	3.9979238060799146E-5	0.7362955656914717	4.416491142907639E-5	1.1241801670250384E-9	0.8553121290969605	-741.0330885351533	19111.189312954477	17603.727533611676	1526.8906655155033	1729.0197632068498	602.5787804706126	9	24	4	40	4	0.19788099980769197	0.2808625942713879	0.32183848763547934	0.19941791828544095	
9070000	-10629.031098675025	-9830.576322161956	-798.4547765130682	-9830.576322161956	1232.0605968102386	2.5903594304063264	3.1466828252124674E-5	0.6923610778562261	3.578330936521229E-5	6.246254529268206E-10	0.7632637670154893	-748.142414484481	4654.382105887325	17687.21694721577	25886.511109028732	1858.2303506304506	314.74325088365487	9	6	21	38	7	0.19788099980769197	0.30227111489431735	0.30042996701254987	0.19941791828544095	
9080000	-10670.742733562713	-9833.093101325836	-837.6496322368769	-9833.093101325836	2155.030135415539	2.5903594304063264	2.194554965502026E-5	0.6549088378405629	2.399801231895084E-5	3.206827210728554E-10	0.7735732855794208	-782.289475513197	26683.661788499914	17690.262184030875	85290.45967600889	2491.5694364786086	459.789566928897	20	4	10	39	8	0.1949737919003742	0.30517832280163515	0.30042996701254987	0.19941791828544095	
9090000	-10756.652296256132	-9837.777360756105	-918.8749355000277	-9837.777360756105	4297.702207673066	2.5439108661508842	8.284829254212499E-6	0.6965316597970563	8.776143806184566E-6	3.3092042294885677E-11	0.7450096152210919	-861.4214604550641	39085.76394903947	71104.35951669203	5398.402971146196	22311.096453173126	1263.936989527657	6	29	26	11	9	0.21194265962061026	0.3127622440648796	0.28278494277151356	0.19251015354299675	
9100000	-10822.082331265987	-9852.087955609932	-969.9943756560555	-9852.087955609932	8215.328533035517	2.795063933733276	4.563160138841974E-6	0.5886315536653723	5.103863738120278E-6	9.293914043400041E-12	0.6377278396010049	-913.9193835464312	25222.87845594645	94590.5224414448	13579.32121995763	1361.0229597988189	4687.704036151347	11	27	35	6	2	0.17033480260264053	0.33669498262058195	0.2908233293524111	0.2021468854243666	
9110000	-10775.21592916733	-9839.52093285712	-935.6949963102115	-9839.52093285712	6008.561039062699	2.795063933733276	7.112082852633575E-6	0.5538989498431299	8.021653251703172E-6	1.8179152193664356E-11	0.5985121351066917	-886.0832505042431	69331.47650857779	10289.904006802784	9139.723092517885	860.0143039206669	872.270312596981	40	2	30	1	8	0.17054053300854713	0.3090676899811396	0.31242780865931635	0.20796396835099715	
9120000	-10774.567692015104	-9839.046633031989	-935.5210589831141	-9839.046633031989	5584.860141630071	2.795063933733276	6.754813670457561E-6	0.7389925251644526	8.855426870028021E-6	4.0466282187379114E-11	0.8268992910731431	-878.9651508117043	135787.7935027313	51632.99394931794	7903.397291147599	15796.013437168302	3430.6111848129863	1	39	25	6	10	0.19093107935298526	0.2970204805648674	0.30408447173115044	0.20796396835099715	
9130000	-10696.752173857365	-9840.03593534789	-856.7162385094746	-9840.03593534789	2959.649746271059	2.4550282415117457	1.8833810326702044E-5	0.7165217288151233	2.137660176367312E-5	3.1386752576116184E-10	0.876252939891054	-806.9373462937237	22096.287393393042	29117.823998221393	3928.613919279709	3305.3154647204587	1140.9745010815027	4	35	30	3	9	0.19966372590381637	0.3150359895763309	0.2953518251803193	0.18994845933953364	
9140000	-10654.534681358562	-9834.544205779564	-819.9904755789972	-9834.544205779564	1480.2528203758761	2.548017820814933	2.9298715880869622E-5	0.7368324324590884	3.3793188689171465E-5	7.739077863740972E-10	0.9035763233295832	-773.048241308916	19944.620629479785	19054.994781437974	2976.754515450958	207.95968279042864	455.88185160082503	5	33	35	6	2	0.1852572044575115	0.3150359895763309	0.2953518251803193	0.2043549807858385	
9150000	-10560.81284793363	-9828.29448364117	-732.5183642924598	-9828.29448364117	483.6824895418691	2.548017820814933	9.161682354920894E-5	0.695713044093373	1.0811676420510253E-4	7.249122766212826E-9	0.86665601022444	-687.9914844928645	3864.887076734291	6486.791923502499	849.0150040306049	2131.003200298518	128.43823234563	9	31	20	12	9	0.1852572044575115	0.30999198339525774	0.3003958313613925	0.2043549807858385	
9160000	-10545.55843348271	-9833.281867964963	-712.2765655177491	-9833.281867964963	598.2716432594744	2.689658104457947	1.2289048997799338E-4	0.7381207254527385	1.2545638329785545E-4	1.3317426043300243E-8	0.902721253900143	-670.5357377359185	5696.616458025291	2418.670507816002	1074.7572592744816	1044.2469018438837	261.0900092923085	18	19	4	23	17	0.1852572044575115	0.30999198339525774	0.3003958313613925	0.2043549807858385	
9170000	-10530.069359906629	-9824.47086829621	-705.5984916104187	-9824.47086829621	687.2731698580086	2.7761324250167014	1.0742481573328412E-4	0.8488311364034757	1.1696825838079393E-4	1.4081895923744833E-8	1.03881311019748	-658.4242706023232	1847.9294572165102	8471.952687115438	7416.380779307272	1551.136282710743	216.61228832380152	11	5	5	44	16	0.19110806558242177	0.30999198339525774	0.3073221908807725	0.19157776014154826	
9180000	-10529.437462824064	-9827.784281926262	-701.6531808978017	-9827.784281926262	380.6218995821647	2.6886514342584404	1.2205092105067584E-4	0.8566042476028078	1.388958018186907E-4	1.6947914849372058E-8	1.0184835072638396	-657.3858822633432	2532.206193892206	4808.391999067465	6108.83636604919	1016.174157912242	129.02301662911643	3	21	4	39	14	0.2013281911937258	0.2997718577839537	0.3042925089266351	0.19460744209568567
[truncated: 11,164,357 more chars]
