# Supplementary material for: Dissemination of Mycobacterium abscessus via global transmission networks
Source: Nat Microbiol. 2021 Sep 20;6(10):1279–88. doi: 10.1038/s41564-021-00963-3 (PMC8478660; doi:10.1038/s41564-021-00963-3)
Supplement: Source Data Extended Data Fig. 8 — Ancestor data and substitution rate distributions for Extended Data Fig. 8. [file 41564_2021_963_MOESM14_ESM.zip › figureS8/DCC2_uniform.log]

#
#model:
#
#<?xml version="1.0" encoding="UTF-8" standalone="no"?><input id="posterior" spec="beast.core.util.CompoundDistribution">
#    <distribution id="prior" spec="beast.core.util.CompoundDistribution">
#        <distribution id="BayesianSkyline.t:dcc2" spec="beast.evolution.tree.coalescent.BayesianSkyline">
#            <parameter dimension="5" id="bPopSizes.t:dcc2" lower="0.0" name="popSizes" upper="380000.0">380.0</parameter>
#            <groupSizes dimension="5" id="bGroupSizes.t:dcc2" spec="beast.core.parameter.IntegerParameter">1</groupSizes>
#            <treeIntervals id="BSPTreeIntervals.t:dcc2" spec="beast.evolution.tree.coalescent.TreeIntervals">
#                <tree id="Tree.t:dcc2">
#                    <trait id="dateTrait.t:dcc2" spec="beast.evolution.tree.TraitSet" traitname="date">
#                10208_3#75_Europe_UK_2012.412568=2012.412568,
#ERR3198505_Europe_UK_2009.819178=2009.819178,
#12082_5#89_Europe_UK_2013.616438=2013.616438,
#12045_8#39_Europe_UK_2013.843836=2013.843836,
#SRR7800669_NorthAmerica_USA_2015.983562=2015.983562,
#10625_5#78_Europe_UK_2001.331507=2001.331507,
#ERR3198407_Europe_UK_2009.010959=2009.010959,
#10665_4#8_Europe_UK_2005.063014=2005.063014,
#7396_6#51_Europe_UK_2007.835616=2007.835616,
#SRR6871401_Oceania_Australia_2015.043836=2015.043836,
#10625_5#77_Europe_UK_2001.331507=2001.331507,
#10665_4#75_Europe_UK_2007.594521=2007.594521,
#10625_4#22_Europe_UK_2011.591781=2011.591781,
#ERR3198507_Europe_UK_2009.876712=2009.876712,
#ERR3198408_Europe_UK_2009.824658=2009.824658,
#SRR7800622_NorthAmerica_USA_2016.054645=2016.054645,
#10625_4#21_Europe_UK_2011.668493=2011.668493,
#12082_5#90_Europe_UK_2013.621918=2013.621918,
#10625_5#74_Europe_UK_2001.334247=2001.334247,
#12163_2#46_Europe_UK_2012.724044=2012.724044,
#10625_4#23_Europe_UK_2011.69589=2011.69589,
#11861_7#68_Oceania_Australia_2009.5=2009.5,
#10665_3#51_Europe_UK_2004.092896=2004.092896,
#10625_5#75_Europe_UK_2001.326027=2001.326027,
#10208_3#38_Europe_UK_2011.876712=2011.876712,
#7396_8#58_Europe_UK_2010.969863=2010.969863,
#10250_1#27_Europe_UK_2009.169863=2009.169863,
#SRR7800515_NorthAmerica_USA_2015.950685=2015.950685,
#10665_3#35_Europe_UK_2003.591781=2003.591781,
#10625_5#59_Europe_UK_2012.5=2012.5,
#10250_1#5_Europe_UK_2008.229508=2008.229508,
#12163_1#55_Europe_UK_2011.016438=2011.016438,
#10665_2#59_Europe_UK_2011.457534=2011.457534,
#SRR6871402_Oceania_Australia_2016.043716=2016.043716,
#12163_1#61_Europe_UK_2011.254795=2011.254795,
#12163_2#27_Europe_UK_2012.472678=2012.472678,
#10702_1#7_NorthAmerica_USA_2013.043836=2013.043836,
#10702_1#30_NorthAmerica_USA_2006.035616=2006.035616,
#7396_8#82_Europe_UK_2007.920548=2007.920548,
#12163_1#57_Europe_UK_2011.128767=2011.128767,
#10665_4#56_Europe_UK_2006.830137=2006.830137,
#12163_1#59_Europe_UK_2011.164384=2011.164384,
#10625_4#38_Europe_UK_2011.509589=2011.509589,
#SRR7800629_NorthAmerica_USA_2015.156164=2015.156164,
#10071_6#76_Europe_UK_2001.331507=2001.331507,
#ERR3198474_Europe_UK_2015.416438=2015.416438,
#10625_5#17_Europe_UK_2011.093151=2011.093151,
#10702_1#56_NorthAmerica_USA_2008.423497=2008.423497,
#11893_6#62_Europe_UK_2008.005464=2008.005464,
#12163_1#32_Europe_UK_2010.169863=2010.169863,
#10208_3#73_Europe_UK_2012.377049=2012.377049,
#10208_3#78_Europe_UK_2012.808743=2012.808743,
#7396_6#60_Europe_UK_2008.035519=2008.035519,
#10702_1#73_NorthAmerica_USA_2010.764384=2010.764384,
#ERR3198462_Europe_UK_2015.230137=2015.230137,
#12045_8#36_Europe_UK_2013.786301=2013.786301,
#10625_5#32_Europe_UK_2012.243169=2012.243169,
#12163_1#87_Europe_UK_2011.928767=2011.928767,
#10660_1#46_NorthAmerica_USA_2005.769863=2005.769863,
#10071_6#72_Europe_UK_2001.306849=2001.306849,
#10208_3#29_Europe_UK_2011.821918=2011.821918,
#SRR7800600_NorthAmerica_USA_2014.953425=2014.953425,
#10665_3#3_Europe_UK_2001.846575=2001.846575,
#10660_1#14_NorthAmerica_USA_2007.772603=2007.772603,
#7396_7#19_Europe_UK_2009.882192=2009.882192,
#12082_5#88_Europe_UK_2013.682192=2013.682192,
#10625_5#11_Europe_UK_2011.756164=2011.756164,
#SRR6871403_Oceania_Australia_2016.374317=2016.374317,
#10208_3#81_Europe_UK_2012.849727=2012.849727,
#SRR6871395_Oceania_Australia_2014.205479=2014.205479,
#SRR7800549_NorthAmerica_USA_2016.300546=2016.300546,
#12163_1#53_Europe_UK_2010.958904=2010.958904,
#SRR7800407_NorthAmerica_USA_2016.60929=2016.60929,
#12163_2#50_Europe_UK_2012.778689=2012.778689,
#10250_1#8_Europe_UK_2008.344262=2008.344262,
#SRR6871397_Oceania_Australia_2014.958904=2014.958904,
#7396_7#27_Europe_UK_2010.123288=2010.123288,
#SRR6871400_Oceania_Australia_2015.124658=2015.124658                
#                                    <taxa id="TaxonSet.dcc2" spec="beast.evolution.alignment.TaxonSet">
#                        </taxa>
#                    </trait>
#                    <taxonset idref="TaxonSet.dcc2"/>
#                </tree>
#            </treeIntervals>
#        </distribution>
#        <distribution id="MarkovChainedPopSizes.t:dcc2" jeffreys="true" parameter="@bPopSizes.t:dcc2" spec="beast.math.distributions.MarkovChainDistribution"/>
#        <prior id="KappaPrior.s:dcc2" name="distribution">
#            <parameter id="kappa.s:dcc2" lower="0.0" name="x">2.0</parameter>
#            <LogNormal id="LogNormalDistributionModel.0" name="distr">
#                <parameter estimate="false" id="RealParameter.1" name="M">1.0</parameter>
#                <parameter estimate="false" id="RealParameter.2" name="S">1.25</parameter>
#            </LogNormal>
#        </prior>
#        <prior id="MeanRatePrior.c:dcc2" name="distribution">
#            <parameter id="ucldMean.c:dcc2" name="x">4.3E-4</parameter>
#            <Uniform id="Uniform.4" lower="4.3E-6" name="distr" upper="0.043"/>
#        </prior>
#        <prior id="ucldStdevPrior.c:dcc2" name="distribution">
#            <parameter id="ucldStdev.c:dcc2" lower="0.0" name="x">0.1</parameter>
#            <Gamma id="Gamma.0" name="distr">
#                <parameter estimate="false" id="RealParameter.4" name="alpha">0.5396</parameter>
#                <parameter estimate="false" id="RealParameter.5" name="beta">0.3819</parameter>
#            </Gamma>
#        </prior>
#    </distribution>
#    <distribution id="likelihood" spec="beast.core.util.CompoundDistribution" useThreads="true">
#        <distribution data="@dcc2" id="treeLikelihood.dcc2" spec="beast.evolution.likelihood.ThreadedTreeLikelihood" tree="@Tree.t:dcc2">
#            <siteModel id="SiteModel.s:dcc2" spec="beast.evolution.sitemodel.SiteModel">
#                <parameter estimate="false" id="mutationRate.s:dcc2" name="mutationRate">1.0</parameter>
#                <parameter estimate="false" id="gammaShape.s:dcc2" name="shape">1.0</parameter>
#                <parameter estimate="false" id="proportionInvariant.s:dcc2" lower="0.0" name="proportionInvariant" upper="1.0">0.0</parameter>
#                <substModel id="hky.s:dcc2" kappa="@kappa.s:dcc2" spec="beast.evolution.substitutionmodel.HKY">
#                    <frequencies id="estimatedFreqs.s:dcc2" spec="beast.evolution.substitutionmodel.Frequencies">
#                        <parameter dimension="4" id="freqParameter.s:dcc2" lower="0.0" name="frequencies" upper="1.0">0.25</parameter>
#                    </frequencies>
#                </substModel>
#            </siteModel>
#            <branchRateModel clock.rate="@ucldMean.c:dcc2" id="RelaxedClock.c:dcc2" spec="beast.evolution.branchratemodel.UCRelaxedClockModel" tree="@Tree.t:dcc2">
#                <LogNormal S="@ucldStdev.c:dcc2" id="LogNormalDistributionModel.c:dcc2" meanInRealSpace="true" name="distr">
#                    <parameter estimate="false" id="RealParameter.3" lower="0.0" name="M" upper="1.0">1.0</parameter>
#                </LogNormal>
#                <rateCategories dimension="154" id="rateCategories.c:dcc2" spec="beast.core.parameter.IntegerParameter">1</rateCategories>
#            </branchRateModel>
#        </distribution>
#    </distribution>
#</input>
#
Sample	posterior	likelihood	prior	treeLikelihood	TreeHeight	kappa	ucldMean	ucldStdev	rate.mean	rate.variance	rate.coefficientOfVariation	BayesianSkyline	bPopSizes.1	bPopSizes.2	bPopSizes.3	bPopSizes.4	bPopSizes.5	bGroupSizes.1	bGroupSizes.2	bGroupSizes.3	bGroupSizes.4	bGroupSizes.5	freqParameter.1	freqParameter.2	freqParameter.3	freqParameter.4	
0	-9763.73084037974	-9263.59742480445	-500.1334155752897	-9263.59742480445	59.74098579351667	3.2026386910697298	7.722114205019428E-4	0.4376009056628577	7.44598512058637E-4	1.43984090256762E-7	0.481639254008642	-466.6166087038857	1558.92101412799	1946.9100575578116	132.2636637381748	68.61510318405874	25.946616964543715	1	12	37	19	8	0.18648481329526537	0.3368520558409849	0.3183309201549272	0.15833221070882153	
100000	-9741.433145352801	-9261.658283041454	-479.77486231134793	-9261.658283041454	51.284880785739354	3.7461801297997663	7.891351422126264E-4	0.4516280846016332	7.984296079983199E-4	1.742549963430477E-7	0.4889335262636603	-445.52220267772344	478.3374877704217	1553.8019829634395	145.51232639199335	153.58706287469462	1.0700363181588155	5	11	23	30	8	0.19127362188718428	0.33081874947984696	0.3022702054115543	0.17563742322141337	
200000	-9786.321386513853	-9286.066861097372	-500.25452541648133	-9286.066861097372	65.61840923813435	3.72502090117229	7.494064309090818E-4	0.39243597256469614	8.108375629292916E-4	9.457734795551029E-8	0.39412800393464154	-469.7463165357953	1232.1007419057967	181.97623391917338	131.97532753208344	94.91105898230255	11.924295177892485	13	41	4	12	7	0.20110484688600674	0.3149682428634014	0.32137294052298615	0.1625539697276046	
300000	-9743.813818625149	-9262.580778014752	-481.23304061039664	-9262.580778014752	50.19402682388408	3.734950585472118	8.832894299508268E-4	0.4801328064276819	9.241435925580214E-4	1.938018283493351E-7	0.47581722538294646	-451.4633305690177	1022.0839909069058	80.96612132354315	66.0477261682218	99.5208737702794	7.979401451380567	19	2	26	24	6	0.17796739255677338	0.3492632403932711	0.3102208086587878	0.16254855839116675	
400000	-9782.837058887817	-9292.665636330466	-490.17142255735035	-9292.665636330466	51.98928849149947	3.986538093803306	8.839149431568273E-4	0.30277018639519493	8.706160445116361E-4	8.426451956556334E-8	0.33153232394578014	-460.10286071480664	2524.6576291575852	1124.6072024961495	140.67998892334208	5.730528568929587	2.436550710910238	6	10	54	6	1	0.18087736435939722	0.3194609279662465	0.3399544470389455	0.15970726063540977	
500000	-9769.287019390378	-9265.54807177324	-503.7389476171377	-9265.54807177324	72.4246155107286	3.8173451656451425	8.49736751072476E-4	0.40569121368178246	8.166520221146112E-4	1.226956980831805E-7	0.4301810463765487	-472.2986494267271	1436.4579350214026	184.25959682088515	149.83291691592603	104.78785380105307	40.24969150889785	16	1	46	3	11	0.18877821043166598	0.33874413964950223	0.3090214168433537	0.1634562330754771	
600000	-9757.803379594388	-9268.006682504883	-489.79669708950416	-9268.006682504883	57.99569101152982	3.9467054025397337	8.383472394443875E-4	0.39306276756980557	8.177900575654799E-4	1.5584219954706465E-7	0.45295943843097525	-458.9903803893151	1052.0127053860633	86.86863144396796	86.58051895324866	153.319564693315	13.844363231623568	20	8	40	1	8	0.18959852766261653	0.3255033152102771	0.3071273329648646	0.17777082416224071	
700000	-9790.079216854901	-9278.052431071428	-512.0267857834741	-9278.052431071428	64.30614705815873	4.113423100528587	7.032123651767444E-4	0.3267438926315896	6.603472869444191E-4	4.695968978353257E-8	0.3289108146826149	-479.66696796649245	1994.2309718466897	169.72085217074795	225.50705836381943	82.0879828322268	52.66781465000001	13	19	22	9	14	0.2002855843163561	0.3387137881239244	0.29377470873740674	0.1672259188223118	
800000	-9766.207854885903	-9266.593628364073	-499.6142265218299	-9266.593628364073	54.90180737134906	3.9653118353560686	8.307866978749896E-4	0.37965283420808144	8.083775550722081E-4	9.248287490904677E-8	0.3834195649662265	-468.7475438551721	1045.6252729427688	649.7183965603646	88.42854016459955	68.15336816585783	20.957776093421355	23	2	24	20	8	0.17987776762903573	0.3385788066577646	0.3117852363565279	0.16975818935667072	
900000	-9797.877034420337	-9280.861974847261	-517.0150595730748	-9280.861974847261	85.03849534788931	3.6485576873114236	6.08040255881949E-4	0.36647843737367075	6.381851724286857E-4	5.363685390848478E-8	0.372422999860643	-486.80386639413683	1726.7041275830156	276.28676508050836	143.75497134955097	12.794462257347945	20.490721336396717	10	33	26	2	6	0.19133138857057475	0.3509952586093074	0.2959611098314904	0.16171224298862635	
1000000	-9810.030004190612	-9256.486673062744	-553.543331127868	-9256.486673062744	118.09969209690526	3.6096100270622853	4.1678903780638035E-4	0.4711164583167611	4.5071238615542684E-4	4.716217462873222E-8	0.5092134785033765	-521.5029889208115	2133.8083271813525	304.73190495565336	239.82519971054472	49.88458266288288	14.535761845594463	18	6	37	9	7	0.17376810764010495	0.34082880607684907	0.30618478236689045	0.17921830391615434	
1100000	-9786.486044283487	-9258.693947703228	-527.7920965802577	-9258.693947703228	84.55604908480174	3.8804386205955863	6.090438303976679E-4	0.43826347136983407	6.178153897267687E-4	7.623581952710021E-8	0.4484671750804194	-494.854788916518	1463.4658844184935	192.70309904310724	218.87836642353693	185.60745508593791	43.20507117472212	12	25	7	27	6	0.18673309397258875	0.33398611041896054	0.3136187988862416	0.16566199672220797	
1200000	-9803.168088836384	-9263.305169292986	-539.8629195433984	-9263.305169292986	77.5154330643523	3.639907696071271	5.825664519736991E-4	0.4237209931450796	5.99705722591371E-4	6.880259633788113E-8	0.427622432779141	-506.8820225468047	1029.7950861181494	669.493722333723	134.54980883836598	194.8856356425249	23.1024731644076	24	1	27	17	8	0.19530381944750688	0.3251653578732185	0.2970761424175498	0.18245468026172362	
1300000	-9759.420898785007	-9251.965936565726	-507.4549622192799	-9251.965936565726	64.60601865314138	3.6672638392261487	7.773699872664451E-4	0.42842036340060535	7.018899114283308E-4	1.0016038079178315E-7	0.4383210714212678	-475.5835594609529	991.6401446059036	193.80780061360733	145.97278782571095	213.82992344424298	2.076094436476711	16	19	30	5	7	0.18675878963560535	0.3382667121085774	0.3083121136471035	0.16666238460871258	
1400000	-9754.24815276741	-9272.8202175467	-481.4279352207107	-9272.8202175467	56.32473934260948	3.7068952461593345	8.012812550948001E-4	0.38196440602641957	8.043236284324341E-4	8.905701061203963E-8	0.3670233951743582	-448.83988210538786	1082.091107828084	1237.458178532069	62.30254346827677	102.26607079541135	2.7212894957506926	4	12	7	51	3	0.18246655087791389	0.33526662928523376	0.31558675180828344	0.16668006802856766	
1500000	-9793.542633904295	-9256.4603053044	-537.082328599895	-9256.4603053044	92.09098437686511	3.7117076200886423	4.786651610198756E-4	0.4917788368240536	4.546654100174973E-4	5.964916613405412E-8	0.5193421140419515	-502.985234309126	2381.3408164174903	230.73170522385598	222.41667087109855	211.15172344974607	12.635742996509274	17	21	19	12	8	0.18696569270832603	0.33292081792113204	0.3158666491358366	0.164246840234704	
1600000	-9769.809747771305	-9256.06262184239	-513.7471259289165	-9256.06262184239	70.50520004544747	3.3734941981185336	6.351335425545377E-4	0.4359869192496052	6.329975303620385E-4	8.031180253856796E-8	0.4365166257398655	-485.02100421695104	1706.684323194034	208.42150610097474	135.5035449935373	13.807444923605996	1.7805225999941543	17	41	11	3	5	0.18753796691557834	0.33680998236780263	0.3017663876008149	0.17388566311580284	
1700000	-9840.477155919658	-9256.004852598615	-584.472303321043	-9256.004852598615	149.0477310702399	3.942823514151928	2.7974236135517655E-4	0.4352758828955441	3.0322221867736004E-4	1.7440263529784563E-8	0.44032491725271905	-546.65529972247	7325.331803084935	526.8550187350334	534.7030037464488	277.28389499478175	25.634655116872842	6	37	6	20	8	0.19252551112362268	0.3339506740344359	0.2928583405225381	0.18066547431940205	
1800000	-9827.650088336142	-9269.381315195236	-558.2687731409065	-9269.381315195236	121.18692768945166	3.633793782062637	3.9663660135244995E-4	0.4313562158240508	4.0670801898229575E-4	2.5236117640214722E-8	0.41023679036002314	-523.6847906647653	3094.8438724269117	608.3563596724823	144.7004898442466	189.30776223841235	19.602021695810386	11	29	8	23	6	0.18514436227822598	0.3547925075114555	0.2943114331647484	0.16575169704556889	
1900000	-9789.887183605759	-9273.404319131112	-516.4828644746474	-9273.404319131112	82.00184523863136	3.1644381547626357	6.450553465131721E-4	0.3391616607615534	6.548106804407809E-4	5.127188623908699E-8	0.34992864408803814	-482.88994589258044	1953.811503775236	93.49980306271527	325.42280278468644	107.673778948357	5.652777983273515	14	11	25	19	8	0.18868517026387233	0.3245801642036446	0.3102300327588195	0.17650463277366232	
2000000	-9762.154988572522	-9269.035242970347	-493.1197456021755	-9269.035242970347	60.55841523799226	3.527060228808064	7.996782256138295E-4	0.4919812261304225	7.44975383515225E-4	1.3243231016443153E-7	0.4626081396315453	-456.5102673358314	591.805637252298	1617.5336452926788	2021.7454046409637	94.28084651589332	4.577171356870144	4	6	6	55	6	0.17180603900620126	0.3322966572229337	0.31230968780309726	0.18358761596776665	
2100000	-9752.219478911167	-9254.14882639385	-498.07065251731797	-9254.14882639385	51.047856144393464	4.141265904437782	8.597765787333365E-4	0.41352530068681537	7.845968960028215E-4	1.9472591653905572E-7	0.5146810358253048	-462.0295217158327	1666.5143257617867	1016.3536748410659	1399.526401772942	124.48139327175431	0.9965233310770851	6	5	9	52	5	0.18651098548482187	0.32641930758810844	0.3085120266613395	0.17855768026572896	
2200000	-9768.944190658256	-9267.553075226517	-501.3911154317394	-9267.553075226517	67.01053283420175	3.964351798101787	6.639977118588525E-4	0.3489490520265979	6.666148150893787E-4	6.778973028938056E-8	0.3866016291756603	-466.6868885166538	1551.522816421692	2742.074032574123	139.4732877736765	101.93137266814239	15.935426581275864	2	9	1	60	5	0.17602651034354183	0.3532855082690419	0.29980872063144964	0.17087926075596527	
2300000	-9779.58650857649	-9250.60026142246	-528.9862471540313	-9250.60026142246	87.87755715938896	3.9555050570556043	5.395371490755481E-4	0.3850386609759822	5.24126857262633E-4	4.23033780079763E-8	0.385607061564517	-497.7817297018393	1594.4665510162981	118.85331571471077	130.7005815936017	107.80830355041854	17.512190710755046	18	4	28	21	6	0.19304097296845033	0.31911361440546454	0.31045450913227013	0.17739090349381362	
2400000	-9777.901094337569	-9275.02303854805	-502.8780557895182	-9275.02303854805	53.62081509878624	3.469150348173618	7.952931745820383E-4	0.33503053992218784	7.732477537056416E-4	7.48926825196578E-8	0.34388269558292217	-470.78988218624755	1391.8695943303978	563.5061025283236	128.19980634256112	146.66064316821976	7.045039579133416	17	2	46	4	8	0.18445890195235354	0.3250793889987551	0.3068484114748454	0.1836132975740445	
2500000	-9774.224705121398	-9270.222429521471	-504.0022755999278	-9270.222429521471	71.7206312046743	3.8379103515865363	7.345852744031421E-4	0.5591220426432613	6.732104153851172E-4	1.467896352404131E-7	0.5544442365045953	-471.87736459025854	1301.5002113809383	64.17298875276906	152.1700953475798	116.0095296580892	12.236873203061316	12	14	42	2	7	0.16893891320998067	0.3435752341881648	0.3084646301561619	0.1790212224456911	
2600000	-9828.375539263017	-9273.063182664557	-555.3123565984614	-9273.063182664557	105.86730099224383	3.671074834207662	4.5960153218830825E-4	0.3523667232471271	4.7549707385136975E-4	2.7697032919588814E-8	0.35486136007068164	-523.3982712283827	3290.070370112845	427.4028964690471	170.9891995313063	11.051990190163927	19.607078029890552	17	31	22	2	5	0.19149842632263558	0.3476923444927393	0.29090435412668	0.16990487505794377	
2700000	-9767.532778949379	-9254.556462357274	-512.9763165921055	-9254.556462357274	72.66804906613197	3.5026021451954747	6.305345224319984E-4	0.3568960850015916	6.273944062247051E-4	4.575304380812432E-8	0.3384670645615639	-482.75359342475105	1999.2679406522127	134.0338477369785	215.4695721307683	8.518199071807853	10.101008326610637	14	19	36	4	4	0.18216170114094501	0.3241968134361238	0.31853985431527826	0.1751016311076515	
2800000	-9740.165681514185	-9267.10332995722	-473.0623515569667	-9267.10332995722	57.650777230153224	3.80171817254468	7.736754899149819E-4	0.33160060947420217	7.235444825665567E-4	8.415851512000312E-8	0.378118216837887	-439.889430505755	2105.4417300406653	231.69106098655757	48.04882863819152	163.92256445124636	2.6974003903221435	11	8	20	31	7	0.1884385700123884	0.34807905446334647	0.3024652080822532	0.16101716744201047	
2900000	-9770.615843953505	-9258.61980931387	-511.99603463963416	-9258.61980931387	71.81223717792301	3.6311472172326815	5.781805856357163E-4	0.4189746735224821	5.946873940788226E-4	6.317704593465885E-8	0.41788922295912323	-477.777020185737	1631.945739497768	434.67601859994215	57.34414117379251	204.5752462365281	5.383088024316406	11	31	22	5	8	0.20729100616490795	0.33470872151643144	0.29283083339705335	0.16516943892160585	
3000000	-9809.97357950059	-9277.65241238299	-532.3211671176005	-9277.65241238299	72.31261905930819	3.9773803867443407	5.579063023426322E-4	0.3689920718710466	5.497605128900324E-4	5.608758782513495E-8	0.4145002177470727	-501.41307300589403	1487.0100809073251	740.6914613533476	192.5150929363465	26.387591219172418	9.36256297138937	19	4	47	4	3	0.1763606528387178	0.32810735062074414	0.31653537163851714	0.17899662490201956	
3100000	-9790.864194755106	-9255.99039071847	-534.8738040366356	-9255.99039071847	118.45952292167983	4.065034349482739	5.652173348343544E-4	0.5447892047974585	5.327361629237144E-4	8.34518191800319E-8	0.5154091672095579	-501.08663570365917	2823.9003904340702	225.57807075260115	134.46156574909799	147.87527469009876	33.704482565188826	11	36	13	10	7	0.18344864352472606	0.34557763051818796	0.3058279553380516	0.16514577061903293	
3200000	-9775.696234110625	-9272.893297574004	-502.8029365366202	-9272.893297574004	69.89735005332027	3.9801990918033017	7.615788948149606E-4	0.37249282951247387	7.368837901918445E-4	9.919086957978372E-8	0.4055285969620984	-470.56317968106646	1863.1799205961117	862.8220754766819	133.62950285431705	75.09292146914788	7.724252659672908	10	5	28	29	5	0.18330562607314246	0.3358918585596442	0.30313851964361355	0.1776639957235984	
3300000	-9766.622824909182	-9272.722778369336	-493.90004653984636	-9272.722778369336	53.60574352132948	3.8888760734055126	7.91488999381258E-4	0.4653472760951175	7.752112057405224E-4	1.5932904170308687E-7	0.5046665465121415	-460.56410036373217	355.09682882810966	796.7993831002576	740.7695335751862	112.50682737163046	1.6435609677368657	3	12	6	50	6	0.18866128527305528	0.33959273510657084	0.29341617853950813	0.17832980108086433	
3400000	-9820.240190341367	-9281.81728084996	-538.4229094914064	-9281.81728084996	82.82838055879307	3.6040069973356426	5.326904142372133E-4	0.4734749803689397	5.377984907488501E-4	5.415140572464581E-8	0.4351799985014581	-507.495212737057	1769.3871190144641	508.0710400665153	132.24438382395942	19.606469454661646	19.73787109266055	20	19	30	1	7	0.17667826243147786	0.3268441260072233	0.3346066854902599	0.16187092607103742	
3500000	-9779.178394228686	-9272.437018210603	-506.7413760180834	-9272.437018210603	55.801522090733435	3.6012483856779203	6.31116914447932E-4	0.4524668823083695	6.641968515177633E-4	1.1299365730064463E-7	0.5096910158555036	-469.4066792502261	1846.5266377111582	4757.5663026158545	340.28192160390864	125.74195613250765	5.400392036797758	14	1	10	45	7	0.19056215912343186	0.325808870702768	0.31044964619125964	0.17317932398253905	
3600000	-9778.616732622777	-9274.285061605577	-504.3316710172002	-9274.285061605577	64.0535749733095	3.576673882976556	6.685914373108645E-4	0.3062476524381546	7.089860475085832E-4	6.102091743086469E-8	0.35851209465163597	-474.09543930936877	941.3356304085135	250.04285059557344	128.91496353364806	118.29696828894416	18.794100536172635	16	9	44	2	6	0.180993331164814	0.3331373492115887	0.312338828190164	0.17353049143343174	
3700000	-9783.1874330538	-9272.788709561608	-510.3987234921913	-9272.788709561608	79.15358276406992	3.68316829117533	6.122802737263658E-4	0.3519171903941757	6.157605664589712E-4	6.292156140380859E-8	0.40404052324376166	-477.9427834725407	1866.6897367137253	492.9736140191498	178.30109812564734	123.65370645727658	15.222087889570986	15	2	5	48	7	0.17736242459049525	0.3416460790352346	0.3080410059267046	0.17295049044756403	
3800000	-9760.206545672336	-9257.655600433623	-502.55094523871264	-9257.655600433623	57.18003424949582	3.6533409821768865	7.794930166167851E-4	0.48015209891551147	7.712980656348892E-4	1.0870698403585773E-7	0.42163813639422576	-469.35261448064955	950.6697766674716	1220.527713013485	151.7899448853915	124.98688008955934	9.645633778125609	8	9	12	41	7	0.18627256118001723	0.3397391234612727	0.3202298777789802	0.15375843757972837	
3900000	-9771.631799092002	-9278.246982922343	-493.3848161696592	-9278.246982922343	60.96224816974337	3.7154681426147422	7.281141096326509E-4	0.4081927977044689	6.840426861812865E-4	1.0851823551933538E-7	0.46809456229794116	-461.71516873670635	2265.228153662771	1986.3800036862654	116.73989188459939	9.227713232001284	6.029753673136024	5	8	57	5	2	0.19052208396735984	0.33019009753100936	0.3105692046040224	0.16871861389760687	
4000000	-9763.706999295135	-9255.391590605317	-508.31540868981705	-9255.391590605317	68.60688440822365	3.69931756895615	6.086522764102099E-4	0.5009155990136516	5.720016775777661E-4	1.0716977005038106E-7	0.5464200546343216	-474.8883139891097	1900.9481170107422	195.13710019450588	101.92232162214272	215.80500860084976	1.3081641457754853	17	8	39	7	6	0.1741241765412889	0.33163801650615354	0.3186220795157546	0.17561572743680132	
4100000	-9776.297941300927	-9276.067508716562	-500.2304325843657	-9276.067508716562	65.43724264022276	3.3524220432269343	9.176300303701668E-4	0.3541075729936095	8.394777838827375E-4	9.325318090481343E-8	0.35054314251535534	-470.31209064143127	1001.9032988417555	141.3374730367523	129.11609800682456	96.65934117410352	25.654718614074238	19	38	3	9	8	0.1774992682056732	0.3479851444247998	0.29645131960935156	0.1780642677601738	
4200000	-9717.30372954067	-9255.71132800922	-461.5924015314505	-9255.71132800922	49.02657679965706	3.5898474864765455	9.137113263281796E-4	0.4777294110707431	8.422361715298665E-4	1.961924179485135E-7	0.49089069715922773	-427.5566722034339	1235.449662914596	70.51319082130146	227.09939880317552	252.6406208175109	1.5096860769039244	14	50	3	3	7	0.19003463635271886	0.3271054891227272	0.3112825488913428	0.1715773256332094	
4300000	-9723.292947327976	-9263.047178278612	-460.24576904936566	-9263.047178278612	47.20698482553185	3.555921547896614	9.132083126244387E-4	0.36764889017120006	9.743148116762875E-4	1.908123335158936E-7	0.42352702804552017	-428.93414846479175	874.7083611842243	62.708539966697515	59.25118360611293	203.310661417335	2.623956006826818	26	8	32	3	8	0.18469806507275843	0.34564441914756006	0.29420012693608705	0.17545738884359277	
4400000	-9786.11984727114	-9258.873153903598	-527.2466933675425	-9258.873153903598	66.67231559146505	3.8849485551455367	6.625470610324252E-4	0.5415163982090472	6.06934558503889E-4	8.808076718338247E-8	0.4759463715151346	-491.64435088785564	1107.4823905835322	1412.348696845758	705.8437216938488	171.12888043782365	17.548844629247245	6	13	3	47	8	0.19001622539568153	0.3337966881443071	0.31270530979746136	0.16348177666254826	
4500000	-9752.759094374678	-9259.598453283972	-493.16064109070567	-9259.598453283972	52.81965905008465	3.6994674631946807	8.633132881647575E-4	0.4359205670173808	7.63830017423988E-4	1.4671950137261442E-7	0.47772536191697307	-459.5295846164757	1229.368844690902	2126.7290992627723	146.55783265507142	75.40987104884839	3.3456486084918096	2	7	33	30	5	0.19083853064044282	0.3317644699151389	0.3083673700959647	0.1690296293484518	
4600000	-9775.087800067786	-9280.432488392475	-494.6553116753106	-9280.432488392475	73.17558337439088	4.034223428626211	7.721315820470894E-4	0.3810118330239972	7.486987649235334E-4	1.0371007807709508E-7	0.407913807978736	-463.03634482529225	332.55112179493983	1228.3848967451645	108.7410649388992	44.79562805913204	10.487018256374455	4	15	51	2	5	0.19611010774663581	0.32252908193018354	0.3040762143224329	0.17728459600074595	
4700000	-9767.655902383765	-9263.549343961346	-504.1065584224195	-9263.549343961346	61.26773507859031	3.9858662788329067	6.563145658758588E-4	0.4033913311433537	6.754755134917194E-4	7.222979995116371E-8	0.407322460820814	-472.2243672315134	2098.013741888072	149.93938911386388	181.8838054412279	88.88745603216576	6.066274861022508	15	32	6	16	8	0.18213012517414806	0.3553764857842004	0.29801735318180184	0.16447603585984777	
4800000	-9747.413406918045	-9266.489457130632	-480.92394978741396	-9266.489457130632	53.45459251324889	3.59058557737592	8.886149605871045E-4	0.3519930870416197	8.602565009972254E-4	8.505293794506069E-8	0.3432381659079034	-449.1963213829529	244.85384109541218	1398.7621772571779	78.94788916251261	17.126526337782014	9.747337096231812	4	13	52	1	7	0.19451654787993544	0.30898949294028466	0.3179975877513755	0.1784963714284024	
4900000	-9782.090979832838	-9276.647203867391	-505.4437759654474	-9276.647203867391	56.68689822386105	3.6641784154724717	7.320958977482741E-4	0.37208483033507234	7.483937336325338E-4	7.159235561677866E-8	0.37390016357776246	-471.0762963388708	1071.212616361242	2235.907796682574	89.28539916423945	124.62605910285744	5.136783173558035	8	12	31	19	7	0.18198070054639	0.3447748040030848	0.3185724042357804	0.15467209121474287	
5000000	-9768.054860848339	-9263.207047719905	-504.8478131284332	-9263.207047719905	69.09850419341876	3.8033799032958115	7.913511144808637E-4	0.37325909150507536	7.90101953728041E-4	7.956831049524484E-8	0.35812902100738325	-470.12045464921056	1486.0253295203108	1134.0479038816302	914.3279919711422	89.74635902018193	20.945743405639362	13	3	5	52	4	0.19266684772958592	0.3315574461900291	0.29893907687301163	0.17683662920737145	
5100000	-9746.596031936013	-9268.615520407076	-477.98051152893674	-9268.615520407076	66.36750996115303	4.00477377989584	7.712074462274109E-4	0.34574400082490747	7.26114116587957E-4	7.255295045180979E-8	0.35373433714016866	-446.4528519633585	1027.9164527119146	34.13753269589876	128.28279073646826	112.78904582217683	5.691243097574052	18	22	29	2	6	0.18466433179273062	0.33903646897301953	0.31954794912588097	0.156751250108367	
5200000	-9780.035508853114	-9284.727126443055	-495.30838241005955	-9284.727126443055	69.27215899428693	3.704661876297929	7.410272408956959E-4	0.4155204473159755	7.494895964767653E-4	1.018476355563716E-7	0.42534337410802714	-453.4896307327768	478.62547062337694	3604.1804294860635	2881.174548579701	115.63673614869694	23.423839902628178	5	4	3	57	8	0.2018151160451501	0.3278183141854859	0.29766657589425405	0.17269999387510807	
5300000	-9813.293172522055	-9274.284897254465	-539.0082752675903	-9274.284897254465	104.10218963647678	3.6146645366078527	4.6040755946495144E-4	0.37611576678745523	4.7050999043141774E-4	3.948552968392101E-8	0.418818252918992	-504.8735303896666	2319.2801798073524	516.8284792925607	243.56303512839733	220.41240099036185	17.43797453960016	15	7	27	19	9	0.179056236923079	0.3264780046338359	0.31002091483954364	0.18444484360353974	
5400000	-9777.76102553988	-9277.08782563315	-500.6731999067282	-9277.08782563315	71.26918508812298	3.741097234414881	7.835503892271838E-4	0.32396662840532525	7.861390556832625E-4	6.63978332234222E-8	0.3315435834871546	-467.91322542861906	1726.9169524593788	1042.935566869491	99.0005204996584	109.55104241087982	16.35935782562656	1	19	19	33	5	0.18863139119987157	0.3445571593182843	0.2903058034489688	0.17650564603287364	
5500000	-9741.113585924722	-9261.88386543027	-479.22972049445247	-9261.88386543027	47.99531441821162	3.91341434254577	9.970268574029848E-4	0.432770405675481	9.538676643746912E-4	1.803494507578023E-7	0.4340801560081489	-447.17005059898065	835.9216295483052	739.0595074104051	21.900108473887187	73.34409597113823	16.42586591926746	3	19	9	39	7	0.19179138816877778	0.3367583523874364	0.3021405016266266	0.16930975781715754	
5600000	-9760.559497975819	-9263.837017573613	-496.7224804022056	-9263.837017573613	71.82384243210348	3.860245879050872	6.76016074898505E-4	0.46080406394903933	7.119502262557785E-4	9.985231459192645E-8	0.46950816246829236	-465.3766248505769	2539.9968093404786	879.8294703623018	116.73779430283415	9.513065652508653	10.45308060989321	7	15	46	8	1	0.17490452652787217	0.33719820849818627	0.3097450008090809	0.178152264164859	
5700000	-9772.854185017999	-9264.142017277163	-508.7121677408359	-9264.142017277163	110.0319879837927	3.8736251677508733	6.575802389935094E-4	0.6349330738552101	6.038760198514774E-4	1.5556701054207942E-7	0.6152397187523028	-472.99903453180264	1343.9463296565386	2620.5644378493057	217.36173179019002	86.76663317148802	29.184033162300622	5	6	31	23	12	0.1752052301808199	0.35625076142594886	0.3027994377848375	0.1657445706083922	
5800000	-9738.809669136872	-9260.479578269147	-478.33009086772387	-9260.479578269147	60.5709077860031	3.786119725039701	8.80920318404882E-4	0.4186869116080529	8.670691321546278E-4	1.6200967421541026E-7	0.4450551543399267	-449.2006486087247	1675.7105558615706	96.85090450766712	50.17865000991173	52.09499178267394	9.859059757259113	17	33	13	8	6	0.19674199900990788	0.34153114332086265	0.3004645781710965	0.16126227949813135	
5900000	-9743.953415980268	-9263.245855162038	-480.7075608182291	-9263.245855162038	55.50956605961187	3.8721011330339947	9.165575234157195E-4	0.4467595160821757	8.866056865319293E-4	1.3220854948481765E-7	0.4225326820795229	-449.61699244759126	562.7279392876802	787.0705294895768	120.13188255095677	84.20244270143601	9.731742187004961	12	7	4	46	8	0.17560995475281746	0.3322275650239253	0.3170756010653246	0.17508687915793109	
6000000	-9768.46638825221	-9261.859449286594	-506.6069389656167	-9261.859449286594	81.28289805776414	4.1545935502131375	7.024925488398577E-4	0.45242426819471504	6.620149917196367E-4	1.209256062910778E-7	0.4952245427037903	-470.7728751658045	3015.7362403961765	4306.363687631747	207.93974420403174	45.96335119388291	14.018720933024087	3	9	39	19	7	0.18563694073380577	0.34746865906164637	0.29818949076653517	0.16870490943801122	
6100000	-9741.07301601629	-9260.367494027314	-480.70552198897605	-9260.367494027314	49.1052291009959	3.906272114048609	9.230048208890107E-4	0.36578829489878373	8.95044532293354E-4	1.0651389140910699E-7	0.37016394861164914	-445.6015911159413	1908.604417896518	1847.9163256274483	64.13170270756787	135.61296278352845	55.85149616078765	13	5	29	13	17	0.1832481377353319	0.32701914002929694	0.31255531000472286	0.17717741223064684	
6200000	-9753.043001954155	-9279.478236528294	-473.5647654258607	-9279.478236528294	47.751132740273285	3.7847016124122765	9.421949265186533E-4	0.417011826457158	9.085427926228499E-4	1.5811986067003182E-7	0.4288298958578885	-447.74528814150256	678.0081442950487	98.15283038738836	62.564919541674136	13.519308421564766	5.765115815244711	15	42	11	3	6	0.17920332435220468	0.3519842405651495	0.30578339197422855	0.1630290431084158	
6300000	-9772.601371314564	-9261.290107624647	-511.3112636899172	-9261.290107624647	74.34717932617252	3.8061892840100406	7.63279550603519E-4	0.35425038502735606	6.98314015391838E-4	1.0454959610004919E-7	0.4341129862111149	-477.17487663850824	1330.5993686852394	1673.0979418324803	82.40316036864765	135.33625108888754	35.42349027636538	13	2	6	48	8	0.1905047705202979	0.33553854251783044	0.29840345747757263	0.17555322948429747	
6400000	-9813.969853254173	-9266.275434872923	-547.6944183812509	-9266.275434872923	105.64721115921321	3.5403183825065665	5.178225335251125E-4	0.42328070222758746	5.215352742455256E-4	4.861059492782933E-8	0.41882976601785543	-512.9224830943975	579.9693581359829	1506.8193979827258	352.1271882766369	203.8525143345474	33.1690409695913	2	12	34	24	5	0.1774104664669491	0.35918497033976254	0.29708562323917515	0.16631893995411148	
6500000	-9777.221203762261	-9268.892408407492	-508.32879535476974	-9268.892408407492	71.90137071257047	3.7180685852206232	5.553628607796867E-4	0.46879000643515845	5.536241167792563E-4	5.8072052807019E-8	0.44137183279797887	-477.0915380319931	1863.3799169691622	1668.5892179662278	144.49075417303803	6.303405661728928	4.53592649840914	9	6	54	3	5	0.17122179663534545	0.33502020089431733	0.31628147205030066	0.17747653042003475	
6600000	-9764.520380878674	-9255.83461902665	-508.6857618520241	-9255.83461902665	74.75205477823285	3.983168790670418	6.668959244179852E-4	0.41118615477059284	6.140476541614051E-4	9.678389930325207E-8	0.47109540843662817	-476.5776655420207	2011.683464106261	156.288003160347	93.49312620378136	142.3016968707818	11.171811466301737	17	30	16	6	8	0.18560809897326155	0.3526027658546049	0.29136521038373364	0.17042392478839805	
6700000	-9800.999883925631	-9279.868127077083	-521.1317568485478	-9279.868127077083	68.11653721562566	3.305064166247167	5.643108407380894E-4	0.34593153079616196	5.7015855516623E-4	3.520303730810842E-8	0.3191713317660656	-489.66214104332016	1427.2064529326187	486.2425476989079	134.28141250116033	107.96508375492373	16.65203695578102	14	16	12	28	7	0.17535991300896758	0.33983725592316233	0.31348651011394096	0.17131632095392732	
6800000	-9796.480281069114	-9250.423034391673	-546.0572466774415	-9250.423034391673	86.24337909201641	3.902598399178058	4.324401753727161E-4	0.4905315405394907	3.9900878167097666E-4	4.9164279164443614E-8	0.5318124072624332	-510.21025881036974	3382.9264042847094	362.7526332159646	390.22126483174037	257.62033293533716	1.1820029154457667	15	5	6	44	7	0.18103554317012524	0.326056210448775	0.3164003743461195	0.17650787203497856	
6900000	-9755.256789509542	-9255.449322116458	-499.80746739308375	-9255.449322116458	69.69082153309603	3.590678625717935	7.206053436328868E-4	0.5068493211101218	6.759596346122023E-4	1.5043889303507695E-7	0.5360338980903806	-467.69614401622744	1399.8828283368543	145.8600008285764	88.10574734020128	174.14196889225838	4.4331199718408945	17	19	15	20	6	0.18529598209224368	0.34080162098736083	0.30315366505443647	0.17074873186595735	
7000000	-9767.527665038628	-9262.855876847116	-504.67178819151246	-9262.855876847116	67.19039724714246	3.518776989822892	5.38358039259654E-4	0.40107459561667974	5.774426450945827E-4	4.862403143743268E-8	0.3969935494807596	-469.1206565787387	1577.6327307865731	2477.777521004341	184.86291939085095	188.38528297381598	0.5613218125872848	4	8	57	1	7	0.18322929014218145	0.3440909746548384	0.2895069034001533	0.18317283180282518	
7100000	-9816.42847733954	-9280.638427387796	-535.7900499517436	-9280.638427387796	82.00920958761283	3.9369786633872113	4.938573436247306E-4	0.40177242063688384	4.8394710214405307E-4	4.5937817450279454E-8	0.4380705435807475	-502.8147235307927	1646.7945019659187	142.92214075701713	125.03595795716775	234.04967090574414	14.362292954810325	25	9	6	29	8	0.17902998483148316	0.3362081154664588	0.3122939805608561	0.17246791914120027	
7200000	-9765.658155187819	-9264.80848149062	-500.84967369719857	-9264.80848149062	62.06572040858803	3.930138022908816	7.778307826072925E-4	0.4711508734818981	6.992109719960397E-4	1.3721060663105214E-7	0.5093931030018821	-472.2666164980017	1354.266572605082	201.19836527326652	132.6423722089966	6.001264973937827	6.3032915391409565	15	2	54	3	3	0.16814180828712286	0.3429985445564402	0.31377658586992974	0.1750830612865056	
7300000	-9802.511611921442	-9262.894999274056	-539.6166126473846	-9262.894999274056	90.36293121624375	3.9841304872658148	6.175777488891036E-4	0.4491379698096967	5.845871714474423E-4	6.197913995969287E-8	0.42457200684584256	-508.0427818713364	852.7002645013483	280.3856166354481	316.79768480059994	68.63908774399505	38.94648148393804	20	1	26	26	4	0.1780664277243593	0.338592705724187	0.305993625142698	0.17734724140875419	
7400000	-9798.263464702697	-9263.961323688107	-534.3021410145908	-9263.961323688107	84.31120103331304	3.893346724317133	5.493909010719812E-4	0.3894200496782749	5.549013405304376E-4	5.2045793045935714E-8	0.4025803059623577	-502.0835683345427	1886.7370828602072	201.65446781563662	191.7643829985067	124.71073904142419	9.476654632123935	18	12	25	17	5	0.18375176869502444	0.3381164280405097	0.3083368506496105	0.16979495261485383	
7500000	-9756.5909734373	-9265.781611970035	-490.8093614672659	-9265.781611970035	71.87627168727532	3.7769766011889723	8.519739000526416E-4	0.3798851394889874	8.413079660359003E-4	1.0259334202742487E-7	0.3714265919494644	-458.35361192935034	1158.6324714160953	98.61725921430157	117.01525738007588	258.9386825047021	16.59806804466261	16	34	15	3	9	0.18949138066699625	0.3312816688221119	0.296395756022508	0.18283119448838225	
7600000	-9772.466303263442	-9257.780410961272	-514.6858923021693	-9257.780410961272	80.48054247908092	3.6197409465225743	6.72425959469655E-4	0.38910532355892463	6.552985819888576E-4	6.178831812605886E-8	0.3770314977329639	-483.42192553733446	1787.0989857711354	1206.654182750874	149.60844026138136	17.29503912831508	9.463185498711798	2	19	48	3	5	0.19870755896986259	0.3374507974787686	0.28839741432009774	0.17544422923126948	
7700000	-9771.521304944334	-9257.445909034319	-514.0753959100151	-9257.445909034319	70.22653201080583	3.977249128853243	6.608411596813762E-4	0.42701838118631963	6.742747346686926E-4	8.514189317851633E-8	0.42331404601304773	-481.1558049086458	1499.9283930007682	265.80137085521386	197.88518806729596	196.19371335728334	20.192090282111323	10	35	15	7	10	0.18741564895113996	0.3343151935186129	0.3051692523614886	0.17309990516875692	
7800000	-9722.858175898702	-9247.626596427619	-475.23157947108353	-9247.626596427619	67.01164275820622	3.584544021329062	8.418712170276845E-4	0.4618779076785797	8.158094635429264E-4	1.2393952622289334E-7	0.42540821700244175	-443.64713393878895	1154.8400705656109	36.29973962164607	103.54643064612526	133.52811380982092	6.959743300021733	17	14	17	22	7	0.18022203058710945	0.33739191204070945	0.30513084622920134	0.17725521114297815	
7900000	-9731.797015045302	-9258.969774432033	-472.82724061326974	-9258.969774432033	49.295975755889636	3.3561414993896292	9.313568682583395E-4	0.46887534341829085	8.267190489413398E-4	2.2341309855294822E-7	0.5406765894943002	-441.6442764993767	1186.0849575744915	74.224185344913	110.90099428948959	147.0559587125494	8.6038720020067	14	17	14	22	10	0.20208652602386004	0.3405224738351769	0.2864763600731146	0.17091464006784673	
8000000	-9769.512067203757	-9262.362970061335	-507.14909714242236	-9262.362970061335	67.10873543468912	3.415389308093344	6.94506608030717E-4	0.3962543515325506	6.522530008411377E-4	6.896599393572808E-8	0.40531494950168234	-477.8854840896989	1373.2482309735915	250.92479826860577	94.14568262642635	36.338203112020906	13.673829372458203	14	30	24	3	6	0.19232868521981167	0.31506158123381167	0.3025088181454844	0.19010091540089055	
8100000	-9736.113806679905	-9244.809865164061	-491.3039415158431	-9244.809865164061	59.572498144878864	3.518038070055249	8.313586454083374E-4	0.37629369913571076	8.187951827891521E-4	8.838249216297745E-8	0.35844975349711317	-460.79946046176053	983.4285858919892	751.0963666394372	91.05659075371051	61.517320841535806	7.421094228147069	6	18	33	13	7	0.18783478443779267	0.34075561701054186	0.2995609593278827	0.17184863922378113	
8200000	-9744.935060985305	-9248.429170487962	-496.50589049734293	-9248.429170487962	65.79340420809687	3.262882252546436	7.799345270989044E-4	0.5329560413918282	7.645398774252148E-4	1.2368339994231772E-7	0.4516818467175007	-465.94314912378314	1428.18310364051	149.8178296970964	77.852141475352	91.90040537884359	6.53284991735095	15	46	5	4	7	0.1840142719031951	0.34394713566435	0.3016553990080557	0.17038319342439748	
8300000	-9807.374696393432	-9284.050860051897	-523.3238363415352	-9284.050860051897	87.52287535777032	3.4171901610650615	6.121480579099287E-4	0.45533446124627436	6.386845236990489E-4	6.94376616887612E-8	0.43360907363662776	-489.73512446027496	2781.2609241193904	354.23079560546114	170.3320267524453	112.39435370972264	76.38712717852357	14	4	27	29	3	0.18873758144547892	0.3456692654059146	0.29238683754288963	0.17320631560571514	
8400000	-9794.654808440318	-9263.310186683917	-531.344621756402	-9263.310186683917	98.60208186139856	3.7285230077708102	5.141614387675352E-4	0.4354043289480322	5.255283815339052E-4	5.8802518449657134E-8	0.4713610789439664	-497.8270539852156	1355.215495633723	1943.7691782807192	457.95597467254015	11.1237021329409	13.483498015845415	9	1	51	1	15	0.17632189308478777	0.34821797446678443	0.30231639441698205	0.173143738031444	
8500000	-9764.129684398968	-9266.383212318224	-497.7464720807438	-9266.383212318224	67.02479773182004	3.476859753217446	7.139346061711028E-4	0.3968806165112361	6.774918991070937E-4	9.296470948867707E-8	0.4502290331982785	-467.81233876308374	933.9899513669656	550.2971273813282	130.53153242480744	44.92267425566422	10.963001445651175	16	4	44	1	12	0.2023291715042342	0.31866612490843504	0.30882052880463995	0.17018417478268913	
8600000	-9717.647788838958	-9263.434923473622	-454.2128653653368	-9263.434923473622	47.162390757395826	3.8209079919595474	0.0010737410415341013	0.45654450381491857	0.0010262849644051967	3.0063509815277486E-7	0.5027923859657981	-423.1052190511579	1137.1976870522078	69.85680888452437	132.77139238396413	118.99513906441172	9.063855838751854	17	25	21	1	13	0.17382565115096427	0.35182086518181205	0.303188922343506	0.17116456132371605	
8700000	-9755.07799973937	-9273.740703807938	-481.3372959314305	-9273.740703807938	49.08099375279771	3.492921522858005	9.19495491489639E-4	0.47603910214836714	8.585519710576453E-4	2.0493158142612135E-7	0.5132039403061068	-450.9846832169898	1068.4629302343137	125.66287239890994	43.31938719390289	107.33108207605461	3.9265461130942176	17	12	4	38	6	0.18313173130374097	0.33636745067923984	0.3082031397839238	0.17229767823309367	
8800000	-9739.7282050514	-9255.793198843812	-483.9350062075878	-9255.793198843812	64.4125851224898	3.571821443598695	8.660524566619004E-4	0.41280580779839254	8.525026363661584E-4	1.3007597469202437E-7	0.4253738406164081	-451.20797337177123	371.1697745966376	1247.6422835024437	56.954264664975334	91.44372003321743	22.796997716661327	5	14	6	45	7	0.19942302758238883	0.34167903451616866	0.2795724205530977	0.17932551734834312	
8900000	-9809.943266367794	-9249.383263461397	-560.5600029063978	-9249.383263461397	104.8766899716021	3.7708275568657625	4.363998226779164E-4	0.4987495002169701	4.6018343240171857E-4	4.342650798251183E-8	0.48980936055366764	-524.2938835593459	2260.8777134887846	1312.2872704881756	234.61031591225307	266.78799582640676	100.64328000786149	8	9	18	18	24	0.1833995573277933	0.34249729245527205	0.31103197072515953	0.16307117949177352	
9000000	-9760.489906575436	-9254.095989061985	-506.39391751345147	-9254.095989061985	73.93750514350705	3.6488643456114356	7.996717169989718E-4	0.49790534129137476	7.807454473317365E-4	1.9811051680137473E-7	0.5573749146070759	-476.00019477757064	1254.7632595546822	313.4398502833658	135.25583877471632	51.584942212868256	9.513574477969776	13	19	21	17	7	0.18929218769193357	0.33745706035271933	0.3123111291675598	0.16093962278778576	
9100000	-9757.102699863684	-9261.018030152645	-496.08466971103906	-9261.018030152645	52.10579108465563	3.7146525099430128	8.674617464415569E-4	0.4453865062783516	8.29817099035613E-4	1.5896430381309142E-7	0.4631080742249109	-467.39354418015836	1078.2561355200028	176.04015237735183	50.47685051162872	51.920918507447276	4.812623489377078	16	31	20	8	2	0.1740757564622536	0.33204842775924115	0.3205497569550445	0.17332605882345928	
9200000	-9745.0455083838	-9269.792917952847	-475.25259043095303	-9269.792917952847	49.885433370702124	3.9191908211152535	9.366222941333721E-4	0.5159907584906831	9.365206973062125E-4	2.4281718682335674E-7	0.5334432342472383	-445.8689605373204	819.9064339486756	79.90440451261526	61.69220236618158	94.631815433534	7.501425936259509	23	12	5	25	12	0.19686038468152572	0.335273440812178	0.29884880439268563	0.16901737011360918	
9300000	-9760.557961606508	-9254.150733440047	-506.4072281664604	-9254.150733440047	69.34436767837136	3.6758690561134832	7.076079046438E-4	0.48869390434035026	6.901680914822972E-4	1.2482504858293445E-7	0.5121930567039392	-472.57285945112693	2528.3788157049557	640.3530925681068	200.08364633588604	128.53153105724826	10.721673675212486	7	21	3	34	12	0.19111333215576853	0.34105183095994746	0.3024677318913978	0.16536710499288476	
9400000	-9759.014893010251	-9260.860764725763	-498.1541282844884	-9260.860764725763	54.84481526353134	3.4392529856435847	8.635089217937311E-4	0.48458204233456853	8.24670616080294E-4	1.4755257701639903E-7	0.4572223439500332	-463.51190780332513	1322.9553152474668	1483.7557182308178	591.7293046426674	105.95523944364872	5.991668583891591	1	5	17	46	8	0.1856638256032701	0.33574642163907703	0.3048963538857522	0.1736933988718993	
9500000	-9710.722234524686	-9254.772288118613	-455.9499464060741	-9254.772288118613	76.73379360578556	3.591187610209996	8.790826195517406E-4	0.5809058586406279	8.293397927635958E-4	2.61450308618937E-7	0.597919212079331	-424.0318492877989	1366.554680611575	22.215862137164713	89.59806602236095	69.91773570100767	17.91461867402422	17	25	27	3	5	0.1867514156405123	0.3367246373315802	0.30921696143320854	0.16730698559469756	
9600000	-9792.512973392002	-9256.27626508406	-536.2367083079425	-9256.27626508406	71.16539806466815	4.084677244181194	5.942173436277522E-4	0.48692291839665247	5.611480339904428E-4	7.043429876812646E-8	0.48774211542512586	-502.65385492919063	2371.8054461603574	715.203561946299	179.12581126770687	106.22383333618407	9.61460396141987	10	13	36	12	6	0.18792801062897999	0.34014858960665	0.29978285390803966	0.17214054585632885	
9700000	-9789.31003793192	-9255.921731875842	-533.3883060560779	-9255.921731875842	88.80908712359549	3.8919771519046718	6.044751576976435E-4	0.3739167561302019	5.859265459568528E-4	5.42509835115246E-8	0.38195247005784333	-497.5574269379289	814.6479419983699	2160.913950417481	257.58325540182244	236.36286629988936	33.166917255685654	2	12	20	35	8	0.19091435336583445	0.3426795549941618	0.29258690606010745	0.17381918557989476	
9800000	-9788.776963033119	-9277.920470987441	-510.8564920456773	-9277.920470987441	71.50187450995466	3.6298704336959484	6.397306261270868E-4	0.5603439415899384	6.051685613278472E-4	1.0306029552454466E-7	0.5361197362228518	-476.3923198420735	2103.9594016231194	225.21091109808606	686.734496636135	33.37378640641465	0.2822704725988435	12	56	1	4	4	0.19050087319284925	0.32668231401716585	0.3016484146279671	0.18116839816201621	
9900000	-9797.50330691224	-9262.775457518374	-534.7278493938661	-9262.775457518374	112.24901782508054	3.659447663225351	4.695902554367226E-4	0.41621721882501067	4.7032145832827415E-4	4.0148932293214585E-8	0.4239729267656116	-505.9259375702051	1877.1749793548422	232.02830662115076	37.91152109333625	7.332222115304179	16.02715698297189	17	52	1	3	4	0.1812094361114217	0.3385258458319527	0.30132214858303885	0.1789425694735851	
10000000	-9780.587808731967	-9274.752364594819	-505.83544413714895	-9274.752364594819	67.82727183170122	3.8544050137484875	7.105488680491213E-4	0.41458311215416616	6.638737234698585E-4	8.652204897165721E-8	0.42672326321502785	-471.94435767770887	2543.4153802870105	243.48996014295338	102.69391993076958	218.3013470968587	2.1489023711753403	16	26	24	5	6	0.1737999005581323	0.32827205668753234	0.3258984311461067	0.172029611608227	
10100000	-9803.336765127857	-9271.900105091318	-531.4366600365385	-9271.900105091318	92.46267063750247	4.146540856436578	4.1809413513148417E-4	0.41606909294105937	4.1677948479151497E-4	3.734078530284027E-8	0.46019403283936444	-498.0243546329032	4475.080113236923	1222.6472828553274	228.64939456983214	26.776314060256208	1.4601147428365964	12	6	51	2	6	0.18562427549195235	0.3316731537857025	0.31424321966803337	0.16845935105431017	
10200000	-9790.575150034256	-9263.08381206888	-527.4913379653749	-9263.08381206888	78.05113228738465	3.531030730422639	6.330937749129929E-4	0.6377060660855721	5.38825242135905E-4	1.612755221132969E-7	0.699427930513247	-493.5743196977087	1866.8222622857306	1848.0528640060916	142.83615403635113	62.2513171393496	0.9147858370681077	2	14	55	2	4	0.18443734336330972	0.3330393233220683	0.3096474723070309	0.17287586100758956	
10300000	-9770.532563954253	-9251.491731745933	-519.0408322083209	-9251.491731745933	75.99712579185677	3.2626515767573157	5.758071627546202E-4	0.4633086581137242	5.203738851174067E-4	5.6362476512275215E-8	0.43554441185253456	-485.5408444849853	1894.327825344419	211.05836276881908	364.1005593962357	135.87260514304148	1.260739927583791	16	50	3	2	6	0.18972511626268806	0.3360117178817066	0.3181180800403501	0.15614508581525371	
10400000	-9780.480756600446	-9268.319288930239	-512.1614676702071	-9268.319288930239	81.40539206906487	3.5464848182483495	6.615847743489371E-4	0.31788591692200696	6.237469485270103E-4	5.5664495274286054E-8	0.35735695203126633	-479.7392678917914	2158.176922283169	136.5552524850116	391.0715453181696	14.892650406142037	14.130689949806849	17	49	4	6	1	0.19317072968453516	0.34060827220200945	0.30419381042025845	0.1620271876931954	
10500000	-9765.954066428956	-9268.434950992376	-497.51911543657945	-9268.434950992376	61.858387605190465	4.0365459426531745	7.140343153561937E-4	0.40871638838422814	7.304004402126152E-4	1.1256573903103841E-7	0.45404972808539135	-465.84192564765726	1699.5160775131217	104.78944603188498	93.8346025033798	147.22840282729192	1.672499362491343	13	21	5	32	6	0.1807241113613588	0.33942833038673204	0.2993174969095348	0.18053006134237295	
10600000	-9809.403670009126	-9299.239001029337	-510.1646689797889	-9299.239001029337	61.65162823824408	3.596417636163028	6.114875212045923E-4	0.32620827516189804	6.141107491409029E-4	4.4379429267209154E-8	0.34583184893877716	-479.1004013705554	1343.256116892572	214.04714942115615	153.21585939097423	132.45191475905048	2.239059714587012	15	29	14	11	8	0.17554816601593126	0.34574640958081626	0.31220721131452095	0.16649821308873	
10700000	-9755.911570730792	-9246.810075590689	-509.10149514010357	-9246.810075590689	66.50599346385228	3.4753758640239023	5.714921338266799E-4	0.40437017272060516	5.966398393952362E-4	5.215684709187828E-8	0.38744954467351	-473.9090110398031	2507.1295796904774	1753.4769766599898	137.39040719555163	177.7316886423973	2.406276449415316	6	9	28	27	7	0.18547161725444983	0.3371357325103025	0.30726263919280994	0.1701300110424362	
10800000	-9791.368246639984	-9278.479321462952	-512.8889251770328	-9278.479321462952	67.82007334985767	3.902711645774405	7.145119951835249E-4	0.3467766863812322	7.056933085823738E-4	6.774361634847524E-8	0.34839069818243484	-476.86920216085844	1264.9629395950503	3373.6863614801055	208.83303264951405	143.6912507651986	12.340962891881137	14	3	21	32	7	0.19333101938524747	0.33547556647604015	0.3062645222276283	0.16492889191108248	
10900000	-9761.374266806151	-9260.651219971754	-500.72304683439677	-9260.651219971754	64.22111057139878	3.5344794292748536	6.366328554798957E-4	0.340706474121209	6.156531787529357E-4	5.086469066417805E-8	0.3598324155598214	-468.9853321400087	5021.508411698011	4763.974399917349	132.89849031320975	1.2158355711914175	0.6076397149041547	5	10	55	4	3	0.18782554335393226	0.31103066920245004	0.3187954240348575	0.18234836340875854	
11000000	-9757.375281153729	-9256.37432422559	-501.00095692813846	-9256.37432422559	61.6398888045321	3.8937117220806594	6.723283471363881E-4	0.3377604524478255	6.851113938634479E-4	6.021481828087065E-8	0.3556967463726356	-473.6252147748791	1674.3820308075476	188.1426967347367	90.95174522390005	8.945032519557763	1.224346192082389	16	32	24	2	3	0.2018526175386927	0.3274830945392293	0.29296536022194763	0.1776989277001288	
11100000	-9764.45480784017	-9272.931034350833	-491.52377348933686	-9272.931034350833	69.15322236863105	4.006004051165005	8.309348063180043E-4	0.3654305096821249	7.970288218350919E-4	9.627947537674718E-8	0.36903734081611794	-458.6916396767236	1209.6388729835949	1827.3506233491778	112.08519183457923	69.97094839008213	4.0663684658809895	2	11	56	3	5	0.17179206786429319	0.33442729042900354	0.3246194687411795	0.1691611729655223	
11200000	-9776.113374146245	-9273.921632262412	-502.19174188383226	-9273.921632262412	66.42237448103081	3.342994033007115	7.007892254927308E-4	0.44281935609665074	6.851063962454057E-4	1.0770921352771953E-7	0.4742054840734594	-468.66038427694133	1330.663111520526	1966.2844922065053	77.95229503697007	85.03520609001124	14.786493831257715	4	17	16	33	7	0.19753706455674208	0.3261872848885838	0.30343092347147904	0.1728447270831936	
11300000	-9744.703418023508	-9254.724543284072	-489.9788747394356	-9254.724543284072	49.91938976159068	3.5489860918954625	7.84913144453872E-4	0.39903503496926923	8.111369844865519E-4	1.1242044546068576E-7	0.4235913728441938	-460.40179641063537	1022.4338724917266	49.238895037210426	85.68732329315644	92.37752714978392	8.481628644669719	20	6	10	34	7	0.20060565777793027	0.3343271224412166	0.29174652633315357	0.17332069344769807	
11400000	-9762.871395397022	-9271.378311915101	-491.49308348192096	-9271.378311915101	70.05462298993089	4.0493927860577825	7.628490621071805E-4	0.47026661856353874	7.4638966643338E-4	1.2813363054199747E-7	0.47873230539815637	-460.50901470971087	1670.0289675890476	98.35935927080662	142.54797169300105	51.41835208475158	24.575482250891177	19	42	1	8	7	0.18305278371625652	0.32252225046145944	0.3144783757737503	0.17994659004853225	
11500000	-9761.318315244707	-9257.881287198756	-503.4370280459515	-9257.881287198756	61.55254622476312	3.703040424284439	6.902915113866269E-4	0.4464904142268139	7.00068069582276E-4	1.1024008317980969E-7	0.4771284184678679	-473.95085684964204	1422.7613184618924	844.6370707156029	104.21692876638893	7.726449974272935	4.885363400289758	9	14	48	2	4	0.19509733320700737	0.3326624214490032	0.2982799304850119	0.17396031485897595	
11600000	-9773.148138431461	-9265.332360390812	-507.81577804064864	-9265.332360390812	74.71826544595422	3.8158210183982346	7.570186533999667E-4	0.46093127936764194	7.004757196525655E-4	9.56863326243864E-8	0.4452887120037926	-473.16683937005894	629.5031724792591	1707.2426568698036	163.8284439407309	152.0319271823744	39.053971461878085	5	13	9	33	17	0.19265401999958784	0.33407128483992393	0.3066208885276659	0.1666538066328207	
11700000	-9733.070014828232	-9259.854617691855	-473.21539713637605	-9259.854617691855	57.92320826181317	4.157261674164179	9.997167085299633E-4	0.6218021583995208	0.0010003406872551945	4.015548756068382E-7	0.6213817874676595	-439.2550826488981	1485.9153598965763	136.4555844365161	191.39177572582747	245.8494578614533	7.957668118731786	15	36	8	2	16	0.19201301243434654	0.321854027760258	0.3078144211205775	0.17831853868481617	
11800000	-9735.04271060091	-9249.788748428895	-485.2539621720155	-9249.788748428895	48.592132259843304	3.822177453477083	9.240809865145942E-4	0.5361880251901832	8.736321042429149E-4	2.730697862398974E-7	0.5610619349364115	-454.0003888355811	1642.9485992481755	306.44098333865287	137.5378672300865	54.56769076627889	16.111635243649665	12	2	37	19	7	0.19733032813836437	0.321113138024725	0.3120792122116712	0.16947732162523768	
11900000	-9731.73394984176	-9258.049771248978	-473.684178592782	-9258.049771248978	55.99411094218098	3.6994547359310053	0.0010386212948582734	0.5242471495991734	9.535402307624691E-4	2.780112537097366E-7	0.5545488222194781	-444.0545217973625	1319.3758792779213	111.41502227118232	101.36792076573951	46.79324642041793	11.130746740685288	14	27	18	11	7	0.18801170495914782	0.3361621579757767	0.30634617749090226	0.1694799595741714	
12000000	-9732.567657536965	-9253.286613955912	-479.2810435810528	-9253.286613955912	58.25471825734069	3.5128619424371914	9.310747969034231E-4	0.4093169871900737	8.783205315883795E-4	1.6071785406824939E-7	0.4587439113666706	-450.52628444556245	1101.5414946471765	236.24179230198646	100.60014107599633	16.366013204009842	18.97308536144296	15	10	37	6	9	0.17902362601500407	0.3399731916803956	0.3065669421186019	0.17443624018599657	
12100000	-9715.553127493387	-9255.859254842253	-459.6938726511347	-9255.859254842253	54.23349862943331	3.7879485479834507	9.107674102787608E-4	0.4584019480044058	9.18282333204941E-4	1.809783646806325E-7	0.4578086281108828	-430.57162488191557	1080.8318136167588	82.8623929282775	120.86242375460084	38.96152239424583	9.220635231689654	15	27	21	1	13	0.17926181005019928	0.3463034933344561	0.3012264245062952	0.17320827210904746	
12200000	-9739.812709789585	-9251.040692781238	-488.7720170083476	-9251.040692781238	55.0898346295174	3.5202512283640317	8.283206152626318E-4	0.4378917619949883	8.244955150834746E-4	1.753261432686411E-7	0.5000881668631507	-457.25005574209666	817.1403931598635	716.1650639494153	88.76123127251415	109.0183659575235	11.959944235536287	13	6	22	26	10	0.17364350611898086	0.3410139321182253	0.31637980633257695	0.1689627554302149	
12300000	-9741.424991018144	-9260.765354222853	-480.6596367952917	-9260.765354222853	53.935704711041126	3.9374266322859337	7.245262461012032E-4	0.4709043982566196	7.786227241100904E-4	1.7339574187532825E-7	0.5263591114323982	-451.36236931668947	1338.0894211119562	55.97050462715091	113.15462905145121	26.6918857536235	7.655686519094683	18	21	23	6	9	0.19524724500565022	0.3407731070303458	0.29461863939212424	0.16936100857187777	
12400000	-9737.470042890553	-9262.8199444821	-474.65009840845295	-9262.8199444821	50.78164444687711	4.058243588022062	0.0010469453891023244	0.4883883233633656	9.085052351210503E-4	2.707436805888627E-7	0.5243111621892318	-446.6653330468951	689.0953932135143	41.44402739576357	59.58116658798969	59.34770436516236	8.883949427038058	26	4	5	35	7	0.17105597196073785	0.33900741665921574	0.30562824967891244	0.18430836170113202	
12500000	-9736.347755001476	-9258.464683171342	-477.88307183013455	-9258.464683171342	56.73899327581865	3.468576383525152	8.730838790123204E-4	0.396359105041463	8.94061874355772E-4	1.4781387777224474E-7	0.43333755662672546	-447.2516727640369	1318.8577022016025	93.37138511476786	76.42292256600678	131.3808113719399	7.108887971567744	19	18	30	1	9	0.19090767187303262	0.3364072894536565	0.3006685259816732	0.17201651269163565	
12600000	-9729.807557799995	-9247.854934037448	-481.9526237625467	-9247.854934037448	61.9659112301254	3.822495699682845	8.136685979612307E-4	0.45725574769760197	7.910303246430882E-4	1.2171666304941704E-7	0.43656352326230885	-450.3222555387368	1246.1240249460952	735.609346209468	52.34905772327358	79.22807574835353	6.291678832026524	17	12	20	20	8	0.19194551832637988	0.34658232058563915	0.2919702184513188	0.1695019426366601	
12700000	-9722.233369203846	-9261.516427175433	-460.71694202841337	-9261.516427175433	72.1498704466925	3.9898032086528654	7.497605519500224E-4	0.5925143040887793	7.260434591773697E-4	2.4358205822055453E-7	0.6707052116244044	-424.2806219601129	3428.01662170237	44.706033311442404	53.6974908607304	257.11881523257705	27.169387914824274	10	10	21	20	16	0.18878850150770554	0.34009591447758836	0.30081634351479786	0.17029924049990625	
12800000	-9736.813970415544	-9278.922490412859	-457.89148000268455	-9278.922490412859	40.709727035707665	4.06021961881961	0.0010065585978349986	0.5405716770577457	9.246585749523399E-4	2.5551545248311114E-7	0.5105470888780238	-425.1242386164245	2129.816066258363	173.13174887048868	144.19038965119265	132.09064181663436	5.471178513058526	10	1	42	8	16	0.20192414238857737	0.30958329216998914	0.321157556308968	0.1673350091324635	
12900000	-9732.976952179353	-9253.178923963033	-479.79802821632114	-9253.178923963033	48.420345827528955	3.664643837307048	9.278235298771498E-4	0.5441370957131703	9.729760992361052E-4	3.4735257758261216E-7	0.5717196649813875	-447.25690833766316	916.8957196093786	1620.5911571058798	93.27256506699108	48.25545605110323	14.858398729825366	18	3	40	10	6	0.17919694456371602	0.3506455410480785	0.3019442679870645	0.16821324640113905	
13000000	-9754.83064710351	-9256.532784654606	-498.29786244890465	-9256.532784654606	63.25780824763005	3.881668610360093	7.841574315660089E-4	0.48776309905848686	7.279105215748468E-4	1.3174790788495657E-7	0.47742136901125903	-465.1566368751884	2536.965258253276	108.15238939436898	136.34765430822645	153.68911504861381	12.55757346265871	17	26	5	22	7	0.19534102500948824	0.3258088749996011	0.3148720289808984	0.16397807101001022	
13100000	-9763.999000036907	-9270.705715065305	-493.2932849716026	-9270.705715065305	54.73575744346207	3.943675981956341	8.710302752138034E-4	0.3641777665622706	8.228610677727046E-4	1.1764419599619293E-7	0.4150284273673014	-461.332179484983	1365.1542579775428	448.41272202292834	315.8000678327747	82.77283045628323	5.960745762610046	15	11	1	43	7	0.1645167673017555	0.3413104730620199	0.32177496422975926	0.17239779540646327	
13200000	-9728.42215451368	-9260.114612843863	-468.3075416698169	-9260.114612843863	60.18534584669938	3.698877294997961	7.506582668326695E-4	0.43851895025316	8.013745694601198E-4	1.2458749816265826E-7	0.45323876184551914	-437.54373229850256	1053.0761012033176	44.27749087507505	37.095739437522006	131.7159149134676	6.355634794117253	21	7	17	25	7	0.18903927069496845	0.32344903656382706	0.3202204801375097	0.16729121260369265	
13300000	-9762.877357149198	-9258.730569943444	-504.1467872057552	-9258.730569943444	64.46377495941755	3.3394553518207766	8.344905401380054E-4	0.43911085036055647	7.920590584406729E-4	1.3695184403467894E-7	0.48480974062007004	-471.8974466722559	462.7090496695204	1238.9149760865148	131.77508214088118	86.43829535012033	9.352824328040812	1	16	8	44	8	0.190200467543678	0.3307399309279182	0.3034920504100769	0.17556755111832476	
13400000	-9802.204569330172	-9285.678300610047	-516.5262687201248	-9285.678300610047	62.22400048033262	3.6305948732343594	6.560927630050288E-4	0.23482103708367721	6.533309162412005E-4	2.4361616320866113E-8	0.23510085157928473	-487.5658783008525	1605.8624248432873	126.19584531615415	130.58012673631598	19.00309776920342	19.876684601282516	16	22	31	6	2	0.18291786298592952	0.34072181389961176	0.2967062952663401	0.17965402784811627	
13500000	-9775.825428771323	-9260.56347408255	-515.2619546887727	-9260.56347408255	86.10659190883516	3.9648168015525074	5.799861976057014E-4	0.42428920090411854	5.944856794679571E-4	6.839014572286372E-8	0.4382382341624756	-484.10474573704187	1367.861501290355	150.6419910253762	184.06609183493268	21.421828192097834	39.813516722221934	18	38	14	5	2	0.18809369517843744	0.34136772510570673	0.2966530086543831	0.1738855710614705	
13600000	-9797.970998957795	-9260.379372253827	-537.5916267039676	-9260.379372253827	89.22632174774708	3.8104428197273057	4.676700027254276E-4	0.5693148299498678	4.803948096355694E-4	7.053353476338063E-8	0.5597069193826224	-502.7316845036964	12090.154481641073	474.1077902829888	178.61537081055647	5.799306489093448	11.174427691545246	5	32	32	7	1	0.182474301667635	0.34204182599096594	0.30484386384643747	0.17064000849495933	
13700000	-9846.882258465095	-9273.142702893692	-573.7395555714032	-9273.142702893692	112.18061177932431	4.161564536659196	3.670523864561398E-4	0.42763262398867863	3.823189797282317E-4	2.0933049768403486E-8	0.38272525161437765	-539.2980965594006	2786.215002739014	639.9210905254298	347.8062350622139	102.48617520589096	38.853178026320855	12	17	36	5	7	0.19408587512628922	0.32850594314795833	0.3118474507411335	0.16556073098461666	
13800000	-9811.198446633229	-9254.008730183179	-557.1897164500497	-9254.008730183179	93.28779592425416	3.7692662719474845	4.648113675817607E-4	0.4446023457602498	4.5618803524586905E-4	5.341891360038021E-8	0.5123841405519417	-521.1768774939438	4421.322944824802	1072.5967260563236	455.35560892583726	138.02441771412865	14.004570007082663	9	11	34	7	16	0.17569886267252754	0.3465194502577233	0.3116963544909335	0.16608533257881342	
13900000	-9776.53599358285	-9249.524140247104	-527.0118533357451	-9249.524140247104	86.56885675113915	3.4800349838080034	5.675468520576654E-4	0.5644528235739648	5.429647093178581E-4	9.481788664796312E-8	0.5919446359963845	-488.4062733056215	6533.59336369169	1668.6987274584385	119.60363697493489	280.92205751625005	17.59590077982747	1	23	23	15	15	0.18264018775027668	0.34406422155668165	0.30337755128833904	0.16991803940470052	
14000000	-9755.646664276826	-9260.945707450332	-494.7009568264953	-9260.945707450332	67.81309889428537	3.5550438603792593	9.163499974937143E-4	0.5050496922258906	8.188317044675713E-4	2.2591059468731827E-7	0.5564063078739778	-462.9444948567559	1160.3613933101676	263.03697294284405	112.6233098436429	144.08451696468322	24.327177065249202	15	20	17	9	16	0.18076062678281254	0.32219833994414654	0.3065075450471138	0.190533488225925	
14100000	-9827.044658371882	-9266.85091657982	-560.1937417920614	-9266.85091657982	130.94200788391962	3.5622835884990516	3.4830713889036325E-4	0.543700279418395	3.509278628263639E-4	3.281448491086102E-8	0.5388662752759358	-522.0788316573526	1783.779329350475	2708.909087834878	298.3201989130956	421.0532518691781	19.06590785940742	3	9	35	16	14	0.18872097458284645	0.344213434254397	0.28884906371541585	0.1782165274473387	
14200000	-9777.154733358011	-9256.759615695104	-520.3951176629068	-9256.759615695104	78.04013203619218	4.078378661026769	5.677510690817102E-4	0.4397003131692065	5.71838618750123E-4	7.714136921786238E-8	0.4837157570728586	-484.99252140408777	1226.665910930144	232.59828306458775	144.44332940700025	505.6136009847203	6.935694734864475	25	2	23	15	12	0.18776151545103506	0.3141054032331835	0.31921440880495816	0.1789186725108213	
14300000	-9810.907050470685	-9257.77266988684	-553.1343805838455	-9257.77266988684	83.63860086059616	3.6406911333720218	5.183703564962134E-4	0.3815536710980973	5.212725319439962E-4	4.752982076012227E-8	0.4210583222153144	-516.1362294147299	2633.342261213871	1510.6377249078207	651.4787076744441	379.711168639543	26.62367315051906	2	12	5	44	14	0.18922705234790477	0.3226140213353184	0.32605167591936496	0.16210725039740986	
14400000	-9744.133965292061	-9262.376167681363	-481.75779761069873	-9262.376167681363	58.65799641692813	3.72698593274066	9.03455408374841E-4	0.44935720226013953	9.23000155816702E-4	1.6641324136361359E-7	0.4550713570324311	-451.7926293134692	1476.7249290851273	96.62585494281618	100.0514462630219	67.11584170945561	5.7191693649722195	16	30	11	13	7	0.18003062392630054	0.3343833350472129	0.3123715134747069	0.17321452755177766	
14500000	-9768.511831445894	-9264.273096730898	-504.23873471499684	-9264.273096730898	63.550958331271865	4.109081859700893	7.220123695527553E-4	0.5198795973326108	6.636115529514724E-4	1.306265852722477E-7	0.5372685132288096	-473.82501279720753	2102.114639196131	92.00434551060839	153.70818076793432	9.815977717355985	9.726138666486467	22	25	22	6	2	0.17468106791599206	0.36288496788388014	0.30277743933535595	0.15965652486477003	
14600000	-9728.112003090484	-9260.188563162646	-467.9234399278374	-9260.188563162646	49.7266243690904	4.052186962683549	9.868250601872816E-4	0.5264856261649652	8.950535285720233E-4	2.7997806396163403E-7	0.5665614827990534	-436.5997841775867	1434.7293510094466	44.8055040632553	102.37076277928178	90.87444420522581	12.199615105767746	18	18	2	26	13	0.19213274015344706	0.33439287969753817	0.3105047992443416	0.16296958090467145	
14700000	-9743.67327546354	-9274.088282775489	-469.58499268805144	-9274.088282775489	50.19936901743209	3.9816859328927734	0.0010643088114116162	0.36405860071842283	9.498528389999725E-4	1.276688112205481E-7	0.3613321590056246	-437.9134282032858	661.3204139420046	1054.3675292401583	70.91585306391083	93.3483433036909	5.21896719744207	15	7	37	11	7	0.18544527753963264	0.32417008098367217	0.31412491934621545	0.17625972213047797	
14800000	-9736.505492079263	-9251.039382645396	-485.4661094338662	-9251.039382645396	55.97037099588703	4.148812320303031	7.945449244741939E-4	0.4352011572079981	7.949590186853951E-4	1.1030500496702176E-7	0.4388202476098397	-456.203708521081	898.1902733053428	110.77262745653238	74.92974023464564	84.72663093039769	4.810464119733675	18	3	7	42	7	0.180446520614101	0.3274903330125179	0.31168818147727934	0.1803749648960999	
14900000	-9735.590151522289	-9263.060083528948	-472.53006799334105	-9263.060083528948	61.884782337222696	3.5066998168868464	7.675107193686896E-4	0.4153643809354297	7.5723544062607E-4	1.2834419610235713E-7	0.4547661355750834	-440.8226471824889	1289.9929571504183	36.369358737011424	108.72892427109618	129.9064566138831	11.408620960651742	15	26	17	11	8	0.19498263971162866	0.32328640188825064	0.3155869596059411	0.16614399879417777	
15000000	-9774.769134264656	-9261.558688702024	-513.2104455626317	-9261.558688702024	71.92327810055255	3.576483135092548	7.443660606834082E-4	0.3654802347538246	7.326779405569382E-4	6.984200131058848E-8	0.36125968335124237	-478.79766810308155	656.7566888895335	1606.6175811610149	422.2175029979124	161.45621486321454	11.08097124736967	5	11	2	50	9	0.1756902122768134	0.3376788530221262	0.3067154671157053	0.17991546758535332	
15100000	-9794.346629182926	-9263.648637225917	-530.6979919570086	-9263.648637225917	75.14505842113348	3.6678331621704925	5.954778331821275E-4	0.36938007997988626	5.909802484132668E-4	5.139965557071458E-8	0.37288337703648483	-494.5716137938513	986.3690488572867	2368.5667799025896	965.0415544838307	118.92014107887131	20.7337101275502	10	4	4	53	6	0.19030286482318162	0.3278484774039506	0.30666128314823093	0.17518737462463502	
15200000	-9781.955767709655	-9265.692642013712	-516.2631256959427	-9265.692642013712	67.2519369004248	3.42514194334662	6.020793311539589E-4	0.31858138370184563	5.796096448407631E-4	3.964086403712732E-8	0.3430745268756878	-483.83191232091815	1432.30246859694	225.7757372911663	326.48359853177936	155.8107660789355	4.6003434922333	13	21	20	15	8	0.18475190836518326	0.3375912067367903	0.30270213834384146	0.17495474655418314	
15300000	-9801.912219549247	-9250.572502837735	-551.3397167115119	-9250.572502837735	94.58240641369838	3.485782314191398	4.211352394961711E-4	0.3942153442686545	4.315700166064186E-4	3.525921984132723E-8	0.4424276253961354	-519.558669976707	2157.394581727038	484.33680448814425	227.3999126361681	54.34297746185125	2.3614634163642547	13	25	32	4	3	0.1870685503702884	0.3381213816085296	0.3163206004740184	0.15848946754716178	
15400000	-9774.982952989023	-9255.297997293163	-519.6849556958599	-9255.297997293163	81.67340039844144	3.9139556779924307	5.521167456460089E-4	0.44944635286417384	5.398871848911459E-4	6.605710062157759E-8	0.47963802111194265	-487.5147729603621	2057.099572437368	157.0061423121501	107.21698840048585	138.8117096363632	0.5362187585504855	12	39	10	10	6	0.17153381414550606	0.33142226334083047	0.309333272029765	0.18771065048389654	
15500000	-9787.95247759878	-9271.07530807213	-516.8771695266491	-9271.07530807213	69.48336795998125	3.631271104095489	6.614638454117744E-4	0.38962915264580383	6.060395396755218E-4	6.801733584462141E-8	0.38274633009372966	-484.4669274900003	2234.4168303353317	1794.2168202553542	199.11406946589662	24.734905258038662	1.907966755306958	7	7	55	5	3	0.1855446327967652	0.33096810552317085	0.2962701981463505	0.1872170635337116	
15600000	-9783.504413251205	-9262.873377828653	-520.6310354225521	-9262.873377828653	80.95858218843019	3.535588978310116	5.648384492134034E-4	0.3960897557795432	5.28492340392652E-4	4.5694207968029144E-8	0.39236948507461156	-485.55857235017766	257.7032037497461	1349.1788094019382	313.2823573083384	166.8293631872474	4.5555429976664605	4	9	28	29	7	0.18299587427798247	0.33746302504597375	0.3046589921916904	0.17488210848435162	
15700000	-9809.601568826849	-9265.652596571044	-543.9489722558055	-9265.652596571044	87.30092086974001	3.4821937352109305	4.473721882728661E-4	0.3396637462996574	4.3939025535061495E-4	2.4572092075402578E-8	0.3448390494846558	-509.8528632349834	2613.761433243717	249.0533174375529	365.62631115232915	180.73285324706376	9.249711753000943	15	12	18	26	6	0.18369455758299255	0.3480901109982513	0.2957990573212477	0.17241627409750673	
15800000	-9770.690807018187	-9261.703524993982	-508.98728202420466	-9261.703524993982	62.73952965085062	3.506035271689327	6.290543551222794E-4	0.44646278394242905	6.44735823501843E-4	9.106295240485108E-8	0.4649543967019866	-475.80215368004997	2364.951606561901	130.93678836564658	152.9949271668462	185.5754512753192	6.572261456623326	15	5	46	5	6	0.19583355023139162	0.32218216185676124	0.3153844718307549	0.16659981608109056	
15900000	-9727.70369728731	-9256.215104188346	-471.48859309896443	-9256.215104188346	46.28879440046189	3.572348169710294	8.737235407126856E-4	0.42780341767244684	8.809635321766511E-4	1.4808939992186996E-7	0.42632705730830606	-443.85461279258703	1059.3808515207886	474.3527773248123	69.40291776255192	11.79418905091293	0.812489640167862	20	3	47	1	6	0.1813196945802835	0.34521615104306347	0.296228335243556	0.17723581913309533	
16000000	-9808.220183302816	-9262.133115151673	-546.0870681511424	-9262.133115151673	126.88172358505744	4.012770028558438	4.936219271614999E-4	0.6068225218528422	4.6001787960621844E-4	9.122253029346466E-8	0.650551418029874	-510.0789172609954	3016.8866128641575	487.30262483510427	416.6862625030647	218.51074073047417	13.939942937552125	10	13	19	27	8	0.1942264275924914	0.33690071649892683	0.30400865712856273	0.16486419878001735	
16100000	-9754.631860362102	-9268.972431905731	-485.65942845637034	-9268.972431905731	74.95007299826956	3.868342624548067	7.668870722899303E-4	0.4828851237102918	8.199208876948978E-4	1.915845938478647E-7	0.5308736935296929	-456.0487612373827	2052.564751935086	141.64563681173192	40.51941208457391	9.814691951053312	24.776597248735843	11	34	24	6	2	0.18481733444365006	0.3490243399316663	0.2928531286043603	0.1733051970203216	
16200000	-9767.379928702117	-9271.558406975042	-495.82152172707504	-9271.558406975042	59.268813838781085	3.8293620199629594	7.912440231225698E-4	0.33868601343606636	7.794690842001976E-4	6.690688156065363E-8	0.34272304128029485	-462.10087103710623	1673.8677937385896	177.41820611915844	60.207667163320835	232.2653559474643	24.297183390525024	15	14	22	10	16	0.18489145193863554	0.3381687952174814	0.31001949289478564	0.16692025994909576	
16300000	-9764.361567004273	-9271.844287577873	-492.51727942639974	-9271.844287577873	51.782634257591795	3.3770937297989736	7.545372819029042E-4	0.524238400085345	7.539591085504876E-4	1.6494674993667991E-7	0.5427150151210747	-462.2868179754321	1333.3448275863768	107.71154753947417	178.95012013858968	34.94270324582009	6.991118921448934	16	2	39	12	8	0.1860990644255797	0.3334363980363367	0.315690698053594	0.16477383948448804	
16400000	-9722.243570521015	-9256.839041329655	-465.4045291913599	-9256.839041329655	48.58804907048813	3.7767924574785585	9.593400439186063E-4	0.5353301386956534	9.062374821997357E-4	2.1927571927060225E-7	0.5124998899699468	-435.5336705104013	1192.8261230264413	34.86284958559021	69.6720578491511	70.37689938632984	11.537030748950128	24	16	13	15	9	0.19097565392132382	0.3357149187616701	0.29714501157567863	0.17616441574132594	
16500000	-9778.264988947036	-9285.464577271574	-492.8004116754623	-9285.464577271574	67.19135775185245	3.360996715600774	6.970063733717538E-4	0.5207535636527492	7.657562342962344E-4	1.4356187815365679E-7	0.5121873863164583	-457.9708722971631	369.71660931114906	1378.181916884168	527.0660186321189	104.57944708187443	29.86644543232037	4	13	2	43	15	0.19918281336318994	0.31913957352469957	0.30217615867087355	0.17950145444123533	
16600000	-9737.199464352801	-9272.562300684564	-464.63716366823843	-9272.562300684564	64.19729427045235	3.968986188200399	0.001026556984741704	0.5025828371726344	8.909284746190422E-4	3.415024876944194E-7	0.6060279010303481	-431.7853534750795	1625.4898864405368	1044.944451167538	59.633311528030724	82.57577458340556	10.607140563101652	9	10	25	24	9	0.17335128071830497	0.3395980225635489	0.3118398384685636	0.175210858249581	
16700000	-9764.681729346781	-9259.693778950748	-504.98795039603243	-9259.693778950748	74.23306002984319	3.788810428832695	8.521718928646778E-4	0.46554349839312364	7.91087209861613E-4	1.694582957294152E-7	0.5065667977686185	-470.5765085528733	824.8396407133207	1513.215596379965	120.59769865138962	174.411951674201	23.72498868220723	2	15	37	8	15	0.19968309143606638	0.3097351629665143	0.31811848159677997	0.17246326400063774	
16800000	-9747.942183705323	-9256.424095811732	-491.51808789359217	-9256.424095811732	62.573415907291086	3.7841272009849476	8.486776034157849E-4	0.40709496446822907	8.438018713215283E-4	1.27909671540499E-7	0.4232184405286259	-461.23260578055226	1084.3674448302406	67.81128660151094	100.04385649002748	111.24970109167869	14.643142420581036	17	6	4	42	8	0.18630542101599698	0.34556287562714266	0.30943244701732064	0.1586992563395381	
16900000	-9797.48981424886	-9281.052243966773	-516.4375702820873	-9281.052243966773	59.28908067149123	3.4330645459165368	6.784911681418369E-4	0.3402505137805291	6.803730891041773E-4	6.004253572077096E-8	0.36599320319773326	-482.45095814902317	1698.7908144615164	1699.875608680566	321.8240985778805	107.68387475722078	8.11646560225369	8	3	38	22	6	0.18644966093871881	0.3260913365451529	0.297990258581278	0.1894687439348488	
17000000	-9770.81632711416	-9268.708561321862	-502.1077657922988	-9268.708561321862	65.45769078448767	3.839349820494906	7.24075284741669E-4	0.400585020217033	6.820360780544628E-4	6.735434413841535E-8	0.38590197113019553	-466.7618289838052	1392.571654547107	2285.2845055094076	396.67020685510437	116.18759806943316	35.14754627831065	6	8	3	45	15	0.1846022110588676	0.33007506447717366	0.30527715858492055	0.18004556587903675	
17100000	-9770.771098213922	-9266.122888733917	-504.64820948000545	-9266.122888733917	62.318206702759	3.7634491146227025	7.09553098350238E-4	0.5741204053708169	6.938928406559489E-4	1.423738843323938E-7	0.5439518397393355	-473.13652999363956	1443.4440752238809	188.63808513250456	62.65854980032297	104.61676270403079	23.059207798777933	15	29	5	18	10	0.1730169469631296	0.34248661256417495	0.31420005943959656	0.1702963810330975	
17200000	-9767.102278625149	-9261.157148068045	-505.94513055710394	-9261.157148068045	68.31898305280453	3.9931099112959405	6.13827013213996E-4	0.4647672888987674	6.615945592296615E-4	9.573473118800645E-8	0.4649537602927373	-474.64213211970196	2388.110601893195	49.03233377261274	128.33889773516077	23.75609255547763	17.53148527356571	20	22	26	4	5	0.1928241098003341	0.34441988947809055	0.29522292356837393	0.16753307715319996	
17300000	-9772.987259653293	-9257.843005826635	-515.1442538266581	-9257.843005826635	86.08099765253853	3.527976218331125	5.634987768105692E-4	0.42497887321199507	5.767273370843368E-4	6.829917922482754E-8	0.4510093465535635	-484.33383922602394	1309.0223578341554	260.65766284623487	90.33220418112217	95.46165732401988	24.134789113191008	18	15	35	2	7	0.18319724325407505	0.3332488760532445	0.3155826998912609	0.16797118080141799	
17400000	-9765.208169599988	-9256.428537295045	-508.77963230494225	-9256.428537295045	60.974750148762105	3.9042148961283543	6.920993825280919E-4	0.35298263563542087	7.080746406387443E-4	7.369033172371583E-8	0.38539956784660695	-476.3509738253793	2069.858615573565	352.98094215890933	162.46122296355549	130.1617831870143	10.0749081396283	14	4	17	36	6	0.1918385667771454	0.332234229881318	0.30902913466046056	0.1668980686810746	
17500000	-9779.176377547905	-9260.527367881663	-518.649009666241	-9260.527367881663	71.50664918062265	3.628787525336386	5.994854285389153E-4	0.4210965162614193	6.26318960642272E-4	5.98052721234412E-8	0.39737406673744297	-485.6374064049445	2942.8346674892805	285.5946575347598	94.53309344185523	135.29157352155832	9.851020769532516	12	27	1	29	8	0.1830067901910928	0.33002012620740406	0.30806867594744547	0.1789044076540563	
17600000	-9749.2564348254	-9262.632935956193	-486.6234988692076	-9262.632935956193	55.040472185558876	3.606338750852132	9.058491847396103E-4	0.39202584569596005	9.04333819796688E-4	1.2433796868264E-7	0.3868802719158483	-452.6045158797117	390.6068326372149	1644.1561094010387	102.37748044131874	108.0911915380555	17.474979548642185	2	13	53	1	8	0.19852147089695504	0.317302884510696	0.30379894963396226	0.18037669495838538	
17700000	-9735.083209982722	-9243.620757913675	-491.46245206904655	-9243.620757913675	50.84086408014068	3.759708198250844	6.747403203841994E-4	0.44224762566955444	7.040725052317428E-4	1.1381173074279514E-7	0.4837125260402161	-458.3305797649614	1974.758573682222	1050.5150079323378	109.40824766537678	101.13804231025257	1.1750332256766391	13	3	36	19	6	0.19699904033898835	0.315076428440789	0.3193575033147814	0.16856702790543993	
17800000	-9778.984299140822	-9273.809202957027	-505.1750961837956	-9273.809202957027	65.60444157602961	3.7556976861989124	7.47586604905982E-4	0.3694812537794825	7.512396847254812E-4	9.17279113852891E-8	0.39932750566032904	-473.65048925968154	1246.7270827242794	582.3011820267866	121.19772757332342	97.71671457810822	19.542209624588782	15	5	44	6	7	0.19062112819757213	0.3390022477357991	0.3087522164316917	0.16162440763493585	
17900000	-9779.613385934683	-9260.714687841928	-518.8986980927554	-9260.714687841928	56.83825168703029	3.5335938130682996	6.132761407719289E-4	0.40235175757525243	6.368901021411497E-4	7.766964206200816E-8	0.432519573998993	-487.17964067627764	1377.6323671615878	187.60792517196575	287.9721625733112	87.91998227679738	1.7287029631592559	17	10	26	20	4	0.19972348726160197	0.320908639498719	0.3125635961651795	0.16680427707449835	
18000000	-9787.796752399734	-9283.015148763257	-504.78160363647703	-9283.015148763257	59.97600110060405	3.837550005708463	7.251744821543309E-4	0.3546112136611797	6.744730475733127E-4	7.343839227481267E-8	0.3871610044152771	-468.77322966107	1664.799291386768	283.4497844454639	42.99912423075009	260.50569734082114	3.5994018078393553	8	40	17	7	5	0.18924563021457	0.348375209333371	0.29658657022956475	0.16579259022249315	
18100000	-9773.860602200037	-9267.374852952977	-506.48574924706014	-9267.374852952977	74.2835695898953	3.7326004868354423	7.55228224448164E-4	0.3860769138035049	7.197857409295714E-4	7.852985667992649E-8	0.3775148533695228	-469.2318667035895	1977.7341654449256	2051.56468700126	1706.7847779589588	143.30906356932078	27.390476326019982	1	6	7	56	7	0.18047063999808827	0.34838719887620145	0.3080061604609837	0.16313600066472542	
18200000	-9793.215422215217	-9272.900645811611	-520.3147764036056	-9272.900645811611	73.34370709185981	4.043450507508344	7.643968937902309E-4	0.3827832212988195	7.1623390635778E-4	6.83304256056608E-8	0.3555746223038195	-488.34013074514996	1171.7561043007881	524.2302680085154	197.61915526320146	102.95975681573954	34.190671268904566	14	3	29	27	4	0.1979179992961908	0.33051684378547214	0.30749434788975294	0.164070809028583	
18300000	-9802.056271731562	-9254.805445781381	-547.250825950181	-9254.805445781381	114.15283278823289	3.7164763841838093	5.652848219456163E-4	0.46457154779834314	5.418747221250133E-4	4.835378029305266E-8	0.4040438731986886	-512.9117088814525	1580.4459666248558	250.78192094106117	330.3855808104593	272.48668307684306	52.586175332372996	20	16	7	10	24	0.18149304557810547	0.33833176393509184	0.3117309415983975	0.16844424888840398	
18400000	-9782.841757573475	-9273.080745554498	-509.7610120189758	-9273.080745554498	60.568273631075805	3.754502481997857	6.921722977405821E-4	0.4425826762686612	6.794876404585644E-4	7.840677559446027E-8	0.42515268038801013	-479.06408342115276	167.98414761112585	915.2107003855663	119.57113991328232	13.755541106663703	5.729561478746425	4	18	49	2	4	0.19320108599656782	0.3349904078526322	0.29522271351153506	0.17658579263926374	
18500000	-9751.372407770536	-9262.060326802264	-489.31208096827055	-9262.060326802264	68.013622385422	3.7066443694798394	8.848805185837715E-4	0.4255021928469971	7.806443667764053E-4	1.5682284711787292E-7	0.47381674972191157	-460.053894358775	1488.9231160642105	310.2683437984237	69.39087984598112	2.177493226655484	7.385610182626904	11	6	56	1	3	0.18952758488288204	0.32780766401868405	0.30497698528745615	0.17768776581097653	
18600000	-9754.902559227723	-9255.614777011162	-499.2877822165619	-9255.614777011162	54.15677029599096	3.7707809412171662	8.212993639539468E-4	0.4260924332579572	8.278023586350152E-4	1.293433241445652E-7	0.43259899550480607	-468.29116508696893	1029.4740023146903	546.8003514245808	37.33882322599277	68.94327648956651	31.777407175060272	12	14	22	21	8	0.18944440652960398	0.34456693640152486	0.2957302003193839	0.1702584567494861	
18700000	-9760.92827581744	-9274.059487666078	-486.8687881513612	-9274.059487666078	48.11350059067566	3.954048193203339	8.40653766855536E-4	0.5273989162198378	8.290305931130838E-4	2.2806523869685254E-7	0.5720344510503224	-456.4055541958601	1195.7738746779833	206.38885258926348	83.78237889442771	84.32745366503198	2.6959155605238094	18	8	9	34	8	0.18198893304749553	0.32177170223020735	0.32382448345062553	0.1724148812716705	
18800000	-9731.707501776269	-9251.783310642983	-479.924191133287	-9251.783310642983	41.99881781112273	3.5552078258671402	8.882395506359722E-4	0.6249689473250116	8.751343943993401E-4	4.6704416006399814E-7	0.7173688133190204	-444.52511625026096	248.7898963813542	1490.0929666416587	107.81880897944394	101.58359588728078	6.926702740746469	5	8	53	4	7	0.183829503811664	0.3357015061472309	0.3076677347638994	0.17280125527720458	
18900000	-9768.800790005982	-9270.609249611194	-498.19154039478803	-9270.609249611194	59.92774088169816	3.9117617864441225	7.822121023860921E-4	0.36965925385635867	7.422937368944108E-4	6.572041933873421E-8	0.34230832274297956	-464.329123979727	2563.377037160001	540.635057775129	108.09080611942765	180.85610614159242	2.9537189333061677	15	1	23	31	7	0.18738311496774418	0.32811122105061147	0.31742291059986055	0.1670827533817827	
19000000	-9786.702562942655	-9265.991684486	-520.7108784566558	-9265.991684486	65.75203003658908	3.621627500107845	6.665047733663667E-4	0.4220725307733615	6.455081548180013E-4	8.428793332231106E-8	0.44497904847691394	-492.7800834572826	1204.6774595965019	155.2757139912664	79.87262366984199	14.572279505174478	11.901498396417164	22	26	23	3	3	0.18332006430804457	0.33759059986747114	0.31207374512671326	0.16701559069777003	
19100000	-9780.97347748648	-9248.017965114705	-532.9555123717752	-9248.017965114705	90.21254300878427	4.0526952563671035	5.612114850297146E-4	0.4093166824898136	5.585928173436527E-4	5.440808031755273E-8	0.4248735458044052	-497.32651065895584	1444.0981118165378	2236.353745150658	179.38336638416942	196.97199650779947	15.989070062006887	1	10	39	21	6	0.18253365356429688	0.3329152716770333	0.3155994516577921	0.1689516231008768	
19200000	-9758.230045458591	-9276.133419486388	-482.0966259722027	-9276.133419486388	65.52618492995823	3.8967254122029837	7.834610470611576E-4	0.2948748963186713	7.806271363130443E-4	5.501810995449821E-8	0.29581093350772736	-450.03562748647425	1439.1049224742246	129.4676833152917	233.2472417573998	4.4328980159274955	18.691127035933576	12	54	3	7	1	0.17779589279825792	0.33836733291635235	0.3080594698652236	0.1757773044201652	
19300000	-9785.883850635519	-9264.52369547516	-521.3601551603587	-9264.52369547516	79.61557980132966	3.41683071975928	5.480557598913071E-4	0.41349451858366776	5.445327430148646E-4	5.066268693585039E-8	0.40396757872373157	-491.98532900180544	1923.7483528354326	205.86920610145438	171.18619438893364	10.003236255309053	5.851515425982346	18	21	30	2	6	0.16651742967026517	0.349466201681111	0.32200339261934074	0.16201297602928205	
19400000	-9765.141492949233	-9274.71599873682	-490.42549421241296	-9274.71599873682	55.575089764245604	3.540830733918335	7.833547588357769E-4	0.5537533010170645	7.736014887402008E-4	1.3191581486219726E-7	0.49483661063779305	-458.59871076814903	2449.2241005439846	161.99772809167496	47.934908924968155	89.08916064866047	10.08031794679203	13	37	11	9	7	0.19018497926373137	0.34030753437812844	0.3001308909308168	0.1693765954273223	
19500000	-9752.628839999104	-9263.922469641511	-488.70637035759273	-9263.922469641511	56.434503556297344	3.4688541239010062	8.688287193251497E-4	0.5016406840448921	8.288900606530089E-4	2.0765364853384276E-7	0.5286164250854989	-456.28012118357043	1238.3440133405543	174.71860239572976	279.91668660446135	128.73892961312012	11.783295533915844	17	22	1	22	15	0.1774022512090254	0.33176505719949045	0.3145332928731154	0.1762993987183676	
19600000	-9751.77595774104	-9278.621220929135	-473.1547368119042	-9278.621220929135	46.185253608175394	3.776132058050977	9.634176050290292E-4	0.631449326842592	9.627115423815082E-4	4.36575040068709E-7	0.6445253395923	-447.0365397698291	778.0675533992934	94.6714806001492	46.36705741148108	8.41617578671098	6.018245627325729	24	36	4	10	3	0.2013506207311811	0.3369648277063217	0.2884533539313302	0.17323119763116585	
19700000	-9734.65266062902	-9272.181780937039	-462.4708796919818	-9272.181780937039	51.87104564835633	3.7050234805963504	0.001044251174281342	0.49915356262015464	9.718494007518321E-4	2.497006725889154E-7	0.4870699785267028	-431.1840351202096	1297.1927619624355	128.30656327719498	45.62090190069828	118.7590412540953	16.575606648850897	21	4	13	25	14	0.18433991991534365	0.3095962867550087	0.32046894462838754	0.1855948487012588	
19800000	-9759.656672913257	-9276.716978187203	-482.9396947260531	-9276.716978187203	57.90034408120341	3.7468764577206044	8.890308694011898E-4	0.37976140280547477	9.34990104801752E-4	1.1765219846029715E-7	0.39030615884076103	-451.2724889946202	960.9717117668315	520.1347801067152	80.06688307863227	124.73729318878581	42.18721835957447	17	2	30	22	6	0.19176330390769958	0.3206727318934831	0.3147101713961946	0.17285379280262148	
19900000	-9770.238361755564	-9276.294512516311	-493.9438492392528	-9276.294512516311	58.91798736801955	3.4780585545602185	7.349353313013518E-4	0.42458703065313225	7.489367858154032E-4	9.368663441379058E-8	0.4224512036648789	-462.00362506615403	1358.243278846366	120.68223800765111	111.88825739551856	181.418191890648	37.34302792055615	14	16	25	4	18	0.1860120082713533	0.3475822435402108	0.30176406669914835	0.16464168148928635	
20000000	-9723.040288721199	-9254.358936954977	-468.6813517662205	-9254.358936954977	42.68708338241624	3.570076113428998	9.606013686960774E-4	0.4208740165359805	9.969557930824715E-4	1.5824298814625033E-7	0.4116316185165451	-431.7279028542648	372.1011545113124	2459.488299248375	329.35924270367286	83.6719585887821	9.318208332282321	5	3	14	46	9	0.18848447388764336	0.3238209980309117	0.3071998998670815	0.1804946282143622	
20100000	-9745.021457290024	-9255.631991472412	-489.38946581761286	-9255.631991472412	82.54414655701407	4.090159745046788	8.604531723956009E-4	0.48429431684801055	7.885807510222898E-4	1.4055922334194736E-7	0.4753682537654318	-455.4157833691421	1594.9402657511357	957.7511237715446	95.37229553511494	153.19557069695873	14.310948496264375	16	4	32	9	16	0.1870195647613575	0.3210638891407061	0.31820524803650085	0.17371129806143457	
20200000	-9734.553701381716	-9263.081189846893	-471.47251153482324	-9263.081189846893	42.81785557596635	3.3611940206449327	8.97867656810073E-4	0.5027620892443404	9.158675438087316E-4	2.81008967831588E-7	0.5571719046609631	-442.468989583526	481.6382738968443	696.9343318343609	104.2042784576329	25.406220518831546	4.568781814598983	6	15	37	12	7	0.18068516493124767	0.319695445188904	0.3198521992679696	0.17976719061187788	
20300000	-9729.189615581192	-9257.231885331941	-471.9577302492503	-9257.231885331941	44.086800985590926	3.2713250374555645	0.0010012685495977515	0.6090305364109644	9.56587350506216E-4	3.785537111995043E-7	0.6271050277792407	-442.67795217036763	1364.8010794056538	75.04632180375964	134.79199461656793	15.216402421490878	6.0427237144721975	15	7	31	23	1	0.18631345007480699	0.3405727794885045	0.3137827066454322	0.15933106379125542	
20400000	-9746.69930899923	-9276.227275445635	-470.4720335535942	-9276.227275445635	50.56999999156972	3.949523846702205	9.462072905024081E-4	0.37809515412283734	9.28517123277181E-4	1.2395420047206272E-7	0.38144937807927953	-439.3580063844839	675.8734706459231	1045.558788095182	93.8019657486179	63.47101817668471	12.044960568583276	4	15	2	48	8	0.17758232734691456	0.33282909198325433	0.29632133372242	0.1932672469474102	
20500000	-9744.696478145654	-9259.545580940261	-485.150897205392	-9259.545580940261	60.96290853849852	3.5194893697896372	9.9724409718441E-4	0.5958477729035118	8.715186894073267E-4	2.819207693392175E-7	0.5800992389040445	-451.3099279236797	1342.1795260539773	1717.9370795070367	150.54096783725058	73.61641512270492	17.848542272409535	3	12	10	45	7	0.1804920356008102	0.3363657381488681	0.31759080611688756	0.1655514201334333	
20600000	-9762.867356844165	-9277.952077778698	-484.9152790654667	-9277.952077778698	51.28452459430571	4.2219422730590095	7.773420354812356E-4	0.393179182024091	8.773633028161784E-4	1.3066878543648013E-7	0.42004611081031523	-450.96909761627353	1724.171165878693	1506.7516427369314	56.76831766024363	108.86812120095469	9.646097352737993	1	16	11	41	8	0.17305282475749809	0.3350801760666713	0.32431573068454334	0.16755126849128646	
20700000	-9830.716687998112	-9273.020309824169	-557.6963781739441	-9273.020309824169	98.975788696457	3.5561238420993897	3.615326080168693E-4	0.48321911706395937	3.594087420712537E-4	2.802473480581281E-8	0.47937847212816775	-521.9818749557567	1810.4866756722786	3545.475905143715	209.24747470563798	20.66866130649916	38.31118350054741	10	8	50	3	6	0.19538722941556702	0.32473056125741917	0.294989193621044	0.184893015705969	
20800000	-9760.041090649807	-9278.701630485064	-481.33946016474374	-9278.701630485064	57.264176027423495	3.56591753432042	9.125506140819138E-4	0.34792908855960886	9.01494900674781E-4	1.1071319811284308E-7	0.35860977535989147	-451.1758833170259	1128.2406613852272	99.6829278015924	44.53364242259902	114.56455067832455	18.952115612501665	20	38	5	7	7	0.18228252106547013	0.33131286333489884	0.3076019268897679	0.17880268870986232	
20900000	-9736.691364805023	-9254.326365101057	-482.36499970396716	-9254.326365101057	76.5589929424278	3.721272407031287	7.972194891826119E-4	0.45861936759264943	7.7164185573216E-4	1.6174092800978344E-7	0.49799660540031715	-450.22929331619457	1345.3647964050695	887.0882881158659	43.40046074584608	74.29503120007965	20.677953960601002	8	14	22	27	6	0.19199900843367962	0.3226817800710185	0.30790518683244117	0.17741402466286	
21000000	-9756.551470219003	-9261.661219187441	-494.8902510315624	-9261.661219187441	57.69753749513612	3.675587945311169	8.840021678225854E-4	0.39577499187035065	9.038800889259364E-4	1.7169735272721808E-7	0.454738830649742	-462.699910655524	374.40873249428796	1120.450728429573	197.14126355400774	80.6386194676805	12.251831538578125	3	12	24	31	7	0.18602442665014501	0.3481036352137499	0.2933094175713163	0.1725625205647881	
21100000	-9753.754960425533	-9263.765875722067	-489.9890847034649	-9263.765875722067	51.66745219397945	3.8591483937110524	7.953346309586733E-4	0.4494510173889425	8.143522579024457E-4	1.2587660547963305E-7	0.4436527382532934	-456.0391447421101	654.7194813858611	1457.6366910409363	544.6809956601188	81.5956148962545	5.906694004550028	5	12	6	45	9	0.17608166185218602	0.34594102599998455	0.30337961529780866	0.17459769685002	
21200000	-9742.656698876017	-9276.046975720523	-466.6097231554938	-9276.046975720523	53.34275257094544	4.299152609349092	9.952668559508734E-4	0.5286514718385817	9.460005342768303E-4	2.7523658125410274E-7	0.5453341041456625	-435.9617957584085	1256.1370610661995	45.018836416873356	66.12293454408042	101.57702564875525	12.730443570196929	18	18	26	7	8	0.18587534932599176	0.3484145028255821	0.30449825858603613	0.1612118892623893	
21300000	-9739.686953853123	-9265.383664984547	-474.30328886857546	-9265.383664984547	57.381566771912595	3.922959619867926	8.576589421430592E-4	0.4903463208929025	8.94273082078178E-4	1.9965171528737037E-7	0.4878060726535241	-440.61434281294265	1597.1895527803927	1440.3702466226339	65.06423857015562	97.79908386276018	11.324762094854217	9	6	25	28	9	0.19401175883705027	0.34173667043322065	0.2942017054407466	0.1700498652889817	
21400000	-9741.797854550057	-9259.712437079617	-482.08541747044046	-9259.712437079617	54.46157550659075	3.62799999024802	9.444019781139295E-4	0.5290976589932661	8.639546895640682E-4	2.1201551378796091E-7	0.5305638608991597	-453.21163960314993	851.8725138908916	146.7859873871433	41.933977227533056	55.71283815544703	25.90756279270926	18	26	7	22	4	0.18906144506758477	0.33354168228974673	0.2999970286708879	0.1773998439717797	
21500000	-9730.074345710196	-9257.59837500061	-472.4759707095851	-9257.59837500061	56.352441354021565	3.7067243968675982	9.164456539837525E-4	0.5512637844657874	9.277651329206065E-4	1.901680365667577E-7	0.49091634719145977	-439.1959193774732	1945.239576593116	1357.010131845275	85.01014780549595	69.24858602511465	12.525094603550391	10	6	30	24	7	0.1972844779710124	0.32447769745042504	0.3060798518103382	0.17215797276822345	
21600000	-9719.378860816709	-9248.92109220681	-470.4577686098979	-9248.92109220681	62.09475548673769	3.864191459224508	9.737649454130894E-4	0.5677584071833446	9.076785238759521E-4	3.445824399895084E-7	0.6247489143464052	-441.6491386672687	1287.7636604950055	69.74699603535987	66.7081710319173	10.996332890078586	20.64432548247187	19	24	20	2	12	0.1836782222865735	0.3377694128573995	0.3095852180801905	0.1689671467758356	
21700000	-9764.7020188546	-9266.723681980822	-497.97833687377715	-9266.723681980822	68.44030877707908	3.5456667994078184	7.479652937596654E-4	0.48902673313282513	7.488644322659613E-4	1.7879205235334382E-7	0.5819461883137571	-465.09962244848396	1912.9842504870994	1295.3239368292536	170.63571063484346	43.46416568516645	17.842203592753396	16	1	41	7	12	0.17255336815105454	0.34606857804592733	0.30185375395206343	0.17952429985095372	
21800000	-9730.60239680177	-9255.252084194999	-475.35031260677124	-9255.252084194999	48.88063805292354	3.6749035562931485	9.367739420353988E-4	0.5044582428087627	9.29827249448513E-4	2.847987735747001E-7	0.5672567417529085	-445.59934007129465	1692.4448773795204	688.41402497818	104.95423697198724	4.5343422005177825	5.759867895175086	10	10	42	8	7	0.18128619370251134	0.34734958409167543	0.2893359770936973	0.182028245112115	
21900000	-9762.535866698037	-9267.00157380765	-495.53429289038684	-9267.00157380765	89.70439967783523	3.556541892640114	7.555679614924721E-4	0.6594313784320902	6.680878348226206E-4	2.2998266956969574E-7	0.6640875465427826	-461.2392048231388	1524.9161860248669	1893.3098904521687	67.77105420126581	47.68335115793659	58.492333720498145	7	13	38	2	17	0.1860120847422422	0.34702956559237336	0.3019639947423654	0.16499435492301812	
22000000	-9754.31899381784	-9271.879758321258	-482.4392354965827	-9271.879758321258	52.336556485464925	3.58634030932037	9.062667746080605E-4	0.514804914674752	8.883511275410643E-4	2.624451594008704E-7	0.5446728911951613	-453.43818071930906	1050.9863207017227	110.18812529081441	88.93160414015672	53.95275962442016	3.8284655760050135	13	4	49	3	8	0.19334105131304302	0.31661242058106526	0.323707788026816	0.1663387400790748	
22100000	-9739.488133885498	-9262.043865329782	-477.44426855571515	-9262.043865329782	49.61751610550462	3.7236232771793523	8.471107856301044E-4	0.47620144255540264	8.292342695801692E-4	1.6578518186768464E-7	0.47721045749869667	-450.1428928899235	1159.8455958743348	87.00178527340756	89.77519406732964	11.303799898979907	3.8664811424764074	13	22	35	3	4	0.17325430410733758	0.3299730563117842	0.31910617005977987	0.1776664695210974	
22200000	-9765.381781120532	-9264.845467967845	-500.5363131526858	-9264.845467967845	65.41447917438747	3.6387227406711284	7.585286552996256E-4	0.3617873555972189	7.635574465562627E-4	8.870084839290792E-8	0.3982772958321279	-466.9479519706627	1440.3862141735506	1192.9836562383614	153.6085843135239	156.4872734316024	19.290753456901932	11	5	1	51	9	0.18517382958015768	0.32155795504268087	0.3175508465752992	0.17571736880186134	
22300000	-9766.098088881206	-9256.65267351274	-509.445415368465	-9256.65267351274	64.24159910027237	3.6882103537167867	7.38602172442763E-4	0.4176637611088219	6.931316764361863E-4	9.787556018519751E-8	0.4391655423688695	-478.2350330906814	1376.0290132961802	192.76027547200124	122.23118290825751	118.97089342288227	19.245179927831717	23	11	15	22	6	0.20227210908226054	0.33671119062984145	0.3036530690428892	0.15736363124500774	
22400000	-9755.131628706442	-9268.606564558273	-486.52506414816867	-9268.606564558273	51.10437321634561	3.9305481260366357	8.382661568063463E-4	0.43026450443412456	8.2718196161696E-4	1.3388126492007526E-7	0.4344650604529375	-454.2021024217952	1413.588663163064	1280.155040243783	100.29035638816234	63.069554452331026	10.743377906576308	9	11	2	54	1	0.18213578736556776	0.3321053075389385	0.3146729651734401	0.1710859399220526	
22500000	-9769.777917276651	-9289.920120094119	-479.85779718253167	-9289.920120094119	45.36189262351313	3.3280444220455156	8.763287608264032E-4	0.2801904716690042	8.825937057169012E-4	5.9009302137071364E-8	0.2769413047360629	-450.1334424152017	881.8300142544157	332.3769442570062	73.1867779834927	104.44030772836622	5.282360700734272	21	9	23	18	6	0.1847190231298728	0.3449604351907572	0.29982274146260235	0.17049780021676664	
22600000	-9780.555468388808	-9259.105778188012	-521.449690200796	-9259.105778188012	75.37517213964256	3.7346149606590378	5.139104672880857E-4	0.4807583347654691	5.654269275470277E-4	6.228177657280744E-8	0.47189088056399237	-486.01829003541326	791.039258799642	1923.3227341647012	658.8385045404158	113.5061172100427	12.305833443486488	2	17	4	47	7	0.19884845941238927	0.3200327540685555	0.30408680583722375	0.17703198068183054	
22700000	-9784.472199746513	-9252.756495303696	-531.7157044428177	-9252.756495303696	95.90564135764785	3.412294247946357	4.607784419467533E-4	0.4189784757659758	4.7911724567850064E-4	4.142695124618901E-8	0.41547835602245586	-499.0226683495412	2471.5557418668677	179.97058093571292	152.49286942412925	143.12919076698816	15.831774601918255	14	34	20	3	6	0.17732687684490372	0.32807396745298995	0.3217617717854153	0.17283738391669015	
22800000	-9813.896208756607	-9259.131751577535	-554.7644571790709	-9259.131751577535	88.76865764583356	3.66996073186814	4.8388623031883035E-4	0.4616230645613673	4.544046594192715E-4	5.855559932006921E-8	0.5135588216664237	-520.8430280077287	2666.9055021746008	285.5762915887492	345.50491015645747	114.65136052660972	11.201130932996358	17	17	35	5	3	0.18554677068800224	0.3396680744626083	0.3037387259022454	0.17104642894714323	
22900000	-9763.920528847497	-9271.702124466537	-492.218404380959	-9271.702124466537	55.06620523745317	3.6572993796602846	9.064000490318887E-4	0.5237439241368165	7.875662543823671E-4	2.55479911425355E-7	0.5704502551277221	-461.00957275690314	1045.071371937259	172.3077391336034	118.02596641670225	141.69250316052518	1.142185180879455	15	12	23	21	6	0.1937786336633611	0.33515152028621464	0.3047428641815227	0.16632698186890077	
23000000	-9755.372414934933	-9254.560891773343	-500.8115231615904	-9254.560891773343	66.56904815395703	3.4595757624627437	6.310597094479093E-4	0.50237438203936	6.088254964968222E-4	7.916219720395618E-8	0.45198170235305724	-463.8748517409128	2258.71056634933	5342.1155167806755	109.91941854424886	101.43497098467383	4.861705018878848	4	4	15	47	7	0.20070189557562448	0.3218900939751058	0.3048168710222486	0.17259113942702028	
23100000	-9788.50321324789	-9262.659223604165	-525.843989643725	-9262.659223604165	72.97186129115396	4.171920102255033	5.229636876401651E-4	0.31727838226272687	5.305408823474609E-4	3.0385117598250945E-8	0.3213681203488853	-490.5037423943888	1385.3579800454004	2092.2210691632126	296.13505281900404	216.11291204904754	3.2373224948063872	6	7	15	43	6	0.1865256200248148	0.3343118253042451	0.2915733911408221	0.18758916353011731	
23200000	-9775.211473015239	-9282.859741948872	-492.35173106636597	-9282.859741948872	62.9127346093528	3.6462289107537567	6.759222417511079E-4	0.34916743452531857	6.620415831205678E-4	5.636536753533587E-8	0.3397693494332631	-463.3589631804131	2372.181121517353	139.86800305389457	187.9762369436517	4.60619310610308	2.728365850655021	14	48	8	1	6	0.1859589275579642	0.3237925511301287	0.31731840516322535	0.17293011614868103	
23300000	-9792.524324012109	-9261.558662647056	-530.9656613650528	-9261.558662647056	71.07470268057878	4.038776352608585	6.413839902564453E-4	0.42290429128032186	6.122668823204877E-4	7.279211799995333E-8	0.43730372741737716	-499.0726273756464	1953.5533026815426	394.73662627425927	193.25782538686468	70.04629683877333	4.283232645319095	14	14	26	17	6	0.17959937316425786	0.3392504958431422	0.310183496841809	0.17096663415079014	
23400000	-9786.823432529294	-9271.832213100437	-514.9912194288563	-9271.832213100437	73.38519366013755	3.8374052896606097	6.474184433847356E-4	0.48213146251764355	5.890764091339048E-4	1.0879881805304664E-7	0.51126344531662	-483.41476894705255	1416.8228600421992	169.82443123504726	329.38334602637974	37.55179471363521	1.8489396580905348	12	55	2	4	4	0.19767061054615173	0.3313093691700032	0.3029025608667248	0.1681174594171195	
23500000	-9800.436596585292	-9267.435467624098	-533.0011289611941	-9267.435467624098	95.44631381054326	3.543391174463004	4.5085379184542595E-4	0.442196615022346	4.5737466160589244E-4	4.439465495967962E-8	0.44309462245691394	-498.51051300750595	1906.3903312627713	156.94010556159765	110.84551153655724	327.5684370915767	13.461297374305058	18	44	4	4	7	0.18565778272174885	0.3294613211927486	0.30673431383045247	0.17814658225504934	
23600000	-9797.87218613521	-9272.363351654658	-525.5088344805522	-9272.363351654658	73.27904574008342	3.6317216999091646	6.24589128879868E-4	0.277570061068892	6.272591757608751E-4	3.658282347225372E-8	0.3057053442058173	-493.96331337451875	1491.0398814833354	339.9830723185767	133.52044663875571	146.87836867526897	10.267335251908912	16	3	7	45	6	0.19552713104058483	0.3369463841483746	0.2950247016860441	0.1725017831249958	
23700000	-9761.42281118282	-9254.629282313654	-506.7935288691664	-9254.629282313654	66.2169475977149	3.716997372968746	6.942011741477306E-4	0.4224140217680739	7.231797195896576E-4	8.697475987224252E-8	0.4173672185681165	-475.3599797352817	1044.2969404528342	71.39392748814944	116.3912467314187	171.7994507094712	27.018432720835634	15	1	38	16	7	0.1795170673044277	0.3396351195194372	0.31285959618867815	0.1679882169874563	
23800000	-9783.048735726215	-9265.211221058718	-517.8375146674964	-9265.211221058718	83.63518549494185	3.4414958976138874	5.495311692580447E-4	0.32790427714759995	5.915731505483899E-4	3.724110390397604E-8	0.3293070307960537	-484.65398592530283	752.611542121486	1648.5760629384374	186.1572516249702	110.70463355108514	13.72046320209728	2	14	41	14	6	0.20690710870654544	0.3427583577700472	0.28596178694557195	0.16437274657783485	
23900000	-9766.139494396237	-9269.980664974817	-496.1588294214204	-9269.980664974817	63.192655810067855	3.4283516989297627	7.498616744857039E-4	0.3993665579758087	7.57809819123624E-4	8.797607151641103E-8	0.39243121448109236	-464.0596624335928	296.66893823136405	1176.2538472136525	106.56345487910195	66.05573814795603	17.338323661857203	5	13	50	1	8	0.19086010592230326	0.3328110492948991	0.30384603501297547	0.1724828097698217	
24000000	-9775.416789627297	-9262.881532508542	-512.5352571187552	-9262.881532508542	79.79043790456967	3.498539945613958	6.574915400563769E-4	0.3632091086297986	6.428533912932103E-4	6.001421878527795E-8	0.37246567937667335	-480.6173029983967	2194.938352990204	135.27127309053813	136.83952421540457	120.41797567274573	27.459705012773203	17	1	37	15	7	0.19294392874654764	0.3410305727673562	0.3033645628425499	0.16266093564354575	
24100000	-9815.782036188893	-9280.269582484805	-535.512453704088	-9280.269582484805	110.83014943487093	3.5292998313647144	4.282605962138817E-4	0.4312145919310399	4.734281449218443E-4	3.8003355874708025E-8	0.43433501152696796	-498.7303336963787	637.5728317433302	3369.3338969624465	222.12027194216049	33.76277035589743	44.56952980217406	4	10	54	8	1	0.18056681160949817	0.3352265579835463	0.3025545131630806	0.18165211724387456	
24200000	-9818.83565049473	-9277.282798819273	-541.5528516754562	-9277.282798819273	91.0311516133915	3.7671930890744596	5.714021062138653E-4	0.41357175765066606	5.908357544084163E-4	6.953230629607834E-8	0.4504193541321785	-508.3644676583532	1013.9425326139436	338.0648233849544	317.04872407103323	203.5916250694241	106.31754203155822	20	10	5	14	28	0.18320376324318757	0.3287115060224075	0.32486276349981397	0.16322196723459045	
24300000	-9760.58673995012	-9260.761686418648	-499.8250535314727	-9260.761686418648	88.48933795774748	4.111386973588357	7.175003401980607E-4	0.3595038275005485	6.979074564031925E-4	6.945068027669805E-8	0.367899264039571	-471.7089631978035	1748.9548898468008	100.3442869666857	9.899640125775496	18.2067932687121	26.786825891040294	22	48	3	3	1	0.19699494879408347	0.33487897309829795	0.29852718170601145	0.1695988964016066	
24400000	-9765.314561469599	-9254.197800522998	-511.11676094660027	-9254.197800522998	71.37453323845381	3.960683139698636	6.353420993137559E-4	0.33250980928034124	6.695941318962109E-4	6.22402729591257E-8	0.36695718602451793	-478.4957978855788	978.139053356843	1012.0595201098246	146.9004924353361	145.45220216211808	4.440684740640243	8	11	19	33	6	0.19146915398275063	0.32749321200504083	0.3225463861903741	0.15849124782183382	
24500000	-9777.682210923494	-9273.701387757284	-503.98082316620975	-9273.701387757284	62.813946291623765	3.690258970285776	6.369333987167916E-4	0.30980082530292785	6.643449726695626E-4	4.30017552052228E-8	0.3144731771127979	-474.82993305290233	1234.9769545350375	2056.7534585942767	107.77546562776432	2.5688737830083856	0.8672332563543926	5	9	57	3	3	0.1833690207669764	0.3556987121290364	0.29370821328340946	0.1672240538205771	
24600000	-9732.789378633615	-9263.777391474461	-469.01198715915433	-9263.777391474461	53.37456220885411	3.7507762534361953	8.201289787805398E-4	0.4319696327246027	7.751857532665204E-4	9.693506582991336E-8	0.39858446846103873	-437.16462252776876	1026.717377074038	174.2194335206893	78.03308970061221	194.55356550773698	1.177727392298328	14	3	51	2	7	0.1703572731002253	0.35285827937226344	0.29746356459202167	0.17932088293548887	
24700000	-9736.188351810802	-9273.403738848905	-462.7846129618975	-9273.403738848905	56.11781080908993	3.5757501341808244	8.502245368495767E-4	0.44864412678127746	8.050508285096933E-4	1.7680615093215853E-7	0.47518253931249843	-430.39861547559934	1018.7899614316916	54.57512245904622	56.498038665409304	221.89839388329128	0.5784869543737328	23	17	26	5	6	0.18488242551670478	0.3509947084465	0.2873394286554267	0.1767834373813677	
24800000	-9738.048428085	-9264.60492624966	-473.4435018353399	-9264.60492624966	59.87054344221043	4.021015455918983	8.915568445153432E-4	0.5504138673034121	7.849298164208484E-4	2.4330147617219875E-7	0.5498270308548272	-440.32362105775996	1165.7981778743138	95.5750684972111	67.00559635732267	229.5171251744674	1.6573797277170768	17	42	7	5	6	0.19102282457610695	0.34296901891811965	0.31585055426869935	0.15015760223707328	
24900000	-9745.80284782141	-9264.016134394557	-481.7867134268521	-9264.016134394557	68.68371233086422	3.4249693047740495	7.097416518908904E-4	0.38184970240973326	6.430863837372733E-4	7.74896794878204E-8	0.4110189726872115	-456.72279053501336	2037.760198564055	117.82536092626354	15.801000313724597	1.2549985902880623	2.5323522206468203	14	56	1	4	2	0.19380820302845508	0.3306726491495389	0.3150936091176357	0.16042553870436949	
25000000	-9796.610171447343	-9276.685807211978	-519.9243642353641	-9276.685807211978	86.27614908322674	4.177017341358588	5.991134018119264E-4	0.48829988318479284	5.244229641609954E-4	6.167533219467943E-8	0.4417315866973339	-493.00518509072504	1555.531785310727	174.73892059667858	32.56180666979631	11.330023212845166	0.9964937519714655	15	56	1	4	1	0.18145801469573117	0.3523880389210564	0.30111614502197986	0.16503780136123158	
25100000	-9858.81465284999	-9260.204789317138	-598.6098635328516	-9260.204789317138	142.35819653861788	3.451096252053519	3.4417862678511795E-4	0.3342529466431326	3.3084905209176946E-4	1.4011631039295835E-8	0.3456230990855213	-560.0066764796544	3395.565667459855	3089.86552329472	845.1721227721005	468.5425413803816	36.479429122229064	7	3	29	31	7	0.18653948917508337	0.3362085980955392	0.30634531264700793	0.17090660008236858	
25200000	-9771.777602566306	-9250.936425024163	-520.8411775421421	-9250.936425024163	81.80937570425148	3.9115503134366536	5.774767089368385E-4	0.4465844124169486	5.406959424934246E-4	6.680836595739692E-8	0.45169339743723186	-486.03959573994587	3779.6523642019392	129.1948766765243	304.2694050498773	106.30699975511749	17.400208044274866	7	13	24	27	6	0.18817987229308422	0.3277035336547113	0.3100017754388794	0.17411481861332415	
25300000	-9813.20821770995	-9272.4235954521	-540.7846222578495	-9272.4235954521	87.25683766526942	4.0669101234220335	4.5827557578298885E-4	0.473003933040985	4.458170085380376E-4	5.358359083678997E-8	0.5339732641094358	-503.47741185923746	1716.014629365674	4477.387414081333	308.46255717286783	121.3171503343796	9.765513176800503	3	5	48	16	5	0.17642026068810546	0.34444981468288777	0.3005053390136866	0.17862458561531921	
25400000	-9758.203048646874	-9262.657213189883	-495.54583545699126	-9262.657213189883	57.145431284118814	3.6439671972014462	7.777792899288939E-4	0.5296602441385303	7.498701066881216E-4	2.2368351661769332E-7	0.5783174371431157	-459.44486534937136	957.3417821431353	2729.1547878738547	250.48978707055937	147.61041159931946	3.2291768795990357	4	6	43	17	7	0.18753645180367	0.3244797606247127	0.31783840582826317	0.17014538174335325	
25500000	-9737.971960206058	-9257.44924916283	-480.52271104322847	-9257.44924916283	51.24796079659143	3.482261284651008	8.077311238779701E-4	0.4541166980743732	7.658098923903569E-4	1.4097427195615735E-7	0.47860754458361987	-449.6632380364158	1431.7616700374597	118.2204868036293	60.40076156048139	119.46235364687638	3.701762077297333	22	8	13	25	9	0.1828256906307314	0.3393848795836586	0.3011306613473082	0.17665876843830086	
25600000	-9748.137713131764	-9262.273295273058	-485.86441785870625	-9262.273295273058	51.67581873535688	3.82871663162416	7.565480944503509E-4	0.4247800372996839	7.933405619432717E-4	1.2658562713829802E-7	0.44714658348389347	-450.186343494042	1572.4965550087002	2872.8624108612207	358.22009955754385	113.11162153546582	5.062986200980333	14	1	1	54	7	0.17953343394603316	0.34270367011577363	0.30977755860537753	0.1679853373328147	
25700000	-9744.332994370576	-9257.646250666525	-486.6867437040515	-9257.646250666525	51.27047613364887	3.4229286711890867	8.537963877339512E-4	0.42229259391892054	8.627582855020643E-4	1.5709532001485006E-7	0.46207223519796653	-451.6152518622615	143.25280754377667	1121.648108236689	113.90454782240319	74.61065208639366	41.40467905093205	3	16	12	40	6	0.18588799738343204	0.339266106995811	0.29796782033753677	0.1768780752832191	
25800000	-9767.337434872148	-9267.37630220609	-499.96113266605784	-9267.37630220609	65.94425647536565	4.029148956900095	6.83108891243962E-4	0.34997947962407633	7.104875125554911E-4	5.555775408768503E-8	0.34589034816219977	-467.0004151280012	1700.6826126675016	186.63162199969113	36.05194156886515	142.6979234866659	28.082172155192815	14	37	14	6	6	0.19159874645436403	0.31119660756581285	0.3194215414714723	0.17778310450834972	
25900000	-9811.101046580468	-9271.300847028975	-539.8001995514925	-9271.300847028975	80.76260775638225	3.6887727136366375	5.806326747816617E-4	0.451874502574691	5.531279081449536E-4	5.829781322456075E-8	0.43790600734043383	-498.00344262519735	1329.6771632955351	6932.645586381972	542.7619250968764	380.4109976512483	79.71540207861173	4	4	14	19	36	0.18350458635495787	0.3434410968534213	0.3014330547026534	0.17162126208896628	
26000000	-9773.102156616893	-9270.095133840736	-503.0070227761571	-9270.095133840736	63.79545055439319	3.486903991656206	7.317163262831861E-4	0.3459779294489299	7.19116513358216E-4	6.997828499091191E-8	0.36996387347859916	-469.7830620995642	1408.7862937828077	1665.672007341931	157.4551555139431	101.16618629465316	4.983527614165171	5	12	32	21	7	0.1919162092079694	0.35648721232847574	0.2879696239263005	0.16362695453725323	
26100000	-9752.315123943876	-9269.477506115754	-482.8376178281206	-9269.477506115754	60.24145186292237	3.5596004625005415	8.536163981552983E-4	0.3682567316732764	8.242640453850111E-4	1.0665156740365065E-7	0.37855070437545496	-449.13429004143836	2010.885368118009	1335.7932639777896	48.593719104576635	102.67118549816344	19.84277783430724	5	15	25	24	8	0.18185860499611753	0.35030978529449935	0.2901104895465892	0.1777211201627928	
26200000	-9763.508720636539	-9246.780488934564	-516.7282317019743	-9246.780488934564	74.58519100814438	3.983078871694459	5.714039337967064E-4	0.44603161513137685	5.698862895077483E-4	6.879076269520541E-8	0.46110989598387114	-486.5704206032263	1238.227068169227	141.859285068879	110.31761722401109	75.46572018709779	11.882671931474903	19	34	16	2	6	0.1917015813837772	0.3275070452070757	0.3143289010674825	0.16646247234166342	
26300000	-9781.780263671124	-9254.52331466796	-527.2569490031633	-9254.52331466796	81.40712882772483	3.6297483316844925	6.282685727884143E-4	0.46691844455352255	6.250141653528588E-4	7.693612315533596E-8	0.4526420763326597	-492.37972919320623	2325.996244421447	1198.2497453062595	169.86079879726879	176.8847250433016	20.13485660891505	5	15	1	48	8	0.18904329657076416	0.3284037805575928	0.30831340454597606	0.1742395183256658	
26400000	-9780.111751741344	-9259.277801467313	-520.8339502740304	-9259.277801467313	79.54841854519718	3.677822009656899	6.872774454060398E-4	0.5622604076966164	6.695831075278242E-4	1.4419900386630926E-7	0.5693575396077745	-484.3380907232088	471.0757650340811	371.23128862919845	1507.020280445454	169.2053745599833	58.72729800390875	2	2	13	53	7	0.18319374428768997	0.3378537110129666	0.3078571073139505	0.17109543738539182	
26500000	-9782.211259523998	-9264.663494780605	-517.5477647433928	-9264.663494780605	68.9436857138505	3.588946551343077	7.412284666393761E-4	0.34576657242123016	7.402854403833007E-4	6.447857863433228E-8	0.3472806701492955	-487.44073577478156	972.2624574789187	334.43447804743005	82.93461328719816	89.92884149457875	22.359705766332308	12	34	6	18	7	0.19043278190408514	0.330232770864468	0.3081538112156749	0.17118063601577077	
26600000	-9809.686138674035	-9274.640594488154	-535.0455441858808	-9274.640594488154	86.57795362935087	3.5319267738486433	6.618780517310739E-4	0.34989692743420014	6.049482689195492E-4	4.536659168792453E-8	0.34963861627938975	-498.0225176506799	5263.688442063609	2421.719377798284	191.95838143243546	210.89803490243128	32.92542928897997	6	3	8	51	9	0.19331081078440657	0.3294267575632562	0.30408107909761006	0.17318135255472605	
26700000	-9780.565978918221	-9266.227259585537	-514.3387193326838	-9266.227259585537	86.18239559809231	3.4414822958514484	5.866378948981965E-4	0.43780354965129803	5.726165532704722E-4	7.036263960657894E-8	0.4464810800577429	-486.68545354186926	1539.396477654855	188.94861528221188	69.24856391259999	9.68468444527217	5.830444210976113	10	59	1	6	1	0.18807717911978306	0.3341058997002974	0.29369663664391976	0.18412028453599863	
26800000	-9805.490013780767	-9281.282122664412	-524.2078911163549	-9281.282122664412	93.49652764291406	3.7590081889560762	7.135904631941382E-4	0.40748372953313367	6.767624162869781E-4	1.0758509096378089E-7	0.4514921981084298	-491.70946807196077	2639.8722767861527	453.7394312193113	171.77144610574172	75.26190596972074	13.729402690775037	12	4	44	11	6	0.17965172194327306	0.3248174661665815	0.31075784942555545	0.1847729624645888	
26900000	-9752.596450585484	-9260.938689896298	-491.6577606891857	-9260.938689896298	60.224447146594215	3.785354188385489	7.016170901412714E-4	0.43105149304458856	7.162887218638827E-4	1.0580813539009109E-7	0.45223455587979516	-463.2384914902336	2074.63336863535	138.7249777319172	119.05053952495308	2.989072860720315	3.9013902330791055	14	33	23	5	2	0.17725376366703494	0.35318458877843756	0.30013887072160883	0.1694227768329176	
27000000	-9767.417943654264	-9259.589330799887	-507.82861285437707	-9259.589330799887	79.45375136228228	3.482088760473743	7.480917795379835E-4	0.41510863237032725	7.689750061265308E-4	1.191286226839111E-7	0.4319121928935296	-469.0814995685625	2526.3677910407196	6075.295193352818	624.4055662127507	155.87196996668487	31.06621548190773	13	1	4	50	9	0.18945557963718346	0.3103955251452974	0.3256595613500756	0.1744893338674425	
27100000	-9794.2825396264	-9261.367994647013	-532.9145449793865	-9261.367994647013	73.49434089686453	3.690940776508218	5.91472754796155E-4	0.43823730805201805	5.419238661248202E-4	5.041476473064613E-8	0.40441001472975063	-498.80480056063584	2743.7660265923346	263.0532070489166	363.7258630647738	79.99148827590827	51.87873866364264	12	12	27	20	6	0.18969315798605024	0.33585666705420647	0.30613609501587946	0.16831407994386277	
27200000	-9763.094935323661	-9270.0738560396	-493.0210792840599	-9270.0738560396	54.79692989694839	3.527523672044405	7.785379001497682E-4	0.42019738040031196	7.878349560713635E-4	1.1448239307597449E-7	0.4413686955311711	-457.76474799464813	1858.4521870585686	3281.289371432785	174.05105298320683	88.00742618414857	16.416109377414482	8	4	40	18	7	0.18900538618752397	0.3417524669355291	0.2843456069139033	0.18489653996304253	
27300000	-9783.093239311405	-9273.937720751639	-509.15551855976594	-9273.937720751639	68.27476831314276	3.8372328996931326	7.928640841564737E-4	0.41542101699515455	7.307680196877369E-4	8.9416173199711E-8	0.4061581876782151	-480.07660875227026	2472.135720680046	253.564628978598	60.88370996124541	8.797005562894816	9.73503590105657	19	28	23	4	3	0.1787487179408123	0.33068069217690826	0.3035527186500174	0.18701787123226088	
27400000	-9770.167604355818	-9270.572660261441	-499.5949440943766	-9270.572660261441	55.641115029397604	3.4997769245278634	7.307007460719835E-4	0.4686471266156614	7.629809940370084E-4	1.2853003355087705E-7	0.4728386783102375	-466.23929580479927	400.325339814549	1376.205380902694	124.73424682515993	109.88923613992024	9.158666044557046	1	19	5	43	9	0.18732812708045551	0.32820520617582083	0.3114724744450767	0.17299419229864574	
27500000	-9751.427969812461	-9261.918462348181	-489.50950746427895	-9261.918462348181	63.38059433338447	3.6681872070787285	8.039065347618913E-4	0.480171120928858	7.803360688792594E-4	1.523511878127548E-7	0.5076041421519543	-457.37675530347417	1247.754337865863	24.282095100492295	130.12101927479702	15.142256143662589	20.926190447690182	19	5	36	1	16	0.17730872945528237	0.3281782927504725	0.31034227048924123	0.1841707073050027	
27600000	-9731.651419743112	-9262.647945411372	-469.003474331739	-9262.647945411372	50.32479380750385	3.7717559296996024	8.274508582073254E-4	0.5592617285141306	8.910165769449635E-4	2.2835405728366686E-7	0.5639697189414582	-440.83669050000185	1293.5690353584787	63.51586278119693	82.13776094689052	12.581847105980092	9.008545271977011	14	15	41	1	6	0.1837185187295902	0.3398529698953509	0.31030173960088814	0.1661267717741696	
27700000	-9776.063988910626	-9274.844388457337	-501.2196004532894	-9274.844388457337	68.29661738571043	3.4389137496201316	7.714775481394651E-4	0.4977759654833119	7.382225351649931E-4	1.1016021565391507E-7	0.4557018364392044	-466.63163356055463	573.7282754727086	1723.9561139685202	449.6254675905045	72.60460867318427	29.13612817707183	4	14	1	50	8	0.19336192034139843	0.32129443185244055	0.30689933576627404	0.17844431203988576	
27800000	-9719.069989414167	-9262.626128206406	-456.44386120776056	-9262.626128206406	44.11495285486217	3.517426789692023	9.092692145162284E-4	0.4813818908367745	8.655945578461378E-4	2.380998627877647E-7	0.5339876362259651	-423.0808736564335	814.4834739088559	1755.0251956944005	56.66450975534393	88.83958928874874	2.8055001128443364	5	9	27	29	7	0.17457252346155505	0.3200308709313414	0.3296118642497614	0.17578474135734107	
27900000	-9730.61370110456	-9252.639221669926	-477.974479434633	-9252.639221669926	51.97461071009495	4.43172589668857	0.0010203673670555818	0.39901597127877864	9.304456911447158E-4	1.4091772667580373E-7	0.3803821011186214	-450.25928897045503	790.5650125276517	62.48130307634441	56.590147879600224	25.559800172306534	34.76566202952776	21	21	28	2	5	0.187772710944934	0.35446428398460916	0.2989873204278463	0.15877568464260944	
28000000	-9730.290710320318	-9254.598497547233	-475.69221277308446	-9254.598497547233	61.03835330494484	3.7973752148369093	8.843089130189071E-4	0.4203121829071308	8.918308394024048E-4	1.680170458843237E-7	0.4466604232803084	-442.5841494485781	287.3941287510414	905.239533609287	640.3698893539636	66.84905322768029	20.46463663749675	5	6	8	52	6	0.17617253673504754	0.32091178549910193	0.31615230574392467	0.18676337202192475	
28100000	-9737.999706353658	-9263.043873273606	-474.9558330800523	-9263.043873273606	57.82149454756543	3.8095325987185706	0.0010560524960764167	0.47835375101781324	9.198767852195026E-4	1.8773374535141828E-7	0.4479659746796578	-442.1625127756393	1543.925114370195	880.3544984834003	69.06442951496122	96.5025737578912	20.934914297014657	15	2	5	47	8	0.2026074082521991	0.33644075466964457	0.2941489296544753	0.16680290742367992	
28200000	-9814.475215566139	-9273.123399597409	-541.3518159687305	-9273.123399597409	92.31098555154533	3.4296461523376265	5.933887940472215E-4	0.4288797499287421	5.762747374990222E-4	8.941714162173924E-8	0.5071883769790353	-502.9776795910903	6364.778988453531	3776.419378828406	403.57322972706294	156.9897771854885	81.23838632308032	7	1	34	7	28	0.18966701676509945	0.32905741401324606	0.30342206600732446	0.17785350321432897	
28300000	-9809.127780991694	-9267.692102365692	-541.4356786260022	-9267.692102365692	87.2299950273123	3.7570629758118668	5.336877680583729E-4	0.32584695842342154	5.283009921581278E-4	3.4950122758787094E-8	0.3536814936760831	-506.26900334487556	1707.0689029761359	2141.6620065937364	415.97552642686134	151.1531906822418	12.503489634560546	8	4	32	25	8	0.18934201992280494	0.33908625823530275	0.28554794477749545	0.18602377706439588	
28400000	-9821.095568489753	-9282.311711735401	-538.7838567543511	-9282.311711735401	80.9797613695684	3.5610902766114374	5.353227426994776E-4	0.3045622881151435	5.286920040895186E-4	3.183389651141513E-8	0.3350706513460818	-505.7873297102907	2054.688019214264	160.00589829495144	197.46799493506248	217.6853014154772	14.080409931586354	13	5	2	49	8	0.18452584488988139	0.3314680722441658	0.3096461855306912	0.1743598973352607	
28500000	-9778.975590595845	-9251.174487919698	-527.8011026761474	-9251.174487919698	82.3265789337697	3.838124187766329	4.734608094656421E-4	0.47212414887227505	4.780022127182305E-4	4.7562787409205086E-8	0.4613657183004982	-493.12116601060626	1259.7311779589295	3696.034480123815	203.21633462526685	27.305737538654416	5.319214769976963	4	6	60	2	5	0.17389899686758273	0.3283865253604221	0.3287093826108097	0.1690050951611845	
28600000	-9775.508336017048	-9261.682033063049	-513.8263029539986	-9261.682033063049	62.31059558033296	3.514799805851794	6.306722280392988E-4	0.4170516647487529	5.989468645179166E-4	6.846895292628854E-8	0.4305678838504631	-484.07853952788815	2497.8423293055653	902.2419788417513	191.25675326332114	3.194728116645152	1.117073949927957	15	5	50	2	5	0.18749475760369225	0.33026263034665265	0.3135653692778813	0.16867724277177276	
28700000	-9790.69620103399	-9263.356821344076	-527.3393796899144	-9263.356821344076	95.22259380083162	3.6974527667919435	4.1614968197261005E-4	0.46557931682180037	3.9028195506527223E-4	3.425156751257549E-8	0.46652818428149223	-491.9423850183923	2816.0811659326055	188.74286834942058	74.92510240356408	275.12528112825015	5.857214117459779	15	4	20	31	7	0.1792877642239334	0.32605781693970015	0.3115534444254717	0.18310097441089374	
28800000	-9770.499202593423	-9266.551065774956	-503.94813681846637	-9266.551065774956	63.47255885577601	3.9258954672642346	6.562346830509137E-4	0.5226725796481526	6.013300349947793E-4	1.07023023091589E-7	0.5105282009552099	-470.17632441784565	2449.5721114360863	212.08878274911348	204.97995325430924	170.71271974172862	0.618503309840886	12	25	30	4	6	0.17853938940179867	0.33558552551770143	0.31163735060587017	0.17423773447462865	
28900000	-9762.037480978577	-9263.550808986603	-498.48667199197325	-9263.550808986603	59.42181860397649	4.334921857449097	6.813171404816478E-4	0.486760535943657	6.44717236834915E-4	1.1126485017239186E-7	0.4920673334724878	-470.8920803989078	1456.357890710155	399.26457631343214	155.30061812916205	0.19399678005266982	0.4876959027657512	10	23	38	2	4	0.18592030608988006	0.329980876764837	0.311574936330133	0.1725238808151489	
29000000	-9754.107086500759	-9260.984046114016	-493.1230403867437	-9260.984046114016	56.54986540926443	3.6415698533524004	7.707181919136189E-4	0.4897525874253062	7.593490076150557E-4	1.3645411993199953E-7	0.4651771256261747	-463.88196949241166	1382.3389335123702	66.87129967521038	111.92981293543339	26.02793730081671	10.29712569964102	15	6	49	3	4	0.18701020938973595	0.3403124282009167	0.2930807001437394	0.179596662265607	
29100000	-9759.873718237111	-9265.312054506046	-494.5616637310656	-9265.312054506046	52.495930294105435	3.4325754377363578	8.873773890414708E-4	0.4191878479960786	8.134594811235855E-4	1.2929115877925446E-7	0.41680884066529333	-460.3297608740144	598.4811446506118	392.38262822979203	1160.464201397442	115.76747435551064	3.1768412856449393	3	2	17	47	8	0.1788094254693241	0.3266046255708797	0.32197385241281157	0.17261209654698362	
29200000	-9740.966258456276	-9268.648100420092	-472.3181580361843	-9268.648100420092	52.50388815090009	3.5434400792404928	7.766439612359976E-4	0.46718672635490677	7.554915361195694E-4	1.2945921763605966E-7	0.4589953361368838	-441.9391821412235	1147.651266881748	67.06590572368368	74.72205396736699	123.0056067633856	0.3347290041620292	18	3	25	26	5	0.18932205625934945	0.3268660277410345	0.3009999375087821	0.18281197849083303	
29300000	-9744.46790549916	-9258.323930215658	-486.14397528350213	-9258.323930215658	52.63660645981278	3.6431108916146426	7.750185540069705E-4	0.49473794388869424	8.044094277860036E-4	1.532694265261704E-7	0.4873533731620718	-455.44772728487845	1105.6945922129369	123.42156911905067	57.131512168324186	121.82214995424135	5.282449064032132	18	29	18	4	8	0.1853570641743667	0.3285284612662632	0.3110570000503505	0.17505747450901873	
29400000	-9765.425972466124	-9273.82129881011	-491.6046736560143	-9273.82129881011	51.79392122793283	3.3216632051497195	7.235581428471732E-4	0.4423562696316462	7.225790012671779E-4	1.1057082035417952E-7	0.4435092303440643	-457.105710104648	2542.3988355905835	1760.918684016428	69.48291634544796	114.14032214574092	2.272941713370225	12	4	3	53	5	0.19753300569631127	0.3240222780755406	0.29837478319657756	0.18006993303156973	
29500000	-9780.236138050655	-9271.603283588352	-508.6328544623037	-9271.603283588352	56.67480868097753	3.3223835813285096	8.40189034988008E-4	0.4853543256050809	7.590236141304045E-4	1.4136386493652534E-7	0.467898351226348	-477.9799635141601	1139.7657508401498	213.88832024566	153.08251198813312	80.82103601968657	18.569525954855802	15	16	15	26	5	0.18418046664409013	0.3355447079072298	0.2964171149755524	0.18385771047312693	
29600000	-9810.226902959308	-9250.18983795647	-560.0370650028385	-9250.18983795647	112.56449723765661	3.5526889736296656	4.6757749896655324E-4	0.4018878595938119	4.50595023036608E-4	3.400192844599079E-8	0.4283833514256498	-523.6563584403154	2339.709585049981	438.5042810483705	1005.3768088290191	191.0894479862524	9.187380364699967	12	20	8	33	4	0.169262742408639	0.34156403968702725	0.3070352310675782	0.18213798683675475	
29700000	-9835.16815325036	-9267.452328004874	-567.7158252454872	-9267.452328004874	131.44551772091742	3.6927788160727477	3.1694150548671564E-4	0.44564806077717306	3.5541814830387214E-4	2.328698685738098E-8	0.45712167510511276	-531.2450915100462	9029.593024982112	422.57427553968796	224.1621094655773	177.34210798767296	25.43714258580533	6	45	11	8	7	0.18070122245163722	0.35196535600497925	0.29791008715625283	0.16942333438712986	
29800000	-9803.080406399917	-9268.825317415816	-534.2550889841001	-9268.825317415816	74.74590075547432	3.7530025912537224	5.800479369056371E-4	0.4878535852096368	5.709537384960924E-4	8.17035321801082E-8	0.47813190158537533	-500.369923683991	1311.6756951959649	1793.5888924150165	160.33652940868924	89.83560968297924	14.872991412214942	16	1	39	14	7	0.16797288710025865	0.34748024591085575	0.31812876591258216	0.16641810107630256	
29900000	-9783.647132742186	-9265.574494139826	-518.0726386023597	-9265.574494139826	67.3340608502541	3.690739347408338	6.410805512034512E-4	0.4622918162762569	6.441563768734945E-4	8.207788368610447E-8	0.44052188562169464	-483.42060512286815	1709.369543009314	1578.2104262588816	428.5966667814028	106.02446395505629	7.258774244450571	6	15	10	38	8	0.17861491797463683	0.3309581051347866	0.3132726908394158	0.17715428605115988	
30000000	-9719.412225984152	-9255.36989715216	-464.0423288319904	-9255.36989715216	57.927293330038644	4.140784648697743	0.001033658525368707	0.4972400476664318	9.965753481863593E-4	3.038808116462565E-7	0.5367918635029032	-429.492898866596	461.4319039340716	722.8285313888636	1515.655391366273	65.00094118707361	3.973455549322556	4	1	12	54	6	0.1906488814178532	0.33038208818777104	0.3159415344821584	0.16302749591221646	
30100000	-9781.743931208417	-9268.92087755573	-512.8230536526854	-9268.92087755573	72.49325426985342	4.148229202760474	6.469766735459492E-4	0.3434143421633586	6.67972751656606E-4	6.316032442794528E-8	0.37459717442352664	-482.81757002476695	1218.28526177809	102.25968018635369	83.02927399907576	97.07749531204404	23.926512660982862	20	1	41	7	8	0.17491393351478685	0.34660514541222026	0.30687039183886317	0.17161052923412873	
30200000	-9782.365421186443	-9269.149572641298	-513.2158485451457	-9269.149572641298	58.836707996959596	3.5698046475850753	6.376130345124926E-4	0.4569871088090776	6.849964539474152E-4	1.0257286811066405E-7	0.4688363464759098	-482.06892691567947	1156.0747687431185	308.79046585022974	126.63999888264968	99.99276615589446	28.874413058115117	19	4	19	29	6	0.17355709364446711	0.33925354205061065	0.2981411294291871	0.1890482348757342	
30300000	-9723.410386189269	-9264.384144214615	-459.0262419746544	-9264.384144214615	52.55481195081329	4.234215761236044	0.001160985711372961	0.5735066528178591	0.001088090703030243	4.1178530475992643E-7	0.555297148326687	-427.27437190762436	1158.3662088274282	532.7078265633027	51.41156687089799	80.55907773068849	14.988523546142623	9	15	24	13	16	0.18165847236736346	0.3468893917471621	0.3137259094814644	0.1577262264040091	
30400000	-9761.111844101506	-9279.12793486495	-481.9839092365567	-9279.12793486495	52.10511437517975	3.640352950868705	8.810867048369799E-4	0.4489932854603044	8.446532237295615E-4	1.5972281670433701E-7	0.4642462253241401	-449.6109759936915	1880.8979505497975	258.3580108707473	115.65801967260487	142.98524987351377	14.895437394154566	18	4	18	21	16	0.17875265285348887	0.3482800452176447	0.30062225661691777	0.17234504531194766	
30500000	-9720.251907070211	-9261.711275150941	-458.54063191926946	-9261.711275150941	46.94863876324434	3.733183029066034	0.001066534349895824	0.5864037133868106	0.0010000802247760085	3.955170727262214E-7	0.5942958701449177	-428.4429407348005	1109.764885809984	102.53274208609962	42.21063044306801	84.5559520436522	12.075134743349002	19	8	19	17	14	0.19493609789481503	0.3223731409170706	0.32377096131173644	0.15891979987637678	
30600000	-9723.8350856682	-9263.729742512422	-460.1053431557768	-9263.729742512422	46.26633562456161	3.7981275755493846	0.0011344350552087898	0.5055355055996356	0.0010886044963611915	4.857802674447408E-7	0.599640995090977	-431.3942720885579	689.6086833885911	43.420311038468554	65.35540481039754	73.931490935467	24.488214858885446	20	26	17	2	12	0.18743276277871382	0.34688793892636827	0.3034104196435253	0.16226887865139145	
30700000	-9735.17139609887	-9271.850856261279	-463.3205398375927	-9271.850856261279	47.345632732619556	3.444134101298904	9.543581933646082E-4	0.369765611908264	9.896520005218679E-4	1.455934854131909E-7	0.3955323921204409	-434.95843916601945	1337.896441340428	58.949697129816826	70.91917560505357	10.263759679401174	22.237610943551783	18	34	12	3	10	0.1889393700857056	0.3204213427923927	0.32092689368733407	0.16971239343456632	
30800000	-9761.652010096574	-9276.931000432243	-484.7210096643301	-9276.931000432243	54.55714444882712	3.793453028409509	9.032608630379682E-4	0.5202548395832038	9.254797781997424E-4	2.5620637765434886E-7	0.5458253536292557	-452.8272125644104	632.7274586344452	818.1004886688443	104.32384919780594	105.23060992848302	15.711946293573597	2	20	25	18	12	0.1869928004860885	0.33932851743612846	0.3071468111875878	0.16653187089019408	
30900000	-9746.652941174209	-9269.792536218547	-476.86040495566107	-9269.792536218547	57.91831549825864	3.944181881153717	8.778467548055871E-4	0.45370661975819626	8.375061497985311E-4	2.210549222588989E-7	0.5210911133084227	-444.5650309396449	1408.6388235908894	103.01914459945606	86.03901584698885	192.12241781401818	17.37077231737444	16	9	24	12	16	0.18339675090170318	0.33395139830816806	0.3014025224265497	0.1812493283635779	
31000000	-9714.295151106024	-9254.699876380148	-459.5952747258762	-9254.699876380148	47.52402196142975	3.757305515264656	0.001024515759165676	0.4799418245154977	9.78839739840794E-4	2.252728880728621E-7	0.4791051493306003	-427.20947253507507	1133.758645497248	252.05760147286855	68.24350254666648	175.8161052115939	13.60150815939126	19	3	30	4	21	0.1931520450740953	0.3333109220354604	0.30470408033489244	0.16883295255555064	
31100000	-9726.258643235895	-9243.091634532326	-483.1670087035693	-9243.091634532326	55.64187989227672	3.850175716178292	8.975598293059434E-4	0.5361172918290529	8.784015559244141E-4	3.016790408955807E-7	0.6092195092323616	-453.00287457081555	836.6093669906061	335.26657436860086	98.40547301340617	69.74901381325438	12.235306152785917	20	6	35	5	11	0.18317971371236558	0.34735727959525486	0.30002099308684615	0.16944201360553227	
31200000	-9737.893189471642	-9255.532345500716	-482.36084397092515	-9255.532345500716	51.55945507351912	3.95110440490387	8.824772166591848E-4	0.5849199492910336	9.026169609936268E-4	3.036632631115872E-7	0.5911391043805121	-450.4187422919931	1130.7792157759313	152.86988891573807	80.72892499898298	158.69324787986037	13.696239115619079	20	8	24	11	14	0.1791549595056895	0.34388860025542106	0.3035849440305597	0.17337149620832856	
31300000	-9730.1253254651	-9255.61270107859	-474.5126243865113	-9255.61270107859	57.67173344260879	3.6011848646240057	0.0011565886465524872	0.4683878649297019	0.0010472807120824185	2.1879102121352873E-7	0.4330329438251917	-444.67184653057296	544.7965421940128	578.8164399669238	98.37463411276657	46.02264140375958	27.735193821869515	4	16	34	11	12	0.1876357175964878	0.319684906647144	0.3272988355338621	0.1653805402225049	
31400000	-9720.317182744784	-9261.329212533388	-458.98797021139643	-9261.329212533388	38.07794202651043	4.12842934786173	0.0011463422320885715	0.7008983941095596	0.0010946107946276098	7.458874503237414E-7	0.7342172501585548	-430.74206417145547	1480.1953100053636	125.15701470850267	15.687532338902827	18.299595944805482	12.087877437545036	20	36	1	14	6	0.20196750002364022	0.32030232243243606	0.30033420349669915	0.17739597404722335	
31500000	-9736.749561597322	-9269.829810477928	-466.9197511193944	-9269.829810477928	37.82728379644237	3.7505496880719154	0.0010859173075866697	0.43165074580539486	0.0010609326235695895	2.535541219694728E-7	0.458208439735256	-440.47893072100237	740.9268084518316	232.79738975510975	68.16688429907671	9.794142119006224	4.383414089216223	20	5	39	11	2	0.18646754436453855	0.3306325826015365	0.31752059649205655	0.1653792765418672	
31600000	-9740.260695564339	-9259.471346699436	-480.7893488649019	-9259.471346699436	73.674540175717	3.5621898817794	8.186578642046384E-4	0.4797258840245902	7.719989975626479E-4	1.4212507399992172E-7	0.4767623777767024	-447.4110140794324	1455.2602814421207	42.15108477286831	173.7964140702497	117.64407282469188	15.356098035368177	16	14	10	22	15	0.19841761087930423	0.32844516948215874	0.30531850212757755	0.1678187175109583	
31700000	-9745.431612189594	-9254.408397002515	-491.0232151870788	-9254.408397002515	54.50912856010558	3.844496730284379	8.936875076553737E-4	0.5606418480206048	8.577348736564766E-4	3.02004379536979E-7	0.6433424151281547	-459.998633280893	473.7616240891609	1113.8067737069218	122.65372174121232	29.265061005311352	7.056929754175854	4	16	41	12	4	0.18640907370984658	0.33262144005426875	0.3004487692088935	0.18052071702699002	
31800000	-9742.793597426695	-9272.267049704767	-470.52654772192676	-9272.267049704767	52.41749027854872	3.8784377099859957	8.791082728565207E-4	0.47488105731792063	8.781320380620425E-4	1.9702402475208247E-7	0.5124156353835029	-441.73471305032933	787.6606885498352	82.37141735612934	103.54333399875799	56.515258277921276	10.7234160737226	20	33	8	5	11	0.1879301141955826	0.33961135274359405	0.2977454092125066	0.17471312384831567	
31900000	-9705.792190620763	-9255.017796148399	-450.7743944723638	-9255.017796148399	50.38349917700715	3.802238959016756	0.0011140346135514766	0.5775656359649597	0.0010558782533677902	4.942460797471623E-7	0.6120265377710854	-420.86295239507166	1408.4403957792372	476.58517512191213	43.2410248476747	14.861460264868324	20.811814761035926	9	7	44	15	2	0.18882755067141466	0.338298618503312	0.30527777959287444	0.16759605123239782	
32000000	-9755.068129121186	-9274.737994462	-480.3301346591848	-9274.737994462	56.05592883264298	4.013840020411686	9.161745642080293E-4	0.44995880906324787	9.10214808108462E-4	1.959175727938013E-7	0.48916787221703656	-450.54811833704457	360.3043771989712	808.4218014990636	126.78529863118371	28.589740306556802	7.668515811051646	1	16	48	1	11	0.1737857853943588	0.3481831364470479	0.31102790387040935	0.1670031742881829	
32100000	-9720.154809444319	-9260.960357242404	-459.1944522019149	-9260.960357242404	56.84219023210695	3.613786353274012	9.737114015618951E-4	0.6284828102550745	8.615748717000712E-4	3.6181037092872853E-7	0.6532732531005201	-430.0276524271326	1657.6857512663917	87.49572685536288	74.21347309760924	21.036963662765128	12.923305858970679	11	3	41	7	15	0.1837184751362182	0.3378448930186866	0.30380612063487566	0.1746305112102185	
32200000	-9719.696881903901	-9261.845802552223	-457.8510793516784	-9261.845802552223	54.161990760665	3.7433865478931283	0.0010632267887178387	0.47213926903707965	0.0010048586477478436	2.479248475108769E-7	0.47436060174693007	-422.88738703249413	572.8455023716427	1144.2504236229643	1378.9892213524263	80.23560735090315	10.207249889116687	5	7	6	43	16	0.19053672910429975	0.32368779833985833	0.31684986069303783	0.16892561186280305	
32300000	-9742.804679951705	-9270.78965395645	-472.0150259952551	-9270.78965395645	57.41946380024751	3.816938638837452	7.842740104938831E-4	0.49677343736840135	7.59544889272414E-4	1.2574063239433323E-7	0.4720734134980679	-434.1366806784215	1622.0799718291564	1552.0167546875418	31.401421922475247	179.8791763174909	13.350114615713334	8	12	26	18	13	0.189163995977567	0.33677120237511843	0.29454189200336084	0.1795229096439527	
32400000	-9737.131718827863	-9280.981093130305	-456.1506256975571	-9280.981093130305	45.554905893762445	3.854192280883219	0.0011695518412115794	0.5282731258603295	0.0011115536303328189	5.157605205971395E-7	0.6079898950993478	-426.7374229562281	1313.001170073297	85.34417560752298	110.5817474824329	27.435313599219505	14.485705291939984	18	17	14	5	23	0.19938858967061537	0.35046570942937444	0.2862532153088176	0.16389248559119163	
32500000	-9741.23248595107	-9269.143093834338	-472.08939211673106	-9269.143093834338	48.94721011478068	3.5064336504624345	9.626915115000306E-4	0.583503022460873	9.573516537188959E-4	2.925491487148621E-7	0.5537620817372365	-444.94044479782076	783.0799554118322	69.05147734775557	108.44496689275574	9.266247892531636	3.7189390165113694	21	15	32	8	1	0.19757446620325092	0.33869888591695624	0.2995291456538654	0.16419750222592655	
32600000	-9764.122330606437	-9260.542289569497	-503.5800410369389	-9260.542289569497	60.93181554845798	4.183801096758014	8.781971409786067E-4	0.41185466789445974	8.470066154540116E-4	1.450712149461162E-7	0.43841081485178707	-472.1360803562875	1756.4687602760202	181.31726571965586	126.00795396425745	90.49929299100594	27.91390640814801	16	12	7	36	6	0.18700045991180844	0.31561203169161217	0.33033947173446765	0.16704803666211082	
32700000	-9755.728692695538	-9273.724568166874	-482.0041245286648	-9273.724568166874	64.98082258594896	3.8104675700187136	7.608344241288945E-4	0.41106553426615045	8.164102698312097E-4	1.7474629973369882E-7	0.5161230576046634	-452.72243248108606	936.5064808958388	79.18143135071621	118.9694035147243	12.632450612916742	27.811923238043676	19	10	37	8	3	0.18365760355507743	0.3353444136698909	0.30579407679026605	0.17520390598476468	
32800000	-9760.271113655906	-9264.449337210062	-495.8217764458448	-9264.449337210062	52.33880805683257	3.7855846675325666	7.575583795601222E-4	0.48421000957702076	7.867509680129468E-4	1.1451182440802352E-7	0.43519333509550145	-460.92306934330884	1409.4192318883759	1718.2884324422562	542.8738703115753	98.07291310282105	7.336204687498672	4	12	9	45	7	0.19716370087929078	0.32019699205526986	0.30483170230395784	0.17780760476148053	
32900000	-9757.748229611601	-9251.882981740406	-505.8652478711953	-9251.882981740406	70.94735071277698	3.7138247545390413	7.545327166063225E-4	0.4876355084164134	6.994855546787291E-4	1.062568895265652E-7	0.45841934234969417	-473.4163154412086	1381.1305424702136	387.8411868596152	301.213010481167	88.51022653903844	19.56272912977444	15	9	3	43	7	0.17862880789483038	0.33563364909324017	0.32070973530516567	0.1650278077067629	
33000000	-9754.421665310563	-9262.900391430778	-491.52127387978504	-9262.900391430778	71.26206562915111	4.120673304910419	7.30489365245582E-4	0.36899634881835885	7.203683826915346E-4	7.669356781916226E-8	0.377788796445239	-460.50467347029735	1290.331640170873	125.92071150130367	75.84939237586237	133.35273193704714	29.722872888528514	13	2	2	53	7	0.18013839539381063	0.33921481541755283	0.31917702270151804	0.1614697664871176	
33100000	-9748.087751224703	-9270.985783593016	-477.10196763168733	-9270.985783593016	53.164385146319425	4.106529400890501	9.257455741829679E-4	0.40598729077366713	9.310114904270654E-4	1.4535226669477864E-7	0.4177132237307284	-447.05456782208444	967.8366282706795	1080.064399638774	124.41675834365014	16.31930322228428	3.994453038417588	7	9	53	4	4	0.18321808997051073	0.3345703585817345	0.3000385117122749	0.18217303973547916	
33200000	-9745.215975458894	-9251.374461854462	-493.84151360443104	-9251.374461854462	62.29329033049325	3.8674337496574243	7.880804455271355E-4	0.4694520166827453	8.219772781127362E-4	1.619332044914168E-7	0.4914973734322165	-461.8822322359003	1227.3982872125562	547.2795428052689	78.12891752225471	109.40246014157464	15.195550914051898	18	7	42	1	9	0.18290686750440016	0.33953829901591326	0.3080618845833343	0.16949294889635164	
33300000	-9740.308648944078	-9243.280239607102	-497.02840933697576	-9243.280239607102	56.966194965725165	3.5605822656249133	7.649827681943429E-4	0.5952558639442477	7.93038633778863E-4	2.913666611675326E-7	0.6705305071983287	-463.6602806052149	991.6021524062501	1014.9184515970575	118.50000034125443	136.55469357799183	10.276705363096445	10	10	19	24	14	0.18418702587116303	0.34194128600500656	0.2977591935664041	0.17611249455742573	
33400000	-9786.36802307929	-9254.275559672024	-532.0924634072663	-9254.275559672024	91.78764517419422	3.6979640693586604	6.078535910710839E-4	0.514443008636319	6.329666134493236E-4	1.0283851975828605E-7	0.5099360248907977	-491.759430599949	295.7200956907156	1645.5484550540812	3393.504673100301	181.06972031804452	33.72786586842291	5	7	7	44	14	0.18314507657173915	0.3318901783144624	0.3026833497929121	0.18228139532088575	
33500000	-9782.611903869969	-9276.474429748398	-506.1374741215708	-9276.474429748398	59.482377255337	3.3427165332397126	7.329733860184613E-4	0.5763909559206183	7.330439506079832E-4	2.0245570450784796E-7	0.6007927617806951	-476.86795123624916	665.6534619373275	193.0099194609548	129.0347351065146	43.61282723013501	27.167526498790828	22	3	36	4	12	0.18209879862144607	0.3459629513084412	0.29559750082668407	0.17634074924342807	
33600000	-9737.471023476402	-9258.815527021428	-478.6554964549733	-9258.815527021428	46.655768517751035	3.692917922304417	8.497308877226944E-4	0.4381517618716042	8.152020184805953E-4	1.5348151485233493E-7	0.47117156023999873	-448.62161774501124	963.0826595732531	540.5347814612121	53.58365942098128	60.20016865628596	3.6175989955114054	14	8	22	25	8	0.17947695922144094	0.34000477954797637	0.3167234932701109	0.16379476796047104	
33700000	-9730.567606030296	-9261.329885285815	-469.2377207444814	-9261.329885285815	48.32716925613626	3.7102864546477563	0.0010169168642011764	0.6435116643172064	9.46201051707346E-4	3.9438925663311634E-7	0.6387416301477726	-436.25345416702066	459.1551622783378	1554.3835876447936	116.96045680439047	44.45611445218378	8.054702898263162	4	11	45	5	12	0.17406230459033456	0.3331884863648183	0.3172883439931149	0.17546086505173136	
33800000	-9706.317407615552	-9261.616859382775	-444.70054823277627	-9261.616859382775	45.46337973650049	3.621563253800775	0.0010492451563172732	0.45420055852534497	0.0010921597744889793	2.881349697923339E-7	0.47957515353212765	-411.49333811049064	381.30441033679324	855.718301821799	34.51081318718237	127.00823762972315	13.241045703127787	5	16	35	5	16	0.17442576827252257	0.34145795985686933	0.3109534743519059	0.17316279751870134	
33900000	-9766.226370084796	-9267.50996859224	-498.7164014925573	-9267.50996859224	59.68588665152757	3.7609636421084467	9.099992771256101E-4	0.4755392382529981	8.966321706644993E-4	1.6143221922993158E-7	0.44919687773609984	-466.55359671309435	1611.6952935030088	310.0223790649282	127.03506191756297	124.37293870635693	21.324819734887953	20	2	34	9	12	0.20570775885775233	0.3186956075369163	0.3138265640636822	0.16177006954164824	
34000000	-9727.329493213934	-9255.557555684058	-471.77193752987654	-9255.557555684058	54.60953338669981	3.8247425337972767	0.0010451002248540087	0.5466117457209909	9.668539572716777E-4	3.4747521228617514E-7	0.5819686980353994	-441.25052503313486	1283.0743761094068	56.37385796151948	88.80461881282628	64.4279049669913	43.31716408045084	19	25	16	4	13	0.18151911100277277	0.34959484221731973	0.30103236551914964	0.16785368126075692	
34100000	-9739.539465147664	-9269.472842528912	-470.06662261875096	-9269.472842528912	73.6576709559119	3.4037034327684865	8.074275832094879E-4	0.46035797174311294	8.555646983408488E-4	1.9163490830600237E-7	0.5130723514151638	-441.06350468079705	1641.8093507023225	70.39831398619272	82.25039874343292	17.456813263603728	20.69002297321008	16	18	34	3	6	0.17866254377204918	0.32220758013229217	0.32210206163696886	0.1770278144586889	
34200000	-9727.688173129674	-9262.641708900228	-465.0464642294455	-9262.641708900228	40.74962800841009	3.3428897364697674	0.0010083079933582073	0.5425085709085755	0.0010077160003699728	2.3542723102324118E-7	0.5002318264425332	-432.8320665177914	507.31517599552546	1067.3170821418971	88.62697369660833	98.34172308798962	7.867015473476261	2	17	7	32	19	0.18309763091725656	0.31954511623703385	0.31652225252708405	0.18083500031862468	
34300000	-9750.65989340245	-9275.87520991852	-474.78468348392937	-9275.87520991852	50.293442655551814	3.5419899061395914	0.001039387067908946	0.4492527672885442	9.262716013691276E-4	2.2482704843146997E-7	0.4953851509695747	-443.238269863911	455.06197226738743	817.9401568387639	91.68134570533078	112.77594325754707	16.469664256075223	2	16	41	1	17	0.1753190204354234	0.34027631949269305	0.32302855117278206	0.16137610889910056	
34400000	-9753.530856586573	-9255.440146874298	-498.0907097122749	-9255.440146874298	72.59877971839134	3.6848469836147393	7.467367255317071E-4	0.45868185604644857	8.049018089629553E-4	1.2704524572281247E-7	0.4524928455846845	-467.73494391558296	1059.8851196262526	139.83217774611228	97.22451847372359	104.08932860992763	22.170720305580563	21	35	4	4	13	0.18598170406110934	0.3297634050429415	0.3112202054345057	0.17303468546144243	
34500000	-9737.761349010156	-9263.083626945278	-474.6777220648788	-9263.083626945278	52.43149422482502	3.6355532666806623	8.693833453046735E-4	0.40704962762344166	8.932782362541489E-4	1.4298701235808948E-7	0.43051980537178725	-442.62886572626013	786.5683740727775	1065.8234515130612	84.90555883582998	102.93205014921917	7.7410420441233585	4	13	4	43	13	0.17388494210982078	0.3269292776779009	0.3245364401382456	0.17464934007403154	
34600000	-9713.550421140593	-9255.823941646458	-457.72647949413556	-9255.823941646458	46.1237540652343	3.6681912834597754	0.0011171311755583775	0.5980555185432576	0.001033158980030566	3.884656470608124E-7	0.5791216016784324	-425.98566818560624	1194.8451718537972	292.48474759512493	106.11084283452965	122.12340224744808	3.7574828029714937	13	4	21	24	15	0.18462129462651544	0.3262740489740101	0.31566216776865436	0.173442488630819	
34700000	-9766.52826710498	-9274.12536261651	-492.40290448847037	-9274.12536261651	70.28048278514602	3.5671398408809325	8.132210931155431E-4	0.46356271511623703	8.333994718214692E-4	1.4547911380272964E-7	0.4625627153602039	-462.158912020963	1264.9859732682723	230.18912155287506	106.41136769097884	72.03404511178152	8.948578532567524	20	7	21	23	6	0.1855815088238384	0.34627567725046604	0.3107546120620996	0.1573882018635948	
34800000	-9736.776681141517	-9252.92683102269	-483.84985011882566	-9252.92683102269	58.50365896343461	3.4007335309167988	8.171564223651424E-4	0.4399627670384565	7.673502480304367E-4	1.5925696439011996E-7	0.4804544860019253	-455.8446676621607	1313.1990217850664	93.77678683407431	10.93169359468669	12.68248085383644	35.95998694600491	18	51	3	4	1	0.19479837985871198	0.33001217926559173	0.3034614459621403	0.17172799491355484	
34900000	-9746.678661941301	-9269.583468678533	-477.0951932627683	-9269.583468678533	64.16383073595517	3.969696416865058	0.0010525858346556673	0.3993609298849507	9.665611846310382E-4	1.1087245903117642E-7	0.3404490272227686	-448.43056490753617	790.2568533690713	50.03705177071872	73.5546890484175	76.20791377150456	14.039942672197691	20	1	38	10	8	0.19005341895883623	0.3435262613915267	0.2855156507292787	0.18090466892035723	
35000000	-9768.045063477495	-9270.942080239174	-497.10298323832154	-9270.942080239174	56.75444194400643	3.8626405898416922	7.054614846479856E-4	0.3093584033941036	7.049959693075587E-4	4.6343796236073154E-8	0.30305797231624776	-464.71556296237316	402.7106821535262	1605.5529434190148	110.52388918083568	56.218579326425875	4.264720653651592	5	12	52	2	6	0.18781803155144836	0.34049956557909355	0.30268499057733406	0.1689974122921229	
35100000	-9752.857280145558	-9256.21860894209	-496.63867120346725	-9256.21860894209	58.43259011968346	3.8139850515167453	7.492357897681731E-4	0.44342732152686964	7.618751951889925E-4	1.546405953612824E-7	0.5052863313400918	-462.3259580703058	300.471529886599	1430.2095562346285	253.3657675987025	94.88078143332443	9.587990289245202	4	13	3	50	7	0.1848258518633083	0.32603746316865	0.3172899693005559	0.17184671566748455	
35200000	-9710.957391067026	-9250.018848031104	-460.938543035922	-9250.018848031104	49.954182783978275	3.674583692928764	8.714578598373023E-4	0.4638816290074636	8.236061444546051E-4	1.6892313918207408E-7	0.4662446838929014	-429.2090093000273	1900.68629416228	29.74259542027937	84.03855210080008	97.16690894632686	6.417681304843325	14	16	2	37	8	0.18150160575811863	0.34084520807737684	0.3021537032621559	0.17549948290234746	
35300000	-9787.076133973253	-9267.691130561863	-519.3850034113899	-9267.691130561863	111.61527068376401	3.591157963053276	5.831198673838145E-4	0.5040106123159899	5.519797408275827E-4	7.336093724114695E-8	0.467964697323339	-486.72863464759877	1717.9345638826649	251.19258093216465	92.22348596409323	51.68026874683085	124.4175677811262	17	14	27	8	11	0.1937793154310186	0.31829147001853614	0.3131188738813358	0.17481034066910836	
35400000	-9749.49993604054	-9263.607434830432	-485.89250121010724	-9263.607434830432	58.38030171810456	3.9408742717962353	8.88306682889422E-4	0.39187854158120883	8.970025776850061E-4	1.654099449273502E-7	0.4569326445091636	-456.1028736076811	1599.3531673456266	134.0270871377576	84.81486353973243	61.15625528230548	9.82206346282051	17	10	16	27	7	0.19651050515715754	0.3481856987338596	0.2919902177253408	0.16331357838364094	
35500000	-9727.763260721898	-9259.965497691175	-467.79776303072236	-9259.965497691175	57.959958095642634	3.7787105416753675	7.140853833414268E-4	0.47034808557940533	7.698226869165988E-4	1.3611461191112504E-7	0.48010823169932737	-431.07116073331326	1041.420132218391	1675.6652734827362	28.38600552747446	140.70099434733203	43.33680543097968	6	11	25	9	26	0.18382110754360906	0.32042537960402284	0.31999077677690607	0.17576273607546083	
35600000	-9771.115025057754	-9273.395864507473	-497.7191605502808	-9273.395864507473	64.54165122960289	3.90948797045958	8.282919871839674E-4	0.37942781529841063	7.881588777043844E-4	1.044841235818531E-7	0.40291819994039624	-465.2762163293749	1217.3194665728329	826.6873437183016	265.00491844290013	86.38362775137898	19.451220373829074	11	10	2	45	9	0.1866684745037773	0.3351513060632344	0.3075703279781924	0.17060989145479477	
35700000	-9731.904153603786	-9261.943365090274	-469.96078851351143	-9261.943365090274	50.374407050253716	3.1843826323713094	0.0010589742318566162	0.43050855037031316	0.001051319805367876	1.821080844440972E-7	0.40924897120806475	-440.1257252088002	1178.2722840275767	146.48153635254437	52.738758767607884	91.11048844099146	12.330510550614395	19	5	16	29	8	0.20176147649059867	0.3439005663846623	0.2934743372826759	0.160863619842062	
35800000	-9756.172496574174	-9260.933955614046	-495.2385409601292	-9260.933955614046	80.03208185970763	3.817651792752097	8.828291294167863E-4	0.4402711617394019	8.333153253116526E-4	1.7706296860615329E-7	0.4865258471293971	-464.4565247435548	1132.3998159932005	765.8873809412779	119.81730950064812	19.45003077139616	23.375851582125566	14	7	39	1	16	0.19413478505750587	0.3238296513974106	0.31625941467635327	0.16577614886872907	
35900000	-9734.663301355273	-9248.562163268252	-486.10113808702005	-9248.562163268252	61.112368663332056	3.524413864489389	9.104481019984368E-4	0.38703442289601653	8.728683925473472E-4	1.6086917169932707E-7	0.442636269693224	-455.37794942608394	1191.3140975512122	1025.7803926050167	115.28063854628881	13.954985518247979	18.345604441354016	16	1	48	9	3	0.19605467103124335	0.33198832380321674	0.2943490961439366	0.17760790902160203	
36000000	-9793.090081664643	-9256.096778701192	-536.9933029634506	-9256.096778701192	88.5695208699734	3.5119750242155483	5.293974133553295E-4	0.4654133385738585	5.582306183433671E-4	5.945329498911471E-8	0.45690914275058353	-503.29796776978054	2077.3405134810696	542.3001134886802	160.97051316245057	176.40112872149038	16.94289282400953	17	12	29	11	8	0.18221004470393154	0.333183995975898	0.3041939186691918	0.18041204065097746	
36100000	-9755.527091419894	-9271.713147520528	-483.813943899365	-9271.713147520528	52.550562068208635	3.387926280695475	9.894358423580634E-4	0.4768844485438664	9.469785829707465E-4	2.0452699570936891E-7	0.47317876960842287	-454.957240351216	900.918469395735	121.551805793328	62.669423953656896	71.20236303206461	10.083610573072974	19	9	22	22	5	0.19700003968518076	0.33031408426298997	0.31161863130034906	0.1610672447514791	
36200000	-9739.095170933602	-9254.99052007855	-484.10465085505126	-9254.99052007855	56.00055614537838	3.8920526836027625	7.480335113973025E-4	0.5101785950992563	7.183153316266185E-4	1.667317006527527E-7	0.5422727382852707	-453.55070835422794	791.2899376207523	90.96317009984283	35.35909034128912	118.82370470861783	10.488011995696	22	2	16	27	10	0.18240127593801306	0.31985148979704886	0.3137865516448721	0.1839606826200648	
36300000	-9775.696087484612	-9275.621351004667	-500.0747364799436	-9275.621351004667	60.43701963142648	3.4799071692306445	8.619823091545637E-4	0.47689041685924244	8.223853025299671E-4	2.1179876852350202E-7	0.5386619691896157	-466.39708442729244	958.2521148937197	1889.0510091312308	80.75513850652561	93.87745757612743	13.60476285714719	5	13	18	33	8	0.17951232368508938	0.31960640024014975	0.32338549452527954	0.1774957815494802	
36400000	-9731.4155559149	-9265.045848791287	-466.3697071236123	-9265.045848791287	56.82411882845547	3.4899217434133853	9.9737922579768E-4	0.3322367332802388	9.916770299540835E-4	1.3786291136198473E-7	0.3688972874885386	-439.8379899512178	789.9110800808786	51.384486367928034	79.79033913199437	15.397945169941607	11.044009306207855	19	2	47	3	6	0.18446853571645916	0.325111325584975	0.31656055122510823	0.17385958747345653	
36500000	-9763.1364754375	-9260.258474763843	-502.87800067365777	-9260.258474763843	62.729734743557245	3.29274913401024	7.338484591630002E-4	0.42759799003175963	7.433490837694739E-4	1.1492133486805671E-7	0.44281192459823215	-465.34402485264	1504.1988603225843	3518.666646090429	867.0338546509521	120.0019671613327	66.37907726739674	9	2	7	35	24	0.17427204887604325	0.3400747226870174	0.31307573125230365	0.17257749718463447	
36600000	-9766.685471258414	-9258.664413449107	-508.0210578093056	-9258.664413449107	65.6638173232862	3.5900007167185635	7.635878143977838E-4	0.4256945416255869	7.395146709933985E-4	1.1068623562842887E-7	0.4312813490386497	-478.9333119010554	1339.0222890496584	697.8923278149467	113.20673032790644	4.337447696279547	5.306233993996913	7	20	43	6	1	0.18883168543394863	0.3517476141466512	0.28793232107137773	0.17148837934802116	
36700000	-9757.20397782277	-9254.330647077693	-502.873330745077	-9254.330647077693	73.70826157736681	3.891806662429513	7.392933897519985E-4	0.34371294718181433	7.425966967901559E-4	6.760327391271409E-8	0.35090212240552815	-466.9560135505042	2082.8395263629973	2898.930306817226	681.23922033524	89.5736269607644	9.157688941202204	15	2	1	51	8	0.17838328354094551	0.3524575106552782	0.30555586603229284	0.16360333977148214	
36800000	-9794.757168119188	-9273.130481652326	-521.6266864668617	-9273.130481652326	89.4490467327614	3.4309001189900226	5.959058694353003E-4	0.36565907781332524	6.237030053180217E-4	4.329290358508947E-8	0.3495988288300463	-485.72623910585213	4223.435239132912	2061.2706188016145	218.94348472143878	156.8764570025928	15.486987994968882	5	8	3	52	9	0.18914197160505342	0.3320720942501661	0.3111638986398213	0.16762203550495797	
36900000	-9782.626251386175	-9268.986714932318	-513.6395364538561	-9268.986714932318	71.92770864246407	4.263919543462237	6.025347884491317E-4	0.40806610451147607	5.915524522603437E-4	7.352165024755704E-8	0.45470172839577333	-480.12302958380485	2862.3784983331293	186.840269932783	165.2167172016648	132.60330912353868	63.04728276227924	9	41	5	15	7	0.18446216474889685	0.33149767671941416	0.30669655795488415	0.1773436005768036	
37000000	-9829.667550809894	-9282.38249090564	-547.2850599042536	-9282.38249090564	117.35303516459051	4.004706764208074	4.769497015395911E-4	0.23959748438092904	4.4522134983848526E-4	1.1070758113547315E-8	0.22921473296141848	-514.965580825842	2560.071689414661	265.89478030986544	90.52016512835026	146.36737455730824	15.87281064741248	18	11	9	33	6	0.18493833765048123	0.33608850164307724	0.30946877127632216	0.16950438943011817	
37100000	-9838.784735406896	-9271.984785043629	-566.799950363268	-9271.984785043629	97.43389452410425	3.5617062477900117	3.5288541403015396E-4	0.3959669484631892	3.6076528394398994E-4	2.071361454907878E-8	0.39776679263786435	-531.1175898837512	2965.9090779377557	628.1773536901046	728.0932988715628	141.61130327970517	37.180194380559136	11	19	12	29	6	0.18851434372105327	0.3343033081479927	0.2972691956128189	0.1799131525181339	
37200000	-9796.09557008037	-9264.06635562574	-532.0292144546297	-9264.06635562574	84.0268453737756	3.710135046264984	4.959387162908591E-4	0.3468104491770881	5.156588607065991E-4	3.9846231018918947E-8	0.3933367696779505	-498.14582325106585	3444.1804256354603	452.1300140548596	70.9126702813594	151.79290060094618	4.701678581815212	11	33	12	14	7	0.19577010580858709	0.3289408043420872	0.30934861022040394	0.16594047962892047	
37300000	-9790.316022904992	-9284.510630295828	-505.8053926091627	-9284.510630295828	66.1989086259025	3.8196138055835838	6.601382188459992E-4	0.41360525975303747	6.707099263294946E-4	7.640151435631374E-8	0.3998104609127557	-476.62265106386127	1163.5793588962588	111.40389620191952	247.9034892118177	4.201690399464661	4.355155317033974	15	42	13	3	4	0.19008633479143217	0.31185671712866336	0.323238601930422	0.17481834614948122	
37400000	-9785.913980031602	-9258.258312389324	-527.6556676422784	-9258.258312389324	74.36036299624138	3.9895252562405443	5.423438973569973E-4	0.3800959461941856	5.39010258460581E-4	4.430255931289774E-8	0.3962858050174761	-502.5465234920479	1252.52208508465	177.48829669267056	10.939032797900941	3.7773883339715852	5.437066035672891	23	47	2	2	3	0.18753038495118984	0.3316906244988212	0.3105252044657667	0.17025378608422095	
37500000	-9761.548545368018	-9268.867887688762	-492.6806576792555	-9268.867887688762	56.67985210259888	3.7391219201567183	6.594896992775816E-4	0.37821114912860443	7.138271234758518E-4	6.701885562644115E-8	0.3722367713369518	-463.2736898451736	1327.3723317192691	108.93164105254108	266.0144877759818	3.9444382897230343	3.830645405636245	15	48	8	3	3	0.19436587360170215	0.3194669413469632	0.303631942240018	0.18253524281131536	
37600000	-9802.17026973677	-9276.260699150373	-525.9095705863962	-9276.260699150373	94.46694566831948	3.7567437098133354	6.70724466117744E-4	0.4248459086403505	6.434787243149479E-4	7.221518255372172E-8	0.40807624352670246	-491.0733109989333	1640.7706095206474	1195.3865203407404	215.80221452009408	223.97384834389874	36.20290944772026	4	9	36	20	8	0.1662337388943801	0.3369276094446533	0.3284546669122839	0.1683839847486815	
37700000	-9726.436758560703	-9261.926677790834	-464.51008076986983	-9261.926677790834	58.946331076239154	3.875396135693139	8.151606023956407E-4	0.47323743348671987	8.580837077168362E-4	1.4137707285977733E-7	0.4476826975551211	-434.8414119619599	1728.4605250082768	70.26546382186986	62.86747207460705	55.153901557163096	15.368914582284543	13	49	7	1	7	0.19033898535086713	0.31522336593576417	0.313479093201096	0.18095855551227144	
37800000	-9716.870143704895	-9265.26752597928	-451.60261772561626	-9265.26752597928	46.885404305795355	4.026792766699796	0.0010613284470728942	0.4857487012569058	0.001014108647512415	2.7946100610871873E-7	0.48765018214391215	-422.68904414242144	989.5224247996264	53.22012853358826	56.22868189897625	72.24797731857929	6.050937569511326	17	17	2	33	8	0.18182408206332384	0.3362757996293109	0.3151657787732143	0.16673433953414962	
37900000	-9761.043532456892	-9255.384469940776	-505.65906251611534	-9255.384469940776	56.82424523981119	3.79496067647518	8.652823547635782E-4	0.3207790613584586	8.547611433306646E-4	9.908803358717648E-8	0.3627355491792147	-474.0378734950907	555.6871973323063	1020.0123714294773	197.03382758560002	87.01594261181044	15.075515134303439	3	21	17	31	5	0.1815763969685018	0.344463276667738	0.3007740405398807	0.17318628582387813	
38000000	-9787.73270434283	-9269.939212057227	-517.7934922856042	-9269.939212057227	75.89179924813324	3.562653438195758	6.311237126665643E-4	0.4438298268790515	5.855181207257993E-4	5.2799652605737975E-8	0.4003684791284686	-485.1479941279398	2229.6714672490707	324.3224510839374	95.82689014798797	122.63837226289354	36.254713575993996	15	5	24	25	8	0.18724479413688422	0.3489553489839232	0.30109350016105946	0.1627063567181317	
38100000	-9736.862023975269	-9240.271855818039	-496.59016815722987	-9240.271855818039	69.79858712196639	3.771329603424638	6.242324092478538E-4	0.4062393080840212	6.362572818771356E-4	7.842636738385872E-8	0.43531923448057575	-461.5582871202491	1515.9046966695212	1814.025941989375	35.9474689635907	116.51627831573808	11.433014644938707	8	13	20	29	7	0.17329258971019545	0.3452249359858201	0.3134673197568012	0.16801515454718183	
38200000	-9782.70984596992	-9274.35654016205	-508.3533058078677	-9274.35654016205	94.92774908676434	3.613214777254788	6.637196380137867E-4	0.4552019392517028	6.538727991686416E-4	9.360971653051045E-8	0.4908167468434212	-473.2385797806762	1820.5868122547984	2663.754934311695	172.19956742363578	83.1467968424185	43.159634436507474	11	4	13	40	9	0.19689786885906502	0.3465381208815923	0.28912282635212605	0.16744118390721524	
38300000	-9733.44109050068	-9266.316037170505	-467.12505333017526	-9266.316037170505	39.89351487502792	3.3543995588791633	9.772560481923613E-4	0.5546599730160826	9.316387478728132E-4	2.8382459227045443E-7	0.5677722313182282	-431.9075445423611	251.30923766121677	1447.8879520477678	72.73738316004301	114.02650261348771	11.855797781880682	4	13	37	8	15	0.1802257254423322	0.3367361680834773	0.3097746372887768	0.17326346918541216	
38400000	-9748.12014018785	-9270.029263715613	-478.0908764722364	-9270.029263715613	51.55600288761674	3.9062055437083902	0.0010176100907672507	0.5756423913296419	9.5255875546542E-4	3.199121478555536E-7	0.5986735819189124	-446.91855594032535	2055.3930428250624	136.65547025262663	85.85183913027976	19.513551429051255	39.43028907985715	15	41	5	11	5	0.1915141307382031	0.3452435492886561	0.28842164553998895	0.1748206744331503	
38500000	-9751.333334447178	-9263.679037873868	-487.6542965733102	-9263.679037873868	60.27104846640029	3.5441938197100864	7.48361480052282E-4	0.47728482911048054	7.837456582837136E-4	1.5313465266793266E-7	0.5125558935005796	-456.8787972895156	1520.276329100166	121.45611400912425	189.06097532789062	35.29983676028913	18.429662934372	16	26	16	11	8	0.1866358865438703	0.3469732881530067	0.3024187671056486	0.1639720581974729	
38600000	-9757.061723039773	-9266.868967938513	-490.1927551012592	-9266.868967938513	55.49558166666778	3.7609412261846367	8.303060319897588E-4	0.3871343192499803	8.49730483583576E-4	1.318176486441875E-7	0.4307296317679144	-458.21871672784135	654.3990537157317	1277.925391801746	98.36082597659606	73.4159547830236	20.78564294249937	4	15	30	21	7	0.18230340777191842	0.34653956096864363	0.3088059846235111	0.1623510466359253	
38700000	-9743.69055922703	-9259.483711123123	-484.20684810390685	-9259.483711123123	60.20267536208112	3.723312528363627	8.580477354644428E-4	0.45564046025215116	9.012881026260423E-4	2.6981575201180485E-7	0.5445988117963844	-451.1808114073887	319.03181542119654	1014.5104881846821	474.84263474091335	75.05464123673885	10.07319093171306	2	5	18	44	8	0.17981949752384957	0.33912773605888374	0.30262352440562984	0.17842924201163535	
38800000	-9760.039214306198	-9265.756266162753	-494.28294814344605	-9265.756266162753	70.36096536711936	3.3646276438488734	8.350110619636948E-4	0.49311108776372625	7.452484439849753E-4	1.851553086497866E-7	0.5512790825954139	-458.4191356650323	306.84421845204923	1266.2495061856855	311.98354906762495	308.8462911350234	80.48985472658404	4	11	5	3	54	0.18409518854064322	0.32850191722364785	0.31458711392031635	0.17281578031539102	
38900000	-9751.709526731178	-9255.447072933846	-496.26245379733166	-9255.447072933846	80.68688939332965	3.4130177194773776	7.490920421135864E-4	0.5354196583565787	7.18030417294364E-4	1.9118773803491095E-7	0.5948413895235031	-461.3842041311183	392.36399450512914	1740.9373313308395	88.65400275427366	91.2380522854417	56.88580566673516	4	11	40	13	9	0.19252277654670533	0.3464853840468602	0.29120267257326454	0.16978916683316833	
39000000	-9756.948748467872	-9263.682715146182	-493.26603332168946	-9263.682715146182	56.68459542375631	3.6447142329392066	7.548194904462849E-4	0.40202698693092653	8.494146635606662E-4	1.1144653791343457E-7	0.4175509716777317	-458.8181066908604	530.5066348684888	1813.0334554332374	309.73067029856685	104.39453897827461	16.69199170723885	2	15	6	45	9	0.1783214781404991	0.33118138935295344	0.3060427434574415	0.18445438904910447	
39100000	-9768.050501109881	-9265.003614959076	-503.04688615080573	-9265.003614959076	81.33644671506136	4.188558702495411	6.653499376820944E-4	0.4850884834891112	6.582783713614838E-4	1.0831384032785891E-7	0.5089080936907451	-471.7563869959901	1288.4532128189157	89.56900941273227	123.97378224557843	114.74582079027594	14.627292884960232	19	22	21	7	8	0.18629316278907038	0.33372178090426663	0.318146344274342	0.1618387120323194	
39200000	-9745.885420649427	-9263.725119170045	-482.16030147938267	-9263.725119170045	49.20128409584782	3.7894345098183435	8.114420002092538E-4	0.4051834557672365	8.164883652960769E-4	1.3696612957779964E-7	0.448296286772731	-448.50811024714847	2338.0586457285413	1380.8276526728305	72.85966756474609	100.28980780345047	0.4288120085513541	8	14	46	2	7	0.19363094074351694	0.3325191843923186	0.30773362866229725	0.16611624620186555	
39300000	-9744.927680069979	-9262.295006938186	-482.63267313179256	-9262.295006938186	66.59259311530396	4.180351274845969	9.573522524437813E-4	0.4184514769091661	9.272469107579196E-4	1.8326530398766303E-7	0.45202353592830063	-450.3222078217382	1186.1917519397912	962.2137485458419	78.69746973198704	95.72118706987858	8.54580693618188	15	5	4	45	8	0.1841328540483083	0.3516656137538077	0.2995403947358757	0.16466113746200664	
39400000	-9755.615729073059	-9252.000445367668	-503.61528370539094	-9252.000445367668	65.068027322094	3.819107787862282	7.885105781175479E-4	0.4447451819614861	8.149238774068411E-4	1.0864030825573932E-7	0.42422603043896107	-472.72009844708157	896.4654854933423	118.31206166870928	228.55656312624336	78.76065470971415	13.822483079527686	21	3	13	33	7	0.1859128332831807	0.32539897542368995	0.3179309708841423	0.17075722040898528	
39500000	-9758.980901121382	-9262.06700325866	-496.9138978627207	-9262.06700325866	63.13220830790068	3.5364173547580844	8.054925482205305E-4	0.31275913738037586	7.6326243834714E-4	6.502329160420857E-8	0.3246212296431329	-469.83318814431675	1602.079954727577	137.38951179138812	40.04832631701875	19.601125985933677	6.3507018264988755	14	56	3	3	1	0.17827912955687475	0.3445585943530119	0.29426990067196745	0.18289237541814415	
39600000	-9780.785695991874	-9282.491581746019	-498.29411424585555	-9282.491581746019	54.81607076565445	3.1412704801607076	8.172211542630995E-4	0.3485906506368005	7.726378197331347E-4	7.30553874686052E-8	0.34294403794801676	-468.9526810581348	928.3136271112431	117.54270144038351	140.5746609431373	83.58370438741177	5.510233607582037	16	9	28	18	6	0.18781585230829478	0.3086862031678292	0.318132698234595	0.18536524628927922	
39700000	-9767.96163330503	-9275.220761187244	-492.7408721177869	-9275.220761187244	50.7611902167455	3.641312500729514	8.420069720633701E-4	0.3289254794507495	8.296123594392851E-4	8.002237202003299E-8	0.33917381690011733	-461.3413380231003	1154.90283873805	771.001938955774	122.87058929598416	93.99525822920101	5.508186063432122	12	7	34	18	6	0.17795634710732558	0.35764401154314934	0.3007617719589084	0.16363786939061487	
39800000	-9736.287938246089	-9260.200799083976	-476.0871391621129	-9260.200799083976	64.97601038011578	3.829626212911157	7.443565254738636E-4	0.47973524688330615	8.432894641569542E-4	1.9602573192321706E-7	0.5518685853595711	-446.44039549301397	1350.683679881799	40.00840519366089	30.99214201445916	71.8606339209604	31.390893714009692	20	4	3	42	8	0.19361725145069236	0.3242400033981042	0.30349151530918433	0.17865122984201717	
39900000	-9721.773689065116	-9255.312658932655	-466.4610301324602	-9255.312658932655	44.51355266765826	4.030899043474889	8.436481550664274E-4	0.6042950276927754	9.082891313642706E-4	3.2017200178546836E-7	0.6137572512030905	-437.1809783776859	950.4167327001054	60.10717127454606	68.57873977918545	62.970208683861266	13.138776942613172	17	16	20	10	14	0.18878577520090797	0.3276804106633799	0.31120723109494036	0.17232658304076992	
40000000	-9733.347447975835	-9258.27171816709	-475.075729808745	-9258.27171816709	46.83331692645789	3.182051219199269	0.0011371342352943863	0.6597716465512846	0.001020666103315722	5.973063234483928E-7	0.7112169228876082	-442.5776015777434	1740.552326841486	1168.6548305203287	107.59017172856724	29.66118485010666	21.573362619189616	15	2	37	8	15	0.17920241325935016	0.34277160441817217	0.31814983566575117	0.15987614665672467	
40100000	-9736.885487861362	-9261.96794897541	-474.9175388859519	-9261.96794897541	69.42422273470338	4.095328038618478	8.94362618803717E-4	0.5922366596151727	9.011722102475541E-4	2.388082237479738E-7	0.5492603333087482	-446.4482408882356	1660.1007438780143	73.03449808372349	51.808902177707516	13.14919588679241	14.076189828469353	18	40	9	1	9	0.18206397832171436	0.33556220368274	0.3047561821074149	0.17761763588812893	
40200000	-9776.4356110423	-9264.39883619132	-512.0367748509799	-9264.39883619132	95.20487854478414	3.802665913833992	5.782026772382869E-4	0.40862661996215094	5.774373007666503E-4	6.174649564669933E-8	0.4325507344687005	-480.1584322785916	1533.8809411774844	43.60255531924517	70.40911645452468	160.3865304237575	28.071819262340664	22	12	29	7	7	0.18395553568185452	0.3499434901846546	0.2954216208242722	0.17067935330921688	
40300000	-9755.08621622161	-9285.596219034462	-469.4899971871484	-9285.596219034462	58.7874243524749	3.762302282571548	9.46454240629588E-4	0.4683749369907138	8.714827559279094E-4	1.8243993771464407E-7	0.4629689451153653	-437.42733527078735	1595.8085727588739	1117.8250213384663	58.21786945550043	60.90940491451817	6.730049895692885	6	11	42	14	4	0.17824929301338163	0.3358015297001827	0.31081411248288493	0.17513506480354893	
40400000	-9731.839522520688	-9263.874743944018	-467.96477857667054	-9263.874743944018	46.15988647601819	4.188079233168799	7.916564569982891E-4	0.37324518780802324	8.60392390669627E-4	1.1232599179295413E-7	0.4036972786855713	-438.2212340398598	1143.4921886518036	37.61377436701315	87.96696019652373	72.59529890080975	6.085718786285578	17	16	24	13	7	0.18485885849485637	0.3324830171421962	0.30041723028933337	0.1822408940736122	
40500000	-9817.422140222057	-9251.294039963474	-566.1281002585841	-9251.294039963474	125.8596253249124	4.203337387037682	4.1369254932663795E-4	0.49281824034342786	3.902597425172152E-4	2.742624395624039E-8	0.42533911308468275	-529.1546842621435	3819.2240959347105	530.9248140446633	813.074238432165	151.21655555015442	28.969747122888236	12	4	20	34	7	0.19331597228178315	0.31848345110926735	0.31915780151021556	0.16904277509873197	
40600000	-9810.509893963654	-9271.939611066951	-538.5702828967019	-9271.939611066951	78.57224839878803	3.668322456466149	4.896618200510206E-4	0.3267645425029467	4.872733756088713E-4	2.9324755886057046E-8	0.3530069322796228	-504.85797340173764	2175.3777306901015	289.1082252960962	228.40147548548072	253.4530946894026	8.423345507200906	15	23	17	14	8	0.18006082094582704	0.348434499598127	0.300699931741335	0.17080474771470885	
40700000	-9766.806981932	-9240.096506656524	-526.7104752754759	-9240.096506656524	85.04327684281898	4.213913406546056	5.480591714076464E-4	0.39576247789567065	5.392448725521515E-4	5.5443884553936214E-8	0.4121215274971078	-492.791535188509	3223.430422759532	284.33780652931375	85.54717482453479	170.40021443799452	10.29986384658617	14	14	21	23	5	0.1886341344604994	0.32368647736268946	0.30756004583300584	0.18011934234380322	
40800000	-9778.09408655581	-9269.554429906204	-508.5396566496053	-9269.554429906204	60.17281130999822	3.8225167664377095	7.863744618357791E-4	0.4457243299171579	7.50384672128658E-4	9.43979049639483E-8	0.3905952369437915	-476.4379812013123	1665.4783893616916	292.9723950180299	207.67588407278254	107.14805749394051	2.9409316692319964	15	11	9	37	5	0.18489611722967425	0.33819057074218384	0.30104458928862027	0.1758687227395196	
40900000	-9764.55826128761	-9263.72190239367	-500.8363588939396	-9263.72190239367	61.49611721588715	4.034837481578768	7.830207496742418E-4	0.4613092476263491	7.620107798991259E-4	9.811723509135131E-8	0.41332840248633596	-466.939512778716	841.7514663738503	1465.8725995932036	295.3008944563674	107.45827898467829	20.72187596966672	3	13	9	46	6	0.18620074100906045	0.3403541032006123	0.3110949457645551	0.16235021002577008	
41000000	-9785.435810681445	-9260.406096792043	-525.0297138894025	-9260.406096792043	67.93749642249408	3.8583154149929038	6.275247393620149E-4	0.394136480452721	6.164129147782765E-4	5.3300018574996617E-8	0.3790516719796984	-490.7178813902836	1176.0870252625498	1527.4871191453346	488.79813176785956	112.67258580956182	12.127429861946007	2	17	8	44	6	0.19427374803780587	0.3422711124748453	0.29996478758708445	0.16349035190026232	
41100000	-9740.25881798173	-9262.643503014458	-477.61531496727133	-9262.643503014458	43.92971953922819	3.652925428404664	8.933526509675898E-4	0.4547583263746824	8.710298481623245E-4	1.7233633676449733E-7	0.4534214626510114	-440.54970908319183	283.03973619562487	1882.3045478250963	691.2765415208089	80.75161347574414	3.5601853581738534	5	2	13	51	6	0.18354299389354012	0.32212632030711447	0.3183447471927677	0.17598593860657571	
41200000	-9734.797404074681	-9267.427298107641	-467.37010596703976	-9267.427298107641	47.463971878005324	4.275722043493051	0.0011069780408128305	0.4188345690286168	9.6101247882984E-4	2.2791904226486086E-7	0.4578292656211491	-433.71513108855146	1288.930871143612	61.777498531177166	191.59970790517798	223.66387735224498	8.287285045819994	19	47	2	2	7	0.19470666976708137	0.35735779710896287	0.2760632636710137	0.17187226945293999	
41300000	-9775.851700187635	-9261.991227088063	-513.8604730995722	-9261.991227088063	60.95476229196538	3.768118243664873	5.874515788861932E-4	0.36872733571280414	6.00421972351229E-4	5.3757630370234037E-8	0.4008229950161957	-482.042931233612	2888.8202959419714	162.24905662577376	89.23177778239955	97.70336011659052	17.172501547047244	16	35	3	18	5	0.18912115996886714	0.3410024028160748	0.30184446301758006	0.16803197419747598	
41400000	-9764.091266291514	-9265.048475881556	-499.0427904099586	-9265.048475881556	56.15430071235256	3.822752063392155	8.40301203254896E-4	0.37502527054837625	8.667316629632284E-4	1.0820495291997174E-7	0.3724463934938633	-466.17135859596436	324.72745151587065	1196.0479652495997	158.37245238445354	108.3919067916626	9.209326075648788	3	17	24	27	6	0.18409186523263618	0.34284057631338866	0.3004393296929516	0.17262822876102163	
41500000	-9747.593840930522	-9265.376054419436	-482.2177865110864	-9265.376054419436	49.053505568745905	3.643653617224148	8.89096482162628E-4	0.4604418537874833	8.72039610812608E-4	1.5681748833398916E-7	0.4532496672426013	-452.95279793584285	815.777684227654	90.58093809110525	67.14313714423126	95.96087291670432	14.858520994165039	21	10	18	20	8	0.19303692279525597	0.3376729691145515	0.2994226434802006	0.16986746460998997	
41600000	-9746.003860009987	-9252.854885925615	-493.1489740843717	-9252.854885925615	63.373064917929526	3.604088982487795	7.41914101746334E-4	0.42822766323725736	7.633761558017032E-4	1.0278052830520563E-7	0.4258072885465705	-462.06723814136865	1008.2536003314431	468.6335763011985	63.177451517580465	103.04604132681206	7.777742387480529	25	1	4	40	7	0.17789841646070884	0.34099637247517894	0.3210756344084497	0.16002957665566053	
41700000	-9785.440082097186	-9272.026790761643	-513.4132913355419	-9272.026790761643	60.96651977971391	3.513393680924078	7.326818961352002E-4	0.536313559860348	7.322646238399198E-4	1.8414234616429945E-7	0.5645894061602382	-478.77573167367325	1724.6072687337191	1920.9238041288083	147.46721563818986	103.60071783545801	28.463846684969017	15	4	34	11	13	0.1885883809365904	0.3359642220108596	0.30628015898801936	0.1691672380645287	
41800000	-9748.799836867844	-9262.532111520675	-486.26772534716883	-9262.532111520675	57.100879933872704	3.4904718275394115	8.105267517603494E-4	0.45717357559519717	7.955253207452162E-4	1.1114502166734643E-7	0.4303152552314251	-455.21589243158843	960.4340231034372	1512.7522015774193	127.60186812779956	16.813434689937164	7.599295858328711	11	6	50	9	1	0.18358943159397062	0.33791538220510486	0.30340752374670754	0.17508766245421503	
41900000	-9732.716011772802	-9275.649545894341	-457.06646587846046	-9275.649545894341	46.150976749489146	3.950603644353911	0.0010193548574038435	0.38606156493884425	9.837914761475274E-4	1.7837547105281372E-7	0.41847406838430073	-427.5747207378856	1172.6511827549384	131.45657940214093	38.88809426594366	77.61514580209852	7.540973748258257	19	6	36	8	8	0.18280710548537887	0.3346028086867975	0.31512890987811704	0.1674611759497046	
42000000	-9778.163931083971	-9265.180107068752	-512.983824015218	-9265.180107068752	55.26530676925677	3.601084015456539	6.353320243441572E-4	0.5027213129023452	6.049357245719132E-4	1.326590615736972E-7	0.5971778368941559	-482.03085803933044	1843.7521104203506	208.93006394415346	155.45334268049774	52.86453063706426	4.214921128834083	15	23	18	14	7	0.19766008000235755	0.3222768214071651	0.3088132735053009	0.1712498250851746	
42100000	-9748.198936704726	-9266.023296501884	-482.17564020284266	-9266.023296501884	57.71920192626323	3.363621249686255	9.117811222585799E-4	0.5605311408825585	9.008860191464923E-4	2.7012155566879235E-7	0.5574742906565293	-450.56970150302413	1068.4600389089355	82.26783232763415	198.98638643527784	68.3642322659292	33.32816262788113	16	20	8	23	10	0.18821728001131355	0.3451778254590497	0.2934355704637042	0.17316932406593077	
42200000	-9751.683075730429	-9266.502697441832	-485.18037828859576	-9266.502697441832	63.81115853171279	3.8257215517282974	8.752502308685588E-4	0.62186027761973	8.116380142311431E-4	2.8613011506467496E-7	0.6087014601887947	-449.214406122174	1298.5194037291565	3180.5296660726117	193.6290503164954	79.41689875753511	18.98895851186402	10	3	17	27	20	0.1913503209524545	0.3296160229195975	0.30138220022107176	0.17765145590687442	
42300000	-9725.332542046066	-9261.346623561985	-463.9859184840808	-9261.346623561985	41.243305207848415	3.7826125372111656	0.0010373324310549374	0.6113793050206231	0.0010753073088302645	4.4434433331223896E-7	0.6389544839485172	-435.3897051652054	584.2303978992444	300.9459011354146	11.176850049195755	30.072783821328525	11.256601616395539	13	26	5	29	4	0.19044779657495886	0.35294811571638957	0.28634608398287975	0.17025800372576996	
42400000	-9730.741437328135	-9266.10484946336	-464.6365878647758	-9266.10484946336	53.83350575575833	3.8203296288480963	0.0010566516238038849	0.4884976931329967	0.0010184146083502647	2.676380901600512E-7	0.5043752342269238	-428.6688511162734	1072.5336877758336	1085.0045245717854	1232.67173628143	140.25683825056615	56.08944416629881	4	10	2	3	58	0.19004002408914922	0.33446189302784557	0.31162361928638604	0.16387446359661734	
42500000	-9730.322528636849	-9261.339733732199	-468.9827949046504	-9261.339733732199	48.286744778765915	3.8721023752250816	8.175604004677671E-4	0.4694920358930779	8.092065148774698E-4	1.4573899935673042E-7	0.48614374629906515	-437.502690507387	1149.2661844145355	368.89453826634565	20.159481361159596	71.17778721742866	3.643497198854879	19	3	15	33	7	0.17977233827289335	0.33973242581889784	0.3161118048043688	0.16438343110383824	
42600000	-9729.58386173832	-9266.388082011033	-463.19577972728547	-9266.388082011033	38.86121551226949	3.8398265470140194	0.0010993802603589233	0.4835293631255789	0.0010772388848468977	3.23397862196698E-7	0.5293059324922896	-435.6279599462966	848.9795559265466	61.44682458674045	100.13712681477703	15.701033316242539	7.112258684331162	24	28	11	12	2	0.18501695077267874	0.32481183339662884	0.31289958716941535	0.17727162866127524	
42700000	-9733.183256045928	-9262.205950657975	-470.97730538795236	-9262.205950657975	56.52416556432437	3.875539116006229	7.42971435503834E-4	0.4330954704570406	7.385006333355656E-4	1.1165364457363636E-7	0.46140116868436104	-435.6168430321759	2324.2879141818803	30.77010840709828	172.5989870751199	114.71398167303258	15.24964874500382	16	25	16	4	16	0.18158025043928683	0.3405795559688694	0.3057940006520845	0.17204619293975743	
42800000	-9773.038607998942	-9264.368135186323	-508.6704728126185	-9264.368135186323	64.81062533248907	3.1229575328282704	6.34830861418357E-4	0.5088134003889369	6.781414975822666E-4	1.0433272909134739E-7	0.5149960549145454	-475.1574922321209	1252.8073812841985	652.7336289645048	511.6094210532847	118.15892898717969	9.412426173414715	17	13	2	31	14	0.17901983941806088	0.33375992053699244	0.30817711374962775	0.17904312629531702	
42900000	-9787.751570314103	-9275.486705518297	-512.2648647958071	-9275.486705518297	79.57862454561368	3.857108055527293	6.631929983551687E-4	0.5192686174938791	6.528474449911573E-4	1.2428202626314184E-7	0.5393402274178748	-482.2384451928029	3244.764761433975	255.68719382509423	38.35891464045405	11.063417323399943	14.643437673112468	10	51	12	2	2	0.1983886083869828	0.3394526331338937	0.29446281765692844	0.16769594082219325	
43000000	-9757.957773483131	-9265.492464541654	-492.4653089414772	-9265.492464541654	62.91772833785867	3.8384998856286128	8.111757482318859E-4	0.32483889274074834	7.877973773045215E-4	6.655615235234269E-8	0.33302234162877525	-457.6889885378994	1916.3812664399481	2083.5016490434095	116.03886227361834	35.614986270473935	90.86094638737968	5	7	47	6	12	0.17965104858788153	0.322271982443773	0.3209779850569497	0.17709898391139384	
43100000	-9760.34365425341	-9274.406115010042	-485.93753924336664	-9274.406115010042	56.61928052746729	3.6294980888524417	9.068714110506448E-4	0.5084555016352649	8.369301299923489E-4	1.7875308954732576E-7	0.4893018064906745	-454.8049348495525	1344.9537406520808	243.1584627541914	58.48012567916535	100.4638018126128	10.330235915288293	18	4	41	8	6	0.20274532726572464	0.3232360861312573	0.3059348547683914	0.16808373183462466	
43200000	-9737.948854284869	-9254.945230272251	-483.00362401261793	-9254.945230272251	57.22078119673067	3.6134782555691065	7.817372051751993E-4	0.4424652147542994	7.774270549400951E-4	1.1085792764177947E-7	0.4375712299767168	-448.97065125162925	273.6136481449705	1586.2643363863895	134.70027732652522	53.93252364535584	10.718561419909111	5	11	35	17	9	0.189238518538322	0.34378636730185086	0.29291468391382314	0.1740604302460021	
43300000	-9746.980395316354	-9268.716718157317	-478.26367715903615	-9268.716718157317	57.19278369392865	3.703286382491681	8.355887466680583E-4	0.3133225347939765	8.043171420747027E-4	6.701330331062176E-8	0.3148822085113865	-448.9103420950475	1182.6305191034053	67.35946672818203	116.69845102550893	61.853105383620836	11.641918682829868	19	21	28	2	7	0.18418775878811583	0.341624523940894	0.29572989865632004	0.17845781861466814	
43400000	-9742.512941340383	-9242.423124380151	-500.08981696023176	-9242.423124380151	54.6725625900716	3.7584342001099724	6.683352525676427E-4	0.469179914485126	6.94227131535297E-4	1.6786466732788234E-7	0.5731542141294884	-473.2711130357519	1004.5388997918747	109.32711468400842	142.9433925367376	4.524755935093663	0.7590919421447051	22	10	38	5	2	0.18330038939433937	0.3302218120615769	0.3226089869410393	0.16386881160304248	
43500000	-9758.587074327925	-9270.313732380986	-488.2733419469391	-9270.313732380986	56.69911872707681	3.6170538518407107	7.431819538339291E-4	0.4974080016012924	7.283173046018201E-4	1.3723253027056682E-7	0.4957283707326683	-456.28469303354296	1344.3749612022875	263.65810694113117	223.4472981899453	116.92426833561285	0.2346741630443763	10	12	23	26	6	0.17568783293758217	0.3313841780048746	0.3170304028191345	0.1758975862384067	
43600000	-9772.635215507498	-9274.822244715422	-497.812970792076	-9274.822244715422	66.0160158829059	3.6302971533865556	7.649995852087267E-4	0.35393426258500815	7.44209223535863E-4	7.144174131873737E-8	0.3562076929598985	-467.6603717002426	1292.361169690946	265.41274969935733	120.3114850663961	75.35930495336032	8.023253052224579	15	1	35	19	7	0.18684306671637546	0.3439880663153929	0.29560033323545076	0.17356853373277883	
43700000	-9736.891409232081	-9253.224931716495	-483.66647751558594	-9253.224931716495	51.57674625988622	3.6895094158237995	7.131094069494371E-4	0.4619060630021047	7.229101385443362E-4	1.3534759843888274E-7	0.49259025079695423	-449.3814209808508	382.4098175840954	1741.819609661531	202.1909215706705	79.97208185594212	0.6773467312196462	5	12	9	44	7	0.17807310298951953	0.3320915567211492	0.3052759106536153	0.18455942963571384	
43800000	-9768.766650793496	-9271.11904858205	-497.64760221144655	-9271.11904858205	53.62731032630256	3.6478225078177875	7.733267698448701E-4	0.4609660887048448	7.376938514192276E-4	1.3498675236147215E-7	0.47780134587304546	-462.3497551025248	556.7340857259087	2303.9381082884593	163.14983034842265	106.73892376424067	14.54375829644794	2	10	32	25	8	0.1992580819124037	0.3326364585600944	0.29769628598917036	0.17040917353832938	
43900000	-9754.869282142843	-9257.189991205996	-497.6792909368475	-9257.189991205996	55.33342693969608	3.901157841390654	7.569753108672492E-4	0.4947662842151732	7.059834425554841E-4	1.4404547313385737E-7	0.524340173756581	-461.0305826650285	2453.3683370355643	2686.1616231689545	153.90399607655624	199.54680511913907	2.4635122983386952	11	2	45	14	5	0.18164304766549913	0.3311434047011077	0.3107440878865085	0.17646945974688252	
44000000	-9813.185294687519	-9262.587798230123	-550.5974964573968	-9262.587798230123	83.63041854901677	3.3393414162174175	4.5984733233965866E-4	0.37949509705811174	4.6137244331253624E-4	4.0830453336211436E-8	0.44158561412460184	-512.9620794058097	1802.6306109305938	1604.2785633293201	2217.39839009702	222.54601005457306	8.454507269854377	9	7	1	52	8	0.1839141892123387	0.33921985143126276	0.295593301329349	0.1812726580270473	
44100000	-9771.521139118347	-9258.509090222182	-513.012048896166	-9258.509090222182	71.00707035974546	4.069464302728224	5.524939087399258E-4	0.4968212240027785	5.819196771239552E-4	8.670580244677545E-8	0.5058598116225	-475.3313530610463	6046.41993853746	84.51817753640012	135.1329288382352	388.6759204009298	24.251406520192294	9	2	51	7	8	0.18892189320906755	0.3173220458524033	0.32006542480316835	0.1736906361353587	
44200000	-9788.370763796112	-9266.660321108819	-521.7104426872937	-9266.660321108819	89.89985939630115	3.7636287888654643	5.001601514812218E-4	0.4794663718645939	4.897406959418592E-4	6.382549400969523E-8	0.5126693911229762	-490.88991009498244	2291.899085912566	132.30261525310314	171.07852221409246	20.604199339939555	11.778811575745621	16	4	50	1	6	0.1814560138961891	0.32839885509778155	0.31221568800624805	0.1779294429997792	
44300000	-9766.262268481069	-9258.384971967023	-507.877296514046	-9258.384971967023	81.39395660875604	3.2542076741303316	7.342033640836539E-4	0.4365566898232034	7.179854138291106E-4	8.278117672301346E-8	0.4082374215489495	-472.6016975037911	5569.257098858267	888.9868356169358	317.8297323091542	81.41477167320018	30.526650377260253	7	10	5	47	8	0.19987230586835836	0.346526480254512	0.28382751948817586	0.16977369438895162	
44400000	-9789.233649806609	-9273.111626185586	-516.122023621023	-9273.111626185586	72.58399206919452	3.770919070950084	5.619897277489625E-4	0.3030866096913757	5.800179135353517E-4	3.101135079577906E-8	0.31163326852736617	-479.7256899795549	410.8616640808095	2470.360699345293	181.3824313103464	129.71863329565875	13.042306063416621	5	12	35	18	7	0.18954529726607003	0.3346383404656701	0.30793083310505864	0.16788552916319918	
44500000	-9762.617421193738	-9276.039955159637	-486.57746603410095	-9276.039955159637	54.231069701504424	3.8543757608814464	8.470561658903249E-4	0.28452900511780027	8.317621677984615E-4	6.924573187503163E-8	0.3205536251756847	-454.7346785107138	1369.8879648538402	1288.9203521630507	133.80093067445458	57.107874094809105	16.820695475994523	9	10	27	24	7	0.1706110995806361	0.32296894399206305	0.33151889063523843	0.17490106579206044	
44600000	-9747.943701598135	-9254.307972111708	-493.6357294864271	-9254.307972111708	66.03583991735631	3.645156778775338	9.170160043904045E-4	0.33088051118518075	8.661269896127343E-4	9.354586615096671E-8	0.34209097129293375	-462.139421601499	1280.6908075910235	259.6718225189324	277.62831477443547	101.1351458577366	9.625144954538646	11	5	14	39	8	0.1874815543762775	0.32278487170237125	0.2970050345430202	0.19272853937832915	
44700000	-9753.734440737835	-9261.593302696776	-492.14113804105926	-9261.593302696776	63.486714212533684	3.8532867720412765	7.916787726812948E-4	0.5185643482191995	7.954024245601195E-4	2.0776992773737915E-7	0.5718904920700505	-462.5379365589512	918.2906860463179	141.34506569442362	67.56714127795743	81.99751494685755	10.160496194761905	23	2	33	15	4	0.18887785180426456	0.3290540023120222	0.29572704380223713	0.1863411020814742	
44800000	-9727.848318324086	-9255.426682562389	-472.42163576169656	-9255.426682562389	53.318149649644354	3.731382955166059	8.786968210078068E-4	0.4376056487416653	9.090182439984179E-4	1.724209278954012E-7	0.45125576678965307	-443.6169944578543	1176.0636099874998	140.82797180189885	42.09756990097956	54.62987085384118	9.380847901120068	18	5	2	47	5	0.18335227195089768	0.34188632409059944	0.307163289943337	0.1675981140151639	
44900000	-9744.676495591635	-9259.440612850069	-485.2358827415672	-9259.440612850069	62.1319928281642	3.688559215254142	8.64087166599724E-4	0.4472858668338249	8.508796011182031E-4	1.30768629602607E-7	0.41674102723506395	-452.46412265075713	1103.1414445381256	234.59896474569064	49.956716446303986	179.50233448733545	12.88252535220433	15	17	19	18	8	0.19106107181747517	0.33399821758647374	0.30630655098755893	0.16863415960849004	
45000000	-9801.22807141434	-9289.434132842285	-511.79393857205423	-9289.434132842285	74.60424653490509	4.039485349112126	6.724187399084E-4	0.3377705699508202	6.809640702373764E-4	5.081109656358328E-8	0.3336812570023533	-483.31464917646093	1124.6465033062532	194.3398709038586	94.16433061652039	26.135488575240544	15.958926970410248	17	32	19	1	8	0.18199442690724255	0.33524073727298537	0.3181464853537703	0.16461835046599965	
45100000	-9763.213407742516	-9259.23363492231	-503.9797728202072	-9259.23363492231	58.24913098734625	4.148403752616736	7.89878089120849E-4	0.36247647000134064	7.745326243840645E-4	8.778373736097143E-8	0.3758279860861353	-475.8170589654672	1147.3474640937068	173.9926757526893	92.33608604897799	23.840757760473743	8.100185076108973	17	20	32	7	1	0.1782114255574092	0.3346832298461983	0.3083944569648375	0.17871088763155282	
45200000	-9764.303383853674	-9255.213796205815	-509.08958764785814	-9255.213796205815	63.32616123251903	3.8033160332547995	6.519198530434211E-4	0.3847972609207962	6.171717176240824E-4	5.909091321936846E-8	0.39555675683701214	-475.14416148512237	3050.6554282308393	63.39837628467847	175.2389786555572	149.09130339004534	4.354698460650145	16	26	21	9	5	0.1942605673158562	0.3212013030921207	0.3200615914657959	0.16447653812622517	
45300000	-9732.585679865151	-9260.948923590924	-471.6367562742273	-9260.948923590924	56.18885651041058	3.665081852338625	8.021379715301613E-4	0.42513501021491196	8.633291257419212E-4	1.579705440188159E-7	0.4691421265542524	-443.6243577433552	1631.4176900828827	74.23624920965511	63.75953108035529	24.188271691640505	6.406093260191016	15	30	24	2	6	0.19055952786993563	0.3294125627518177	0.30730623681426716	0.17272167256397747	
45400000	-9779.242623059856	-9285.98554258214	-493.2570804777152	-9285.98554258214	66.81270672689195	3.895299887369444	7.105006565576033E-4	0.3844661075946846	7.296257934131493E-4	7.4453233733695E-8	0.36405903253165106	-462.2249330477175	1641.1555421230935	113.07904199931662	93.76686081704518	109.79292860128325	27.137788355413157	14	19	9	25	10	0.19443310524061894	0.32187298418397314	0.31005310001683994	0.1736408105585659	
45500000	-9760.729251424193	-9250.722964808432	-510.00628661576087	-9250.722964808432	66.19774231136549	3.3981700196502014	6.824446233017066E-4	0.37432410817902256	6.612853973173223E-4	7.137913012385157E-8	0.3898569686099973	-480.11716226980843	1957.0419903554177	185.516072407126	122.86556559068767	43.17666166630689	3.516638010273308	14	3	53	6	1	0.17272599594952057	0.3384904288451381	0.309131150604657	0.1796524246006823	
45600000	-9766.578480016688	-9267.397996377656	-499.18048363903114	-9267.397996377656	57.54403384555025	4.037543342676619	7.897328589084694E-4	0.388840016554439	7.873690336600591E-4	8.90037318708289E-8	0.38047504735208326	-468.8773360820518	1336.7152352976852	181.96947753146088	99.01594116582339	79.39898982680354	19.700419975296924	14	8	21	27	7	0.19404962641266993	0.34935978271124685	0.2948203296233531	0.16177026125272798	
45700000	-9789.05095959785	-9265.479606854055	-523.5713527437954	-9265.479606854055	70.09724980781247	3.6186761408568424	6.070810349570188E-4	0.3959980094235415	6.102477982737324E-4	6.70804167600108E-8	0.404748205930873	-488.512030100944	2486.4401803420224	1759.882251611171	78.14323424904853	125.36689818116878	63.404136409296	4	15	35	19	4	0.18620119241890906	0.3187591386002724	0.3092757662885696	0.18576390269224685	
45800000	-9761.418992953397	-9272.77982522818	-488.63916772521685	-9272.77982522818	50.84654585273502	3.626576918756082	7.893021651232535E-4	0.36325089898543356	8.384976455733181E-4	1.005217091526025E-7	0.38038014013108723	-453.23637072316853	1023.0799950810461	1582.413926571747	1343.028713674764	106.46326997311563	5.920028638335152	5	3	8	53	8	0.17249967698890242	0.34504659284368006	0.30352912211837274	0.17892460804904273	
45900000	-9729.765934084999	-9243.416616892871	-486.34931719212676	-9243.416616892871	67.24890261987052	3.594326885807599	7.221846292199411E-4	0.3989619226583941	7.339363400587096E-4	1.0615621334553112E-7	0.4569023207242953	-454.89793511544775	1560.4835740195779	88.99390433105617	47.44266800852381	128.24923138202587	44.90832384638575	17	2	17	29	12	0.17866828347196356	0.33985893512028986	0.3113604660155744	0.17011231539217017	
46000000	-9778.488673711285	-9259.969653066471	-518.5190206448136	-9259.969653066471	77.43034107232712	3.9815109242763196	6.398911482738776E-4	0.3618404560111172	6.469192549414034E-4	4.265698513777615E-8	0.3345884551346205	-486.58587145088205	1185.7769675307195	291.0023980511767	155.83903958194105	180.38501456676318	7.052479229489085	15	21	16	17	8	0.1860107291157933	0.3408163511566136	0.3056709425583109	0.16750197716928017	
46100000	-9771.621131005391	-9263.315361705252	-508.30576930013837	-9263.315361705252	64.53548092217224	3.7752813725688052	8.788094572339302E-4	0.4120811273760595	8.33433527065184E-4	1.3060159862012925E-7	0.4167690835691994	-476.67847419401073	1443.9273421917349	481.605065294545	206.89447009852327	71.46772274638093	12.986770349829051	13	14	7	37	6	0.17423366922298836	0.34205881375745223	0.31291540415171126	0.17079211286784624	
46200000	-9735.439128463997	-9254.857169281457	-480.5819591825397	-9254.857169281457	53.32476363288297	3.8165708408247134	8.864602462910555E-4	0.430784569285356	9.105786661532558E-4	2.084867381687724E-7	0.4863932949129346	-451.3612879316833	992.8584241339577	107.95241889352191	87.0616025783745	74.68243194185291	7.02875920670244	18	38	2	12	7	0.19723921871314734	0.3312439424366018	0.2986759721500787	0.17284086670017026	
46300000	-9717.254613661275	-9249.817126667693	-467.4374869935816	-9249.817126667693	47.26043068620827	3.968915571699884	9.794387934750008E-4	0.49993328860993924	8.983662758656555E-4	2.9990226562514064E-7	0.5739505303311127	-436.93829068473923	1025.9836096947333	1614.9646297207123	81.77959669666217	10.463194306670502	3.6854877177796985	5	11	52	8	1	0.18950905368914478	0.3475405481057564	0.28874486087636486	0.174205537328732	
46400000	-9763.384842158302	-9260.467463291621	-502.91737886668216	-9260.467463291621	62.77524628346137	3.8579334135791767	7.307170213565395E-4	0.5138055718473584	7.620880570090338E-4	1.2829135872274843E-7	0.4630186403460324	-471.6810073335123	1292.2351246448027	141.9498077159869	151.63105746254408	94.14549519617563	17.409402318754864	17	27	18	6	9	0.18004597045137288	0.34484704011386025	0.3038356289434686	0.17127136049129643	
46500000	-9767.70151257495	-9266.90604308021	-500.7954694947401	-9266.90604308021	71.03778013586297	3.7816746814030076	7.10881267421347E-4	0.3572891007541232	7.1421652038236E-4	7.028680099574562E-8	0.3787723253428366	-470.12835521864906	1208.6006479171717	1060.653565316207	136.9468402831215	9.151592734989247	13.708203347615468	15	2	51	4	5	0.18414748650307994	0.32789715948942755	0.3090588131651097	0.17889654084238102	
46600000	-9769.778642620076	-9264.435492112076	-505.3431505080004	-9264.435492112076	64.89209604511248	3.4404404590558246	7.336901519057631E-4	0.40074717729411896	7.432964638480306E-4	9.271749204933117E-8	0.4176077024327371	-474.9803144362033	1237.677399529145	177.18779820903478	142.6941388893782	75.97773142946156	23.972650113114124	16	24	5	24	8	0.17988737011964553	0.3313557717359414	0.314471280620122	0.17428557752428925	
46700000	-9756.120657639327	-9262.579683674958	-493.54097396436856	-9262.579683674958	60.6390712406484	3.6872304067707393	8.767942874104217E-4	0.4230839506868508	8.35902788108112E-4	1.6155403798417374E-7	0.4582266837340503	-459.54135160513084	1422.2803743834183	1913.295002296186	193.81181794317658	98.64637537282586	8.71196799957225	3	12	11	43	8	0.18267392729806717	0.3469410436183093	0.3046283198064032	0.1657567092772185	
46800000	-9785.578220927873	-9281.480133136465	-504.09808779140803	-9281.480133136465	79.64260779881585	3.264789105550675	7.84245415979198E-4	0.38779677631179793	7.870593449101467E-4	1.0155257767383203E-7	0.41601174716284256	-472.94123304260296	852.7144742702219	1256.5591658736846	105.67046927047117	5.18279801774062	14.842946932636837	15	1	54	3	4	0.19520113472330602	0.32068039832489315	0.3016988422743686	0.1824196246774305	
46900000	-9774.585658371261	-9261.502087503308	-513.0835708679525	-9261.502087503308	110.05667737659525	3.685378248694599	6.406191453459717E-4	0.5143528156975736	6.398105269066418E-4	9.621000686044935E-8	0.4751466881567887	-479.9848709955538	1211.4273014404462	303.5080982126947	39.68563621502729	142.63276577832045	31.16334017553411	17	15	16	19	10	0.17657624734924413	0.3390662297979105	0.2910750753588016	0.19328244749404203	
47000000	-9691.348739812325	-9254.38601033974	-436.9627294725856	-9254.38601033974	40.87688070117011	4.02284942408897	0.0010005914770612107	0.5196311742317331	9.246859614423354E-4	2.767043237157474E-7	0.5328080806045045	-407.19896227396396	1210.260171077058	40.03380174638435	58.02220905215343	82.11638785949668	2.9146110413392567	14	20	33	2	8	0.17879504582921477	0.340093597991928	0.29582157904417766	0.1852897771346778	
47100000	-9702.82591525838	-9254.6277024181	-448.19821284027915	-9254.6277024181	55.631230236452296	3.4211357643791533	8.885887010459546E-4	0.46166236250001774	8.658476960975343E-4	1.589568039004822E-7	0.446855339177196	-416.742784868211	1678.4698614477293	17.122304180998544	47.73274403696109	107.65723849271484	9.861974948189548	17	13	11	27	9	0.18016483236007108	0.3268527079639855	0.31814021807474063	0.17484224160120088	
47200000	-9764.390582673448	-9275.834657485717	-488.55592518773136	-9275.834657485717	68.63095044876468	3.6837476483341702	7.787084560208729E-4	0.4988178646435937	7.971501410171068E-4	1.9400773849845385E-7	0.5536767418118332	-455.9929288869797	1585.6735032288057	325.8045150148106	75.19947693296731	144.69119304859117	13.06538350312599	14	12	17	27	7	0.18082760340150572	0.3499527610427773	0.30605813685698297	0.1631614986987322	
47300000	-9745.232389023395	-9267.322058851332	-477.91033017206274	-9267.322058851332	57.47882978526874	4.211756333640418	8.16589528294531E-4	0.3068488558504823	8.014743069585541E-4	8.653009735153687E-8	0.35627662606590366	-448.7365553255717	1456.4696664026396	102.97715022226211	39.53125323147291	69.3558436417649	7.852316810477794	13	36	11	9	8	0.19169577303488147	0.3331765398752684	0.29886456205555534	0.17626312503429295	
47400000	-9744.876446152688	-9264.021849357769	-480.85459679492016	-9264.021849357769	63.41474465476225	3.541523296468646	7.339647026938491E-4	0.5229519784104776	7.382197940345269E-4	1.2650614916986186E-7	0.4903842360774944	-449.5955569682622	1488.8750970676188	190.1601621869973	42.62909294246806	95.69944338665917	15.013713304718213	18	5	9	29	16	0.17348179375478057	0.32616016950240934	0.32245925859426794	0.17789877814854035	
47500000	-9750.344435469467	-9261.455313993032	-488.88912147643526	-9261.455313993032	59.58044416232014	3.8445183668598983	8.572567619483717E-4	0.43808945332372395	8.415638232683762E-4	1.047679370796599E-7	0.396460176163419	-454.46967635669205	431.06092886480394	1224.2675382321554	772.2639781283125	106.27770427996909	13.428280095190575	3	15	5	41	13	0.18584352376841948	0.3368187659216435	0.3107084818778007	0.16662922843213443	
47600000	-9762.405013637419	-9258.843483953222	-503.56152968419696	-9258.843483953222	65.88188867658046	3.784362860019488	7.07363385435938E-4	0.5057719617290646	7.448604590472592E-4	1.531898527366084E-7	0.5349799154696178	-468.11552165001933	1779.3491391161526	1652.3322357617647	130.11773544038215	192.72069363217017	19.105576509085942	11	7	25	21	13	0.1875214792455645	0.3384683696684792	0.3174102495550966	0.15659990153085773	
47700000	-9770.416256579654	-9263.953329798498	-506.4629267811563	-9263.953329798498	65.9833555362638	3.8042843215089928	7.568813207436235E-4	0.5116257696816943	7.706219235985804E-4	1.2533440034938259E-7	0.4709859136571494	-469.5934833056038	3150.557560536742	1206.587546650975	785.348714037329	196.70369254741203	10.488331012533253	1	16	4	42	14	0.1863710068318702	0.3180699311346512	0.31935385646783304	0.1762052055656437	
47800000	-9791.401624324546	-9261.040516080315	-530.3611082442304	-9261.040516080315	81.78238011189498	3.716464361642053	5.301720757548134E-4	0.3915383065777773	5.355252767167778E-4	5.202521296462194E-8	0.425012443930909	-498.0754684036188	1893.740509177544	46.69286978108122	112.92436517073995	139.321181382196	13.53247375868161	20	1	18	31	7	0.17861027766966292	0.3559052953827251	0.3004542191587894	0.16503020778882074	
47900000	-9735.586962832203	-9254.778096865917	-480.8088659662861	-9254.778096865917	68.05947006485574	3.70556486541214	7.145939007490369E-4	0.48300064155808436	7.197873551667761E-4	1.245699493591786E-7	0.49147247696410934	-444.34363610067135	1893.4171868207354	2215.888586272029	49.882007109406196	160.03969648031676	6.1957543713263465	8	5	32	26	6	0.17895367775905863	0.3412849125085263	0.30525667936552425	0.17450473036688896	
48000000	-9815.591011334616	-9286.08116303955	-529.5098482950675	-9286.08116303955	105.71208210577254	3.4864698825902414	5.699827474639919E-4	0.35155429680353456	5.508538440126099E-4	4.484710211800316E-8	0.3885545115074101	-494.80860868644226	2060.805022768372	2236.4275763427268	200.3749456820716	123.02213325521235	17.627975365426643	14	3	42	12	6	0.1795687366440639	0.3187689232375338	0.3204242999220503	0.1812380401963501	
48100000	-9767.934834907312	-9263.20158302242	-504.7332518848914	-9263.20158302242	70.05266122872538	4.0141717727579795	7.403538855216902E-4	0.4238684365192124	7.783978099590895E-4	9.228532401582425E-8	0.39643451132141155	-470.97749431904634	423.739194223137	1308.511494057724	116.49808028909194	11.626731751130555	44.941350602397875	4	13	53	4	3	0.17268963759567843	0.3374835511605998	0.3127137635211697	0.17711304772255007	
48200000	-9740.648163424634	-9271.32439157665	-469.3237718479824	-9271.32439157665	71.07032357886096	3.559970777256838	8.851029009659274E-4	0.3949142870349134	8.125846835077608E-4	1.0910453613367793E-7	0.3899590950320413	-439.87115859967076	1198.4966440192884	87.25129934279373	33.40634956397662	78.6674911188664	19.507020875502636	14	1	13	41	8	0.19540661583629867	0.3318818812709808	0.3096585868090577	0.1630529160836607	
48300000	-9810.487037582387	-9293.551041869172	-516.9359957132149	-9293.551041869172	74.55481371351956	3.8799536915722963	6.217998371280325E-4	0.33243440896552034	6.36729768901725E-4	5.812990702721405E-8	0.38864260026540765	-483.08365630413437	312.3206084076074	1406.9075627865561	84.23429210934945	123.01613059232444	13.55048054919737	4	13	6	49	5	0.1911182402067014	0.32363014940022267	0.31775350781419043	0.16749810257888328	
48400000	-9783.252579345575	-9254.912542411234	-528.3400369343426	-9254.912542411234	80.55821610086879	3.792462250091607	5.683104629709891E-4	0.3782459482415184	5.412418387574432E-4	3.774671447447432E-8	0.3589735097567351	-497.2606358785091	2098.117451839011	190.5380995191358	143.1801626776672	18.446476300312828	33.13406052957066	16	38	14	7	2	0.17382976748785758	0.3461970609411998	0.3051814344269051	0.17479173714403531	
48500000	-9756.802954435925	-9272.147101041903	-484.65585339402213	-9272.147101041903	46.77379319920584	3.4009504445807135	8.495976718118101E-4	0.4030622701402905	8.547577801064759E-4	8.702222836019408E-8	0.3404202048539307	-454.7347365053198	1271.715786123898	65.4196528420022	76.65043042439262	103.78514120998354	3.5124188801867717	21	9	15	25	7	0.18518585770283066	0.32685580761424304	0.31045899037496966	0.1774993443079544	
48600000	-9721.795196690924	-9250.35293436674	-471.4422623241848	-9250.35293436674	47.6067053820006	3.446473488819042	7.922338972779665E-4	0.4450624223682976	8.189839863170958E-4	1.3432882974869766E-7	0.45275823638542645	-440.763685465657	351.11933980229855	1624.3548194318728	97.42626370421947	0.9735361027979293	2.2319413804894883	2	14	54	1	6	0.18020976630506455	0.33094730011951307	0.3132810871611009	0.17556184641431924	
48700000	-9750.888806931083	-9262.29738670611	-488.59142022497366	-9262.29738670611	55.68675867048315	3.6478167624757782	7.652663168658565E-4	0.4364777192436592	7.256912941727815E-4	9.5152498274432E-8	0.4202121384322031	-460.22540210586067	1257.2601721315968	93.78946207096675	150.96562149531124	8.193505840233229	5.205567828545437	16	46	8	3	4	0.17068408863943582	0.34847391962551016	0.32009405331886814	0.16074793841618365	
48800000	-9755.473911125284	-9281.714350107783	-473.75956101750046	-9281.714350107783	64.95605039183921	3.805519439684336	9.420883816735489E-4	0.3985666475417818	8.751792118544974E-4	1.274318391238519E-7	0.3973270436062804	-443.72142035310355	1533.250136808069	63.74581315010513	85.5765118192277	75.3371043446867	15.824245675612135	16	6	5	44	6	0.1788293632079689	0.3217391446600993	0.32676317467051313	0.17266831746141648	
48900000	-9740.93054987633	-9239.036632195634	-501.89391768069675	-9239.036632195634	63.217494993228875	3.6509079687225303	6.294882307339376E-4	0.5504014356548796	6.6001147871639E-4	1.3716251708553748E-7	0.5737440816584276	-467.31232481571254	2209.2204838113507	119.3028814113738	140.77849239561803	288.5084219057907	11.650349607792524	13	10	43	4	7	0.1771223765385766	0.3398479199432186	0.3183103702538638	0.1647193332643389	
49000000	-9822.49720165862	-9272.450935671006	-550.0462659876142	-9272.450935671006	117.77801446690148	3.6724948928256635	4.218733024413242E-4	0.384322454978113	4.1424249087435207E-4	2.6410555724104873E-8	0.3937523710988633	-511.5831998069287	5804.325149622064	1751.5305328886807	1300.7763912155363	199.7914515868289	25.147095325553053	11	5	1	52	8	0.18901114663578672	0.3400724960345656	0.2973920157704289	0.17352434155921675	
49100000	-9757.893751287824	-9257.000497240973	-500.89325404685087	-9257.000497240973	78.02910313912619	3.603621161314785	6.98490913582378E-4	0.3834501957913002	7.001812354778607E-4	8.625301803749729E-8	0.41343589682530923	-464.20222907260904	2828.9797608159956	3636.3091212762	422.31159992571907	135.38532268500555	10.363335794541106	1	6	8	54	8	0.18229002967778937	0.3262047806156229	0.32275054800019787	0.16875464170638785	
49200000	-9749.624239080256	-9254.202457677959	-495.4217814022978	-9254.202457677959	73.22611189693535	3.715189435661869	7.479922008029205E-4	0.4263255121634725	6.913059460801967E-4	1.0205430556808077E-7	0.43178910183157104	-459.4937498145063	376.034416258063	561.8696422070919	1995.3171542136859	132.76600369531758	12.812592114743492	3	2	7	58	7	0.18801642203079766	0.3185005911679222	0.3256363012141229	0.1678466855871553	
49300000	-9763.024667411128	-9263.440578439357	-499.58408897177037	-9263.440578439357	54.681816425686705	3.9369037895616965	6.75509291947703E-4	0.3508892489253131	7.086285602223318E-4	6.31798918664863E-8	0.37211733167057365	-472.19129258924016	1191.9207528479274	108.89696131142475	126.049963165424	10.720001693041354	1.7986924547419736	17	19	34	4	3	0.19592788558648103	0.3481670638174417	0.2873856591998151	0.16851939139626018	
49400000	-9808.922877802479	-9271.96462622867	-536.9582515738101	-9271.96462622867	97.9902810201496	4.1937204334201965	5.015300530146205E-4	0.3759630422738998	5.128196186607018E-4	4.2088090987942055E-8	0.4089034521969416	-503.83922273962145	2511.050938546039	233.32581803724904	90.31782708847118	160.41159613015756	27.33108919696796	15	36	10	10	6	0.20110063240716328	0.3246005517825577	0.3043156533203484	0.1699831624899287	
49500000	-9790.308396725073	-9259.891947198314	-530.4164495267588	-9259.891947198314	84.91787938714953	3.9327495649927404	5.805663417017032E-4	0.3396577502349316	5.558093256662192E-4	5.0321439568210263E-8	0.39039667623102536	-495.396439291531	5226.128775180937	469.76996566203866	26.81803953639057	102.39509261697357	8.429821221648016	9	31	7	24	6	0.17620359182324827	0.33755884249321566	0.3145599258882836	0.17167763979525053	
49600000	-9789.902320448213	-9267.261289992459	-522.6410304557531	-9267.261289992459	69.21613024350688	4.156675435110639	6.2692323168412E-4	0.3574894707513486	6.178192369873274E-4	4.2785858884498205E-8	0.33922795342115186	-487.3829710931377	1328.0737633449958	2250.7001786869737	277.2142079106301	171.2834656307002	5.648345412022174	6	8	6	51	6	0.18480172910477233	0.3260965430576765	0.30875960152477294	0.1803421263127761	
49700000	-9786.646250640752	-9273.460067126842	-513.1861835139093	-9273.460067126842	68.74085538068154	3.69101877068794	6.27364966480246E-4	0.38094260459964857	6.255435184594607E-4	5.206754196395011E-8	0.37697917637280487	-479.11658043583014	951.1512764509998	1547.1651689945932	111.69978397408327	172.2923660208152	6.971126658529439	5	8	4	52	8	0.18289484888596488	0.3520498208397961	0.3011078954550026	0.16394743481923416	
49800000	-9812.369444627915	-9264.38635531291	-547.9830893150043	-9264.38635531291	105.33281710987538	3.6967795446233285	4.784505149577051E-4	0.358344997812073	4.512005527235517E-4	2.8690511233973567E-8	0.3621513304443087	-514.6004842969286	1817.3464810295388	378.69370867070927	99.50528449625224	213.4307250066488	16.682806632141027	14	27	13	16	7	0.17858995467849456	0.3489353640237964	0.30102354383694024	0.1714511374607666	
49900000	-9817.177119214437	-9258.35951882073	-558.8176003937081	-9258.35951882073	97.79712580391147	4.024425488434319	4.54933438887452E-4	0.47187910561127977	4.2731399892047766E-4	4.8559264627045994E-8	0.48907416600409653	-524.2231977437641	2998.7432035450047	961.2297249531722	142.06446171213588	117.88778173750035	45.305667401070764	7	29	25	12	4	0.19275624748104944	0.35323540538872145	0.2917050465473149	0.1623033005829119	
50000000	-9809.438207759582	-9260.902840521714	-548.5353672378681	-9260.902840521714	90.90877860022172	4.080734349972868	4.91000200707557E-4	0.2907606148257761	4.757095938752459E-4	2.638820382775939E-8	0.3345649896889168	-514.2858914990002	3526.307504602503	528.5314419594127	135.79893515654518	18.565325779365267	67.60185691393069	13	31	25	6	2	0.17444433103747736	0.34164051880896557	0.31045148744065953	0.17346366271289523	
50100000	-9775.666483610778	-9269.011814759311	-506.65466885146645	-9269.011814759311	62.48195892190738	4.144029979948527	7.663498161257646E-4	0.3873823342459682	7.134472301872462E-4	8.038719233204157E-8	0.38606649473255233	-476.1502815802287	1734.4736050664121	82.73735826162978	89.18949249557974	84.30885402761936	12.221055700403149	15	34	4	17	7	0.19476670941827953	0.33549982019144386	0.29612678662556613	0.17360668376470825	
50200000	-9790.272933551614	-9290.724301525615	-499.54863202599824	-9290.724301525615	53.55505209005265	3.589700062525185	7.886617361478569E-4	0.32806716186854523	7.760339047302553E-4	7.16597925817841E-8	0.3320043536770766	-468.01569510773083	796.562435483217	1025.0898866268753	155.9877988157112	92.13137663662306	1.2954020903257144	13	4	34	20	6	0.19172405605665804	0.3442299724559479	0.2992992395786512	0.16474673190874067	
50300000	-9782.599645858481	-9281.817477194065	-500.782168664416	-9281.817477194065	56.526299096820225	3.3729925397819	7.702036455143957E-4	0.36313462717082684	7.258218258024917E-4	7.77391319996875E-8	0.3625263315254245	-465.82939439677637	280.4975176723233	1098.409892917917	967.3433063620014	166.22431438354815	5.3481437232331395	4	1	15	49	8	0.19620359883640917	0.3349969154287775	0.2886974753751014	0.1801020103597098	
50400000	-9741.62167227959	-9247.078167188674	-494.54350509091614	-9247.078167188674	63.96722276001112	3.324682694997602	7.574095927504624E-4	0.5225786664128906	7.373770483879717E-4	1.6487023657736225E-7	0.5274224133463508	-465.1665405165302	1577.563472216931	68.05614047122532	129.05573053225118	19.20564932310752	5.135391823715729	21	43	6	3	4	0.187792094894999	0.33008122306845705	0.3118772319461102	0.17024945009043152	
50500000	-9738.662899081804	-9252.194760806893	-486.46813827491155	-9252.194760806893	56.188306080038835	3.6827365618074976	8.468802747347953E-4	0.40493441755321014	8.719838453303647E-4	1.2435975961060766E-7	0.4051110528123108	-456.0060549174015	727.0431787343496	326.31792387218485	76.53300690465558	124.9437663720848	7.890917969104014	19	1	44	6	7	0.17208808602290107	0.34896834718594494	0.30370682279112937	0.17523674400002245	
50600000	-9752.323495913697	-9262.59610055515	-489.7273953585463	-9262.59610055515	53.058337560851555	3.398034227019069	8.254856339392709E-4	0.5218781675199812	7.662813593314115E-4	2.0485198342235538E-7	0.5576255750941133	-457.58085450079597	205.3815872185994	838.3990875851489	93.36955253382507	103.58290189223362	0.5052714616658528	5	16	3	48	5	0.1717721261005772	0.34873733412578345	0.3057083489545242	0.17378219081911295	
50700000	-9701.834053623512	-9259.223558764932	-442.61049485858064	-9259.223558764932	42.655580346580294	3.892774433181775	0.0010874786897713856	0.5220813372292916	9.456601335555412E-4	3.985608683288777E-7	0.6065411071654057	-406.4524154105804	1018.2314716538673	1426.1485909972887	15.000170767956103	89.74907397285601	0.1558726028969551	15	3	13	39	7	0.19946563026472244	0.3183782479828695	0.3108937500115331	0.17126237174087286	
50800000	-9702.312643695117	-9263.08058246617	-439.232061228948	-9263.08058246617	39.92012381485298	3.7980743879216865	0.0010032405030507355	0.42354057753082297	0.0010255927735566672	2.261247333896452E-7	0.4567654050702489	-414.99895161349957	880.2519771251148	859.6813540954982	79.2385707252028	0.09305402703791443	0.07352578680936737	2	18	52	3	2	0.1818542952922416	0.3521679795594849	0.3022307057713856	0.16374701937688563	
50900000	-9714.574074463373	-9253.063238095418	-461.5108363679547	-9253.063238095418	48.41887544628817	3.9793473051488646	8.276643642766175E-4	0.3971983566794995	7.726174140738136E-4	1.3550074249909686E-7	0.45370242979217684	-434.60164154705274	766.6162711329113	1845.5761115064765	112.51832533877791	0.2554061936702139	0.06612640696494303	5	10	56	4	2	0.18632670848735544	0.3243385155678181	0.31600229263102814	0.17333248331379597	
51000000	-9754.660228157456	-9255.773243339381	-498.8869848180748	-9255.773243339381	64.90721219825394	3.482132863311507	6.908760895429875E-4	0.3832312940289016	7.050860688886289E-4	7.696880490351192E-8	0.4121914956276209	-467.12865074367136	1633.7233288376462	411.0419464914865	146.48700772455194	111.40538738528885	7.831551782183725	14	10	7	38	8	0.1833325824050961	0.32628321502159846	0.31325809627336204	0.17712610629994124	
51100000	-9787.69569177843	-9268.534321151083	-519.1613706273472	-9268.534321151083	80.83173056755372	3.892830366828274	6.491985112852698E-4	0.38074338103768995	7.046563267591777E-4	6.359109593786109E-8	0.3809150984063802	-485.8268716350539	1455.6926124627385	623.6402873690761	335.75708431608723	143.50475769217869	32.770954019312164	16	7	3	44	7	0.18749575525648454	0.3510961864285641	0.2905075098637613	0.17090054845118802	
51200000	-9707.659160318155	-9253.337671716015	-454.32148860213897	-9253.337671716015	45.3518643745393	3.931286787482262	9.059873007819737E-4	0.4774256813885674	8.632591618576908E-4	1.9599041554953578E-7	0.4845344378145654	-417.68551293860145	984.0556870088075	2285.5008201931614	24.9576012776036	112.52246331207989	4.4277507929165845	14	6	32	18	7	0.1800549391317018	0.3416477890909185	0.3088754076141902	0.16942186416318752	
51300000	-9737.445330935567	-9250.797658993823	-486.64767194174397	-9250.797658993823	57.57242971489736	3.6621411003144098	7.729168808571284E-4	0.48330965637505396	7.59879620363947E-4	1.2306482200902605E-7	0.4656401560064546	-456.4048368672818	746.6253771380736	61.9104062395661	121.75499965424869	111.50394711005538	19.291042209235133	23	28	13	5	8	0.18824704539359854	0.33113644275615906	0.32034767208319537	0.16026883976704506	
51400000	-9745.234622213515	-9251.63478394704	-493.59983826647465	-9251.63478394704	74.99820557228598	3.8334821456989823	6.486784822926715E-4	0.368366519192601	6.301389613629757E-4	6.346498602676122E-8	0.396940962514109	-460.35225783388006	2900.5211109427514	51.479946914370565	92.4891580012484	175.17465695548609	17.37349573579699	15	11	41	3	7	0.19260978613796098	0.3237338375452516	0.30887881914029014	0.1747775571764953	
51500000	-9773.658497533328	-9256.854309504024	-516.8041880293033	-9256.854309504024	74.95114421825734	3.7197419794338207	5.95561388295004E-4	0.40268514233163205	5.896128164746382E-4	5.067886970842423E-8	0.3856602064815045	-481.615599780019	2096.3842211089013	114.99240656566477	153.92191141213104	409.3477842984205	36.35985844573029	17	8	41	3	8	0.18105781456933234	0.34890957797846234	0.3075025824012809	0.16253002505092237	
51600000	-9764.434367990527	-9271.638623792878	-492.7957441976493	-9271.638623792878	82.39094668716918	3.851788990591981	7.351113324700973E-4	0.42290852848000915	7.24259812319832E-4	9.623585814336123E-8	0.40805628253283344	-462.85757958070377	1297.0860311625158	71.19570042378527	25.60023783490859	74.64642956964501	28.246784848816695	23	2	1	42	9	0.17532447995490863	0.3410044419304718	0.3138261793633237	0.1698448987512939	
51700000	-9756.38283836187	-9247.607411441391	-508.7754269204778	-9247.607411441391	96.25086613944754	3.8220884645091657	6.667519974501892E-4	0.4875199549523016	6.458162748707372E-4	9.193085568495238E-8	0.47401834749089217	-472.8985437503684	2533.1631257102354	2085.5617456078835	116.27870030666556	167.58525363288538	10.68779555498355	5	8	25	32	7	0.18570185965558128	0.32551588699653233	0.3135794436211266	0.1752028097267578	
51800000	-9789.276407302166	-9253.901028514305	-535.3753787878615	-9253.901028514305	73.57516152605552	4.045925703723671	6.395027126508668E-4	0.4018994523311694	6.323869971793418E-4	6.317674083970474E-8	0.4032768760577917	-500.2958772129214	2678.1138481651196	200.0341253083794	96.1883311586722	273.92516234893935	97.90717207315869	17	3	9	31	17	0.16957497098474872	0.3419571466325413	0.30823295536056833	0.18023492702213972	
51900000	-9805.332744049712	-9266.338348735315	-538.9943953143966	-9266.338348735315	98.63923221804426	3.4649095448562863	5.860237284653141E-4	0.4257096220537667	5.328230456213387E-4	5.452812211944968E-8	0.41737609339837684	-506.78774785731474	2627.232501779773	284.958595398495	132.07812297641647	89.27206174531628	20.228200191725016	19	25	20	8	5	0.19488607069336225	0.3229327285830832	0.3051566610782023	0.17702453964535037	
52000000	-9809.110960582	-9269.431395562147	-539.6795650198529	-9269.431395562147	85.83200168506768	3.5926041896926018	5.470917212608386E-4	0.36099972162919347	5.559959531734618E-4	5.0618931914315354E-8	0.4046383637795779	-503.9048910993801	2039.681073094439	1302.1590735698198	769.4711072345041	201.50698677448565	33.20632140853316	6	6	10	48	7	0.18891033929017997	0.32000579316991234	0.3166577957115057	0.17442607182840011	
52100000	-9784.107741757844	-9249.955260966379	-534.152480791465	-9249.955260966379	80.87539157293942	3.828384631875635	5.502354164176076E-4	0.36651746015083786	5.549523720184666E-4	4.7902207462118185E-8	0.39069085093262873	-500.1457620870202	2916.5701163381627	376.61334405070124	453.61654404951224	85.04354438663671	15.799454210675753	15	26	3	27	6	0.18367176481957564	0.3264608336420243	0.32553039227288794	0.16433700926551026	
52200000	-9753.367319491988	-9263.684611771636	-489.68270772035214	-9263.684611771636	53.08651538904676	4.232872330902283	7.145365839271141E-4	0.4835557939720915	7.220087708679342E-4	1.1795096406929824E-7	0.4661372640770843	-452.1034576303142	531.5912502520255	2439.7166897069264	1001.6525619865746	116.76266454332428	3.5132142025284816	1	10	3	55	8	0.18118518175002232	0.3594606622968604	0.30499987841824555	0.1543542775348698	
52300000	-9728.352769370858	-9270.224114709777	-458.1286546610807	-9270.224114709777	45.030220437334705	3.8262436551958032	9.2906988770358E-4	0.4406338776497052	8.882481030317147E-4	1.8407323607704455E-7	0.458806700924768	-426.96351907999997	1018.1089399641207	61.0592410138542	100.79994037720111	164.96448116091818	0.9154325324820142	14	22	33	2	6	0.18998228300880457	0.33264601282065237	0.3074092899935043	0.16996241417703695	
52400000	-9769.847025798967	-9270.404696306407	-499.44232949255917	-9270.404696306407	58.42839670636307	3.4831823435744873	6.429893694729364E-4	0.41417361997618646	6.418880308489208E-4	7.493386585883805E-8	0.4215182259946713	-467.81619858934846	1678.031730304773	281.940858759723	137.57144492286204	117.90644428714953	0.7078254098002853	16	8	41	6	6	0.17749153254462147	0.33674068891112235	0.3086071752523427	0.17716060329191172	
52500000	-9716.73516352861	-9246.602423404047	-470.13274012456384	-9246.602423404047	49.63094737000933	3.676520058257588	7.565519298776814E-4	0.549999782311068	7.563346650816411E-4	2.2066159033621437E-7	0.6080456797859077	-437.8770372209832	1770.4456006218127	49.474024228031915	95.2989511445188	140.14694576409934	0.19473321575426034	15	10	20	25	7	0.1892201935779381	0.349223692630814	0.2926233711368156	0.16893274265443065	
52600000	-9764.842827534712	-9265.70510344137	-499.1377240933422	-9265.70510344137	51.60421854944859	3.6138601880104813	7.493936782548466E-4	0.3609605219772206	7.010830173944715E-4	7.5157716911575E-8	0.37700976289655685	-470.8489173952773	1431.811743162715	213.87039162902414	93.41763547223587	21.429795514156197	4.533210499938568	13	42	15	2	5	0.1989809133856687	0.3304005889604113	0.29924319352058343	0.17137530413333474	
52700000	-9761.67980314331	-9269.695058243522	-491.98474489978713	-9269.695058243522	50.62208897877666	3.5059200725690327	7.731284581547777E-4	0.34163410561885876	7.628058719469251E-4	6.917859721531431E-8	0.34953789077943714	-457.90737200536	646.717819107394	1766.7758509551707	181.55627472263507	160.44291508632355	1.4715047888482822	3	11	28	29	6	0.18853904660602774	0.3243399173374313	0.31891634790073986	0.1682046881557992	
52800000	-9806.500998367397	-9271.892739451861	-534.6082589155355	-9271.892739451861	92.98123263893348	3.719642111473579	5.391862526765378E-4	0.3187960347743508	5.498848683996063E-4	3.0459568295305574E-8	0.3144923365773229	-501.89301796786333	1613.324533672203	218.5921605604046	197.75134511078213	223.90704889542562	12.85479042349309	19	30	16	4	8	0.19663580471874031	0.32671830583559036	0.31385836866991723	0.16278752077575023	
52900000	-9801.42058560306	-9264.801987616667	-536.6185979863923	-9264.801987616667	93.09686041738283	3.557998879112903	5.58245642049494E-4	0.38712751200910683	5.319399148655732E-4	4.809176358201418E-8	0.4111048254133323	-505.0531956999542	1927.460309341327	397.9036968830421	156.21459320949108	31.543164405364493	41.14023696028693	19	2	49	2	5	0.1922898196834089	0.34084187548102035	0.31063248071236393	0.15623582412320489	
53000000	-9788.322720343349	-9263.018777843277	-525.3039425000713	-9263.018777843277	66.7890319607068	3.9927420562418514	6.459648613382166E-4	0.37944483499856896	6.19093039060741E-4	5.7659872983451766E-8	0.38425916399274745	-491.9390831882267	1299.3566493648718	1450.5058785448439	184.86792320353732	106.5623627672948	8.934292867494083	3	11	21	36	6	0.19299860704534133	0.34131488996551473	0.30179847902380025	0.16388802396534174	
53100000	-9782.843794916515	-9281.124976732624	-501.7188181838905	-9281.124976732624	79.60954047557402	3.3094469698742537	7.012190577809395E-4	0.4408990779981171	6.804467557642381E-4	1.0175430630132262E-7	0.472345950821417	-466.65038327471973	1249.177892358116	1625.3130236584943	61.887860930862374	169.86759083755058	18.559863578215523	4	15	27	23	8	0.17896999260983365	0.33823123801336014	0.30164933183742465	0.18114943753937965	
53200000	-9768.053242341866	-9260.500378441022	-507.5528639008443	-9260.500378441022	62.67102448073377	3.6587072152476114	7.6502047032446E-4	0.43268420096524624	7.57040962981222E-4	1.2281729076563655E-7	0.44710014174264645	-474.7803298169657	365.46185994678416	1060.642568723466	147.87878363492166	138.38771236745316	7.296761142744073	3	15	21	32	6	0.19203874259622283	0.3348349711908054	0.30049319987464956	0.17263308633832036	
53300000	-9777.125040364946	-9280.698924669598	-496.4261156953482	-9280.698924669598	73.25595665725643	3.957217195461914	7.866237877427623E-4	0.4208561095457139	7.68228900433458E-4	1.2217942360509072E-7	0.45224201729313257	-465.3143812334261	1545.603931072407	48.114113137153325	72.85057325441142	120.72417860551842	20.397582632637832	27	1	34	8	7	0.17784029054796235	0.32486803752455207	0.3153041696351511	0.18198750229233257	
53400000	-9788.631950598752	-9271.290478410618	-517.3414721881342	-9271.290478410618	81.56667259153136	4.236985986096782	7.652468226886358E-4	0.6264413565786623	6.805393778201498E-4	2.0450873316422474E-7	0.6250346898861322	-485.218186249991	1062.590836195656	450.5013263531328	190.14026480542447	58.06623638196302	41.169867505404206	23	3	23	14	14	0.18371636778355618	0.3522111603339549	0.29710911640338894	0.16696335547909805	
53500000	-9881.59370170814	-9289.779783303908	-591.8139184042312	-9289.779783303908	156.55765816622406	3.209787753962464	2.2003764131140415E-4	0.556037560152203	2.2153313915724724E-4	1.4204138516827147E-8	0.5625120302002343	-555.1677120863911	5533.9027184124425	200.81706171698272	254.65468910954985	295.8799284044949	22.266868235485695	18	6	11	34	8	0.18415990782367994	0.3366270800077936	0.2845628848120793	0.1946501273564451	
53600000	-9782.320043931595	-9275.56374898524	-506.75629494635496	-9275.56374898524	78.47600265361507	3.7032823942823234	7.167567321641395E-4	0.2972182016268214	6.998803746446671E-4	4.110766637949785E-8	0.27884250428659807	-477.60783071474106	1414.6527825806604	127.9822012944303	160.0107164623029	31.072269707692566	6.432503571168468	16	47	7	6	1	0.1879431055036046	0.3171559599500273	0.31789615634882873	0.17700477819753727	
53700000	-9729.380388446381	-9255.769130898729	-473.6112575476534	-9255.769130898729	44.92653657535028	3.406996955391936	9.423989691016019E-4	0.4725685175267695	8.891747954899921E-4	1.8456662069817544E-7	0.4530960292852457	-441.8195667848864	1160.3607253699263	107.7712632525064	87.54517997511431	195.5285903010996	0.6645146549690276	20	13	33	3	8	0.17091108730967738	0.3567980545999336	0.3052175354353423	0.16707332265504465	
53800000	-9745.66532066605	-9278.758794380736	-466.9065262853147	-9278.758794380736	51.63236031657263	3.7178516521970697	7.592286613437382E-4	0.3517316310531285	7.22311068311366E-4	7.456452773431013E-8	0.36249830002236333	-430.37235817051817	173.8030126955704	543.9622660046956	2381.2702243260483	124.11222578396132	0.5656271409080239	4	1	7	58	7	0.17618354007794831	0.33616334905139394	0.30962757141717195	0.17802553945348365	
53900000	-9700.724694824994	-9268.760430344608	-431.9642644803868	-9268.760430344608	44.58924977852509	3.741431960636968	8.787479478547155E-4	0.45553442303406966	8.778360825485699E-4	1.804515716346758E-7	0.4911462486604673	-400.746454182826	1709.5028986428006	165.09593220268178	174.60589466904008	75.106824519537	0.025446378755346184	11	1	9	49	7	0.18136813920961734	0.33800029349066374	0.3104584835072883	0.17017308379242843	
54000000	-9690.071186196312	-9253.466080575521	-436.60510562079054	-9253.466080575521	49.28791875492481	3.7174240972595833	7.829247122670715E-4	0.4250728898204957	7.824001030619826E-4	1.1075054257988862E-7	0.41484280574042953	-406.0630624489032	1437.793664240303	98.56862862647056	82.38621233594041	110.95177024878889	0.0053363022339757765	17	28	5	20	7	0.18370737410453947	0.32581014131400143	0.31211943913789547	0.17836304544356132	
54100000	-9725.65680099076	-9264.705656439734	-460.9511445510276	-9264.705656439734	52.43221924227214	3.389805406623156	7.133423902831366E-4	0.4362697570328073	6.755619256598696E-4	9.59298306059302E-8	0.4467091028390194	-430.3195482272982	1334.8221673860278	135.30163388276685	130.25807712640554	103.03312056844139	0.01803212730820413	14	3	7	46	7	0.16570423001633314	0.3483612277484801	0.3173635024871342	0.16857103974805024	
54200000	-9731.77342941082	-9263.754483636865	-468.01894577395495	-9263.754483636865	50.8137624966876	3.7436124022823476	8.069628215490906E-4	0.5182840342072536	7.927010669969187E-4	1.8430741565053658E-7	0.520832746687441	-432.0556620226113	872.5832737569149	2295.2575605297434	740.6982153718972	99.85507535792327	0.08320372096237028	4	3	13	50	7	0.18125613032789034	0.332176953667845	0.3045280907908331	0.18203882521342912	
54300000	-9805.989008937682	-9261.461630759959	-544.5273781777241	-9261.461630759959	98.14842571580694	3.940363490799109	5.337311148647399E-4	0.47556915839402475	5.141603236565641E-4	5.953167637972032E-8	0.47255736268750886	-510.48753026935236	2131.1082666371703	475.1934883521646	256.6831766814494	175.87954731291993	15.574735640991795	12	4	11	44	6	0.1762360675244612	0.35935797115630486	0.2837340769817361	0.18067188433749545	
54400000	-9825.702033421974	-9305.527290450525	-520.1747429714479	-9305.527290450525	82.15698778566288	3.576399049389444	5.741744676496174E-4	0.27975955380018336	5.704809999845449E-4	2.684491217186286E-8	0.28866371337645874	-484.80937263805674	1264.988691305435	2614.0811629047294	126.17895422815953	192.74523599223951	9.799246117804795	10	7	22	31	7	0.1873350476572313	0.34005422305975685	0.2924436068024396	0.1801671224805699	
54500000	-9800.934066553105	-9263.424182848708	-537.5098837043975	-9263.424182848708	105.28553388786594	3.8081369321245266	5.34517934241865E-4	0.4447599041636802	5.336947529021776E-4	5.432400194790163E-8	0.4335670391039464	-502.95703203835654	2307.00832434568	741.8447189469947	155.8928238277381	205.7818263116245	18.351461532088795	12	3	36	19	7	0.19057383784450252	0.35739295315900155	0.2852304333064416	0.16680277569005203	
54600000	-9783.63281196232	-9283.169705492595	-500.4631064697234	-9283.169705492595	70.35189134319732	4.242434207376335	8.288989266214266E-4	0.3947131106984506	7.537215728140607E-4	8.73290552361876E-8	0.3811931265186262	-468.6503328439873	1098.0933581394613	1355.2679147441402	116.15299819873265	4.254054776964093	12.552069857328478	1	17	51	7	1	0.18473308263361443	0.35668499888943855	0.30329286435048086	0.15528905412646393	
54700000	-9763.792054316555	-9261.607216832655	-502.184837483899	-9261.607216832655	79.41877034828003	3.959052113837691	6.845211651977452E-4	0.44836756272796396	6.508342535507609E-4	7.478251345104769E-8	0.41595337550507033	-470.5544439559596	1290.7362147609304	99.3875457990437	154.14844720058903	131.71314158124875	13.716452775730076	14	34	4	18	7	0.18792845919171597	0.3250169579593719	0.3104807996224918	0.17657378322641815	
54800000	-9744.966307416344	-9249.581434422493	-495.38487299385145	-9249.581434422493	58.373159583904524	3.9218848302747538	7.499517205229474E-4	0.4872270653402381	7.48602245498641E-4	1.1699064872976761E-7	0.4600768250899431	-461.6928373332481	473.1562789224596	1326.2453141773826	257.8562437104897	99.15008913755861	32.07178562744208	5	10	4	50	8	0.183785805356927	0.3489756713921916	0.2990931447440694	0.16814537850680988	
54900000	-9763.334328378543	-9264.439119031584	-498.89520934695946	-9264.439119031584	68.54204367011687	3.7615300975856027	8.114090867101706E-4	0.41709264892418707	7.866742230863518E-4	1.0491563017864561E-7	0.39742675487667883	-470.4216944476285	994.6580672225609	122.17689580274966	106.44931533394755	16.602589891387144	20.14686101280597	17	38	12	5	5	0.19579044771599508	0.32736405526960205	0.30348053648911444	0.17336496052528624	
55000000	-9736.75308508433	-9257.432502265598	-479.3205828187335	-9257.432502265598	50.50742319721857	4.241810256348332	9.37629795616769E-4	0.5165495635317625	9.10556614409727E-4	2.766452725170978E-7	0.5402855140438116	-447.9679161995517	1809.7246056263057	220.69740951642004	76.62740440219783	82.84844427094758	9.658427699869756	16	15	21	18	7	0.17929977201893194	0.34432614775098397	0.295427690319319	0.18094638991076284	
55100000	-9734.057060063458	-9255.905347113943	-478.1517129495153	-9255.905347113943	54.861940674810405	3.6206023531748994	0.0010630773410013885	0.5396056723258171	0.0010245786745203425	2.104311384318727E-7	0.44579641892454	-448.4459450833299	1142.0170878618962	137.92744584281363	53.28187706742494	72.60976989928989	10.981223914300449	21	18	28	1	9	0.18913069612408875	0.32612108381048616	0.3087119870709438	0.1760362329944789	
55200000	-9754.880769154002	-9269.170035027952	-485.71073412605034	-9269.170035027952	68.86544141380591	3.434573890653045	8.134866208730485E-4	0.4320080228630559	8.310755330734004E-4	1.382438767957468E-7	0.44973322436827584	-453.47174540913244	1879.3942702298561	470.3646412697831	38.4261181006443	82.5409122729559	40.90044154905513	16	10	16	27	8	0.1865118508658386	0.32992715766198094	0.310609648927097	0.17295134254508102	
55300000	-9770.80132092694	-9265.855065226033	-504.9462557009069	-9265.855065226033	80.25364736040834	3.9897391925301635	8.036345275815208E-4	0.5100326781662772	7.312215446094612E-4	1.6851773794930712E-7	0.5307852535669144	-470.5029366575784	2035.0982429077687	1838.0853162051244	116.73528546528578	91.10872323498862	21.90250141792496	1	15	30	26	5	0.17409363822370177	0.3460896385602299	0.2997390379775338	0.18007768523853196	
55400000	-9773.48700942896	-9257.850533079329	-515.636476349632	-9257.850533079329	81.54158475590059	3.542429816629762	6.861687573367556E-4	0.4233471556769643	6.800126656032244E-4	9.277779580454875E-8	0.4507355658606596	-484.98793492609894	620.3037409608257	1210.3538466867815	111.95782395524843	22.52552308472524	14.357672326754413	1	20	48	5	3	0.18777326889067086	0.34944205263583894	0.2975714100334444	0.16521326844004328	
55500000	-9753.73086120271	-9268.896957558596	-484.83390364411395	-9268.896957558596	57.345366863634524	3.8710354587779197	9.397858362271031E-4	0.3921849105088145	8.574235471710762E-4	1.2227632936999022E-7	0.387192267035547	-454.4637453253229	1248.4760665159451	307.1234617759729	115.22464067211422	71.74535860771827	11.184341272138546	16	3	36	13	9	0.18745756682843914	0.3247075807270746	0.3081426152886591	0.17969223715582458	
55600000	-9781.948693723643	-9267.32089718577	-514.6277965378747	-9267.32089718577	77.07538861404315	3.697820950983417	6.744446814140274E-4	0.3929002730084482	6.768190448006599E-4	7.985913609340713E-8	0.4025814099686134	-482.6622197659776	1375.3457372497148	459.8433056763046	146.90080352440236	125.61402219161819	17.438500173487043	15	13	25	15	9	0.18670431506380156	0.32778170078109775	0.3130492919932832	0.17246469216181487	
55700000	-9818.546493361671	-9265.093927349051	-553.45256601262	-9265.093927349051	104.57392212237866	3.9431037142761314	4.7303442323704334E-4	0.4746754714466075	4.779749287901963E-4	4.888506513097726E-8	0.4730629726644389	-516.6732546347301	4137.793638233973	1666.9541129067948	457.3999702298204	164.00917948348962	25.089423353109062	8	7	36	16	10	0.17849408834041036	0.33726930305814024	0.31444583782867547	0.16979077077277133	
55800000	-9821.23169896839	-9273.232909817434	-547.9987891509545	-9273.232909817434	104.31971266517569	3.524765037855202	4.102476619918681E-4	0.4676846158791991	4.3587751524994215E-4	3.464485117637028E-8	0.4513877053530487	-512.1445266379307	4459.8734721902	801.5593591806421	411.39522322237116	134.37627598688212	39.19339213261079	6	6	35	22	8	0.18519255641606883	0.3440287602668746	0.3102281962424594	0.16055048707459443	
55900000	-9685.256645286712	-9248.756912145223	-436.49973314148826	-9248.756912145223	54.18835761799755	3.842327174401434	7.699324466901097E-4	0.5619678191554854	7.459298660395282E-4	2.1570625676887511E-7	0.6158890207313509	-416.49304624371234	1410.2775706053649	97.32886623896083	41.23409498522023	0.010928149309116947	0.007265234777884571	13	56	2	5	1	0.17329315792447925	0.3330611427547513	0.32253911191075924	0.1711065874100076	
56000000	-9727.67919068588	-9255.648726078203	-472.03046460767735	-9255.648726078203	51.10168349208086	3.9135542063600055	7.634442121618272E-4	0.44758725360050694	7.550934830094566E-4	1.7743362808261411E-7	0.5148367891922858	-448.2414314386959	1062.5659632650786	150.75081344275873	61.307847465817424	0.9097605615316721	0.0624314375898846	17	53	1	1	5	0.1815811547132227	0.34547741511532615	0.3078965995267904	0.1650448306446581	
56100000	-9792.181735061655	-9280.66057707023	-511.5211579914244	-9280.66057707023	71.38324617288094	3.7502063032081736	7.206072717515787E-4	0.38690817649852666	7.146083384885736E-4	1.0473777130345144E-7	0.44655481465030683	-477.691213086958	1336.6557128355962	776.3109794222365	84.01758437386809	198.41411089529055	20.309317326894806	15	8	42	5	7	0.18863055605175902	0.324601991766847	0.30972295735115185	0.17704449483023937	
56200000	-9792.640375001502	-9267.941522143608	-524.6988528578927	-9267.941522143608	82.05070626116938	3.6347536379486116	5.680985891046186E-4	0.3464868087971852	5.763095133518093E-4	5.3531619173916246E-8	0.4033403855658235	-491.7416935519071	602.1214697550403	1357.3670844537355	160.03689678532692	126.41112529775238	19.559707068088933	4	12	34	21	6	0.19276507700003725	0.3358861158324258	0.2988469837788527	0.1725018233886815	
56300000	-9790.00637840232	-9280.940101195156	-509.0662772071645	-9280.940101195156	65.39316756208491	3.4960914718878464	6.056528120105139E-4	0.41177259262408267	5.961950546455628E-4	6.132579983378251E-8	0.4127965775020995	-474.45966462918693	1478.4096874031884	1651.2284050869077	73.54008276396006	158.29591928284546	1.219399569558382	8	11	19	34	5	0.19300827552433175	0.32731674960830265	0.30600453644957465	0.17367043841778818	
56400000	-9804.050595305556	-9256.738911569306	-547.3116837362498	-9256.738911569306	90.87363424565052	3.62463529374779	5.810307406715209E-4	0.41209776247834545	5.514150733478347E-4	5.0934179813617814E-8	0.40089798102704927	-512.4521841441668	1711.6552384728218	1563.18189482479	253.93767173450485	185.24324270498713	16.882182363037895	19	1	49	2	6	0.18161244578463734	0.3462479064621571	0.3024679760471529	0.16967167170604988	
56500000	-9759.862340919559	-9261.518413948077	-498.34392697148223	-9261.518413948077	62.41127943837017	3.453497276160754	6.83113583517817E-4	0.39836891785148837	6.42382368271291E-4	7.916332685305553E-8	0.42126179635003475	-465.4383346941942	2689.532231934584	49.86523516797051	121.20791988520118	139.595393293061	1.8682425800444957	12	1	50	8	6	0.17810216896108405	0.3370498895109403	0.2989295477806497	0.1859183937473232	
56600000	-9758.925902250045	-9251.03578777811	-507.8901144719344	-9251.03578777811	63.43648569766007	3.361422608362447	6.011778416914331E-4	0.4649651727664252	6.337256353439208E-4	7.031455090210005E-8	0.4342949962544244	-474.35808765976435	1068.7383013130145	1302.1238781548848	127.0182661488514	149.15808541944867	0.9231163023007043	5	12	10	44	6	0.18985547977240524	0.32856406248070424	0.3068052523343431	0.17477520541254463	
56700000	-9740.431236129692	-9272.178343841113	-468.25289228857866	-9272.178343841113	50.90508821364653	3.623326407633452	8.788251365814392E-4	0.4047777189743455	8.178952018093118E-4	1.1453680772217398E-7	0.4004550263255218	-438.18308142952776	1128.165276561532	73.14950970243598	230.94382415090186	18.669687578928098	2.1852378812779047	16	50	5	2	4	0.1886909530843896	0.33918706566473816	0.3007694224314115	0.1713525588194578	
56800000	-9757.390606786728	-9264.136444055157	-493.25416273157083	-9264.136444055157	53.248915945278235	3.4375638730801064	8.115280384560955E-4	0.48009678260073974	7.442806338796335E-4	1.686249773259991E-7	0.5107326471385185	-461.8391475742955	640.9956891588806	793.9854616161249	125.85831141510707	101.13440818244283	1.3679258120301674	5	16	48	2	6	0.18750183449566526	0.3409808251298667	0.29371997906597	0.17779736130849502	
56900000	-9749.667160858173	-9259.565929470244	-490.101231387929	-9259.565929470244	57.081219114277474	3.768911256874068	7.881548390894242E-4	0.4210156537582864	7.259096682936911E-4	1.1250963387748498E-7	0.44556990192932067	-461.9138931446306	1271.691261374774	636.5541334593435	98.2844624857377	6.922489790327004	1.0218192895646743	13	6	52	2	4	0.19127106108283606	0.33070348110135855	0.3024274072301086	0.1755980505856938	
57000000	-9763.705814715588	-9261.85476953883	-501.8510451767578	-9261.85476953883	56.67469945226869	3.9294062210904857	6.988065505095997E-4	0.40954375637930457	6.829677333615187E-4	8.227965031478147E-8	0.41867058399988916	-468.0621695855188	2077.3868282484636	2056.132912701488	90.91415050656606	78.74667314059444	4.615777383289602	4	15	25	28	5	0.18025009481144202	0.3225093381201583	0.31113052131353586	0.18611004575486087	
57100000	-9771.711000622996	-9268.3667002256	-503.3443003973961	-9268.3667002256	56.35460024877081	3.258061694539384	7.510957332957818E-4	0.4205020489417913	7.244289794312163E-4	1.1185144917248103E-7	0.4606641366157167	-470.60918320585614	927.0134311681851	1293.7231147283917	137.17748527338	112.96448705929394	7.258961639347465	12	7	7	44	7	0.18779484613883848	0.3333487172428642	0.3015022943602462	0.17735414225804813	
57200000	-9756.431136389714	-9264.893840024004	-491.5372963657092	-9264.893840024004	72.29821790388071	3.4002861423853865	8.310088069638567E-4	0.3761854974523486	7.86842279424102E-4	9.347574175904718E-8	0.37601931778974756	-459.93964425348696	945.1569136300767	1134.0633606766585	128.7437774580084	65.82038519146786	15.98479431486907	2	11	30	28	6	0.18908954853779783	0.3184979945505092	0.32249611582882526	0.16991634108286463	
57300000	-9781.378975389063	-9261.152625110326	-520.226350278738	-9261.152625110326	72.40882457136624	3.581545494835531	6.279744062696433E-4	0.46134241036157797	6.194971513914287E-4	7.409606173764357E-8	0.41812228953857733	-483.9757309219045	485.2776886636935	2515.989049282053	157.03600641584038	119.59050283401683	9.00519995723642	2	13	30	25	7	0.17625834721056977	0.3301377213975725	0.3196579737129567	0.17394595767889792	
57400000	-9778.15592725828	-9271.125457838672	-507.03046941960827	-9271.125457838672	69.57577863568054	4.13758660946103	7.528011898592933E-4	0.3831772485530371	7.151120886378746E-4	8.447038637211129E-8	0.4107084365129223	-477.57506857150975	1111.9381418099015	79.4952083451414	86.536196536554	79.40237868306046	10.056269096423048	29	6	10	25	7	0.16955479959393843	0.3487782560457571	0.3137348126439139	0.1679321317163875	
57500000	-9731.555707055055	-9255.222040658813	-476.3336663962422	-9255.222040658813	48.839772553787014	3.8903413269872207	9.346570130635576E-4	0.5051212826505713	9.609783288227632E-4	2.79681204500268E-7	0.541518304267009	-441.8594933053426	1310.7996463223792	1794.2987700722827	353.06906348562995	76.666289957956	19.46951887442418	5	11	2	51	8	0.18604229443132764	0.34254287551761864	0.3022412984670966	0.16917353158395387	
57600000	-9756.457971532958	-9257.80515646111	-498.65281507184824	-9257.80515646111	68.33284587282131	3.807932271317416	8.102564861800236E-4	0.4152331391880758	8.265019976633067E-4	1.2108915492275778E-7	0.41537866532934753	-466.75326519551606	1087.2476207251925	441.03286418970134	153.5701294065121	138.5965759551486	24.27533741444525	14	6	15	35	7	0.18944553337589215	0.33039697757883657	0.3116866828853581	0.16847080615990995	
57700000	-9762.466636144818	-9257.696945076183	-504.76969106863515	-9257.696945076183	62.763467776219805	3.8627868425995606	7.710469418927295E-4	0.45449524218087406	7.223296545722065E-4	1.177289515135401E-7	0.4786409756094221	-469.67800661187516	471.93294436594044	1650.5643187454511	102.4832695276089	173.88830616639882	23.0357105992521	4	16	25	26	6	0.19818515938086806	0.3307394715434861	0.29249018059150894	0.17858518848413374	
57800000	-9756.305798914991	-9259.835017582556	-496.470781332434	-9259.835017582556	54.12719265987337	3.7779433019265825	6.866175342036746E-4	0.46522263463569363	7.264725649226153E-4	8.463728028460773E-8	0.4112612012995138	-463.2304739399467	2145.571124278841	802.4273242016898	132.26847535852932	108.85441157520451	7.58151078873403	13	7	10	42	5	0.17322515411029565	0.34077444702615	0.29808422149581565	0.1879161773677356	
57900000	-9735.046975098268	-9244.140955661258	-490.90601943701097	-9244.140955661258	68.75953598923566	3.6456308093831753	8.480608180179999E-4	0.4091986453457908	7.956065476063557E-4	1.054422712432189E-7	0.4058999360391793	-456.7896823157539	225.54192416741964	1159.3935876642518	74.65026561832956	132.87326740670267	10.781216711556269	3	12	18	38	6	0.1852643909376422	0.33411537630902605	0.3047684979306787	0.17585173482264996	
58000000	-9757.739759274384	-9257.473906331754	-500.2658529426301	-9257.473906331754	72.45587702851662	3.4440762092541863	7.123723834845101E-4	0.5576948702353661	6.821803027996476E-4	1.251942376798988E-7	0.5024180283880081	-468.1152393614715	1707.06942294412	77.24181843759388	187.24193876447262	67.95126096363414	14.5950889715952	22	42	5	1	7	0.199335807247072	0.3226918805216671	0.3019421024037004	0.17603020982755738	
58100000	-9764.820144076526	-9276.120790441651	-488.69935363487457	-9276.120790441651	66.35213594531331	3.8488344239985	9.044665825468504E-4	0.4386037528610939	8.657934903819732E-4	1.479724063457693E-7	0.4403840472249021	-455.36824393804324	1406.0637282585164	874.9751445827869	70.66292923825078	139.51679802204598	7.873158402072928	8	14	43	5	7	0.1940103543440651	0.3359863058616493	0.28970229619401794	0.18030104360026458	
58200000	-9787.966343855742	-9268.113638797226	-519.8527050585161	-9268.113638797226	71.55184947493274	3.9463643005415197	6.708532120664191E-4	0.38546552253440736	6.520964152231564E-4	8.186292757125011E-8	0.4110478148068006	-487.7219312091691	1777.2679123506923	207.79009341363158	129.80310173231615	126.14997588024936	56.71801384025148	18	2	39	9	9	0.17667611267130934	0.34002567103302633	0.3103478570869479	0.17295035920871343	
58300000	-9771.713975292676	-9273.510166267275	-498.203809025401	-9273.510166267275	62.58346520092382	3.4321323408490785	7.66907110284374E-4	0.41523073885503287	7.224939438368716E-4	9.808316660676182E-8	0.41774939609728035	-465.4166157609585	2665.6982440550137	171.6125129907005	77.06224019233566	153.21315558018563	12.248062908883867	13	40	13	3	8	0.1921511284957017	0.32635801094454275	0.30046389260858025	0.18102696795117235	
58400000	-9752.701640105415	-9256.952615666936	-495.7490244384785	-9256.952615666936	60.26799024246066	3.6917210031851537	7.958350694835851E-4	0.4924437511043312	7.336840550813552E-4	1.2696277232933815E-7	0.4652965153733558	-465.09046909359006	1052.8434111908296	107.63422562477719	86.10644941673189	130.40515685524107	5.826325151713824	23	20	8	18	8	0.18277017239548765	0.34487110321132197	0.3154472082560265	0.15691151613716087	
58500000	-9765.539623301087	-9279.509576200018	-486.0300471010683	-9279.509576200018	52.83840099445803	3.7525481364265825	8.113013723791713E-4	0.3604760741442746	7.499854715039716E-4	9.584952638112166E-8	0.37973957136882336	-452.5287134458004	1178.0399055191103	762.1706631139112	117.89460061620036	224.73526046596797	5.654587560440181	14	2	51	3	7	0.17559663355074034	0.34932367877112425	0.3045010018384359	0.17057868583969646	
58600000	-9795.389390291548	-9269.015431705759	-526.3739585857886	-9269.015431705759	100.41818986167989	3.7814163277229094	5.771661332747951E-4	0.3617095608479891	5.731461448466013E-4	4.936956853367226E-8	0.37229982279001894	-491.238735988681	808.8955897643418	1853.6388662169875	523.5351329596965	167.7845324636996	20.632154476312532	5	8	12	46	6	0.18873022705556988	0.3538217177845363	0.30105904324322397	0.15638901191666674	
58700000	-9723.449624094503	-9247.297677138133	-476.15194695637075	-9247.297677138133	63.39527522308121	3.560834764167355	8.594891236193295E-4	0.5009235840999462	8.319420899890154E-4	1.640184138201161E-7	0.4779440890996921	-442.09034501893774	2203.835012740351	1219.8145328070368	64.40430336759499	110.04668434383399	12.891011460111462	2	13	50	3	9	0.18153409245761348	0.33052524729395294	0.309720156386917	0.17822050386151345	
58800000	-9793.92838681133	-9272.338482183673	-521.589904627658	-9272.338482183673	78.91619550368264	3.709767556666065	6.47786147179363E-4	0.3493228774545709	6.521627650574568E-4	5.2693516378943376E-8	0.3574293005000687	-491.3914199976632	2464.88465359679	235.6900185214962	123.24155005175591	22.907814426454944	14.190093018575446	13	19	37	4	4	0.18780857160346517	0.3237036153935218	0.33343027446445167	0.15505753853855828	
58900000	-9776.251233882027	-9272.028988469247	-504.22224541277956	-9272.028988469247	62.785871454119544	3.825699999175638	7.663006229877135E-4	0.4245509930095111	7.624323625818786E-4	1.1980764809940535E-7	0.4491445469202155	-471.4860469660117	1366.759131252892	154.38139931939716	82.52402306993159	71.96454793034711	214.23027231912747	15	42	1	18	1	0.18791301116271453	0.3367039176975639	0.30482638688911623	0.17055668425060236	
59000000	-9768.248778803107	-9272.519331494537	-495.72944730857023	-9272.519331494537	70.95127153621988	3.97188526521027	7.510504302955353E-4	0.489097372352146	7.675877412673028E-4	1.573323828670442E-7	0.49962805670824795	-462.6366126013465	1729.4461738468615	688.5190535134532	98.67200029495953	117.94052334109904	23.291395739814252	19	1	8	41	8	0.20060028217210304	0.3169977635335398	0.3099401857703819	0.17246176852397227	
59100000	-9738.783770348193	-9248.421123669996	-490.36264667819717	-9248.421123669996	56.52484698010585	3.6575955923671635	7.044427181134013E-4	0.3913941301311435	7.116813725408536E-4	8.689533809904084E-8	0.41960614308926575	-452.9416938354013	17458.754265568066	1374.166504903844	83.46152978958648	115.031156043363	9.26720174531261	1	12	19	37	8	0.18441050728306368	0.34333961798080903	0.3037920398031673	0.16845783493295705	
59200000	-9764.477010007293	-9275.03932054859	-489.4376894587015	-9275.03932054859	58.891218724196456	3.3754962194823355	8.040187624246245E-4	0.4997447660810614	8.119343267537624E-4	1.7476694217697006E-7	0.5091573579826651	-458.49223420956076	387.19079971283634	769.9042973093347	111.96152495805647	87.530869343336	7.043367078905938	2	17	10	41	7	0.18054209911466976	0.3274531949245476	0.30287855385678764	0.18912615210399214	
59300000	-9750.261569256976	-9260.733879453477	-489.52768980349924	-9260.733879453477	66.45987560726316	3.4393833119867647	8.611260241801912E-4	0.3790198647754177	7.92149782798228E-4	9.306453324618175E-8	0.37359618601618927	-459.5442337271892	1201.9763439767385	393.6421899112094	82.54043730775923	62.28275125872445	13.373202408864667	16	4	23	29	5	0.19288075254798293	0.3241052231083711	0.3089448587554232	0.17406916558821994	
59400000	-9766.35072996607	-9261.386886244149	-504.96384372192114	-9261.386886244149	71.31219630700599	3.701968126835826	7.314089605828801E-4	0.393927769577101	7.12795383765287E-4	8.688449539138667E-8	0.39832555373603745	-473.55704284562216	1175.4159482740984	179.1265214244114	89.43780449556138	164.44735831008884	12.685471337052142	19	26	16	8	8	0.175892869259146	0.3370666675702818	0.31067605121155356	0.17636441195901584	
59500000	-9796.289489595687	-9288.28452597625	-508.00496361943567	-9288.28452597625	75.61035518309477	4.112135152883811	6.516302279664219E-4	0.39371760780016796	7.213923064002198E-4	7.453749885327716E-8	0.3863210435963465	-477.9306298295333	1261.9653034673865	307.3758940062382	154.83933208482694	35.60878719786999	15.249447076143063	13	13	41	3	7	0.19060831918102894	0.33296594563606174	0.3029499608814273	0.17347577430147912	
59600000	-9779.741183768008	-9275.432093251522	-504.309090516486	-9275.432093251522	73.61408824196795	4.341212414874784	6.588827140101449E-4	0.44920339201058557	6.623058619265471E-4	8.989380450197207E-8	0.46764249039028444	-472.6889524753029	1912.5412073855582	270.78412598514956	42.53442446880542	74.02560141086175	36.441902171920326	12	33	10	3	19	0.17860987336431908	0.34010989913828243	0.31305574948118864	0.16822447801620696	
59700000	-9776.284884735385	-9255.254612829429	-521.0302719059559	-9255.254612829429	70.4964456491962	3.7741141532866824	6.742331472101764E-4	0.3893109947046573	6.6940809716762E-4	9.47789083271882E-8	0.4634954955768879	-487.8586854994807	1398.1426572636622	1121.4267731650102	217.01004487870037	105.05991747670613	23.870455748914463	9	10	27	25	6	0.1879254251110176	0.3236741413618061	0.3054351085004619	0.18296532502671145	
59800000	-9761.598990235885	-9266.482582398125	-495.1164078377597	-9266.482582398125	64.46530323311973	4.032567640085702	7.652828000607272E-4	0.3954674645370639	7.770860222070931E-4	1.0574950748539815E-7	0.404071473720712	-464.26322300320857	922.9385468890821	153.29755811539505	97.07395340599193	156.56247362897702	15.292059266305538	17	4	42	6	8	0.18077763272832928	0.3191822688415325	0.32137451871599443	0.1786655797141408	
59900000	-9738.600097804516	-9262.189250423426	-476.41084738108947	-9262.189250423426	58.607080797529875	4.209693282430779	8.085226571459921E-4	0.48828338559610746	8.22091459037722E-4	1.5314652833570462E-7	0.49524967763966726	-449.0962935671931	723.3506032498683	64.68590168906952	108.33342219564591	5.9474238045663474	7.544368774570378	19	10	36	2	10	0.19699996693970526	0.34515732291896345	0.2938150355913853	0.16402767454994305	
60000000	-9764.882609978495	-9272.019113887965	-492.86349609052877	-9272.019113887965	68.44830825063306	3.4273801912244655	7.961618986136612E-4	0.41060134194733927	7.845831775458186E-4	1.0085121006316478E-7	0.40280704829950587	-459.6243371047566	528.6932518324318	1622.131330420914	119.97007663657259	97.06192498220683	10.1336628026334	3	16	13	29	16	0.18526119299294636	0.3380571887569914	0.3059231765907237	0.1707584416593355	
60100000	-9748.801757854286	-9273.764356621657	-475.03740123262776	-9273.764356621657	44.47442654647979	3.911981821999435	0.0010697125943985694	0.48425759446277344	9.959926658161394E-4	3.3627775885991585E-7	0.543118077208145	-446.01510419866753	693.4995832972411	219.92778486076654	108.14160358635587	58.02461372560639	8.172124142392875	14	18	23	9	13	0.1852984036588744	0.3376520571847717	0.309999284593588	0.16705025456276293	
60200000	-9743.673620483905	-9260.18701502683	-483.4866054570753	-9260.18701502683	70.6176238340617	4.059226131513851	8.768191568336205E-4	0.46015613321050974	8.061836570625755E-4	1.4052875558789797E-7	0.44988347576398746	-449.224533205788	659.9658173266831	1861.9527908071773	236.52404730781728	79.9180619315155	27.23087299978023	4	17	2	45	9	0.18227532442908742	0.34192525986278094	0.3119645006623567	0.16383491504577194	
60300000	-9735.955472911952	-9260.684593324533	-475.2708795874194	-9260.684593324533	52.93774517770695	3.7574593391935642	9.680549861846423E-4	0.4985195042864811	9.306831936253713E-4	2.5491700333595454E-7	0.532316985284761	-442.30900400782036	1950.5835549854953	686.2691967556676	74.68126111492434	107.06290937286992	8.721510597271077	13	5	11	34	14	0.1797651158989788	0.33389869986382037	0.31373142602395365	0.1726047582132442	
60400000	-9760.226051509233	-9268.567405860478	-491.65864564875534	-9268.567405860478	83.29910667353654	3.5995917019504806	7.749675887432536E-4	0.4162352048781194	7.786279622524842E-4	1.0918176509853416E-7	0.4311768642534342	-460.1401243243475	1672.826472609366	67.58976666166936	150.87887993877104	72.31478141514798	32.12993335994042	15	17	30	10	5	0.19281543649876393	0.34099723795069237	0.30773813875792755	0.1584491867926133	
60500000	-9763.364664165176	-9257.50924277169	-505.8554213934865	-9257.50924277169	55.42765604535851	3.3669326678461613	7.69997234592652E-4	0.4713850411959494	7.550572353708274E-4	1.3557267248527314E-7	0.48093655803108615	-474.88560931574466	1358.6991283181926	688.3443315644467	136.17612429669737	48.129576259832845	3.3779251771576586	14	8	49	1	5	0.19644899686350076	0.3435127975778609	0.3047345076615244	0.15530369789711118	
60600000	-9770.176233523018	-9255.096439703204	-515.0797938198142	-9255.096439703204	64.27062526598593	4.069152138445366	5.904569236153232E-4	0.4777906943235252	5.812851483023454E-4	8.81475666905008E-8	0.5017523785193996	-481.1819791198917	1904.1179431459814	132.33009509285577	224.6075890019453	219.49876364500673	4.016606837646925	14	15	1	40	7	0.19310715941343454	0.322077979563904	0.3110417916541001	0.17377306936855857	
60700000	-9764.41526656291	-9257.448854580369	-506.9664119825404	-9257.448854580369	56.44034169937086	4.05475277813853	7.594596885978602E-4	0.4149632678739393	7.383868172806591E-4	1.0736979279931488E-7	0.4314174626755411	-472.87920263690967	1771.3249772511658	1156.3597688250911	352.34056522305315	117.65107985617816	5.229212865039689	7	5	17	42	6	0.18427630742423692	0.32760571983036496	0.3160174137899892	0.17210055895540616	
60800000	-9764.070200168677	-9259.711987783683	-504.35821238499375	-9259.711987783683	68.6165414875512	3.7958137988761833	7.258694426210256E-4	0.3721080533374784	7.086480466108423E-4	7.650442937898064E-8	0.3917915920650749	-472.216178560141	2100.0652577356327	236.72905770857278	144.2577110108747	125.88856175837343	13.946251236409577	14	3	46	9	5	0.18217679593797823	0.33129587726308085	0.3059639957308081	0.18056333106813005	
60900000	-9771.346627124138	-9264.347419961925	-506.99920716221294	-9264.347419961925	80.97141090112483	3.8299645523754555	7.164023872964605E-4	0.3579179820656439	6.868741430886262E-4	7.0658682772696E-8	0.3704514640234789	-475.34737959377486	2205.504840399536	122.18969452194047	110.90752485439722	113.2957675877764	23.40324924119389	18	9	12	31	7	0.18362501280373233	0.3293337675735343	0.31075015574794523	0.17629106387478538	
61000000	-9801.583739292188	-9263.655155299733	-537.9285839924545	-9263.655155299733	87.32917529112594	3.925715459806378	5.441276676045896E-4	0.4574039609496649	5.055053380190343E-4	4.4822035916150065E-8	0.417384767226891	-506.94875256126	1614.1180933659869	170.43716990422766	158.7782118330435	13.412960093232941	27.63467605733215	16	45	7	5	4	0.1849550518620014	0.31942147057069603	0.32168690094296276	0.17393657662433695	
61100000	-9762.258233934226	-9263.03405526918	-499.2241786650471	-9263.03405526918	62.883275935459174	3.402446062008806	7.406420936958023E-4	0.49246778247797923	7.529914037190488E-4	1.4776986115572481E-7	0.5042302930498032	-467.50022868634676	1235.977456309061	105.73181419093817	77.61398278819154	176.64461434105684	4.243194581485835	17	16	30	7	7	0.1816096493152362	0.3268834872229029	0.3148949612486463	0.1766119022132118	
61200000	-9754.685931006556	-9263.170039755603	-491.5158912509528	-9263.170039755603	65.22568552313169	3.5328841180716903	7.670026240377528E-4	0.39571987808664455	8.370147890569102E-4	1.0851580028059015E-7	0.40743070959049504	-461.5880536540788	978.2412140491765	64.07370948555584	143.3174164375917	69.74361099005185	9.046466598323908	23	22	13	11	8	0.17693830790476894	0.32115575856135314	0.31688172713026563	0.18502420640360956	
61300000	-9740.578895215873	-9262.336065076193	-478.24283013968005	-9262.336065076193	52.261530026225614	3.2084075546846567	8.957220412216863E-4	0.3735562717960536	8.98899512839402E-4	1.274387095013406E-7	0.40054528998471484	-449.9793855480763	1664.055427495454	130.67281724688513	85.57361958087674	22.527616920364437	7.259692316151621	16	7	47	1	6	0.19081231801831863	0.3262296831166988	0.314044495674002	0.1689135031909778	
61400000	-9768.815929876853	-9265.679753931594	-503.13617594525846	-9265.679753931594	82.83579512072582	3.7208710311340085	7.157262184643332E-4	0.4575782329494034	7.589797394484703E-4	1.3999454388150347E-7	0.4960442838928881	-468.6528683461701	229.85538335935613	1048.1055519066736	378.9477178561765	105.61753685609766	73.75131946971116	2	13	10	25	27	0.1893998697052814	0.33061296879693575	0.30996854117018585	0.17001862032759418	
61500000	-9740.43811798374	-9263.222621719855	-477.2154962638849	-9263.222621719855	57.77220661820839	3.809820716102212	8.631177465118704E-4	0.4865037351749394	8.613461396583095E-4	1.5665581259226315E-7	0.4645280689239741	-447.1694183056565	833.2716160116149	1014.3094947879854	61.365111941482574	16.920009762869963	14.957535121640422	15	5	49	5	3	0.18424394375620518	0.3460931698577421	0.2943036731594963	0.17535921322655362	
61600000	-9752.520683213306	-9267.212830219743	-485.3078529935625	-9267.212830219743	69.23858129242409	3.938028716061752	6.540147111450929E-4	0.4824802038632918	6.782279731047906E-4	9.854025806982837E-8	0.469518328623755	-453.2205702091535	3356.200859075066	53.71701994551692	126.21199318474596	46.29820040495412	6.674161428574336	14	19	18	19	7	0.1929113553666772	0.3274172476969849	0.31134455445341086	0.16832684248292423	
61700000	-9799.287919132801	-9256.957891137983	-542.3300279948185	-9256.957891137983	92.02171357735823	3.502767355969148	5.265278947396401E-4	0.43741461082144345	5.204971447738994E-4	5.990840633801559E-8	0.469645376126807	-508.2601238760772	2296.450705388501	689.6301684953919	263.1075978982999	152.51907347381768	27.610273051216296	11	18	5	38	5	0.19036371315873357	0.33328394724717336	0.3120514345873437	0.1643009050067466	
61800000	-9753.146051214759	-9271.367731198283	-481.7783200164757	-9271.367731198283	59.28193356362718	3.6336163024476926	8.607958774759952E-4	0.3742212975430261	8.768277838911245E-4	1.1563934105972075E-7	0.39797449064666607	-451.0894121392881	1357.4483994472257	90.3648388345787	64.60168874121625	131.43086910661887	10.092417092827297	20	11	21	18	7	0.1906339611517249	0.33427700180085773	0.29887829231811247	0.17621074472930212	
61900000	-9740.84448617341	-9262.327512585514	-478.5169735878953	-9262.327512585514	60.18226019023386	3.607984828604151	8.484339822909707E-4	0.31005740410430044	8.362141484972622E-4	7.740173907030033E-8	0.32620261541299544	-448.48924867504604	351.65508343790634	1352.2675069949235	82.98862926103794	5.749949974387914	8.009762907961683	5	12	54	3	3	0.18364310730193006	0.33921179289387304	0.3160770685310155	0.16106803127317865	
62000000	-9747.845121843073	-9268.097224460596	-479.74789738247665	-9268.097224460596	70.27033516038995	3.77523402686417	8.206335311267214E-4	0.384361246966863	8.154525301726765E-4	1.0614708739994686E-7	0.39582898410360723	-449.8531929020559	1298.0976873618943	19.373082688510806	40.30531116255898	93.00346436313072	5.392112170004323	21	2	23	26	5	0.19194062980327828	0.320915826138394	0.30212001394418725	0.18502353011413766	
62100000	-9745.507808087283	-9264.68523648039	-480.82257160689136	-9264.68523648039	62.27540651949102	4.048825965803945	9.07343014304661E-4	0.4576146341794501	8.734590324460537E-4	1.7501610438305357E-7	0.4682005041838395	-446.1047423369391	342.25736607346516	1707.718166919887	94.27281021746464	96.26153347180025	15.66716352965422	5	11	27	26	8	0.18186234612443886	0.3213314594525674	0.3261717902805404	0.1706344041424505	
62200000	-9749.363180087461	-9254.187921324185	-495.1752587632757	-9254.187921324185	53.02581105463155	3.3725972851848263	8.062404066208935E-4	0.4248817971253806	7.736963090537496E-4	1.4997856362206258E-7	0.4799173798953769	-462.17829680154404	590.9933905024615	1522.7628719319523	95.2521432221948	97.17904630278693	18.388849206487777	5	17	16	34	5	0.19351049440714552	0.32853714075967977	0.31915027386359585	0.15880209096957595	
62300000	-9791.303257741154	-9290.278732114815	-501.0245256263397	-9290.278732114815	65.6658454028903	4.209642901341689	7.197007698623244E-4	0.3918592935655525	7.329719018238318E-4	6.904891286331453E-8	0.35858788483839515	-470.0604340085821	1320.5614011386401	121.40307084393197	113.21123496983475	122.2846968173578	10.451852689217985	20	19	8	23	7	0.1742743927784572	0.35866756108960285	0.29966744518527727	0.16739060094665992	
62400000	-9800.86470854954	-9265.631025442279	-535.2336831072608	-9265.631025442279	85.62450371561076	3.7139919149897973	5.051298303851356E-4	0.45485833998972786	5.379109477026063E-4	6.301490464182142E-8	0.4972597937209922	-501.61246014687185	1981.3037470029437	949.3448750869486	331.6833549559796	71.03666110467354	23.186056741306043	11	6	34	16	10	0.1738632082887044	0.3439494089648614	0.3196001140394306	0.16258726870700085	
62500000	-9811.451160893981	-9252.572104434345	-558.8790564596368	-9252.572104434345	111.65341424071708	3.5195603662537276	4.4584528037067817E-4	0.4234251744975051	4.752143516541585E-4	4.0199753484866256E-8	0.4292047500718623	-523.9785661364946	2519.5544679957916	292.29441324375244	363.0520468076874	234.8779129197697	54.79925685352286	14	1	25	23	14	0.17916428661957376	0.3434208884906656	0.30831847697609055	0.1690963479136675	
62600000	-9759.504690267799	-9251.282006947378	-508.2226833204212	-9251.282006947378	69.47855476192213	3.8790934484176374	6.809010732679323E-4	0.42749700256570833	7.02170709821183E-4	9.784495164287099E-8	0.4442151272269139	-477.79845874100073	1126.8303116038994	95.31694695918961	139.48603110103107	80.93188017132394	20.588059162354504	21	8	27	15	6	0.18110311643660693	0.3295173323751011	0.31835485672845876	0.17102469445983048	
62700000	-9761.556909245637	-9277.172532836867	-484.38437640877015	-9277.172532836867	59.82501340913291	3.553279809478625	8.293967225307043E-4	0.35704450002412547	7.942316925868714E-4	8.883719750428738E-8	0.36481088702793635	-452.2505129531325	574.8708557953738	1533.2622810474634	116.16160078551036	58.316548758240266	17.419688429026063	5	10	46	9	7	0.18301359916418888	0.3472269964851558	0.29941376546939313	0.1703456388812596	
62800000	-9789.939184871208	-9261.462550910443	-528.4766339607645	-9261.462550910443	114.58662030000488	3.8358282283780714	4.6653649341101434E-4	0.3564696124048214	4.3157897772522745E-4	3.5353167130864555E-8	0.41706316549154676	-494.8825709615939	3185.8274904294412	71.30521123875515	76.31705132619268	48.31441695456268	166.23159206967682	18	4	7	14	34	0.18484140846672995	0.3365799536021616	0.3000990084851755	0.17847962944593032	
62900000	-9794.679549386481	-9264.083203491226	-530.5963458952564	-9264.083203491226	83.89617259162208	3.8657164778881508	6.186803362698804E-4	0.38933586878908716	6.01506685220362E-4	5.9248715153328225E-8	0.4003236472226325	-496.1165484944925	2733.3355076886787	694.7857535508449	382.29376323853216	129.8566703823007	26.17834310753934	11	5	23	32	6	0.1828790967584172	0.3451453472230041	0.29437875225083937	0.17759680376773657	
63000000	-9785.921801707433	-9272.56735081131	-513.3544508961226	-9272.56735081131	60.97025644748884	4.18603517746075	7.430038033695391E-4	0.3860830802841818	7.650344099955677E-4	8.35364441762458E-8	0.38646457273714274	-478.70739376402065	1785.4814627840158	1839.2907978891126	98.70787498486979	125.6873695266692	41.907076732699856	1	15	9	49	3	0.18081217265611696	0.34534290854345573	0.30586749791352974	0.16797742088689488	
63100000	-9734.502003645823	-9249.378596039933	-485.1234076058896	-9249.378596039933	54.71929470601287	3.783531321826977	8.144347453706355E-4	0.4314214601736011	7.943765706607494E-4	1.29820504652768E-7	0.4477789070074967	-456.46434382619805	1437.0587139348377	131.9586473684097	154.44720172837637	2.0385258379635736	4.333389869524459	20	47	3	5	2	0.19308938263244257	0.3389220827084137	0.289720626038799	0.17826790862034203	
63200000	-9773.453795721409	-9272.272126311449	-501.1816694099593	-9272.272126311449	68.2342617058523	4.402917231776706	7.377526650381018E-4	0.3061632463526986	7.262572831363319E-4	5.26658251738118E-8	0.31112625974399316	-468.55647676172606	652.436535324826	2405.0216897504542	132.1163081458227	3.2875953197821244	7.399794436239854	4	15	50	6	2	0.17802553791715214	0.34521433393894463	0.3074029238420403	0.1693572043018603	
63300000	-9821.743148270187	-9263.627279805163	-558.1158684650235	-9263.627279805163	105.18597033458873	3.4415934200562894	4.084078863510331E-4	0.45061905352715476	4.004545754130369E-4	2.982409919498161E-8	0.43746150888391055	-525.3814952645946	4110.078271500465	405.67689617633505	343.4255903229722	7.448277952903361	9.172672465271864	11	30	30	1	5	0.17636031671979482	0.33931998750504055	0.2998623689850914	0.18445732679007057	
63400000	-9765.726600932789	-9261.952626196686	-503.77397473610273	-9261.952626196686	73.65529494573023	3.7432739113190627	7.646558815514633E-4	0.5406899066097969	6.843931250267501E-4	1.2283834058293543E-7	0.5116408747600106	-471.02957643296907	1266.6755605644187	115.03796757808412	256.8578640814193	119.45941798641923	15.63680663461167	16	10	1	42	8	0.1676109113263632	0.33435449650410715	0.3184500017270841	0.1795845904424429	
63500000	-9758.350209103515	-9269.907444220888	-488.44276488262733	-9269.907444220888	59.41688107168196	3.9260519586952602	8.490125889339259E-4	0.347392942190789	8.165356188595513E-4	7.860486923521627E-8	0.34005053136210656	-454.18177087455297	502.37387727944446	2003.9069844607084	120.36401294021908	95.71820239606488	20.60527834800138	5	10	4	52	6	0.17758071576858583	0.33018187000009264	0.31512924382195634	0.1771081704093627	
63600000	-9789.19065148923	-9275.593865184079	-513.5967863051513	-9275.593865184079	87.54391019830214	3.8197810060356283	6.759989242937368E-4	0.37919656702075905	6.524181830603001E-4	7.238089406115768E-8	0.39623691000756295	-478.4194990709622	2159.81853373973	2684.4974491990993	101.83763539195606	124.81426358389473	8.957622185448633	1	12	8	48	8	0.19687774765970803	0.3257387682229351	0.321957091351884	0.15542639276547032	
63700000	-9752.3832231886	-9269.854598269756	-482.52862491884446	-9269.854598269756	51.445474435338795	3.2466651693444115	9.215635026463766E-4	0.5274509317260448	8.47719091428782E-4	1.506085035988947E-7	0.44408464260459235	-450.82459243104074	1127.232490809772	772.5970365634291	99.01436053773767	85.37412841424076	2.7729536100835035	6	14	46	6	5	0.1883580489575918	0.32531100846617267	0.3064841277054479	0.17984681487078508	
63800000	-9715.525079250036	-9252.681428984626	-462.8436502654095	-9252.681428984626	44.44170014889256	3.6059873471054953	9.073730899663359E-4	0.44775043286025074	8.619045254322032E-4	1.9434806593188205E-7	0.484247606856221	-438.6217893003938	854.556389233713	61.46958856266926	79.2422067879318	1.2784243556333037	0.6671576011460315	20	20	32	2	3	0.19652615545518679	0.32160716715224835	0.3106126980514487	0.1712539793411136	
63900000	-9749.08260554841	-9263.706761439185	-485.37584410922506	-9263.706761439185	51.29292900623019	4.353002683767067	8.610128827012886E-4	0.3884857460376558	8.182572353393564E-4	1.189391929191907E-7	0.40073930353984927	-453.04797208042373	453.9635046852152	1377.9798291610987	102.94004569182991	72.0163131441101	3.2125824274901618	1	15	38	17	6	0.18637505220835004	0.3463528486559652	0.30215872934468097	0.16511336979100116	
64000000	-9735.696559490063	-9255.834444074855	-479.8621154152075	-9255.834444074855	45.93199252065159	4.149668376483182	9.444001474556571E-4	0.5196406085436479	9.027571451635011E-4	2.098213080075769E-7	0.48247546476673137	-445.5814121346199	463.7146867897041	416.73655567147443	1150.9432858690634	99.7162812840953	5.784472742020269	4	1	12	53	7	0.1775783322549869	0.3354515632040421	0.32506602155559244	0.1619040829853758	
64100000	-9779.150881447038	-9263.417609824734	-515.7332716223049	-9263.417609824734	75.76199599660407	3.687559022280601	6.705381741931828E-4	0.40909723656120695	6.975481871275666E-4	8.531503253700607E-8	0.41974995737260345	-483.5622624702243	1203.9732564422043	699.6432803534067	191.84517365460755	109.2111607400597	9.868240274165645	18	4	15	33	7	0.20633074883962943	0.320121213884144	0.3047466021037577	0.1688014351724662	
64200000	-9752.439434652673	-9256.581220109692	-495.8582145429813	-9256.581220109692	62.56611818927211	3.5853911944231616	7.559595850228355E-4	0.3617134563621529	7.795627772565247E-4	8.488110069795013E-8	0.3731018919120382	-466.6781210775203	918.4324770786258	40.44790137225303	79.28918956493608	80.14897858581266	24.678536323987434	22	4	1	43	7	0.1956412953646281	0.3431356513053578	0.29485807042755224	0.1663649829024592	
64300000	-9763.28807098175	-9266.745081519022	-496.5429894627266	-9266.745081519022	50.571938505396595	3.9258008062958676	8.023588742001926E-4	0.6575076828650751	7.482677975190319E-4	2.256905947212285E-7	0.6301766498159238	-466.0095076800419	1424.4104950140274	147.52187918620547	96.16167762594071	59.87005940025447	3.981383084252537	18	26	13	13	7	0.18477453576304603	0.33465664292855263	0.3037946766868756	0.17677414462152297	
64400000	-9737.465416851752	-9269.378772725471	-468.08664412627985	-9269.378772725471	45.69806523236133	4.034170054782628	8.451004275065094E-4	0.4591850773548472	8.332058317238536E-4	1.9098131856365572E-7	0.48913572801774646	-435.81585446431177	2024.4680571267234	34.626951561191305	100.01711523605269	103.17568009157308	5.995900099874683	13	13	27	16	8	0.18682195605717425	0.3346456057727466	0.30942761040701494	0.16910482776306146	
64500000	-9757.96488065994	-9261.64918826452	-496.31569239541955	-9261.64918826452	46.26432164518717	3.850218761022966	8.771050108709817E-4	0.5644673596338431	8.717431156697519E-4	3.692251709159633E-7	0.6929655091424182	-462.1805472942067	1032.4414005829533	2773.0182783640976	124.06305841547328	40.07115737783104	7.494630971331492	4	7	51	10	5	0.18947527663305136	0.34380726534465594	0.28666032575126976	0.18005713227102021	
64600000	-9779.223314141012	-9269.059028632644	-510.1642855083681	-9269.059028632644	80.59024527985447	3.7960092768419265	6.343845884399646E-4	0.4103040240723918	6.652816750112781E-4	7.265673361697321E-8	0.40713868099392436	-473.38336175728614	3063.263704619095	1855.2253183769851	1155.1108249037998	113.47194174216222	9.361281837700346	6	2	8	54	7	0.19261442460832	0.33996358434762747	0.29958587922998625	0.1678361118140635	
64700000	-9737.662240150501	-9270.000656104057	-467.6615840464433	-9270.000656104057	59.48459868310207	3.979438313395223	7.772681498933296E-4	0.3609859019505194	7.943094732882678E-4	9.226441601863536E-8	0.38016444381658593	-436.406881149825	1396.4153439557608	30.161861171213676	91.83518470612856	106.33890179934154	8.062105318126097	21	18	4	25	9	0.18052128452827956	0.3463997934231009	0.2972069087620556	0.1758720132865612	
64800000	-9786.79427037866	-9267.844398082518	-518.9498722961416	-9267.844398082518	84.02467003416685	4.139854429775216	7.316054834100101E-4	0.40841961950866795	7.0041046740796E-4	7.799082673730886E-8	0.39405587630035926	-483.8206024076918	2152.385257931312	1247.0266807029966	495.1839651185201	127.59501745214779	32.58555619223872	1	20	1	49	6	0.17029329156530218	0.3502839615265139	0.3137430377967891	0.16567970911139224	
64900000	-9762.638959713182	-9266.853882380741	-495.7850773324401	-9266.853882380741	54.73479465910069	3.794060487557657	7.506463146381199E-4	0.30467899386671515	7.391497134280908E-4	5.0538802393104176E-8	0.31153241417141847	-461.5957674428397	1170.6257941582926	1590.0454378932372	87.64019872733923	169.94229835074404	22.442156993343076	1	12	19	38	7	0.18791490808115255	0.3362374584861661	0.3097927476036242	0.16605488582905453	
65000000	-9757.258899732005	-9262.055524484853	-495.20337524715285	-9262.055524484853	66.34442567648959	4.061817223594948	7.828906378147461E-4	0.3786453269219605	7.997052974583771E-4	9.745836382654706E-8	0.39969316147012446	-465.4664141933586	1451.7920389190845	121.14793054945402	130.87659892559023	43.86053975459572	11.086184396406434	17	18	33	2	7	0.18765199942354246	0.3298146837852251	0.3238285793269428	0.15870473746428704	
65100000	-9730.130926461155	-9253.04434589228	-477.0865805688754	-9253.04434589228	53.41720118518964	3.9292856849675863	7.750118014460977E-4	0.42278199286396695	7.992504960356955E-4	1.3727637900569263E-7	0.4750297752872714	-446.4963907439384	1558.781851016523	60.93645077584235	100.49922972886813	84.08267202166319	9.516675891933616	15	16	7	33	6	0.17423579492529456	0.34524281104061194	0.3080330813714944	0.1724883126625966	
65200000	-9742.801998272733	-9269.049497921143	-473.75250035158984	-9269.049497921143	56.02871294013119	3.7419563850573403	9.156232076369267E-4	0.3738879606476611	9.083305529959983E-4	1.0382198808684765E-7	0.36122360997987135	-447.13348523790086	970.7105112204115	86.65421626427725	22.847102747122598	2.4055983713938103	9.823240050452902	17	54	2	1	3	0.19163571842091703	0.3404660126413588	0.2954004811011808	0.17249778783654088	
65300000	-9743.352592781619	-9245.14709614799	-498.20549663362823	-9245.14709614799	59.27710636365417	3.777063183439305	7.23154188246331E-4	0.46385952552783893	7.580105720492238E-4	1.36246889202018E-7	0.49541365261330395	-463.8908207502648	751.6663320223934	2405.661994991597	185.53808585144577	63.51139043554757	5.799718030780143	5	10	28	26	8	0.18482428446509214	0.3318622610780743	0.31718689235786474	0.16612656209896626	
65400000	-9718.07198999853	-9264.0524730277	-454.01951697083183	-9264.0524730277	44.43283244011745	3.650803747814163	0.0010700636348622632	0.5272636135366718	9.438448006040875E-4	2.325434947968841E-7	0.5001461112286663	-420.46573530220013	695.6404643574493	1173.053605341464	33.44436531088133	101.83515239146706	12.295044587926807	1	22	21	19	14	0.17218635048797892	0.33843136177931615	0.30833292906573767	0.18104935866696462	
65500000	-9766.20754302187	-9287.365199903361	-478.8423431185095	-9287.365199903361	53.28190051270132	3.9915388154756473	0.0010745642355568749	0.429489245459491	0.0010002142411635684	1.8082003065681132E-7	0.41480257093324047	-450.0609083183036	755.6167691437196	122.82042297515721	103.49485837999674	61.427707679962474	13.409641394287704	20	16	14	15	12	0.18655249318654774	0.3476953363445984	0.29915299312001387	0.16659917734883728	
65600000	-9727.004309320339	-9255.829391297462	-471.17491802287714	-9255.829391297462	58.09118191197913	3.5096953735812293	8.928808298067717E-4	0.481647754682188	8.373569363870009E-4	1.7400793288104762E-7	0.49770716882886734	-440.64816038186444	900.9483440406152	121.69518327321546	41.277738991585444	118.29093243037659	12.926997519833458	21	5	16	19	16	0.17471347207488536	0.3350401140497717	0.32203234720548046	0.16821406666985972	
65700000	-9733.255190051888	-9251.998708070747	-481.2564819811409	-9251.998708070747	52.2772795047633	3.9912767288631	7.275628534677216E-4	0.48495190708631714	7.326496957948511E-4	1.3302761387194328E-7	0.49839367791224304	-450.9831735949374	1819.9756526062743	263.56965044266616	117.52616022673192	26.43002258658849	12.865322412311272	19	1	39	7	11	0.1850302088709433	0.33275437221839704	0.30960496845080127	0.17261045045985568	
65800000	-9741.772135657015	-9254.811065379161	-486.961070277853	-9254.811065379161	53.317453234719885	3.6229010085990643	8.851974413523714E-4	0.6081164367641115	8.638444514199053E-4	1.9103661412086702E-7	0.5109457211143467	-457.42182762769295	835.8456868897123	120.5607233870433	177.3538115932641	3.70581303738151	9.31859772669121	22	26	12	3	14	0.1879528470549893	0.3456166701364252	0.29399443364665045	0.17243604916193234	
65900000	-9718.6159948848	-9254.57573686631	-464.0402580184883	-9254.57573686631	51.669914613087336	3.4147498771829334	9.567198727397989E-4	0.4442128608932841	9.194480631560475E-4	1.8834991802603407E-7	0.45754026597927305	-427.2486563247836	175.37720744530318	1336.37951273043	30.845104105781484	106.53348874072599	6.070542762857858	4	15	21	28	9	0.1909287944060464	0.3477734195438204	0.29069053888857127	0.17060724716155926	
66000000	-9769.119488736136	-9263.821931285005	-505.2975574511317	-9263.821931285005	70.1241475838974	3.6878795735811027	6.992096010227018E-4	0.421507929815717	7.143413221983133E-4	1.1410538537664683E-7	0.46694325969883044	-473.2181525066593	2818.897965600824	169.06337701287651	130.86044093729433	87.80551207646178	16.820078090253322	16	16	2	34	9	0.1932183602240804	0.3348269018399135	0.29782959776077944	0.17412514017522407	
66100000	-9767.471379293664	-9274.407864041468	-493.0635152521949	-9274.407864041468	59.38832258600068	3.372870815438425	9.68229867832116E-4	0.4295906310404274	9.300159350563265E-4	1.2103227237649392E-7	0.36563412235792	-462.84608290129563	981.2810609954871	91.23424474192498	83.0515936164894	91.39230034638933	86.55635189054846	18	36	3	3	17	0.1811332028720552	0.343027946688015	0.30581298470979035	0.1700258657301369	
66200000	-9791.68499323391	-9269.455748353215	-522.2292448806943	-9269.455748353215	67.02812131064513	3.343854531025535	5.925771222171487E-4	0.42045220748111845	6.438577677950222E-4	7.883865835926286E-8	0.4378801082797456	-486.42893114239666	4472.272488715339	1567.8136945129402	209.64588122421182	161.22389795212916	8.516486716098651	1	15	28	28	5	0.18867762842062216	0.3328408494161906	0.30521066451085493	0.1732708576523298	
66300000	-9760.523053552048	-9251.726542437817	-508.79651111423084	-9251.726542437817	90.17845428084381	3.6939655687151856	6.600064779793699E-4	0.4758155041251683	6.730811990505889E-4	1.3942486343156021E-7	0.5326903164743562	-474.01296471691364	1280.4862020483233	23.73868373890201	143.5182291306982	118.52626157291722	54.475580006827016	17	4	33	15	8	0.19472942308518726	0.3258550424973433	0.30582989283533274	0.17358564158213424	
66400000	-9765.692864995464	-9249.37208728605	-516.3207777094148	-9249.37208728605	70.17352656501336	3.8601962028395733	7.829655313323335E-4	0.45643765335008263	7.320270574476644E-4	1.000834055675748E-7	0.43832800301219954	-487.0628614735338	1560.9164975266503	105.51736096005362	119.94050140266532	15.103098866306636	13.024779864757715	22	47	3	3	2	0.17616046850248238	0.3397968059202916	0.30743838709087995	0.17660433848634352	
66500000	-9780.822557229527	-9259.816855717938	-521.0057015115895	-9259.816855717938	82.1974611396894	3.5669403808314435	6.371758585353482E-4	0.3522715277950892	6.011351384087445E-4	6.067257174033755E-8	0.3947647391822077	-486.2800021504683	2338.4107186193023	2181.7963784333824	212.91090329628807	121.59594700575099	5.876374139923544	15	1	36	17	8	0.1906133222332072	0.3264105690187565	0.3083789833742393	0.17459712537379452	
66600000	-9722.211135215182	-9252.839393034403	-469.37174218077905	-9252.839393034403	46.175078354732214	3.892875540309589	0.0010431725760465678	0.44281031325611686	9.949605458457892E-4	2.1977414289175282E-7	0.44949039104476873	-437.00899680985293	276.95567177939694	1112.5700142203527	136.64458997654955	69.27072303690281	9.635766538722104	3	14	20	32	8	0.1862699134323383	0.3449209117158103	0.30143726439567187	0.16737191045617697	
66700000	-9736.380510964045	-9267.662728889572	-468.7177820744722	-9267.662728889572	42.83319488909084	4.413013953509152	9.782324715241378E-4	0.48460349079660187	9.569436256298475E-4	2.513669844853775E-7	0.5101135041397329	-439.0183399679528	1014.0325382166887	69.25995045205546	69.8710062807433	88.54151700611568	6.579915308138605	18	3	46	3	7	0.20027481679600725	0.3247011335290482	0.3090276352747309	0.16599641440021104	
66800000	-9737.157254230391	-9267.057135428257	-470.1001188021341	-9267.057135428257	53.843488399721934	3.224943955912053	9.94879461160005E-4	0.45935352730069007	9.375187324637386E-4	1.5986984851906806E-7	0.43546565975227725	-442.5042138083098	866.8357982720527	218.61751164543801	69.0617018106831	15.884898267051737	13.997162331320395	21	2	47	3	4	0.17178544597205164	0.33764606116034807	0.31834388141116154	0.17222461145643606	
66900000	-9747.619148392107	-9272.224317671256	-475.39483072085005	-9272.224317671256	60.89751581974263	3.4216974902792128	9.189049363997513E-4	0.5069554486808081	9.387121427503994E-4	1.990214095593394E-7	0.4790399260182472	-445.64048573153366	864.7589949419275	150.44486583682144	36.6480715009263	86.61488138150933	11.772664961965905	19	8	17	25	8	0.1746786677868415	0.3282534119893064	0.32173942197507654	0.17532849824877292	
67000000	-9718.73409972396	-9262.764582356862	-455.96951736709883	-9262.764582356862	43.770362710767465	3.6740614250878783	0.0011973574030795407	0.6077276204924573	0.0010102527177276136	5.072641042913298E-7	0.6413408562977869	-424.2833903607924	959.2772186170027	1211.2075313811727	70.46444512651858	45.47132891551398	6.792802268740548	3	13	36	17	8	0.1857606081979956	0.3298026109715863	0.30846258437062524	0.17597419645979018	
67100000	-9758.902473741338	-9272.285460438305	-486.61701330303407	-9272.285460438305	85.24697308404244	3.7851418660192095	7.553113625590941E-4	0.4873426083991839	7.513698220434139E-4	1.3342351821001254E-7	0.48114643035806515	-455.7230103649865	1290.3074705291174	117.83925568835203	68.7590307350898	118.03196119077177	14.253931586437075	16	10	10	27	14	0.1856492516985731	0.3236807162189903	0.30713944717536895	0.18353058490706503	
67200000	-9733.770073905462	-9269.77421710173	-463.9958568037311	-9269.77421710173	43.552619185841806	3.5617058812723914	0.0010194459287170621	0.3873880186638189	0.0010353601905981596	1.8671441769137827E-7	0.3964442089255509	-434.4278110965589	859.8029944488014	219.2127677156502	51.884957832992704	90.86375982568515	10.686845267707062	20	5	14	22	16	0.1920940107777729	0.32368328669973706	0.3137275806081936	0.17049512191429383	
67300000	-9731.569892745858	-9263.920825439496	-467.64906730636227	-9263.920825439496	42.74463315010638	4.172866121101471	9.211080056498733E-4	0.629257930504963	9.516357455235832E-4	2.971196560160614E-7	0.5974872756489276	-439.04478454456995	962.3463029016482	130.2401969970892	61.540153942718185	7.643706768751864	16.92602647361246	25	2	38	10	2	0.18497665671039829	0.333855481003715	0.30567327785004983	0.17549458443583418	
67400000	-9764.742188209222	-9272.898432475151	-491.84375573407175	-9272.898432475151	60.84480449041228	3.845169501369196	7.562986903245039E-4	0.373366810221143	8.011063895030264E-4	1.0043380067021126E-7	0.38975605720672757	-460.94760738385827	1546.6281069314396	297.3883377460215	73.9750951065673	90.33298045235709	14.484957489004417	13	12	9	35	8	0.18752250483118085	0.3531847583585543	0.30211228898280956	0.15718044782745255	
67500000	-9765.757569101726	-9262.994758398581	-502.7628107031451	-9262.994758398581	86.05876036283958	3.8026890047123096	6.638509933095739E-4	0.47073249491840397	6.587451206925624E-4	1.0417547871183706E-7	0.48443380717310386	-469.0523399202584	1586.857091884811	1803.248722298876	116.46038414928451	77.4920481647212	20.785467550977774	14	2	40	12	9	0.19572227745168608	0.3344005600705239	0.3072375664247771	0.16263959605301012	
67600000	-9744.614677962949	-9267.041173693224	-477.5735042697261	-9267.041173693224	54.08347402817458	3.546002050212065	7.918684869595383E-4	0.37123715428825643	8.781996454394849E-4	1.0887017143585926E-7	0.3948922134333101	-448.7679192795318	1046.9535501838443	363.8432330856396	60.46242735526327	27.336784555002982	23.150880032427157	18	5	47	1	6	0.18657119561249058	0.34248770012687235	0.3032497149340311	0.16769138932660313	
67700000	-9756.01778392663	-9268.789733848485	-487.22805007814475	-9268.789733848485	66.48548003823024	3.903535037308247	8.483374966500899E-4	0.4994953719297266	7.528022432298894E-4	1.4015979899941654E-7	0.4918922657807692	-455.75407239772517	2115.2983987390753	232.33573122355975	77.70282094222738	82.48270163534903	6.118005095257095	16	4	26	24	7	0.18317285924026527	0.32776551083412453	0.3128690456865471	0.17619258423906028	
67800000	-9762.050021592	-9275.832167118318	-486.217854473681	-9275.832167118318	52.14603383402096	3.5550984581830263	7.921927493437029E-4	0.3323827762479654	7.854771702355026E-4	8.183996119838297E-8	0.3688584052064023	-453.9218062646018	375.1330011570433	1612.0730011295655	83.63852350143462	50.46992124467147	6.3945232757125945	5	16	40	11	5	0.185918007149904	0.3509497007258758	0.28940746534624123	0.1737248267779762	
67900000	-9751.82451955579	-9264.200423814429	-487.6240957413603	-9264.200423814429	70.82836514368022	3.836785521267648	7.968689025533626E-4	0.47315106100369214	7.25797720126138E-4	1.480189941358349E-7	0.5131038537005718	-458.51803590564936	1255.636650372063	103.53233509788475	116.97072987574641	11.550777988518554	16.452126769976175	19	22	29	6	1	0.17581067123576993	0.3405169666501697	0.3068961732816003	0.17677618883245716	
68000000	-9739.311299508834	-9256.118355452603	-483.1929440562309	-9256.118355452603	72.41777974832762	3.5150722442154176	7.66680829192185E-4	0.433748140118301	7.755142061297522E-4	1.2589838103271335E-7	0.45815310920303043	-449.19959655322754	280.48644977846067	819.4389343111338	68.1806158660718	225.28052887081438	13.421266829993087	4	17	45	3	8	0.1759758208900173	0.33688681976407153	0.32037608559595226	0.16676127374995603	
68100000	-9736.290675836726	-9268.543690574155	-467.7469852625712	-9268.543690574155	59.14738040373348	3.420692892631796	9.630019450579838E-4	0.4109186984912304	9.73394080366872E-4	1.527679075299377E-7	0.39405700012608197	-437.7303035211931	917.3687465007291	177.37973806311538	26.61909594426804	81.68305417793498	17.25834280579549	15	13	9	32	8	0.18728828679781898	0.3345441157087814	0.2980694365896847	0.18009816090371206	
68200000	-9763.984437390483	-9271.305147025776	-492.6792903647075	-9271.305147025776	50.84636806530351	3.5990120369827667	8.281532218942255E-4	0.41360700040389065	8.043284727792191E-4	1.0321419606462108E-7	0.3987980183735823	-463.2377543659315	654.0342412847791	514.3599902723975	56.97526536759834	62.55357022980299	6.366621204011727	8	19	20	24	6	0.1675775832126554	0.34075995653335267	0.31582612732457027	0.1758363329294189	
68300000	-9733.830457149803	-9256.142075109172	-477.6883820406314	-9256.142075109172	50.98466922507197	3.8357958296157295	7.870200428773766E-4	0.4871197066599457	8.44715020994652E-4	1.7885455476151697E-7	0.49928661193498997	-450.3161982377199	1519.880095230456	107.93452760859185	58.2946155138386	11.912200069837224	4.5067761739680074	15	35	19	1	7	0.19880546758814777	0.33468071390665594	0.3007923838894681	0.1657214346157254	
68400000	-9738.403350403938	-9255.971944999732	-482.4314054042063	-9255.971944999732	64.8859978002925	3.602131937391405	7.407131618625092E-4	0.3216537040638928	7.445216554031075E-4	6.968826823396098E-8	0.35063467059898734	-452.30309814651133	1128.3737160341839	56.6714121655643	27.133163116408685	102.56851417183661	19.71920253332292	18	5	17	28	9	0.18951555449338184	0.34223299475328445	0.29657197045174555	0.17167948030158534	
68500000	-9750.382590722602	-9263.77281358749	-486.609777135113	-9263.77281358749	60.32314142092892	3.64590911069963	8.656367156116677E-4	0.35809303877115345	8.301902986761557E-4	9.251527456935528E-8	0.3625887685688356	-456.7142936270336	1218.8854221360339	49.65009715250088	52.77108469759527	110.5079734004246	16.575045645293713	16	3	8	42	8	0.1804811911333077	0.3307821726059069	0.3262206940827751	0.1625159421780073	
68600000	-9746.146575616569	-9258.654218113235	-487.49235750333355	-9258.654218113235	59.779328018577395	3.973297433622932	8.887644344816056E-4	0.40294556981710605	8.617478055390452E-4	1.4259097178000393E-7	0.4304873735433036	-455.07801044312185	610.5400116032636	1216.516593138138	205.2393387418387	84.5051002979772	9.404793570744763	13	10	1	44	9	0.16916384677570626	0.3408677243190474	0.3150956442892892	0.1748727846159543	
68700000	-9722.622805250185	-9263.002224298967	-459.62058095121756	-9263.002224298967	43.262719079083	3.9247841753618866	0.0012305421794039015	0.5699275343266923	0.0011015556714955267	3.6670830419580773E-7	0.5317882041853035	-427.6656598739719	352.01811947840764	1230.388354193443	50.036549246444565	39.139254260511834	23.333653532370874	5	16	36	10	10	0.1903905907623835	0.3391511921848808	0.3110433680026534	0.15941484905007944	
68800000	-9779.901502274584	-9268.896619819874	-511.00488245471104	-9268.896619819874	69.64248237997656	4.238579576440568	6.80217573502185E-4	0.493340744785309	7.153106641420775E-4	1.1605277053119243E-7	0.4726358497530582	-475.3586038586794	3367.2434619998235	719.2312878697801	128.67957268297624	217.0180668201017	12.99338063990514	11	13	43	2	8	0.18317720690982983	0.3269783958755099	0.3107747887126944	0.17906960850196288	
68900000	-9749.104157450345	-9270.898298294747	-478.2058591555976	-9270.898298294747	51.55850728881899	4.050150848384815	8.967377905598424E-4	0.5193250801615685	9.660827002174455E-4	3.027677023960117E-7	0.584361899267777	-446.71510806753963	433.335103870243	709.5417051061605	52.51071623159037	96.41831881712545	21.567550674427082	5	19	7	31	15	0.1907198886151405	0.3389251755657983	0.2982343837209463	0.1721205520981119	
69000000	-9746.951815870369	-9252.772776884245	-494.1790389861238	-9252.772776884245	71.24750144578529	3.5043567813423433	7.219501895946976E-4	0.5102863702889981	7.837008078648578E-4	1.3517677157742822E-7	0.4938404814944046	-463.9364996390901	1376.5485783423994	94.26182100510603	106.91015570306834	43.02364300008978	39.90706014805458	19	45	1	4	8	0.19700727012876088	0.33363478122717755	0.30818585468117793	0.16117209396288049	
69100000	-9765.177600293533	-9276.956858422776	-488.22074187075634	-9276.956858422776	57.958160614988486	3.3799189557521796	7.675226758238356E-4	0.36586911559256075	7.886913311022411E-4	9.034136903867405E-8	0.3818403908331328	-453.02055814808375	1816.2360639657827	2776.2507994328917	531.7463749021445	71.51079149009493	11.38557415795873	12	7	3	47	8	0.19134728731874381	0.3164073675617969	0.31954753648749973	0.1726978086319564	
69200000	-9747.677513662962	-9267.601640560648	-480.0758731023138	-9267.601640560648	50.269807401132546	3.896122170414264	8.450249304621622E-4	0.42407164640777356	8.374599857993536E-4	1.6379357684234442E-7	0.48085267435631085	-448.3827938670965	1628.4051631954312	122.3933987298298	224.69983308086805	67.65951123689109	10.992929270765766	14	47	2	1	13	0.2020240042803122	0.3291078698744157	0.299636091123461	0.16923203472180784	
69300000	-9754.089455264933	-9249.746850148922	-504.34260511601065	-9249.746850148922	65.39075761319316	3.665351723170918	7.267124337319193E-4	0.5128861281508921	7.447015021294384E-4	1.515634028182034E-7	0.5368296506368785	-470.8701736520963	614.3516374490129	1496.992091655303	129.75443991507598	100.9094711429897	20.35575640906952	3	17	31	13	13	0.17404309217402994	0.36193362790355277	0.3001789821555801	0.16384429776683396	
69400000	-9707.52444893122	-9262.41445473682	-445.1099941944003	-9262.41445473682	40.38121789126786	3.8231167686811984	0.001023141121838133	0.4242177128774267	9.893012531608215E-4	2.2106358738208323E-7	0.4755454346638213	-415.64693757552203	684.5051509943355	140.38454938475937	29.10067751928629	88.51570077218472	7.490536929651313	19	2	22	20	14	0.17812014431918446	0.3413486905014404	0.2935028381078723	0.18702832707149963	
69500000	-9696.925762031946	-9249.046551642386	-447.8792103895596	-9249.046551642386	44.19839853963266	3.5688296623157383	0.001229662004054665	0.5787765924642371	0.001133839503367014	5.239211781216315E-7	0.5873271775113742	-419.3959348679928	785.9427823820369	285.5727827207935	20.921599633366327	34.32742259723538	10.534204735269457	15	11	14	31	6	0.18791288802785516	0.32068536648369056	0.3149380970200346	0.17646364846841645	
69600000	-9686.769415429708	-9254.299950435581	-432.4694649941259	-9254.299950435581	47.230401270435095	3.8247332501956994	0.0014120808545458109	0.6300888293509409	0.0011830222835296108	7.457274935293744E-7	0.6642397072018265	-397.9418668468684	504.3026670204123	1479.160550862839	920.607018697853	30.097995888579582	5.237385552090646	2	7	8	53	7	0.19096847653669274	0.34781882109592577	0.2856063499020709	0.1756063524653073	
69700000	-9746.557077306103	-9262.529034224215	-484.02804308188706	-9262.529034224215	48.656804993546785	3.466046839288022	7.903699186806492E-4	0.5878422365687429	7.320393684288491E-4	2.6732607036707325E-7	0.6895032517132083	-454.4906192932414	1659.3504625090886	434.1644629709915	82.0166618289574	11.870935822538048	7.460226655284338	16	12	35	6	8	0.18290813936822692	0.3325269093294142	0.30566876067578197	0.17889619062657366	
69800000	-9757.576780724154	-9260.427215320102	-497.1495654040521	-9260.427215320102	70.63758184706805	3.801426945917913	5.889418198373758E-4	0.472372558378101	5.950889155509874E-4	6.05811454465098E-8	0.4422423997151669	-463.791702623764	1566.3997804326182	3069.827477716633	101.1721694597544	12.828845100226882	13.983930249353437	12	4	46	9	6	0.18267909851814781	0.34360406292071966	0.3058129270708007	0.16790391149032857	
69900000	-9786.040689139518	-9261.17452651508	-524.8661626244375	-9261.17452651508	87.81657451065	3.798723800526639	5.315728879681109E-4	0.49714471909977315	6.105692357128561E-4	8.384119892279979E-8	0.4900146590089548	-492.03358789250166	2177.398221632054	291.8111006936815	289.7782242997956	61.73001698160575	20.241163420506773	15	29	16	6	11	0.18384296972982642	0.32262880315861686	0.30604451874920174	0.18748370836235156	
70000000	-9747.703705713486	-9272.20897148468	-475.4947342288059	-9272.20897148468	49.10578904816426	3.484778165997633	9.600540335089966E-4	0.39245745163600976	0.0010000538389405066	1.605315558160604E-7	0.4173781275239873	-444.99022360220425	667.6281880508833	86.18373636422784	125.61895090771324	186.7458089422631	12.101960059475246	25	3	29	5	15	0.17647640602646647	0.34651317889948263	0.30863451993821545	0.16837589513583223	
70100000	-9741.15820088828	-9258.82816241502	-482.33003847325836	-9258.82816241502	60.14102925873473	3.8843179489660304	8.975817158187832E-4	0.5525999879182426	8.742043733076113E-4	3.0682033996164773E-7	0.615512473942438	-451.71677045022267	1093.757076704742	302.3844565684703	76.44917328130381	76.03519843582632	12.863807679140978	17	5	12	28	15	0.17885456047797457	0.33146345185779674	0.32272319364623286	0.16695879401799255	
70200000	-9759.938320041872	-9249.531237732295	-510.40708230957756	-9249.531237732295	64.59568759146119	3.7133727981598867	8.142931174861067E-4	0.39843143975534384	7.718390741026154E-4	9.076632719956486E-8	0.4020565888688104	-476.4862206714946	469.8949428301967	1167.5029814956547	598.826877437265	100.79343645065948	44.582839717100235	2	23	1	38	13	0.18143751868279964	0.3359713500210434	0.31024657833655517	0.17234455295959847	
70300000	-9744.709684735973	-9266.91181150666	-477.7978732293136	-9266.91181150666	60.080617751445935	3.5325621313202826	8.512780984250471E-4	0.47065050517841006	9.139857578648848E-4	2.1089642940912256E-7	0.5144939072745163	-446.4304138860424	1141.3874868074008	709.6882926464326	113.50552488456509	71.29006987192501	12.15504851934502	16	3	16	30	12	0.18784422612558832	0.3357859725665282	0.30960839594067635	0.16676140536720377	
70400000	-9721.765257088191	-9262.514934981104	-459.250322107088	-9262.514934981104	46.609818670805744	3.6186455528895087	8.890848558691575E-4	0.4837119244487068	9.07337313281228E-4	2.3724754143268403E-7	0.531136724304604	-429.1378558605786	1189.413208652659	189.28122055393771	21.753199035522165	59.43329724559204	18.847581094093616	20	6	16	26	9	0.18446815941353586	0.3334592924485106	0.3084439293559584	0.17362861878199193	
70500000	-9733.471507482074	-9256.937915086879	-476.5335923951945	-9256.937915086879	41.730041042048725	3.8306463737021366	8.838121740230553E-4	0.40993452894798116	9.077997937362385E-4	2.0267124844096874E-7	0.4766527725213137	-447.5947482982028	801.6902461536639	275.9820025714719	56.682038170902324	62.58425584242215	6.225586173794646	15	17	25	12	8	0.18863235510358967	0.34297679637254447	0.3037803027042979	0.16461054581956475	
70600000	-9741.682411029644	-9268.379164420483	-473.3032466091604	-9268.379164420483	62.036071219159936	3.572275499869644	8.015189759099009E-4	0.35956008602686806	8.049272522664758E-4	1.1937165378342173E-7	0.42103310087525425	-442.73530340858537	1233.5682729174266	34.85487458746923	132.29570709336346	31.279007897995427	20.367121339913155	21	16	22	6	12	0.20235548213140256	0.32565450412779595	0.2998650125977049	0.17212500114309343	
70700000	-9759.588243934557	-9285.664387207282	-473.9238567272743	-9285.664387207282	55.52066549726064	3.6311189488359576	9.138376429260249E-4	0.5300993383230228	8.143329360798927E-4	1.9622081012328095E-7	0.5324475880337642	-439.583653669586	297.02892189558696	1622.4313795901337	96.86842136340245	68.10664197362749	10.550161005277475	4	9	19	31	14	0.1784428421055454	0.3316691668165815	0.33483752003712774	0.15505047104074224	
70800000	-9736.08319589873	-9258.738205254609	-477.3449906441202	-9258.738205254609	45.83864332474236	3.6265185421660497	9.505749787500599E-4	0.535528469555343	8.769794316919748E-4	2.3860180506927413E-7	0.5478039689627175	-447.50734598434826	1592.005627623119	586.4164464500751	112.84619682738884	5.583712682051828	7.024457797883037	7	16	40	6	8	0.1872715412228453	0.327365169552167	0.3046655418646624	0.18069774736032215	
70900000	-9782.345043977672	-9273.724945837092	-508.62009814057967	-9273.724945837092	59.212307779691905	4.039550794615547	6.985753120528818E-4	0.5734673746733548	6.686103856017033E-4	1.6916219838890546E-7	0.5872189414913825	-473.27786205433625	1628.883195669329	1226.5164648897762	418.71299718724407	177.66541829330754	6.5658319796990625	7	7	1	50	12	0.18004492593941432	0.3536237710417591	0.298110411331435	0.16822089168738838	
71000000	-9776.077074072802	-9259.143250220235	-516.9338238525671	-9259.143250220235	55.56412673461937	3.775797216684024	6.719117157253494E-4	0.5136089561674199	7.141483007182714E-4	1.1307878625871056E-7	0.49171429747931367	-482.6223787990591	1507.4937831359493	1059.6479534481189	283.8469750784114	160.91346290693514	10.739986298012905	3	19	8	35	12	0.19215103878353948	0.3339065095447491	0.2909415265435163	0.18300092512819185	
71100000	-9787.44383118702	-9267.929695483645	-519.5141357033756	-9267.929695483645	91.01604734609548	3.7351624086820547	6.745673186850039E-4	0.7104563472655427	6.608100905867155E-4	3.397136047246415E-7	0.8572978096946614	-487.6619822994491	1084.556012002161	215.84253338306263	256.6365838452968	57.888730568281716	14.623931527509152	16	24	18	7	12	0.1854167276486809	0.3276587891049879	0.3112105777169478	0.17571390552937993	
71200000	-9781.259430104006	-9273.697696901072	-507.5617332029341	-9273.697696901072	57.57390873974905	3.420775126960306	6.920892189516898E-4	0.5500491164344109	7.253796015846267E-4	1.750605930412821E-7	0.591217615151913	-476.88866537059727	1951.0154466814345	626.8862768855798	147.11879491313007	9.595810273289349	7.8696450133391656	6	22	38	6	5	0.1824445369556616	0.3252209202777014	0.3128532844233005	0.1794812583433331	
71300000	-9747.588797119824	-9252.594765441883	-494.99403167794173	-9252.594765441883	69.28110374545582	3.6145504244082445	7.561723761716753E-4	0.41277638798598243	7.787629304851425E-4	9.037459467076311E-8	0.41137343250192926	-461.5492226244003	772.1494961366499	2190.099023071679	111.79564491086835	62.43284664497474	12.447628555522343	4	13	42	7	11	0.1709093102253939	0.3404230084065374	0.31745324244980105	0.17121443891826416	
71400000	-9747.260027144497	-9251.957830164252	-495.3021969802446	-9251.957830164252	73.21438003021163	3.7025532099325047	7.781484162306539E-4	0.43504198002097705	8.073441299718514E-4	1.275015185835649E-7	0.4557294078847074	-464.38007024734895	959.4019415229935	1134.4313923012455	186.2930513526374	9.41526324884855	11.476389557472656	4	15	42	9	7	0.18459264993229527	0.32484826837553993	0.31637860492610215	0.1741804767660591	
71500000	-9757.157008774497	-9274.631180075752	-482.52582869874374	-9274.631180075752	70.40950910408726	3.5658286479380097	7.279879117072104E-4	0.6203447187293273	6.793807005513254E-4	1.5660876348472404E-7	0.5695630959386749	-451.78000121578737	1891.5359301408068	121.68972885386717	171.536896284137	5.339848846282968	9.906256389192468	14	25	24	13	1	0.17359757280419283	0.3359407262245647	0.3123171557449906	0.1781445452262483	
71600000	-9749.971867773615	-9256.804728176756	-493.1671395968595	-9256.804728176756	73.01560497327522	3.8999680297770225	8.115848412646202E-4	0.4481333500289475	7.894226670182111E-4	1.2047490408975587E-7	0.42989800199470307	-458.3934859729262	675.0043560909141	2144.8236972424475	80.9723849306768	111.25550338867352	21.956378012642677	3	15	18	34	7	0.18102393170086936	0.3374569412210482	0.31805767803698726	0.1634614490410916	
71700000	-9740.988504134153	-9261.746905015041	-479.2415991191123	-9261.746905015041	50.24074150217571	4.124783379863698	8.284556927274966E-4	0.39175032021780354	8.340020360140057E-4	1.2414557957534833E-7	0.42313858327318643	-450.3170271736933	873.1041052839794	92.79864811545177	107.45027073596236	65.08749212684923	5.599380867827981	16	21	25	6	9	0.18731613386123136	0.327560332648211	0.31798311637468946	0.1671404171158646	
71800000	-9764.882209423899	-9258.354883600716	-506.52732582318305	-9258.354883600716	63.357186748921826	3.3607145467879382	6.371265572984233E-4	0.4685972460626047	6.964933448172925E-4	9.797335139258188E-8	0.4725541363396369	-468.15037743784086	2455.3757180704506	5059.083570928627	138.22295840022934	212.6034835327419	51.63714752989469	8	3	29	12	25	0.18214681769045443	0.32554523215178366	0.311796808406108	0.1805111417516503	
71900000	-9759.82136841707	-9270.252082475185	-489.56928594188423	-9270.252082475185	77.73430957237578	3.6495530336088327	8.168656789293653E-4	0.45690668832463804	7.877910809460566E-4	1.7698209496575678E-7	0.4969093726876575	-455.82306678458156	722.6466057344699	2048.939199971733	124.44106075420001	74.57351437570738	14.308310653599852	3	10	29	28	7	0.20025400784343655	0.32012246101688946	0.3024914575372637	0.1771320736024066	
72000000	-9766.873415963688	-9262.371839229407	-504.50157673428185	-9262.371839229407	69.99472546631522	3.995819310085822	6.516932019745785E-4	0.4575540468457185	6.305565213669137E-4	7.218345831778532E-8	0.4374993857837817	-470.5218205832778	678.883608240674	1790.5058043075835	147.78569887131982	107.67050236188936	8.618371137891954	5	11	43	11	7	0.18046949673168036	0.330971718298984	0.3161388617054581	0.17241992326387387	
72100000	-9735.178765108343	-9253.369403859448	-481.80936124889587	-9253.369403859448	64.94054042750581	3.7326268601859063	7.309115965684469E-4	0.3842670861529366	7.531646876181623E-4	9.310852720758256E-8	0.395930197020012	-453.6811102886463	998.3397040634879	43.37020067147203	93.00014687847364	1.8950755436557332	6.209782944711023	21	25	24	4	3	0.19072487676981476	0.3373125416046754	0.30685784324376936	0.16510473838173675	
72200000	-9730.707147139408	-9256.623000546779	-474.08414659262905	-9256.623000546779	56.05458598546311	3.9142469566117364	7.329267329098271E-4	0.426975341044877	8.118482067278023E-4	1.3278042945597303E-7	0.46245609237335916	-446.85333893284525	1117.5651137992788	46.72446648481652	84.80474918825102	12.881081673397137	3.042637937666217	18	24	29	2	4	0.18493225824668172	0.34037406957902566	0.308423296041448	0.16627037613284093	
72300000	-9761.648228747694	-9271.927357014674	-489.7208717330195	-9271.927357014674	52.10480110078359	3.935235383909376	9.007817406926286E-4	0.48393951183530437	8.370349776463837E-4	1.7556750655239808E-7	0.48226603952264274	-459.2961679056571	1025.4966143350694	210.37739017920194	99.56272187386499	96.758617618613	6.3434692750356465	17	10	14	28	8	0.17468078792295966	0.3371025333508795	0.29979105250731475	0.1884256262188425	
72400000	-9766.18716348263	-9275.803560201872	-490.3836032807568	-9275.803560201872	45.64735149494231	3.7655176412520373	9.52915662208479E-4	0.5554933710918059	8.623189505937496E-4	2.3682965213363686E-7	0.5416795569200914	-452.80035966551526	719.0198851992494	1915.258015575776	1971.5104048019293	137.408736111331	10.922743686992575	3	1	9	57	7	0.19042135281306075	0.3349101814757992	0.3030106190138242	0.17165784669731224	
72500000	-9762.378988453145	-9252.774195568087	-509.6047928850583	-9252.774195568087	85.7975031239447	3.7216958887970213	6.524136691599326E-4	0.5237619387410684	6.458140406495666E-4	1.1322708390096291E-7	0.5224724604657572	-470.8559675817679	741.3903175883557	953.7379699393847	3447.315893856756	163.76345605998293	13.976922347345932	1	3	5	60	8	0.18106983802680474	0.33201502160492485	0.3016474722603584	0.18526766810790843	
72600000	-9796.190472526265	-9263.642489447217	-532.5479830790475	-9263.642489447217	85.85478609525335	3.880132841256063	6.405515475854172E-4	0.4523841270315049	6.548971417506838E-4	9.98247426142855E-8	0.48968955930562647	-495.7135880297553	4540.874735570876	371.5758098085895	814.3782164721099	90.31585915829359	26.611981362629358	8	3	13	46	7	0.202050426496188	0.3492290589193535	0.2981193054205466	0.15060120916390835	
72700000	-9695.91836572175	-9245.836188823165	-450.08217689858674	-9245.836188823165	40.555664865670884	3.855479541854907	0.0010780760204487933	0.47259844943630225	0.0010044780776733088	3.2130847546702256E-7	0.5232794051064747	-425.8138266462467	1158.4502948067466	104.97669432071945	64.25465820074825	0.6638421788478999	0.5200749624878229	16	24	31	5	1	0.18189930450857256	0.3417153568799155	0.31245852515342504	0.1639268134580835	
72800000	-9733.607777371464	-9267.639454066635	-465.9683233048292	-9267.639454066635	54.72466790624105	3.4210211179761485	7.870208355303698E-4	0.3480506895118539	7.767954039454264E-4	6.683549660781913E-8	0.3292053582248674	-435.56136048003066	1377.8321224222307	41.12626231820347	81.9644003790907	114.03083260037228	3.4577828526961767	18	5	42	5	7	0.19610976966563395	0.33165092446910627	0.2976613229139317	0.17457798295132468	
72900000	-9746.89935927365	-9261.217214260432	-485.6821450132183	-9261.217214260432	43.3139603751193	3.735036732754822	9.483297793660782E-4	0.450780799352227	9.328985990844821E-4	1.8687833082531187E-7	0.44925427812075674	-455.9281252444766	850.3016022585209	147.9308000296833	155.51953094313183	77.33393036742468	0.829969800413416	21	9	7	35	5	0.18825689410376653	0.32807088749217145	0.312512800956841	0.17115941744721774	
73000000	-9738.224654833128	-9265.940769912975	-472.2838849201529	-9265.940769912975	63.99503964184965	3.906904798306712	8.714598606168179E-4	0.3488237416648637	8.745774936905139E-4	1.1774693203834622E-7	0.3802234311243978	-442.9456794278622	1161.2098249240876	43.98777481429093	52.780863334667	95.01884718751887	7.024184899648878	22	13	31	4	7	0.17648611773232115	0.34729794577278855	0.3033525477415605	0.17286338875332655	
73100000	-9735.790778502344	-9272.506365929863	-463.28441257248	-9272.506365929863	55.74045571107172	3.720677259905813	8.923635663583953E-4	0.30928190234174835	8.857650652185825E-4	7.803850218602987E-8	0.30776454666535297	-432.21165194351045	1260.0709354750768	256.79762049004006	21.643099960726005	78.36939679186591	24.459801488805056	18	3	25	23	8	0.18528789043199553	0.3439717624069427	0.30354683986784187	0.16719350729321655	
73200000	-9765.44633823086	-9248.613135100544	-516.833203130316	-9248.613135100544	83.30610042037938	3.8574538766425013	5.984027476527087E-4	0.45279501676340655	6.42518597097883E-4	8.622301526637708E-8	0.46806596103728126	-483.79755759299826	2234.927119684105	376.74310275194495	178.4934302190097	130.15169959454758	9.24000140311092	12	12	37	8	8	0.1841537049625553	0.3390350269737624	0.3102574168033407	0.16655385126033828	
73300000	-9786.547069321492	-9263.334365930423	-523.2127033910699	-9263.334365930423	83.10251299274535	4.269682500144047	5.257784073836896E-4	0.4337044731561006	5.864855154192589E-4	6.462236728507787E-8	0.46337333547284093	-489.7622497731733	1539.6027131878577	854.9248854289067	158.66572666800622	118.0804285119979	53.78373572705976	11	1	49	7	9	0.17860682353677523	0.34318813072027415	0.30112312391517476	0.1770819218277724	
73400000	-9794.451642205027	-9275.384468021275	-519.0671741837525	-9275.384468021275	80.59877247042404	3.5401434534730103	6.899237772730191E-4	0.5996356696685294	6.817153424432416E-4	1.6420357050613375E-7	0.5940561430417812	-483.8902486441185	1677.8676817701341	82.24677527028912	249.89406626683643	246.1354608876978	54.61863920534288	15	3	6	28	25	0.18650792184599885	0.344954148156749	0.3024367082486411	0.16610122174860759	
73500000	-9755.489309487442	-9257.705645770815	-497.7836637166282	-9257.705645770815	50.44282074952506	3.6214881618284163	9.137309653371198E-4	0.4908355678230635	8.880704542060843E-4	2.0090197695336642E-7	0.47369594547970834	-463.86878271523324	1747.6979746251718	1088.1866832343057	248.15085182581933	124.84198428682741	6.304183269337572	11	3	4	52	7	0.19035353586701137	0.3242988115351776	0.30967156921190087	0.1756760833859068	
73600000	-9784.46930898131	-9260.290791511956	-524.1785174693547	-9260.290791511956	81.11412012454025	3.9278629186162637	5.683466906263955E-4	0.4695495841003918	5.755723826410539E-4	7.732947527492713E-8	0.4771956103130714	-491.7525813425324	2785.9235128828313	195.3719689932735	99.89844296765291	87.64582730007308	42.32137206796161	13	38	17	4	5	0.1790796756191184	0.33179719584556117	0.30980789917156254	0.17931522936375444	
73700000	-9741.576255592105	-9266.829691649442	-474.74656394266356	-9266.829691649442	54.49491391179293	3.6768450145199023	9.554653054199561E-4	0.4437429382379935	9.170328957931887E-4	1.8883151110002888E-7	0.4753343782258886	-445.8601661793565	1762.967190872676	187.5122803702737	91.13784946909882	12.675567164379466	10.47111427377013	15	4	49	4	5	0.19703046850197115	0.33100360732717427	0.2979739308470363	0.17399199332381488	
73800000	-9727.261835105897	-9256.52246883243	-470.7393662734672	-9256.52246883243	49.23042477960671	3.6896427408724453	9.831287096877242E-4	0.41263888970320856	9.601259406681529E-4	1.5898936558352388E-7	0.41657443687134693	-434.4959063486506	1191.087233579529	3288.9559629865134	730.4000256906378	70.78087068720501	4.511832560602435	6	1	15	49	6	0.19901022760869658	0.3265510636051874	0.30220314895791794	0.17223555982819455	
73900000	-9748.452906407803	-9277.172744604663	-471.2801618031408	-9277.172744604663	43.599745689715746	3.8088094041662863	8.812365006873112E-4	0.41605690730627365	9.058374182677609E-4	1.7944733135697083E-7	0.4688826259155654	-440.59578517405254	1165.2326716662587	338.57118972778335	79.80385685900887	96.02608311098659	2.9578668982953156	15	8	40	7	7	0.1836199010605726	0.34923278129314034	0.28060216330470783	0.18654515434157573	
74000000	-9788.039225841207	-9275.343439119366	-512.69578672184	-9275.343439119366	78.2603164147992	3.6555821618098854	6.764987733769358E-4	0.5665423979202696	6.166705492354699E-4	1.2551149643052931E-7	0.5536488929208738	-481.1668671679191	1615.827362183586	169.336889741851	92.55381906972674	102.11924431786419	19.671248353818473	17	35	13	4	8	0.17272492949321872	0.3466905978960481	0.305045244001287	0.17553922860944263	
74100000	-9754.355856035943	-9278.374957165484	-475.9808988704588	-9278.374957165484	51.37585721975293	3.3301833741210354	8.128935061576845E-4	0.3791362738369097	8.146818831961247E-4	1.0399356548371456E-7	0.40293897868298123	-445.23540825567875	1364.2746925580839	156.032030277737	46.49461593628665	114.54557746535039	7.514122990658734	16	3	18	33	7	0.1953218931475515	0.3319732397871263	0.30482157526228026	0.1678832918030385	
74200000	-9724.627276283001	-9261.27566917394	-463.3516071090616	-9261.27566917394	41.80795188368164	3.840267309454407	8.885699149571929E-4	0.3763628537638743	8.923535648025339E-4	1.4235811807681944E-7	0.4108143501122016	-434.339908385118	844.0902471216689	96.15192859556103	41.16943307359756	91.77587538983504	6.169825956152709	15	28	4	22	8	0.1808946960457657	0.33764353314188794	0.31432722897606136	0.16713454183628157	
74300000	-9753.350673308958	-9265.142894799963	-488.2077785089946	-9265.142894799963	72.51139288424363	3.820434714616557	7.258623772897453E-4	0.542425836101363	6.992017614277841E-4	1.3750420210900788E-7	0.5278700921014922	-459.1971080355857	2308.5450137213943	95.67749506651616	40.92202944936219	26.650719289953276	9.476520421042066	17	51	1	7	1	0.18291513253290917	0.33893474429355164	0.31226767549264955	0.16588244768088628	
74400000	-9754.750966417976	-9273.878639755123	-480.8723266628525	-9273.878639755123	61.91493080892064	3.5443164547593105	8.711833801520294E-4	0.4431869570445276	8.852358203096251E-4	1.4929793979155968E-7	0.44211987819043286	-451.6824149588152	1227.001804159069	161.94095424115946	45.92476066698591	60.57369798385487	9.969636899843858	22	4	12	32	7	0.19030135940023876	0.3556177962369074	0.29515711434873393	0.15892373001411647	
74500000	-9739.214448551984	-9252.643934163332	-486.5705143886519	-9252.643934163332	52.739335479710974	4.08904134049925	7.339020647583588E-4	0.42428377803172407	7.636895423806783E-4	1.2532073795909317E-7	0.46035690628424886	-455.8270386491703	1365.1839769165517	275.2777616153337	45.559063710598124	84.68901671356728	4.348131689055602	22	3	24	21	7	0.18518794697859733	0.3398301025686717	0.299228069354395	0.17575388109833257	
74600000	-9726.417951574316	-9255.983215725075	-470.4347358492412	-9255.983215725075	56.20409428792701	3.6640756478917584	0.0010676254821552177	0.4911560505938499	0.0010358125852064054	2.775940030998117E-7	0.47687519066002626	-433.5792449248308	1106.6254242804819	2607.241858582762	1018.8204307791864	89.22499972291617	40.97178691957586	11	4	2	31	29	0.17779701224581157	0.35411159690354344	0.3075277490701602	0.16056364178048133	
74700000	-9779.190777238275	-9277.569155740608	-501.6216214976658	-9277.569155740608	57.71843065936066	3.4749146756628906	8.355235708525608E-4	0.3282595544951392	8.395886813557879E-4	7.93035262741062E-8	0.3442855165834064	-472.7299317607432	1098.78927096722	185.47585714277167	102.84672967424102	43.657809851372654	22.76957861330873	19	15	28	11	4	0.17540636861469025	0.34049407463617115	0.3031168171360251	0.18098273961310984	
74800000	-9778.600782457239	-9261.537906850395	-517.0628756068434	-9261.537906850395	85.43681314729285	3.9462800965815594	6.679913489957887E-4	0.3351101641074123	6.242177159685154E-4	4.5832802028455576E-8	0.33988028245569407	-483.7186199858965	3041.331524693169	138.89111082325545	250.77441620279387	107.55039683807307	13.139421306137896	14	17	24	14	8	0.17900632063521055	0.33721185786808017	0.3263155231376788	0.15746629835902687	
74900000	-9813.121004188675	-9274.232809891928	-538.8881942967469	-9274.232809891928	83.65037323284557	3.700782159758758	4.7563728731892457E-4	0.24168972201309066	4.972484423068761E-4	1.7131166220915483E-8	0.2664576969270393	-504.4795443104228	1217.4971771690134	2057.0182197129816	310.2013743465443	167.45872189000428	6.699595255635869	1	11	35	23	7	0.1843896630017015	0.34888095516154566	0.3037207249541346	0.1630086568826148	
75000000	-9774.457153978225	-9267.540175330074	-506.9169786481503	-9267.540175330074	68.69768048707161	3.922857646104806	7.202123192828277E-4	0.39345073308242323	7.076122621513068E-4	7.62522273739439E-8	0.3868585955875349	-472.354618818798	3710.0080504054267	908.6275279617512	200.54410655377893	131.15422315391933	4.044111297598795	11	2	26	30	8	0.1816210305989189	0.3326426988803225	0.30793476805895	0.17780150246180507	
75100000	-9783.206377261115	-9275.97196047129	-507.23441678982533	-9275.97196047129	61.39216183845692	3.8708297301339116	7.112202361569136E-4	0.3864285640077418	7.012196226934014E-4	7.378009627554181E-8	0.3609374655489774	-471.44844869211397	570.274478511967	2461.539560988695	231.24673636654546	130.21869771333388	7.44044090049563	4	12	2	53	6	0.19496977713809804	0.3106803395431868	0.32280442475111565	0.17154545856759604	
75200000	-9794.534972358117	-9248.923113401195	-545.6118589569206	-9248.923113401195	98.0365911127734	4.1501363847599135	4.734667540812033E-4	0.3886008715391398	4.613768084238722E-4	3.652196723579527E-8	0.4092694580477747	-515.6033919207597	1888.5757301074846	355.5866515255817	209.5431242123953	14.694816182013195	1.914469475675153	20	14	35	7	1	0.18047923710095903	0.34170505531263595	0.3075937532630133	0.17022195432338816	
75300000	-9788.499128761381	-9264.909200498587	-523.5899282627945	-9264.909200498587	99.44304667519079	3.6636994409183448	5.621217714657886E-4	0.3871390498572335	5.688726451362258E-4	5.190628695017643E-8	0.4111548420037159	-487.0643035605855	3737.0287532340085	212.78489098905808	416.63735637625115	329.86309818966174	65.1649210030984	9	19	7	1	41	0.19484387522211385	0.31980576901267754	0.31708897692102206	0.16826137884418288	
75400000	-9779.626277973517	-9267.47787394519	-512.1484040283261	-9267.47787394519	81.05562821425501	4.25248355573857	5.961043935363716E-4	0.40790438392640943	6.210620196350148E-4	5.20501125698551E-8	0.37263028783707447	-479.9805354685203	1803.3193706720992	89.39948938177082	89.40689334278939	152.63037974212295	39.80834914586298	17	11	4	38	7	0.1727016187504	0.3382959396786902	0.31121169536964405	0.1777907462012621	
75500000	-9783.302428396142	-9258.40082736543	-524.901601030712	-9258.40082736543	91.55946187382712	3.688656091924518	5.257291217403364E-4	0.4401344259582992	5.463035508892818E-4	7.103539715607097E-8	0.4887687380308337	-490.05500777584257	3988.757902454747	180.70661376235984	219.60548121265413	170.53318674891227	70.82677145946211	12	25	19	11	10	0.18643195631908288	0.3502404267885315	0.29499330066408647	0.16833431622829556	
75600000	-9797.166333199306	-9264.786930777518	-532.3794024217876	-9264.786930777518	74.20965375229191	4.0866490765074355	5.016893264838917E-4	0.4383455121354144	5.220495813274406E-4	5.964964711272824E-8	0.4818263525641648	-499.0179849939583	1923.680975584935	177.61013938835032	191.64766916871682	201.77764975777535	13.61078629431429	19	21	8	22	7	0.18473817189198946	0.3471490077029131	0.30507054678224793	0.1630422736228458	
75700000	-9762.30995988517	-9253.469804161992	-508.8401557231765	-9253.469804161992	78.0480060495379	3.341781330799694	6.246930476787011E-4	0.5652286606791742	6.235624944525367E-4	1.0495048831242272E-7	0.5260053581888102	-476.0644441114217	1362.7982978268856	1693.1540038513697	120.31263293511154	41.91653005005323	12.880335096209947	5	13	48	5	6	0.19169927014860766	0.33274668271473046	0.30714105499684047	0.1684129921398178	
75800000	-9782.263280327337	-9283.068730332938	-499.19454999439984	-9283.068730332938	71.49014865237814	4.06521682449398	8.436524849682683E-4	0.44128743337391546	8.330704636493703E-4	1.264300958921387E-7	0.43658682401636006	-467.7544146989076	1841.301570557036	274.7801768008068	114.06911767015666	71.75855797530895	27.028628292409458	15	13	31	8	10	0.192357978292201	0.33709636242452984	0.3048723678939193	0.1656732913893462	
75900000	-9766.945991226512	-9253.52181835892	-513.4241728675921	-9253.52181835892	76.04125378770497	3.9838473433498245	6.517495104585952E-4	0.37505767787062316	6.448966362656101E-4	7.24488969354425E-8	0.42054999855652875	-484.4679643671596	1302.6897053499194	158.49951920831685	120.79056868949877	7.107669147153196	13.606499625825961	21	20	29	5	2	0.186594446965129	0.32788734482192183	0.3090301278158939	0.17648808039705174	
76000000	-9764.331084473255	-9274.303474935808	-490.0276095374467	-9274.303474935808	51.5432028507515	4.375677424698759	8.736624947451203E-4	0.47275711654807345	8.756289445378511E-4	1.2512158355245757E-7	0.41817807524776685	-457.5297075586622	684.2567978910098	1053.6844291092757	241.23947761106385	78.57844134699961	9.494608572749895	4	12	1	53	7	0.17366844696843378	0.3537890897893733	0.3100436868603049	0.16249877638188456	
76100000	-9762.094189325291	-9264.755336302054	-497.33885302323677	-9264.755336302054	70.73364999149238	3.73190422419353	7.320540555439464E-4	0.34591213077136873	7.786996763621516E-4	7.74393517156205E-8	0.3727616964246077	-467.9298423434058	1264.8268786667054	133.88970740427052	97.36928395680965	36.22265092786117	40.31260156424516	18	34	17	5	3	0.18022562019721974	0.3337173930970853	0.3142014754349297	0.1718555112707618	
76200000	-9730.138564198423	-9265.455063396892	-464.6835008015321	-9265.455063396892	65.4163508916429	3.747791913248719	7.639201057335112E-4	0.3452373221980776	7.591663735559608E-4	6.592274754339166E-8	0.33312777316538145	-429.40997646473215	1467.9438937311998	29.144697883734548	204.05901408335288	88.2582254132543	28.46657827022727	16	24	13	16	8	0.18624323373953988	0.32552769417962035	0.3107879935180765	0.17744107856275987	
76300000	-9744.579238017495	-9277.365820893387	-467.213417124109	-9277.365820893387	58.69617507842061	3.5057268174113196	9.878625267562273E-4	0.4039261920170552	9.216784711034393E-4	1.7498783020194565E-7	0.4220416589316454	-437.4806068640329	1075.8082383203598	147.31335712240767	35.51416142499565	85.73617826824511	6.47226126612023	17	7	20	24	9	0.17187550844032823	0.33232054569257213	0.31370915635307217	0.18209478951402389	
76400000	-9737.935800295678	-9257.901797725463	-480.0340025702152	-9257.901797725463	61.67203667535584	4.073974050689973	8.460762471350226E-4	0.4013827021595667	8.475610451350709E-4	1.0717442207996101E-7	0.38068163165306557	-445.72660172954085	1160.209822633498	158.97831753388422	60.50855634247619	288.1496049494993	5.133580296783551	22	1	43	4	7	0.1874304532198514	0.3360008567727911	0.3103703822112444	0.16619830779610956	
76500000	-9774.53984992709	-9275.6968575664	-498.842992360691	-9275.6968575664	85.74817005264269	3.7677002459660005	5.926322630128342E-4	0.30921705766368385	6.286306444644521E-4	4.31104353923683E-8	0.33998118164922997	-464.1762271296222	1578.546656919626	70.26846767807652	189.88356592406393	391.47060888409527	22.311623499022776	15	27	24	3	8	0.19475926798974053	0.3426583372910731	0.2852052660833765	0.17737712863580646	
76600000	-9773.02288842609	-9261.431623908202	-511.5912645178888	-9261.431623908202	64.81412672059301	3.5526490017897228	7.299449892696707E-4	0.48598364628389423	7.485009180566813E-4	1.4721928186758006E-7	0.49476421839160606	-479.6305153140877	1150.2078076434586	369.97856818232214	150.922352219172	127.20682648820669	39.638476031936065	14	11	5	41	6	0.17866857539925152	0.33048573741831694	0.3190097802897267	0.17183590689270153	
76700000	-9760.603951532668	-9254.880068677148	-505.7238828555194	-9254.880068677148	55.00655063031006	3.6319513807738146	7.999755698580163E-4	0.44564963736034835	7.321401385902006E-4	1.353820253735053E-7	0.49013161841041075	-474.12990343083953	1233.2068067920898	171.08232086053437	494.77758287708286	8.43680191416806	6.300312432062305	12	56	3	4	2	0.17970778914699043	0.33876036636716284	0.30048818658544235	0.18104365790040108	
76800000	-9753.506195109	-9256.606116296442	-496.9000788125584	-9256.606116296442	55.28294259872583	4.1569564052916235	8.723937498889751E-4	0.4488723031351458	8.188476473913745E-4	1.454294458075893E-7	0.4451400441486186	-465.09036633194097	1254.5917229973506	283.86425870431776	77.97658662088581	136.63745833251315	13.89246499319154	14	12	20	23	8	0.1880170061946975	0.334303103188442	0.3058544647960174	0.17182542582084	
76900000	-9767.457344555567	-9262.953491489243	-504.50385306632364	-9262.953491489243	67.5364860385161	3.816090910954669	5.566230438395169E-4	0.3880941882718603	5.749379443247781E-4	6.177146707631435E-8	0.43821423185431724	-469.8406450838724	2635.7965770394217	1385.325930439354	83.69307737512835	144.04800549710504	5.815101218091131	7	8	16	39	7	0.183152468525238	0.34906549691758926	0.29785864355997727	0.1699233909971924	
77000000	-9758.919573220113	-9268.640366574076	-490.27920664603766	-9268.640366574076	53.73587499147271	4.349741672342521	7.863022690667345E-4	0.4207912160716654	7.420943952107173E-4	1.1835466907640013E-7	0.4377545502522095	-461.9366260803792	1835.6301706568001	257.3468025490308	122.50345061756866	7.464999264316693	0.3574157810849876	13	18	38	5	3	0.18949427822664602	0.33736958341716716	0.30381638057684646	0.16931975777933728	
77100000	-9812.743760387677	-9252.625910024273	-560.1178503634037	-9252.625910024273	97.0742921095878	4.02159386048479	4.254180373999455E-4	0.46226785401300374	4.3689570526777763E-4	4.8327271314217675E-8	0.509440530478554	-525.2552138804651	1795.2563926780717	468.50561690013086	167.33849811139766	316.8980837260756	21.07303438137643	17	29	21	2	8	0.18599168935772123	0.33168398531932336	0.31582995261068253	0.16649437271226983	
77200000	-9750.078028561313	-9254.538191577705	-495.53983698360776	-9254.538191577705	63.65131918588258	3.874908810628847	6.429887454521778E-4	0.44771126005928724	6.261712391062334E-4	7.051588315514668E-8	0.4139749620782284	-469.2628081134926	1821.181631892739	214.71489788334256	173.36430087499812	0.5208101657051925	0.1512850932782658	17	15	39	1	5	0.19584130478462217	0.34988992345428727	0.28212357652816705	0.17214519523292043	
77300000	-9811.893774677237	-9269.864092462063	-542.0296822151741	-9269.864092462063	85.35513268563052	3.524807337347999	4.6098648617485296E-4	0.4091010935378487	4.49339678695735E-4	3.2914070998619355E-8	0.40256370117338264	-505.6854416071326	2446.875443324241	324.03403533217084	58.632588268450675	291.3862126299506	4.012473871673564	11	45	11	2	8	0.19227076761479878	0.34029621079647104	0.29462841888097363	0.1728046027077535	
77400000	-9781.20336537211	-9260.52799959964	-520.6753657724697	-9260.52799959964	76.78966160998563	3.5664225048906566	4.96376942828254E-4	0.5373401934589948	5.194136009882095E-4	6.419565616884266E-8	0.49490598757435134	-486.68728026440334	1890.4729135219181	432.00475820956933	250.8093328072799	200.52677629078087	1.1426827093860634	16	2	18	35	6	0.17860898339524423	0.3408296480767417	0.3032273432393507	0.1773340252886603	
77500000	-9787.124908718126	-9268.239062648323	-518.8858460698034	-9268.239062648323	73.5625241187528	3.769755566721552	5.147632808042957E-4	0.44105736994262545	5.442059962370607E-4	6.113402817583303E-8	0.46587231320058486	-483.31641420754426	2504.6112511418783	266.7643309368894	170.01858479253295	398.27321845179466	3.3005951182684496	12	13	41	4	7	0.18377899651596966	0.3458414891713466	0.30947056054185706	0.16090895377082357	
77600000	-9720.886585254379	-9246.592496666959	-474.29408858741954	-9246.592496666959	54.72227697490218	3.782735913631698	7.991212115221405E-4	0.5281780655357825	7.479884342033544E-4	2.2129533587287631E-7	0.5843561983402917	-441.2954108437898	1875.0591466403707	353.5549672906599	21.55517995962098	83.54744501661293	0.622859792138576	12	26	17	16	6	0.1759448195078452	0.34012533851246385	0.30390490527588876	0.18002493670379904	
77700000	-9803.842121113988	-9272.22610477639	-531.6160163375988	-9272.22610477639	78.33646516249223	3.3965290880226506	5.13772793802282E-4	0.3346980153592809	5.160020202773806E-4	2.7697109481119728E-8	0.3226052592334107	-498.20742104649594	1517.7479675733339	126.28528313014576	327.10332890109805	191.40513512098406	6.0154086462655965	16	17	15	23	6	0.18688652083130647	0.32055019003277374	0.30461463526790955	0.18794865386800716	
77800000	-9748.916571813605	-9267.74635302068	-481.1702187929241	-9267.74635302068	50.71107001187636	3.360909137762032	8.175970717936458E-4	0.46993527249212874	7.739110358329869E-4	1.1439231668304687E-7	0.4438082865102651	-450.41438192671365	1653.7108266033206	78.27351580344133	83.68708267428124	106.08788762514254	1.5662188143900864	17	1	1	50	8	0.18110033178667367	0.34607881779157823	0.29208157206943247	0.18073927835231243	
77900000	-9794.230224722392	-9261.445012137809	-532.7852125845845	-9261.445012137809	70.86173628784772	3.4503580630331707	6.333298410777326E-4	0.40080047065832863	6.255411352976759E-4	7.806970599276802E-8	0.4284573954352893	-496.9425242661205	1525.0956986655149	1638.8082900391482	609.4257403372876	222.50684819380194	65.14344175376903	3	12	1	52	9	0.18390975181665162	0.33078374624271767	0.30184746992750433	0.18345903201312316	
78000000	-9772.157896560795	-9265.383213676569	-506.77468288422625	-9265.383213676569	69.5969842371965	3.800335669150861	7.229178616317937E-4	0.43512173751199296	6.997948167255745E-4	7.502004710933557E-8	0.37787795845163413	-471.4824245424085	1244.5533471477265	2535.0382378354857	146.6216801310947	143.60860172763395	10.12385945879711	5	13	44	8	7	0.18463686137526444	0.33656276654688866	0.31216170589841047	0.16663866617943315	
78100000	-9749.12864093498	-9258.872683663818	-490.255957271162	-9258.872683663818	55.72599771331038	3.9575285457042018	7.584138575309491E-4	0.4111499543334409	6.913607071458276E-4	9.798028153718416E-8	0.4309812711481587	-462.29049721045783	1136.3785738684023	423.87710852981957	103.20190346702613	5.654200900458215	4.195301666571549	16	4	50	6	1	0.17953415545716334	0.3415433480882136	0.30123295152828716	0.17768954492633263	
78200000	-9744.311026814412	-9270.642691448107	-473.6683353663054	-9270.642691448107	56.29898962338698	4.244393665398272	8.19873231544101E-4	0.4060794700301454	7.575435900752584E-4	1.2006926472079462E-7	0.4223757893756412	-440.7504028544196	2250.262161035531	99.27434391787484	336.6147260420018	30.071501577131443	0.1160724660197731	15	52	2	3	5	0.19348451395464242	0.33594804264143396	0.3008328828123791	0.16973456059154135	
78300000	-9781.94776079789	-9265.072666562726	-516.8750942351642	-9265.072666562726	89.75941611896468	3.6386295045333004	5.70656176631954E-4	0.4424691813669849	5.801247833034937E-4	8.124323652596011E-8	0.4848383907259773	-483.72409010696543	1321.9962545348515	117.87201011450144	136.98361086754315	282.44062926192294	15.472615215769348	17	16	28	9	7	0.19083144173929842	0.3444186679271437	0.29777557921824954	0.16697431111530522	
78400000	-9769.902604952647	-9266.803327681015	-503.0992772716331	-9266.803327681015	72.8379780758485	3.4595309607600027	7.782267052942902E-4	0.3698148322369854	7.494423621554648E-4	1.019472882389303E-7	0.40754567366823596	-474.4760117584372	1214.3936527853912	271.32448703025295	122.33672260256412	16.82589648286027	10.59981012386562	13	3	53	3	5	0.18806515936426285	0.3367371957641377	0.30348542846604654	0.17171221640554987	
78500000	-9757.017126717612	-9273.34332651319	-483.67380020442124	-9273.34332651319	44.27947612772369	3.6394729830925745	9.517019261620251E-4	0.34661362461667267	9.604583157162188E-4	1.1732150641537702E-7	0.3675542786130761	-453.3211852967894	828.2004119278879	499.1898341964255	83.55026427335724	97.03876792395921	5.414657020238731	25	1	44	1	6	0.19029225114326287	0.3211850201843797	0.3230892194285045	0.16543350924384984	
78600000	-9771.369770432018	-9277.133851906108	-494.23591852590965	-9277.133851906108	65.29805421051525	3.3544075458355933	7.835421314776567E-4	0.378669467053701	8.110253336596776E-4	8.094434382731546E-8	0.3524408421333826	-463.6956055958887	1080.0827104570974	169.30663580472157	168.46600950477347	108.92896856523146	8.714904506604592	14	22	11	22	8	0.1945400662067988	0.34220682716693007	0.3006978644153064	0.16255524221096163	
78700000	-9739.45739202841	-9260.42648965823	-479.03090237018006	-9260.42648965823	77.68127481688349	3.7214218392274865	7.105420821495971E-4	0.47436262980742055	6.841700793604412E-4	1.1442630987293773E-7	0.4664145551323479	-445.7576366258901	1564.3429639171945	19.526396095196816	79.05741075628352	145.05816068855842	18.700582082264592	20	21	5	23	8	0.18459137200511436	0.33901507284672006	0.3077993214516744	0.16859423369648802	
78800000	-9714.942259380228	-9251.167224674893	-463.7750347053349	-9251.167224674893	52.160537946359746	3.9396657253919694	9.042427371620994E-4	0.37331500843330406	8.133002465058956E-4	1.0836334679814094E-7	0.3796235655083309	-433.6376926582869	1279.7611535282103	33.03909830661914	40.6230089024157	110.20055994387276	4.702571569981798	16	17	7	29	8	0.19004974664746777	0.3499313566824892	0.2893933726880589	0.1706255239819809	
78900000	-9747.607892886237	-9260.063759493012	-487.54413339322457	-9260.063759493012	50.44412024900984	3.703568390700972	9.361614415321472E-4	0.3689977403721989	8.879346282977054E-4	1.3570494906929297E-7	0.3986872335190347	-458.0928092805179	758.9176458301102	109.04268529232911	41.10615022886731	110.3980433193535	5.273106837039493	20	31	3	20	3	0.18753432158061434	0.34090930805162806	0.2977092437540925	0.17384712661366183	
79000000	-9735.72434980611	-9263.561800618068	-472.16254918804157	-9263.561800618068	51.03122237132385	3.724725961168011	8.178451071362856E-4	0.37452641301182865	7.778767999986298E-4	9.538114271861506E-8	0.3874586012639214	-443.2878037935104	381.346631922863	1201.1273435013552	118.03040086841261	0.7656350322684976	1.7520499310837867	5	12	53	1	6	0.18011559561244628	0.34259138234681413	0.30610332888745	0.17118969315328642	
79100000	-9738.398030419074	-9248.79497269224	-489.6030577268339	-9248.79497269224	51.73415687812219	3.578590986047715	8.494706798246952E-4	0.39840280663455546	8.492801045614827E-4	1.102947439365888E-7	0.3860517559817147	-456.5244146064644	1176.2724162771908	1369.0210298503125	196.62285501374976	104.85023425544247	5.139700410107423	15	1	11	42	8	0.18644119987178312	0.333384588917157	0.3081724837226728	0.1720017274883839	
79200000	-9802.846861176013	-9251.68185823485	-551.1650029411634	-9251.68185823485	108.91371409992834	3.468572096658264	4.286010265794095E-4	0.4227043039034318	4.338032671376738E-4	3.2803805256363595E-8	0.4152944948602963	-512.8858290896285	3597.4886887046564	5798.792774946761	251.7971751182375	196.25365134088597	9.329556851809171	3	9	22	35	8	0.18773348713278176	0.334373165500771	0.2962083865861825	0.18168496078026156	
79300000	-9774.602065660698	-9260.462246850924	-514.139818809773	-9260.462246850924	75.98493567421582	3.78562578988971	6.112176859775206E-4	0.4686101769017231	6.02312898320587E-4	1.0263215864072228E-7	0.5213838359665236	-483.42283739271943	1710.0847984285165	190.9040859397293	34.57475031524451	73.21508258446258	8.129971350650038	14	45	6	6	6	0.18034847366843418	0.3308383093657692	0.3179590213769331	0.1708541955888603	
79400000	-9746.167605976478	-9261.79272417318	-484.3748818032989	-9261.79272417318	57.11004241022218	3.967646878956304	8.911366332934516E-4	0.41128823592456587	8.46280489275841E-4	1.1284583333290701E-7	0.40536158831663294	-450.4714166684744	1074.4965304693394	3163.0999236147027	71.68858661060264	43.17379960293275	9.174745964346583	16	1	41	13	6	0.18751017546256915	0.3455078390659058	0.3023952252606606	0.1645867602108611	
79500000	-9753.418047407078	-9268.339101269852	-485.07894613722647	-9268.339101269852	63.77975915865959	4.094748331507395	7.270702979001819E-4	0.35832333513590725	7.133887092225765E-4	6.642795342425043E-8	0.36145634440881697	-456.3769050947307	1164.7110781800195	85.88458910557566	103.81211637256189	44.050579456136866	3.9803513271074733	15	33	21	1	7	0.17859513731415474	0.3329137958385132	0.3175639340044988	0.17092713284282987	
79600000	-9776.117734601336	-9254.497232882735	-521.6205017186006	-9254.497232882735	65.71206062537159	3.8364506516544314	6.272450933672666E-4	0.4742064152441017	6.136829549863498E-4	1.0251623487054778E-7	0.5186475959673332	-485.129455414722	1369.3290700469586	3317.88030026764	212.75835482912106	155.66399156699907	9.049375110108945	9	5	23	32	8	0.16939987438359097	0.3401237884864678	0.3162562244060359	0.17422011272390192	
79700000	-9780.890225823468	-9273.938427822155	-506.95179800131353	-9273.938427822155	67.99814209925732	4.2077167826506745	7.305726805064821E-4	0.3803981578488915	7.403549757031216E-4	6.293524708299886E-8	0.3491709296075724	-473.12140554493595	2195.2957400536943	124.56898654348419	254.15349654145126	179.81879591464036	10.711343943050018	13	24	20	12	8	0.19360962659746558	0.33770503299152926	0.3020606151887556	0.16662472522224617	
79800000	-9791.10354206525	-9273.462686992725	-517.6408550725246	-9273.462686992725	65.13817639286339	4.261439951305705	6.525563062287482E-4	0.4893277376790303	7.023838573959585E-4	1.0822995421151808E-7	0.49404282183822185	-484.7120290226454	1136.8742752635255	149.0191265918515	167.3107784803231	242.30257687120212	24.1657403145057	18	11	26	15	7	0.1820963703206609	0.334757422071638	0.30644432211045314	0.17670188549724464	
79900000	-9774.621544957177	-9261.433373375006	-513.1881715821705	-9261.433373375006	62.31142106924595	3.591864121726313	6.626313920011558E-4	0.42621113924110876	6.585674845049568E-4	7.661916795877438E-8	0.4285262171211368	-478.26335801910534	855.8982526168459	1836.0487945976427	173.96338405181632	198.98689220314856	13.542214890928518	2	13	20	34	8	0.1825529837639836	0.3267519281355642	0.30619176835205736	0.1845033197483914	
80000000	-9752.111689340765	-9258.407637905459	-493.70405143530724	-9258.407637905459	57.38421479516131	3.737332193653109	7.463362808186561E-4	0.41289589643807056	7.410919473162216E-4	1.1369642195098711E-7	0.42648218700405066	-464.63563812025745	494.9651875573424	946.4210217874584	125.6958469876796	13.388592814285538	3.0528174695120143	4	12	54	1	6	0.17782376889125534	0.3389799132244035	0.3105841191085738	0.17261219877576375	
80100000	-9790.57116576184	-9275.19300984328	-515.3781559185583	-9275.19300984328	75.81777216932272	3.7605566804898	7.159470439550662E-4	0.5090943358673439	6.765995705743711E-4	1.2804287171935905E-7	0.5113747938049958	-475.7686162661441	753.5608913387459	2991.7564695751835	2727.3196857961393	143.23114532642867	27.450295812539103	4	7	1	57	8	0.17708584719232356	0.34770894158165017	0.314688855531333	0.16051635569468967	
80200000	-9795.561003061215	-9262.527990174587	-533.0330128866284	-9262.527990174587	94.89563989495068	4.112325103872081	6.066798569568331E-4	0.5307552276601784	5.599927322670377E-4	8.9374299075823E-8	0.5300165433020307	-497.1847330165318	1998.8890557834825	1443.9038360591544	395.9127805926125	193.3885963701551	19.3936734842558	5	14	2	49	7	0.18066706730804005	0.3356998630766951	0.3073681842092994	0.17626488540596175	
80300000	-9761.997075877589	-9259.139564138466	-502.85751173912314	-9259.139564138466	74.22253703395668	3.8417012870615497	7.441228622940033E-4	0.4390728367660705	7.06984881440394E-4	8.562295555666896E-8	0.4118457944613158	-467.9711494499099	607.4630670395884	1831.5750395012283	159.18956925153404	170.52888959962596	7.3829834683661435	3	10	49	7	8	0.1834202552337198	0.3335683634301145	0.313688563445683	0.16932281789047904	
80400000	-9788.945881763246	-9273.718205192805	-515.227676570441	-9273.718205192805	72.59336361177975	3.566337749991815	7.197054416802765E-4	0.4322443514390615	6.938327527822352E-4	9.135027267403984E-8	0.4430413130573637	-485.0047653481556	1376.6839121792877	170.91102131530826	117.20948549915892	73.57853189911995	8.224408384674001	20	20	30	2	5	0.17871781904154518	0.3355484134403362	0.312141112695079	0.17359265482303596	
80500000	-9777.571326684742	-9266.965583362182	-510.6057433225596	-9266.965583362182	82.17503273024919	3.98366830857252	6.292743999053444E-4	0.3493488440237014	6.296952534210177E-4	6.242633640550614E-8	0.37807786644051966	-477.28513432801515	644.2258050805534	1406.2743703944752	95.68311906224189	138.10413454085437	16.38456372267402	3	17	42	7	8	0.18230812343660657	0.33053055324009134	0.3322797590981527	0.15488156422514562	
80600000	-9754.467671271173	-9262.479249179454	-491.9884220917196	-9262.479249179454	57.82699541393448	3.647674307879833	9.110336570040639E-4	0.446050128408948	8.623359209282603E-4	1.522553970244241E-7	0.43347385757987333	-459.6042648752574	541.7858164352969	1029.0724052764617	135.90842828445133	127.7371459094339	4.12824371028012	2	14	29	25	7	0.19030796302847974	0.32619936960901413	0.31417059034224504	0.16932207702025745	
80700000	-9749.95748163918	-9272.631218040551	-477.32626359862803	-9272.631218040551	59.10217404322571	3.600345525387284	8.426090844141121E-4	0.35244277217858083	8.540732712331548E-4	9.974558069673601E-8	0.3607693319450837	-447.2922763915542	2848.41310195815	90.21683545842527	80.59335723420969	8.80979671773966	20.26063336496657	14	38	17	3	5	0.1929667926373165	0.3500168804447933	0.28725475033056846	0.16976157658731814	
80800000	-9742.375322488178	-9250.827061067883	-491.5482614202951	-9250.827061067883	56.255559031958285	3.4485773881488204	7.970493781642804E-4	0.4174758833286907	7.952518958012621E-4	1.4476339210879516E-7	0.4679375313394179	-458.2239003171876	752.0849196054733	1645.4612062246138	95.17821917224596	109.91835781714587	10.489603959113921	2	18	37	13	7	0.1762396850770425	0.3427834304218545	0.3063341069445428	0.1746427775565565	
80900000	-9755.199261923917	-9263.551648465425	-491.64761345849183	-9263.551648465425	52.93525779492652	3.698979756492542	7.748226037705829E-4	0.33281966694205395	8.094458772889036E-4	7.046552418198157E-8	0.3306865999210689	-463.7293320649582	1615.4269188868227	64.40070021242677	106.26508846747564	12.117764000661785	4.0734625089121765	18	10	42	4	3	0.1830197809869921	0.34330204644789236	0.3053088170477596	0.16836935551735224	
81000000	-9793.16805361498	-9270.689162252862	-522.4788913621182	-9270.689162252862	65.93453336952247	3.742364401311985	6.436613837891625E-4	0.47065585161323653	6.762365142820981E-4	9.690744755921686E-8	0.47596441986902593	-489.91325394088005	1807.9763010828726	458.224188530841	142.46797483609137	100.63534441712696	38.725755810152265	21	7	12	21	16	0.1897587432775391	0.3317532550659208	0.31228417728705743	0.16620382436947892	
81100000	-9770.534060644828	-9255.025800366324	-515.508260278504	-9255.025800366324	73.39980093457118	3.9376734879692354	7.015047704195638E-4	0.3951222470499765	6.926610981773882E-4	9.001187294886078E-8	0.4243226060092662	-484.34527892621827	1280.4947524251688	491.34820338719675	89.3108811926254	81.1452681821473	24.13500493813264	19	2	29	21	6	0.1843161446897312	0.34513945881078767	0.29778245586952634	0.17276194062995104	
81200000	-9754.678826465955	-9267.80556256787	-486.87326389808464	-9267.80556256787	75.19981691740097	3.6772416242694383	7.934502798003628E-4	0.4239255986179324	8.155134397372625E-4	1.283418553342734E-7	0.43895774569630813	-455.73554832669237	506.06293175032226	1036.0795114130478	150.8756423537993	51.133744462587124	12.159202987896498	3	15	33	18	8	0.1860603167844399	0.33444478898868185	0.30456586608318365	0.17492902814369096	
81300000	-9752.254709293837	-9266.398655987141	-485.8560533066965	-9266.398655987141	56.46424034519121	3.7251494960461713	7.788815792395764E-4	0.41675313847767537	8.045786607130483E-4	1.2740103072267458E-7	0.4573110831513891	-457.56481836494373	1474.4584464281793	114.59082557191095	96.94512688255473	14.436629903615547	9.11991159059222	17	19	32	4	5	0.18359489731819015	0.34476597196214864	0.297552061923158	0.17408706879649963	
81400000	-9735.629154164128	-9254.82114175407	-480.8080124100584	-9254.82114175407	47.86122360272127	3.9106173075517576	0.0010179196205574446	0.5057390318724049	9.162419448580963E-4	2.3979681302048385E-7	0.5065690827957616	-447.0819158228751	373.3981848955935	1624.7552906381864	115.63876442206755	67.731860225627	8.314645609425577	5	13	27	25	7	0.1852080649296555	0.31587987215948043	0.32338640006199826	0.17552566284886223	
81500000	-9762.087273713685	-9274.207980873305	-487.8792928403796	-9274.207980873305	64.99018708786973	3.865694386870037	8.663443615381935E-4	0.3600748817870427	8.241671863408645E-4	9.608157816112162E-8	0.37718780459380313	-453.1544906575988	567.1238602183965	1432.8377182881275	1111.475515852066	83.99887844947087	9.699577599819069	4	1	17	46	9	0.17569195310377766	0.3392893027144503	0.31199933800108426	0.1730194061806842	
81600000	-9741.102532774672	-9273.043231555603	-468.05930121907016	-9273.043231555603	48.383648114258314	3.7643073478189795	9.56753235555223E-4	0.41278340547504333	9.624387507317527E-4	1.7402615481253901E-7	0.41841177796980605	-437.23619803816393	166.35288726523228	709.0136612354033	116.18036204687942	61.86365871527477	11.456209369991878	3	13	35	16	10	0.17252782699299715	0.36775932190639177	0.3004281516439143	0.15928469945669324	
81700000	-9737.712935439155	-9262.050773777715	-475.6621616614399	-9262.050773777715	51.504700179144095	3.707763303896952	8.520843451327995E-4	0.5402412485638414	8.519399013753522E-4	2.0707724139082608E-7	0.5345225057287448	-446.6371419664246	215.49614638709002	751.6478729227777	70.08116931264314	14.119473432326568	7.486723953459375	3	13	55	3	3	0.18854592172321066	0.3262658777662874	0.30202138993115674	0.1831668105793416	
81800000	-9731.668413685746	-9277.799329064554	-453.86908462119163	-9277.799329064554	46.29442508551052	4.004000202243657	0.001123911411360392	0.511014216029106	9.571125835082862E-4	3.0956538526403454E-7	0.526525662198784	-419.25196662295133	489.09399957297956	1871.9977112136148	305.1482885841289	66.61330630358366	8.669844359563864	4	8	3	56	6	0.20377083322701953	0.33856744008772	0.2982132399625715	0.15944848672268533	
81900000	-9733.798502106376	-9253.561758931304	-480.2367431750724	-9253.561758931304	59.255110237883706	3.850785943369901	7.417425639667437E-4	0.42170488446362586	7.778159515923584E-4	1.2139354792592047E-7	0.4508058812024057	-452.0740325573165	1177.9691992090818	65.38951569520925	101.00563337408296	16.133645180108374	9.924471307350341	20	12	36	2	7	0.19339084811159127	0.32307757108723095	0.31930625370904603	0.16422532709212806	
82000000	-9738.397036518938	-9248.460755275903	-489.9362812430345	-9248.460755275903	59.526324988617326	3.6084635585434444	8.781327888838438E-4	0.629921949473011	8.594082490726171E-4	3.3651532401798895E-7	0.6753407808299504	-455.575891358886	1357.4847567396303	1348.1984207821688	139.05392257566635	136.2726808196119	11.08164346383104	11	3	39	9	15	0.18188700295010324	0.338847820857799	0.31251017422201827	0.16675500197007567	
82100000	-9763.115818371305	-9266.159865701473	-496.95595266983224	-9266.159865701473	51.31732461281001	3.8982268755855323	8.407966009421316E-4	0.4197509652875703	8.181493714908045E-4	1.210268812144579E-7	0.42663327186611194	-466.7432357658436	1047.644033020207	113.38390642073848	140.09949959112606	80.82873567485865	19.559514831439706	18	25	9	18	7	0.19005341415340848	0.3287224613727304	0.31480577069976406	0.16641835377409314	
82200000	-9752.777102897357	-9256.997521149073	-495.7795817482841	-9256.997521149073	55.71504860338558	3.4561174645888597	7.170376153657392E-4	0.38140723973805474	7.69622073194911E-4	1.1602728099192039E-7	0.4522250300930407	-465.22789713525276	1913.4820077827137	129.44323548089244	88.57148147045567	85.98452931627429	10.881733462791365	15	45	2	10	5	0.18531756692937018	0.3397285490111587	0.3089796247512703	0.16597425930819698	
82300000	-9749.200379282964	-9265.576885097686	-483.6234941852781	-9265.576885097686	56.5463948159927	3.729974910211592	9.0039809369742E-4	0.4540113288943866	8.531178638520178E-4	1.3510406253272692E-7	0.4178845258757678	-451.678750009873	1545.4056128562852	323.21014859776915	71.7155718925438	118.1583450450278	24.690776772855436	16	7	34	13	7	0.17459667469877782	0.3260973950109962	0.3241333563976359	0.17517257389258614	
82400000	-9782.273668630085	-9263.995000372093	-518.2786682579923	-9263.995000372093	111.65241677248574	3.5076772477395144	6.528988055998359E-4	0.521979632145105	5.988888479718513E-4	1.1742352481539285E-7	0.543211501781403	-483.95451565038405	2254.937451875857	1177.0534448986598	117.95932686847388	122.07209563461961	31.988754163508496	17	4	19	30	7	0.18339933845936174	0.33120582153198114	0.3131148386914936	0.17228000131715976	
82500000	-9786.424833467197	-9285.172821837492	-501.25201162970495	-9285.172821837492	68.92811628920914	3.2902328946304324	7.61987689082314E-4	0.4233658449432481	7.659569554189094E-4	1.2171534146185675E-7	0.45346308733276813	-468.97777788000207	1184.5444483609801	532.2543401670127	306.1579076111334	106.49756317224066	20.07065384005521	13	6	4	47	7	0.18031376020500772	0.33023098603986417	0.3197294833469036	0.16972577040822068	
82600000	-9719.381306809391	-9244.670518151032	-474.7107886583604	-9244.670518151032	50.24555918430768	4.0008427612686654	9.459728396710035E-4	0.483436963351047	9.489341141942013E-4	2.2034908556279736E-7	0.4915091471612515	-441.3015778754381	1442.7483607950833	1889.5923952016853	175.15949654363374	54.961525482576384	4.841454316918493	7	11	13	38	8	0.18442727402917974	0.33936805994441066	0.3074898116724307	0.16871485435397504	
82700000	-9736.491546149533	-9268.769832487817	-467.7217136617173	-9268.769832487817	44.80638896967591	3.3703963291361205	0.0011148017387293476	0.381032367620778	9.873701259548008E-4	1.8095185260372904E-7	0.4004448950039145	-439.25115954664193	1243.8253747375438	61.67971844225072	92.76444999730722	40.43084342725763	4.851436459496841	17	24	19	10	7	0.19155396352893125	0.3372094471304754	0.29121243293260374	0.1800241564079859	
82800000	-9729.688030978441	-9256.251929097007	-473.4361018814341	-9256.251929097007	55.29982212320857	3.385118484456363	9.679941441639598E-4	0.5031652254230873	9.384725377369824E-4	2.1673650090171922E-7	0.4837933305454536	-446.6311757186133	578.2186395732232	56.56565728041843	75.46632197000655	22.363745964165897	15.201988040619442	20	18	28	7	4	0.19629002595495834	0.3249982597667443	0.31063251407618586	0.16807920020210787	
82900000	-9781.640530969806	-9281.929880206786	-499.71065076302006	-9281.929880206786	58.847303245258416	3.664555230136004	8.26540855293324E-4	0.3544902548128458	8.402177588812072E-4	9.791179620827071E-8	0.3710720493627763	-466.4311471384539	1302.1457718118086	1665.3089411658036	164.45167512839336	94.18312450366497	15.789094630004593	3	13	30	24	7	0.17853983644482796	0.3492263672659945	0.3065674789516996	0.16566631733747433	
83000000	-9778.107984458877	-9278.154705170105	-499.9532792887718	-9278.154705170105	69.13106558833297	4.092084670445108	7.23752947984959E-4	0.5347347772946293	6.982165716456397E-4	1.2441987927448538E-7	0.5119495690672259	-469.01705829234083	1793.7840005182918	183.660736225575	110.86201114807125	56.46352489811109	13.147190667247719	14	23	27	7	6	0.19823799082851695	0.33470171489996153	0.2926584518521334	0.17440184241938433	
83100000	-9779.291723857685	-9265.211624382231	-514.0800994754533	-9265.211624382231	66.34393948326043	3.613498358794815	7.762206789092689E-4	0.5810610883536002	6.470303497309042E-4	1.1201376561537986E-7	0.5033307264424657	-477.84248080833703	1591.0667144149777	2107.916329662278	866.0768287300916	91.18173288357113	15.093964068293038	3	17	1	49	7	0.18776945152476474	0.3431436008425793	0.30598964120738803	0.1630973064252641	
83200000	-9763.684749329144	-9265.361811803283	-498.3229375258614	-9265.361811803283	63.57360441064471	3.4157550950237816	7.572073731526652E-4	0.47828810609220274	7.645815886538551E-4	1.2758670612807165E-7	0.4685548375635821	-465.5100101232826	321.45060540176365	1363.9885298699703	121.28865359455268	60.04813951191245	11.78583784548327	4	15	36	17	5	0.19938301243884501	0.33444051388249746	0.3070757159824567	0.1591007576961971	
83300000	-9723.132097902591	-9261.578742526945	-461.5533553756461	-9261.578742526945	40.51527035180519	3.4872656294544773	0.0010057572419023908	0.445602641846291	0.0010007018965970578	2.0160069632963909E-7	0.4445740430935442	-430.9841568368638	1130.0122701490413	584.0130207749569	188.31326432695178	41.35917219775308	3.3938546299373167	18	5	1	45	8	0.19987068134140043	0.3173189376877486	0.3080846255240019	0.1747257554468453	
83400000	-9724.264978882173	-9253.844241493262	-470.4207373889109	-9253.844241493262	53.71254315577326	3.4912299319285856	9.895537742116971E-4	0.41492944384615127	9.618981753012252E-4	1.8620283977076617E-7	0.43741899552997465	-439.83459476357723	1080.607601020096	705.5791939475874	99.86037585096071	54.88839888301821	9.728775104777249	5	11	35	18	8	0.18572764226896055	0.3291446249500144	0.31756157715932054	0.16756615562170063	
83500000	-9736.211267860688	-9256.554215330354	-479.65705253033485	-9256.554215330354	58.76944648981141	3.9508600906339426	9.155533993930491E-4	0.3215994819769176	9.032946787411141E-4	7.970368952003015E-8	0.31233537504380354	-447.9316693520371	1041.6942618448272	1076.960287068025	84.27924299109252	79.1604515410149	21.886644516028205	12	7	43	7	8	0.19603415920977946	0.3333297076985734	0.297366989368116	0.17326914372352725	
83600000	-9754.166413362205	-9254.475089905738	-499.69132345646636	-9254.475089905738	59.26677400372633	3.7206672761416257	7.471419316540053E-4	0.48470763052567717	6.984117942051215E-4	1.0128977859450563E-7	0.45053004446310047	-468.76520329905543	1365.2240269356182	95.1349476977779	196.4023375674923	45.04655081318979	10.170519942791344	16	48	3	9	1	0.18059385892666172	0.33972015841041725	0.3051760375870148	0.17450994507590245	
83700000	-9768.177929537935	-9274.768466205349	-493.40946333258614	-9274.768466205349	63.51683593386083	3.7920006625188676	8.157391288841425E-4	0.384488960252472	7.91213531720805E-4	8.344418746406866E-8	0.3720225769140453	-456.49032149666243	474.6253280692013	1797.5630065478433	1918.0891625521278	84.28002145905765	25.196657205794427	1	3	11	52	10	0.1812370806950394	0.34108878621496663	0.3019688407272304	0.17570529236275978	
83800000	-9745.874266379284	-9251.967440346574	-493.9068260327099	-9251.967440346574	76.07196559557407	3.936789333735977	8.922235260309605E-4	0.4874716268673381	8.23117049609759E-4	2.135025120778415E-7	0.5223659472283033	-462.67016270909255	836.5653697228158	226.9484490843213	58.00579193556394	137.45482429557063	19.06889639933452	21	2	14	30	10	0.18572227068739472	0.3211578926203927	0.3127968851534558	0.18032295153875294	
83900000	-9798.334559213148	-9280.822543603199	-517.512015609949	-9280.822543603199	68.04400784076411	3.45634396942983	7.193533413859628E-4	0.4008867297671043	7.03270500643461E-4	6.987616856753002E-8	0.3639864270124058	-486.10239868326437	1172.5561892874662	215.53067750803086	253.54680613675984	98.1019429689857	16.881808285620558	15	13	16	26	7	0.1982379063975565	0.32551372140300433	0.3125555559430624	0.16369281625637275	
84000000	-9741.082765044333	-9246.693356104703	-494.3894089396309	-9246.693356104703	53.78600597591627	3.6159630347961182	8.027695121399643E-4	0.4497566181759692	7.54586187267113E-4	1.3282920424578755E-7	0.47478070105791487	-464.2806381426626	1366.7778461500775	211.51334548926508	126.05788653041625	60.49280923964681	2.942346044787157	17	17	33	3	7	0.1833978402752393	0.3424820935258955	0.3099613858552938	0.16415868034356731	
84100000	-9758.974966467473	-9276.993350044024	-481.9816164234489	-9276.993350044024	62.500600234952756	3.5282644562353953	8.526147095419247E-4	0.40311994556801817	8.435425264055425E-4	1.1786445452105984E-7	0.40031437776575574	-451.62523324861434	917.1284475654397	353.099191512987	35.982008115759236	81.91668780908529	16.4431097571907	14	2	16	37	8	0.1905023655173479	0.31387391063535736	0.31656742931830856	0.17905629452898217	
84200000	-9733.9493549324	-9268.92540190662	-465.0239530257801	-9268.92540190662	66.49737657497944	3.4830728856667506	9.013315115048665E-4	0.39916558358992	9.050000372305152E-4	1.5327396625893293E-7	0.4177653355605701	-430.9692247901441	499.63222841667556	1186.2311770799383	23.938748903954313	99.52867589197533	35.4500972107108	4	10	17	38	8	0.18631184772298826	0.3569693647230216	0.28253604417588324	0.17418274337810305	
84300000	-9796.244644072962	-9269.794175882365	-526.450468190597	-9269.794175882365	86.04785018798967	3.788129473069716	6.172555834210573E-4	0.4425904371726711	6.402434897558664E-4	8.477240905490445E-8	0.4613786573556911	-492.96330618841574	1282.6267092053745	1202.544076218116	269.41716131468274	95.2800798229863	27.4614277447805	8	6	37	17	9	0.19221031257413446	0.3215153421018329	0.3110219425521674	0.17525240277186124	
84400000	-9756.618344375871	-9250.532501819851	-506.0858425560195	-9250.532501819851	58.54997027027411	3.460011238682754	7.887593294758361E-4	0.38230468920803945	7.066921930310264E-4	8.160913543650304E-8	0.382960073339838	-473.0402055540576	564.1956774729906	1396.9249361155541	156.59324969135062	125.13186794397231	8.765378096096642	4	8	16	43	6	0.19016098796177644	0.328374465574371	0.30565802739297726	0.17580651907087141	
84500000	-9779.798165572362	-9271.452365694722	-508.34579987763965	-9271.452365694722	72.07643457253818	3.686413328481361	7.144894829338765E-4	0.36498777270443244	7.233867222886841E-4	8.675646501136478E-8	0.4083395000806812	-474.7317659266061	676.530818430954	1419.8310604164733	197.5888340982927	166.62121195824727	6.395331148422564	2	15	22	31	7	0.18961445724875983	0.3358411672714165	0.31457092844106704	0.1599734470387528	
84600000	-9771.372951976444	-9262.714244638473	-508.65870733797067	-9262.714244638473	87.77666610211013	3.480979969422424	6.58005338306149E-4	0.4333661722766286	6.560038228818846E-4	1.004765995815634E-7	0.4788345043903661	-477.993272670896	1244.8029214766398	58.697914280868595	62.7246927811502	122.94101841900242	39.628697425507895	19	10	9	36	3	0.1894630868325184	0.33064259136917434	0.3079839603609856	0.17191036143731775	
84700000	-9754.566602353989	-9259.770303009269	-494.7962993447202	-9259.770303009269	58.051095425747846	3.836538324672222	8.978005556591668E-4	0.42103329915188903	8.761522865931732E-4	1.3182196020939728E-7	0.40341159357941436	-464.09009565289216	904.8152059017623	515.4000607411763	84.9571398389291	89.12454245035218	6.1509933893932205	8	17	36	11	5	0.19575814404769443	0.32088724673439467	0.31181243253241325	0.17154217668549365	
84800000	-9787.306837646971	-9266.928112593412	-520.3787250535597	-9266.928112593412	99.68651598961654	3.5809771884900763	5.589486458408881E-4	0.4879443382528981	5.87190652934625E-4	6.552834121189672E-8	0.46343118458395033	-488.39666332206184	1563.6864733354455	158.3368618975999	111.56966146429477	148.57847587045808	19.72852976986145	14	37	12	6	8	0.20206790740733327	0.3507535224068808	0.30346754682668925	0.1437110233590927	
84900000	-9760.730493067176	-9271.334031027802	-489.39646203937525	-9271.334031027802	49.978757781462974	3.6206242630264005	8.58355500458595E-4	0.4657470674776045	8.063876800889747E-4	1.5637264878408904E-7	0.45580321853947914	-454.34694830341914	904.3797478889196	686.1763209357939	1340.6364050838856	111.84450247306826	3.9057936115228338	2	2	12	53	8	0.17471318137030586	0.3515993938715662	0.30734718535516403	0.1663402394029599	
85000000	-9764.189908353186	-9263.645672981711	-500.54423537147557	-9263.645672981711	75.02198536217637	3.354268716671868	7.721920223764759E-4	0.37713106235310356	7.684051117214716E-4	8.43348911464416E-8	0.3696131182791441	-466.29434497133167	819.8352347954374	1830.6584204025921	126.17633123694901	128.18512979089755	73.45570702321083	4	12	45	1	15	0.1767748078453181	0.3414340045487174	0.3044584445901691	0.1773327430157913	
85100000	-9752.178550033743	-9247.687650131043	-504.49089990269914	-9247.687650131043	69.02714388774021	3.863007446606279	7.421599735666295E-4	0.4624285000631662	7.255851477053819E-4	6.507880420836281E-8	0.35907220404561513	-471.66509624263466	1354.710239647004	839.1831632304919	90.83965997199904	116.34244955748537	20.42255318694574	17	9	27	10	14	0.18559305191368192	0.32725394332559304	0.3195765140039156	0.1675764907568053	
85200000	-9738.927654765548	-9256.345282005404	-482.582372760143	-9256.345282005404	48.68495381148364	3.698111218486578	9.386254486565415E-4	0.513368851651046	8.902121849333904E-4	2.44781026216217E-7	0.5114404362706861	-450.53330416123447	242.40278616397288	1149.2807294974493	101.0048830120227	39.86368561197506	5.8536367013957005	3	16	49	3	6	0.18878011128678296	0.3302355294510196	0.3132711040071278	0.16771325525506547	
85300000	-9740.7525243844	-9259.07460381852	-481.67792056587797	-9259.07460381852	52.759416135898356	3.5572823074554587	8.34140634848204E-4	0.3516583044667672	8.704037587735064E-4	1.2050128572268984E-7	0.40579619131381134	-449.6470843795092	1027.5647134223882	31.572449325714047	139.44339965516744	99.9576789743487	29.582442508683624	21	23	16	2	15	0.17982363109784866	0.32914427327444323	0.3109288163554244	0.1801032792722795	
85400000	-9798.83032976864	-9273.34886352346	-525.4814662451789	-9273.34886352346	76.14103058746167	3.84182961548066	6.234581822297333E-4	0.46664631543132307	5.998570061214014E-4	7.795853679657158E-8	0.4665462727519372	-492.3326074635664	2633.2244554962153	252.88059318389918	181.69458501738353	123.59978370038105	14.865686554832777	15	6	36	13	7	0.19025524151415535	0.3287129294045853	0.3140530652112575	0.16697876386999777	
85500000	-9753.575466871915	-9262.680499162416	-490.8949677094996	-9262.680499162416	52.29031355776331	3.4197239034141336	8.203929044819107E-4	0.4827473050122305	8.253582516841903E-4	1.6239033103875768E-7	0.4897965356918806	-458.4076206951881	1456.0185994744272	1297.718156106594	117.48831573023473	57.64444241113434	17.838289802789163	1	18	34	18	6	0.1885215433837598	0.3318787027380849	0.2956727606808905	0.18392699319726064	
85600000	-9803.031142904389	-9294.673330830681	-508.35781207370826	-9294.673330830681	70.12777670854797	3.707719852351969	6.998664455283761E-4	0.3472939183153717	7.193793637213025E-4	7.183073879068573E-8	0.38557415542072504	-474.61970727311177	1341.2249280894719	1747.7118620277213	173.31909368331006	113.95284201804935	20.589224488234052	8	8	37	17	7	0.17821951819570567	0.33905823324482054	0.3061262510061733	0.17659599755329625	
85700000	-9740.271317179426	-9263.190861763675	-477.08045541575063	-9263.190861763675	56.19887107282271	3.533819118257037	9.078372107602175E-4	0.45731507259091025	9.16721493927093E-4	1.9868743233681798E-7	0.4806474519931541	-445.6927134225838	1003.4228825177555	807.2540893305901	209.03833667795595	53.927154447200046	6.696778446348947	11	6	10	43	7	0.18380259460817658	0.3365136565471092	0.2992449672845353	0.18043878156017462	
85800000	-9770.033138504847	-9281.745008268332	-488.28813023651475	-9281.745008268332	63.449967634036184	3.634746623751864	7.945323938877435E-4	0.3338540358415886	7.867024257717392E-4	6.653654125770489E-8	0.3250418260687623	-459.21101387454706	1301.475002377005	71.6109777736699	112.12995066823736	10.417643049920313	21.10057577278481	17	4	48	5	3	0.2026009297699803	0.32488633632885994	0.29579576033377	0.17671697356738544	
85900000	-9762.543879920753	-9259.86406274282	-502.6798171779333	-9259.86406274282	69.25437241497826	3.7919104297141906	7.49116167970688E-4	0.4764380381198559	7.31715354154942E-4	1.2810553728290645E-7	0.48796065545277423	-467.76121713649684	2556.547934991859	330.03028554712836	544.9360278204598	112.10553661508926	19.24256971883321	10	12	6	39	10	0.17945468109352236	0.34445600451808694	0.312519451501943	0.16356986288644335	
86000000	-9745.383528122382	-9264.922604907682	-480.46092321470024	-9264.922604907682	57.75202443466186	3.5457547570256907	8.561694540085775E-4	0.48905999170927184	9.262927721347883E-4	2.7507547388600693E-7	0.5723691453977408	-449.3777609436156	1499.9633104887673	12.046389091815422	44.48953338424182	74.37851547424039	20.572132490613836	18	1	3	48	7	0.20202509463506826	0.3431556214836221	0.28975005118269853	0.16506923269860674	
86100000	-9765.740987929506	-9271.422569399729	-494.318418529777	-9271.422569399729	73.84888256081251	3.4236879707079555	7.029103042579248E-4	0.37660329559868516	7.141354044118608E-4	9.649735356810652E-8	0.41682935837045976	-463.86186585009165	1039.7088186029139	96.76668073602261	89.19796462664904	146.15124854626967	15.112191229920228	21	6	40	1	9	0.17983670017409858	0.3319943686439461	0.3108922532949316	0.17727667788701934	
86200000	-9742.89595806654	-9275.585735531227	-467.31022253531194	-9275.585735531227	49.71104191346967	4.0236863830440015	9.720642306172562E-4	0.43001518028560903	9.324655332770103E-4	1.729822201096623E-7	0.4395454473406487	-437.79166432067603	1013.814647993169	79.93977932704935	188.23159552075728	13.715191912987471	10.678495910904152	19	47	1	7	3	0.1799089547513409	0.33617959727606406	0.3239626661711391	0.15994878180145147	
86300000	-9748.120160996516	-9272.081097490143	-476.0390635063726	-9272.081097490143	49.236840645789016	3.9922480303325405	8.8494787787903E-4	0.35817107280031757	8.408935841179274E-4	1.1009389624322428E-7	0.38699418092599913	-446.863303632274	1164.8907823741627	94.96739952166459	64.90707593512288	80.17759009624857	5.844667041301876	19	12	11	28	7	0.17513303885434628	0.33883487013404145	0.31402220764003325	0.17200988337157458	
86400000	-9744.98143827293	-9257.705124783699	-487.2763134892295	-9257.705124783699	67.85930908755795	4.214919736269308	7.813101990766887E-4	0.5139307055255473	8.330064077074344E-4	2.2878180552742867E-7	0.570713452874585	-456.2069407368202	1337.5163858246779	68.06970665562972	50.123035409750486	100.93865843683564	61.35848236038326	13	22	9	21	12	0.18338677789531174	0.330569175498768	0.30889305308989745	0.1771509935160183	
86500000	-9767.765903238205	-9266.781047799977	-500.9848554382273	-9266.781047799977	65.04752700495624	3.999982668598184	7.536545819559604E-4	0.6671446567083402	7.437304721602682E-4	4.973421438215792E-7	0.8711544314423291	-464.4230179346224	7707.359302254629	1411.1585580424312	266.7647605751575	63.111448133083236	6.367902354767474	1	16	20	33	7	0.1830466351042731	0.32430936100907753	0.31835918676959013	0.1742848171170547	
86600000	-9756.250918725114	-9260.776192754558	-495.4747259705561	-9260.776192754558	59.32172739441822	3.6241720273515035	7.137840991255136E-4	0.48271382295741205	7.568544842934627E-4	1.483208381007548E-7	0.504774766126994	-465.8886588616543	1104.602767924835	111.70483110063077	101.05328392347892	66.28816544355216	11.086150968479714	22	35	11	2	7	0.1827018513925074	0.3525270988776338	0.3001897508319009	0.16458129889795348	
86700000	-9754.018002612258	-9260.503034334673	-493.51496827758393	-9260.503034334673	56.983351780598085	3.7639330352029985	7.75606583581733E-4	0.4689192015421312	7.71561346831362E-4	1.2474785726927123E-7	0.46550044032183496	-463.5521459991604	1771.8503273300346	168.91615608778187	108.82651999637314	41.665837076436055	4.9620158777998356	16	23	28	1	9	0.19459602624215727	0.3301936481743831	0.31636022172039385	0.15885010386306125	
86800000	-9776.485137643453	-9278.972958579163	-497.5121790642902	-9278.972958579163	66.28412807209422	4.108737012076955	7.92190197056919E-4	0.3714552379734939	7.587151771748164E-4	1.0369559733332998E-7	0.40800797483489754	-466.3699532008639	1324.9387073618473	937.3763387536031	113.63933783173948	14.219690246775848	23.044944401590243	17	1	52	2	5	0.18046594218348588	0.332535656774083	0.31179525975342776	0.17520314128899891	
86900000	-9753.254390929087	-9257.616421490393	-495.63796943869386	-9257.616421490393	65.95406165107441	3.6908993837233597	8.242957681831494E-4	0.5045103059857724	8.223317478445379E-4	1.532905252956723E-7	0.4912574093993573	-464.9633570480157	1912.6224446493702	198.14595058524483	98.08647972073875	20.73708978324842	31.709946008427337	15	21	34	2	5	0.18375514633335732	0.3192182444170055	0.32672357164679844	0.17030303760283422	
87000000	-9781.326947673264	-9265.180124301753	-516.1468233715104	-9265.180124301753	86.218028660749	4.2123526233245405	6.542037413399154E-4	0.4113122644866916	6.493285922094882E-4	6.342924923416407E-8	0.38936601375989655	-479.3570336875889	621.1453927411723	976.883992941344	2310.0243223302336	144.74217978735518	26.130109197538676	4	1	12	53	7	0.1814866843613756	0.33225837588351836	0.3117946363217589	0.17446030343334257	
87100000	-9760.634022107542	-9257.06220705467	-503.57181505287105	-9257.06220705467	74.86776514372258	3.688874892241104	7.131248030176079E-4	0.41557008015788777	6.917218483408816E-4	1.0725033360405428E-7	0.451492734047281	-473.2693640790845	1887.3202634732847	845.0071145737552	95.2014202978388	10.682640229387536	9.47229155530198	15	6	50	2	4	0.19209730582330314	0.34299798155076267	0.30680730916952553	0.15809740345640408	
87200000	-9742.2673474899	-9270.448731210787	-471.8186162791128	-9270.448731210787	45.936848115791015	3.3857243154854144	8.159901351898069E-4	0.40827722947556827	8.548696658557105E-4	1.3688506954350572E-7	0.43942008658367154	-441.7832182755183	956.0811497642094	62.05315350081115	127.18395085818176	97.64926515891361	0.6314748116423093	16	18	14	24	5	0.17487034444406274	0.33757224076664144	0.30746443586444505	0.18009297892484621	
87300000	-9756.312059806005	-9268.880879214486	-487.4311805915192	-9268.880879214486	68.05389845803	4.146301747320577	7.786865899193965E-4	0.4258450566928958	7.080749307815657E-4	9.574634874231104E-8	0.4202703507484321	-456.70391648404615	1006.3383934321738	87.01154840913217	59.63623733814649	141.188675353692	11.259641691414526	16	22	7	25	7	0.1659901398213471	0.3381192896440984	0.31296497010852203	0.18292560042602785	
87400000	-9781.376211537527	-9262.155751238291	-519.2204602992352	-9262.155751238291	85.76529514184604	3.7405807147888472	5.665569319286398E-4	0.4244226000558852	6.061053949001788E-4	4.742864229751312E-8	0.36840322376307455	-486.07340113615163	2009.8664216761304	207.03237305561623	119.06990307308426	203.81809661059046	14.830520471444476	19	23	25	3	7	0.20050815219536822	0.32636845775327294	0.30135937494421394	0.1717640151071403	
87500000	-9739.271845564133	-9249.618022019997	-489.6538235441373	-9249.618022019997	60.07057539439649	3.553309313856362	8.31654120723461E-4	0.37274754772143676	8.445684560795404E-4	1.0908357533819677E-7	0.4007197111169055	-460.8779849557026	1131.5618169860618	62.56213666594546	80.38191394865048	58.00697265369146	16.299989186962378	21	21	6	22	7	0.19401812339021343	0.3360036079727478	0.3035274823070515	0.16645078632998267	
87600000	-9769.59400069124	-9254.806110315541	-514.7878903756991	-9254.806110315541	85.61988840996253	3.5686853402848	6.48448220768393E-4	0.4520915336051262	5.997957517879819E-4	7.890876280381175E-8	0.4536084611840397	-478.0430149871039	1180.1352271583849	2117.324841905121	1505.4237925800273	126.65795016635388	13.181949050634836	2	10	3	55	7	0.18851878031164976	0.33603016622952964	0.2955022357274452	0.17994881773137086	
87700000	-9773.052803930936	-9265.391961342146	-507.6608425887904	-9265.391961342146	63.55302390505539	3.738843541907085	6.930704100997466E-4	0.3062546951837655	6.90278405053342E-4	5.767499648911113E-8	0.34659382970083347	-473.25616250705764	1151.9752643011363	1077.3683709553127	947.4532012646802	118.8407031144653	20.150629878491763	12	3	1	54	7	0.18768659482858907	0.3377180083481367	0.3032524545465795	0.17134294227669022	
87800000	-9782.737045513324	-9268.47587844492	-514.2611670684029	-9268.47587844492	75.26687669641545	3.962638007287469	7.545466131151087E-4	0.3735432275876025	7.20771996266648E-4	9.382800107331655E-8	0.40558967113947525	-481.8316760918308	1725.2240316533364	209.48755885441133	119.5922424822396	178.55805493668916	18.354188611602442	14	14	38	3	8	0.1735008738870692	0.3363202844333374	0.306631277311749	0.18354756436783992	
87900000	-9777.211251945715	-9282.876017221404	-494.33523472431057	-9282.876017221404	52.32281697211243	3.6517136186635337	9.261625298146145E-4	0.3283150892536851	8.552367207497923E-4	1.1307711682194846E-7	0.3760237029400971	-464.1917411540442	1462.8069753593995	1011.8498433179795	93.92204446624254	28.940160922563653	0.0885147565688563	4	17	49	6	1	0.17692482196679277	0.3306590435113542	0.30324571581294957	0.18917041870889886	
88000000	-9783.588983873424	-9276.587180794008	-507.0018030794165	-9276.587180794008	59.29139016425415	3.8380745682370914	6.994764615827336E-4	0.434958291464666	7.204490874327175E-4	8.8686587846757E-8	0.4118476786503759	-474.21502634115154	878.8301448800588	1041.0283796290826	205.14501711863528	113.61736525237318	20.06382001161494	5	9	5	52	6	0.1820766099566605	0.3547405604964641	0.3021964399655328	0.160986389581338	
88100000	-9796.153939972653	-9282.942788754668	-513.2111512179845	-9282.942788754668	75.00245225861933	3.7437284446396384	6.010268274835631E-4	0.5011831838929486	6.47327445514067E-4	9.709856195376017E-8	0.49201125552316166	-476.8260772518203	1749.4542465726572	3987.6655637800386	147.6897196595201	91.80353048264737	35.41077629925989	8	6	48	7	8	0.18931856736823136	0.3414607011691975	0.2852446300316617	0.1839761014309049	
88200000	-9773.741362606368	-9270.362331644019	-503.379030962349	-9270.362331644019	76.77656805713957	3.5770863804589403	8.139744416921328E-4	0.38837399132806305	8.135960852044859E-4	8.906617234252136E-8	0.38583401492146363	-475.079469943127	994.5628067752913	124.31810334084776	71.20336027252304	25.0150957028176	32.107320992240325	21	8	40	1	7	0.1953415010771131	0.34264522397448816	0.2894425403469627	0.17257073460143144	
88300000	-9726.309349073881	-9256.308121574179	-470.0012274997025	-9256.308121574179	42.946773634390645	3.7839212933737665	0.0010223399083189014	0.5444120737114662	0.0010305158062503888	3.6540105486776497E-7	0.5708481664459141	-436.9469799571741	768.880298712033	886.0824373477793	70.08543487675868	139.60557682097945	11.152321952168652	17	3	37	9	11	0.1894546703752789	0.3545967961508808	0.2875439118063394	0.16840462166749623	
88400000	-9745.52244166232	-9263.202944771663	-482.3194968906568	-9263.202944771663	66.28751363992231	4.063702038884244	8.367666834439404E-4	0.4602902731887612	8.085711440262695E-4	1.8993565187996344E-7	0.5394172916708664	-452.8268118708286	850.6514974279669	32.51195047205987	129.29293639179036	9.506974476468876	9.889504046255752	21	5	38	5	8	0.1818418439670385	0.3416068858825912	0.3154648364541732	0.16108643369619233	
88500000	-9741.954846208804	-9259.810908440984	-482.14393776781986	-9259.810908440984	60.52996017299576	4.1613512953002765	8.783378455495894E-4	0.48613672155563586	8.466872484679059E-4	1.6860310036596989E-7	0.4925423390927358	-449.39310597000133	1230.8844924649848	48.644401347990474	121.09496721970888	178.49387556152377	45.018612920003655	17	22	16	3	19	0.19106030924079642	0.3408792532128166	0.28855687320578505	0.17950356434059717	
88600000	-9745.496591048048	-9251.79220059077	-493.70439045727807	-9251.79220059077	71.62679789665368	3.6170241609990437	8.485639898767E-4	0.4927578693606246	7.810919126237E-4	1.5513337342717118E-7	0.48372076393602154	-462.2833140380003	917.1776164181323	109.4831114048682	199.793549843459	127.95937356078825	12.600708560546739	22	7	10	23	15	0.18041832975548958	0.3395868869160472	0.30739098535202064	0.1726037979764379	
88700000	-9789.41480177936	-9265.5803204467	-523.8344813326603	-9265.5803204467	69.60156397279965	4.051757205768167	6.017336825018155E-4	0.44255079216501747	6.066143678750124E-4	6.231618911738537E-8	0.4320488390112751	-491.447191925976	1714.4134006314669	2197.073174269542	126.30750680641303	15.946377578184022	8.253548740924147	15	7	47	3	5	0.18183346060004518	0.3272073871025842	0.3181566724490091	0.17280247984835695	
88800000	-9801.632374295476	-9275.762777454254	-525.8695968412217	-9275.762777454254	65.5118475854293	3.5833737769287035	6.334781063978171E-4	0.33678675742945874	6.389130466133346E-4	4.6431230669039893E-8	0.3443492127707399	-493.55405291037346	1751.456443608984	488.3391108818625	254.09700398208776	111.63677547630428	4.55380869270861	13	29	4	24	7	0.18043748455805073	0.3475291300870284	0.29424640652502676	0.1777869788298895	
88900000	-9763.829218289597	-9263.648125536938	-500.18109275265806	-9263.648125536938	59.75392611795287	3.872264653219957	6.729409751404799E-4	0.38499027527875157	6.531841170149737E-4	7.390373409803607E-8	0.4099345866999071	-469.79939246646217	1300.9187996824942	115.98803452454516	110.921544374534	104.46968184879631	0.4887272934712013	20	17	1	34	5	0.1786457544888612	0.3292484453551475	0.323780020044449	0.16832578011153762	
89000000	-9785.738734373203	-9261.870628468714	-523.8681059044884	-9261.870628468714	85.99289865365412	3.748832880209072	6.360355202612483E-4	0.42180759847335625	6.180382369854434E-4	7.439049574807491E-8	0.42681540461586176	-493.98047631204736	1298.1817814570618	132.44617211195055	109.06451831123972	4.197053118096697	14.848379346999105	33	5	31	4	4	0.18928488591104284	0.3329474169499547	0.3016922363800773	0.17607546075892053	
89100000	-9746.673961650084	-9264.862258844914	-481.81170280516847	-9264.862258844914	51.86450055514361	3.9937685375226586	8.643554312136821E-4	0.42429564857651153	8.814100904815079E-4	1.1776096214189853E-7	0.3967019900171392	-445.3454897968402	176.85678241936233	1456.4507145068326	93.64525583535831	104.56228985392646	10.840755544364702	4	11	45	11	6	0.18927198923088073	0.3295009564506785	0.3105312681807112	0.1706957861377249	
89200000	-9784.28658670788	-9280.100767002446	-504.18581970543437	-9280.100767002446	62.60708070740731	3.566477715656279	6.768218334873894E-4	0.2929439231675831	6.529929300458928E-4	4.666225880985232E-8	0.3193033442123745	-471.4986089701102	1960.2511613608665	442.55953669168014	132.79708333542777	178.72974945347437	2.726889600684361	16	2	11	41	7	0.19918264347278175	0.32090354271013	0.3047275930196369	0.17518622079744672	
89300000	-9818.067577449625	-9288.256028788457	-529.8115486611674	-9288.256028788457	93.6600116585257	3.5990014658626386	5.679915022796658E-4	0.29111316614323524	5.462697106924344E-4	3.426686979537888E-8	0.3274421964080485	-496.8807251188147	1423.3676431220233	235.7105666166227	173.5362412241361	291.1003744622538	18.34089191207338	13	30	23	2	9	0.1909052492440308	0.33396654967071204	0.3063783616208662	0.16874983946438638	
89400000	-9776.988091540388	-9249.965681448164	-527.0224100922237	-9249.965681448164	72.39164551433191	3.8052646207686993	5.199379723638573E-4	0.45123701033470887	5.585971769490139E-4	7.064875043974384E-8	0.4748893020825328	-494.51011605065014	4591.33986001626	331.9112570865064	145.6939613386128	33.71911947127079	14.809674867518618	13	30	26	1	7	0.17869294172206904	0.34531054627623703	0.31427458809723224	0.16172192390445717	
89500000	-9781.81144592792	-9261.67222532374	-520.1392206041795	-9261.67222532374	60.221886102964305	3.465768305228632	7.044732608170804E-4	0.44534047693740186	7.078893092296322E-4	1.0656809085015891E-7	0.46965256816440515	-484.4803799381547	727.7328196909513	2668.493738939437	343.48527771203175	85.15614267593165	19.819200639794555	4	7	32	27	7	0.19405462313158411	0.33075124408717904	0.3098487291790971	0.16534540360213523	
89600000	-9756.78583953245	-9264.079080632717	-492.7067588997333	-9264.079080632717	60.688945243447826	3.4289382149781034	7.788608256744965E-4	0.372078322236973	8.364162451018396E-4	8.119392423121013E-8	0.35356559815133515	-462.2125803980732	1542.8076329217643	351.8567477684514	97.82972281284381	58.253006140725	26.54674887738163	18	3	40	10	6	0.18022396848484956	0.34136472488419234	0.30716916646682824	0.1712421401641255	
89700000	-9745.80257701711	-9262.61206489528	-483.1905121218289	-9262.61206489528	53.271630579522885	3.4200686574092645	8.758558098370518E-4	0.46536240531535716	8.850250947719988E-4	1.6858806546001012E-7	0.4567443135498983	-452.1318657013597	1270.326190317148	255.99850973512255	92.32236395379812	113.5394667084547	9.398334803951514	17	6	34	12	8	0.19032587561343597	0.32809405967433974	0.3034178473152818	0.1781622173969381	
89800000	-9749.39759080816	-9265.781182560604	-483.6164082475554	-9265.781182560604	48.230491870707795	3.6955602244145465	9.017553141880192E-4	0.3836587969774159	8.968582214831984E-4	9.372450941971858E-8	0.35409134014543436	-448.76592108801276	646.2622777040216	931.3499744824669	113.70336337924591	345.68812449782183	4.717654172877524	1	14	48	5	9	0.18552646550551713	0.3412785799516448	0.3011795815739148	0.17201537296891897	
89900000	-9745.762916427784	-9255.7243879057	-490.0385285220836	-9255.7243879057	67.59115283520232	3.8574304222103764	8.000696936361006E-4	0.43545352657662634	8.024561017687832E-4	1.7432711751330135E-7	0.5254268307351517	-453.740179883205	1332.7885777262416	2207.674229559488	1089.8273702019685	113.24393847477899	12.48939017325273	3	3	7	55	9	0.18583361396154438	0.3478581338206904	0.29694598239819836	0.16936226981956248	
90000000	-9828.079704548822	-9267.238508494544	-560.8411960542784	-9267.238508494544	96.03626755289571	3.975378229828056	4.1902602407653186E-4	0.38926469393257535	4.2472660104129887E-4	2.5238234851050884E-8	0.3811511801257163	-527.2244305044865	2928.4969945995063	573.1909249715567	212.79223502664928	119.62364849866944	4.985735247941613	13	26	3	31	4	0.1769068373559065	0.35426327231809623	0.2946938270756233	0.1741360632503695	
90100000	-9741.228798039561	-9268.795773263035	-472.4330247765263	-9268.795773263035	52.89105624182285	3.554377143165647	9.132260261851142E-4	0.3862262651995464	9.356022366930289E-4	1.133445380332555E-7	0.3630860776309514	-440.0611198392669	437.3416095304098	1513.0445959527412	146.887293391191	53.485673327902944	8.547830220874456	4	11	21	35	6	0.18473803549649548	0.3393017536562474	0.30049240273433714	0.17546780811292145	
90200000	-9798.120349795447	-9274.46257499573	-523.6577747997158	-9274.46257499573	65.42873593313014	3.7824558305063474	7.191150221416704E-4	0.33605953161807395	6.880790703030437E-4	5.914447270405793E-8	0.3473507071556005	-485.63321915461114	2350.5439442443812	5445.781503454094	700.2122728877013	114.77999313781767	31.667235162187207	5	2	18	44	8	0.19173503299088954	0.32451623208468544	0.31841147366249656	0.1653372612619298	
90300000	-9772.387966062974	-9264.348286849858	-508.0396792131162	-9264.348286849858	68.470635455588	4.119100192933881	7.462382807818012E-4	0.3973763434272373	7.215098498785351E-4	1.041526012011185E-7	0.4497790316575252	-473.64404061384823	1903.555304246565	1304.6126945894491	153.9939482782873	162.13363892863384	12.412986560569156	17	1	31	19	9	0.19231672583208334	0.3292940910578071	0.291048943673625	0.18734023943648584	
90400000	-9744.642263310558	-9267.351895034199	-477.29036827635974	-9267.351895034199	45.84781165235836	3.484681988847534	8.924150183446405E-4	0.401215957431431	9.093538609330253E-4	1.2603822973855494E-7	0.38381262461747956	-444.84184060770895	381.50486823848365	1013.6333315199504	236.18903492173524	128.19352464144464	1.993125492921708	3	12	3	52	7	0.18156902966231228	0.3354358425901661	0.31078786135125136	0.17220726639627154	
90500000	-9778.879712464084	-9272.85145104626	-506.0282614178251	-9272.85145104626	58.930522413344654	3.7309193101565494	8.059635666217423E-4	0.3761519665388788	7.498539602255829E-4	6.926004279879917E-8	0.34340952316608364	-475.4576446437274	1804.3504904255367	198.05607452260833	64.04072424106376	81.6380675691487	12.94708176702337	14	29	20	7	7	0.18754049844175047	0.3334896070168522	0.3123701094579771	0.16659978508342163	
90600000	-9749.514682887448	-9261.700725323042	-487.81395756440526	-9261.700725323042	61.96844031655402	3.9826380469510236	7.191489732810103E-4	0.4264225587206332	7.239603896133853E-4	1.3367527041057432E-7	0.4895684159316119	-455.3249369752836	2277.5799783028847	51.334782049430316	98.92012163251435	132.7527045508906	24.887434882811753	11	14	6	39	7	0.1824531162003919	0.3461492463105691	0.3024012972715012	0.1689963402175392	
90700000	-9784.181007468698	-9275.565655969354	-508.61535149934303	-9275.565655969354	75.985003040496	3.452982824432715	5.692198743897112E-4	0.36827575708164006	5.96361979450938E-4	4.806489117168723E-8	0.3720022667399321	-474.7662925367438	1394.014633039066	1576.5675954537498	82.55545715881169	140.08245864395028	4.7655605214365915	9	9	18	35	6	0.17812068296756012	0.3327799369179522	0.3121218436084748	0.1769775365060143	
90800000	-9768.220174123266	-9259.690317413693	-508.5298567095725	-9259.690317413693	62.532943646373695	3.8441617848593066	6.582047790249859E-4	0.5048063853064696	6.434184109196586E-4	1.0379800741593473E-7	0.5011596272702908	-473.877582564004	2352.102419120874	1040.1812766228445	100.42185182538206	156.83212461956342	7.450706806643698	11	3	18	40	5	0.18974425597458458	0.3432964823108069	0.2969727507596779	0.16998651095493206	
90900000	-9762.12083234079	-9254.746360241477	-507.3744720993131	-9254.746360241477	69.52651224729364	3.639094906097305	6.31121166293456E-4	0.3579728616698285	6.475181573146519E-4	7.165711712665126E-8	0.4165969657725859	-476.9921917880549	658.2113809164518	1787.0757849926454	94.0114827264943	9.138848129967393	4.902104018644678	2	12	56	3	4	0.19232899245094745	0.3464670811368374	0.29663226673815757	0.1645716596740591	
91000000	-9773.547689760313	-9264.875607120011	-508.67208264030177	-9264.875607120011	64.95439143463871	3.6959576013552917	6.728905288712695E-4	0.3899384249579116	7.131830395080646E-4	7.735828991310325E-8	0.3929918643042449	-474.23505514595996	2501.5370913289207	1113.5041145337846	365.4634755450546	102.68284438916302	29.37687049091337	11	6	14	38	8	0.19098520413878456	0.32204372612662113	0.31837354156099756	0.16859752817359833	
91100000	-9731.007867916278	-9256.243589251897	-474.76427866438036	-9256.243589251897	46.60292383081544	3.4577407362543586	8.944487767374541E-4	0.44892124832710345	9.258710485517139E-4	2.269953144137299E-7	0.49627903874828766	-444.5087117500941	410.91302553943535	1335.8355888856606	74.30313120312528	12.687626802899288	8.313115846327515	5	16	50	2	4	0.19099309562615838	0.3310805785152646	0.2952476049892438	0.1826787208693348	
91200000	-9757.902412602962	-9265.881129874413	-492.0212827285487	-9265.881129874413	63.479992849633916	3.5415083223254777	7.30967617618521E-4	0.3603805874035758	7.135061386646295E-4	6.648949457387844E-8	0.3598512980825952	-459.4601188392253	2174.523990073749	2683.7627036941135	111.06972128244364	14.683089016995412	11.120885077954275	11	4	55	2	5	0.1887596738042489	0.3187268364463982	0.3142431217992592	0.17827036795009532	
91300000	-9770.223894400993	-9279.90222077536	-490.32167362563246	-9279.90222077536	71.58653530756577	3.509572705995912	7.671405419823353E-4	0.30034440253888367	7.661323558230203E-4	5.839696002022029E-8	0.3138113445972552	-464.86878564566416	1226.0019781651822	114.53284636946172	11.047944156421025	8.310092427404681	12.829488758291529	16	53	4	2	2	0.1841559918089244	0.3407476338362498	0.3148167917275491	0.16027958262727834	
91400000	-9767.052645756712	-9257.895787046147	-509.1568587105654	-9257.895787046147	71.02184041915571	3.3829464474756423	7.198222747517722E-4	0.4449958596197082	7.045164700143142E-4	8.17931181914038E-8	0.4061154519195924	-479.60512753285053	1798.2500632094602	178.9563755890227	100.57294267604117	30.276547933998753	11.832727453350065	14	40	15	2	6	0.18404653348118805	0.34976038867989323	0.3081777079374276	0.1580153699014928	
91500000	-9773.418284488518	-9256.450853844968	-516.9674306435505	-9256.450853844968	72.57938007107778	3.5913326074612626	4.924174437861985E-4	0.4993170391322675	5.043942066872544E-4	8.435043752530835E-8	0.5488616635721186	-482.47365350823964	3524.8437615151506	711.372188152326	92.37823412109948	137.71343337899447	7.233770056869708	17	2	37	15	6	0.18950840812234443	0.3440133993626235	0.3069033250263185	0.1595748674887151	
91600000	-9761.114048990274	-9277.26939838779	-483.84465060248345	-9277.26939838779	50.62934841027605	3.969761859566419	7.567417120395837E-4	0.36672240402786227	7.658517487501527E-4	8.594357594194255E-8	0.381844569801399	-459.82069882019897	1339.872906733507	78.05415289000364	9.157709254037288	2.702173489078184	4.564656950540327	19	50	2	1	5	0.1804335843822346	0.3291791325998564	0.30967939051049115	0.18070789250741934	
91700000	-9720.216270975974	-9251.324144036133	-468.8921269398418	-9251.324144036133	46.00329572593234	3.662085001920954	0.0010220789631361427	0.5492710247851424	9.038463273890694E-4	2.8001946051487225E-7	0.5475769309249096	-440.8348754239389	1150.1072869867348	103.09527653738391	130.43127400663658	10.284099879238223	2.3458819249243126	15	52	3	3	4	0.1737350420667003	0.3451018293007798	0.3061137389712027	0.1750493896613186
[truncated: 1,533,193 more chars]
