# Supplementary material for: Dissemination of Mycobacterium abscessus via global transmission networks
Source: Nat Microbiol. 2021 Sep 20;6(10):1279–88. doi: 10.1038/s41564-021-00963-3 (PMC8478660; doi:10.1038/s41564-021-00963-3)
Supplement: Source Data Extended Data Fig. 8 — Ancestor data and substitution rate distributions for Extended Data Fig. 8. [file 41564_2021_963_MOESM14_ESM.zip › figureS8/DCC1_date_randomisation9.log]

#
#model:
#
#<?xml version="1.0" encoding="UTF-8" standalone="no"?><input id="posterior" spec="beast.core.util.CompoundDistribution">
#    <distribution id="prior" spec="beast.core.util.CompoundDistribution">
#        <distribution id="BayesianSkyline.t:dcc1" spec="beast.evolution.tree.coalescent.BayesianSkyline">
#            <parameter dimension="5" id="bPopSizes.t:dcc1" lower="0.0" name="popSizes" upper="380000.0">380.0</parameter>
#            <groupSizes dimension="5" id="bGroupSizes.t:dcc1" spec="beast.core.parameter.IntegerParameter">1</groupSizes>
#            <treeIntervals id="BSPTreeIntervals.t:dcc1" spec="beast.evolution.tree.coalescent.TreeIntervals">
#                <tree id="Tree.t:dcc1">
#                    <trait id="dateTrait.t:dcc1" spec="beast.evolution.tree.TraitSet" traitname="date">
#                10465_1#62_NorthAmerica_USA_2009.726027=2012.953552,
#10702_1#18_NorthAmerica_USA_2005.627397=2010.5,
#10250_1#81_Europe_UK_2011.013699=2015.150685,
#ERR3198406_Europe_UK_2007.460274=2012.357923,
#ERR3198368_Europe_Spain_2013.347945=2016.297814,
#10208_3#68_Europe_UK_2012.836066=2012.693989,
#SRR7800556_NorthAmerica_USA_2016.191257=2009.709589,
#10702_1#42_NorthAmerica_USA_2007.180822=2016.297814,
#SRR7800618_NorthAmerica_USA_2016.221311=2015.605479,
#10625_5#25_Europe_UK_2012.407104=2013.517808,
#10665_4#78_Europe_UK_2007.871233=2009.128767,
#ERR3198380_Europe_Spain_2012.021858=2013.956164,
#NQRY01_Asia_China_2014.6=2011.852055,
#NQRF01_Asia_China_2013.832877=2013.534247,
#SRR6871405_Oceania_Australia_2015.5=2007.778082,
#ERR3198409_Europe_UK_2009.128767=2005.627397,
#SRR7800626_NorthAmerica_USA_2016.259563=2012.775956,
#10702_1#53_NorthAmerica_USA_2008.005464=2008.497268,
#NQRZ01_Asia_China_2012.666667=2016.221311,
#12163_2#20_Europe_UK_2012.308743=2012.81694,
#10208_3#79_Europe_UK_2012.81694=2016.161202,
#10702_1#55_NorthAmerica_USA_2008.497268=2013.832877,
#10208_3#44_Europe_UK_2012.830601=2009.915068,
#SRR7800603_NorthAmerica_USA_2016.297814=2015.950685,
#SRR7800415_NorthAmerica_USA_2014.090411=2016.084699,
#SRR7800439_NorthAmerica_USA_2016.046448=2005.5,
#SRR7800621_NorthAmerica_USA_2016.04918=2012.740437,
#11861_7#42_Oceania_Australia_2002.5=2014.808219,
#11861_7#66_Oceania_Australia_2002.5=2013.772603,
#10250_1#13_Europe_UK_2008.508197=2016.20765,
#11893_6#11_Oceania_Australia_2013.5=2014.432877,
#10625_5#18_Europe_UK_2011.427397=2005.723288,
#SRR7800516_NorthAmerica_USA_2016.057377=2015.945205,
#ERR3198421_Europe_UK_2012.374317=2016.907104,
#SRR7800628_NorthAmerica_USA_2015.605479=2009.50137,
#11861_7#10_Oceania_Australia_2003.5=2008.005464,
#10702_1#83_NorthAmerica_USA_2011.452055=2014.068493,
#10702_1#26_NorthAmerica_USA_2006.010959=2013.958904,
#10465_1#49_NorthAmerica_USA_2005.331507=2011.339726,
#10660_1#19_NorthAmerica_USA_2012.740437=2014.120548,
#ERR3198374_Europe_Spain_2009.709589=2011.841096,
#12163_1#30_Europe_UK_2010.131507=2009.342466,
#12045_8#34_Europe_UK_2013.671233=2002.5,
#SRR7800701_NorthAmerica_USA_2016.295082=2016.437158,
#10702_1#34_NorthAmerica_USA_2006.589041=2016.128415,
#12082_5#87_Europe_UK_2013.676712=2008.781421,
#ERR3198363_Europe_Spain_2013.994521=2007.117808,
#11893_6#50_Oceania_Australia_2007.5=2009.490411,
#ERR3198403_Europe_UK_2007.449315=2016.964481,
#10625_4#54_Europe_UK_2011.20274=2015.068493,
#SRR7800715_NorthAmerica_USA_2015.654795=2014.690411,
#12045_8#35_Europe_UK_2013.517808=2016.39071,
#NQRX01_Asia_China_2015.323288=2012.836066,
#NQRR01_Asia_China_2013.936986=2011.452055,
#11861_7#47_Europe_Holland_2009.915068=2015.323288,
#SRR7800624_NorthAmerica_USA_2016.180328=2008.5,
#SRR7800405_NorthAmerica_USA_2016.907104=2012.021858,
#NQRT01_Asia_China_2015.035616=2013.676712,
#SRR7800429_NorthAmerica_USA_2016.297814=2012.677596,
#NQSB01_Asia_China_2012.598361=2007.871233,
#NQQZ01_Asia_China_2012.953552=2008.478142,
#10702_1#23_NorthAmerica_USA_2005.838356=2016.142077,
#10702_1#31_NorthAmerica_USA_2006.106849=2016.071038,
#SRR7800697_NorthAmerica_USA_2016.39071=2012.308743,
#SRR7800675_NorthAmerica_USA_2016.453552=2015.613699,
#ERR3198370_Europe_Spain_2008.830601=2016.915301,
#10660_1#4_Europe_UK_2013.027397=2012.814208,
#10465_1#66_NorthAmerica_USA_2010.591781=2015.654795,
#NQRN01_Asia_China_2013.772603=2007.835616,
#SRR6871407_Oceania_Australia_2017.043836=2012.319672,
#11861_7#13_Oceania_Australia_2010.5=2005.838356,
#10208_3#36_Europe_UK_2011.849315=2011.5,
#NQRP01_Asia_China_2013.956164=2011.158904,
#11861_7#45_Oceania_Australia_2005.5=2005.331507,
#11861_8#32_Europe_UK_2008.478142=2016.18306,
#ERR3198373_Europe_Spain_2015.309589=2013.994521,
#SRR7800476_NorthAmerica_USA_2015.994521=2008.5,
#10625_5#34_Europe_UK_2012.357923=2010.131507,
#12082_5#71_Oceania_Australia_2008.5=2016.191257,
#NQRG01_Asia_China_2013.860274=2008.043716,
#10702_1#24_NorthAmerica_USA_2005.879452=2007.180822,
#SRR7800708_NorthAmerica_USA_2015.945205=2013.632877,
#10465_1#58_NorthAmerica_USA_2008.674863=2013.671233,
#NQSA01_Asia_China_2012.677596=2016.95082,
#10208_3#83_Europe_UK_2013.027397=2011.630137,
#NQRB01_Asia_China_2014.169863=2014.090411,
#12045_8#47_Europe_UK_2013.783562=2013.936986,
#SRR7800519_NorthAmerica_USA_2016.371585=2012.415301,
#ERR3198366_Europe_Spain_2014.690411=2016.31694,
#12163_1#93_Europe_UK_2012.043716=2009.40274,
#SRR7800409_NorthAmerica_USA_2016.915301=2014.580822,
#11893_6#23_Oceania_Australia_2011.5=2015.994521,
#10208_3#77_Europe_UK_2012.874317=2014.027397,
#10660_1#27_NorthAmerica_USA_2005.838356=2012.5,
#12082_5#86_Europe_UK_2012.775956=2016.180328,
#ERR3198364_Europe_Spain_2013.350685=2016.038251,
#ERR3198382_Europe_Spain_2013.534247=2012.587432,
#11893_6#18_Oceania_Australia_2008.5=2012.590164,
#10465_1#61_NorthAmerica_USA_2009.536986=2008.5,
#11893_6#65_Europe_UK_2008.095628=2012.666667,
#10465_1#74_NorthAmerica_USA_2012.814208=2016.453552,
#SRR7800666_NorthAmerica_USA_2016.20765=2013.027397,
#10660_1#6_NorthAmerica_USA_2005.372603=2011.20274,
#SRR7800676_NorthAmerica_USA_2016.038251=2012.830601,
#SRR7800406_NorthAmerica_USA_2016.95082=2014.6,
#NQRK01_Asia_China_2012.590164=2006.010959,
#12082_5#80_Europe_UK_2013.19726=2012.814208,
#SRR7800703_NorthAmerica_USA_2016.437158=2008.748634,
#10660_1#22_Europe_UK_2012.319672=2003.5,
#10665_2#93_NorthAmerica_USA_2011.158904=2000.5,
#10702_1#60_NorthAmerica_USA_2008.789617=2006.942466,
#ERR3198365_Europe_Spain_2014.580822=2010.591781,
#10465_1#50_NorthAmerica_USA_2005.723288=2013.347945,
#10250_1#35_Europe_UK_2009.490411=2008.095628,
#SRR7800514_NorthAmerica_USA_2016.128415=2007.772603,
#SRR7800644_NorthAmerica_USA_2014.808219=2007.460274,
#10465_1#71_NorthAmerica_USA_2011.630137=2009.536986,
#SRR7800596_NorthAmerica_USA_2016.385246=2016.295082,
#10465_1#57_NorthAmerica_USA_2008.352459=2015.969863,
#SRR7800602_NorthAmerica_USA_2016.084699=2009.726027,
#10465_1#55_NorthAmerica_USA_2006.942466=2016.046448,
#NQRC01_Asia_China_2014.068493=2012.043716,
#NQRS01_Asia_China_2012.587432=2010.5,
#SRR7800655_NorthAmerica_USA_2016.31694=2008.352459,
#ERR3198381_Europe_Spain_2009.342466=2008.674863,
#10625_5#57_Europe_UK_2012.415301=2015.5,
#ERR3198439_Europe_UK_2015.969863=2005.879452,
#10208_3#31_Europe_UK_2011.841096=2013.350685,
#12163_2#53_Europe_UK_2012.814208=2011.849315,
#10702_1#28_NorthAmerica_USA_2005.912329=2005.912329,
#7396_6#52_Europe_UK_2007.835616=2014.619178,
#11861_7#79_Oceania_Australia_2010.5=2016.23224,
#SRR7800619_NorthAmerica_USA_2015.991781=2002.5,
#10702_1#95_NorthAmerica_USA_2012.693989=2016.371585,
#12163_2#83_Europe_UK_2008.781421=2016.39071,
#10665_4#36_Europe_UK_2006.084932=2011.013699,
#SRR7800668_NorthAmerica_USA_2015.613699=2015.991781,
#SRR7800551_NorthAmerica_USA_2015.950685=2013.19726,
#10208_3#39_Europe_UK_2011.852055=2016.259563,
#SRR7800593_NorthAmerica_USA_2016.319672=2016.47541,
#NQRU01_Asia_China_2015.068493=2013.027397,
#11893_6#70_Europe_UK_2008.748634=2013.783562,
#11861_7#83_Oceania_Australia_2008.5=2007.449315,
#11861_7#76_Oceania_Australia_2012.5=2013.5,
#ERR3198384_Europe_Spain_2014.120548=2006.589041,
#NQRH01_Asia_China_2013.632877=2012.874317,
#SRR7800699_NorthAmerica_USA_2016.964481=2008.789617,
#SRR7800659_NorthAmerica_USA_2015.150685=2016.489071,
#SRR7800679_NorthAmerica_USA_2016.18306=2012.5,
#ERR3198499_Europe_UK_2014.432877=2014.043836,
#SRR7800706_NorthAmerica_USA_2016.161202=2016.04918,
#10702_1#49_NorthAmerica_USA_2007.772603=2011.427397,
#NQRQ01_Asia_China_2013.958904=2006.084932,
#SRR7800700_NorthAmerica_USA_2016.47541=2015.035616,
#10625_4#64_Europe_UK_2011.339726=2012.598361,
#10660_1#52_NorthAmerica_USA_2012.128415=2013.860274,
#SRR7800479_NorthAmerica_USA_2016.39071=2006.106849,
#SRR7800526_NorthAmerica_USA_2016.071038=2014.169863,
#SRR7800480_NorthAmerica_USA_2016.23224=2012.97541,
#ERR3198437_Europe_UK_2014.027397=2005.838356,
#10702_1#54_NorthAmerica_USA_2008.043716=2008.830601,
#SRR7800672_NorthAmerica_USA_2016.489071=2016.385246,
#SRR6871393_Oceania_Australia_2014.043836=2016.057377,
#10702_1#41_NorthAmerica_USA_2007.117808=2012.374317,
#10702_1#64_NorthAmerica_USA_2009.40274=2012.128415,
#ERR3198415_Europe_UK_2009.50137=2012.407104,
#SRR7800665_NorthAmerica_USA_2016.142077=2007.5,
#7396_7#29_Europe_UK_2007.778082=2017.043836,
#NQSC01_Asia_China_2014.619178=2015.309589,
#11861_7#37_Oceania_Australia_2000.5=2016.319672,
#11893_6#3_Oceania_Australia_2012.5=2005.372603,
#NQQY01_Asia_China_2012.97541=2008.508197                
#                                    <taxa id="TaxonSet.dcc1" spec="beast.evolution.alignment.TaxonSet">
#                        </taxa>
#                    </trait>
#                    <taxonset idref="TaxonSet.dcc1"/>
#                </tree>
#            </treeIntervals>
#        </distribution>
#        <distribution id="MarkovChainedPopSizes.t:dcc1" jeffreys="true" parameter="@bPopSizes.t:dcc1" spec="beast.math.distributions.MarkovChainDistribution"/>
#        <prior id="KappaPrior.s:dcc1" name="distribution">
#            <parameter id="kappa.s:dcc1" lower="0.0" name="x">2.0</parameter>
#            <LogNormal id="LogNormalDistributionModel.0" name="distr">
#                <parameter estimate="false" id="RealParameter.1" name="M">1.0</parameter>
#                <parameter estimate="false" id="RealParameter.2" name="S">1.25</parameter>
#            </LogNormal>
#        </prior>
#        <prior id="MeanRatePrior.c:dcc1" name="distribution">
#            <parameter id="ucldMean.c:dcc1" name="x">1.5E-4</parameter>
#            <Uniform id="Uniform.4" lower="1.5E-6" name="distr" upper="0.015"/>
#        </prior>
#        <prior id="ucldStdevPrior.c:dcc1" name="distribution">
#            <parameter id="ucldStdev.c:dcc1" lower="0.0" name="x">0.1</parameter>
#            <Gamma id="Gamma.0" name="distr">
#                <parameter estimate="false" id="RealParameter.4" name="alpha">0.5396</parameter>
#                <parameter estimate="false" id="RealParameter.5" name="beta">0.3819</parameter>
#            </Gamma>
#        </prior>
#    </distribution>
#    <distribution id="likelihood" spec="beast.core.util.CompoundDistribution" useThreads="true">
#        <distribution data="@dcc1" id="treeLikelihood.dcc1" spec="beast.evolution.likelihood.ThreadedTreeLikelihood" tree="@Tree.t:dcc1">
#            <siteModel id="SiteModel.s:dcc1" spec="beast.evolution.sitemodel.SiteModel">
#                <parameter estimate="false" id="mutationRate.s:dcc1" name="mutationRate">1.0</parameter>
#                <parameter estimate="false" id="gammaShape.s:dcc1" name="shape">1.0</parameter>
#                <parameter estimate="false" id="proportionInvariant.s:dcc1" lower="0.0" name="proportionInvariant" upper="1.0">0.0</parameter>
#                <substModel id="hky.s:dcc1" kappa="@kappa.s:dcc1" spec="beast.evolution.substitutionmodel.HKY">
#                    <frequencies id="estimatedFreqs.s:dcc1" spec="beast.evolution.substitutionmodel.Frequencies">
#                        <parameter dimension="4" id="freqParameter.s:dcc1" lower="0.0" name="frequencies" upper="1.0">0.25</parameter>
#                    </frequencies>
#                </substModel>
#            </siteModel>
#            <branchRateModel clock.rate="@ucldMean.c:dcc1" id="RelaxedClock.c:dcc1" spec="beast.evolution.branchratemodel.UCRelaxedClockModel" tree="@Tree.t:dcc1">
#                <LogNormal S="@ucldStdev.c:dcc1" id="LogNormalDistributionModel.c:dcc1" meanInRealSpace="true" name="distr">
#                    <parameter estimate="false" id="RealParameter.3" lower="0.0" name="M" upper="1.0">1.0</parameter>
#                </LogNormal>
#                <rateCategories dimension="342" id="rateCategories.c:dcc1" spec="beast.core.parameter.IntegerParameter">1</rateCategories>
#            </branchRateModel>
#        </distribution>
#    </distribution>
#</input>
#
Sample	posterior	likelihood	prior	treeLikelihood	TreeHeight	kappa	ucldMean	ucldStdev	rate.mean	rate.variance	rate.coefficientOfVariation	BayesianSkyline	bPopSizes.1	bPopSizes.2	bPopSizes.3	bPopSizes.4	bPopSizes.5	bGroupSizes.1	bGroupSizes.2	bGroupSizes.3	bGroupSizes.4	bGroupSizes.5	freqParameter.1	freqParameter.2	freqParameter.3	freqParameter.4	
0	-31895.002790835904	-30204.68979964212	-1690.3129911937847	-30204.68979964212	796.466718989935	4.029160410988059	1.8881071466980138E-5	0.49796421641784994	1.7279647641245867E-5	8.952377142017264E-11	0.5144323662545838	-1642.7740077720352	57021.37992224592	14654.443320480565	16926.263188828834	142.54063918626483	82.70498555065751	44	38	44	18	27	0.19954856573148458	0.3018115973997581	0.3050957784978632	0.19354405837089594	
10000	-31911.819796370764	-30205.66519400933	-1706.1546023614367	-30205.66519400933	850.3970202344586	4.06582097108247	1.857368541931942E-5	0.5265292674232638	1.6924295121680216E-5	9.408844836100628E-11	0.5284960108034741	-1656.7848440395314	57769.047589389724	27479.987397248038	19066.137319025303	748.2406899500404	59.06241327861652	24	27	74	10	36	0.19954856573148458	0.3018115973997581	0.3050957784978632	0.19354405837089594	
20000	-31905.57144430003	-30195.352393624835	-1710.2190506751924	-30195.352393624835	821.4562370275075	4.06582097108247	1.8094784433695453E-5	0.5048326446671301	1.711253817055831E-5	7.924484643150267E-11	0.5021349929724614	-1661.5921825186624	47442.36177861094	29236.851940250905	19070.955768762393	396.7070652719778	118.14119442222888	29	14	81	20	27	0.19008686813770492	0.3102853201442969	0.3050957784978632	0.19453203322013682	
30000	-31906.452015722305	-30191.669320439854	-1714.7826952824507	-30191.669320439854	891.7712932662469	4.3454232144209985	1.7991697106305404E-5	0.5287686436172339	1.6618868721447004E-5	8.488003442925994E-11	0.5317507970782891	-1665.7286321952924	47357.02707170711	39102.881831075276	13792.6397987949	666.0482519063847	91.42874712035909	26	26	74	7	38	0.20063309233034607	0.30501642156603725	0.2998184528834817	0.19453203322013682	
40000	-31920.47802708774	-30186.066419157825	-1734.411607929918	-30186.066419157825	847.4544277607005	4.248868368559611	1.7560551575336577E-5	0.528946294462513	1.6268573393736684E-5	8.906197849254267E-11	0.5505503165601903	-1685.0563824700523	64758.21968034341	28491.221914494567	14454.291440260504	812.811376116324	109.55463770516975	35	62	32	6	36	0.20063309233034607	0.2977647417362878	0.31136876571850475	0.1902334002148632	
50000	-31764.722199236174	-30170.126769388986	-1594.5954298471895	-30170.126769388986	464.82228744022	4.200661311836201	3.328996821530302E-5	0.5310707851867731	3.131387758587612E-5	2.569861332318518E-10	0.49244321071140096	-1549.4675012990886	32482.526215964754	8936.35535723417	7876.179791945851	213.46751123453942	46.57846294450519	35	48	44	7	37	0.20063309233034607	0.2977647417362878	0.31136876571850475	0.1902334002148632	
60000	-31786.06804220705	-30170.11046771521	-1615.957574491842	-30170.11046771521	510.22435085510267	4.200661311836201	3.1251622299652384E-5	0.5710227716628888	2.9395490528827934E-5	2.533983835666611E-10	0.5361213198070943	-1570.5130015180093	22620.360089563736	8929.685442716387	8410.490074725902	423.82409187553264	70.51662034604374	41	52	33	6	39	0.20063309233034607	0.2922550669870987	0.31136876571850475	0.19574307496405233	
70000	-31858.965055569653	-30211.17148491216	-1647.793570657494	-30211.17148491216	722.4123387810578	4.12928126047347	2.3121027773099017E-5	0.5613110825886997	2.1264029651725992E-5	1.3360090654826981E-10	0.5219912306082007	-1600.306198536021	36828.797388468396	10570.321374352905	15941.16206451748	353.43132722896064	82.2530098453372	39	38	48	10	36	0.20168693276610147	0.2969156411149809	0.31136876571850475	0.1900286604004147	
80000	-31821.50824828139	-30187.16520552322	-1634.3430427581711	-30187.16520552322	579.917809147941	4.12928126047347	2.7066031037393655E-5	0.6034787329736079	2.5758978078416113E-5	1.887483395275135E-10	0.525141273950707	-1587.4139066064452	30600.00554013907	14376.006961379275	11131.340201939707	485.1991914976449	80.36932512037906	42	2	80	12	35	0.19861645643186554	0.2969156411149809	0.3144392420527407	0.1900286604004147	
90000	-31707.713181377745	-30188.40142365884	-1519.3117577189023	-30188.40142365884	315.7673399972949	4.12928126047347	4.5098033788370824E-5	0.5500235691464119	4.436804896136807E-5	4.857028964163187E-10	0.4839950242204324	-1476.178755161953	15091.871665690407	5605.059924662459	6557.383811839817	184.60797365478982	22.42949302976904	44	13	67	12	35	0.19460897060910015	0.3095967830126002	0.3033898111718189	0.19240443520648262	
100000	-31696.355633285068	-30196.071811508486	-1500.2838217765827	-30196.071811508486	305.35937386613887	4.12928126047347	5.1962145753576995E-5	0.6555053209395715	4.843699306689838E-5	1.0968622626262925E-9	0.6590107952530173	-1456.2471402096237	4501.132797796267	16187.46195839655	5895.951481213374	112.57024632772028	24.550626289682835	1	30	94	10	36	0.19460897060910015	0.30470997454850085	0.3020837215996105	0.19859733324279036	
110000	-31700.330157114844	-30199.440246169834	-1500.8899109450117	-30199.440246169834	295.0500331482222	3.8987210997075925	5.334661590535642E-5	0.5816208661706319	5.0950110621206096E-5	7.273441753263529E-10	0.507960196285033	-1457.8204643608494	12873.116496305354	14268.066677867697	6750.385132660385	60.33040296828335	28.55859724657661	3	49	73	15	31	0.19460897060910015	0.30503549963544196	0.3017581965126694	0.19859733324279036	
120000	-31708.953190083077	-30193.07244284217	-1515.8807472409078	-30193.07244284217	316.8489832843376	3.8987210997075925	5.038164189047407E-5	0.539677581031422	4.900530972180588E-5	6.546784120920002E-10	0.5239919504537628	-1473.8770868238882	15368.725811451162	7204.617099842042	5007.281030771952	69.76740075362011	31.175184988014514	28	44	54	13	32	0.20036882112201684	0.30503549963544196	0.30043209505889834	0.19416358418364474	
130000	-31672.022704375126	-30182.079261328672	-1489.9434430464528	-30182.079261328672	226.46032353979874	4.027383400041819	6.012768005970589E-5	0.6140020937316926	5.9111715093822105E-5	9.844819223890924E-10	0.5413039672176312	-1446.9690115860622	19948.90183017856	8744.005668935157	4784.043742817339	75.98718616135471	41.3810507098073	22	39	66	6	38	0.19411863182380237	0.3092642020684061	0.30043209505889834	0.19618507104889504	
140000	-31680.229284632722	-30218.73014634235	-1461.4991382903722	-30218.73014634235	239.8154082115049	4.084645013437055	6.639052333528494E-5	0.5660248312155222	6.45794252524001E-5	1.0404589914162813E-9	0.5039112978624755	-1420.2727707631852	18978.81601088659	6614.290355646852	2925.420913923745	47.47588093222615	22.655312548603025	14	55	57	20	25	0.19887090502436752	0.3092642020684061	0.30043209505889834	0.1914327978483299	
150000	-31645.829046779785	-30199.59574899359	-1446.2332977861959	-30199.59574899359	195.29739902257728	4.084645013437055	7.696726744005705E-5	0.5446176920186792	7.478154946579098E-5	1.6715685777940989E-9	0.5388467996080988	-1400.5851740067633	11924.012856260248	6323.432333129154	3267.7997634308763	3879.5196162481584	23.606421325879733	25	43	59	1	43	0.19790770745751657	0.3109065516162588	0.2997529430778966	0.1914327978483299	
160000	-31641.216324929508	-30209.726749448673	-1431.4895754808351	-30209.726749448673	190.48399619237372	4.219107781943679	7.946574197421494E-5	0.4935631483076912	7.731080916464679E-5	1.4390719771635363E-9	0.47860373818243357	-1391.5199476884309	14520.29150962894	4531.923722263413	2211.5247522087047	54.12834701044554	25.808954644534193	23	56	49	1	42	0.1951853697822198	0.3109065516162588	0.2997529430778966	0.19415513552362668	
170000	-31729.01879268701	-30216.989060657317	-1512.029732029693	-30216.989060657317	287.5838626172986	4.073712482175846	5.5058811039378344E-5	0.5472062896205455	5.234981231664483E-5	7.738663178105409E-10	0.5275304529924839	-1468.9647222968374	28553.2747317746	5909.368913270179	4950.414333811576	63.166449607339494	39.02765104646516	24	44	59	10	34	0.1951853697822198	0.3029260038321673	0.3077334908619882	0.19415513552362668	
180000	-31685.38826867747	-30197.279221388722	-1488.1090472887497	-30197.279221388722	259.62214162792924	3.8356519071170974	6.119919055330464E-5	0.537099955737675	5.773963004733338E-5	9.652513974158685E-10	0.521517031549072	-1446.7771241050368	19500.34779408056	5530.07113403792	2574.483368600442	105.61697196346356	24.348902724328905	28	90	11	4	38	0.2017093502470783	0.29753516601452673	0.3077334908619882	0.19302199287640867	
190000	-31706.501132923036	-30223.04817676191	-1483.4529561611255	-30223.04817676191	288.51404518819226	3.8356519071170974	6.324840432009867E-5	0.4672019627005159	5.858560414218282E-5	7.39420200248271E-10	0.45260147573606924	-1442.5266830612547	17278.97044076544	5264.138592791769	2953.0020488801624	75.66091362031639	34.69583384255722	30	88	11	6	36	0.20562085959754148	0.2892627445422663	0.3121115451885845	0.1930048506716097	
200000	-31665.875577635026	-30199.229587941394	-1466.6459896936312	-30199.229587941394	219.24762996173772	4.2109488407182525	6.50115104766744E-5	0.5289484843402918	6.192784978117401E-5	1.072039286789108E-9	0.5146567545163278	-1428.5308255385617	13558.975824846866	5735.758428518976	103.03988292146578	105.64672077510988	16.647812104328956	17	109	1	6	38	0.20279656570488663	0.2892627445422663	0.3121115451885845	0.19582914456426453	
210000	-31668.49299163896	-30188.254981709146	-1480.2380099298136	-30188.254981709146	266.80787810926694	4.2109488407182525	6.530860986411175E-5	0.557945406872223	5.8651864078173594E-5	1.099968027464358E-9	0.5433018935250631	-1438.9860593085496	19549.45671074675	6882.838249252261	2140.797213042016	74.55707305398522	27.051497064413006	18	95	13	13	32	0.20279656570488663	0.2995140710527112	0.29830220548975184	0.19938715775265228	
220000	-31653.103575401674	-30190.503544531522	-1462.6000308701525	-30190.503544531522	213.9493214847843	4.182551795872091	7.348763837203302E-5	0.5489780450432362	6.861736448549693E-5	1.3827843522839387E-9	0.5263892018097103	-1420.6993102656936	16699.73785088734	5354.813418085857	4771.521183859793	67.24133590076453	26.30743827836208	22	80	24	14	31	0.20279656570488663	0.2995140710527112	0.29793586921753423	0.1997534940248699	
230000	-31625.39418665622	-30193.101416142283	-1432.2927705139373	-30193.101416142283	198.8566000886517	4.182551795872091	8.343785916978535E-5	0.6405397325193096	7.581621058892441E-5	2.3552074348215288E-9	0.6024904736696997	-1390.6882264313062	16585.89443965108	4489.181555831274	4200.471986656016	50.66007746644467	19.875033900559043	16	105	5	17	28	0.20279656570488663	0.30152100199736726	0.2959289382728782	0.1997534940248699	
240000	-31684.817861523534	-30218.33160872271	-1466.4862528008234	-30218.33160872271	195.6588816517762	4.04895460467006	7.682811376339705E-5	0.54766645445174	6.924073959064874E-5	1.5380331566557124E-9	0.5369273045817637	-1425.4142184933191	10416.73589430828	5676.621583354695	3507.268767434075	110.89131917915321	36.89713566261912	44	69	13	1	44	0.20279656570488663	0.30152100199736726	0.3036534560206788	0.1920289762770693	
250000	-31680.614068621417	-30212.861230096554	-1467.7528385248634	-30212.861230096554	200.71709841086275	4.04895460467006	7.071087138534088E-5	0.5329437223083153	6.615598471717536E-5	1.2626960351009022E-9	0.5126327524932177	-1425.4166785954278	12379.342931543088	3957.261738329195	2640.859581379742	693.1596776608362	41.228550442444806	33	89	3	2	44	0.20279656570488663	0.30750429289911985	0.29457610796915706	0.1951230334268384	
260000	-31642.146520418482	-30189.770109640172	-1452.3764107783088	-30189.770109640172	199.84933024967086	4.04895460467006	8.071503764752095E-5	0.49896498604987	7.45905308637286E-5	1.7304320085571425E-9	0.532675024491797	-1406.9102359297926	10091.218761102928	3160.825948772881	4754.605429170572	4406.278710141332	44.07580535714879	32	65	11	18	45	0.20279656570488663	0.3046107129552707	0.29457610796915706	0.19801661337068757	
270000	-31653.480718407412	-30202.186464535913	-1451.2942538715001	-30202.186464535913	189.44669486774995	3.873357468488144	7.758825686900795E-5	0.46635223266338377	7.424176885477909E-5	1.509343116677812E-9	0.49965665604688597	-1406.1495880209688	16959.804838766348	4900.634256245859	3129.224732868398	3053.8371469097	27.14006213294438	38	75	10	3	45	0.20279656570488663	0.3040628627561825	0.2979006541402679	0.19523991739866497	
280000	-31658.185112466042	-30213.72923416626	-1444.4558782997794	-30213.72923416626	187.4605300057851	3.9675970073485067	7.888548884608087E-5	0.4887391300568701	7.523214240485222E-5	1.663819353030863E-9	0.5235046261774506	-1399.511436158177	9273.5269429844	5318.618341168522	3908.861187092104	3796.541355598449	29.671679360640333	36	45	18	27	45	0.20202708206037026	0.29442590400783447	0.29971932359143655	0.20382769034036075	
290000	-31689.415486601592	-30190.840844593033	-1498.5746420085586	-30190.840844593033	283.5508791955199	4.1666366635753125	5.860233728875888E-5	0.466893555635812	5.6852619784739065E-5	8.894177613435679E-10	0.5085296966737324	-1454.6862116123089	16563.237903553454	5442.270272784908	3286.463425193876	1257.0496810533036	36.471502901169394	31	80	14	1	45	0.2018630169930067	0.28814519133619293	0.30616410133044164	0.20382769034036075	
300000	-31626.349672482378	-30192.617008820613	-1433.7326636617668	-30192.617008820613	195.37603095449649	4.134700150660862	8.475967519981298E-5	0.4634034403167286	8.270640075541556E-5	1.7922413551882183E-9	0.49204794035198823	-1395.7638622180095	13378.866607252097	4229.772517047775	767.2447678282643	31.01462417953513	23.09430094158519	27	98	2	23	21	0.20157343713553597	0.28814519133619293	0.3088275852058814	0.20145378632239178	
310000	-31656.328798596074	-30216.886883601423	-1439.4419149946518	-30216.886883601423	210.14466106814467	4.415761413709654	7.541799903917105E-5	0.5048271655132933	7.644775553224847E-5	1.6063841285199842E-9	0.5100942309656891	-1399.5028453834968	9883.369951681614	2956.184497576759	3242.10403863819	20.007117790439214	31.596640438354914	34	61	32	34	10	0.1981575624458432	0.3012880600866121	0.3088275852058814	0.1917267922616654	
320000	-31595.357675645413	-30186.135379109182	-1409.222296536229	-30186.135379109182	189.9956227832969	4.326645756186098	8.520905967589011E-5	0.545737021068907	8.481545332832184E-5	2.305850236742407E-9	0.5553051942554095	-1370.1171703603231	8640.605008504093	3802.7375825187382	2531.3648417922714	13.553807590155712	21.3284408401419	29	92	6	22	22	0.1981575624458432	0.2998679360492525	0.30277050757418555	0.19920399393072075	
330000	-31671.492224623984	-30191.846046973315	-1479.6461776506703	-30191.846046973315	295.78586315698675	3.9388335631682514	6.190220430772695E-5	0.5423875099120097	6.094584081030304E-5	1.1711384129103116E-9	0.5565909776153874	-1438.1893940889186	13504.10290351436	4970.341607444391	3164.1467800770693	14.383543023226494	39.04348926858722	36	69	23	14	29	0.1981575624458432	0.2998679360492525	0.3024519608659686	0.1995225406389377	
340000	-31669.164387836692	-30180.67781342264	-1488.48657441405	-30180.67781342264	302.2281049895004	4.148728721593979	5.589382791266375E-5	0.5725961642298467	5.7483799370424595E-5	9.554573638050738E-10	0.5322045373837125	-1446.046047254566	14764.027515946425	5559.0825724790675	2664.0339348284906	410.4732614646446	24.174837671721125	31	86	11	1	42	0.19257714815550447	0.2990243975125055	0.3080323751563073	0.20036607917568475	
350000	-31692.257466993837	-30211.500869699823	-1480.7565972940151	-30211.500869699823	266.43631364542983	4.2321247918653535	6.63157301506101E-5	0.5127215648377164	6.34517597385143E-5	9.91406804986706E-10	0.4962634240359037	-1440.963747136724	10101.038840585186	5087.391451143194	3383.040631889925	17.404827903446115	20.86652557469541	28	87	16	10	30	0.1921229480643671	0.2978756654545217	0.3166287675572879	0.1933726189238253	
360000	-31694.99184450043	-30186.257638513027	-1508.7342059874009	-30186.257638513027	284.08984553867293	4.00829933855528	5.901123566844798E-5	0.5234934199049502	5.6242829484451166E-5	9.091909433501702E-10	0.5241862506545845	-1469.468288467028	21145.516106114625	4914.65645622083	775.9724560861919	44.27531968446021	23.24806304369218	31	97	3	38	2	0.19377486220796394	0.3062866400912427	0.3005262293563081	0.1994122683444873	
370000	-31769.061584722967	-30183.27978804752	-1585.7817966754467	-30183.27978804752	425.0646810399182	4.131551836565882	3.969195918124519E-5	0.5386394691912421	3.604135219304397E-5	3.675394661567951E-10	0.525886751339817	-1544.6679054858191	18866.413639062597	7652.668287081644	1050.8389461589393	94.11754101205685	77.64042416887216	35	92	5	25	14	0.19301886439063293	0.300418958032787	0.31195874897931325	0.19460342859726892	
380000	-31759.801818164084	-30206.481196308803	-1553.3206218552803	-30206.481196308803	330.27927059796156	3.996566299051773	4.459096311630541E-5	0.52572592220763	4.22795068799124E-5	5.278606749528305E-10	0.53354648361252	-1510.9525039960552	19234.78551793126	8406.4038749305	3351.0851438324325	42.143928116855456	61.585127041148866	35	89	7	15	25	0.19301886439063293	0.300418958032787	0.31195874897931325	0.19460342859726892	
390000	-31818.744120988304	-30188.760828363596	-1629.983292624709	-30188.760828363596	617.5017061468786	4.526196067606417	2.6718483925206013E-5	0.5007308717130446	2.534029096931242E-5	1.5098823995529462E-10	0.4964972774748883	-1588.4551684484295	36083.61228145004	9701.921795008522	44.32236300394899	109.06045562902844	69.4115075474793	31	99	9	4	28	0.19497101669840827	0.3051719485435718	0.3052536061607531	0.19460342859726892	
400000	-31860.667745728737	-30190.338736995058	-1670.3290087336793	-30190.338736995058	806.3392652103871	3.9608273377114247	2.0771707897211883E-5	0.5161073131892069	1.963376415907408E-5	1.0043406297671926E-10	0.5054405318071772	-1628.4714912993727	48046.940731419505	12314.45689742643	175.6709442159239	49.199525633615636	92.20592858450054	28	102	10	1	30	0.19497101669840827	0.2931499050959577	0.31727564960836724	0.19460342859726892	
410000	-31778.398099982907	-30189.304770518673	-1589.0933294642348	-30189.304770518673	440.0446409945957	4.267344108617835	3.7177577060216086E-5	0.4837544289099835	3.524812644034184E-5	2.920896634792083E-10	0.4834516755048892	-1549.7554558595511	28063.642942834824	7474.465785586678	35.40324072684491	54.879407111398216	64.28570933468157	31	99	2	7	32	0.19685031731581198	0.29127060447855396	0.3056696074526014	0.20620947075303475	
420000	-31850.33831795901	-30188.63708686505	-1661.7012310939626	-30188.63708686505	633.1730138043711	3.940941069221209	2.4537490694511058E-5	0.5078483857458104	2.31340757480858E-5	1.484939306936264E-10	0.5280357040821481	-1619.2773087785451	47352.40483509833	10406.431041826729	220.33665060964495	220.94460129825953	55.60118715478363	34	96	1	15	25	0.19685031731581198	0.2915742807775112	0.3060148039741938	0.20556059793248518	
430000	-31808.083526071445	-30204.055783741995	-1604.0277423294513	-30204.055783741995	418.67020751567327	4.245629188225102	3.466904485232829E-5	0.46699612521724937	3.3513223855520854E-5	2.7349562530673004E-10	0.4899887419660518	-1560.7280319845945	25020.33268790659	8285.669453059953	6459.73963670258	88.46853252507444	30.00168005452034	33	76	22	38	2	0.19491885753553514	0.3104478776390847	0.30505254397440523	0.189580720850977	
440000	-31914.131399153957	-30197.305987821506	-1716.825411332452	-30197.305987821506	722.1981387881248	4.151577173501952	1.9223602643502404E-5	0.4927666093524549	1.8154577208809313E-5	1.0190058809078687E-10	0.5274991827412944	-1670.5056616301413	32975.55201246074	23536.459526879647	11687.881039996291	128.63865729193012	81.71347817806017	36	51	45	32	7	0.19491885753553514	0.3104478776390847	0.3081855845990939	0.1864476802262883	
450000	-31878.17350637397	-30189.83938943508	-1688.3341169388868	-30189.83938943508	635.3489370717509	4.139230408614628	2.2432400022020443E-5	0.4930575790412013	2.1176580911245873E-5	1.159649360670487E-10	0.49421458364644566	-1642.8274475114858	40389.30217418729	15272.635723857074	7792.799667345814	137.61769237184205	69.49186641024639	50	39	44	26	12	0.19107384599796465	0.30392017214928196	0.30914780022293153	0.19585818162982396	
460000	-31895.992551038868	-30209.56209388662	-1686.4304571522464	-30209.56209388662	657.8519985645727	4.294995335371416	2.4487247273127255E-5	0.4658541765708166	2.2736125021748204E-5	1.4363109426805876E-10	0.5023749582126273	-1640.8917529643168	37470.09015408131	14356.85667607503	9312.510452915101	121.20732056050349	73.81069969419548	36	47	50	26	12	0.18910976255394596	0.30392017214928196	0.31319858161044895	0.1937714836863252	
470000	-31915.968522398936	-30202.08627932178	-1713.882243077157	-30202.08627932178	778.5114612229337	4.314547451227142	1.8299636372795773E-5	0.4619908715300593	1.7714303509899955E-5	7.109683245346925E-11	0.46815098988343945	-1669.0180872173794	46900.62776378255	15703.823136820236	2424.0708418803506	98.69521443086897	145.0935495456412	48	79	5	38	1	0.1945551526394822	0.29740809395992546	0.3076303446008135	0.20040640879978094	
480000	-31908.67264239272	-30215.639255383358	-1693.0333870093652	-30215.639255383358	714.6734167429646	4.117872004738448	2.0690918719792147E-5	0.43480108312230314	2.0187822921318008E-5	8.762418395046578E-11	0.45597615021906374	-1649.0861012243363	35484.1605742767	13568.423547889937	3448.184984575393	141.91625955936027	78.45279757215654	50	75	7	25	14	0.19682841532117587	0.29740809395992546	0.3076303446008135	0.19813314611808727	
490000	-31843.517032774103	-30197.68791107348	-1645.8291217006215	-30197.68791107348	606.4433857529995	3.9679005136854424	2.6269399944617818E-5	0.4272902489682731	2.6116674224300375E-5	1.589641754834941E-10	0.4696793981280598	-1602.5765433960958	31592.674013991862	9383.094200299309	3279.2203341693785	125.18076641142747	87.90236739514229	49	75	6	11	30	0.19707078010247672	0.29740809395992546	0.3076303446008135	0.19789078133678642	
500000	-31905.996883192845	-30206.5827026501	-1699.4141805427446	-30206.5827026501	823.0678076410254	3.9535305157423126	1.9143274007962742E-5	0.541450813582471	1.7815655084657673E-5	1.061470623843937E-10	0.5552879135188654	-1655.5371009990704	38611.50194171686	13583.033922721976	2057.133229425479	203.72047101555003	43.553943078565965	58	70	7	10	26	0.19980291547152385	0.2964937681571758	0.3076303446008135	0.19607297177048888	
510000	-31867.003240628695	-30231.673906653912	-1635.329333974782	-30231.673906653912	596.3053358541617	4.0621337481589155	2.7447035175507367E-5	0.44580168599566095	2.6385424463573196E-5	1.3947126297810238E-10	0.43216935247317084	-1592.734352122246	32172.20682095348	11070.052938583805	989.7664513387487	96.05559635521759	130.86869608553667	46	79	6	18	22	0.20221561342051933	0.2964937681571758	0.3015159953947346	0.1997746230275723	
520000	-31914.80390753323	-30195.845217163915	-1718.9586903693148	-30195.845217163915	939.7016574158358	4.251979435030373	1.6139980405645684E-5	0.4585651711567847	1.554916954710648E-5	5.865782224660945E-11	0.4806392010444718	-1673.5046116806088	65504.69045718634	15665.650028846036	1436.0930352467246	135.6846737808195	235.46377618267823	43	83	5	33	7	0.20221561342051933	0.2964937681571758	0.3015159953947346	0.1997746230275723	
530000	-31919.63019784833	-30208.06905905689	-1711.5611387914437	-30208.06905905689	901.7583482783288	4.27306600494618	1.6998525921560434E-5	0.4689166696213452	1.608376840670999E-5	7.000769469925193E-11	0.5105291329179389	-1666.6089328136807	54336.15864433233	18894.487951783885	2205.9841893819826	108.84695671701044	117.42781385523652	35	88	7	22	19	0.20221561342051933	0.29786045853356047	0.3015159953947346	0.19840793265118764	
540000	-31884.14402905876	-30195.577626262293	-1688.5664027964651	-30195.577626262293	831.1752487485396	4.083260031599301	1.7631504947733892E-5	0.4600506891742984	1.673570792983346E-5	7.443895582653347E-11	0.5110810572710275	-1643.990046089149	60389.0159611019	14150.629514462626	2867.5119430621667	96.82228278916779	74.42576850734119	44	79	5	22	21	0.19899272787792166	0.3066483632750053	0.2959509761958875	0.19840793265118764	
550000	-31829.96389196793	-30168.83915339127	-1661.1247385766635	-30168.83915339127	787.7496586363648	4.083260031599301	1.8166753750348827E-5	0.5596178560157858	1.7142509597371116E-5	9.912859789575787E-11	0.562417751972604	-1618.4987558754196	58048.73658049711	14071.260668005187	283.3429871505597	57.382503872321244	80.0726430927371	38	86	1	12	34	0.19218304332939268	0.3066483632750053	0.3027606607444165	0.19840793265118764	
560000	-31816.918484225727	-30198.490449293015	-1618.4280349327128	-30198.490449293015	599.9209280750027	4.2741706733573865	2.476396020774561E-5	0.5272139709977873	2.361287384310331E-5	1.7437647395788864E-10	0.5379562479466556	-1576.997763865433	47726.17577841436	10666.172714988134	91.2737636841663	35.54155552209575	84.51326817222078	36	90	18	13	14	0.19382064449252026	0.30501076211187766	0.3027606607444165	0.19840793265118764	
570000	-31773.062946349855	-30187.910212271192	-1585.1527340786618	-30187.910212271192	484.68818455912594	4.176760883470985	3.187778043963435E-5	0.5560793905631447	3.0729200397295854E-5	3.3753738409800146E-10	0.5827483463257508	-1544.969611932457	37745.49327008672	7049.367161654239	80.78658710508462	75.81829397775604	60.09812733543699	38	88	12	16	17	0.19382064449252026	0.30501076211187766	0.3027606607444165	0.19840793265118764	
580000	-31646.12670042572	-30191.306162136803	-1454.820538288917	-30191.306162136803	223.2142424850194	4.176760883470985	6.781799394715032E-5	0.5513555746300239	6.637485465446924E-5	1.5794269803839381E-9	0.5872674218226268	-1418.0779857734453	12069.534877649323	3829.2182682504586	144.2095367113324	33.038294745137	35.11780825061852	46	80	2	23	20	0.1950435853260077	0.2981448500646012	0.3084036319582055	0.19840793265118764	
590000	-31627.81129130133	-30184.80917217135	-1443.0021191299795	-30184.80917217135	200.28038482582903	4.084421468396148	6.957671021757663E-5	0.5131416786476632	6.69849013504926E-5	1.4147544897070468E-9	0.5437729382040757	-1405.551869465896	15285.162014008049	4048.527912774374	133.30788398490742	79.55948472153794	23.3277722960575	37	88	2	8	36	0.19324447935794806	0.2981448500646012	0.30856163976860534	0.20004903080884745	
600000	-31653.319759796927	-30174.6201944798	-1478.699565317127	-30174.6201944798	254.9310922770787	4.084421468396148	6.134042836970858E-5	0.5949650019933059	5.729507118326147E-5	1.3579468863899903E-9	0.6153488814273322	-1438.8885477188337	13133.489574708146	5390.394896273507	1190.9835615249135	94.39258117032388	20.003606670855756	47	76	2	14	32	0.20423133086198686	0.28715799856056234	0.30856163976860534	0.20004903080884745	
610000	-31724.199267343844	-30190.308141719528	-1533.8911256243136	-30190.308141719528	436.1205141237788	3.9727341723037575	4.121439954742927E-5	0.5324675740171066	3.853399334842876E-5	4.487034374737368E-10	0.5294554692219705	-1494.9738335980055	21588.50061352758	5484.134404017135	278.80136347414356	70.7584782486363	31.742662100527426	36	88	9	7	31	0.20423133086198686	0.3039450677831718	0.29177457054599587	0.20004903080884745	
620000	-31710.920480609224	-30189.115494079306	-1521.80498652992	-30189.115494079306	290.3618078777546	4.254069716091017	5.1921132268798886E-5	0.5658105430133797	4.7806846086444087E-5	7.947160582529649E-10	0.5570375264324026	-1480.3723104066282	19727.98660440887	9160.349552643072	586.7431798984555	226.47100188972516	37.65504809952998	32	93	2	4	40	0.20050268247329386	0.3013316383386524	0.29811664837920826	0.20004903080884745	
630000	-31756.455991458297	-30185.16644354878	-1571.2895479095162	-30185.16644354878	385.91894960494596	4.254069716091017	3.612316186888386E-5	0.5941374707604511	3.364975149001404E-5	3.77272847327909E-10	0.542959347329411	-1528.7023382019206	16711.70731207346	8371.465249037568	4609.902974915709	80.71533205194288	37.25956586605905	41	73	13	4	40	0.20050268247329386	0.3013316383386524	0.29811664837920826	0.20004903080884745	
640000	-31782.846863333507	-30198.739854814277	-1584.107008519231	-30198.739854814277	455.78181186642126	3.8410809035795306	3.5940780740014195E-5	0.5734444518130789	3.2623519125942336E-5	4.040287496743849E-10	0.5717930225731822	-1540.0026052260043	19580.221283018876	8585.376704981956	3926.8920047913666	561.9646021901906	47.94090934570888	41	81	3	4	42	0.20050268247329386	0.29738521694203907	0.3009606198073231	0.20115148077734596	
650000	-31735.29161958272	-30198.220021131612	-1537.0715984511062	-30198.220021131612	366.113327439643	3.8568816098338106	4.5947933602470735E-5	0.47424233788072395	4.281042466457499E-5	3.5893581232416463E-10	0.4300874700623265	-1490.4697644517578	18927.342920557734	5751.950881679735	8429.646011766781	2701.8975306201846	21.94714035283046	39	80	2	7	43	0.1956020264866683	0.2921103319953327	0.3085905052576047	0.20369713626039632	
660000	-31872.228181079754	-30229.531282359345	-1642.6968987204095	-30229.531282359345	610.5442373782383	4.2649582898683205	2.5394569271481023E-5	0.5034387127695363	2.3941697058634873E-5	1.8470724837439452E-10	0.5403186240638902	-1594.838812562661	33718.286286762785	11780.43443733335	8766.058693009518	2274.5259812440354	73.58707275408135	44	66	15	3	43	0.19765850958442877	0.2873697869537669	0.31918274425159954	0.19578895921020673	
670000	-31738.10653188744	-30166.14645366199	-1571.9600782254477	-30166.14645366199	428.2192628950078	4.2649582898683205	3.637799627988933E-5	0.5461316663728231	3.416753098118389E-5	3.716737825412048E-10	0.530480454291639	-1527.3880357087057	16735.690072556088	9504.935067825973	776.4162732570412	1395.374940105631	43.76733481101948	37	84	5	3	42	0.19765850958442877	0.29281395737991134	0.30957608482977783	0.199951448205884	
680000	-31844.10035876699	-30204.53397722413	-1639.5663815428593	-30204.53397722413	514.1443398959799	4.0087906951484005	2.7596738059427635E-5	0.5549682190144514	2.5690215985957075E-5	2.2573161094807323E-10	0.5472367073533697	-1593.3130206148423	22078.622916136716	14266.42835989563	1856.5922557091196	2126.1975729939336	69.79922552949493	33	88	7	1	42	0.20547795926215237	0.3117216231342519	0.2906684190754373	0.1921319985281604	
690000	-31795.883250462222	-30192.357822548714	-1603.525427913509	-30192.357822548714	475.1796903093471	3.9802602221358265	3.1951919357116626E-5	0.5037678516950587	3.0060365040896152E-5	2.145690158580296E-10	0.4678781478064045	-1560.1899249375183	19068.56252877049	10911.77538388971	3738.391696361247	272.3952958980854	41.52501839183035	39	83	3	8	38	0.20547795926215237	0.2875728450454685	0.3148171971642207	0.1921319985281604	
700000	-31799.18756278004	-30199.389842756915	-1599.7977200231244	-30199.389842756915	455.6659666103897	3.9802602221358265	3.202321930977019E-5	0.5030406704699998	3.074893415993076E-5	2.416246603744898E-10	0.48447469224170636	-1557.7805376601873	26143.99180108615	10427.198662540144	1256.6452506061573	121.20159282680106	63.372988230583694	31	91	7	13	29	0.2053503406744846	0.29591225197593823	0.30472579727823423	0.1940116100713448	
710000	-31880.654832348024	-30218.673386148006	-1661.9814462000174	-30218.673386148006	643.4786523926342	4.089153569519355	2.27916853988489E-5	0.45727778097856797	2.2335583040788912E-5	1.2455838837638538E-10	0.4859516617496419	-1619.4618163236764	39574.95422722103	13786.738385151808	117.17760043777605	192.06788598876412	111.15711973128066	38	88	9	7	29	0.20201033036338692	0.29923691063754687	0.2990632588879945	0.19968950011107353	
720000	-31790.306952807052	-30210.23260180183	-1580.0743510052237	-30210.23260180183	493.12049408777375	4.23870401086119	3.505114839741285E-5	0.5030921339261922	3.477433934742374E-5	3.294896092985739E-10	0.5136650522276073	-1540.6612677260712	21708.9145307612	8743.796556276473	145.4864046862212	84.36227489461471	44.02908938804209	49	77	10	27	8	0.20201033036338692	0.29923691063754687	0.2990632588879945	0.19968950011107353	
730000	-31811.153272869677	-30216.623097750748	-1594.5301751189274	-30216.623097750748	444.4979362074016	4.304478989795744	3.269006484157487E-5	0.4256451552670505	3.196308030618285E-5	1.8893116218111903E-10	0.4196786958036595	-1554.0301840544573	20425.310881208217	8613.76906791049	52.861389451869435	142.30828212844418	53.28702401041405	53	75	19	4	20	0.20201033036338692	0.2990502581989963	0.2990632588879945	0.19987615254962415	
740000	-31856.091663434127	-30222.85421211896	-1633.2374513151667	-30222.85421211896	559.0353193877881	4.304478989795744	2.8997637042089026E-5	0.5125201244722192	2.708313198264483E-5	2.3453819625300143E-10	0.5366726451331555	-1591.5268777167432	24992.276632368106	10184.576441086941	148.12910113812796	29.803058923528432	111.18402316296942	53	75	30	11	2	0.1949181682475376	0.30504289877870044	0.3001627804241397	0.19987615254962415	
750000	-31817.3863179935	-30195.79005813402	-1621.59625985948	-30195.79005813402	536.7080254272819	4.166983695145443	2.950783007705455E-5	0.5089799557441734	2.76462867734549E-5	1.8945578207439388E-10	0.48509830547084226	-1580.0474900337263	30908.06985801642	11397.757670829284	115.38572740744294	31.326513265434542	102.07225737212264	56	71	24	14	6	0.1982708108673401	0.30159038620840084	0.3001627804241397	0.19997602250012125	
760000	-31782.50648006408	-30188.07119554258	-1594.4352845215012	-30188.07119554258	447.6348746718601	4.065906828435465	3.4451959441163656E-5	0.5385166995226166	3.3260866132228E-5	4.443715175282334E-10	0.6062896824045494	-1554.141863210225	22074.20035807678	9682.00462824617	376.8360679025346	100.21026931908733	32.83884810253358	54	73	8	17	19	0.19611668221355477	0.30395217288553733	0.3018133552249463	0.1981177896759635	
770000	-31778.155334651983	-30173.08150238989	-1605.0738322620914	-30173.08150238989	475.9224345580108	3.9398545072898155	3.3534361554509464E-5	0.5767765962673079	3.2781077015728095E-5	5.974948740277056E-10	0.6970552305464377	-1564.9051636616944	19425.3973812821	8402.443775138097	305.9764428138804	64.71282671959844	78.72110293544647	68	59	7	35	2	0.1952474590067544	0.2996716235573564	0.3106924470320643	0.19438847040382679	
780000	-31785.27696294956	-30193.335963916987	-1591.9409990325742	-30193.335963916987	478.4506984681309	3.9398545072898155	3.2860082585658825E-5	0.5426821254292699	3.177218594182999E-5	3.1666782147359715E-10	0.553809800721022	-1552.3257909885426	18460.22079726708	7595.815101504254	597.4384340899566	48.664505525287645	34.45138891805038	63	64	5	26	13	0.1952474590067544	0.2996716235573564	0.3106924470320643	0.19438847040382679	
790000	-31793.688667513514	-30186.11401121079	-1607.5746563027228	-30186.11401121079	556.5409052023175	3.929864796735877	2.8564712242369934E-5	0.554956606925107	2.7095285526499797E-5	2.541129855735747E-10	0.5678617722413384	-1565.997986342525	28874.688852529645	8808.76463275883	1172.23631920317	50.70065456289889	48.79594045423923	65	62	5	37	2	0.19497464238220882	0.2999444401819019	0.30698704126002774	0.19809387617586335	
800000	-31828.786671341935	-30187.26137634651	-1641.5252949954254	-30187.26137634651	624.2441112889992	3.9568152908475045	2.436488757670036E-5	0.5441647021568928	2.3002754205773726E-5	1.8330170340430868E-10	0.5606931001422787	-1599.6004762459322	28474.626509292244	9696.468038114232	1786.196314989642	57.749203144577486	37.20705044968995	64	64	3	36	4	0.19497464238220882	0.29166031817794685	0.3152711632639828	0.19809387617586335	
810000	-31814.225324849605	-30202.207420535065	-1612.017904314539	-30202.207420535065	501.4828811880372	4.127242423208805	3.1093663810646305E-5	0.5216188215037646	2.915862666276778E-5	3.000891563373637E-10	0.5763457285858048	-1569.770878053515	19950.520179031442	10263.055350421235	2746.9754513156677	53.18064726604054	56.079043213362205	64	62	5	30	10	0.19497464238220882	0.29371842563312706	0.3152711632639828	0.19603576872068315	
820000	-31763.483683652074	-30185.639436193054	-1577.8442474590195	-30185.639436193054	466.10611087260065	3.9206932137915134	3.266348866072978E-5	0.49653741488559844	3.03461360384083E-5	2.741494276371463E-10	0.5238556442073746	-1538.262867159925	21684.10722087813	7061.3003696132055	585.4399056115918	14.139910632131336	28.110600944204528	73	52	6	1	39	0.18726891413954957	0.29289207754143637	0.3152711632639828	0.2045678450550331	
830000	-31808.351416808928	-30195.0860918711	-1613.2653249378257	-30195.0860918711	654.3455152179768	4.217590949441279	2.66495748627219E-5	0.45095024496085595	2.5568023453524858E-5	1.6205636007128449E-10	0.4771209756659649	-1568.265535205892	29168.548870374747	8112.84793229444	4344.993600278605	34.70189494372651	119.90536246393646	67	62	2	38	2	0.18821988339170673	0.2912532862207184	0.31595898533254363	0.2045678450550331	
840000	-31847.488907714862	-30190.582088659663	-1656.9068190551984	-30190.582088659663	720.0344771780692	4.217590949441279	2.152497739744047E-5	0.5163068956990565	2.141071220468053E-5	1.375201269543912E-10	0.5332207953052114	-1612.3735977647816	33236.543164192066	10484.11806761721	6414.7591198220225	62.617344680165466	71.54421405842677	69	60	2	26	14	0.19656418490319266	0.29860928101706463	0.3151045948356113	0.1897219392441332	
850000	-31796.60757851034	-30194.10101871148	-1602.5065597988585	-30194.10101871148	492.90081920850344	4.3249806579082755	2.9743257271262223E-5	0.4817739526242491	2.975684859319191E-5	2.2627176592882373E-10	0.5015514174048179	-1562.2791665156171	19747.343487895116	7897.585045936973	62.927971003082234	28.62112354127524	106.83630482961942	74	57	6	31	3	0.19656418490319266	0.31063464448164413	0.3030792313710318	0.1897219392441332	
860000	-31748.533470667622	-30188.82528205813	-1559.7081886094943	-30188.82528205813	416.12146021825004	4.1714893809362	3.7869044077661706E-5	0.48384410446023945	3.8469179726419965E-5	4.156889824183231E-10	0.5211162862050464	-1522.7769012845154	16126.475525528682	4167.398093421768	56.55556932559669	34.00133998614081	49.103197795037815	68	64	4	18	17	0.19656418490319266	0.31063464448164413	0.3030792313710318	0.1897219392441332	
870000	-31737.923932408772	-30203.98057731728	-1533.94335509149	-30203.98057731728	369.17067797459805	4.1714893809362	4.398433897858482E-5	0.4026544766398577	4.37068723335734E-5	3.9943507115837166E-10	0.44959139310740537	-1497.5693307315685	16269.305531687398	4659.063842637009	31.264226068735013	15.300236647900444	38.815210089493064	68	64	7	3	29	0.19656418490319266	0.31063464448164413	0.29329662183329847	0.19950454878186652	
880000	-31762.349996563244	-30203.07003373765	-1559.2799628255939	-30203.07003373765	388.1448392501175	4.137651735517736	3.7356598105665275E-5	0.4743869857278115	3.72037085269204E-5	4.0470522015852637E-10	0.5167823323508899	-1521.265114338292	16320.526963178296	6158.042845960691	36.174258750744166	53.83826502675076	61.726725610604454	66	65	27	8	5	0.19377619836486062	0.300057529187576	0.3124631684286877	0.19370310401887744	
890000	-31734.739823516982	-30205.342100653386	-1529.3977228635963	-30205.342100653386	303.87759274450553	4.191484219044121	4.234911741976448E-5	0.45179867134876894	4.414347185096447E-5	4.4495661139408825E-10	0.4656718961790847	-1493.6379917076865	13527.51220844385	4039.2560574749787	16.88716952085555	20.128932891914264	37.76239207321527	68	63	1	11	28	0.19377619836486062	0.300057529187576	0.3124631684286877	0.19370310401887744	
900000	-31667.662324962796	-30196.045350194334	-1471.6169747684623	-30196.045350194334	244.43066500160293	4.140386487283486	5.903366309413726E-5	0.44368656139688356	6.123911635352684E-5	6.398422596634291E-10	0.4133864299118277	-1436.8131845515616	11510.48801289262	3594.4258517289168	40.76094595951073	23.24130095574439	22.797274117266106	66	65	1	4	35	0.19751828384420406	0.29048761099981585	0.3124631684286877	0.19953093672729416	
910000	-31727.099411362535	-30199.55974383531	-1527.5396675272232	-30199.55974383531	294.2519358011071	4.136222846854989	5.05895640135089E-5	0.4856403792860525	4.9459257768559185E-5	6.23119909895765E-10	0.48935321983778407	-1491.5364751407526	12367.984143210642	4249.493092026	87.18046544473623	16.892536309297686	27.260067650473893	71	62	10	9	19	0.19751828384420406	0.29048761099981585	0.3124631684286877	0.19953093672729416	
920000	-31726.307671619812	-30199.25373140244	-1527.053940217371	-30199.25373140244	302.4689405672474	4.064483117490362	4.921906705294015E-5	0.42881513364290436	5.036167644169253E-5	4.0547011418502717E-10	0.40799159849347766	-1490.2485418170666	10405.994386809358	3537.881514833401	46.75749486506159	58.07376062695644	88.48524207325515	76	55	27	10	3	0.19751828384420406	0.29893460203887884	0.30986841466570797	0.1936786994512109	
930000	-31774.99835002248	-30199.342851932637	-1575.655498089842	-30199.342851932637	381.0453766712055	4.15185356162289	3.706363262844127E-5	0.49248368503781925	3.709749349588626E-5	3.2176325146029626E-10	0.4854957172804129	-1537.7050086224856	19778.179511487204	4783.117476773745	61.161442585745604	39.4566883444843	64.66569145235418	64	67	24	9	7	0.19940668275933768	0.29704620312374524	0.30986841466570797	0.1936786994512109	
940000	-31865.077807274385	-30188.040090511324	-1677.037716763062	-30188.040090511324	626.0150822801138	4.1135167592492206	2.420610165129394E-5	0.46124028011056634	2.3536640259659973E-5	1.1996520113116943E-10	0.46093959828949627	-1636.5061244175463	23471.13516655176	7746.866389518059	414.0561905922582	160.5710711397289	53.24517435546569	72	60	3	29	7	0.19940668275933768	0.29704620312374524	0.3049377246055302	0.19860938951138868	
950000	-31909.58662956162	-30211.711704753794	-1697.8749248078257	-30211.711704753794	713.6261938016166	4.048515904651636	2.1095323983791882E-5	0.42465569880242726	2.077845495735419E-5	7.481184748143866E-11	0.41260101477683425	-1655.9178476986117	26803.763207848962	11804.133155066398	820.5829280475975	165.50110458601958	94.29469479216814	68	64	5	2	32	0.19940668275933768	0.3008916987904243	0.298695106541392	0.2010065119088478	
960000	-31844.76647167134	-30181.000786148077	-1663.7656855232644	-30181.000786148077	677.1428305235414	4.265224742834805	2.3647907594536847E-5	0.48699130091647147	2.3734327510284877E-5	1.288612007650287E-10	0.4772579911890632	-1620.927909908277	25449.460082340505	8306.997014073973	620.1696520757251	49.86210594476973	165.680286252071	63	72	1	23	12	0.19940668275933768	0.305454362019473	0.30082273455745645	0.1943162206637346	
970000	-31931.598798712577	-30217.781068555883	-1713.8177301566939	-30217.781068555883	764.2691959783011	4.247130008022551	1.949354359347473E-5	0.4765248228602156	1.9695837197370986E-5	8.63356484814736E-11	0.4601401403913628	-1670.403539872507	40769.48646535816	9002.867393983248	2112.1644595371367	108.53361658355318	96.65099171228978	74	58	7	17	15	0.19940668275933768	0.2939928672837753	0.31165242426219225	0.1949480256946965	
980000	-31879.072676463576	-30188.171596507465	-1690.9010799561095	-30188.171596507465	708.0678813234944	4.1004392449992535	2.0344363968872433E-5	0.45462243711094796	2.0280362870512903E-5	8.357835682457239E-11	0.4481681876690768	-1646.735858888312	35315.62274321894	8324.998807487678	503.8464441152757	832.9740327737915	69.50433841109597	46	86	10	2	27	0.19140948027708338	0.2935705505500658	0.31165242426219225	0.20336754491066028	
990000	-31778.09624340596	-30199.80817500985	-1578.288068396108	-30199.80817500985	398.405170604616	4.1004392449992535	3.6546171871779604E-5	0.4091695354254432	3.7756544272145496E-5	2.4369952437958455E-10	0.42258241629086674	-1538.28268204384	19295.12495149061	5863.013512373059	114.995644030662	225.14548505323327	23.51614050669008	51	80	3	10	27	0.19140948027708338	0.2935705505500658	0.31057862632488525	0.2044413428479673	
1000000	-31885.813578669204	-30195.924309507212	-1689.8892691619906	-30195.924309507212	720.5176890300276	4.3268193636362104	1.8351661048996183E-5	0.41126310015066864	1.8767768837486292E-5	5.913368570694649E-11	0.41611890410005137	-1646.635618303409	38449.05355442808	11070.566332076123	1625.337264621497	255.1766734925078	45.241824644889284	49	82	6	6	28	0.20032340289244444	0.2935705505500658	0.31057862632488525	0.19552742023260625	
1010000	-31810.412639310107	-30170.796162810635	-1639.616476499473	-30170.796162810635	645.8678480121955	4.2222803051727045	2.485848189379891E-5	0.452621987345248	2.5291070932036275E-5	1.4776395914187965E-10	0.4724149698187865	-1599.713048837086	23241.969201358912	7355.420542548271	270.34673022503	22.32357891686603	55.98356596491778	51	85	1	12	22	0.20032340289244444	0.2935705505500658	0.31057862632488525	0.19552742023260625	
1020000	-31740.564501711273	-30186.773945806897	-1553.7905559043743	-30186.773945806897	418.70345147514627	4.2222803051727045	3.985744480538492E-5	0.44865149948955935	4.0147434087366564E-5	3.7585229690779007E-10	0.4792047832044102	-1515.4325940993606	24993.337255697053	5175.276565253619	246.8854182206005	15.947051906753549	27.534844494685057	48	84	7	14	18	0.2030735917136684	0.2991545354968157	0.3032781740713432	0.19449369871817446	
1030000	-31731.954067754894	-30215.458969548126	-1516.495098206766	-30215.458969548126	334.1017937425532	4.086299837184716	4.720114167478986E-5	0.4374092645123803	4.783601945852113E-5	4.94214753393203E-10	0.453753047995309	-1475.427312101702	16720.750096260883	4174.839141693468	961.5046563824952	8.351296825170005	38.88289797555815	47	83	8	14	19	0.19309911671813015	0.30882811247067704	0.3047774326345533	0.1932953381766413	
1040000	-31720.341517713885	-30201.133128392048	-1519.2083893218366	-30201.133128392048	343.32926365175524	4.120937059630199	4.3729673133781646E-5	0.4138348725092443	4.683831651676928E-5	3.9553602030954305E-10	0.43948945023072955	-1480.6437086345834	19317.195723565885	4451.432506336675	219.22425568939687	16.245354782038373	45.88394504789184	50	82	8	25	6	0.19309911671813015	0.3055045272633362	0.3047774326345533	0.19661892338398212	
1050000	-31813.202637705526	-30187.169734938598	-1626.0329027669286	-30187.169734938598	552.7233765152663	4.009515660960911	2.926644222541139E-5	0.380312614167396	2.9611432126557063E-5	1.502556206489626E-10	0.4171726982755209	-1586.5637694167854	23617.065080071865	5362.727575705551	392.52458733511844	30.092585022082897	62.58404951167033	56	78	5	17	15	0.2015585094417621	0.2958089552315747	0.3114669436226792	0.19116559170398587	
1060000	-31802.508710368995	-30213.439127328977	-1589.0695830400189	-30213.439127328977	418.8376190119546	4.009515660960911	3.581748558281352E-5	0.37424484845860817	3.529267991441872E-5	2.438958207669218E-10	0.4344912604699342	-1549.4968013851446	15264.349000335389	5608.088603917986	1181.9297878161562	30.97567812568238	51.92022347827633	63	66	10	14	18	0.19763687898389337	0.30633701530989976	0.3051491295011659	0.19087697620504276	
1070000	-31762.120463364696	-30206.117782113695	-1556.002681251001	-30206.117782113695	368.83922511810135	4.009370554338048	4.25498219340779E-5	0.4310264763426739	4.234492058173832E-5	3.7365903925394067E-10	0.4523761847655042	-1517.9800644379825	16594.59432095577	5216.835829002913	234.58064743035055	34.30103900485366	49.100602551506405	49	85	6	23	8	0.19763687898389337	0.30633701530989976	0.30113531270243454	0.19489079300377413	
1080000	-31728.90107772305	-30197.028317738135	-1531.8727599849146	-30197.028317738135	324.9521123034402	4.303347408021316	4.818061183601443E-5	0.43572861140642943	4.744735912624734E-5	4.92501566377928E-10	0.464034189126028	-1494.6669963229992	14062.930247512835	4852.64804931047	177.3746301158289	48.46968555500973	33.697378996341115	49	85	3	2	32	0.19763687898389337	0.30633701530989976	0.3005345873076526	0.19549151839855608	
1090000	-31741.078118442798	-30191.671377347062	-1549.4067410957348	-30191.671377347062	325.47380616350137	4.303347408021316	4.6725688199551326E-5	0.5108963755690891	4.410444165942372E-5	6.514662458532126E-10	0.539445036379349	-1510.206899672204	17592.98475173186	4923.51752975189	642.7449207079459	32.42228136572255	41.02828663391405	44	90	2	24	11	0.19763687898389337	0.30633701530989976	0.3005345873076526	0.19549151839855608	
1100000	-31677.488214209687	-30173.394651053397	-1504.0935631562913	-30173.394651053397	278.3317002254723	4.201490344639905	5.587263145517788E-5	0.4214267655776258	5.4508275273059305E-5	6.544756383488742E-10	0.46677411820084996	-1465.3005740403898	16105.826671057486	4103.536519182279	1817.4082157134017	20.435886456335354	15.228446568686365	47	87	1	19	17	0.19763687898389337	0.2952593750643844	0.311612227553168	0.19549151839855608	
1110000	-31776.17215759319	-30202.063608785913	-1574.1085488072792	-30202.063608785913	429.11423639173336	4.0336001827570245	3.4916809451867685E-5	0.4718639260915175	3.51983534509299E-5	3.454894032584323E-10	0.5113991630966589	-1535.5969885726004	27310.849819696385	6737.287621783043	141.31975354868743	59.71037587076486	16.712857588818576	52	83	1	9	26	0.20611871701190596	0.2925971908520708	0.30550404701085226	0.19578004512517277	
1120000	-31749.020196460882	-30185.886376445367	-1563.1338200155137	-30185.886376445367	412.35426856824216	4.054754965621849	3.372571399898044E-5	0.46092172256131514	3.4565615118119484E-5	2.799701886449314E-10	0.47990607475234953	-1520.5989381856316	22622.636004455388	5530.376536667763	7380.775603766	45.78097187784155	14.885264751375775	53	76	4	12	26	0.20248641646049106	0.2936519621969448	0.3083204947658415	0.19554112657672443	
1130000	-31782.444297880076	-30207.382288818408	-1575.0620090616676	-30207.382288818408	405.4762615926037	4.137587702440968	3.3900462017007684E-5	0.48333700655312123	3.3908898507646725E-5	3.2963651924350814E-10	0.5244510482666878	-1532.542949711932	19454.662329469684	5940.75033000106	3954.0651824984047	217.12434725933485	13.09444553060182	56	66	12	8	29	0.20580001099065298	0.28768690842765415	0.3115272099903596	0.19498587059133507	
1140000	-31728.901745524654	-30179.856577152732	-1549.045168371923	-30179.856577152732	364.6179953230494	4.137587702440968	3.6071659352883884E-5	0.49048126992837277	3.508832132332426E-5	3.749619217754779E-10	0.5175457716788922	-1507.1814105526835	20911.682355255616	8319.237820882116	3989.6043015730065	67.76202606496267	12.561084052616238	52	49	33	7	30	0.1860406386393269	0.30731527711517914	0.31165821365416063	0.19498587059133507	
1150000	-31724.147693530394	-30181.61091307234	-1542.5367804580528	-30181.61091307234	344.6547839324173	4.00998806586316	4.005243424586411E-5	0.45728501563070495	3.8822798376941735E-5	4.1186296012351395E-10	0.5013388347383434	-1501.6191257836197	16954.9699139667	5756.783597388543	3776.8733172036905	59.744117369551184	14.891323607291994	55	58	21	7	30	0.19540110731872354	0.30731527711517914	0.31165821365416063	0.18562540191193844	
1160000	-31655.688273449767	-30201.28709025247	-1454.4011831972982	-30201.28709025247	206.4671882987652	4.12179976175229	6.872580224629513E-5	0.4839887297198556	6.557770958215672E-5	1.1640736745590338E-9	0.4919540444100338	-1415.877355493642	10060.05166412965	3875.059120583621	2226.004918350929	33.45499075122812	10.367620183026517	63	68	3	7	30	0.19540110731872354	0.2876658389079486	0.32112425646854775	0.19580879730478185	
1170000	-31634.53961397699	-30195.075061407584	-1439.464552569407	-30195.075061407584	189.68809176658695	4.114433398308673	7.143508500066441E-5	0.5085443303062637	7.031072089674343E-5	1.5415625283843193E-9	0.5313933525678108	-1400.32543788	10206.173504259867	2234.7758295782633	3674.5059019869573	23.48380720338189	7.5076845059656	63	37	34	6	31	0.20540100015308196	0.2776659460735902	0.3124415500900799	0.20449150368324967	
1180000	-31664.121667620246	-30174.041723248472	-1490.0799443717747	-30174.041723248472	271.25318098387146	4.055844004081973	5.42649261864903E-5	0.5402319184005218	5.305921833340107E-5	9.69887757363283E-10	0.5612239802985873	-1450.3608242584953	9343.515680361053	2024.3745996554803	3690.9072952906986	36.94246853979635	16.427065158913344	75	14	44	4	34	0.20540100015308196	0.3018860405541511	0.28804074997931844	0.2046722093134502	
1190000	-31627.271204445577	-30186.626297009694	-1440.6449074358811	-30186.626297009694	194.5974552400598	4.055844004081973	7.209214485164167E-5	0.47572411451331126	7.206861044339061E-5	1.3962718997851843E-9	0.5062923320302467	-1401.7397987995232	8322.942072646794	5182.093022274612	3093.0287335669905	30.82262897005463	10.102845311790885	63	19	51	10	28	0.20540100015308196	0.3018860405541511	0.28804074997931844	0.2046722093134502	
1200000	-31759.484585473314	-30211.508939788706	-1547.9756456846094	-30211.508939788706	334.106736007163	4.055844004081973	4.3261077897591146E-5	0.5332690807917885	4.1411482933209373E-5	6.815107066480234E-10	0.585911559900821	-1505.763304526475	20255.9140407212	11671.559162297977	6646.7913498879225	22.812680239007317	10.430698357870023	38	27	68	24	14	0.20540100015308196	0.29728369157040113	0.2926430989630684	0.2046722093134502	
1210000	-31739.820079910638	-30199.357996947278	-1540.4620829633589	-30199.357996947278	322.6903732533539	4.055844004081973	4.52169689263009E-5	0.4466008739417096	4.281083166829982E-5	4.212847758726303E-10	0.4609999015875103	-1498.4377536165148	16326.813575078497	13118.196419372762	4342.8715175912475	46.89866363824923	28.184474313686916	49	21	63	13	25	0.2060996929694133	0.29728369157040113	0.2997532155587034	0.1968633999014839	
1220000	-31711.66781993307	-30206.02795533432	-1505.6398645987497	-30206.02795533432	264.72115469740163	4.055844004081973	5.817131357852674E-5	0.36964445192453255	5.526480768295954E-5	4.2487622305930754E-10	0.36563186688157245	-1459.7963216289654	11965.634902323703	13219.710486245202	3511.929172440665	3488.9058969542543	24.529211767381398	38	25	50	21	37	0.20485418311838025	0.30103328443101546	0.2997532155587034	0.19435931689190267	
1230000	-31674.487599554297	-30194.062695403143	-1480.4249041511523	-30194.062695403143	241.73373494199345	4.055844004081973	6.719335466984198E-5	0.40315708650741533	6.545979546329133E-5	6.645624394139548E-10	0.38849232345519896	-1436.2868931710148	10088.126001098926	3360.4366213785233	2851.9364514492518	3560.528978154246	22.41367437787977	62	24	47	1	37	0.19758027805771322	0.30103328443101546	0.30702712061937043	0.19435931689190267	
1240000	-31664.10787179743	-30213.73873236901	-1450.3691394284228	-30213.73873236901	206.93065432809735	4.361708818473846	8.0391100634583E-5	0.461514705536215	8.095663327985902E-5	1.2821303035081244E-9	0.43976060661919075	-1406.2262168864522	7630.44769332739	7125.075956860087	2698.009948442176	2634.842969758444	20.588524592458914	54	13	45	22	37	0.19758027805771322	0.30170363239589126	0.3063567726544946	0.19435931689190267	
1250000	-31686.717250583795	-30200.89725367745	-1485.8199969063448	-30200.89725367745	218.03810382664471	4.072394302605978	7.449720061517962E-5	0.5151723650407033	7.16435272396878E-5	1.3466968839951923E-9	0.5084963394584745	-1441.2250101324191	11953.113193314472	11061.111146495254	3372.279617013926	1455.8284373024367	23.826820999579702	57	2	52	23	37	0.19252464468193956	0.2936266939712625	0.3144337110791234	0.19941495026767633	
1260000	-31651.580034988572	-30179.349585873384	-1472.2304491151872	-30179.349585873384	198.11253895462954	4.072394302605978	7.409427340092249E-5	0.48109777848778973	7.262898097913872E-5	1.1702708905828056E-9	0.46734127545663257	-1428.344206330692	9931.369316773316	2873.1113130818585	2696.4066941931806	2945.9315283855244	21.861114884942822	54	11	61	8	37	0.1991468566049479	0.2936266939712625	0.3144337110791234	0.19279273834466798	
1270000	-31682.052072897077	-30186.350124044126	-1495.7019488529518	-30186.350124044126	253.22859386985112	4.050392961711776	6.651121130135722E-5	0.47993302947995137	6.492978771167542E-5	9.085300438030425E-10	0.4549441953711656	-1450.133842528136	14517.56871226576	9329.825264693995	3786.8047007860987	2795.6412588792377	26.315422454654883	31	30	46	27	37	0.19868491850544312	0.2988639304906779	0.3028722682053556	0.19957888279852512	
1280000	-31696.68959612714	-30187.65064310458	-1509.0389530225627	-30187.65064310458	278.31979964175895	4.084195947327607	5.858332522441282E-5	0.46605910556708013	5.807084992546043E-5	6.860631754795927E-10	0.4382937528318703	-1463.1801446340776	11316.062991170713	10736.071126958508	3619.505953126477	3578.6027373212855	28.1495390943112	12	52	59	10	38	0.19868491850544312	0.30071855625360117	0.3028722682053556	0.1977242570356018	
1290000	-31748.82241434408	-30210.244834611378	-1538.5775797327005	-30210.244834611378	276.13476181698877	4.229045979402046	5.0009912760217034E-5	0.4769938007406887	4.8550090987487904E-5	5.357382312707054E-10	0.461601323056067	-1495.290996281661	17132.45099664117	7417.3572802677345	4583.983915381702	354.1459392506336	40.88817400462001	39	40	53	3	36	0.19868491850544312	0.29489779358900964	0.3023114697599591	0.20410581814558987	
1300000	-31754.8848665925	-30236.663502054736	-1518.2213645377624	-30236.663502054736	258.93095113634035	4.229045979402046	5.854204983640693E-5	0.47340777933267486	5.653055744217477E-5	6.791685072890974E-10	0.44341229991421416	-1471.9975896714534	13869.107260916044	9721.84718454407	4511.54570950053	3747.568283204687	25.73142828994037	32	16	26	61	36	0.19652359904808137	0.2899359732423641	0.3094346095639664	0.20410581814558987	
1310000	-31653.848651605997	-30195.862411053855	-1457.9862405521408	-30195.862411053855	182.69503575159817	3.886930311006536	7.398838555717677E-5	0.5025874123265073	7.171926874265967E-5	1.3342620568907718E-9	0.4902463884562772	-1411.8508438097429	17899.586996166847	11163.716685319578	3500.222926184375	2908.5010563890182	19.70118927147253	1	54	7	72	37	0.20008398405222283	0.30502178088802506	0.29968461362775606	0.19520962143199777	
1320000	-31697.84077319551	-30206.33290149133	-1491.5078717041786	-30206.33290149133	230.0854257341566	4.018624807787314	6.162261530617883E-5	0.47414663467003443	6.0124560200808894E-5	8.118943792720244E-10	0.4658227350075147	-1445.02458264363	13463.610346400557	13477.10909918249	4294.775731095155	3567.200540672825	18.17178273327787	23	24	9	78	37	0.20008398405222283	0.29378141986325523	0.3105266506940603	0.19560794539046336	
1330000	-31679.987466251485	-30175.519254666528	-1504.468211584958	-30175.519254666528	250.46527459146367	4.194631836514239	5.706303168413456E-5	0.5047703871567285	5.5839008318187805E-5	8.240834729289826E-10	0.5043250927821897	-1455.3969330503692	8630.048464706346	26321.42650041985	8732.345431257127	4365.931769978664	29.980934409211354	25	8	27	74	37	0.19070005783909172	0.30327032269501136	0.3139499733567425	0.1920796461091561	
1340000	-31702.51950448047	-30184.552624995085	-1517.9668794853862	-30184.552624995085	259.8802560243471	4.1132187626934025	5.408460710737307E-5	0.45261778227725596	5.4245039475957015E-5	6.413384151317517E-10	0.4653494737631738	-1469.5724272757839	10080.017450743531	19148.7937993027	15716.169296491802	3846.9131090317865	18.003808096918945	7	10	32	87	35	0.19454424669705886	0.29430483080813435	0.31280871824440437	0.1983422042504041	
1350000	-31721.284620981827	-30189.083823780926	-1532.200797200901	-30189.083823780926	278.13303574549644	4.1132187626934025	5.0389346012253634E-5	0.4902374897844202	4.974118428519248E-5	5.916917423813995E-10	0.49068367291202236	-1483.3617222035734	6885.170747361214	18395.370457521025	16415.67358185269	4638.568080003188	20.274812793429003	8	6	30	92	35	0.19520706266830903	0.29070833952331043	0.31622512354240123	0.19785947426598102	
1360000	-31825.052491050115	-30193.068407430223	-1631.9840836198914	-30193.068407430223	532.8143926930373	4.1132187626934025	3.035252675513417E-5	0.5000454671748104	2.978123697507195E-5	1.9688820592777839E-10	0.47131083783493066	-1581.3518949108548	17465.86127564044	22297.751258154152	25438.88711196669	7032.137501845144	50.25904350271386	5	5	39	87	35	0.19520706266830903	0.29070833952331043	0.31622512354240123	0.19785947426598102	
1370000	-31767.216933961055	-30184.046343181486	-1583.1705907795679	-30184.046343181486	453.81349562863903	4.1132187626934025	4.0888232990061894E-5	0.49160898411778015	3.8061745769995814E-5	3.6646493230029693E-10	0.4941296674574617	-1533.855558764578	17534.820866619393	14192.801559554147	20044.32290787675	4832.063737962976	41.18892869903147	34	11	11	80	35	0.19569004668932805	0.30168290387908814	0.295944219216705	0.20668283021488051	
1380000	-31822.696918298756	-30187.046607584904	-1635.6503107138524	-30187.046607584904	488.2421356560675	4.037551422856239	2.898819145066622E-5	0.5068304507051536	2.8035355572474884E-5	2.300383478959737E-10	0.5343621392292982	-1586.536294588913	32593.12772767969	12671.060547938821	6290.423650026198	6653.462454257762	63.070931249777445	55	3	23	54	36	0.19774957195756623	0.30671965728923223	0.295944219216705	0.19958655153649824	
1390000	-31763.311162323764	-30184.69097558911	-1578.6201867346551	-30184.69097558911	378.0044475660071	3.9732537050275014	3.916659565170218E-5	0.5222721618294569	3.872856768927752E-5	4.543352318813998E-10	0.5547993412981691	-1530.1225455325582	17935.489390597322	20299.858529554927	5889.7354125789625	5264.272109586324	49.47050982227446	48	18	5	64	36	0.20352851809166606	0.30674519524272736	0.295944219216705	0.19378206744890328	
1400000	-31791.31221717523	-30190.262735646236	-1601.0494815289928	-30190.262735646236	438.35501381667405	4.141084136056182	3.523135245358087E-5	0.48608020006192854	3.2513688653853755E-5	2.7759989893560826E-10	0.5009403446839976	-1549.341678331781	23768.630063477434	24825.942921932194	43743.75212784344	4839.863750909205	41.227687928527715	52	4	7	72	36	0.20352851809166606	0.2980133024911362	0.30099554226411285	0.19746263715308657	
1410000	-31805.35791014692	-30192.595029293123	-1612.7628808537957	-30192.595029293123	452.3898791839592	4.156402537068671	3.389514573691593E-5	0.5040720932759637	3.184697609487415E-5	2.8717907633202155E-10	0.519349251199437	-1562.3649337994984	22315.285502899857	32564.064923449794	7969.730823992383	7568.831801903487	30.08191145220873	56	8	10	61	36	0.20197375543235885	0.2980133024911362	0.30099554226411285	0.19901739981239377	
1420000	-31841.96121313277	-30174.30550928252	-1667.6557038502522	-30174.30550928252	634.9726113629871	4.17353124684152	2.395240968616021E-5	0.45713534008219775	2.292452006097072E-5	1.1039006709648494E-10	0.4532766003162163	-1616.375582171249	27644.207135721797	27415.28949553605	21413.651758304062	9559.56820699468	50.052049474943246	37	21	12	67	34	0.20197375543235885	0.2980133024911362	0.30099554226411285	0.19901739981239377	
1430000	-31963.214467331672	-30198.54895339466	-1764.6655139370137	-30198.54895339466	1115.3689095731954	4.17353124684152	1.468515109218621E-5	0.5202343543973244	1.4209168148116849E-5	4.8707619244125557E-11	0.49452575866471726	-1711.5873794554668	65864.12336653667	28957.6565752132	24184.617765924046	11034.954515870477	113.7772630738017	45	6	15	72	33	0.19738629028673035	0.2978431330197072	0.31766083534595896	0.1871097413476052	
1440000	-31962.05249664118	-30198.01750161307	-1764.0349950281086	-30198.01750161307	1199.4285536027069	4.17353124684152	1.3821046742803491E-5	0.44053987669546746	1.3545875224920145E-5	3.3668566430851166E-11	0.4265127736835075	-1712.0986221616058	53387.17148462446	24393.974907670385	12492.065875759012	12724.761143893762	88.1646417279799	59	2	10	68	32	0.19738629028673035	0.2911882413974376	0.31766083534595896	0.19376463296987476	
1450000	-32086.213573822002	-30203.425454080578	-1882.7881197414233	-30203.425454080578	1942.5778556586367	4.154522125659795	7.363709656434603E-6	0.4467358271598708	7.134963535088777E-6	9.467133987688042E-12	0.43469789220556143	-1828.38062983598	100810.37137783224	39403.281977110026	15808.035138374586	19490.254505290948	218.75411215180281	54	13	17	55	32	0.19738629028673035	0.2911882413974376	0.31766083534595896	0.19376463296987476	
1460000	-32031.62952051245	-30189.689969754516	-1841.9395507579345	-30189.689969754516	1646.6868137034312	4.154522125659795	9.167216302407176E-6	0.47195846785253337	8.892335652313387E-6	2.045698284194909E-11	0.49325926389464464	-1787.774097922008	87061.07435486045	15213.32890922789	17792.753103930223	23192.86805891361	180.481098818097	61	15	10	53	32	0.19738629028673035	0.30376290097165753	0.305086175771739	0.19376463296987476	
1470000	-32071.16925514912	-30170.820559975844	-1900.3486951732782	-30170.820559975844	2229.2934903539876	4.142147523798994	6.819518821266144E-6	0.512868824574605	6.792721654494349E-6	1.0796414320370286E-11	0.4902482552314649	-1844.6278830499555	104184.25800961627	32706.93683536018	40537.91555938014	22967.74993352252	256.8348262773483	67	29	4	39	32	0.19738629028673035	0.30376290097165753	0.305086175771739	0.19376463296987476	
1480000	-31975.731435630605	-30207.618641392542	-1768.1127942380613	-30207.618641392542	1101.8236594370487	4.2226549152999535	1.360661056591157E-5	0.4798439754867137	1.3546957235013755E-5	4.2928438547067424E-11	0.4862920189553009	-1716.643502278596	46871.18546034763	19080.492200067405	12270.866023640348	11475.896168619467	138.17078485745242	73	8	33	23	34	0.19866710415559677	0.29850056480419956	0.30906418687216536	0.19376814416803997	
1490000	-31895.219866750504	-30213.66125666686	-1681.5586100836445	-30213.66125666686	698.9631155709	4.161454381234837	2.4136340367480044E-5	0.4760097100489593	2.306945799544619E-5	1.3773467163395457E-10	0.49965017415831	-1630.6788810208964	51671.91750174972	29641.635240281867	6668.2174227513715	7165.709135385349	88.34721554195899	34	28	16	59	34	0.19866710415559677	0.29850056480419956	0.30906418687216536	0.19376814416803997	
1500000	-31861.018261645913	-30177.098033488735	-1683.9202281571768	-30177.098033488735	718.3333860649268	3.948525201024956	2.1726188138766514E-5	0.4905694288975625	2.1558984397660174E-5	1.2207449089460324E-10	0.5078399520333116	-1634.2640420634254	37618.63717784157	19012.364807259146	4902.139920648334	6665.145749304613	80.66706096332523	43	30	17	48	33	0.2008828748763229	0.29628479408347347	0.30906418687216536	0.19376814416803997	
1510000	-31826.14942080649	-30179.909002496464	-1646.2404183100246	-30179.909002496464	573.3055799590998	4.334963401404552	2.6226801756025004E-5	0.4895944182870292	2.627186518459524E-5	1.8470870613111006E-10	0.5106259037914708	-1599.9387082963488	24691.480027603473	21030.63431704287	7546.977871388687	609.889694664624	45.85298948060054	54	22	58	5	32	0.20033005836403636	0.29683761059576	0.30906418687216536	0.19376814416803997	
1520000	-31863.682317339135	-30176.012763498828	-1687.6695538403062	-30176.012763498828	652.1316059426736	4.334963401404552	2.107658636906595E-5	0.455420331117066	2.0684446798186777E-5	1.0914564547466687E-10	0.4839695211814812	-1640.942147660062	42076.590432746176	19515.39391952062	6777.090136320323	632.523426699279	57.270874842481795	30	56	48	6	31	0.20033005836403636	0.2942545414802907	0.30906418687216536	0.1963512132835093	
1530000	-31893.63192091524	-30194.693118916093	-1698.938801999147	-30194.693118916093	773.2989099654824	3.909501915426401	1.8760611439074302E-5	0.4339269753491379	1.8487706757423108E-5	7.105021087916069E-11	0.459530721606054	-1652.309386738924	36278.631368804636	21252.273928378872	9739.827062913342	484.28912655386983	62.00952011087687	30	53	51	8	29	0.2000063897355381	0.30245269220578413	0.30118970477517015	0.1963512132835093	
1540000	-31818.631653880657	-30167.12857699585	-1651.5030768848071	-30167.12857699585	633.202556522405	4.082748645937691	2.4196414269787894E-5	0.5039618132066591	2.3971465217400815E-5	1.6454369150085675E-10	0.542991400019197	-1604.858734365807	45179.13933180224	23905.172478850338	5353.72233598406	503.32992358770355	43.692930994284936	25	52	59	5	30	0.2000063897355381	0.29548799145934224	0.30522511711161343	0.19928050169350794	
1550000	-31760.904837227543	-30164.55910187643	-1596.34573535111	-30164.55910187643	474.21517805544266	3.9293735686115348	3.2352861387180515E-5	0.451083998117715	3.203073417796778E-5	2.163213547522568E-10	0.45279320559924097	-1551.2801328407247	33163.65337828472	18098.585725490066	4919.869775967256	328.2690212893539	38.30629910508578	26	53	56	2	34	0.2000063897355381	0.29548799145934224	0.30522511711161343	0.19928050169350794	
1560000	-31747.516344489784	-30178.450431211204	-1569.0659132785795	-30178.450431211204	350.98897152832484	3.9258248665779063	3.907614192180517E-5	0.4423363126154878	3.8065348694836435E-5	3.135769723112646E-10	0.4638324626872618	-1524.7998997014718	22190.092430639208	12020.26952736975	3724.3238943825654	630.7576258509981	32.61527689554662	27	60	49	3	32	0.2000063897355381	0.3062639059436304	0.2989188095671889	0.1948108947536443	
1570000	-31861.689321424918	-30194.950346974732	-1666.7389744501857	-30194.950346974732	698.2521522549948	4.090297535416998	2.248230785634293E-5	0.45601132506276376	2.153285305558639E-5	1.057794216659954E-10	0.46713053023195755	-1618.0898870187125	45507.18453652521	18306.266242888498	8313.960971081477	2791.2735461990037	41.78645229656809	26	63	45	5	32	0.2000793647535613	0.3062639059436304	0.2947621505507826	0.19889457875202743	
1580000	-31804.603009885304	-30196.950693701237	-1607.6523161840662	-30196.950693701237	474.50468248272017	4.006167882293051	3.111070398140866E-5	0.448155066428271	3.011290462859185E-5	2.5343049205982617E-10	0.5189297894207345	-1559.4630423204856	30189.533676266317	20579.093939700368	5487.214580504462	3715.4038870768295	36.452999376587506	29	47	55	4	36	0.20400954670623087	0.28729165218795955	0.30874485025159093	0.19995395085422032	
1590000	-31827.269676612807	-30207.21253059387	-1620.057146018933	-30207.21253059387	507.4614909330172	4.033826000345963	3.185159726363584E-5	0.4715968207501922	3.055921892827763E-5	2.536634955517909E-10	0.5015530820267711	-1571.8423985704342	16964.612998205488	20097.284127205956	5452.352801173858	5193.956872475286	33.52095629728455	40	40	49	8	34	0.2030327997695249	0.30122872967250947	0.29528868277210035	0.20044978778586697	
1600000	-31750.06407062085	-30176.850139448405	-1573.2139311724457	-30176.850139448405	414.6022527695743	4.033826000345963	3.9393300227306524E-5	0.4938264436465227	3.740235112278907E-5	4.366317328546313E-10	0.5254987076825874	-1525.493687399483	20365.75464107994	16513.95616887848	4351.941183348063	4340.210303732012	23.107514056126988	30	46	35	26	34	0.19401472808231132	0.30122872967250947	0.30430675445931393	0.20044978778586697	
1610000	-31855.403490219127	-30195.251027592032	-1660.1524626270939	-30195.251027592032	671.7214674138813	4.047296411918703	2.289970301342484E-5	0.5064850905973667	2.088126335878525E-5	1.158992518934196E-10	0.5009248229739512	-1613.1196062281551	53399.46187132133	26314.78929294339	6549.611511736135	416.8426026881253	31.5553103725476	28	48	58	3	34	0.20043570519612938	0.290859171301752	0.30768867345688933	0.20101645004523092	
1620000	-31765.398120694677	-30195.67576339788	-1569.7223572967953	-30195.67576339788	377.59037424076894	4.362887688722785	3.652313505416117E-5	0.453620087111926	3.574254355669694E-5	2.74682788180447E-10	0.45637212634748625	-1526.4248249953628	29885.080640718505	21172.276324096667	4219.456033605959	28.932892975997085	23.436019887690943	33	46	58	7	27	0.19572550928012997	0.2947530128390688	0.308505027835572	0.20101645004523092	
1630000	-31779.220171640354	-30208.426992502446	-1570.7931791379083	-30208.426992502446	405.23683726179576	4.438976587399791	3.5502807821445025E-5	0.430986600902205	3.44298990770649E-5	2.428034682140701E-10	0.44205430633529735	-1528.636361334389	19592.758939204497	17226.533478043522	4279.212966599133	12.653121040023157	17.425509690130568	53	24	61	10	23	0.19572550928012997	0.29512048645196126	0.308505027835572	0.20064897643233845	
1640000	-31954.8700788024	-30211.842540797366	-1743.0275380050332	-30211.842540797366	958.8637507999057	4.052835072826598	1.5004346268702958E-5	0.41721311506437636	1.4665680601101518E-5	3.028795795141739E-11	0.37963134531006987	-1696.4568097326176	56462.47772046136	16843.66954892879	9169.425372388863	315.3135206433483	44.27113430330711	53	30	55	5	28	0.20478855333735613	0.29658846020201063	0.29797401002829643	0.20064897643233845	
1650000	-31897.752149952354	-30196.781427181	-1700.9707227713561	-30196.781427181	760.0079843341823	4.052835072826598	1.9717215245506434E-5	0.4705562402477098	1.8974776496083664E-5	7.712864204460681E-11	0.4598843664270303	-1653.9041837743378	34072.07295562696	12520.385921931973	10235.300793715944	1024.0096018183983	53.40746541531977	74	1	62	3	31	0.20478855333735613	0.29658846020201063	0.3011650800899396	0.19745790637069527	
1660000	-31853.215693075268	-30204.741331916586	-1648.4743611586828	-30204.741331916586	612.5935846012152	4.052835072826598	2.563128166466547E-5	0.5404874433232656	2.422392228916618E-5	1.7582379598654918E-10	0.5430168036593529	-1604.9458563746846	25526.969009343415	6576.949285768882	7091.071101731861	40.951019183893386	41.68862927664895	69	51	17	7	27	0.20478855333735613	0.29658846020201063	0.3011650800899396	0.19745790637069527	
1670000	-31722.509884582774	-30220.411394092465	-1502.098490490309	-30220.411394092465	292.85417887490576	3.777875826978179	5.305984810923771E-5	0.4762165739916523	5.065203142718149E-5	5.388803372010134E-10	0.46231073533451433	-1459.4002111980126	15577.39514053067	3420.0471105479246	5628.9331786793355	11.751363831874894	36.38407520521562	64	59	14	32	2	0.1951001286995024	0.30422779650087267	0.3011650800899396	0.199506994709687	
1680000	-31742.62914399442	-30180.00493564567	-1562.6242083487512	-30180.00493564567	386.49588616051096	4.145244254745132	3.7544124396229325E-5	0.46438025619442985	3.5256638482545964E-5	2.5216973701544844E-10	0.44217834921642724	-1522.1837868566633	16532.59687016632	4167.539918176081	4413.280961789608	22.228942302273687	13.47907220118091	69	23	45	3	31	0.19196574677002273	0.30422779650087267	0.30794280574755717	0.19586365098154912	
1690000	-31831.039330383428	-30200.824893183173	-1630.2144372002533	-30200.824893183173	620.7063435650225	4.011782747261451	2.796278597902367E-5	0.4855663813632933	2.650622847099071E-5	1.672723390053061E-10	0.47542676545412904	-1584.611960718566	24122.058649880706	11715.887871421817	5782.050493763022	24.974852293022845	97.16130006342756	63	26	48	32	2	0.1994291198427818	0.2985010160209898	0.3027651576382524	0.19930470649797769	
1700000	-31846.337285537767	-30195.92684971916	-1650.4104358186073	-30195.92684971916	622.2841233800783	4.0819039389130785	2.5360503194033914E-5	0.5025998739961995	2.3821981924561054E-5	1.3547440678845173E-10	0.4589016314141157	-1605.0499311868025	25764.71736462349	11926.222709795227	10034.216040914565	18.475293660343155	52.5485864566524	60	15	62	9	25	0.1994291198427818	0.2985010160209898	0.3020909002123674	0.19997896392386272	
1710000	-31838.62637143293	-30196.222896761978	-1642.4034746709524	-30196.222896761978	568.3171775683926	4.078694790982987	2.5793448778736864E-5	0.48702099586138725	2.5416407515542912E-5	1.5556253846169947E-10	0.4730661554270872	-1598.9864374809335	22562.784202838313	14617.991139339527	5026.912801804485	90.04507189880668	38.061994555625	75	21	41	3	31	0.20152754781393672	0.2985010160209898	0.3077728153842963	0.19219862078077887	
1720000	-31830.062191347766	-30179.40529849628	-1650.6568928514864	-30179.40529849628	555.3632779163113	4.252804874719037	2.560587675927056E-5	0.4866077098579943	2.5099682604006866E-5	1.6263867707739166E-10	0.4909553812053607	-1605.7756082669648	28323.1285167965	19979.538460323132	7010.304326291236	129.62466871160663	39.66325900470211	58	12	67	2	32	0.19824620331048887	0.2985010160209898	0.3077728153842963	0.19547996528422673	
1730000	-31839.761130435883	-30187.153048281383	-1652.6080821544988	-30187.153048281383	554.6411857481617	3.951264867888445	2.7254721324632908E-5	0.47888346178970026	2.67410733032711E-5	1.7365111914804364E-10	0.47465243159431814	-1604.1414925610954	24726.893952607115	19694.43163222148	7093.516718917541	4524.227692791246	61.865892950510286	25	46	61	5	34	0.20250046923499457	0.2985010160209898	0.3035185494597906	0.19547996528422673	
1740000	-31784.819452150325	-30178.709489046927	-1606.1099631033992	-30178.709489046927	447.34501699720755	4.043858499873786	3.3005893399938305E-5	0.42160620588941977	3.279018448376378E-5	1.6788234007719614E-10	0.39730343803917034	-1562.768741993369	22951.527925702554	11907.784839907014	6032.695479671029	110.78135649544866	37.941755535264356	25	48	63	2	33	0.19792833261347573	0.300331873249598	0.30809068608130946	0.1936491080556185	
1750000	-31908.377006598595	-30207.92501968377	-1700.451986914824	-30207.92501968377	796.3906568608488	4.043858499873786	1.9849563940046996E-5	0.4341699917803096	1.891161160982394E-5	6.923621283741985E-11	0.43827279690486404	-1653.9297686946984	51759.38588830898	21315.33758684677	9782.37412048208	43.58742963599329	82.22302877993057	28	36	72	34	1	0.20690513490552595	0.282058382557918	0.31371285301453816	0.1973236295220195	
1760000	-31849.296419784263	-30184.424914236795	-1664.8715055474693	-30184.424914236795	634.8907863232166	4.043858499873786	2.3774873055565207E-5	0.3817338905860074	2.3949760447400742E-5	1.0932600984653764E-10	0.42550638733442514	-1620.1236996967825	28970.68637413613	21222.232991586232	6668.969785700132	132.69472514812006	73.23711242864354	40	29	64	18	20	0.1939714241087955	0.3027962555395808	0.2986754704177826	0.2045568499338427	
1770000	-31784.0413781085	-30203.517445664984	-1580.5239324435167	-30203.517445664984	378.1378423675883	4.195373890942474	3.6500810361554714E-5	0.4613383665363763	3.727022292043112E-5	3.41838770068968E-10	0.48869312589185876	-1537.5568645291016	23291.553379119978	12457.006087506994	4583.032838521861	82.24642746044204	32.69788598507549	25	55	53	18	20	0.19324503572482823	0.3115592812724795	0.3011552380499207	0.19404044495277312	
1780000	-31685.469763045956	-30191.849616938907	-1493.6201461070505	-30191.849616938907	222.8572849919652	4.235979890010049	6.25393146681135E-5	0.4615165635156776	6.244883992411809E-5	9.789195081052225E-10	0.4955596776578482	-1453.1428597381534	14110.620501735382	6161.138793249718	3200.7177743936	45.29051167025564	22.96924164787749	27	71	35	14	24	0.1914336439792905	0.31158471718876707	0.301068916731389	0.19591272210055496	
1790000	-31703.93762069024	-30191.185257371348	-1512.752363318893	-30191.185257371348	262.5810345969752	4.194542346682604	5.6484331964741825E-5	0.42823652746532015	5.701579113019984E-5	7.129582972876217E-10	0.45856878301684967	-1471.7403006908492	12245.824998598202	8554.472176660078	4217.731362936798	72.57834378941943	10.552207703278633	18	59	55	14	25	0.19601669340464078	0.297462875561279	0.3106077089335268	0.19591272210055496	
1800000	-31669.26735973226	-30205.62148709918	-1463.645872633082	-30205.62148709918	206.2272478642435	4.160529083735574	6.683434725248884E-5	0.4096894681704881	6.762326311102605E-5	9.252059087526543E-10	0.4450074351950849	-1424.033244138516	8647.963674556064	6494.735102356283	3162.6712255577754	60.008166834718104	13.586242212649775	11	63	59	13	25	0.19601669340464078	0.2912619154457349	0.3132664261803835	0.19945496496924237	
1810000	-31743.010705563665	-30223.872679522243	-1519.138026041421	-30223.872679522243	269.24747411792714	4.181556474633521	5.378274777144163E-5	0.4084699864321211	5.218943395006131E-5	5.122941782620775E-10	0.4226981097234811	-1479.2321593626882	11605.261603024743	7901.980027793969	3468.033459160947	35.614358959363656	10.323069394864588	19	60	54	28	10	0.19039789290535997	0.29789207130555395	0.3132664261803835	0.1984436096087041	
1820000	-31762.412647772166	-30204.916223259414	-1557.4964245127508	-30204.916223259414	345.6483868338342	4.181556474633521	4.074005416510974E-5	0.4507971902732196	4.006236825213773E-5	3.8505259473028815E-10	0.4811571416260006	-1514.652359485601	21568.728889864356	15772.264826423043	4744.921371817537	40.25358790328004	31.987358995712565	18	61	54	13	25	0.19461215020029354	0.2983672580863691	0.31050619750370245	0.1965143942096364	
1830000	-31876.990964597804	-30199.48424672353	-1677.506717874275	-30199.48424672353	652.2268805817334	4.092216207716384	2.222843533673835E-5	0.3945706549045489	2.2119806536664156E-5	7.915947747887129E-11	0.4046900901527374	-1631.7465553278157	34492.78915254719	43132.137246069666	7540.4698367854435	87.7764868067553	31.82103432347384	3	72	59	24	13	0.20126452897720282	0.29358621907640897	0.3086348577367533	0.1965143942096364	
1840000	-31759.720402202543	-30182.058420548085	-1577.66198165446	-30182.058420548085	419.33929115028707	4.092216207716384	3.818872820832658E-5	0.46004916949970753	3.6003147183993686E-5	2.98083169343426E-10	0.46825919039718245	-1534.4065457097197	22573.57709852358	14886.418935648	5670.276636523411	81.23793760253271	22.10579993593604	33	25	75	23	15	0.2013062988772566	0.29358621907640897	0.30859308783669953	0.1965143942096364	
1850000	-31682.73928557484	-30167.504808406466	-1515.234477168374	-30167.504808406466	295.75534940355783	3.9224850502854904	5.852168016818731E-5	0.4690212800771103	5.318714118254853E-5	7.768667536198766E-10	0.49632123159317776	-1474.0051246829041	10755.178933667425	11238.57436559028	3046.3934860664394	24.324199370422736	38.633860582233204	49	15	70	36	1	0.20069324555967744	0.29358621907640897	0.30661876585641723	0.19910176950749783	
1860000	-31681.74810912115	-30182.748500934056	-1498.9996081870938	-30182.748500934056	281.5183143990355	4.046407374059601	5.892229082289227E-5	0.4947944155669177	5.618818678230565E-5	9.331308153648444E-10	0.536585365762886	-1458.4208146053484	12489.265857003023	9661.262798294034	3748.5814813038533	22.123462435735398	15.555133548734718	46	36	51	27	11	0.20069324555967744	0.29358621907640897	0.3163828771782943	0.1893376581856208	
1870000	-31678.97715409751	-30184.545090803214	-1494.4320632942959	-30184.545090803214	261.5185516630579	4.046407374059601	5.656988798612229E-5	0.5000324664784482	5.535993741617392E-5	9.411214162758938E-10	0.5460188546623955	-1453.8009141335474	16099.372932478118	10190.51014234811	2866.682264996352	26.060397598082872	13.662947265862325	20	49	64	32	6	0.19936599243201628	0.29467001912333035	0.3163828771782943	0.1895811112663606	
1880000	-31690.636528221316	-30182.191360588073	-1508.445167633242	-30182.191360588073	285.14171296513143	4.381327040084483	5.307955797469757E-5	0.4749706972362346	5.0859568550161603E-5	6.701064592688524E-10	0.49965290741279356	-1466.3834377349624	5905.15398897466	12738.921217413352	2646.6829614507105	22.489477407075356	56.27198662880628	2	64	68	31	6	0.19936599243201628	0.29467001912333035	0.3163828771782943	0.1895811112663606	
1890000	-31798.654571190753	-30191.93837321983	-1606.716197970923	-30191.93837321983	450.54754195181215	4.223899359806872	3.014560831232101E-5	0.45834867642462646	2.969007671627628E-5	1.913774228115562E-10	0.46057371098021294	-1563.493074810615	24232.772099154186	18901.47572871061	5714.066454791926	45.68264108549866	16.326634322828575	28	40	66	31	6	0.1908551208810698	0.30439433155652934	0.31812972554783403	0.18662082201456837	
1900000	-31874.98215955904	-30204.474939392723	-1670.5072201663174	-30204.474939392723	716.5860029621387	3.965170064328175	2.1639043023042703E-5	0.47656837271145513	2.0818955323958513E-5	8.974648131783914E-11	0.4469769690365666	-1625.1148349469895	35898.67864813356	27127.35757146787	6633.825287947863	69.02126906998726	62.89282730623319	8	58	69	33	3	0.19253546895404106	0.30241860420519473	0.3067737848333591	0.19827214200740667	
1910000	-31796.17350895481	-30169.84557012661	-1626.327938828199	-30169.84557012661	561.8715189870107	4.191182286433107	3.0360917662576547E-5	0.5285661330638339	2.8022753236122367E-5	2.2867660248361696E-10	0.5133644054625804	-1581.8046717749605	27363.371412793444	17411.898857278506	4767.571013747648	40.514954881453136	70.08665087722318	56	14	65	23	13	0.1964557117960227	0.30645988854126505	0.29881225765530717	0.19827214200740667	
1920000	-31762.34715477995	-30202.828463694383	-1559.518691085566	-30202.828463694383	437.81158932598004	3.939411925437131	3.948057768427471E-5	0.47792726286920395	3.846823492420115E-5	3.2657652600666304E-10	0.45644671777800344	-1516.462270384684	25138.51371686857	17429.84869002279	3693.352057166791	31.74217943530824	37.85555753928153	28	35	72	4	32	0.1964557117960227	0.30645988854126505	0.29881225765530717	0.19827214200740667	
1930000	-31710.691030528116	-30190.98188282927	-1519.7091476988473	-30190.98188282927	286.2647161916417	4.031192916111938	5.237709080987632E-5	0.44483829584346657	5.156687068165506E-5	4.846960645677485E-10	0.41930822365573645	-1478.3189235073198	12986.412412745347	13615.833140064577	4219.458479339784	22.19371353164968	21.31127092645746	19	51	65	30	6	0.2069267511854449	0.3006758148104103	0.3047622264746181	0.1876352075295283	
1940000	-31760.607401726884	-30198.337460322622	-1562.2699414042604	-30198.337460322622	354.86906949867665	4.020083955451589	4.268255427127125E-5	0.45560015235867946	4.048977965741136E-5	2.8421092045249727E-10	0.4145105314593587	-1519.070739332628	35930.92561214414	14897.559883104925	4218.309221458055	32.116615336960486	28.811020407731792	10	58	68	28	7	0.2044754974420934	0.2993637166677395	0.3047622264746181	0.19139855941555062	
1950000	-31751.126444148962	-30209.572964783652	-1541.55347936531	-30209.572964783652	322.16896471143787	4.156353470386386	5.196460256789701E-5	0.4785206027018827	4.876010480488503E-5	5.843837003838954E-10	0.47766469541762313	-1494.8838949875724	178748.28375316365	14668.824783082699	4728.2003301529785	32.29339299690678	39.52960221725731	1	62	73	14	21	0.2044754974420934	0.2993637166677395	0.3047622264746181	0.19139855941555062	
1960000	-31750.392324764925	-30192.969277528613	-1557.423047236311	-30192.969277528613	342.5792814464002	4.156353470386386	4.520908917675045E-5	0.5356129086942525	4.2425059715554E-5	5.481638886548124E-10	0.5362800410677384	-1514.6064344779022	21371.091678241817	13267.12126317383	3298.619172831359	93.13513833754064	30.96223662684369	14	51	72	1	33	0.2044754974420934	0.2993637166677395	0.3047622264746181	0.19139855941555062	
1970000	-31834.786328913644	-30180.10998917849	-1654.6763397351533	-30180.10998917849	649.8933366398217	4.015711947146255	2.3546975982494988E-5	0.4600098612110875	2.295983662156746E-5	1.3202700464293762E-10	0.48557618291816396	-1608.403439143936	30199.84822656493	30606.23577330538	7842.071447251335	297.0891568740823	40.63023707187589	20	45	71	4	31	0.2044754974420934	0.2993637166677395	0.3047622264746181	0.19139855941555062	
1980000	-31917.66937867557	-30180.87047539798	-1736.798903277592	-30180.87047539798	1048.1932432255592	4.015711947146255	1.6085517580241462E-5	0.5805994212384399	1.4349839568987802E-5	7.838241776414583E-11	0.5703222006035132	-1688.0848226500266	46579.80198078696	48355.811312086546	14902.575348571734	239.6513308609334	83.62275159777907	11	52	73	5	30	0.20210340569478602	0.30140516555858354	0.30509286933108143	0.19139855941555062	
1990000	-31926.137919804292	-30188.359498859045	-1737.7784209452461	-30188.359498859045	1067.9389465410234	4.076219714718063	1.5132903743576638E-5	0.5306833168304381	1.4661918976002269E-5	5.266473433838637E-11	0.4840181022149861	-1689.613109562231	79736.64163239411	37076.27874549363	12284.00009142137	176.30180780630755	34.54587009581145	11	60	66	3	31	0.20210340569478602	0.2960826922388305	0.30353923552208184	0.19827466654430326	
2000000	-31939.893823662333	-30181.21452753543	-1758.6792961269016	-30181.21452753543	1149.7018474008116	3.7693338422926	1.2762758485133393E-5	0.4788273723571385	1.1906665803564631E-5	3.2492520456890507E-11	0.46356894836351525	-1709.6297850282551	28410.71390267118	59607.920289886286	14351.851046861502	552.8605315911715	46.32215474622174	2	59	75	4	31	0.19790109799453967	0.29959888142918806	0.30566509690477617	0.1968349236714977	
2010000	-31951.957334488183	-30191.78669935806	-1760.1706351301227	-30191.78669935806	1211.9355359639032	4.093254467545809	1.329346484733926E-5	0.5184006222328301	1.2183734030109668E-5	4.144510223725915E-11	0.507284981629704	-1711.7779135438234	59107.100117684015	56304.27618436803	12609.399308670732	174.47971110013427	43.01538730320376	8	51	77	6	29	0.19790109799453967	0.29911901570768035	0.30566509690477617	0.19731478939300542	
2020000	-31935.330754421746	-30200.27604900091	-1735.0547054208369	-30200.27604900091	1019.9062935071184	4.013883135507401	1.6299620187109057E-5	0.4211084095221073	1.5327260470090105E-5	4.6666026425071604E-11	0.4281467884292758	-1687.3696461340655	38711.370406449314	38967.21882241412	13481.17562658949	332.44127712414223	76.47283241771845	10	53	72	7	29	0.19831230491562435	0.3005958934501616	0.30525388998369146	0.1958379116505242	
2030000	-31831.804847829826	-30183.159670925426	-1648.645176904398	-30183.159670925426	546.7102259272114	4.058846854818028	2.7541494047702064E-5	0.46795014912606514	2.5731364536342567E-5	1.6622664331359455E-10	0.4825914448421169	-1602.9600546946117	35030.321309058505	22888.06173212541	8468.856315139366	166.01941311431068	44.885558934429135	7	53	75	12	24	0.1938195428969249	0.30213853480259634	0.3054693757351944	0.19857254656528597	
2040000	-31892.554027743477	-30212.256994199553	-1680.2970335439259	-30212.256994199553	699.8808225064892	4.323664755342249	2.184779984519341E-5	0.45799205054375713	2.089899677036434E-5	1.1082304876179651E-10	0.4805783755505879	-1631.9781651887583	41883.02772774763	36696.502517234905	11344.49331430417	713.226020722971	53.329648797731956	6	52	75	6	32	0.1938195428969249	0.30213853480259634	0.30672620220468977	0.1973157200957906	
2050000	-31855.470532797644	-30202.3152693752	-1653.155263422444	-30202.3152693752	616.5266389487084	4.401411458823134	2.5127731044783982E-5	0.4780209107198334	2.3719879403777617E-5	1.2975917980101575E-10	0.46726933420256694	-1607.4518136994745	36890.01115335538	27898.996639890152	7821.157546238975	108.40581091789637	37.45182466847699	3	70	61	17	20	0.1938195428969249	0.30213853480259634	0.30672620220468977	0.1973157200957906	
2060000	-31807.712722259035	-30182.122919980942	-1625.5898022780932	-30182.122919980942	545.0396574333172	4.408260782422712	2.9160146051304347E-5	0.428361823630691	2.7956624181267153E-5	1.306031561992383E-10	0.40084418802299615	-1580.3706105400427	50094.36513003362	26667.081348980984	6970.776829052196	59.82948278983341	25.76164236320982	2	62	69	20	18	0.19615749540010824	0.30213853480259634	0.30438824970150646	0.1973157200957906	
2070000	-31893.28617544463	-30175.68581720096	-1717.6003582436724	-30175.68581720096	895.8050171287432	4.264592492310112	2.0392886593145698E-5	0.4928644860821881	1.8488377140619735E-5	8.602934047257532E-11	0.4869101210651756	-1670.444122502492	42407.74363615851	33183.15287560862	9023.651098587061	169.13042006964042	122.382372660699	11	52	71	6	31	0.20106995155364993	0.30213853480259634	0.30438824970150646	0.19240326394224894	
2080000	-31825.90466349426	-30154.780538940722	-1671.12412455354	-30154.780538940722	698.8121840594301	4.116065261498102	2.4328621131846655E-5	0.49621611323736387	2.235466793144115E-5	1.429308351373294E-10	0.5233592860396418	-1624.76206972292	26248.92661972268	31880.650375153036	9012.978180351069	181.4889826283439	81.42631515176039	19	44	70	5	33	0.20106995155364993	0.3019779643318927	0.3045488201722101	0.19240326394224894	
2090000	-31843.582487816395	-30168.757162350983	-1674.8253254654114	-30168.757162350983	699.8037571455621	4.156320413424668	2.2936819551758352E-5	0.5176621910898367	2.109858167648798E-5	1.5069054521357855E-10	0.5631526692689084	-1628.4001031364228	35584.32908995936	28865.39279955726	10071.323777641617	137.15083750360503	58.62008611904114	1	64	68	8	30	0.20106995155364993	0.3019779643318927	0.3045488201722101	0.19240326394224894	
2100000	-31848.623997756004	-30159.39547207983	-1689.2285256761757	-30159.39547207983	704.6424798561565	4.033629420951874	2.2561160153501815E-5	0.5229933240687934	2.0800365013649095E-5	1.4712164810705948E-10	0.5516830134229482	-1641.476430537296	78778.3075141605	35033.035143395726	9636.957620005714	149.60893754718765	57.727473045245	6	66	62	17	20	0.20624837435401983	0.3001707586379452	0.3011776030657877	0.19240326394224894	
2110000	-31913.813131956762	-30179.4726891526	-1734.340442804161	-30179.4726891526	940.6112104548739	4.033629420951874	1.7991842546711704E-5	0.4419277808889988	1.6792041491948445E-5	7.344252565084943E-11	0.48224273068514234	-1685.8250649451918	77522.89366118412	41370.586348450866	12745.788283361328	266.0894647755932	85.70352734228022	7	66	61	22	15	0.20472659211683847	0.3001707586379452	0.2975202978133141	0.1975823514319039	
2120000	-31999.918512953027	-30210.17363108771	-1789.7448818653163	-30210.17363108771	1176.1275167144706	4.12633321138456	1.303319127166004E-5	0.4273872604077938	1.205060815913089E-5	3.634530932337149E-11	0.4683864540680662	-1740.9972342625026	59491.156979258216	42546.46686423125	14713.074273445436	410.4423051137049	113.8859333070543	31	41	62	9	28	0.20472659211683847	0.3001707586379452	0.2978265010896583	0.19727614815555974	
2130000	-31949.93949473462	-30182.84876617775	-1767.090728556867	-30182.84876617775	1078.23922397438	4.12633321138456	1.3834846137903773E-5	0.4031074544835108	1.3034597376705134E-5	3.3758097608220407E-11	0.43118564114921143	-1717.7151182207526	46522.49018460898	54845.19072349683	18223.24089304053	640.7523330507007	74.96278393460669	28	37	67	13	26	0.2013228056392904	0.3001707586379452	0.3013860795898434	0.19712035613292267	
2140000	-31972.195398372274	-30196.117597043776	-1776.077801328497	-30196.117597043776	1201.2209528289102	4.235307660936996	1.2134732149251629E-5	0.39150150633571607	1.1778341094852092E-5	2.221264153659626E-11	0.3920190457010664	-1728.747617049137	52922.50873878557	22820.81707270628	13115.83876515242	342.2207203985835	58.71386576014836	58	19	58	11	25	0.1955527275906417	0.30594083668659383	0.3013860795898434	0.19712035613292267	
2150000	-31961.76142730621	-30193.200203543045	-1768.5612237631644	-30193.200203543045	1180.477775258384	4.218268323350234	1.3170064599898787E-5	0.43953163086456887	1.2858006513851293E-5	3.583752617739135E-11	0.45615653053311217	-1719.9873834015475	63688.45209708664	27937.47293390603	14397.347506992905	561.6450404886027	66.88757980853275	45	40	50	8	28	0.1955527275906417	0.3109824906782206	0.29634442559821667	0.19712035613292267	
2160000	-32021.34084359874	-30213.624330978244	-1807.7165126204968	-30213.624330978244	1256.2938399946343	4.323518944513721	1.0638031753349352E-5	0.4325860283308987	1.0692229995360444E-5	2.3058248430579797E-11	0.43938449936645363	-1756.3482137265019	83617.54861966171	68381.1593865245	16573.604919607802	1712.0248103307727	71.7327552220839	52	24	60	7	28	0.1991708015966394	0.2975775999521427	0.31688715403250534	0.18636444441871422	
2170000	-32077.61706526157	-30174.288974461742	-1903.328090799827	-30174.288974461742	2415.85608422829	4.323518944513721	6.191867812654625E-6	0.43600707521899057	6.123270121530508E-6	7.7202032712591E-12	0.45189359620953695	-1849.192418280996	103784.75417217205	120293.85669534846	24903.766952918388	4485.618666021285	208.80688031920394	55	12	67	6	31	0.1991708015966394	0.2975775999521427	0.31688715403250534	0.18636444441871422	
2180000	-31988.02748514486	-30180.045038957967	-1807.9824461868923	-30180.045038957967	1373.6216992284503	4.15374037322383	1.1058538453087092E-5	0.43531148045890566	1.1106683069700808E-5	2.3695043020682163E-11	0.44318682626583805	-1757.9434578284995	60278.742787772426	64272.02168571737	15358.238356865597	709.0553869358196	170.36236324034428	59	6	68	9	29	0.1999263084656689	0.29682209308311325	0.3008649871464385	0.202386611304781	
2190000	-31921.83312405874	-30207.03337431624	-1714.7997497424972	-30207.03337431624	855.1531406023771	4.097944372307896	1.85822993897906E-5	0.4050029636062028	1.885919717032936E-5	5.441243103068137E-11	0.39333870081769273	-1666.926021310625	41593.864032281774	31141.20695286293	7914.775367118995	1150.0816008854874	61.933132224070036	43	25	65	7	31	0.18851093616200995	0.30298056354962105	0.3059146216171168	0.2025938786712538	
2200000	-31928.74824634322	-30203.052363924082	-1725.69588241914	-30203.052363924082	928.0807790406977	4.010335326340979	1.6132316528730764E-5	0.43344843640734004	1.6389990758897136E-5	4.7357331619419024E-11	0.4191254665023799	-1678.6667229932905	50816.86967668249	17767.569370224115	8465.726607767945	568.1894230143474	104.58450099452295	61	12	60	4	34	0.20351862035562063	0.29354226471834083	0.3003452362547864	0.2025938786712538	
2210000	-31838.840747577007	-30187.022568690507	-1651.8181788865015	-30187.022568690507	630.5789908319488	4.010335326340979	2.5569100367660243E-5	0.46421045086760293	2.5525166793196137E-5	1.4617762802316293E-10	0.47136758369467174	-1604.4615917574204	21488.802489138532	6696.672435891322	6839.252272381942	4866.097040088528	53.97790561980969	65	29	39	4	34	0.20483206355235553	0.2922288215216059	0.3003452362547864	0.2025938786712538	
2220000	-31874.698080270093	-30196.274159339806	-1678.4239209302855	-30196.274159339806	664.9617887602403	4.258337041091977	2.0860673095196838E-5	0.44347258841683274	2.1087325899062036E-5	8.700352894877159E-11	0.43219101456620457	-1634.3450708600233	44582.27664666999	10412.158629872172	3815.6451083722072	98.42585593030462	72.3002942792774	59	76	1	1	34	0.2017271185371545	0.2922288215216059	0.3003452362547864	0.20569882368645484	
2230000	-31793.340443242963	-30216.367661351233	-1576.9727818917318	-30216.367661351233	408.2797967887762	4.192473799179631	3.7316884453918056E-5	0.3940452098744915	3.799593723601197E-5	2.235407885449623E-10	0.39360548013670404	-1535.58782288118	23758.146706619475	6088.799081893693	3578.251164854379	24.55451556955976	31.12198657712914	51	78	7	7	28	0.2017271185371545	0.2957472988508659	0.3026173306059568	0.19990825200602436	
2240000	-31723.549671434717	-30208.18095088626	-1515.3687205484573	-30208.18095088626	295.63927535516336	4.192473799179631	5.381287183033724E-5	0.4072418178564122	5.3305950409190474E-5	5.464704459325686E-10	0.42904071850174746	-1478.3079333561282	9654.492224299822	4837.259263720842	369.44262446820636	52.78069002548794	29.58928218023927	72	61	1	18	19	0.2017271185371545	0.2957472988508659	0.3026173306059568	0.19990825200602436	
2250000	-31767.694788156412	-30190.385116016852	-1577.3096721395589	-30190.385116016852	402.387699576085	4.025670563217125	3.918856225300274E-5	0.3616046352452432	3.9250116201563154E-5	2.1851660576401577E-10	0.37254859093867493	-1538.0716385376543	16415.25203729536	5314.88103839066	1545.6312041814883	38.13475174694899	29.840895788726773	69	63	3	14	22	0.20351133681869174	0.2957472988508659	0.30083311232441956	0.19990825200602436	
2260000	-31760.41856016908	-30219.005351710744	-1541.4132084583375	-30219.005351710744	316.9370183365655	4.170947324503802	4.7799949643505794E-5	0.42867991245878434	4.666336449435741E-5	4.92559902415102E-10	0.471134048843763	-1505.5112661532921	11694.12530387728	4082.234106834666	47.171122320680894	41.6595328713202	36.92121693760281	70	66	15	13	7	0.20332902385158858	0.29108340318967807	0.3054970079856074	0.20009056497312752	
2270000	-31743.526594869156	-30196.937777854015	-1546.5888170151397	-30196.937777854015	309.8969997464567	4.1805464411489925	4.863725054131896E-5	0.4744400595682867	4.768040833516349E-5	5.823139750949367E-10	0.4968046400630248	-1508.5734083579746	10608.28891622673	4552.866242946567	248.7932593300191	138.7096503486049	35.06809883565277	78	57	1	1	34	0.1911390720050653	0.2924395003978677	0.316330862623941	0.20009056497312752	
2280000	-31697.63994373301	-30191.569727350194	-1506.0702163828187	-30191.569727350194	247.17506878052862	4.044761641413053	6.174107882429345E-5	0.4885691097323734	6.153599740853533E-5	9.391976896726713E-10	0.4985737476098328	-1471.437034558541	9712.693256091938	2742.7281465526976	52.501289589104815	23.314656022965824	27.508771165176217	78	58	3	4	28	0.1910541608745287	0.3086445478172753	0.30021072633507	0.20009056497312752	
2290000	-31743.738490026848	-30208.220965873934	-1535.5175241529137	-30208.220965873934	321.44210246012557	4.230394733190684	5.343324832285115E-5	0.5250518825896594	5.1705946599529664E-5	7.599450239515724E-10	0.5154828657010982	-1497.1781261344713	12134.283747957137	3540.151393728325	1170.2932277244654	18.79322517258423	22.903470245314015	63	74	4	8	22	0.1910541608745287	0.29400653644144914	0.31484873771089616	0.20009056497312752	
2300000	-31823.422655051963	-30205.163863432655	-1618.2587916193088	-30205.163863432655	492.4122089509086	4.1137045544710595	3.191107517731997E-5	0.46733302273912425	3.253405928297537E-5	2.2729364914943985E-10	0.46390124518567577	-1577.8500479516606	18997.37299577733	5542.591314911327	1137.245240068953	24.269222399076952	50.398882897059956	64	74	4	8	21	0.2025901212840704	0.29916987751519186	0.29933595969797283	0.19890404150276647	
2310000	-31792.866579783924	-30195.716956696244	-1597.14962308768	-30195.716956696244	369.88783562699876	4.012460016286659	3.9962974853149195E-5	0.4831585329012414	3.8144368318681265E-5	3.745444212073298E-10	0.4943260912966659	-1557.9312991085742	17308.402847260637	4642.210746282708	489.96629482384094	119.35165546793827	44.68318635221657	66	69	5	2	29	0.2025901212840704	0.3054157920451312	0.29933595969797283	0.19265812697282717	
2320000	-31756.629325223053	-30176.03175568034	-1580.5975695427164	-30176.03175568034	367.8501102575157	4.043865826076406	4.1421147261933E-5	0.4829276182783337	3.9731248450779437E-5	4.0761647736308497E-10	0.4966218724313474	-1541.0323208247953	16468.618159715366	4437.563712564494	475.22341193245614	205.29689291729755	31.59379012211442	69	61	9	8	24	0.20602661808261225	0.2941350368724872	0.3068601302681303	0.1929782147767718	
2330000	-31804.5306033494	-30192.059121323266	-1612.4714820261363	-30192.059121323266	411.4502119636782	4.076641026385889	3.596934214536665E-5	0.4533489873995668	3.4092754494031534E-5	2.3569272494533766E-10	0.4510433593934097	-1572.4017246655624	15567.081369602334	5510.549623093677	251.70823839755766	297.90855413837886	41.51813533262666	72	59	17	3	20	0.20595673069536433	0.2941350368724872	0.3068601302681303	0.1930481021640197	
2340000	-31778.210825092545	-30209.254665547083	-1568.9561595454607	-30209.254665547083	332.7887160288825	4.076641026385889	4.4880224018757155E-5	0.46033858887951157	4.2946560683654234E-5	3.2896934074865637E-10	0.4265618362834983	-1529.2587298530177	14533.262758287186	3726.6366711495425	1141.688482781207	175.40811331558552	27.145726222954053	73	59	9	7	23	0.20455739065171627	0.29937100476283335	0.3068601302681303	0.18921147431732166	
2350000	-31788.091238586952	-30197.012085084636	-1591.0791535023147	-30197.012085084636	380.45297780663964	4.076641026385889	4.54658654490019E-5	0.41466736921922887	4.254805417218979E-5	2.800492015166811E-10	0.3889894380380855	-1550.5630078928496	15253.277751096015	4379.131779558238	1912.8988662411016	189.42486783934734	34.77927969462951	76	58	6	9	22	0.20455739065171627	0.29937100476283335	0.3068601302681303	0.18921147431732166	
2360000	-31779.210866500816	-30211.421981555206	-1567.7888849456112	-30211.421981555206	380.2363908653987	4.199576316269516	4.125241297821452E-5	0.45724816357059417	3.9726167704438016E-5	2.65482870160887E-10	0.4166714315973277	-1527.1201169544681	17678.793987977988	4326.019341376067	457.56722800796456	413.224286322915	32.61136747808766	65	66	5	9	26	0.20455739065171627	0.29937100476283335	0.3068601302681303	0.18921147431732166	
2370000	-31857.251779415426	-30165.724143310814	-1691.5276361046108	-30165.724143310814	667.2257910748983	4.199576316269516	2.1892262468076278E-5	0.45707883094474494	2.1308099591414752E-5	8.57360617839327E-11	0.4361557996775603	-1646.6281656122708	29516.24682563148	7590.607892005929	5726.210213704523	509.0348717605381	71.53392027660352	70	66	4	2	29	0.1984103749993571	0.29937100476283335	0.30334351546846244	0.19887510476934872	
2380000	-31952.31588953035	-30198.722962005453	-1753.5929275248945	-30198.722962005453	1055.8144706303526	4.199576316269516	1.528012302729546E-5	0.4725304797616159	1.4978584730274313E-5	4.5723083180502824E-11	0.4558516048575044	-1708.9109472532368	42636.011911001944	12195.565123752824	1264.4982628730404	627.7476442755911	108.36836986421874	73	60	3	3	32	0.1984103749993571	0.29937100476283335	0.30334351546846244	0.19887510476934872	
2390000	-31935.081591141887	-30172.57862063448	-1762.5029705074078	-30172.57862063448	1053.3343628904836	3.97574579534589	1.4774956038066917E-5	0.4668390324964921	1.4754633236919482E-5	3.855362733320219E-11	0.42231651417270966	-1714.136027677275	44470.86160885472	8621.570958549277	15380.171334485789	998.5211394349184	90.44856798687275	66	57	9	12	27	0.19599525092927658	0.29937100476283335	0.305758639538543	0.19887510476934872	
2400000	-31983.058179930515	-30213.131417715045	-1769.9267622154687	-30213.131417715045	1230.0241711611425	4.178626597861081	1.4426078236943773E-5	0.4835794012038969	1.4039549427402843E-5	5.386011849654095E-11	0.499853023528741	-1724.717115809486	44675.77331672123	14070.727608299358	2115.126294794854	569.7004558867701	93.86061412281813	64	69	7	1	30	0.19822946717955428	0.3051260899272135	0.3000035543741628	0.19664088851907102	
2410000	-32143.459980390377	-30188.872035830755	-1954.5879445596217	-30188.872035830755	3127.9873614093335	4.288258210731608	5.192861344286577E-6	0.4761636371776937	5.437369270418173E-6	5.7457233719120784E-12	0.4478274074206718	-1900.254879010912	138202.82048762325	44746.582189498404	29818.6279662051	7968.204922913562	470.7373600641004	65	56	12	8	30	0.20372034029446864	0.30360337623299966	0.3000035543741628	0.19267272909837052	
2420000	-32120.041513632324	-30192.493885333737	-1927.5476282985874	-30192.493885333737	2915.1320620925867	4.036788669259802	5.457809312350721E-6	0.5163995627636396	5.458225179315188E-6	7.78937031341133E-12	0.4915366065381336	-1874.431022162278	129315.84380340493	31432.818798204597	41262.17296823129	1654.5342820154856	283.80797431796105	61	25	48	6	31	0.19607318187241138	0.30360337623299966	0.3076507127962201	0.19267272909837052	
2430000	-32206.06384923189	-30169.969229414382	-2036.094619817507	-30169.969229414382	5406.695611800666	4.036788669259802	3.1916964509168237E-6	0.6126345148440447	2.999540637825749E-6	3.584297858237328E-12	0.6049418555311209	-1977.8265615781704	290288.76465190074	60926.167112844465	75291.70771122795	12886.796832060707	492.4950399324352	60	20	52	6	33	0.19607318187241138	0.305151011978669	0.30610307705055073	0.19267272909837052	
2440000	-32056.046799008396	-30163.221866079864	-1892.8249329285313	-30163.221866079864	2651.737512126025	4.344501981731228	7.314483645818311E-6	0.6170080750296117	7.038575893090774E-6	1.657621325623572E-11	0.5799167355205075	-1839.8866606632894	120791.64190124824	31215.47580625161	18145.859287132043	4423.022678490266	212.04377721378475	56	41	34	7	33	0.20169241938348967	0.2995317744675907	0.30610307705055073	0.19267272909837052	
2450000	-31983.85463350184	-30189.87292692193	-1793.9817065799102	-30189.87292692193	1222.982769726706	4.013582168318552	1.2300382465599072E-5	0.5108109139565139	1.2142399207838224E-5	3.19455893817327E-11	0.46204137956417823	-1744.5848443027035	76503.75987724295	24369.364778852796	15653.402875701662	609.0513365050472	211.7858839917227	39	67	31	1	33	0.19418073806157662	0.2995317744675907	0.30610307705055073	0.20018441042028357	
2460000	-32066.100911818146	-30177.556996301515	-1888.5439155166328	-30177.556996301515	2546.245341007444	4.013582168318552	6.390665661181208E-6	0.5111974132590784	6.399577445420257E-6	8.792888528563155E-12	0.4717883343727145	-1835.0490279002167	132798.5310230869	25478.988741292735	23129.826889787957	7184.034043065637	203.03108717557672	55	57	23	1	35	0.2052484905701854	0.2963980129821906	0.29909576970279655	0.19925772674482903	
2470000	-32015.293233598866	-30208.853035057266	-1806.4401985416011	-30208.853035057266	1460.5705557706103	4.013582168318552	1.0276412019352096E-5	0.5194840725973593	1.0467136175900656E-5	2.5147671770993954E-11	0.47947327694771236	-1754.144028768472	76645.54114499285	25846.29154064839	16119.236948323252	8386.414565782674	175.09270479112917	52	53	27	3	36	0.20500059086792533	0.2895370608254768	0.29909576970279655	0.20636657860380284	
2480000	-31857.089687880096	-30208.846354076868	-1648.2433338032288	-30208.846354076868	541.4749198917365	4.284498444459428	2.92270796769176E-5	0.4933706093732782	2.9510320862022553E-5	1.8903483200750477E-10	0.46334597316587206	-1604.7328896582358	34757.57804910665	8248.200789428118	4092.1327101605643	92.23500803406391	52.96274252951899	49	71	18	10	23	0.20725230413267898	0.29239236519048895	0.31009591580847407	0.19025941486835954	
2490000	-31887.59615806949	-30189.154328875702	-1698.4418291937884	-30189.154328875702	605.9357056577296	4.284498444459428	2.306223056775352E-5	0.5456458762265285	2.27496558125045E-5	1.5567930647572051E-10	0.5392348770215326	-1651.9947826512566	32340.01076561219	9315.941300466748	7434.160220033332	770.1764829990149	151.74527041694503	57	72	7	1	34	0.2034595005110186	0.2941782175340143	0.31210286708660906	0.19025941486835954	
2500000	-31850.73743806476	-30198.13535592452	-1652.6020821402362	-30198.13535592452	443.71569654598215	4.201342535235942	3.27072115185846E-5	0.548128221997468	3.1895884614294345E-5	2.7640060546671593E-10	0.5301568827758629	-1607.6553729546954	25579.788872077574	8665.429822403843	4907.432677839012	542.2408053272128	105.74072332826957	57	66	10	16	22	0.2034595005110186	0.2877757951590342	0.31210286708660906	0.19666183724333966	
2510000	-31766.00845872662	-30191.618439765185	-1574.3900189614346	-30191.618439765185	316.98814438647736	4.201342535235942	5.252787728759156E-5	0.5693298283873086	4.965317963527311E-5	8.593316803919833E-10	0.5975480967996099	-1530.8375664479731	14878.39023174195	5650.709698681933	5699.921503862364	310.970710526403	67.77171580663173	66	24	41	12	28	0.200497474754365	0.2877757951590342	0.31506489284326267	0.19666183724333966	
2520000	-31747.832619284683	-30163.109939234757	-1584.7226800499266	-30163.109939234757	380.51258680366664	4.183491249024854	4.2232731803547093E-5	0.48720510405732365	4.144407244040347E-5	3.897653805583918E-10	0.47592699156985213	-1538.8413194733712	22205.25391803121	24406.29596347747	5055.105736414754	590.0600913570397	44.1138927907721	43	13	76	11	28	0.2025643161355653	0.2988484251961217	0.30455864029075636	0.19402861837755817	
2530000	-31722.078020448247	-30187.54061645955	-1534.537403988697	-30187.54061645955	267.66660464174436	4.183491249024854	5.147921035162328E-5	0.5407989396417169	5.19026278242446E-5	7.735804191474314E-10	0.5323523368358444	-1491.4174276063122	13955.737701357486	6448.176139780954	4079.709859218766	460.86511973033015	28.424094485965075	51	11	69	13	27	0.2025643161355653	0.2988484251961217	0.30455864029075636	0.19402861837755817	
2540000	-31765.73381630141	-30196.185324543276	-1569.5484917581337	-30196.185324543276	325.897305370942	4.183491249024854	4.295454038941542E-5	0.5339136259889949	4.3615474835593827E-5	4.946114437415871E-10	0.49964465726410545	-1525.580402080711	20032.486925625464	8208.48111515036	4752.027235154735	393.7279837416873	43.50272890409758	52	17	61	16	25	0.19756787684460142	0.2988484251961217	0.30955507958172024	0.19402861837755817	
2550000	-31760.633363522902	-30191.31342789036	-1569.3199356325422	-30191.31342789036	310.15736725756346	4.183491249024854	4.404635258622748E-5	0.5268976678726847	4.5096946011835806E-5	4.856834806936262E-10	0.4965495696691817	-1527.0260708013368	17040.348805428028	3155.873784360964	3653.4559917282236	232.5453936455523	45.26585995035088	46	5	80	15	25	0.19756787684460142	0.2976970346645037	0.31070647011333824	0.19402861837755817	
2560000	-31741.57109195997	-30197.88070050115	-1543.690391458819	-30197.88070050115	274.19106421367525	4.183491249024854	4.776039315537254E-5	0.5108260142348993	5.0071478503259296E-5	6.036507234408203E-10	0.4960315539124018	-1501.41051512227	15344.95182128931	7498.4381282883705	3764.000091822242	172.58190357818034	37.90250741315984	46	6	79	17	23	0.19756787684460142	0.2995279951422578	0.30887550963558413	0.19402861837755817	
2570000	-31782.35312256718	-30226.57058253692	-1555.7825400302602	-30226.57058253692	283.4850323120639	4.047445021001105	4.4845864409511345E-5	0.5301591836460264	4.6594745205247135E-5	5.951023752217712E-10	0.5275339782879908	-1511.8916968808212	13722.92224395259	19319.208747072033	5126.434504676159	154.8143906026838	33.21761066520446	17	36	78	19	21	0.19661328145716578	0.30145612340251715	0.30887550963558413	0.19305508550473444	
2580000	-31879.773076231548	-30232.3652523708	-1647.4078238607478	-30232.3652523708	456.4442730260982	4.047445021001105	2.8772176597284107E-5	0.500599502792748	2.8693870913066953E-5	2.1851930458592858E-10	0.5085307949488076	-1601.1394562366206	16170.069759598498	32726.23019170929	6721.156827462534	357.76541747578636	54.743429790446406	2	50	80	23	16	0.19705076862604926	0.30145612340251715	0.30843802246670066	0.19305508550473444	
2590000	-31820.5817322873	-30198.557430231227	-1622.0243020560722	-30198.557430231227	466.1485721046216	4.047445021001105	3.0766843988548865E-5	0.5161258662451899	3.135711118738263E-5	3.152467320388407E-10	0.5547180491956055	-1576.4072112425436	11671.169255577557	27708.627381520102	5328.227435216494	354.3109890808407	55.647681859999054	6	44	82	14	25	0.19705076862604926	0.3013730793235468	0.3045238333413123	0.19705231870909318	
2600000	-31901.51797117768	-30194.881124163316	-1706.6368470143652	-30194.881124163316	757.0383265021114	4.216869255518674	1.7841956768024173E-5	0.42812903244868716	1.8146587091584422E-5	7.021836832748005E-11	0.46002353699887927	-1658.2313802887982	52893.66045743643	50014.87703338208	8529.18836159719	585.2626684554591	42.627224140623454	3	50	81	11	26	0.19705076862604926	0.3013730793235468	0.30894027667716367	0.19263587537324176	
2610000	-31823.5346230828	-30186.822890914187	-1636.7117321686126	-30186.822890914187	531.0241159093578	4.356253679690445	2.8225175997117018E-5	0.4739913185422132	2.787369394093978E-5	1.79656051987125E-10	0.4904145555660413	-1589.589291057308	25893.668031659927	29959.69010859945	8323.61872216779	694.0355868419836	29.379971793084408	5	46	82	11	27	0.19929008935347742	0.29415190552402043	0.31291053059118623	0.19364747453131742	
2620000	-31898.181685780535	-30186.046409530798	-1712.135276249737	-30186.046409530798	823.4905414594826	4.356253679690445	1.9740301542742504E-5	0.4965513627570236	1.929257617517219E-5	1.0820497584421448E-10	0.5379189789666576	-1662.7584907270034	33353.721968025784	44249.43818907771	10046.830340802664	1670.4791826460262	86.2082490707907	6	53	72	12	28	0.19929008935347742	0.29415190552402043	0.31291053059118623	0.19364747453131742	
2630000	-32063.051171512296	-30185.27432648793	-1877.776845024369	-30185.27432648793	1971.5361537120077	4.164510813691058	6.840703152095164E-6	0.45510454882041435	6.947843319015517E-6	1.1224109214317215E-11	0.48661478577444484	-1823.783803139105	119763.96010241944	92367.32428677475	26101.2758600637	4876.319457269723	171.49251413844763	5	52	74	10	30	0.20005283903755813	0.2912072516428578	0.3137996168905983	0.19494029242898725	
2640000	-32131.931142597583	-30186.196625365545	-1945.734517232038	-30186.196625365545	2932.4904041334207	3.9132179269379006	4.4208035346207985E-6	0.4608678506080342	4.675465802442226E-6	5.123610717775583E-12	0.48195420050300175	-1888.6954699544401	287379.7841447916	175402.6016701968	25789.987539829865	10837.83837920338	246.90673171234866	3	50	81	6	31	0.1952839435834491	0.30674119434005115	0.303034569647514	0.19494029242898725	
2650000	-32017.213732775883	-30177.581308495006	-1839.6324242808753	-30177.581308495006	1774.1108183891752	3.9132179269379006	7.864644957109154E-6	0.4304255965485147	8.089702629420875E-6	1.3172014494656463E-11	0.45969622352555334	-1786.5580458642125	74527.51624597602	82915.22342437554	22380.991755173454	5380.820389536348	78.18779716310911	14	33	83	10	31	0.1952839435834491	0.30674119434005115	0.303034569647514	0.19494029242898725	
2660000	-31970.239599422588	-30193.006846119613	-1777.2327533029763	-30193.006846119613	1215.1229321892258	4.322566991438832	1.150590964925467E-5	0.4828102948707009	1.2002655222089394E-5	3.67644957252805E-11	0.5031365544149687	-1727.397103117861	39174.518624019736	71165.0219861424	14170.183365706414	528.1700830759057	130.52996875081107	3	47	86	11	24	0.19773968723322125	0.29743859347440615	0.303034569647514	0.2017871496448601	
2670000	-32091.626343261836	-30201.64508216912	-1889.9812610927142	-30201.64508216912	2404.1082469948324	4.4689508405175085	6.020416454563733E-6	0.49348597750011153	6.225677869169538E-6	1.1051871438264709E-11	0.531465559261897	-1837.0113090483717	106077.32780765282	147181.99037481128	28550.187295782795	565.9906308989728	148.82118250675674	2	49	84	14	22	0.20132368347436277	0.28965270472853644	0.3112642964203534	0.1977593153767489	
2680000	-32013.88556904118	-30194.23878668219	-1819.64678235899	-30194.23878668219	1668.163107059168	3.8419855689215434	8.478280019157354E-6	0.509365867905502	8.711258224908089E-6	2.1330352472160198E-11	0.5352149638374469	-1767.2684322379448	110227.53603250728	156231.57185554988	23961.32235688675	88.30768899959398	152.82170211463466	9	33	93	19	17	0.20308108544801412	0.2869050353129177	0.31225456386232076	0.1977593153767489	
2690000	-31910.605468212307	-30172.869405235335	-1737.7360629769717	-30172.869405235335	944.9467066949907	4.288328762603984	1.43365966281251E-5	0.4645100226215178	1.4584392375116232E-5	4.979390827488788E-11	0.4953925301355699	-1687.0755600895864	173372.5487349209	72903.3232628618	13237.049838891713	142.48213696218144	137.8541272896829	1	44	91	15	20	0.19042679742406982	0.299559323336862	0.31225456386232076	0.1977593153767489	
2700000	-31964.382693983105	-30186.122998857507	-1778.2596951255978	-30186.122998857507	1355.4656819727415	4.228286732882822	1.1105050092962123E-5	0.5357714610648744	1.1258665276590337E-5	3.775165776106154E-11	0.5499062034276515	-1727.5540558267048	117325.74347956352	81914.18504813417	17554.137871995474	133.23223218175457	122.64809434886254	12	31	92	4	32	0.20308648060675047	0.299559323336862	0.30296551026774887	0.19438868578864013	
2710000	-31979.73579274392	-30184.03389843773	-1795.7018943061896	-30184.03389843773	1307.8122133481984	4.279158783703425	1.1809953976777295E-5	0.4868072781727075	1.218428764139145E-5	3.555521258581276E-11	0.4980492457536351	-1743.7770239208521	63383.55998162004	77876.75795291204	19511.98995576777	2046.1574967086863	158.3934204655864	13	32	89	5	32	0.19691800491028244	0.30283963256416385	0.30585367673691505	0.19438868578864013	
2720000	-32091.992603195773	-30210.687516328333	-1881.3050868674384	-30210.687516328333	2366.237447735014	4.249973342062856	6.581495773198781E-6	0.4814692359599555	6.737514111848316E-6	1.0941827760003139E-11	0.5017598755561928	-1828.7935027302851	119839.45479842849	36283.907031534625	31763.361723826634	1880.4767511004209	236.36425332257855	44	4	86	5	32	0.19131022401268397	0.30625315780408724	0.30585367673691505	0.1965829414463152	
2730000	-31795.765712059212	-30189.188393604025	-1606.5773184551865	-30189.188393604025	485.48502460158556	4.052559143928725	3.196926832445916E-5	0.4752002280247101	3.36188236328494E-5	2.621286215515466E-10	0.4810348597526431	-1564.4009061817837	25569.42845844006	5289.299661972304	4623.996472896792	43.01376419177857	31.84893157277904	51	31	54	16	19	0.189464916728395	0.30625315780408724	0.307698984021204	0.1965829414463152	
2740000	-31798.664911889453	-30190.529924942595	-1608.1349869468586	-30190.529924942595	452.2476818652472	4.221866285824742	3.0332310654033985E-5	0.45984765896455426	3.1494249850240446E-5	2.1446134195448197E-10	0.46309824787130427	-1565.9052109875818	17338.802840661607	7127.551412162017	6065.554311861838	68.15216294215773	24.622821476773108	49	30	56	31	5	0.20093433327773602	0.29238994551472464	0.30959504756068534	0.1970806736468554	
2750000	-31849.140921781345	-30166.299868518185	-1682.8410532631592	-30166.299868518185	776.0506357571187	4.221866285824742	2.0926957465862677E-5	0.44177564933081903	2.0871132579276144E-5	8.228852766838832E-11	0.4294381691746694	-1636.8600711852969	42468.50389083722	15303.174890363032	10100.552922644829	91.25443559455648	97.14829210827058	50	34	51	14	22	0.20093433327773602	0.2959421003717456	0.31070485530372227	0.19241871104679747	
2760000	-31816.055508919104	-30168.59118440031	-1647.4643245187942	-30168.59118440031	583.9520861503479	4.037396357511481	2.6123676433687028E-5	0.413948810485162	2.583340161957442E-5	1.2615350804797907E-10	0.4399039520681349	-1603.5127307859445	30765.47009347367	13370.9117470204	6940.981770327447	78.66698513707476	44.23377541838618	47	36	52	10	26	0.20093433327773602	0.2959421003717456	0.31184361836228985	0.19127994798822992	
2770000	-31888.241783540376	-30203.044802343735	-1685.1969811966417	-30203.044802343735	747.3046733950304	4.370385105740218	2.0703123051379082E-5	0.3836959167816032	2.047193790208957E-5	6.972901672803219E-11	0.40569759072222167	-1639.47951803738	31878.75646070726	21747.8581623072	9783.19245728339	69.35220127107489	96.55070564781748	45	16	75	29	6	0.19589713770321288	0.29884074266384164	0.31178607944929554	0.19347604018365136	
2780000	-31862.184436301384	-30204.461468478905	-1657.722967822479	-30204.461468478905	680.1932504462663	4.2914366314210355	2.2936341754072997E-5	0.41737154537744686	2.3071296782638365E-5	9.775738904004476E-11	0.4215341827943137	-1612.2629566485862	40307.61390048553	3136.3989635650214	8631.09754630216	107.09823456366394	52.1002425689791	52	5	80	4	30	0.19589713770321288	0.29884074266384164	0.31178607944929554	0.19347604018365136	
2790000	-31867.83254860716	-30214.474259986127	-1653.3582886210313	-30214.474259986127	631.2136181325171	4.2914366314210355	2.5659212134490115E-5	0.39976717692894403	2.5734411626626184E-5	1.0871913258320708E-10	0.407693517233422	-1607.8981457270304	43319.457143557236	7412.78635814011	9471.365874218762	45.15107936766531	77.10259616258148	56	7	74	21	13	0.19589713770321288	0.29884074266384164	0.31178607944929554	0.19347604018365136	
2800000	-31883.751808970705	-30183.566801282486	-1700.1850076882188	-30183.566801282486	758.4851570958393	4.044699997920936	1.9305693808703878E-5	0.43403773454690525	1.962248840409355E-5	8.425611699317549E-11	0.4809138733482759	-1654.6198193304856	34885.161299403306	6740.190073464091	10811.093736846586	192.0552643111089	66.69476342956997	62	14	61	3	31	0.20114586370095544	0.30635424046517556	0.29902385565021905	0.19347604018365136	
2810000	-31963.296545357112	-30185.20251746647	-1778.0940278906426	-30185.20251746647	1117.1678002495896	4.044699997920936	1.367157337332452E-5	0.41759218038763274	1.3652354264666926E-5	3.818970641879443E-11	0.45069455764429295	-1729.4036920775914	70143.94875717828	20377.69132742753	12764.391686549669	140.21894741947008	289.6203929356993	50	57	29	30	5	0.196838115737117	0.30635424046517556	0.30333160361405753	0.19347604018365136	
2820000	-31937.453770523396	-30187.4592670264	-1749.9945034969953	-30187.4592670264	1215.2531272128624	4.132017466555032	1.3440438895140266E-5	0.4359285373989747	1.3555689788890496E-5	3.83913292018013E-11	0.45591320238050487	-1701.128194312743	47251.26369844707	15011.603093908503	25035.985277469765	533.9738718400497	81.5768468610333	62	65	7	2	35	0.196838115737117	0.3058374579013466	0.30333160361405753	0.19399282274748034	
2830000	-31978.01552547183	-30217.75498930932	-1760.260536162511	-30217.75498930932	1112.3356817583544	4.132017466555032	1.4602549731564032E-5	0.5124075107934077	1.4296333588451525E-5	5.897671483510884E-11	0.5171966845544714	-1709.0775469284895	58877.44746267791	12912.422128030463	16919.800525992596	5922.451305188354	107.97063613040841	60	52	22	2	35	0.19494169698865066	0.3059171733463723	0.30333160361405753	0.19580952605092095	
2840000	-32036.915582725163	-30183.719845466432	-1853.1957372587306	-30183.719845466432	1966.7638530715672	4.080634446492832	7.601958733706021E-6	0.4423373977020323	7.625616225973681E-6	1.1764840125274083E-11	0.44633638778129964	-1797.9812743222005	145864.37745228285	27072.420663702764	38076.58205230287	14044.483861199984	85.85957892871303	37	63	34	4	33	0.19494169698865066	0.3059171733463723	0.30333160361405753	0.19580952605092095	
2850000	-32109.950705089894	-30224.76898364696	-1885.1817214429311	-30224.76898364696	2180.133390914787	4.494617294860652	6.934711512903883E-6	0.356412405211004	6.798692643392142E-6	5.900429009480131E-12	0.357699587939093	-1832.9371358456356	136044.67494602126	52790.30834669202	27992.50252744712	1744.6607805815022	141.55502862886587	31	63	40	5	32	0.1880580791276155	0.3059171733463723	0.30994777906395277	0.19607696846206094	
2860000	-32128.57671146898	-30166.76719006836	-1961.8095214006198	-30166.76719006836	3473.8148841380607	4.504427902478312	4.206400200313813E-6	0.504986314871067	4.145276149893307E-6	4.362926234731581E-12	0.5080958950442916	-1905.9746218174507	250459.6081199285	70755.35210401054	37612.0056581202	6193.616488120149	279.32692229575224	32	52	49	6	32	0.1880580791276155	0.30265845672415537	0.3091393851401141	0.20014407900811662	
2870000	-32053.17062040164	-30160.36557893601	-1892.805041465632	-30160.36557893601	2405.2550036094594	4.115728238106077	6.096180566866024E-6	0.5180082841764329	6.005775435629485E-6	9.497348633738785E-12	0.5076683387670184	-1839.9072156304794	152209.80147405874	52567.61838795285	32964.19984133546	1323.9798854353694	149.7947284413967	33	49	52	6	31	0.1880580791276155	0.30265845672415537	0.3199942716214403	0.18928919252679044	
2880000	-32048.381838200483	-30181.561799478946	-1866.8200387215363	-30181.561799478946	2088.709991259624	3.9660464204854007	7.583355774653691E-6	0.45338714131530583	7.541725737639971E-6	1.0234438857298486E-11	0.4242459105935464	-1815.1986834701174	162699.562532615	43725.208807473995	28679.911427282954	485.0371088052607	183.82163150134792	29	52	55	5	30	0.1888510546274711	0.2976149401879118	0.31144581046051967	0.20208819472409906	
2890000	-32209.398851055794	-30183.22878136438	-2026.1700696914133	-30183.22878136438	4581.990419330025	3.9660464204854007	3.033217837569203E-6	0.42491335033508365	3.0389842258249E-6	1.9205697387517064E-12	0.45432061273569607	-1970.117751661988	347382.88804707315	135811.57457710823	63820.026849134825	1685.0340552353134	460.16806055894244	30	53	50	13	25	0.20111483711700573	0.2951130896176744	0.30168387854122236	0.20208819472409906	
2900000	-32126.554351254832	-30199.617758851895	-1926.9365924029353	-30199.617758851895	2797.5053416951996	4.293063842795044	5.631833135393891E-6	0.41526290276806893	5.499982690401429E-6	5.418971036571322E-12	0.4120092505580643	-1872.7957213835075	161249.34552347613	77593.13655346715	45492.62263820425	2394.6264188301493	349.74086133175564	33	41	59	2	36	0.20111483711700573	0.2951130896176744	0.30168387854122236	0.20208819472409906	
2910000	-32182.226375570375	-30218.175364655614	-1964.051010914763	-30218.175364655614	3593.0574351681676	4.103934215508173	4.259833029623614E-6	0.4272805594135678	4.1439270885998385E-6	3.265672354594515E-12	0.4269584806440493	-1910.7099569428738	154634.40366991272	51109.97692909805	66873.38421104458	421.75086941520703	289.6132235029583	46	7	80	20	18	0.19196116758772114	0.2949260230856458	0.31102461460253555	0.20208819472409906	
2920000	-32297.51642580005	-30201.467200553423	-2096.049225246628	-30201.467200553423	6807.837170773535	3.917212912263826	2.022457526809951E-6	0.37507895530976143	2.0193319042077823E-6	7.164460551658928E-13	0.4106103871863122	-2039.5799275270624	297273.38890021475	190584.04021312113	100861.54557420447	1235.4972616379441	523.0891261847444	47	2	84	31	7	0.19718235418765304	0.2949260230856458	0.30601768087358405	0.20187394185311863	
2930000	-32254.604659522407	-30204.938553572993	-2049.666105949414	-30204.938553572993	5842.650814254501	3.8466230014581875	2.710262395947102E-6	0.3959746015130184	2.5785324030612556E-6	1.229931060983545E-12	0.4284189508393796	-1991.852973151782	317182.06138995907	22552.796639155502	92930.8255581181	440.3521435800047	798.8679482705176	47	9	76	11	28	0.19451355486211785	0.2949260230856458	0.30868648019911926	0.20187394185311863	
2940000	-32196.15279881966	-30203.06666728169	-1993.0861315379693	-30203.06666728169	4460.26048089556	3.8466230014581875	3.5924118541546065E-6	0.4269169853370408	3.4617026043245707E-6	2.8772852176399907E-12	0.4686712671306276	-1937.3231081097128	342629.2755846002	101577.9422508906	63882.81990467375	1805.0721147187526	353.6155381966899	35	6	92	1	37	0.1991886257881307	0.2949260230856458	0.3040114092731064	0.20187394185311863	
2950000	-32131.924081724013	-30182.434730637542	-1949.4893510864729	-30182.434730637542	3485.0329176345235	4.0627354713021875	4.345191939797683E-6	0.4350768037560943	4.1904619123554996E-6	3.73055699235256E-12	0.44856928963517934	-1896.719577912409	143209.56566509695	48386.62970566019	52325.584600660375	545.4544665543764	278.8977439123438	55	25	53	2	36	0.1991886257881307	0.306201202307963	0.3040114092731064	0.19059876263080144	
2960000	-32123.970841606402	-30169.50457441293	-1954.466267193473	-30169.50457441293	4308.6487729473565	4.473978219396917	3.993435482815164E-6	0.46748631847803607	3.96515912432793E-6	4.1175229887691525E-12	0.5012295606592656	-1900.2139537562523	233298.90992674095	58927.9717575166	57731.456815111436	301.0731866832623	381.3863284912024	46	32	55	27	11	0.1991886257881307	0.306201202307963	0.3040114092731064	0.19059876263080144	
2970000	-32089.136675951846	-30197.495733806918	-1891.6409421449277	-30197.495733806918	2750.041700432919	4.002768605366298	6.051423686529523E-6	0.47031824498293534	5.655905082404606E-6	9.23739290584804E-12	0.502902505020092	-1837.703794775637	168260.84209997463	39733.17855823104	49130.14257404739	2054.394242244254	197.09412354780193	43	7	81	2	38	0.20169738684032512	0.2962907638603345	0.30519643175271166	0.19681541754663023	
2980000	-31927.384261228755	-30193.018615832374	-1734.3656453963813	-30193.018615832374	1041.684332350212	4.002768605366298	1.5258468100687891E-5	0.4548849670568689	1.4373771555211642E-5	4.937173034909093E-11	0.46545513692572354	-1681.0102589108571	55460.72810322615	49000.476583760006	21132.439478918142	14307.716462103584	78.02462675884429	8	33	81	11	38	0.191780263559031	0.30378072822128	0.30528638253974794	0.19915262567994255	
2990000	-31922.006204825524	-30183.329910628687	-1738.6762941968361	-30183.329910628687	1029.9454505570484	4.207541118422393	1.6494278561958038E-5	0.47011352839368803	1.5680480248547133E-5	5.534162624568142E-11	0.4686495785120185	-1684.4688676871085	63848.25745343495	51437.04062825775	30151.207055447965	16046.53243900853	111.50495892314336	2	29	29	73	38	0.191780263559031	0.2993926026441293	0.30528638253974794	0.20354075125709323	
3000000	-32011.498622128398	-30237.328848050543	-1774.1697740778563	-30237.328848050543	1208.4199683576007	3.940272946891079	1.4624255118188818E-5	0.4998834472611835	1.3361600503870198E-5	4.455739747162928E-11	0.4819657878306353	-1716.3393656073702	45829.32356282525	35583.61155779417	133830.15081424432	22950.074006449857	111.12101745683383	45	29	3	55	39	0.191780263559031	0.29873655641254293	0.3059424287713343	0.20354075125709323	
3010000	-31943.043609046108	-30199.062422029747	-1743.9811870163621	-30199.062422029747	1081.5516643512876	4.119465172036349	1.4450722972675095E-5	0.4192338201124967	1.333182024278055E-5	3.200923229103773E-11	0.40809279080714167	-1694.6001559070128	53653.736162573085	23752.077117245208	14540.975891359696	2027.8559167005537	84.08023046246436	38	55	39	1	38	0.2007590688331598	0.2968548066326031	0.29884537327714533	0.20354075125709323	
3020000	-32096.49096858583	-30221.237802334756	-1875.253166251073	-30221.237802334756	2300.9266238270698	4.119465172036349	6.982791508230495E-6	0.387265321532635	6.47163405303432E-6	6.968328161693541E-12	0.3953054990524704	-1821.095263550681	116036.52447374348	42184.48433360244	36272.380486090224	9898.27582826986	198.64219101898567	52	49	28	3	39	0.19850437950238264	0.29612485224353985	0.3062718471234239	0.19909892113065508	
3030000	-32105.373485476946	-30192.185502824574	-1913.1879826523711	-30192.185502824574	2784.129025818105	4.119465172036349	5.839261293070447E-6	0.4696939470350539	5.567911308822205E-6	6.607059640730613E-12	0.4521332298048633	-1856.0239684918138	151793.2003175577	70262.9529334792	43261.47919809438	31916.30184137903	225.03561203669463	40	17	72	3	39	0.19850437950238264	0.29612485224353985	0.3062718471234239	0.19909892113065508	
3040000	-32125.324083283253	-30172.537647153375	-1952.7864361298782	-30172.537647153375	3769.0120790994138	3.9370478342516306	4.325653098674259E-6	0.48000200155002043	4.235779751723401E-6	3.893882841393144E-12	0.4687206118193311	-1893.571017718024	278780.107937863	58353.707026893986	37852.79626777616	58143.1567389776	241.4425833338008	34	29	54	15	39	0.19850437950238264	0.30105414371645955	0.3013425556505042	0.19909892113065508	
3050000	-32063.592617180562	-30180.30923264166	-1883.2833845389039	-30180.30923264166	2347.119641163963	4.222983075777314	6.777443141705342E-6	0.4540812262320743	6.572433651344833E-6	8.784150793936097E-12	0.4506880222194344	-1825.5712138664662	124586.53268761528	88253.59199556743	29515.022392249888	45522.677262498	252.9449111901437	29	44	47	12	39	0.20051697014467296	0.29776281028024737	0.3029796497573436	0.19874056981773758	
3060000	-31988.695083033876	-30190.208100340893	-1798.4869826929817	-30190.208100340893	1394.808965942653	4.222983075777314	1.1758377612911576E-5	0.4382833654914161	1.1230871671524283E-5	2.4445779529478048E-11	0.4289175054461308	-1743.9364674569395	100998.86191731018	39177.917206030346	13891.279338242277	20865.022615925856	164.71195797992468	32	34	57	10	38	0.20051697014467296	0.30288433741580667	0.2978581226217843	0.19874056981773758	
3070000	-32024.45581897144	-30191.58792936064	-1832.8678896107995	-30191.58792936064	1805.710078480415	4.262782589334149	8.923969007799608E-6	0.4449054385261763	8.509012164463258E-6	1.7532976813058845E-11	0.47635622189546045	-1776.016799602965	79143.41955103961	44854.001588825275	20158.5350212898	51788.58489625957	122.64678517999215	42	26	57	8	38	0.19347879142678875	0.29375181805293044	0.31402882070254473	0.19874056981773758	
3080000	-31838.507279493642	-30186.000860261258	-1652.5064192323853	-30186.000860261258	734.2488778460665	4.262782589334149	2.3710309210250915E-5	0.46085699333225155	2.2577851236914457E-5	1.3235507428557173E-10	0.47941093667300283	-1602.200939933294	34098.780973271794	17735.89350936216	10408.234953972902	9147.923834864301	42.164473663286515	53	2	49	29	38	0.19347879142678875	0.3027706637799032	0.305009974975572	0.19874056981773758	
3090000	-31952.370148803606	-30183.22147203699	-1769.1486767666172	-30183.22147203699	1360.5926966409518	3.9851304045702225	1.2280145075426796E-5	0.4195942842075642	1.1774432623748423E-5	2.8319696638937933E-11	0.4411890266765786	-1716.9090838383393	53093.56093533359	8509.125436631892	12621.705163393102	18472.657564665875	134.36441436840468	56	10	29	38	38	0.19347879142678875	0.3027706637799032	0.305009974975572	0.19874056981773758	
3100000	-31927.920038533575	-30169.511866833614	-1758.408171699961	-30169.511866833614	1330.5711063389992	4.223139027115305	1.2915320222303097E-5	0.4786433616004379	1.1997465960858342E-5	4.1773317042239904E-11	0.5101088972738806	-1705.2561827525628	54618.80971997993	11962.03510028721	22371.687532586402	16981.692689506184	76.66802335020755	49	46	4	36	36	0.19347879142678875	0.30756805166502543	0.3045354897331822	0.1944176671750052	
3110000	-31951.74766457841	-30211.79115885839	-1739.9565057200232	-30211.79115885839	1190.969424875024	4.223139027115305	1.3544160354793923E-5	0.43018862120755325	1.2660814608588274E-5	3.522791102710586E-11	0.44607761428309844	-1686.2671742923903	60123.335628911365	8963.255116324886	25231.0152338635	15988.356664345767	80.62445960451166	51	32	4	48	36	0.19347879142678875	0.2997248667916215	0.3123786746065861	0.1944176671750052	
3120000	-31892.96083035753	-30207.33228243217	-1685.6285479253588	-30207.33228243217	865.5731300280438	3.9843247306944938	1.832067032881008E-5	0.43491647005968703	1.6350895831322776E-5	6.156447153222728E-11	0.44976074591988224	-1633.2642532287932	47605.5471482145	8047.704924158318	16386.10863084036	17281.361838613837	43.938434917846486	49	40	12	33	37	0.20188795667859888	0.2997248667916215	0.30396950935477596	0.1944176671750052	
3130000	-31927.398601051835	-30198.70457554813	-1728.6940255037052	-30198.70457554813	1091.0833895772066	4.129888221097305	1.510450275866697E-5	0.46099152206797983	1.3684773931175045E-5	4.4199253727271846E-11	0.464368516104988	-1676.7707902818647	50977.619617607306	8086.102087485066	7879.558331956859	16964.457875835295	69.8452891972375	53	14	6	61	37	0.1990786315039189	0.2963127000117741	0.3149125051575575	0.18969616332675107	
3140000	-31889.30532589817	-30197.968328781644	-1691.3369971165268	-30197.968328781644	929.7276570196606	4.363533170618509	1.8221436517080875E-5	0.43057330005620376	1.6814045582758175E-5	5.6823099392844076E-11	0.42655644923921265	-1640.5590255592779	50398.64877793621	5310.281192475149	4277.8208810439055	11571.328600002515	70.75706967570414	51	11	17	55	37	0.2027265044722103	0.3046416479349763	0.3009336643157013	0.19169818327711366	
3150000	-31816.461430114232	-30177.39291272058	-1639.0685173936515	-30177.39291272058	608.5734198683941	4.232153948730847	2.4928063103525453E-5	0.46353715211150437	2.3119221760141835E-5	1.1404238174047672E-10	0.44824515509756135	-1588.9516388947723	38159.087105671155	16038.732488011101	4066.496349914152	8278.079913539072	60.097178593617045	48	4	32	51	36	0.20314895873474542	0.30029305911754994	0.3048597988705925	0.19169818327711366	
3160000	-31916.922456228865	-30212.968354563334	-1703.9541016655312	-30212.968354563334	856.2963831632676	4.232153948730847	1.9128480637336162E-5	0.4989734672974628	1.7464037011189592E-5	7.428477185866854E-11	0.48230228483240223	-1651.1192592181026	41874.73718974946	33882.48990553135	30674.452578945646	10931.476157644449	52.57829411670604	15	22	17	80	37	0.19551342312566294	0.29216709115986883	0.312495334479675	0.19982415123479477	
3170000	-31956.101852142732	-30180.11854729607	-1775.9833048466617	-30180.11854729607	1366.5255810816411	4.070241786260506	1.2699354958488519E-5	0.4308686883727768	1.1820016614881714E-5	2.664829835411822E-11	0.420194244760331	-1721.7856744856142	71310.72230564979	74140.18850022454	17098.87257395883	15010.403431901503	78.99103851777168	6	40	15	74	36	0.19551342312566294	0.30423357109967963	0.3004288545398642	0.19982415123479477	
3180000	-31897.89607618107	-30204.30023646033	-1693.59583972074	-30204.30023646033	816.987618451867	4.141151401287082	1.97839601942878E-5	0.4226532363389019	1.8648278618657763E-5	6.623491200655912E-11	0.42039833023194734	-1641.5550287298693	51841.02040313751	41797.18249078386	14137.918025785246	9735.32506992247	58.84364413290227	5	47	35	48	36	0.20350629112745358	0.296240703097889	0.3004288545398642	0.19982415123479477	
3190000	-31836.711056354823	-30182.733959954992	-1653.9770963998303	-30182.733959954992	660.5345796691555	4.160332141411548	2.330044545395106E-5	0.4293600268704321	2.211374850014E-5	1.0231740244254322E-10	0.42482920626671566	-1602.1992944995095	12453.26468165233	39990.07908523165	12637.145900944919	11182.859102207709	39.26791752546835	13	29	58	34	37	0.20102944019064933	0.29871755403469324	0.3004288545398642	0.19982415123479477	
3200000	-31816.8379889586	-30198.043712941093	-1618.7942760175054	-30198.043712941093	527.0897633999119	4.0287284334328	2.981088586297633E-5	0.4210308286165391	2.7937035218358154E-5	1.6083992718006153E-10	0.4310806957330002	-1568.0451021550793	27356.054149822852	33187.04241384605	15362.849441741711	8047.864179649184	38.0262090914814	19	24	40	50	38	0.20102944019064933	0.29157753608801296	0.30756887248654446	0.19982415123479477	
3210000	-31833.39785076742	-30215.602811991568	-1617.7950387758488	-30215.602811991568	541.5020800224036	4.190724824153591	2.8970186502007948E-5	0.4044463796867077	2.8051486875520284E-5	1.4242525410519344E-10	0.41765541326168687	-1568.0917105687186	14109.307984031959	30453.32881012604	10140.655022997586	6789.867197883719	37.22324587473912	5	32	60	36	38	0.20252282126448973	0.29008415501417256	0.30756887248654446	0.19982415123479477	
3220000	-31833.03955649183	-30199.226386202434	-1633.8131702893968	-30199.226386202434	572.5613052015855	4.21510444985652	2.586659832688601E-5	0.4648736164510575	2.512820969015034E-5	1.3861429447222176E-10	0.4623187753057616	-1582.3091163340168	38149.03444189142	34047.264976885934	10672.15867510286	10268.357980791277	37.94149413004184	13	26	61	33	38	0.20252282126448973	0.29008415501417256	0.30756887248654446	0.19982415123479477	
3230000	-31813.92446741466	-30192.76831898867	-1621.1561484259903	-30192.76831898867	495.0460070755986	4.075280722323438	2.8223036959930543E-5	0.4813773820991709	2.7621369500359246E-5	1.8909231931788778E-10	0.4844459616709929	-1569.3447758183618	78689.50212547314	26975.64399821409	8912.46751859528	8428.562292624252	52.20015240880057	3	36	48	46	38	0.20252282126448973	0.30142134455770936	0.3011214609729846	0.19493437320481782	
3240000	-31800.94498921679	-30166.50382759303	-1634.4411616237578	-30166.50382759303	614.1001814347554	4.270134235569568	2.5619437848040376E-5	0.4889529559496119	2.4409385377151116E-5	1.420169383956027E-10	0.4719821921297334	-1582.658047141456	19792.30514700077	41198.404570415456	11339.970102186953	11053.049115883188	42.27576729963836	24	20	17	72	38	0.20028801824766046	0.3018784454222594	0.3011214609729846	0.1967120753570971	
3250000	-31842.950048938088	-30165.270947538447	-1677.679101399641	-30165.270947538447	754.7777939741138	4.138217476920683	2.119673320346312E-5	0.4714034446255756	2.0615068705070684E-5	9.122349093784327E-11	0.4584080155329814	-1625.5616139667472	50391.768826382104	42910.681656107976	10802.581293981826	9882.382691572073	51.478245383949606	19	25	56	33	38	0.189523420444683	0.3018784454222594	0.31188605877596204	0.1967120753570971	
3260000	-31835.216370750917	-30192.24873111715	-1642.9676396337668	-30192.24873111715	597.3301229548009	4.104291959078919	2.456762394157067E-5	0.5069120697860534	2.3417629615544796E-5	1.314496125930009E-10	0.46893599062000363	-1591.1111869730144	28789.173688872903	57375.18963557812	11399.920470030705	6800.0472318608345	49.79686178421225	30	11	59	33	38	0.2074846728749574	0.29819858245297154	0.30179797695758775	0.1925187677144849	
3270000	-31914.691692538545	-30193.410982450125	-1721.280710088422	-30193.410982450125	939.0518381578661	4.104291959078919	1.6439735833604094E-5	0.4937511619060562	1.559447118797948E-5	5.878875920602492E-11	0.48321573755886327	-1666.5694490032304	48758.99304321904	93854.29944383471	15958.663989536475	14869.36268136242	82.03026548659004	33	3	74	23	38	0.2074846728749574	0.2956771947483333	0.30179797695758775	0.19504015541912312	
3280000	-31924.07124798251	-30208.65921100145	-1715.41203698106	-30208.65921100145	882.3765197402759	3.9820740401027743	1.7897571402086096E-5	0.4183495243265398	1.6852101851358477E-5	5.2433193046261396E-11	0.41167072040344166	-1663.1689067495222	53736.9784463229	39255.598567451656	14231.933609433072	11602.209970228461	83.92111362545236	3	44	81	5	38	0.2028844334987563	0.30548907013144516	0.2897002226185873	0.20192627375121283	
3290000	-32025.449366364584	-30181.618114235844	-1843.8312521287412	-30181.618114235844	1890.0982186371252	3.935546651921901	8.388213902030823E-6	0.42336726818826664	8.17348915961984E-6	1.158757070011378E-11	0.41454862008362636	-1791.2074493850694	91767.2807893782	123060.67390506733	28977.46976293576	931.3168757061105	262.583943523288	22	21	89	1	38	0.2038453389696797	0.3060965375573233	0.2887393171476639	0.20131880632533472	
3300000	-32150.298364798044	-30188.291241548995	-1962.007123249049	-30188.291241548995	3524.304522178241	3.9609387158629725	4.559595779956396E-6	0.4983086440758111	4.451535852815762E-6	4.518671366020361E-12	0.4701735975767009	-1905.7748355702536	184393.17721171875	252010.6574595884	49090.067441000334	2046.8367117993193	388.10911773194266	21	28	83	1	38	0.2038453389696797	0.2856689454726561	0.30797242321670054	0.2025132923409653	
3310000	-32105.48957575816	-30199.9421601297	-1905.5474156284624	-30199.9421601297	2869.205021019324	3.8677033268108283	6.010257272256198E-6	0.4719386721868159	6.018570386446379E-6	8.030820097597902E-12	0.4629648387265446	-1854.0137014376244	133373.49142844745	42080.233355189994	29800.028679850402	541.6718879612154	239.47406759560204	49	8	76	12	26	0.19951974648653992	0.28832574051864046	0.3067772746778893	0.205377238316932	
3320000	-32121.344710112025	-30193.321490391336	-1928.0232197206894	-30193.321490391336	2839.653063809119	4.105513906757585	5.5329627677951026E-6	0.4042788170696573	5.411739113039801E-6	5.4209307420275986E-12	0.42109336325118113	-1871.8119468534874	125815.17446353851	171916.3469603761	41101.465854761795	9257.03770152626	501.3863079628798	32	10	90	1	38	0.19976341876065778	0.2986190442469357	0.3067772746778893	0.1948402623145189	
3330000	-32006.692662834197	-30184.01168026793	-1822.6809825662688	-30184.01168026793	1634.4972885257607	4.105513906757585	9.397511048726671E-6	0.4306125397244308	9.299182611891403E-6	1.7858178852167547E-11	0.4499720507725701	-1769.3862554933455	76911.12602157288	98339.73127244203	25715.696496815726	3872.1922694100854	244.15336220962124	33	11	88	2	37	0.19237468758108944	0.3048443371169306	0.3067772746778893	0.19600370062409236	
3340000	-32001.721725958465	-30198.117485013812	-1803.6042409446513	-30198.117485013812	1363.6318126906876	4.105513906757585	1.2452252371299753E-5	0.5134090376356771	1.1902322674395015E-5	3.975725895247977E-11	0.5217522292047313	-1749.9564662233715	59330.98451828664	124767.67250162778	17903.52280000144	3718.195474300319	143.66091698927607	31	11	90	6	33	0.19657062579787546	0.3048443371169306	0.3076246996928	0.19096033739239565	
3350000	-32069.18197878467	-30199.120857872495	-1870.0611209121755	-30199.120857872495	1790.4923668307142	3.8963305204719925	8.640130615533804E-6	0.4655313334959064	8.23832332742878E-6	1.3416530786130741E-11	0.44881948569130387	-1814.5420423344667	219921.63647959387	97647.09446575708	28393.914361661235	7739.655966251312	176.69708865231902	2	49	83	6	31	0.19657062579787546	0.3048443371169306	0.3076246996928	0.19096033739239565	
3360000	-32040.30499566263	-30205.68893441834	-1834.6160612442902	-30205.68893441834	1577.1434988572078	4.152056333111813	9.231037739143408E-6	0.4501604702284016	9.059838584247938E-6	1.7150937542118694E-11	0.45317732778826997	-1782.6236342747754	90715.3692039304	96148.30428027106	20466.347162991176	1241.7947600004925	111.8473297786491	15	34	87	5	30	0.19657062579787546	0.3048443371169306	0.3076246996928	0.19096033739239565	
3370000	-32130.91274305726	-30187.23442353052	-1943.6783195267387	-30187.23442353052	3365.230586322288	4.010543828096809	5.216280955090795E-6	0.46799629409082755	5.119692252053031E-6	6.112778211577681E-12	0.4798981025359273	-1887.9795847214475	198050.01448038235	167786.6232240135	44615.82078713305	3230.241566997022	225.1795113834834	5	43	85	8	30	0.19657062579787546	0.3048443371169306	0.3076246996928	0.19096033739239565	
3380000	-32084.9418332498	-30192.725902796585	-1892.2159304532133	-30192.725902796585	2423.561371273255	4.094352430363423	6.711295519922794E-6	0.44101910060771854	6.4483934661807015E-6	7.68311794271915E-12	0.43497647760810204	-1837.8804176401861	71071.70410195911	150743.4794024663	27252.861395128002	3560.894698994048	298.3704413971685	3	41	92	1	34	0.19657062579787546	0.3048443371169306	0.3076246996928	0.19096033739239565	
3390000	-31937.961425736783	-30193.625259792738	-1744.3361659440466	-30193.625259792738	1071.9242284664822	4.232353752667271	1.5259043047039014E-5	0.4891630301010533	1.4972555317500014E-5	5.422339468637485E-11	0.49508167851455015	-1696.178506787647	51624.213078366134	11733.125550761475	15522.054272369538	542.8393006270841	94.27515686203793	51	3	80	2	35	0.19657062579787546	0.3018810246956046	0.30031326685263654	0.20123508265388504	
3400000	-31993.025437580305	-30186.295437689812	-1806.7299998904932	-30186.295437689812	1311.9939764709059	3.9186816626114687	1.0961965684833768E-5	0.4967133773327897	1.0953581325604358E-5	3.221109211556833E-11	0.5307406079136467	-1754.036959955382	71328.90885540291	41521.89786898982	25305.53171672718	6598.183567454974	99.6172567977511	52	15	59	10	35	0.20329048718312673	0.3018810246956046	0.29203541674825434	0.20279307137301597	
3410000	-31998.620063556216	-30194.78790120164	-1803.8321623545787	-30194.78790120164	1399.2611154095957	3.9186816626114687	1.0629019140881543E-5	0.46439001787359596	1.0511691218648943E-5	2.991119169300419E-11	0.508927415430553	-1751.2312055143975	66261.62807932797	8187.692350720722	20382.293358854677	9651.975308562802	110.08777546257008	59	8	67	2	35	0.20846392619376705	0.2872799960528125	0.3040734947828797	0.20018258297054242	
3420000	-31975.416542240517	-30200.348347218594	-1775.0681950219212	-30200.348347218594	1166.1671871750648	4.055519717139052	1.2456321663511638E-5	0.451439661623532	1.2550945657601874E-5	3.668137197163158E-11	0.4764979102181272	-1726.190608964348	62955.332334615974	19963.460825082275	15693.275941120262	823.1904794121729	129.51303717695887	55	32	48	1	35	0.19943624483278022	0.3017514226742285	0.2986297495224506	0.20018258297054242	
3430000	-31963.725610729547	-30194.051847570216	-1769.6737631593326	-30194.051847570216	1030.3547723103495	4.055519717139052	1.4633134231265001E-5	0.4356555460698679	1.4752919659329763E-5	4.4946610347080175E-11	0.45081498919841845	-1722.955182271203	64527.32679242035	11399.229752986823	3340.006765171815	1129.6888889116826	164.47428472233534	54	80	3	3	31	0.19943624483278022	0.3017514226742285	0.2986297495224506	0.20018258297054242	
3440000	-32000.718325319813	-30210.7972007754	-1789.9211245444137	-30210.7972007754	1430.9120180858647	4.228193443785872	1.1754518665154016E-5	0.3902568946627589	1.1491245177134077E-5	2.2565405103587954E-11	0.4148941780112122	-1741.2759943276797	52957.928532205544	16570.865987816393	25641.761757482618	211.85458884599163	166.24343430846304	56	67	11	3	34	0.1913735200133826	0.2940799487209475	0.31814197086497187	0.19640456040069976	
3450000	-31866.510062195626	-30198.648999076875	-1667.8610631187528	-30198.648999076875	676.6876567841501	4.228193443785872	2.1598038841948618E-5	0.4675977952813078	2.183181464832279E-5	1.1218647369051762E-10	0.49018353226483896	-1624.7200517975796	39788.269938641235	9284.631882691161	1238.0096960804783	268.52912802302194	60.31096483393508	48	86	1	3	33	0.1913735200133826	0.2940799487209475	0.31142085445956963	0.203125676806102	
3460000	-31867.727464948843	-30173.71114729346	-1694.016317655384	-30173.71114729346	776.0028860354972	4.045994112673234	2.070202906663014E-5	0.4242093214102336	2.088159632728631E-5	6.92574666258271E-11	0.4071629833567566	-1648.3395008429986	47094.62732076098	9151.1376180535	3416.284661455572	985.752072883695	63.05102929962765	52	79	4	5	31	0.19984255407981155	0.2940799487209475	0.30295182039314067	0.203125676806102	
3470000	-31849.50372962954	-30210.579416773297	-1638.924312856245	-30210.579416773297	587.3044909189481	4.295035129246149	2.8911738706735963E-5	0.5010064877057321	2.7995117235156487E-5	1.8931471533949817E-10	0.48043674268408504	-1597.0560213557264	18393.326561528265	8347.71188357309	1962.1048546263785	147.43688643206153	62.008315504203836	56	77	3	4	31	0.20016444650168635	0.297838542923861	0.2992224370241475	0.20277457355030684	
3480000	-31861.718383187843	-30214.65357680072	-1647.0648063871233	-30214.65357680072	569.0698629593451	4.268705971442657	2.6909692758049662E-5	0.4872303844290561	2.6814775530216548E-5	2.0322267473486643E-10	0.5110468417496439	-1601.0765087925413	37445.70082805379	8206.24637516416	5770.309482260247	850.188695076077	47.89109002530892	45	77	13	5	31	0.2009988732811092	0.2983677860737112	0.30686775280020745	0.19376558784497386	
3490000	-31756.444514917457	-30189.13252480224	-1567.3119901152174	-30189.13252480224	346.33317487789543	4.187281781889873	4.063906696956077E-5	0.4654806899330442	4.086888819454702E-5	3.734832861382861E-10	0.4716109995762071	-1524.300621912801	16701.894311570006	4891.036442100827	4266.242005730585	445.13920486621697	28.303533834477356	44	76	17	1	33	0.19789504480270076	0.2983677860737112	0.3090067386901971	0.19473043043339267	
3500000	-31726.71077474852	-30190.25132252022	-1536.4594522282996	-30190.25132252022	309.4272359158678	4.313117842265786	4.655175298453298E-5	0.49004500176043114	4.8391392896763875E-5	6.394528319575859E-10	0.5282605990255481	-1495.034871375097	19230.235950113256	4452.327449740591	3897.518086622829	61.40351959917153	23.38599481103857	46	77	14	1	33	0.19789504480270076	0.2983677860737112	0.3090067386901971	0.19473043043339267	
3510000	-31786.193967237698	-30210.404399318933	-1575.789567918763	-30210.404399318933	392.0474523403433	4.047138639050561	4.054934355080154E-5	0.47528529137748476	4.129535078117613E-5	4.51244825126811E-10	0.49737916154028367	-1532.2738575134856	18036.357616103753	5735.818685238346	3479.0314252273297	765.2528963333792	38.0776024386441	41	59	39	1	31	0.1999545751166971	0.29117268140847513	0.31238087169470935	0.19649187178012026	
3520000	-31800.73661718617	-30199.335311310337	-1601.4013058758335	-30199.335311310337	385.6724465095822	4.132162655568402	3.840757097133715E-5	0.41788741324142603	3.9408930930109834E-5	2.783027698191024E-10	0.4218247684189344	-1556.1092267817949	20678.784000021955	11993.379639890178	5585.4982027697115	1133.0610372668611	32.24951426598872	54	15	62	13	27	0.1999545751166971	0.2927694851898842	0.31078406791330027	0.19649187178012026	
3530000	-31780.511182103983	-30197.204222229266	-1583.306959874718	-30197.204222229266	417.641658571503	4.132162655568402	3.9944344903100406E-5	0.38140126520727435	4.0280546797614756E-5	2.5419091509903494E-10	0.3938315335956025	-1539.1844026890446	24544.033415254053	6371.219556443096	3930.889281348722	869.7164532707935	46.05078945648517	45	59	31	5	31	0.1999545751166971	0.2927694851898842	0.31078406791330027	0.19649187178012026	
3540000	-31767.238526836227	-30172.76821073195	-1594.470316104278	-30172.76821073195	454.9075425608205	4.132162655568402	3.5495771008089484E-5	0.42176289644780396	3.578400202676388E-5	2.6043288016402656E-10	0.45469613929068936	-1549.9308656767669	20557.37163548157	5995.411632602333	3215.893925155691	1667.4451922386645	57.18104482231362	42	67	25	4	33	0.20099486960570234	0.3045273403612481	0.3073763524850736	0.18710143754797776	
3550000	-31782.51350419357	-30184.674220740395	-1597.8392834531724	-30184.674220740395	474.51986765304275	4.042359209997175	3.344862415974008E-5	0.4280472968519799	3.3982085191948786E-5	2.354589085145338E-10	0.454682782592929	-1552.2678642827748	30880.23093426973	5037.768984601338	7176.599753146786	776.4422635867471	33.5380442343746	43	32	57	5	34	0.20099486960570234	0.2944311507075636	0.3073763524850736	0.19719762720166228	
3560000	-31810.83639350521	-30193.239920550255	-1617.5964729549562	-30193.239920550255	474.44625242258246	3.9132058436948487	2.958663076114259E-5	0.5218268741939796	3.047288261477926E-5	3.099845223593878E-10	0.5774132481313179	-1572.9157034793302	22489.272086074685	8556.666244375756	6836.699453901683	397.21895043039507	54.67389774248673	41	40	51	5	34	0.19085856449057123	0.3049809809577507	0.3044183345066938	0.1997421200449861	
3570000	-31786.58082512906	-30198.593976595403	-1587.9868485336565	-30198.593976595403	383.59089770903165	3.8661153590540884	3.764165581645434E-5	0.48000998715433324	3.944665643170139E-5	3.291229971035014E-10	0.4675789558230943	-1541.7918472146753	18026.117090756798	9408.66822676485	5926.609030654792	2703.3824045702436	45.61959410482199	54	20	58	5	34	0.19499125944630954	0.3035234219331364	0.30349760745162085	0.19798771116893504	
3580000	-31719.381870807283	-30200.369088918393	-1519.0127818888911	-30200.369088918393	285.7871554036072	4.206746462742727	5.467765444950689E-5	0.48315737046437607	5.739542580508169E-5	7.22108672385499E-10	0.48926860064423805	-1476.35475486877	13696.349937325887	6382.4135200200735	3595.5073592451645	433.3950233159717	38.51192710357032	37	29	66	5	34	0.1975721796772657	0.30971670502714893	0.2974505277445905	0.19526058755099676	
3590000	-31780.25651467977	-30192.71783250606	-1587.5386821737115	-30192.71783250606	413.6723830548497	4.026851828775686	3.862989501579982E-5	0.4470964498990476	3.9681970192251924E-5	3.2516016133331607E-10	0.4567327817506461	-1544.4818064821507	20456.816386251154	10219.846884063469	4113.2336358749535	193.12941352537916	53.03893510218229	42	29	64	5	31	0.192753596901585	0.2961505436960911	0.31583527185132904	0.19526058755099676	
3600000	-31898.241066410388	-30241.92485874957	-1656.3162076608157	-30241.92485874957	542.7335405822082	4.026851828775686	2.708384037470947E-5	0.45711796800641896	2.800327446347172E-5	1.568559436605222E-10	0.46104291369686107	-1609.152266981741	20455.30411812235	19116.065702981672	6716.593345932429	2385.275465445213	55.117189052959446	54	19	57	8	33	0.19428215163182308	0.2968721772277782	0.31018866799660616	0.19865700314379445	
3610000	-31802.194624844975	-30200.98584937204	-1601.2087754729382	-30200.98584937204	445.4086331867645	4.026851828775686	3.5396134642769696E-5	0.4606920730067607	3.7035129113856644E-5	2.9518981687077783E-10	0.4672690103380996	-1557.2247041985322	23371.33563456	5498.537455284924	5457.7059617931545	409.392457146575	48.274260446767784	51	12	70	3	35	0.19726574719253961	0.2968721772277782	0.31018866799660616	0.1956734075830779	
3620000	-31810.240505402777	-30191.41917217297	-1618.8213332298085	-30191.41917217297	417.431234037077	4.022427255629269	3.520981811961634E-5	0.4605922126812079	3.568772937023807E-5	2.669405881625235E-10	0.46340008947477324	-1568.8712396735282	19366.683084367764	43217.63118352099	5286.990551491392	4768.547593537844	112.12404325820121	29	17	69	21	35	0.19454707489508669	0.2968721772277782	0.3129073402940591	0.1956734075830779	
3630000	-31815.603077906784	-30212.9805430191	-1602.6225348876828	-30212.9805430191	502.51212470817114	4.022427255629269	3.329317623340076E-5	0.46213016971375415	3.358392282257728E-5	1.8932434812130076E-10	0.41919467785090875	-1559.057038856302	25571.9594547064	8591.704321415305	4761.592219893685	187.9536156089315	67.16460277047732	40	29	66	9	27	0.1920657126626077	0.29675108020800584	0.30733343100036015	0.2038497761290283	
3640000	-31777.681863267007	-30185.136734434513	-1592.5451288324957	-30185.136734434513	368.9730544354934	4.119408396661165	3.9384269675030605E-5	0.4533073517870135	3.9679015833967097E-5	3.348424457921563E-10	0.46014062279720835	-1545.7622546156663	35080.609769560884	6940.683612458996	4721.907052349093	2630.3948725071778	57.65010024787213	43	54	35	6	33	0.1962687857392089	0.2925480071314046	0.30733343100036015	0.2038497761290283	
3650000	-31747.98281494047	-30189.91264337569	-1558.0701715647822	-30189.91264337569	355.768944481612	4.119408396661165	4.249378979659712E-5	0.48248353052539855	4.2548718943290046E-5	4.325249040158569E-10	0.48745318015929334	-1516.1747557249296	20797.299158329453	5412.113681152304	3107.348720453948	8.208510211145793	25.52952978085281	42	88	9	3	29	0.2015475802298973	0.29349077865200507	0.311247431915219	0.19371420920288063	
3660000	-31746.250161948865	-30187.324675064392	-1558.925486884472	-30187.324675064392	354.6377319615496	4.119408396661165	4.469651329853255E-5	0.5350892465355561	4.4039220325438405E-5	5.457112277909494E-10	0.5237932930300915	-1520.5404902223042	26896.99573428987	5939.2434041546885	45.94621320099907	20.02914709532698	46.09854588091908	44	90	7	7	23	0.19429792369444226	0.2978508022841273	0.313447426415123	0.1944038476063094	
3670000	-31740.986040991105	-30192.061734537856	-1548.9243064532504	-30192.061734537856	365.68423932802983	4.119408396661165	4.521402917749698E-5	0.49738052416917183	4.326643196861308E-5	5.014684760954056E-10	0.5221603239343187	-1510.6462059999803	20184.543193732836	4089.969998542512	196.34303968362764	29.566371797723924	50.13617730234137	40	94	4	26	7	0.20116715800068236	0.2957738630587096	0.30576404714336103	0.19729493179724897	
3680000	-31656.81167539283	-30189.574884147776	-1467.2367912450543	-30189.574884147776	194.319200286707	4.1277182514640245	7.837976623669327E-5	0.46006926405925985	7.631035298051177E-5	1.479373946769122E-9	0.49084568771008863	-1427.8329785903802	10087.10266960601	3139.799130845494	1510.4444762880044	24.88366523926014	57.94701183944441	49	85	1	33	3	0.19845584189603646	0.29848517916335554	0.30576404714336103	0.19729493179724897	
3690000	-31659.415575964416	-30198.65311016312	-1460.7624658012971	-30198.65311016312	221.67154653552151	4.30474799758086	7.002556927826585E-5	0.39904971399140776	6.804720813357181E-5	8.103997909087219E-10	0.4077236926271823	-1423.9546862802038	11095.585135181971	3032.1017655936803	315.61256939040334	30.2087692745031	43.98294633392806	40	91	3	32	5	0.19845584189603646	0.29848517916335554	0.30576404714336103	0.19729493179724897	
3700000	-31700.996105396654	-30190.287148030173	-1510.7089573664834	-30190.287148030173	288.92003385820504	3.9430361700616166	5.7564692435012174E-5	0.4624660572388977	5.596693481235238E-5	7.135164204803884E-10	0.4704401905791787	-1474.9402984194178	11784.43558013995	4480.669719907258	122.2426679823839	26.01094401385166	19.090667711775975	44	88	10	23	6	0.19845584189603646	0.30306864006744644	0.2993810902179876	0.1990944278185315	
3710000	-31692.982671684735	-30192.217285390263	-1500.7653862944708	-30192.217285390263	255.58023709584728	4.359797405151407	5.622042682541513E-5	0.5134779875080696	5.57995215428966E-5	8.668656272364919E-10	0.5239356614825429	-1463.9936045146285	11863.575460681452	5064.072723543231	171.92077262539703	33.21223159744454	22.34452563216049	54	74	7	12	24	0.19961908994615463	0.30306864006744644	0.29779279470347214	0.1995194752829288	
3720000	-31711.883199284	-30177.83694420953	-1534.0462550744653	-30177.83694420953	309.4127740121519	4.1854822121286634	4.5757099482672895E-5	0.47961850936004385	4.562508991625329E-5	5.540122561918562E-10	0.504037135560014	-1495.4751612096047	14489.288982540407	5587.995959224506	237.43342148964902	11.95082125341493	36.10597502210168	47	81	9	6	28	0.19961908994615463	0.30306864006744644	0.29779279470347214	0.1995194752829288	
3730000	-31795.717797216046	-30208.418369137336	-1587.299428078709	-30208.418369137336	426.4980294016227	4.1854822121286634	3.2721343827074146E-5	0.446331690288613	3.436414885526157E-5	2.504706692987434E-10	0.45764880782204415	-1548.2003529481551	18644.63696869246	6491.675458607123	481.96267359395546	56.477778146116286	39.146369978645616	60	69	4	3	35	0.19961908994615463	0.30306864006744644	0.29779279470347214	0.1995194752829288	
3740000	-31763.386164574462	-30185.4062084009	-1577.979956173564	-30185.4062084009	375.00172812729517	4.1854822121286634	3.8474189620811225E-5	0.41454712695796536	4.0849552638167475E-5	3.1356686498254833E-10	0.4455703875856302	-1533.7845536301697	14105.377856571775	8565.453608606715	5588.43691656891	930.4314303305221	45.14598915135013	43	62	26	4	36	0.19961908994615463	0.30306864006744644	0.29779279470347214	0.1995194752829288	
3750000	-31878.798849119583	-30218.669289987254	-1660.1295591323299	-30218.669289987254	626.5525207089646	4.1854822121286634	2.53783522547654E-5	0.38695049259776254	2.6109922624735827E-5	1.233560507663716E-10	0.42245876744723015	-1614.3011455467797	38121.70935511246	27407.433774795867	7104.9983404420955	172.8048363745272	86.58217131964491	41	2	95	15	18	0.19961908994615463	0.30306864006744644	0.29779279470347214	0.1995194752829288	
3760000	-31901.763284699664	-30189.902341619705	-1711.86094307996	-30189.902341619705	806.6176595068233	3.967891267227019	1.9250815397542174E-5	0.41080933536881653	2.0080210971976794E-5	7.404679089719666E-11	0.4351880634027336	-1663.797888112307	16514.827814044835	39773.13573418564	12253.238692088013	825.2043999066358	102.19897186472136	1	43	91	4	32	0.19961908994615463	0.29829427931637087	0.30421812562001055	0.19786850511746593	
3770000	-31907.633766842577	-30192.561413544787	-1715.0723532977886	-30192.561413544787	800.9198919305712	4.21710055017233	2.0190268811522444E-5	0.3943284627684241	2.0334394815373857E-5	7.183338177525127E-11	0.41819145007429864	-1666.2183039016109	35569.97048450852	28414.098311869635	11582.88346212631	2447.5943583853314	90.13762813691191	41	9	81	11	29	0.19891843124758318	0.29829427931637087	0.304918784318582	0.19786850511746593	
3780000	-31853.984980556677	-30182.291174674217	-1671.6938058824594	-30182.291174674217	625.1302324905581	4.150166671960098	2.582015973320834E-5	0.4501909145419764	2.5150684731520563E-5	1.6483595619821444E-10	0.4883369553990071	-1624.8186180925782	23323.81603651442	10848.677953326996	11482.978129762892	1370.4085462490682	56.86967083350124	51	16	61	15	28	0.19891843124758318	0.29829427931637087	0.304918784318582	0.19786850511746593	
3790000	-31904.14137653479	-30184.608183779284	-1719.533192755507	-30184.608183779284	871.5434618055988	4.150166671960098	2.005984358651763E-5	0.4754897988440146	1.9410649303547417E-5	9.857415811947551E-11	0.5037372754833291	-1671.0325135681462	37692.36726598109	11241.279204084429	13401.628027559638	2022.6411145066368	76.56491238497098	44	22	61	16	28	0.19557935528190198	0.29661357372304864	0.30922425759647865	0.19858281339857267	
3800000	-32034.102163079362	-30210.31680534264	-1823.785357736722	-30210.31680534264	1417.8506195937678	4.150166671960098	1.0633186037613703E-5	0.3918885556946431	1.0439345475366864E-5	2.2593017650676642E-11	0.4490397664449291	-1773.0723648037813	93394.06755884165	16209.140641851234	23322.138521002504	1497.5010202469425	132.84302677590918	41	61	30	9	30	0.1977522225649534	0.2944407064399972	0.30922425759647865	0.19858281339857267	
3810000	-32006.41928275724	-30193.016690216595	-1813.4025925406465	-30193.016690216595	1330.0533700547087	4.205693067182317	1.1382455949302138E-5	0.41648606861425724	1.1431711102333614E-5	2.6598941758654395E-11	0.4457324680308634	-1760.9813298638562	48263.85943661052	21433.390651541635	48389.702219838924	3527.8291245685655	154.0435285127119	67	59	2	12	31	0.1977522225649534	0.30462094636340975	0.30759963400081797	0.19002719707082083	
3820000	-32013.54581003171	-30215.904136295452	-1797.641673736257	-30215.904136295452	1380.2160513526244	4.217514179922568	1.1627194537960743E-5	0.4001903577223451	1.1493229297168604E-5	2.3959251510049283E-11	0.4241375916545238	-1748.6244917026295	71108.88483506412	19521.208803131576	20973.93018603989	384.95299901888836	182.51557547244443	41	77	16	4	33	0.20093637689760474	0.2947952764474677	0.30759963400081797	0.1966687126541115	
3830000	-32143.949598789142	-30221.362286417163	-1922.5873123719803	-30221.362286417163	2568.1867958495236	4.207958841872455	6.048549983816191E-6	0.42796276172038833	5.844607019069819E-6	7.1764277976444084E-12	0.4463143570227125	-1869.4006394811827	148498.6725519652	36672.73247364222	32794.99628426366	2748.1698213751615	465.4392137589888	46	78	9	3	35	0.20808600874627117	0.29430518887724294	0.30553407588412196	0.1920747264923659	
3840000	-32171.619359270673	-30203.520497971833	-1968.0988612988408	-30203.520497971833	3649.5238319232676	4.014140765766039	3.99595254988013E-6	0.40258993420524314	4.058737307062043E-6	2.9123494871672984E-12	0.4183529603474062	-1914.7728897513402	201264.53002508378	49551.81340626072	26220.128424630708	2744.2940249003386	340.18274090501654	43	88	2	3	35	0.2005776756503523	0.2959198495908407	0.29908664393227685	0.20441583082653209	
3850000	-32115.394832137707	-30194.05764049015	-1921.3371916475553	-30194.05764049015	3072.4253600803668	4.014140765766039	5.09972719990515E-6	0.3974617380067699	5.012393443752428E-6	4.6364481563594795E-12	0.4224732434547604	-1871.2736493180123	185591.57165402485	43963.66591827654	7154.797298206875	257.55810805779635	327.56868455718075	45	84	6	2	34	0.2005776756503523	0.3047470749826202	0.3003984739501295	0.19427677541689997	
3860000	-32180.809609289132	-30177.849029922116	-2002.9605793670164	-30177.849029922116	3940.549767849112	4.131789153086753	3.5456003165816637E-6	0.42205520533045665	3.4666853900214498E-6	2.2203290545437063E-12	0.43395470863383356	-1949.1626689756185	248426.77671757183	68918.17220058951	47100.859938449576	874.2285314628908	170.16536562528768	62	55	18	15	21	0.2005776756503523	0.2915097979030571	0.30586841093193784	0.20204411551465476	
3870000	-32174.315895996573	-30192.82375027005	-1981.4921457265245	-30192.82375027005	3793.9717046758333	4.0466871823348605	3.967406649895471E-6	0.3635985576890064	3.972432708263207E-6	2.3083081412235192E-12	0.3871143664791036	-1928.532413287531	174821.02786953695	61184.071770503164	47281.7976698855	446.7096341463241	420.367534963192	64	45	25	7	30	0.20782719551081202	0.2988341774419001	0.2985440313930948	0.19479459565419505	
3880000	-32198.459870791612	-30180.378311587778	-2018.0815592038348	-30180.378311587778	5409.94327393566	3.930341075496797	2.8945111525637777E-6	0.41713028485967785	2.8864992654740937E-6	1.652391455586721E-12	0.4443274563210144	-1963.1430555636216	256899.9144225574	45428.2171923984	57554.51720107631	2210.404178439179	298.48855623920656	55	53	26	2	35	0.21136668761162383	0.2988341774419001	0.2975885470480397	0.1922105878984383	
3890000	-32159.756476468927	-30202.92671896727	-1956.8297575016582	-30202.92671896727	3582.0101412736035	4.117997583128931	4.178295669383817E-6	0.4158378436543327	4.1910512465944434E-6	3.5002762066269433E-12	0.4456448023979971	-1904.1608180287992	176766.71219341326	64748.93267572601	39319.03680584587	555.3282903516035	256.6525064524411	53	36	46	3	33	0.21136668761162383	0.29482698140394914	0.2975885470480397	0.19621778393638928	
3900000	-32272.209394961665	-30215.472420422193	-2056.7369745394717	-30215.472420422193	6576.525677818851	4.208358477786847	2.2890788789724384E-6	0.4466983460436215	2.2678371214221405E-6	1.1341287344992614E-12	0.47365368912802286	-1999.8309509568899	354713.5369853411	97365.60598524637	77450.36194360693	3597.381992930786	294.5690588744228	54	30	52	4	31	0.21136668761162383	0.29482698140394914	0.2975885470480397	0.19621778393638928	
3910000	-32240.819241460737	-30195.172955753467	-2045.6462857072677	-30195.172955753467	6018.788449078038	4.342959197031688	2.4635695261813428E-6	0.5306785229093106	2.4398890123006333E-6	1.7421681375086773E-12	0.5425554482508129	-1990.503064737851	330787.86790796026	86623.33139696547	62280.55518917021	310.7785369172291	321.1134688266813	50	42	44	14	21	0.1949683694948453	0.31122529952072764	0.2975885470480397	0.19621778393638928	
3920000	-32244.682420785266	-30193.0773103443	-2051.6051104409676	-30193.0773103443	6073.744284910289	4.323242515864757	2.4100041298141167E-6	0.5397068147297956	2.3887927563500235E-6	1.6082060043110545E-12	0.5292552838248934	-1996.5886815031183	315720.2958548034	46638.59014948846	62814.22110669793	357.48896463166795	332.60380124537977	48	24	64	2	33	0.19899641639380164	0.29723396373564115	0.3075518359341698	0.19621778393638928	
3930000	-32207.99640886653	-30183.352307540747	-2024.6441013257813	-30183.352307540747	5188.911968100471	4.323242515864757	2.7884658403935512E-6	0.5103848371634908	2.8221325856341054E-6	1.894085873192497E-12	0.49857704985675344	-1969.228229979182	277195.8035839717	97136.37740935799	72189.69054622114	759.4248913994533	351.19746240687846	49	14	73	1	34	0.1987267926991723	0.29714818370513785	0.30706522711240397	0.19705979648328778	
3940000	-32180.280178159126	-30177.523883465346	-2002.7562946937794	-30177.523883465346	4553.166268201985	4.171339344891364	3.081964244372356E-6	0.45587778764957315	3.1462244397839877E-6	1.8915475039260768E-12	0.4518369211633507	-1948.3609587740136	274057.48239091475	110189.56637109858	45536.55326580888	378.68733530586223	384.9067500043738	41	19	76	16	19	0.1987267926991723	0.29714818370513785	0.30706522711240397	0.19705979648328778	
3950000	-32201.39218174861	-30216.401016116728	-1984.991165631885	-30216.401016116728	4868.957875901169	4.144255594035967	3.3418089805311615E-6	0.5231030890451385	3.2769004614470574E-6	3.2457299821028894E-12	0.5346765678324397	-1930.2724937474616	284416.3881699219	59117.882124720585	55622.148071225594	334.85165872142477	418.231276339058	43	30	60	8	30	0.1987267926991723	0.302047978863409	0.3021654319541328	0.19705979648328778	
3960000	-32261.954016527998	-30212.245162947187	-2049.708853580811	-30212.245162947187	6236.8438209276555	4.201877117990539	2.3823727145707526E-6	0.4701175084324932	2.290525377773016E-6	1.3520817912650162E-12	0.4843567186140856	-1992.641496056866	306322.77365354047	121711.78361054484	110543.55054617337	2196.077748730437	349.66159872591635	51	10	72	2	36	0.1987267926991723	0.30167923379586536	0.30253417702167645	0.19705979648328778	
3970000	-32201.346001477465	-30215.977625262803	-1985.3683762146609	-30215.977625262803	4864.573148510622	4.311269133204498	3.2378489143370293E-6	0.44938551282251404	3.2453258052516073E-6	2.370595276089641E-12	0.47406031325886416	-1930.7533001960617	200099.7323807083	53565.31053018486	83096.34041524575	248.14212327841136	345.0667243740739	48	38	47	1	37	0.1987267926991723	0.30167923379586536	0.3002475468463235	0.19934642665864072	
3980000	-32264.29125988929	-30222.746819756943	-2041.544440132348	-30222.746819756943	5947.57718266135	4.191505815362777	2.6041714102086677E-6	0.42438238242562165	2.577873242267052E-6	1.1535355396925814E-12	0.42317076269052817	-1986.229186471001	291327.52887506224	97517.67555568527	76272.28112217307	300.13136593219997	439.72105263742174	45	30	60	11	25	0.19968014312909463	0.2993160457608793	0.30177991988534636	0.1992238912246816	
3990000	-32179.68978343396	-30211.846737110303	-1967.84304632366	-30211.846737110303	4701.650430040906	4.3011085094612795	3.9433841838135295E-6	0.3987672130498834	3.882311365049052E-6	2.5925094784364168E-12	0.4153543957869394	-1912.4078657886794	190838.246642102	101511.8663768544	57308.21290318956	228.3180498495343	692.5292129517233	46	19	70	30	6	0.19968014312909463	0.2993160457608793	0.30177991988534636	0.1992238912246816	
4000000	-32259.189942031702	-30201.36105227747	-2057.828889754233	-30201.36105227747	6120.121025972144	4.3011085094612795	2.3912121467980095E-6	0.4202761319350696	2.404284474059784E-6	1.0957660244049357E-12	0.44036247891924907	-2000.9836819990298	358460.79454421985	318336.12956015253	87659.89080642955	534.1406574361434	328.48038417956775	49	3	82	36	1	0.19283492508156574	0.3056660620499407	0.30177991988534636	0.19971909298314908	
4010000	-32299.0209725037	-30207.74917534632	-2091.2717971573816	-30207.74917534632	7319.9636144365795	3.9944268115782013	2.014373532120283E-6	0.4429878554226682	2.0027595824988853E-6	8.289746526612935E-13	0.45204484273106454	-2032.8391529906328	376777.2332399251	372943.0504115171	146193.13251483982	720.8769007026872	667.6494350894664	39	6	89	33	4	0.1937994696638119	0.3031751257485378	0.3033063116045031	0.19971909298314908	
4020000	-32126.36343661274	-30218.814562399293	-1907.5488742134487	-30218.814562399293	2762.0110271427016	4.225885297604961	5.387703184999497E-6	0.5213431885458597	5.296487694957361E-6	8.113116577739816E-12	0.5282821150594984	-1855.1488397051353	220284.51816911247	57740.28561579597	36849.34275861015	189.87600788510764	128.08972886775152	49	37	48	36	1	0.1937994696638119	0.3031751257485378	0.3033063116045031	0.19971909298314908	
4030000	-32015.691980698757	-30192.816189194848	-1822.8757915039098	-30192.816189194848	1717.7946007029623	4.15710227244699	8.681551788297744E-6	0.4658807973858149	8.518330258996002E-6	1.699875041154243E-11	0.4675631474758701	-1773.54465796171	103484.43435383166	31692.771809159705	20818.691627243847	105.47067323602298	108.70896555262942	46	51	37	14	23	0.1937994696638119	0.2943650501270698	0.31211638722597107	0.19971909298314908	
4040000	-32058.03446156189	-30174.793391246956	-1883.2410703149308	-30174.793391246956	2583.0316134550058	4.327077732769819	6.60292108857201E-6	0.5638570131460898	6.442906170439384E-6	1.560636992455099E-11	0.5786512671183572	-1834.7034771161304	134657.45255619407	33247.495583116906	3209.611471397059	238.04270534152826	207.81772609106517	46	88	2	7	28	0.19710112702753432	0.29106339276334736	0.31211638722597107	0.19971909298314908	
4050000	-32189.048462293853	-30182.981280765016	-2006.0671815288385	-30182.981280765016	4740.868068026408	4.327077732769819	3.0740041101122586E-6	0.45969267264961405	3.0120788354137264E-6	2.021198035651578E-12	0.4645939972732022	-1956.8549922971902	244755.32276404416	56686.18190118078	315.22963663993744	123.14281974779851	363.9258372383325	53	82	5	1	30	0.19966527209379378	0.29678993872362625	0.3066151987478306	0.19692959043475117	
4060000	-32160.09586555492	-30207.94727872224	-1952.148586832679	-30207.94727872224	3441.3390734103227	4.327077732769819	4.4881286138154824E-6	0.42158813978953386	4.467330274950613E-6	3.7455689365534396E-12	0.4293626290486321	-1903.8516841029284	168326.64806984077	45699.80421087535	251.0805920792354	361.42901262096353	435.8535587263833	55	83	23	9	1	0.2043072108874708	0.30150232849050074	0.3019732599541536	0.1922172006678767	
4070000	-32211.44473564216	-30202.518988947304	-2008.9257466948545	-30202.518988947304	4321.011146710211	4.317571497426237	3.6371318285309513E-6	0.4643324592526491	3.539690842078578E-6	2.7015598080096815E-12	0.46548239503439176	-1959.9590173490967	174168.6983253045	46013.29271167507	1448.558104182578	560.2326262123272	274.71687030104545	62	74	11	17	7	0.19468275663893742	0.30150232849050074	0.3019732599541536	0.2018416549164101	
4080000	-32069.116576100558	-30167.586608521677	-1901.529967578882	-30167.586608521677	2641.123733408525	4.036507996625966	6.552863064272864E-6	0.43600937910270876	6.086974946259739E-6	8.069346886688304E-12	0.443955560855924	-1854.3953427992706	115963.32524914636	36291.65892934579	911.9385396093417	248.36657066891019	309.5192546586627	52	84	7	24	4	0.19468275663893742	0.29899986459734323	0.3044757238473111	0.2018416549164101	
4090000	-32120.46595726596	-30220.40299495692	-1900.0629623090379	-30220.40299495692	2384.4266429640643	4.036507996625966	6.519884371709131E-6	0.4230873946929808	6.563388946862232E-6	9.440132506130185E-12	0.4520075469622091	-1848.8271117187765	80092.17005472095	35493.45598434404	44187.45962538981	329.9748602380809	299.51610879741384	55	73	7	1	35	0.1928860441846697	0.2963358364284247	0.3129268130804655	0.1978513063064419	
4100000	-32030.385658621126	-30205.838519951954	-1824.5471386691727	-30205.838519951954	1846.5707397410063	4.036507996625966	9.040425817245527E-6	0.4243493044576687	9.140910412133184E-6	1.5506408896308023E-11	0.42115167108414964	-1774.9810372176466	65410.53215013853	19808.711593582408	29179.076232245294	371.1978154427384	158.0289204607502	52	61	21	4	33	0.1928860441846697	0.2963358364284247	0.3110993035197023	0.19967881586720512	
4110000	-32025.30951961193	-30173.533151773318	-1851.776367838612	-30173.533151773318	1968.9984585699242	4.270224176286303	8.484151322927171E-6	0.4665156930328336	8.312360590312617E-6	1.9124987955823516E-11	0.5000920905784384	-1796.0397252766147	99336.76967504936	33579.237137212236	28565.11648392515	32674.29289238361	226.70223313339335	56	57	1	20	37	0.1928860441846697	0.2963358364284247	0.31022635772564944	0.20055176166125796	
4120000	-32019.92057773967	-30171.581961234762	-1848.3386165049076	-30171.581961234762	1867.0859214862	4.270224176286303	8.747485455462756E-6	0.4338393185484634	8.46337292596086E-6	1.49601467276418E-11	0.4470887942507284	-1794.1076217665757	83838.48811147563	30815.905719679882	15590.575664734228	22790.971080927895	191.15965361616713	45	49	11	29	37	0.19002453004736058	0.30075497751188995	0.30866873077949325	0.20055176166125796	
4130000	-31867.247530198387	-30185.503784850232	-1681.743745348156	-30185.503784850232	735.037835400284	3.882553386786787	2.2444792603253555E-5	0.4787725135941745	2.168775280801677E-5	1.1465445594438053E-10	0.48539240586703725	-1630.8545518919773	34795.71257398188	13962.216157224932	5333.501028604188	12671.438298593128	123.4354153084923	50	33	37	14	37	0.19002453004736058	0.30075497751188995	0.30866873077949325	0.20055176166125796	
4140000	-31884.10220743405	-30187.0482988328	-1697.0539086012495	-30187.0482988328	924.8739647510613	3.849689524356143	1.8027356175554035E-5	0.4955262236606202	1.8350788038276505E-5	7.830344072887122E-11	0.4988930457479599	-1645.7964604715014	32699.14364631339	8032.145881280872	3654.569975200645	13726.115422631157	89.92608156316997	59	31	23	21	37	0.19227868951506202	0.30075497751188995	0.312183223304309	0.19478310966874077	
4150000	-31874.348376663645	-30206.922136936028	-1667.4262397276168	-30206.922136936028	721.5540706696324	3.849689524356143	2.1183978636371044E-5	0.49742639901666524	2.138553324986217E-5	1.1628640632491053E-10	0.5008182991582734	-1616.2366999931428	27259.542394092838	12890.837857866347	3254.106105806489	12284.926996727098	69.90715311153488	48	45	21	20	37	0.19227868951506202	0.30075497751188995	0.312183223304309	0.19478310966874077	
4160000	-31835.98718581154	-30180.004296994844	-1655.9828888166944	-30180.004296994844	727.7441880734846	3.849689524356143	2.2852602824395152E-5	0.5247188973690614	2.2303434141256764E-5	1.266544751290917E-10	0.4941025308000279	-1604.214170353782	52801.14240587607	11377.641339412232	5852.381486834628	13780.70146211649	76.5607428424841	37	59	21	17	37	0.19604397461162987	0.30075497751188995	0.312183223304309	0.19101782457217292	
4170000	-31850.417539670223	-30164.995594805125	-1685.4219448651	-30164.995594805125	823.4170147862719	4.235736113159332	1.8980230221660825E-5	0.546762300806022	1.82799830444467E-5	1.0059655631642054E-10	0.5313819190407948	-1633.092022058848	42459.37522222535	14024.801322866833	5419.320943813355	15740.209377068302	69.81705106059702	36	58	24	16	37	0.19811543330417805	0.3008308276419549	0.3100359144816958	0.19101782457217292	
4180000	-31870.69080366798	-30167.01998117606	-1703.6708224919196	-30167.01998117606	893.0549552176067	4.235736113159332	1.7775464277195026E-5	0.5440664127886551	1.687833499802746E-5	8.812787351015241E-11	0.5245298704710978	-1649.4157347575745	48000.46687529519	18843.266887269994	3691.8053049146974	17390.855656296815	77.25118991962577	37	50	29	18	37	0.1952680024816679	0.3008308276419549	0.312883345304206	0.19101782457217292	
4190000	-31870.632149717538	-30181.69402354785	-1688.9381261696883	-30181.69402354785	883.144602603822	3.843936081810528	1.876204470250713E-5	0.5422587707525021	1.7755323133064646E-5	1.1287420222485988E-10	0.5628130056375846	-1636.3941554748662	36807.580771943416	21238.410957102216	4037.106114870587	14059.35264565521	74.69046057215873	44	43	28	19	37	0.1952680024816679	0.3008308276419549	0.312883345304206	0.19101782457217292	
4200000	-31855.6456789038	-30201.989586896158	-1653.6560920076424	-30201.989586896158	653.4550987162696	4.149887343282261	2.3527406794961435E-5	0.5342135974400121	2.3254206869774323E-5	1.555300196561867E-10	0.5187435808726123	-1600.092738325011	30525.281767937064	14451.813288839192	3250.521341014924	17169.001711785084	46.88634758071473	64	22	27	22	36	0.1952680024816679	0.29986947046027224	0.31384470248588864	0.19101782457217292	
4210000	-31949.928715529964	-30200.963296120182	-1748.9654194097823	-30200.963296120182	1085.6754653960654	4.101323889313471	1.4108117913991569E-5	0.5013641670586638	1.3923498367378123E-5	4.609548698562453E-11	0.47768067447732493	-1695.8053635504916	47993.560457525964	14755.29594250149	7037.074817496829	21185.865090716543	137.35022422753897	60	34	13	26	38	0.2089227428120941	0.29935500471868354	0.30070442789705115	0.19101782457217292	
4220000	-32124.180168006224	-30201.980854615784	-1922.1993133904414	-30201.980854615784	2988.390469590068	4.089168653214239	5.282465194190466E-6	0.5209072040308528	5.2738933111201665E-6	6.775741808668587E-12	0.4950655399122705	-1863.728622831141	135106.43853984444	43510.25535610633	26268.160007891805	65950.97999569817	427.1155456131798	47	38	38	10	38	0.18813873569781323	0.29935500471868354	0.30309211920395457	0.20941414037955042	
4230000	-32076.23040212938	-30190.429090934806	-1885.801311194573	-30190.429090934806	2219.6431489976544	4.089168653214239	7.213367278883366E-6	0.4379967711136619	6.893161668476021E-6	9.067704693980872E-12	0.42851560559797125	-1830.601358536242	104831.4731985695	35904.70011204117	22862.216182579796	27378.33441540947	270.97801719335166	53	19	27	34	38	0.1972550591508733	0.2979787059517024	0.30643048998840783	0.19833574490901826	
4240000	-32040.705652124372	-30185.985444900107	-1854.720207224264	-30185.985444900107	2103.6642397811925	4.051640845476392	8.25986257055865E-6	0.4319833467856497	8.212208271900169E-6	1.300161875363231E-11	0.4334867013895172	-1798.0697391853212	72158.80323361955	100073.12728478045	24509.19943140609	35127.01419134316	319.21686004330365	27	26	40	40	38	0.1972550591508733	0.2979787059517024	0.30643048998840783	0.19833574490901826	
4250000	-31984.34461917312	-30191.026142594368	-1793.3184765787537	-30191.026142594368	1430.690677068493	3.9603475750399992	1.1495735538074918E-5	0.4033786969948601	1.1508565995557721E-5	2.3794232153373192E-11	0.41987297678062535	-1738.9518150277413	49441.23516648549	55715.187701158946	15927.305413764489	25445.661354088686	255.03003845785014	12	43	64	14	38	0.20520265779681257	0.3012791338752583	0.2969867050694273	0.19653150325850358	
4260000	-32068.391992590554	-30194.928682388803	-1873.463310201749	-30194.928682388803	2233.9379741994235	4.120279524859604	7.533885367830222E-6	0.4408045386114953	7.277913486484521E-6	1.1684659162135617E-11	0.4640974582951709	-1815.8348279270413	138284.44681941785	93704.08918922486	30260.42309681798	41655.13121505875	208.6661001889072	4	54	65	10	38	0.1953880305489723	0.29900445737461706	0.3039730389606154	0.20163447311579702	
4270000	-32127.40224871947	-30194.03017703253	-1933.3720716869404	-30194.03017703253	3159.3673347612566	4.203442526537096	5.2703677577549285E-6	0.4769181863771173	5.099355012549967E-6	7.275837451179632E-12	0.5203774963382896	-1874.1568010046487	274509.7991874854	125463.0104371907	31711.667813318494	42929.48076133914	382.92751630954695	4	48	46	34	39	0.19611856891102766	0.3012927559313258	0.30324250059856006	0.19934617455908826	
4280000	-31951.310244157437	-30166.72087426895	-1784.5893698884881	-30166.72087426895	1222.283679799276	4.27972518969839	1.2647461651963112E-5	0.49726205604170987	1.2139334511119942E-5	4.4614444762811015E-11	0.5315866708373178	-1729.9744291026238	91298.80329800528	69964.55547220903	15390.784022752476	14718.816044801306	190.6290741530798	4	51	26	50	40	0.19777542476521312	0.3051579715228123	0.30324250059856006	0.1938241031134163	
4290000	-32108.929019196195	-30230.695406275656	-1878.2336129205394	-30230.695406275656	2139.955156343357	4.424952702948332	7.577874278973068E-6	0.40979870996201356	7.5048871847293555E-6	9.178202539746656E-12	0.3993362516260502	-1819.565686954694	141640.3086166466	78149.64037473648	26002.72894516597	63093.273658321064	220.60370449737727	5	54	64	9	39	0.19180720333428547	0.3051579715228123	0.30324250059856006	0.19979232454434395	
4300000	-32128.205199494092	-30215.93196421549	-1912.2732352785988	-30215.93196421549	2880.322243591647	4.181940680898474	5.862730906753637E-6	0.44795722571997726	5.610129525661531E-6	7.443603615071853E-12	0.4619111037108163	-1853.195035137125	163238.93937501335	102965.76894872765	28471.244660962613	60722.74313616791	288.867146481317	30	38	57	7	39	0.20141368335173845	0.2955514915053593	0.30324250059856006	0.19979232454434395	
4310000	-31981.748344093387	-30185.667704574185	-1796.080639519203	-30185.667704574185	1514.183846632955	4.056766874454115	1.1020879273104255E-5	0.45152909853806694	1.0521740333798863E-5	2.3827630188075505E-11	0.4506384935082382	-1738.9168729730397	109788.13338588848	54430.41523816585	13655.977812595045	40607.58585345994	139.71058537883042	37	37	44	14	39	0.1939181162536694	0.3010815285351761	0.30324250059856006	0.20175785461259618	
4320000	-31840.992712123516	-30193.98671222474	-1647.005999898774	-30193.98671222474	600.8190120802016	4.056766874454115	2.88322933148301E-5	0.44214973855421563	2.7413205658121497E-5	1.4537278420185398E-10	0.4332376648745959	-1596.102187345744	24703.285767404417	22568.176519092867	9502.604279740372	13861.930570046316	78.19192350913491	25	39	60	8	39	0.20094410750194538	0.2940555372869001	0.31075222131873154	0.1942481338924247	
4330000	-31853.858422083584	-30214.627711663594	-1639.2307104199895	-30214.627711663594	551.5885941986253	4.056766874454115	3.0033006249484195E-5	0.43367247072055665	2.6401793146484468E-5	1.3470237684890743E-10	0.4182175439146129	-1590.167995605504	28447.988952132346	6724.201629606801	7656.698996996585	9035.53576251211	57.99825220050043	52	13	59	9	38	0.19753288329098298	0.29619963161530777	0.30519962540479195	0.20106785968891905	
4340000	-31683.771400456095	-30190.528719377686	-1493.2426810784102	-30190.528719377686	292.49851079433785	4.25291618961859	6.425693529239409E-5	0.47646479355346877	5.710501569298217E-5	7.64448333971861E-10	0.45665127681710377	-1445.6255982656196	14275.488360316072	1362.573386404626	3949.0605910624404	7059.846644804369	23.605220724615247	58	15	55	4	39	0.2018157127559466	0.29619963161530777	0.30519962540479195	0.19678503022395544	
4350000	-31771.879584986713	-30205.708999150007	-1566.1705858367075	-30205.708999150007	419.99149291244817	4.168928126942416	4.879291157914516E-5	0.5202617320734959	4.134585058636538E-5	5.030957575055043E-10	0.49448635030229404	-1520.9960712034465	12201.401325975037	6671.2607136197785	6618.165702297416	1733.5831688782318	43.775974973627584	49	4	78	1	39	0.20178698259858313	0.29619963161530777	0.31140933437078194	0.19060405141532893	
4360000	-31742.997551346572	-30169.937966274305	-1573.059585072266	-30169.937966274305	447.5136536845887	4.053983933126027	4.206162358936906E-5	0.5513242562370029	3.639576391151028E-5	4.0060331705596173E-10	0.5104995095107907	-1527.791953874651	12826.611511374951	11438.875069986858	5730.016142066131	1280.796069441923	48.46561489130727	35	25	71	1	39	0.20312336486434443	0.29376485668264035	0.312020604662305	0.19109117379071194	
4370000	-31786.495683670266	-30202.3458010273	-1584.1498826429672	-30202.3458010273	459.8016055022961	4.053983933126027	3.854768495293626E-5	0.4827069443981252	3.487642376726403E-5	2.811882786569299E-10	0.4525722956270282	-1539.9339444592263	10782.392955278621	25669.139653418937	5792.182767551322	33.343753135412484	46.93907220099338	24	35	72	4	36	0.20312336486434443	0.2943878222459671	0.312020604662305	0.19046820822738514	
4380000	-31859.377502072948	-30222.0663861558	-1637.3111159171497	-30222.0663861558	565.4265771330882	3.733786164186713	3.0727079123172694E-5	0.42113597721685736	2.7922763611748874E-5	1.5467684378566586E-10	0.4164165478613344	-1584.0722365192794	26764.446090493184	32047.509426649256	6711.040773468846	21994.26354910199	102.24989368803126	41	18	64	9	39	0.20312336486434443	0.29461613856583607	0.31179228834243605	0.19046820822738514	
4390000	-31857.407630647114	-30206.40950648218	-1650.9981241649327	-30206.40950648218	671.33333509805	4.202845232143183	2.4920158026203633E-5	0.4022110877657052	2.397753706557007E-5	9.174666328205665E-11	0.39049280651104484	-1600.123487673406	33982.87012598065	19499.883553115087	8148.004570956424	13034.30539975083	71.18479223209837	30	23	70	9	39	0.20312336486434443	0.29461613856583607	0.31179228834243605	0.19046820822738514	
4400000	-31843.536497440517	-30201.26896779648	-1642.267529644036	-30201.26896779648	658.2253429690151	3.9198830145148613	2.930554794663357E-5	0.4774530773474709	2.671225982283406E-5	1.7972577039090422E-10	0.4674485441686646	-1592.245238704168	21854.326188042534	12176.72098725978	6556.119858991843	13201.303936685052	70.60288514185567	49	11	52	21	38	0.2010495418120121	0.2966899616181684	0.31179228834243605	0.19046820822738514	
4410000	-31793.693272163455	-30175.456880024773	-1618.2363921386834	-30175.456880024773	549.3723909003795	3.742993986979165	3.162752387343406E-5	0.5173384089202451	2.9559874903416587E-5	2.2515840797213615E-10	0.487995084893283	-1570.0402646052846	21218.050143859564	5954.236789149391	7301.5392533943195	7110.841264090156	57.16889768976155	52	39	24	19	37	0.2010495418120121	0.2966899616181684	0.31179228834243605	0.19046820822738514	
4420000	-31850.394028034505	-30185.479700794913	-1664.9143272395922	-30185.479700794913	654.2454531447352	3.742993986979165	2.4374602062069362E-5	0.5018773928675493	2.361318242170254E-5	1.4456052311621708E-10	0.5046089537348171	-1615.8834072110942	23970.815296675453	6771.463283162741	6881.791080307124	9861.742769024644	57.6446985167475	59	50	7	18	37	0.2040452744475343	0.3089495708779749	0.29653694644710726	0.19046820822738514	
4430000	-31852.894773246662	-30209.96755520341	-1642.9272180432527	-30209.96755520341	664.7822569144506	3.9496179066247783	2.6064754293242612E-5	0.41076809509990153	2.51799232590433E-5	1.0682526542696134E-10	0.4066509868263626	-1592.9071423583514	32367.434861598136	11048.883455049987	4634.571564737057	11161.571315925497	45.46664164013323	40	55	25	13	38	0.1942637534289237	0.2905420378401277	0.3089797885863901	0.20621442014456015	
4440000	-31959.92195368914	-30203.27854689284	-1756.6434067962978	-30203.27854689284	1146.777218319581	4.088018821726784	1.4537613136131017E-5	0.5367098269329296	1.3525521623391577E-5	5.6829024034173265E-11	0.5255677172173696	-1703.6771868142541	64037.23629525864	18502.791912363733	9685.728894260648	17068.03110670688	115.30616784155116	43	50	16	24	38	0.1942637534289237	0.2951987868817536	0.3093865070434462	0.20115095264587812	
4450000	-31848.94947716939	-30184.136568546393	-1664.812908622998	-30184.136568546393	740.9662408318485	3.8755309700059306	2.2579439069270174E-5	0.4724155284343886	2.170596201061609E-5	9.140533200380898E-11	0.4323866332702398	-1614.5558104302586	35878.10587505665	18734.176170544066	2692.2062398799253	7409.4838855890575	64.14013861854137	28	58	15	32	38	0.1947064066840137	0.3108096340722161	0.3012799644800073	0.1932039947637645	
4460000	-31902.588362084796	-30212.042100658862	-1690.5462614259334	-30212.042100658862	905.3886058930552	4.006658087760092	1.820610041811433E-5	0.4603969018428751	1.7691173665782683E-5	5.930439753317125E-11	0.43395000662753686	-1637.9822909774552	47103.02683520464	24590.862455174425	5154.015030629915	14685.422579080361	70.76077581159105	33	51	30	18	39	0.1905236838526617	0.29498127885290587	0.3137373264982127	0.2007577107962214	
4470000	-31855.633797416016	-30208.381500674568	-1647.2522967414495	-30208.381500674568	712.5299856566558	4.006658087760092	2.453099462614237E-5	0.43723321671945364	2.4576841303135294E-5	1.1190021448564197E-10	0.42079709428416334	-1596.2935652304154	32683.139995085086	16444.639772494847	3299.1884373168623	10721.611293594628	58.41095495021947	47	41	27	17	39	0.19878518811481313	0.29498127885290587	0.30547582223606123	0.2007577107962214	
4480000	-31801.947465699526	-30193.095576457432	-1608.8518892420957	-30193.095576457432	534.1935515376064	4.006658087760092	3.219269098645092E-5	0.461482220282477	3.156936103836119E-5	2.3783887963549873E-10	0.47875389086943126	-1558.2736818728058	29440.227335465686	14774.4312537562	4722.675134504574	11890.67083528645	56.50259226851315	22	63	36	11	39	0.1949762979494644	0.2984145578683631	0.3090899407332075	0.19751920344896667	
4490000	-31705.843814168613	-30192.077518556584	-1513.7662956120282	-30192.077518556584	315.0683019021524	4.006658087760092	5.371141217345042E-5	0.42914177637099443	5.2756850775836365E-5	6.086696541150703E-10	0.4452314987605693	-1466.7631054189792	12985.773587032114	8926.25357535804	2538.8850987818046	5982.548223628996	44.501024227479014	30	51	37	15	38	0.1949762979494644	0.2984145578683631	0.31026928446554947	0.19633985971662468	
4500000	-31790.819364151175	-30236.207084744223	-1554.6122794069522	-30236.207084744223	385.0436067159206	3.8552622735657294	4.367302281413229E-5	0.35647490469050075	4.3147190445817474E-5	2.7621711097315426E-10	0.3766420191313773	-1506.767084600121	13911.981421114746	11982.375038629929	3248.2008593460064	7839.78106809908	47.02022588809485	19	65	40	9	38	0.19535431936089073	0.28820638764509116	0.32009943327739504	0.19633985971662468	
4510000	-31777.930229557267	-30197.44791667579	-1580.4823128814794	-30197.44791667579	447.24009577535725	4.079923754609189	3.6030611156732134E-5	0.4473841211831797	3.608500926277899E-5	2.540150159900449E-10	0.43342851491577955	-1530.0594128129287	27277.1765844232	12967.088516507287	2559.728390020799	9396.664834456185	41.66307267587542	3	78	38	13	39	0.19535431936089073	0.30238411641472684	0.30592170450775935	0.19633985971662468	
4520000	-31811.619102630644	-30195.21410227664	-1616.4050003540035	-30195.21410227664	549.6212285270204	4.164762329712472	2.911643087471128E-5	0.4744258105651629	2.8949107927843248E-5	2.1199232426256264E-10	0.4824680078376999	-1564.8144990838696	15653.022341729056	25039.15296571053	3514.222194195605	12335.260392640359	68.17721974891522	10	70	40	12	39	0.19495325150696807	0.2975570473750815	0.3123432026747233	0.19514649844322876	
4530000	-31729.453970032006	-30180.760890371184	-1548.6930796608224	-30180.760890371184	339.39280311671547	4.358611005972817	4.566835558201223E-5	0.4351990704071593	4.5330059996464815E-5	4.143238959526336E-10	0.44666029937915736	-1498.821520766306	14460.47583275702	14350.466975552057	2529.6720569977665	9491.969122027092	52.25649667177384	9	71	41	11	39	0.19495325150696807	0.2975570473750815	0.3123432026747233	0.19514649844322876	
4540000	-31802.904136482586	-30189.73464791327	-1613.1694885693162	-30189.73464791327	475.21761408627805	3.8905120511228284	3.3159729011484384E-5	0.42423561232554674	3.16986870342615E-5	2.1992858857454308E-10	0.4522173367757284	-1562.2559538051762	29744.034830794462	14342.163133284163	2439.958096643818	9877.234458132774	66.4462972052639	19	63	33	17	39	0.19495325150696807	0.2972521017993427	0.3123432026747233	0.19545144401896758	
4550000	-31760.705266333294	-30160.955200670793	-1599.7500656625032	-30160.955200670793	471.6335881329277	3.845859590268252	3.6373308963713784E-5	0.48767229624670505	3.5678225994973054E-5	3.206997911024177E-10	0.4967091512876884	-1549.7706705236994	27413.608125383835	10342.265394996008	3735.430951228398	10516.40645434989	49.35371977452642	39	49	29	16	38	0.19279478950405182	0.2972521017993427	0.3022838809463746	0.20766922775023255	
4560000	-31801.002076390585	-30169.6508140592	-1631.3512623313825	-30169.6508140592	505.35776969806864	4.101856263546449	3.125058512898981E-5	0.4613700825272184	3.0291532711728562E-5	2.2969033599001918E-10	0.4879532665225997	-1582.4711826902112	24121.621255445254	17311.70545861312	5847.453728801707	6713.52616187395	75.6725884707308	39	39	30	25	38	0.19189671294949698	0.29950860143097174	0.2991841282837581	0.20941055733577488	
4570000	-31873.307749920743	-30191.93914864614	-1681.3686012746025	-30191.93914864614	714.2776668743277	3.9878746269811423	2.0750515323402138E-5	0.4367448478322722	2.1486265576917148E-5	8.859432900250716E-11	0.44877875813156903	-1631.3785268765528	24333.007099737202	17472.499314383156	8328.377080573639	11252.804703343889	81.17049603992682	28	51	31	22	39	0.19253661150164866	0.30002249630939737	0.29854422973160644	0.20889666245734925	
4580000	-31832.621198733344	-30188.345137555767	-1644.2760611775777	-30188.345137555767	582.9016102627635	3.9878746269811423	2.7074430356606077E-5	0.5175035672076945	2.667034560246583E-5	1.8000442441716912E-10	0.5151156223316109	-1592.7786095492468	38591.820456301255	14448.703582568996	5517.321517999132	13722.695882779879	114.72797450339083	26	51	40	15	39	0.19253661150164866	0.31271228620673075	0.29854422973160644	0.19620687256001587	
4590000	-31799.56059781856	-30184.220307576248	-1615.340290242312	-30184.220307576248	504.14882228894487	3.9641649041426863	3.132165888384701E-5	0.475715259212431	3.12190549431269E-5	1.901499376250306E-10	0.4535126799522454	-1566.6406568363113	27964.541296048774	18282.54513282223	5550.348181902669	5413.962874936185	52.917310120042174	15	60	28	31	37	0.1943403982960545	0.31190129827801405	0.29854422973160644	0.19521407369432672	
4600000	-31795.663032242905	-30191.45938080142	-1604.2036514414815	-30191.45938080142	444.4684602285761	3.9641649041426863	3.1325398049346253E-5	0.4247625370401414	3.157002347124473E-5	1.5178507652438355E-10	0.39303181910562063	-1555.8202711433435	27920.14191364274	11813.124249395345	3770.0090177845163	6455.861214804903	51.07752616313439	24	56	31	23	37	0.19334129487961232	0.3008197154886598	0.30419256778053677	0.20164642185119278	
4610000	-31790.872627133373	-30181.860229030834	-1609.01239810254	-30181.860229030834	524.9903329168803	3.9641649041426863	2.7079052199198715E-5	0.4725735661183337	2.7918755353912346E-5	1.555624061440189E-10	0.45260146361944376	-1558.3210495263943	52091.49362063706	19281.100676609538	3567.156417185068	7740.073346969899	61.52615439072708	9	68	44	13	37	0.19334129487961232	0.30252129956305324	0.30249098370614336	0.20164642185119278	
4620000	-32001.632976296773	-30167.486885899427	-1834.1460903973461	-30167.486885899427	1955.9458647683093	4.01693198526012	8.81216600468023E-6	0.4744343821457363	8.500203869546138E-6	1.5103794773830046E-11	0.46501276559699223	-1776.7692004781268	140229.30531105812	81982.47800214103	14103.934154084085	33409.34193406443	160.09301702993895	7	70	40	17	37	0.1994273997667628	0.30252129956305324	0.29640487881899286	0.20164642185119278	
4630000	-31954.48080676931	-30195.862608339532	-1758.6181984297762	-30195.862608339532	1118.3434937866593	3.875188941861338	1.4701357183673633E-5	0.4502567498437151	1.3989595873551852E-5	4.3362153119766035E-11	0.4537457054102004	-1703.865042282511	60138.34869080956	41068.47677187818	6359.2799881247565	21670.52682917459	149.58117101822845	13	69	37	15	37	0.19726235499067546	0.2995309811668187	0.30156024199131476	0.20164642185119278	
4640000	-31991.265497501372	-30212.273922185894	-1778.991575315477	-30212.273922185894	1330.338949868565	3.875188941861338	1.2751279254042893E-5	0.44897929940360914	1.202904620705781E-5	3.183215944023411E-11	0.45172400465571355	-1730.138890491523	68525.3057041615	50370.69539448636	11414.024058837002	420.1617874724681	105.42456581811301	35	43	56	2	35	0.19726235499067546	0.3091683440272374	0.29927142437390153	0.19429787660818726	
4650000	-31866.820122314344	-30199.11229030456	-1667.7078320097814	-30199.11229030456	635.4601868388195	4.217334828026961	2.444942131187973E-5	0.39201512673959205	2.3996899338937785E-5	8.733381133439454E-11	0.38288633780752857	-1621.629892913096	39504.69546684094	16702.493786448093	6584.233377555627	568.1036926787843	74.31031481840866	25	57	52	1	36	0.19726235499067546	0.297796640490641	0.3156733372309716	0.18926766728771366	
4660000	-31864.27631888376	-30185.183125422773	-1679.0931934609878	-30185.183125422773	647.0852725059599	4.295002299412136	2.2896856930527174E-5	0.48484344910763794	2.263688324290554E-5	1.4715476563257695E-10	0.5309259483181237	-1633.7750060227704	31703.893086386597	17599.463074237614	6110.352895748451	73.25738612410294	110.3481254447075	25	49	60	14	23	0.19538665420004822	0.3100323585085865	0.3053133200036533	0.18926766728771366	
4670000	-31823.865850741946	-30168.151604884617	-1655.714245857329	-30168.151604884617	622.8822561933987	4.0995224189006745	2.8515827874370274E-5	0.4827534478077274	2.7510250101371812E-5	2.0410211593830376E-10	0.5072975076662155	-1609.7816157501966	33502.309231115556	19955.029553334563	10339.174990245385	83.36115337682548	90.78827259497865	38	36	60	2	35	0.20036224622423146	0.3100323585085865	0.29590133120792766	0.19370406405925605	
4680000	-31811.181123637285	-30170.01194733072	-1641.169176306565	-30170.01194733072	560.548959048112	4.0995224189006745	2.9259475240631952E-5	0.43321000012213623	2.938443511286539E-5	1.8468808739078416E-10	0.46893560104017906	-1592.96251225199	26495.156526992814	13734.978615010721	4726.325367432125	5662.46796260231	63.16690506723914	39	48	23	26	35	0.19834745036969295	0.30363814779069287	0.29590133120792766	0.2021130706316882	
4690000	-31808.61434968585	-30189.83083222784	-1618.7835174580123	-30189.83083222784	493.0039771816835	4.130116928776373	3.2250238320457096E-5	0.4838572045179665	3.251365129691872E-5	2.838200994572527E-10	0.5138884177691326	-1569.9221305538344	25982.32371586023	12105.640886890445	10288.036056462639	5833.692672906198	49.3059222862029	29	50	4	52	36	0.20108432470738433	0.3009012734530015	0.29590133120792766	0.2021130706316882	
4700000	-31796.969694203275	-30174.53359796578	-1622.436096237495	-30174.53359796578	492.0310903315648	4.191809591679892	3.129277486230389E-5	0.48715410411991056	3.259003468123524E-5	2.585055415368384E-10	0.49407275911440524	-1573.6562590041158	26011.669856353936	15561.483997072164	4615.45482416827	6256.607052997858	42.93281752928076	22	53	2	57	37	0.20108432470738433	0.3009012734530015	0.29590133120792766	0.2021130706316882	
4710000	-31972.59030874919	-30192.367350929024	-1780.2229578201664	-30192.367350929024	1034.3288829043086	4.095010575542071	1.3811116635815029E-5	0.44361810310984	1.4043426923901986E-5	4.258943785877702E-11	0.4707772761629841	-1726.6656182126947	63640.71474472703	36505.44295144116	26921.888457173198	15601.788679201269	180.6890450050038	39	12	55	28	37	0.1967421321755709	0.3009012734530015	0.3025623381270789	0.19979425624435038	
4720000	-31913.777805599195	-30185.28738032996	-1728.4904252692365	-30185.28738032996	842.0579242966028	3.898345454916007	1.7548874147762295E-5	0.3905526089810808	1.748619564146716E-5	4.6815808241277524E-11	0.38703362611950165	-1681.7611320959463	53101.06594957382	15418.029856094365	13287.75064251564	147.1421443343439	112.37580347801098	37	14	85	3	32	0.20093911060590963	0.3009012734530015	0.30368074397804085	0.1944788719630497	
4730000	-31891.66473522425	-30163.652334946404	-1728.0124002778462	-30163.652334946404	797.353268173622	4.044081251271732	1.8542619579943584E-5	0.40226239465331354	1.837298898730254E-5	5.485242027941057E-11	0.4020966206412106	-1681.7297194761834	34997.828740177996	27024.934871283047	14687.698817055367	125.70875132116676	49.79721177421488	29	17	90	19	16	0.20359159421624914	0.2993902969023635	0.30573999744778685	0.19127811143360215	
4740000	-31915.861174476824	-30191.462223176157	-1724.3989513006657	-30191.462223176157	786.0163991329302	4.038178321084721	1.932069860974309E-5	0.4509381260628058	1.907826974264671E-5	6.385665046862208E-11	0.41752770087354596	-1676.1595117197105	45730.982347092344	46512.244455126514	14581.94176727623	212.95141438291628	118.38171046883585	45	16	74	17	19	0.20359159421624914	0.29547448341241306	0.30732356329641564	0.19361035907492385	
4750000	-31901.35898939147	-30166.54205344824	-1734.8169359432304	-30166.54205344824	897.2200594943022	4.038178321084721	1.6253735936159132E-5	0.46594161968604725	1.6627426724378372E-5	5.988240942815333E-11	0.474856072394313	-1685.689503633934	41574.822770275205	24665.14624868075	14609.067739422277	1915.5409805552395	85.03447288747165	35	39	61	2	34	0.20247892372702986	0.3011531469724052	0.2982876775298236	0.19808025177074298	
4760000	-31938.288332896325	-30196.887710762978	-1741.4006221333464	-30196.887710762978	980.1584064747112	4.30279661099068	1.5335871899275026E-5	0.46339208408108795	1.5068435729176031E-5	6.404560358624805E-11	0.5204685798501145	-1691.957549129554	51417.025080605476	20779.716409395955	20667.789026805724	1133.0157264107156	86.28650683708693	32	14	86	3	36	0.20247892372702986	0.3011531469724052	0.2982876775298236	0.19808025177074298	
4770000	-31938.655073732494	-30213.57363676643	-1725.0814369660638	-30213.57363676643	916.9249382576786	4.256344609086992	1.7105773370080703E-5	0.39065212633874274	1.70026719899858E-5	5.1607761932374854E-11	0.416671918344014	-1674.9733423555504	62583.80283424099	7946.005052132954	16392.9288369133	2725.7954774868813	118.96049865169063	33	27	70	5	36	0.20113531971697649	0.2964789562412754	0.31085163500857516	0.19153408903317456	
4780000	-31840.67734750364	-30199.56906217785	-1641.1082853257894	-30199.56906217785	611.2493153439973	4.256344609086992	2.5668569407085327E-5	0.4594026657019323	2.6544624846313317E-5	1.597952590684855E-10	0.4654360378977127	-1593.9853042042855	23849.1860725761	31299.933747652383	10707.817995193658	513.537111887638	57.16594129720358	8	21	102	4	36	0.20113531971697649	0.2920839963918246	0.31085163500857516	0.1959290488826254	
4790000	-31781.716787909707	-30182.515618425074	-1599.2011694846342	-30182.515618425074	469.46386590579107	4.256344609086992	3.481072722050835E-5	0.4414901895572494	3.4589091348424705E-5	3.071942168123023E-10	0.4924667825158033	-1551.8255498091012	12309.953881287985	39250.979321521816	8621.300816194682	452.8580684059774	49.68761484640074	5	23	102	5	36	0.20000065158757166	0.301348375464314	0.3027219240654906	0.1959290488826254	
4800000	-31782.552032328185	-30218.6709231417	-1563.8811091864834	-30218.6709231417	351.2094399645926	4.017251913998766	4.273652556516954E-5	0.46798702788215973	4.289317463709177E-5	5.146406404676034E-10	0.5167812889198405	-1517.0099590143552	47256.71175037904	15423.487509972923	7361.556103987875	745.5127330734578	30.818478152710167	1	36	94	5	35	0.20000065158757166	0.301348375464314	0.3027219240654906	0.1959290488826254	
4810000	-31849.25470736404	-30191.54183669998	-1657.7128706640622	-30191.54183669998	631.6809878780116	3.9811751966082918	2.5006628440625545E-5	0.45412878464203305	2.4292263037435532E-5	1.6227296254890978E-10	0.5111506372675014	-1611.2025495152707	37555.70828244567	20063.35936845326	10710.014106794877	331.12163103615177	59.96191265148985	27	8	95	8	33	0.19842276166128417	0.29402944608382886	0.3116187433722632	0.1959290488826254	
4820000	-31719.288743626235	-30208.32508985853	-1510.9636537677059	-30208.32508985853	268.9183973001408	4.174187031490912	5.7638357930226425E-5	0.4486985440989642	5.588282392506839E-5	6.796118704580832E-10	0.45378630675764364	-1467.4340624690324	17039.732738926778	8703.344967813135	5000.41717855896	414.6042208587095	18.15564616779837	20	18	96	2	35	0.20325062629139012	0.29402944608382886	0.30679087874215727	0.1959290488826254	
4830000	-31782.442738517133	-30208.57194748234	-1573.870791034792	-30208.57194748234	370.9751718942816	4.159181968119161	3.998385671866592E-5	0.4569579925987672	3.9141929773914425E-5	3.24884627337869E-10	0.449626617995579	-1528.624039158719	17078.025023136335	2989.235116623231	5970.401377161164	1564.343068791838	44.41553726396103	37	7	89	3	35	0.2020736228859793	0.2955772387606981	0.3079678821475681	0.19438125620575616	
4840000	-31807.321370686645	-30221.53453968386	-1585.7868310027825	-30221.53453968386	445.1155157386784	4.190006817951137	3.5495032165633755E-5	0.5152358158027334	3.370955673573681E-5	3.5849767312428275E-10	0.536352986988396	-1541.986710175371	23257.23651099445	10182.123971760577	7075.16810119199	109.9707256648	32.17689251081669	35	31	68	2	35	0.2020736228859793	0.2955772387606981	0.3079678821475681	0.19438125620575616	
4850000	-31823.954834310443	-30180.74561997489	-1643.2092143355553	-30180.74561997489	629.1970539256794	4.194602553762789	2.75941940129372E-5	0.522708911467591	2.5641732725143137E-5	2.1421612150140562E-10	0.5547092833542767	-1597.3565029452238	42577.06605915173	13003.425503160759	9548.832357553938	164.78385051460654	41.2903190940308	24	46	65	3	33	0.2020736228859793	0.30173185078042875	0.30252196848443996	0.19367255784915363	
4860000	-31854.8879131773	-30222.547331330527	-1632.3405818467734	-30222.547331330527	570.0890098536277	3.9918901591110503	2.995163199929723E-5	0.4599859537825336	2.848710697306312E-5	2.2139462908346875E-10	0.5134159733158522	-1586.3631483224872	25615.71373262155	13527.575825702806	7903.188390274967	823.7159754582166	47.77407485472036	27	52	53	5	34	0.1913694189759807	0.30379720425575146	0.30252196848443996	0.20231140828382954	
4870000	-31830.372935756404	-30201.361321270284	-1629.0116144861206	-30201.361321270284	523.5487285560989	3.9918901591110503	3.207737218045754E-5	0.523802699739812	2.9656879139244078E-5	3.002940083926305E-10	0.5593575540199324	-1584.4273545173428	22777.803844257985	9837.85029196056	5755.434711683917	422.8206191270564	42.8694035836229	43	36	57	3	32	0.1913694189759807	0.30379720425575146	0.3020246895657442	0.2028086872025253	
4880000	-31858.77320044829	-30213.129340916545	-1645.643859531746	-30213.129340916545	566.5499674132238	4.1378311096879745	3.149590977723604E-5	0.5083405317890076	2.843853589426026E-5	2.271085584903698E-10	0.5060611994663383	-1598.9103996282522	38947.19509673021	19437.678080979254	6370.2123876641335	686.2963207420826	52.10147701060651	11	59	63	7	31	0.1913694189759807	0.30379720425575146	0.30156246501566863	0.20327091175260084	
4890000	-31834.358416329607	-30201.405699034935	-1632.9527172946712	-30201.405699034935	504.9406657657268	4.1378311096879745	3.1765443454455494E-5	0.47184744442548077	2.9114431519116663E-5	1.9305631562102048E-10	0.47104722838846735	-1587.1544504358258	24343.50198681517	18501.816519584358	7907.241871052155	460.55904236889586	60.52381944245775	35	33	64	8	31	0.1913694189759807	0.2991775013196938	0.3069981444178952	0.20245493528643196	
4900000	-31836.404969378833	-30190.23182197697	-1646.1731474018648	-30190.23182197697	497.93726505673874	4.223490185036342	3.156349379854857E-5	0.4787966552185477	2.9259597040709466E-5	2.0541577938761154E-10	0.4709209601306637	-1599.740326262562	33177.42725799451	15741.775594602714	6195.748590972411	890.8154191676133	67.06262961305171	20	62	49	10	30	0.1972511412762011	0.30222252264831984	0.3069981444178952	0.1935281916575855	
4910000	-31835.829788521907	-30200.176039192156	-1635.6537493297528	-30200.176039192156	535.5927679116357	4.14872784128795	3.166851595874007E-5	0.46286160794409137	3.0655726426304645E-5	2.0761159509651972E-10	0.46794250959947215	-1588.5559865436583	23521.55334868067	20313.03679682882	8563.04177730806	1384.8618010579917	74.0117520206964	45	4	81	6	35	0.1972511412762011	0.3021399266716622	0.2980827043037603	0.20252622774837803	
4920000	-31788.21242248262	-30191.038891644108	-1597.173530838511	-30191.038891644108	390.4404169388288	3.9357422441322534	3.7717034068864684E-5	0.45043747119180316	3.698679107814875E-5	2.771410184869837E-10	0.44657443708219424	-1551.3641685705425	19329.88884631872	9890.934935726567	6618.076412033895	1737.7515233004513	39.113296064580794	42	4	83	7	35	0.19289753572932541	0.3021399266716622	0.30243630985063596	0.20252622774837803	
4930000	-31872.971309849647	-30185.786360963175	-1687.1849488864725	-30185.786360963175	666.7756860575647	4.170071588236238	2.4647319264620352E-5	0.5509153740747542	2.3948409761235375E-5	1.754179169553307E-10	0.5384833121792846	-1639.5199968688833	32556.413982926973	16868.147818323734	9321.323882242796	1271.239097688696	101.20268575076514	32	44	55	10	30	0.19665943995433507	0.2940510432689786	0.3067632890283099	0.20252622774837803	
4940000	-31816.747922488372	-30194.196606170273	-1622.5513163180992	-30194.196606170273	469.89421141592135	4.189544635090025	4.010838444588602E-5	0.5226738078420029	3.746475187003044E-5	3.883164690203222E-10	0.5070496456773887	-1577.0481923370105	23033.045159325935	10552.817740260152	9035.441015556184	316.80439292674873	142.37807847892526	41	46	46	2	36	0.19665943995433507	0.3003638341633363	0.3064522479149706	0.1965244779673596	
4950000	-31885.335598337384	-30190.03525558036	-1695.300342757025	-30190.03525558036	740.9558235500068	4.061685664734737	2.5389478519812327E-5	0.5142798962171226	2.4220672934508012E-5	1.4459935501298603E-10	0.49686199456024116	-1648.4083807795805	26191.663662126553	5871.135870134045	9823.05835583766	1221.6183916181285	159.85587462070768	45	1	88	6	31	0.20098235682797105	0.2967403509581622	0.3057528142465087	0.1965244779673596	
4960000	-31912.588685849987	-30207.153194695762	-1705.4354911542252	-30207.153194695762	797.3108312746001	4.172922127752837	2.434009866780295E-5	0.4305784108693452	2.3579863777664865E-5	1.0804994471664717E-10	0.43072793359767125	-1655.9529728054142	45240.69792733619	33685.24026099489	9048.897269602994	2867.0732768587422	196.6934850953644	36	9	81	9	36	0.20098235682797105	0.29895377310991356	0.30353939209475733	0.1965244779673596	
4970000	-31863.951113201707	-30189.502029440282	-1674.4490837614264	-30189.502029440282	705.6414903295123	4.172922127752837	2.3436194645266455E-5	0.4104055956847407	2.390649323997797E-5	9.992531285243518E-11	0.42175022792312283	-1625.6861713236951	33463.57583907413	11324.193797069667	11659.703090726205	4341.723058588323	166.22060228809988	41	33	50	8	39	0.20098235682797105	0.29895377310991356	0.30353939209475733	0.1965244779673596	
4980000	-31920.316376977844	-30200.40142746365	-1719.9149495141953	-30200.40142746365	926.2900034135793	4.328813985700671	1.859016771576207E-5	0.46296021107969565	1.851938740970784E-5	6.564275385549065E-11	0.4365324382772709	-1666.7211661870933	46226.42425945337	113525.6385788015	11220.55713056475	4579.977145027469	183.733978721405	29	11	89	1	41	0.19721609698486114	0.30272003295302347	0.30353939209475733	0.1965244779673596	
4990000	-31974.41125021629	-30180.169400848892	-1794.2418493673983	-30180.169400848892	1506.9678465333643	4.085122813262632	1.2825213317227475E-5	0.479618260867432	1.2635735250071349E-5	3.528606092827647E-11	0.4675624120292126	-1744.3458888124162	74710.30765766672	24682.295691743766	15935.172740438353	1242.9686572495368	229.48961963381842	42	27	62	6	34	0.19624930145000472	0.3034522854040966	0.30353939209475733	0.19675902105114293	
5000000	-31967.571772375573	-30173.14105455179	-1794.4307178237827	-30173.14105455179	1553.7759074016767	4.462590264461249	1.2523867968657734E-5	0.6038717710187379	1.2246832681710456E-5	5.2395168539163604E-11	0.5642680210166232	-1744.5325770825077	65079.92439082097	17204.286245404983	23878.170978471666	288.97163963565225	208.78407715608284	52	1	78	9	31	0.19624930145000472	0.3067641840810078	0.30353939209475733	0.19344712237423173	
5010000	-31707.526615863673	-30193.892436746242	-1513.6341791174295	-30193.892436746242	291.69541182135544	4.413438981816904	5.1311267137003616E-5	0.45794545652665264	5.060481110926065E-5	5.583629482049132E-10	0.45964149807399607	-1465.174746489808	8108.55672806513	24168.317041385046	9035.823968683184	3568.2632074947946	23.51011407280901	9	8	64	53	37	0.19611417132555442	0.29869162651978254	0.3072402724637239	0.1979539296909397	
5020000	-31710.074647010326	-30187.53645806792	-1522.5381889424075	-30187.53645806792	291.68551516673307	4.055143283530047	4.640890560954599E-5	0.4475928853709672	4.830767509130673E-5	4.5263058749112027E-10	0.44022308347033084	-1474.7588890964378	20085.971506784244	14176.8134804387	9755.557665421682	3837.4165290441947	17.90937976799152	10	9	58	57	37	0.19823395537055324	0.2997890351133255	0.3096523792626095	0.19232463025351226	
5030000	-31786.99719340925	-30183.663742661072	-1603.333450748178	-30183.663742661072	431.2303849538358	4.221341178781438	3.0504936574679273E-5	0.4474270764496096	3.146018975878761E-5	2.2924859703266846E-10	0.48484220779237946	-1553.5082541048587	29761.946875160273	18020.921982851654	16337.077999286208	5616.457866449865	49.45926348141893	26	43	11	54	37	0.19515634693720457	0.2984732191659157	0.3093727097961835	0.19699772410069677	
5040000	-31735.64864387201	-30179.933244290227	-1555.715399581782	-30179.933244290227	332.4162506866457	4.2286876361220465	3.951651037284191E-5	0.42277379842976	4.000506765618263E-5	3.394775671513829E-10	0.4638250898628586	-1509.2203158515222	20212.539866941104	12457.645721593104	5593.267310988219	2725.0303314090966	23.426929269868126	44	34	22	34	37	0.19515634693720457	0.2984732191659157	0.3093727097961835	0.19699772410069677	
5050000	-31728.65531277971	-30195.100150086975	-1533.5551626927354	-30195.100150086975	311.0411030055302	4.192198167285016	4.488721366836688E-5	0.41785762364495865	4.4228699096265236E-5	4.044880413123142E-10	0.44763636860241357	-1487.7990998133962	14078.39271082985	2249.1922272100196	5926.959968041396	2665.8822034501536	15.52488307294394	78	10	16	31	36	0.20127151171881694	0.2984732191659157	0.30325754501457114	0.19699772410069677	
5060000	-31700.88756148862	-30204.64941655366	-1496.2381449349587	-30204.64941655366	245.49082728687847	4.214362756079221	5.957487647776857E-5	0.4311104340426282	5.8764725812854434E-5	7.745860419382959E-10	0.4730822528493771	-1451.211457471214	7818.84099978963	3140.5782375640665	7727.695196792441	2342.0191806694424	15.437880057703847	84	6	1	43	37	0.20127151171881694	0.30053562129821565	0.30119514288227117	0.19699772410069677	
5070000	-31641.488048516523	-30181.074336026217	-1460.4137124903064	-30181.074336026217	209.26250815345153	4.214362756079221	7.421182507195669E-5	0.46346799315730125	7.272377235230368E-5	1.211007915035309E-9	0.46828971978518813	-1416.8802504586993	7662.058298359132	7324.056054979628	2924.017828597462	1805.3252122410734	25.266725143321455	74	6	30	24	37	0.20083296549328652	0.2943997155861495	0.30776959481986776	0.19699772410069677	
5080000	-31662.80869843003	-30235.457791093795	-1427.3509073362354	-30235.457791093795	167.73898069115765	4.190724035628594	8.285123854565304E-5	0.3927307952860446	8.714129923691454E-5	1.2874525809495684E-9	0.4212254996771723	-1385.7753995002763	7564.360159502067	1861.9577144167897	1904.716938008961	1710.9423158260527	12.635091998444567	83	2	35	14	37	0.20055604295992005	0.2904515539409732	0.31199467899841055	0.19699772410069677	
5090000	-31703.048963768437	-30232.936592970567	-1470.1123707978702	-30232.936592970567	195.34646869060006	3.9503446985233177	6.967540360495442E-5	0.4377921168975738	7.114922053269953E-5	1.0738066765760905E-9	0.4656112682778134	-1430.2404603055165	8780.652794906107	3712.1962027430636	3042.809087492145	138.5786494715093	20.260963878502007	72	24	37	4	34	0.20122025618284223	0.28729206786712985	0.31199467899841055	0.19949299695161796	
5100000	-31676.652295281918	-30208.250359684214	-1468.4019355977046	-30208.250359684214	218.3015446509474	3.9503446985233177	6.949315337894666E-5	0.47688125831883454	7.167913678898256E-5	1.2369839879558229E-9	0.48502137136828866	-1428.883084538714	10487.105852135483	5193.73105229959	2831.7559644883713	31.054978273772107	23.741838005434275	71	21	42	3	34	0.1949992977693602	0.28694603651933653	0.3185616687596859	0.19949299695161796	
5110000	-31715.15725818813	-30201.661407620883	-1513.4958505672462	-30201.661407620883	257.5883586521745	4.304299170594575	5.166079652564403E-5	0.49788785940253527	5.3522910190584076E-5	7.709056519343831E-10	0.5197359625687956	-1473.3612301726873	11734.150408181258	5585.580463657909	3902.020889254878	25.49618001525588	16.476190282935132	66	44	24	26	11	0.19229989368610872	0.31149335832000835	0.30664753598488326	0.18955921200900022	
5120000	-31747.89732467762	-30183.858009800286	-1564.0393148773326	-30183.858009800286	343.7902879318942	4.398992738584169	3.588328990892811E-5	0.484175321197424	3.7785901720811976E-5	3.936959037754026E-10	0.5210452541825743	-1522.4465450856694	18597.240304543524	4601.4781974005	4147.443236647703	27.862742034363407	35.48353363607519	68	48	19	30	6	0.19020659773497572	0.308881617364576	0.30874083193601626	0.19217095296443254	
5130000	-31769.220199266078	-30196.56487460381	-1572.6553246622677	-30196.56487460381	346.33418943738656	4.147856653599812	3.599026520323696E-5	0.5281975155948534	3.827368399041959E-5	4.709692522883123E-10	0.5871834821472467	-1527.7064664128272	21946.58722650451	4475.832522826825	5442.380079310115	34.20720774126343	119.68994248563536	71	19	45	31	5	0.19020659773497572	0.30170889639176934	0.3085934203609745	0.19949108551228095	
5140000	-31837.08445787565	-30185.239275542543	-1651.8451823331084	-30185.239275542543	584.2831982967033	3.981800078431407	2.4014996537146654E-5	0.48427369720982355	2.4798397917928024E-5	1.6062077445960275E-10	0.5204814611989581	-1608.1309201582828	23190.019612855256	11127.874524035917	9373.301387209814	51.71753038056877	30.57627529882612	70	13	52	34	2	0.19020659773497572	0.2989379960438133	0.3085934203609745	0.20226198586023694	
5150000	-31736.920448698926	-30193.273247013953	-1543.6472016849739	-30193.273247013953	278.3034605556716	4.096925292478894	4.714256946066595E-5	0.4887753828316203	5.071322740655091E-5	7.069514678731399E-10	0.526406562832675	-1499.6103044713961	12027.638985732794	4546.763701906352	4536.117700157717	1525.8665890051443	41.27693605225744	76	14	29	17	35	0.19061070820443576	0.2989379960438133	0.3085934203609745	0.2018578753907769	
5160000	-31736.358259726017	-30191.148544694628	-1545.2097150313894	-30191.148544694628	244.6272446980106	4.148996395146506	5.3163837656496743E-5	0.46872312037831915	5.572760729492017E-5	8.030237048312178E-10	0.5128724704912552	-1502.3643082187923	10526.853568227189	3745.1435586875423	2076.8751487259296	1684.9112317343408	41.10788702346637	67	44	16	11	33	0.19061070820443576	0.2989379960438133	0.3085934203609745	0.2018578753907769	
5170000	-31715.21164563368	-30172.846750334207	-1542.3648952994743	-30172.846750334207	284.7909591691389	4.148996395146506	4.794429150145779E-5	0.4622158817119987	5.1193704738416715E-5	6.475217001177621E-10	0.5065611860645538	-1501.5139521660124	12852.677414782316	7004.432193938227	2706.6818350977255	100.94820600500503	33.4116704655074	64	60	10	9	28	0.20309860011406916	0.3040761613239156	0.2980936144941326	0.19473162406788316	
5180000	-31782.628126803003	-30174.516211617713	-1608.1119151852902	-30174.516211617713	447.653941640033	4.169526107302497	3.047619706635363E-5	0.5011081149465003	3.193165607651663E-5	2.738830961757407E-10	0.5267881030461805	-1565.2104789367936	22184.87136598202	7797.699825852176	4890.933237214407	107.0532758420829	37.990180032396836	66	51	16	12	26	0.20264553017878384	0.2981407840620207	0.30448206169131276	0.19473162406788316	
5190000	-31896.22208519254	-30211.76317802886	-1684.458907163679	-30211.76317802886	702.3574091360033	3.9720742994786957	2.075540853565992E-5	0.41968317508216296	2.1072963974776255E-5	9.400610719042374E-11	0.45038473162729525	-1639.5381723587964	32377.210217136533	11606.069462477733	8654.845868750306	116.71530965331769	93.61313771968673	64	24	44	9	30	0.19554024696227115	0.2981407840620207	0.30448206169131276	0.20183690728439585	
5200000	-31906.806638272763	-30205.02978130398	-1701.7768569687848	-30205.02978130398	726.6058427718128	4.150009476317063	2.0101040641706468E-5	0.45703570376950514	1.9807854349186315E-5	1.0301649580311714E-10	0.4948499144426286	-1656.278714247082	39807.78019215921	7138.18637193124	8815.672726025778	216.42651232859396	65.59106038185666	68	29	35	17	22	0.19554024696227115	0.2981407840620207	0.3105674808306766	0.19575148814503202	
5210000	-31815.520879830725	-30184.718163341266	-1630.8027164894604	-30184.718163341266	455.16429026542716	3.9576714052652058	3.076963097847872E-5	0.4453855400744372	3.089690705824222E-5	2.338462107119916E-10	0.4990258761947439	-1589.0814506705442	20909.34281344007	8393.747580153577	3597.6509986787432	45.822830977549536	36.597482848323175	70	41	28	12	20	0.19554024696227115	0.2992928829946294	0.3105674808306766	0.1945993892124233	
5220000	-31812.07693916624	-30171.640825895367	-1640.4361132708711	-30171.640825895367	593.6586829906632	4.34125636203224	2.6785555410996046E-5	0.44957121812487294	2.7168361216274094E-5	1.891314206783463E-10	0.5153361529345878	-1599.5104802524156	23558.32259656181	6254.34406572409	1168.9317010917396	129.87646777089438	37.35435426594191	72	58	8	3	30	0.19554024696227115	0.2992928829946294	0.3105674808306766	0.1945993892124233	
5230000	-31837.963288037485	-30184.02433894984	-1653.9389490876467	-30184.02433894984	672.1658984423954	4.113912384631817	2.19981517969417E-5	0.4587936799841191	2.2558716114544572E-5	1.1048533747844197E-10	0.4636121140732951	-1614.2781278453613	30781.1411422857	7314.561740598091	143.07883018410064	50.61333986308495	68.94646934816593	66	68	7	25	5	0.19554024696227115	0.2992928829946294	0.31336249575649583	0.19180437428660407	
5240000	-31850.367936430368	-30179.979225621173	-1670.3887108091956	-30179.979225621173	630.4061618537203	3.9291160158433254	2.296166586024786E-5	0.45299333017166477	2.2987446274800008E-5	1.3346189220442707E-10	0.493670027317725	-1628.9695620793877	32479.609770918123	7779.636643339838	490.5913728728845	81.93184062966158	119.41234076879104	66	67	3	24	11	0.19554024696227115	0.2943128946719003	0.31336249575649583	0.19678436260933316	
5250000	-31866.7256082384	-30209.74472859948	-1656.9808796389225	-30209.74472859948	576.3932958913665	4.149138171673748	2.5595930774254865E-5	0.42687738594478475	2.5113314625058257E-5	1.4525328963796348E-10	0.4687474708847299	-1614.927930022075	29177.918619869288	8000.3106487908	216.39501977424086	37.41135003814971	146.017142060199	73	60	8	25	5	0.20262165204253538	0.2943128946719003	0.31336249575649583	0.18970295752906893	
5260000	-31867.21720409486	-30223.994525917005	-1643.2226781778543	-30223.994525917005	628.8785999762857	3.883882786425108	2.716936715283449E-5	0.42791973319423415	2.5639586200787818E-5	1.8932470702654093E-10	0.5055603575344568	-1603.1277385742956	24305.537650748287	5980.068856803293	431.9937477461652	22.669587793733744	58.78640479284933	78	52	10	4	27	0.1923650698111605	0.2983363839745906	0.3022833280461253	0.20701521816812402	
5270000	-31890.07757558545	-30206.944634731466	-1683.1329408539837	-30206.944634731466	696.9255894938836	4.0690980263936245	2.263250679644316E-5	0.42941171144646756	2.1793364438899665E-5	1.1902819959686422E-10	0.4919872764831792	-1637.1830915352386	26859.767203731077	10216.68997432383	9476.577977021185	685.2285950777085	97.8801692728647	78	41	14	1	37	0.1923650698111605	0.2983363839745906	0.31344076587447606	0.19585778033977325	
5280000	-31791.970499278865	-30205.91257801058	-1586.0579212682844	-30205.91257801058	385.1323302918997	4.225623450224064	3.920400106174677E-5	0.40867003211480474	3.839767737662992E-5	3.130899657469717E-10	0.4534424438318768	-1542.3916795569028	14707.156523875912	6838.338459034165	6026.009768558779	564.8362072685322	45.60804307857767	72	4	54	6	35	0.20054393342322416	0.30470322805901917	0.2988950581779838	0.19585778033977325	
5290000	-31790.13752706906	-30200.991264182976	-1589.1462628860832	-30200.991264182976	392.5752065552755	3.9891867373002654	4.203625219409154E-5	0.4960660421711572	3.957085364622393E-5	5.584972106115802E-10	0.5610335886774582	-1544.9965391030194	19533.611635006546	8708.638533916434	7527.0113734450915	250.12056897458743	49.59195844221824	52	10	69	5	35	0.20311412303677145	0.2954582082091327	0.2954675988067048	0.20596006994739138	
5300000	-31856.817562790486	-30188.41661483411	-1668.4009479563751	-30188.41661483411	543.3789378786927	3.9891867373002654	2.755919455345656E-5	0.4897005877289821	2.609244724759827E-5	2.4263785079638487E-10	0.5623503402665504	-1620.6420888625216	27395.2781587847	7128.239215047746	6866.326141433021	4465.742575614763	147.18971247280825	71	10	50	1	39	0.19826290761850934	0.2954582082091327	0.30247366867153963	0.20380521550081868	
5310000	-31760.465813354822	-30181.67402370544	-1578.7917896493823	-30181.67402370544	389.1361210016242	3.972614296067675	4.472261675507279E-5	0.5041300489068457	4.313906685768789E-5	7.342333705187811E-10	0.5965695346426784	-1535.1415149041416	14250.810441817457	17553.170783657428	4285.742290193226	132.50578418467322	84.84046722759622	56	11	65	11	28	0.19826290761850934	0.29235483614977614	0.3091639011794189	0.200218355052296	
5320000	-31741.837199896527	-30186.50985001833	-1555.3273498781973	-30186.50985001833	343.24001538637384	3.9549509003203576	4.84142864239044E-5	0.5112949142058726	4.6296466093068084E-5	9.509179635417987E-10	0.6131643865279403	-1512.8100160557426	18188.109132877453	10592.468870664748	3688.2755293890973	91.38610781267762	52.81274393461253	46	41	45	21	18	0.19826290761850934	0.2970117304649688	0.3091639011794189	0.19556146073710332	
5330000	-31690.033799172703	-30168.780204558207	-1521.2535946144947	-30168.780204558207	270.9384541251129	3.9549509003203576	5.082828504901558E-5	0.4961536087875594	5.138102853468709E-5	1.0306129679467878E-9	0.5937199117774173	-1479.6241461326997	12470.17822542107	10667.854639664016	3030.7419209082727	117.23372302548397	25.28238591716663	50	30	51	9	31	0.19555134126458856	0.29793648562760744	0.31187546753333967	0.19463670557446472	
5340000	-31711.79459250346	-30182.53743604902	-1529.2571564544376	-30182.53743604902	294.2448974871098	4.19612958492304	5.174724774538525E-5	0.4500453992761339	5.26323670258865E-5	6.987651601210533E-10	0.5000133502974161	-1488.135502646287	12910.68180788498	9070.121047508239	3598.175616062293	63.7366420903769	24.91431157936827	69	3	59	14	26	0.19962362024224373	0.29793648562760744	0.30685084476573354	0.19558904936441568	
5350000	-31740.344258591704	-30197.306302444344	-1543.0379561473603	-30197.306302444344	340.59464409037804	3.9909207232038257	4.56018801187015E-5	0.39416587931296587	4.6853442913321626E-5	3.901185790931776E-10	0.42203864770060584	-1502.1693965332026	13581.01542574719	2652.9331968085585	3012.0006537095255	204.3846783227477	54.67127581128343	71	30	30	6	34	0.19962362024224373	0.2927418870289571	0.30685084476573354	0.20078364796306597	
5360000	-31726.449832808627	-30191.967463155892	-1534.4823696527342	-30191.967463155892	284.35220429933713	4.015237243488358	4.9934602735657087E-5	0.43689454851145637	5.1031900100582955E-5	5.335292015291243E-10	0.45205480845096274	-1492.9753584315056	12778.470789047391	3794.9047660273295	4211.257826561552	189.56269816906004	35.99673822944243	73	26	32	7	33	0.20286254161435965	0.2923521593698084	0.30361192339361764	0.20117337562221468	
5370000	-31720.55518375177	-30158.919233427725	-1561.6359503240462	-30158.919233427725	351.92457070291425	4.015237243488358	3.828588886387951E-5	0.485211201850678	3.914619878201982E-5	3.520041447680543E-10	0.488444271007856	-1516.8424615460428	20565.977813382688	2637.4334282495934	7889.842477248892	237.56632429497188	38.482471493169676	75	44	12	9	31	0.2043162911981252	0.2977305194880173	0.303800902990503	0.19415228632335488	
5380000	-31702.034417924628	-30182.48958013156	-1519.5448377930666	-30182.48958013156	284.6410991083172	3.9013694945042054	5.103426887145993E-5	0.4703857003535538	5.180349029626963E-5	6.666365445591169E-10	0.4934506483385459	-1474.8155202966616	13883.761063208076	2001.9874587470556	7055.416240034261	478.18198087690246	35.38898578274332	71	42	17	8	33	0.2043162911981252	0.2977305194880173	0.303800902990503	0.19415228632335488	
5390000	-31691.581061655947	-30198.58652415003	-1492.9945375059176	-30198.58652415003	245.64807541731972	4.082994137758254	6.59624554348869E-5	0.5573698504075304	6.376256462127242E-5	1.5562141439753684E-9	0.6052276369994769	-1450.3199190477408	12062.426492697487	1697.0144721419615	3926.069189844318	385.8072039314798	33.863079809278666	72	51	9	7	32	0.205639703982225	0.2960245877886948	0.3024774902064032	0.19585821802267742	
5400000	-31618.33775177835	-30170.46029907752	-1447.877452700827	-30170.46029907752	224.40863325246247	4.082994137758254	7.984788313504847E-5	0.4630901585277149	7.889539423058415E-5	1.6336346713599182E-9	0.5120383531671873	-1406.5931629417316	8303.752921516772	1480.9516014260519	3429.8385522716535	365.7531966224721	19.241885602416883	71	49	10	10	31	0.19637096454053105	0.30224791170268656	0.30748482004299965	0.19389630371378314	
5410000	-31663.888406554885	-30175.408970175795	-1488.4794363790902	-30175.408970175795	254.06724763482174	3.9762548152006736	6.550619559831899E-5	0.46491881372999105	6.539947045312118E-5	1.056472843999588E-9	0.49335372854456777	-1447.092125469082	9102.584843296725	1668.4186646525816	3843.8550674871085	264.63851987930036	35.42312346933853	74	42	15	10	30	0.19291386979536151	0.3057050064478561	0.30748482004299965	0.19389630371378314	
5420000	-31704.288889708358	-30184.652994729913	-1519.635894978446	-30184.652994729913	313.1117270597465	4.225900427694923	5.723511700479158E-5	0.4107010949901429	5.568602875289537E-5	6.35236721205149E-10	0.44572719477328304	-1475.7029611712478	12318.830496881785	2792.037340750798	2389.5907553528396	2915.5921082887103	31.743099397958048	70	47	5	15	34	0.19291386979536151	0.3057050064478561	0.30748482004299965	0.19389630371378314	
5430000	-31718.168970826922	-30192.74519335076	-1525.423777476164	-30192.74519335076	286.11117392601693	4.016476983993232	5.0493297847353144E-5	0.4686732598267491	4.88723177793075E-5	7.409547331283491E-10	0.5370870416362997	-1481.8177732334937	13620.090794817805	1980.3350143821879	5563.319456956815	399.06249613177215	39.20696315574582	73	44	14	6	34	0.19291386979536151	0.3004712866205413	0.31271853987031445	0.19389630371378314	
5440000	-31701.240624600418	-30184.851561169336	-1516.3890634310824	-30184.851561169336	276.51091408855984	3.906940889047284	5.2869778018708565E-5	0.49343649277723417	5.2218125211661725E-5	9.73653061327047E-10	0.5653378544864011	-1474.4904616226609	12278.500731410903	9947.726624748078	3239.5311736781337	181.71054158351524	16.696591031268586	47	25	61	6	32	0.19291386979536151	0.3004712866205413	0.31271853987031445	0.19389630371378314	
5450000	-31699.096254094293	-30183.772610380962	-1515.3236437133328	-30183.772610380962	278.30280364874216	4.05531252488859	5.5059752265075884E-5	0.4572605585997628	5.436448354775259E-5	7.626012685030593E-10	0.5038780083741341	-1473.6143165743474	15385.137750895135	10260.761067764171	3177.456378070798	119.39764244538411	14.445289568771381	15	55	62	18	21	0.2030412441248798	0.290982814203187	0.30120159296115345	0.20477434871078018	
5460000	-31684.140304455825	-30187.94025766003	-1496.2000467957953	-30187.94025766003	223.82833049235055	4.104966305389008	6.443852063618813E-5	0.5203943081242075	6.0820486632228414E-5	1.3887424504134957E-9	0.5809740269024303	-1454.9465559106277	12585.775447975017	8221.232300113026	2891.9468231602696	111.17961470562919	20.506305865112097	21	46	67	17	20	0.2030412441248798	0.290982814203187	0.30120159296115345	0.20477434871078018	
5470000	-31764.450107010336	-30199.973080276843	-1564.477026733494	-30199.973080276843	367.72885171608243	3.954420971459513	4.2294345555392404E-5	0.43028510291924243	4.160302479402262E-5	4.162708513856165E-10	0.4826887488759143	-1522.1053816839385	18517.88247068013	12652.738823879767	3579.992794908048	121.1679710349206	25.84181855570042	24	44	64	14	25	0.2030412441248798	0.2892237542283749	0.30120159296115345	0.2065334086855923	
5480000	-31790.300457255056	-30222.092518871632	-1568.2079383834252	-30222.092518871632	366.43334106032097	4.116654677118611	4.1263906086703024E-5	0.41642261062240304	4.0231417360037564E-5	3.4066366487688216E-10	0.4507365739579119	-1524.7731465884826	27737.979427713755	10497.337003019344	4060.085016710874	223.73112098229765	21.628371342755166	20	53	59	15	24	0.2030412441248798	0.2892237542283749	0.30120159296115345	0.2065334086855923	
5490000	-31878.303119907825	-30196.7139663619	-1681.5891535459286	-30196.7139663619	744.4216622491058	4.2410014405408925	2.1760844652229786E-5	0.46252309310763123	2.1322630633544148E-5	1.1464398131381053E-10	0.48935836489922363	-1634.3149554772158	56371.95995437652	17005.45223454761	8525.981686066623	582.7682939325161	45.45998992942604	18	52	63	12	26	0.2030412441248798	0.2892237542283749	0.30706178473982976	0.20067321690691597	
5500000	-31923.247521094614	-30207.02737205401	-1716.220149040605	-30207.02737205401	860.83578645394	4.028934812193729	1.666083402736451E-5	0.4227210259995382	1.6475156394309464E-5	5.784458317964524E-11	0.45776692043220113	-1667.4766595018136	67173.54958320012	29811.991163623017	13378.890102199648	740.6444489185932	58.635365971703195	20	49	64	11	27	0.20346749536395942	0.2853838563843202	0.30706178473982976	0.20408686351189104	
5510000	-31889.854324851654	-30193.76594562049	-1696.0883792311643	-30193.76594562049	671.7368989847357	4.290905745952752	2.1875104979942924E-5	0.4115745247140599	2.2333935357154846E-5	9.48655059340301E-11	0.4371809568397286	-1648.1889652828465	71417.30737126314	18608.581343423215	9317.90929221056	660.2712091577481	90.86300631369036	18	63	54	10	26	0.2084904867154435	0.2857658579396328	0.3125569741872313	0.1931866811576928	
5520000	-31867.00194501405	-30190.24562266555	-1676.7563223484997	-30190.24562266555	644.9252371140196	4.290905745952752	2.0550941980814207E-5	0.4235031053355428	2.1202043952297186E-5	9.834736599266198E-11	0.48345594003450726	-1630.1081620351802	59394.79828943505	15520.850483751618	5940.934690812979	581.960333407433	34.04821421790703	25	60	49	10	27	0.19576745163528927	0.2915943760251687	0.3075571068995406	0.20508106544000182	
5530000	-31958.780689425592	-30193.470907060913	-1765.309782364678	-30193.470907060913	1004.7948179765993	4.010209864961935	1.3432447753596313E-5	0.42808294057282725	1.4018266571629698E-5	4.579905045539059E-11	0.4857859312155183	-1715.6936541153216	103620.00283728172	22373.430688273333	13590.437733364945	1010.9935406629868	82.15557470796143	27	63	44	10	27	0.20170255271299214	0.2915943760251687	0.30162200582183774	0.20508106544000182	
5540000	-31876.913926630932	-30235.405788490352	-1641.5081381405791	-30235.405788490352	484.3885547235362	4.048771874452864	2.7659265621857416E-5	0.47079494245172226	2.8887361335821022E-5	2.3133920071246984E-10	0.5396283514300223	-1596.6994860508632	24931.56102677996	11324.983973155488	3668.579217941192	825.5142810143966	35.512455455909794	45	44	46	3	33	0.20170255271299214	0.29614467911072817	0.29707170273627825	0.20508106544000182	
5550000	-31969.47474801587	-30205.235194083718	-1764.2395539321503	-30205.235194083718	1063.0391735514747	4.0695814380083934	1.1959558255022281E-5	0.4759456926015562	1.3160817353168747E-5	4.576399126380569E-11	0.5259550474577616	-1713.4192628677476	69092.58275590772	23242.187721848717	15489.590288960782	3931.5977971150774	68.89127003620374	41	53	32	13	32	0.202172387093719	0.29952230375090494	0.3048089247300605	0.19349638442531591	
5560000	-32050.566342199945	-30188.419107796628	-1862.1472344033177	-30188.419107796628	1872.4068310967743	4.187826591308574	6.954574008688054E-6	0.4528635973704162	7.6079535827603936E-6	1.3911850244571285E-11	0.5048581051788289	-1808.48798803562	133838.8751154767	43071.05258433477	27117.697454134865	6227.833244624636	123.45811703093689	47	49	29	14	32	0.2021027262760613	0.2995919645685627	0.3018085926018907	0.1964967165534857	
5570000	-32148.95437737887	-30202.697817696087	-1946.25655968278	-30202.697817696087	2940.9388935306315	4.187826591308574	4.988231897143456E-6	0.45915705449318006	5.266900479312762E-6	6.467154746744853E-12	0.48334685404470434	-1892.8879951336069	115961.801248117	37361.71683002755	25659.02948923143	6576.719751280651	340.9931723584434	56	74	2	7	32	0.2021027262760613	0.29687209869384923	0.31137120930358103	0.1896539657265088	
5580000	-32037.69419766991	-30169.143393635466	-1868.5508040344432	-30169.143393635466	1954.025821004022	4.187826591308574	7.838142210946703E-6	0.4719190022054695	8.16054663621638E-6	1.8014060217876122E-11	0.5232982076844623	-1817.1479623267012	92503.5261681137	19813.510181820526	7324.351101869869	7040.425802177632	226.2743159414849	53	73	7	8	30	0.20056082182898335	0.29687209869384923	0.30451297545733647	0.19805410401983128	
5590000	-31988.794814059358	-30199.118372704364	-1789.676441354994	-30199.118372704364	1172.9805775899424	4.187826591308574	1.2203102736868834E-5	0.44625053019887156	1.277336295364772E-5	3.602472165678077E-11	0.4785681253767502	-1739.0309604339668	55681.13370562349	15137.787173402088	12291.34163857777	7040.066942172009	161.7568394391326	56	62	10	10	33	0.20622687246030555	0.3015526652584748	0.29416635826138865	0.19805410401983128	
5600000	-31999.51762190585	-30188.782953539725	-1810.7346683661217	-30188.782953539725	1383.203396482422	4.0036894228227355	1.1931772019597569E-5	0.4216907860102856	1.2356640423123363E-5	2.9386412670378884E-11	0.44344979085848113	-1760.7441614492957	67029.35948374469	19953.64260591987	12854.72113677687	3266.7715476337953	168.18999737929732	54	64	13	11	29	0.20622687246030555	0.3015526652584748	0.2982902107280944	0.19393025155312552	
5610000	-31986.45002331301	-30188.09802701148	-1798.3519963015292	-30188.09802701148	1404.5746737595223	3.95456570776209	1.160778578976991E-5	0.39544782598830747	1.18284601837132E-5	2.411051093507981E-11	0.41454270285815	-1750.1119745701735	72306.88826888116	15236.21283639861	13219.63962403493	574.3851855740019	182.25962526041968	56	68	12	8	27	0.2003587964542862	0.30962297591669635	0.29944636413486325	0.19057186349415448	
5620000	-31981.666729656674	-30191.209593544205	-1790.4571361124708	-30191.209593544205	1103.8398665365044	3.883193397307727	1.2563622905316593E-5	0.42667189156961366	1.2482929918787092E-5	3.6250610494842436E-11	0.47376659592370235	-1741.3349820237045	75054.22287668959	22894.986868846558	15499.658180441791	810.141206127912	168.3733269934546	47	46	42	8	28	0.2003587964542862	0.30325446039260523	0.3033754239352233	0.1930113192178855	
5630000	-32095.056068623682	-30200.865779086525	-1894.190289537157	-30200.865779086525	1980.6515824243033	4.234955783052253	7.332292587505978E-6	0.44906838530232623	7.061022427553224E-6	1.4075241164252358E-11	0.4998306506743782	-1842.2209142888626	92769.9329521574	39614.52979167543	17410.660738611034	4219.91537874648	213.60560145106538	65	13	55	9	29	0.2003587964542862	0.30325446039260523	0.3033754239352233	0.1930113192178855	
5640000	-32006.20062497063	-30175.994030693346	-1830.206594277282	-30175.994030693346	1529.9761793232153	4.230385075907085	9.932309344789914E-6	0.4937416650546747	9.509135025023113E-6	2.71045830011433E-11	0.5196462527308046	-1777.892543114871	99120.39806703044	39845.93009711521	17525.03752849883	4525.02394420223	137.1679770028413	32	41	62	5	31	0.20270338582192773	0.30454075255172536	0.3007463920648359	0.19200946956151127	
5650000	-32006.974965430607	-30178.479441167266	-1828.4955242633396	-30178.479441167266	1528.5346652076132	4.271614717160912	9.826173653013004E-6	0.42717956556256814	9.623829605520818E-6	1.8969735181086834E-11	0.4461241136192724	-1774.6520704061916	86152.3012133126	49205.70639003131	15169.265900422306	15179.977129726647	175.14062968139493	32	37	43	26	33	0.20270338582192773	0.30454075255172536	0.3015280354323063	0.1912278261940409	
5660000	-31918.03799991226	-30187.73470841182	-1730.3032915004396	-30187.73470841182	873.843352506169	4.1085683983464545	1.7667259077021984E-5	0.430812849991745	1.7043411748857086E-5	6.016570560755764E-11	0.4497510970987718	-1681.546793425041	57530.86754756912	29185.007955047993	8622.124513628623	1519.1625372140288	89.29926492922206	37	29	67	4	34	0.20270338582192773	0.30454075255172536	0.2991427241531306	0.1936131374732166	
5670000	-31919.19989182373	-30186.720135410906	-1732.4797564128244	-30186.720135410906	1058.3725648807956	3.836124349510131	1.5490526612112044E-5	0.4179842856593317	1.5185435939774538E-5	4.3022352686972224E-11	0.4314557335652353	-1685.7939169353756	49838.7422506626	21016.923851986296	13186.815395412093	163.1099280726693	75.07577445966668	42	31	62	12	24	0.20065121393124488	0.30454075255172536	0.3008067781897689	0.19400125532726112	
5680000	-31953.78544471358	-30184.003300404307	-1769.782144309273	-30184.003300404307	1262.8618167553236	4.087852448392242	1.3713762078897618E-5	0.45483875373540916	1.3582554182159443E-5	4.062513077160864E-11	0.48034328295584644	-1717.7549960078795	53803.50514994474	24557.823369960402	13621.999318606036	12718.605241978341	80.84748734399317	59	6	59	13	34	0.20065121393124488	0.2982009680755505	0.3008067781897689	0.20034103980343598	
5690000	-31997.180956321892	-30192.80511483198	-1804.375841489913	-30192.80511483198	1498.323660309648	3.9578974971444003	1.092697865702545E-5	0.4343736559207356	1.0742131356686033E-5	2.2015261570551223E-11	0.4379340335225165	-1750.62316153271	69907.23206165186	57605.843773464374	23013.981897601523	13609.276868032966	117.63192339613238	39	15	62	20	35	0.20065121393124488	0.2982009680755505	0.3008067781897689	0.20034103980343598	
5700000	-31735.4538355966	-30172.660418261523	-1562.7934173350775	-30172.660418261523	358.39470457805197	3.986214787444469	3.9229999455196264E-5	0.4179450200471814	3.977709184845609E-5	3.089501795924342E-10	0.45151064575531336	-1516.2862671633832	18347.585356929838	13203.691093816205	4564.948674960758	3326.6584488341964	35.746268768999805	41	21	30	43	36	0.19943908737994756	0.2982009680755505	0.3065527208944568	0.1958072236500454	
5710000	-31837.558577846987	-30174.662180556228	-1662.8963972907575	-30174.662180556228	644.1414441315748	4.175030093255104	2.5373726092912062E-5	0.4900893215356403	2.4940393455779772E-5	1.9188009631671463E-10	0.5390321496990375	-1611.6456061114025	72370.10243255088	34343.40853983334	4923.508813943012	6036.09005922215	73.52620209705462	2	65	28	40	36	0.2036415612400074	0.2982009680755505	0.3065527208944568	0.19160474978998557	
5720000	-31878.76622073096	-30180.024883257123	-1698.741337473837	-30180.024883257123	832.3687218746029	4.175030093255104	1.8190487552824763E-5	0.45822333446761776	1.7402856363630782E-5	8.982854156586133E-11	0.5198932531358733	-1646.8361317077106	39984.25053361903	40426.38588977864	3940.7791719096845	9194.879150758337	76.95472669109202	10	53	26	45	37	0.20276657995745193	0.29533211028509154	0.31029655996747124	0.19160474978998557	
5730000	-31909.429334651326	-30196.475229208107	-1712.9541054432177	-30196.475229208107	920.1307509821333	4.096619980139307	1.7621474599560596E-5	0.432486405822508	1.7701404824204227E-5	6.103889540182757E-11	0.4460736323607621	-1661.3717932170623	30348.93632854993	38157.62203166952	6116.506696084761	11052.40575518259	70.22316778270223	1	69	24	41	36	0.21085686855982924	0.2872418216827142	0.31029655996747124	0.19160474978998557	
5740000	-32035.916314800066	-30191.772272843806	-1844.1440419562612	-30191.772272843806	2147.184434377286	4.0766878021747965	7.363470481306743E-6	0.46961001375346456	7.068638365799209E-6	1.2102467501962488E-11	0.4851525807310941	-1786.6980977401356	236707.24274656776	90541.02766158358	6251.367891079717	18676.71917281756	145.23943607426799	2	64	16	52	37	0.1913327388266457	0.30683551247351176	0.30235837990734493	0.19947336879249794	
5750000	-31995.82425544865	-30190.70699391385	-1805.1172615347994	-30190.70699391385	1780.9776827160074	4.0766878021747965	9.45637652398212E-6	0.5315518329883782	9.192070962777947E-6	2.537724753007632E-11	0.5364316482875678	-1747.0610197865822	227221.3697713228	54885.54983239777	12534.338814701487	33448.92248355612	114.98020845184008	6	61	27	41	36	0.1913327388266457	0.30683551247351176	0.3040588371751494	0.19777291152469342	
5760000	-32018.294435602245	-30173.786420232238	-1844.5080153700062	-30173.786420232238	2073.291691493768	4.190226014928421	7.250968141791764E-6	0.46634762577495986	7.288257160686678E-6	1.2450358756590852E-11	0.4872469769077352	-1787.9620986091365	143987.98169330426	94214.85937002282	13406.420026307822	22905.18192386842	139.34239362468878	28	42	25	39	37	0.1913327388266457	0.30683551247351176	0.3040588371751494	0.19777291152469342	
5770000	-32117.48032467936	-30176.61118952927	-1940.8691351500893	-30176.61118952927	3356.0793311891375	4.146538429179663	4.504384817002707E-6	0.4477038214059901	4.571894611533114E-6	4.2653292567652254E-12	0.455825464194723	-1882.921841563922	217930.93905623874	109499.60839535287	27036.399977748923	32524.56881828519	321.37901661448007	16	57	26	35	37	0.1913327388266457	0.30683551247351176	0.3040588371751494	0.19777291152469342	
5780000	-32131.858454937388	-30198.270093009396	-1933.588361927993	-30198.270093009396	3160.056256992162	4.146313801562043	4.598104468944772E-6	0.48066141824153913	4.501678122764903E-6	5.256786511749251E-12	0.49781217796261185	-1873.8087839880868	219359.4113715202	101304.40555182825	33676.84708919801	67230.13548593625	267.142997571842	22	52	47	13	37	0.1994132580230052	0.30683551247351176	0.3040588371751494	0.1896923923283339	
5790000	-31952.949182541368	-30197.248119814605	-1755.701062726762	-30197.248119814605	1178.2345602786568	4.146313801562043	1.3148232943263056E-5	0.533714747713156	1.2916759679578707E-5	5.7312691750808173E-11	0.5534026340782026	-1699.5415707099082	53040.607110699806	64706.73332150376	13064.383675740148	32843.93127292755	76.89507802415146	56	19	50	9	37	0.1994132580230052	0.30683551247351176	0.29881354096856005	0.19493768853492324	
5800000	-32109.989953210497	-30195.413639497187	-1914.5763137133108	-30195.413639497187	2705.4855404709983	4.139663689859249	4.9448574103630775E-6	0.4422785171109994	5.121574000669713E-6	4.552775983625088E-12	0.41058561129773724	-1856.7993168631308	181985.96868732056	102566.38444251518	24026.485606633367	35326.85385172558	246.29989499799265	26	43	60	5	37	0.1994132580230052	0.2975160099422766	0.3013790842756766	0.20169164775904186	
5810000	-32061.037063134336	-30185.26410275376	-1875.7729603805751	-30185.26410275376	2166.1699758313944	4.139663689859249	6.719075037723663E-6	0.5024895218610426	7.150452633092564E-6	1.1985122583988644E-11	0.4728797389862791	-1820.189117565584	138925.88338851713	85440.97720724325	22059.56121864666	14617.3351060374	296.0420177157897	28	38	66	2	37	0.1994132580230052	0.2976157933016226	0.30127930091633065	0.20169164775904186	
5820000	-32021.07913434901	-30193.31165049014	-1827.7674838588675	-30193.31165049014	1935.9301274678023	4.132254451311324	8.551006638503735E-6	0.4577618848133974	8.864570147846595E-6	1.7687143864603764E-11	0.4717147523484198	-1776.6878314409578	74757.01812584611	54369.44716062884	19612.145774228353	1565.841032718897	139.60920891185336	50	23	59	6	33	0.1994132580230052	0.2976157933016226	0.30127930091633065	0.20169164775904186	
5830000	-31953.505799245628	-30172.638832406727	-1780.866966838902	-30172.638832406727	1197.9546815966864	3.9890425972546595	1.0999410503439664E-5	0.46968690398133106	1.1382037778949294E-5	2.7864287819307912E-11	0.4614781696138143	-1731.370833531816	77953.96538257069	33956.64953360488	14352.627845280744	806.0060289847165	99.60959003549831	25	43	64	5	34	0.1994132580230052	0.2976157933016226	0.30127930091633065	0.20169164775904186	
5840000	-31897.03792621062	-30186.65767705101	-1710.3802491596095	-30186.65767705101	901.2154935546727	3.9890425972546595	1.5422212111829988E-5	0.42730934707478635	1.5858744479970635E-5	5.1714742317574863E-11	0.45398172422028393	-1662.1220262088905	55266.29182507231	37559.4051592214	12368.93277666354	496.0620570848023	62.89150872415014	31	42	61	1	36	0.19641785968476128	0.3006111916398665	0.3021731460131496	0.2007978026622229	
5850000	-32031.323316634345	-30170.67193326857	-1860.651383365773	-30170.67193326857	2133.1365913572276	4.134169805868341	7.256558212973832E-6	0.47735980947402357	7.259757590624163E-6	1.1398537277765191E-11	0.4652553369885982	-1809.7110401044608	86879.75021879909	77512.63103506152	23405.79982461683	235.75160726367216	213.03306005966866	28	43	62	18	20	0.19641785968476128	0.3006111916398665	0.3024207779439468	0.2005501707314257	
5860000	-32010.2046963144	-30187.7679073327	-1822.4367889816972	-30187.7679073327	1475.026467385663	4.063377418717884	9.651897932209735E-6	0.4971065453370172	9.806311755299064E-6	2.2256724625587202E-11	0.49770052382677993	-1772.2161568987544	66877.85652203475	62833.932169916385	19178.494321776518	290.78420237779676	233.30006543605163	11	55	67	6	32	0.19196910913500584	0.30505994218962196	0.3093962779762924	0.19357467069908013	
5870000	-31841.491566817826	-30202.804926865778	-1638.686639952049	-30202.804926865778	550.4524704473339	4.18633933434884	2.6155384205125518E-5	0.45327741432493485	2.6291387858906196E-5	1.5492798302704116E-10	0.4759964717086205	-1593.0559212241542	34454.45963084768	24443.915723381142	6810.594217131818	60.83020065570379	89.12738798439811	20	47	67	24	13	0.19814872128480418	0.30240191624587337	0.3099036480715213	0.18954571439780146	
5880000	-31838.84948832515	-30207.20587769982	-1631.6436106253298	-30207.20587769982	546.6458361404143	4.058867181165826	2.5565992935796444E-5	0.49492241053275987	2.547803131064533E-5	1.7638513297560812E-10	0.5213644218330009	-1586.080524108536	36505.13813268011	28260.73489406876	6644.096598631308	20.026607976111805	42.996933013079406	22	50	62	12	25	0.19814872128480418	0.30240191624587337	0.3099036480715213	0.18954571439780146	
5890000	-31767.11601092698	-30183.694355744334	-1583.421655182648	-30183.694355744334	421.29659604395107	4.058867181165826	3.413804984882538E-5	0.5056507526644247	3.349649098327414E-5	3.1988118453815104E-10	0.5322815930836178	-1539.9948151584958	26740.47059510818	16866.8940749171	5280.333784245877	33.17481009500898	29.811759023999336	33	40	62	28	8	0.19814872128480418	0.2970057248015806	0.3139785006914482	0.19086705322216732	
5900000	-31795.836574411453	-30190.16156306007	-1605.6750113513813	-30190.16156306007	512.3184214136062	3.883677255168505	2.77818457447189E-5	0.4759864312391622	2.676079282973789E-5	1.8598235177805741E-10	0.49016569549143574	-1561.8941523676706	30255.662214735876	20485.58368152206	6353.449626609074	39.757824851326596	22.351562521425407	25	50	60	8	28	0.19200836626987994	0.3031460798165048	0.3139785006914482	0.19086705322216732	
5910000	-31846.437847252022	-30181.712174248656	-1664.7256730033655	-30181.712174248656	636.209495077292	3.883677255168505	2.1230077423515622E-5	0.49633278504541267	2.05279446715151E-5	1.1775866805309033E-10	0.5136677680207355	-1619.8117634717996	31608.539695529314	22632.48935519706	8772.587079121993	33.17329512033574	39.14570487008214	18	62	55	2	34	0.19200836626987994	0.3031460798165048	0.3139785006914482	0.19086705322216732	
5920000	-31848.605758975857	-30179.47577899518	-1669.1299799806757	-30179.47577899518	646.5763696681147	4.122125038273675	2.2782091799930714E-5	0.4365764086513727	2.1437986795648854E-5	1.0232202575907214E-10	0.4579349038048602	-1623.4542898156517	32001.512651904723	22620.302928252193	9207.359701442701	56.74027931529258	82.90328836199133	27	46	62	30	6	0.19200836626987994	0.29762409101936327	0.3139785006914482	0.1963890420193089	
5930000	-31889.299867343558	-30206.51091235802	-1682.7889549855402	-30206.51091235802	656.7717249726217	4.017112687031342	2.3584407042152598E-5	0.4385561686558095	2.1904015783794396E-5	1.0657154107528538E-10	0.45251695307328427	-1637.274414582178	35341.89419147095	25330.04434314428	9130.616460400153	72.42197995397184	58.85905374813183	11	61	64	23	12	0.19748631599752728	0.29513876387104054	0.31098587811212364	0.1963890420193089	
5940000	-31910.564835795154	-30183.146477045182	-1727.4183587499708	-30183.146477045182	861.9238730952401	4.33281754015799	1.7041502539060297E-5	0.4260688209354272	1.580700549889098E-5	4.793100733410676E-11	0.42163866468319133	-1680.072909076618	35020.52028258736	42080.90355060986	12078.932789012792	189.50434589082323	83.93985257755205	14	50	72	5	30	0.19748631599752728	0.2871631856215656	0.3200470971894026	0.19530340119150483	
5950000	-31921.282128699095	-30189.911947867247	-1731.3701808318488	-30189.911947867247	834.6764293644784	3.916268611417164	1.746799972170832E-5	0.4336834754989864	1.6582035786629856E-5	5.975308990088373E-11	0.44258509322941936	-1684.0014246022392	62229.56467936221	33536.600164262294	10744.16052145511	163.12557526662724	88.11185150265767	15	49	74	3	30	0.19438741545618674	0.300392007816193	0.30991717553611575	0.19530340119150483	
5960000	-31875.192740896135	-30198.56739693489	-1676.6253439612462	-30198.56739693489	704.1396969431946	4.093847763811322	2.185536474522137E-5	0.43355735542694046	2.1403429836030133E-5	9.359704280439395E-11	0.4378822237348521	-1630.1383377364916	38816.5644041037	26705.614947094695	9072.886951310686	291.17568437415156	52.28476028045645	47	22	66	5	31	0.19443088914560763	0.3077077467424616	0.3135824527302568	0.18427891138167424	
5970000	-31861.115850821992	-30188.44597565511	-1672.6698751668814	-30188.44597565511	671.4112207138744	4.104282891222786	2.134411628984523E-5	0.4221821436005364	2.027062845816354E-5	9.481442027559642E-11	0.4645141149941221	-1627.4846072006271	37642.69897570497	15385.637851183865	9019.667704716323	161.4035082845183	27.8192574764001	56	11	68	11	25	0.19913345070078456	0.3077077467424616	0.30887989117507986	0.18427891138167424	
5980000	-31821.020486923306	-30184.33058648358	-1636.689900439727	-30184.33058648358	592.1840275045083	4.036773912871259	2.7115635670109317E-5	0.4277132994440872	2.5999457532865045E-5	1.476031013553543E-10	0.45318434623710874	-1592.5681351126343	26937.677881777843	9581.53454525695	9187.870630532107	113.20013067405223	31.04871472676407	49	5	82	9	26	0.19913345070078456	0.29769768154640547	0.30390792865335964	0.19926093909945058	
5990000	-31816.38672444912	-30186.49097111185	-1629.8957533372707	-30186.49097111185	481.53025382307175	4.036773912871259	2.940430167301323E-5	0.40853237009275867	2.789513026453274E-5	1.4407850240565988E-10	0.4198132413804287	-1585.2201729098497	24904.47831386709	24070.945611651707	7857.313889720363	116.34702492807847	32.97509845875468	48	3	84	8	28	0.20249766930301766	0.29769768154640547	0.30054371005112657	0.19926093909945058	
6000000	-31878.734358426253	-30180.000986612682	-1698.733371813571	-30180.000986612682	829.8790255268416	4.328487721135116	2.1283052726278936E-5	0.42109697458863404	2.0422906639691252E-5	8.161004333173816E-11	0.4326412605180509	-1652.782280596556	32544.787020152675	28255.054734826987	9961.197434405429	129.73415091030725	59.09769191831269	54	2	81	8	26	0.20249766930301766	0.29769768154640547	0.31338177023569447	0.18642287891488266	
6010000	-31863.863012126156	-30203.174236489434	-1660.6887756367198	-30203.174236489434	664.3894979184495	4.137504811765312	2.5645422308836493E-5	0.4130604453653628	2.4128100007261336E-5	1.1829783291032993E-10	0.43421483037253916	-1614.6060124393098	34296.657698345225	27520.666884791895	8852.01597974922	199.99190639277728	73.76676368847426	32	22	83	4	30	0.20249766930301766	0.29769768154640547	0.30973610877533353	0.19006854037524362	
6020000	-31800.784766664696	-30223.22234514261	-1577.5624215220848	-30223.22234514261	385.6983627492815	4.164014964181264	4.17617042904597E-5	0.4586330171178361	3.82963688879183E-5	3.0014351470554087E-10	0.44570487391202995	-1535.3694579328642	16796.86491497391	5209.928479677159	6285.830161446773	56.04268344028634	35.36766423141502	54	13	69	34	1	0.20249766930301766	0.2957947537887859	0.3116390365329531	0.19006854037524362	
6030000	-31904.568346368498	-30215.178228693378	-1689.3901176751208	-30215.178228693378	689.5919191901673	4.111834660888142	2.250786685708271E-5	0.519019338155043	2.0467310854552378E-5	1.1168560497031E-10	0.4951993842394329	-1643.4821951040751	43759.18368435774	28930.98501699021	10260.769558596632	64.30261364140286	25.310901246747562	44	12	80	34	1	0.19094670037576267	0.3008428323536044	0.3125469718983421	0.19566349537229114	
6040000	-31886.496368512155	-30191.41339768121	-1695.082970830944	-30191.41339768121	776.9477114953646	4.111834660888142	2.136428439265062E-5	0.4649534310657038	2.0465050961166647E-5	7.572223113424654E-11	0.42497607044774754	-1649.0051278243816	39675.11923042407	22693.200701755835	11931.273780362002	88.67372725799864	56.68574110292428	44	6	86	4	31	0.1963767964920583	0.3008428323536044	0.3071168757820465	0.19566349537229114	
6050000	-31991.542430640286	-30212.251413159018	-1779.2910174812678	-30212.251413159018	1178.5534238780222	4.046685875171443	1.3828867686379502E-5	0.4988025621811559	1.2757839957700751E-5	4.195882773395437E-11	0.48152267517907416	-1729.0945620255693	59925.174036679906	17669.84719045482	18857.282280852418	2172.1798160618177	117.56689067718047	47	5	83	3	33	0.1963767964920583	0.30709553346605784	0.3071168757820465	0.18941079425983767	
6060000	-31897.351100189946	-30210.238953927194	-1687.112146262752	-30210.238953927194	749.2282042781266	4.3359242427228875	2.1046750976585962E-5	0.42573831931784256	2.069749201349575E-5	8.073534522480104E-11	0.42510558434715123	-1639.7869615630282	39504.990906325416	5795.912109299264	11159.217788092705	887.5720129179996	46.39507447753283	45	6	81	9	30	0.1963767964920583	0.2964007133503419	0.3089544816967791	0.19826800846082102	
6070000	-31866.183500932948	-30191.469211436197	-1674.7142894967515	-30191.469211436197	669.9329569573625	4.3359242427228875	2.3432312149091794E-5	0.48686797620579153	2.244859308925231E-5	1.4027222743363167E-10	0.5001469040953639	-1628.731810025822	31307.88968925632	13029.214914570242	10305.616383367716	326.8113790921326	43.876649831753795	56	3	74	8	30	0.1963767964920583	0.2964007133503419	0.30512190299419867	0.20210058716340143	
6080000	-31803.1551305418	-30191.654225206203	-1611.5009053355955	-30191.654225206203	450.840964299002	4.3359242427228875	3.2516342887610075E-5	0.48346319009196337	3.186297038154113E-5	3.1693257354349754E-10	0.5411470357532836	-1566.0514038494946	18876.93966909044	8285.143995532711	8206.789022128585	873.7051219524791	22.11540627801651	66	23	44	9	29	0.1918926032487906	0.2964007133503419	0.31176819141943596	0.19993849198143182	
6090000	-31876.38970280032	-30207.757926732225	-1668.6317760680924	-30207.757926732225	593.2902520672848	4.086781146860091	2.5412995524640805E-5	0.4752614103221892	2.3801741492270038E-5	1.6149595183896355E-10	0.509411999776547	-1623.3626911870845	24076.872928584646	10844.064988257416	7900.456482538786	506.5845987399029	35.53648943929859	63	14	57	12	25	0.1970663787932921	0.2964007133503419	0.3083794005783915	0.19815350727797468	
6100000	-31813.88288127886	-30205.74637262582	-1608.1365086530384	-30205.74637262582	446.0084156853553	4.086781146860091	3.4239193424454474E-5	0.510300079722204	3.1599013635309767E-5	3.0915358080355596E-10	0.5294898898777974	-1562.9639136426765	24897.522387035533	12773.91000428771	8172.062473709171	317.555922431812	32.70144753078403	47	10	77	10	27	0.20434608582997732	0.2964007133503419	0.3083794005783915	0.19087380024128947	
6110000	-31809.512264387977	-30188.84098600619	-1620.671278381786	-30188.84098600619	483.1471104526942	4.086781146860091	3.169233318737918E-5	0.47308556976103705	2.886036216027858E-5	2.1981777740422634E-10	0.4932099169854389	-1576.4394498278045	25872.17925828415	2892.150382186951	6256.409771855854	245.51181507651404	25.765869458408122	65	2	67	9	28	0.1893782572617598	0.2964007133503419	0.3083794005783915	0.205841628809507	
6120000	-31739.905251658092	-30203.354050947677	-1536.5512007104169	-30203.354050947677	305.34283982349393	3.991322340113616	5.458689603020652E-5	0.47853690606623767	5.0528556786266135E-5	5.953552569689851E-10	0.47175135774165766	-1494.5565185796388	15224.460608201822	8800.43914256408	3400.997329651309	165.48219730024476	21.633328819654416	49	22	65	9	26	0.2011056950521531	0.2964007133503419	0.3039004421343585	0.1985931494631467	
6130000	-31727.892673043447	-30216.25833594576	-1511.6343370976854	-30216.25833594576	266.8362881263252	3.991322340113616	5.981797760785868E-5	0.5032665673892268	5.6100937728412994E-5	7.851925018886384E-10	0.48373201408306565	-1469.2453446062993	15946.799654833614	10150.12084332324	2858.054192324043	226.7268483192199	17.343063524884165	42	26	69	4	30	0.1972718045530147	0.30023460384948025	0.3039004421343585	0.1985931494631467	
6140000	-31693.19095372297	-30211.039437958185	-1482.151515764786	-30211.039437958185	232.37736564177126	3.908351081878452	7.369482530097756E-5	0.4966312641793759	6.959899052270691E-5	1.0932974095529035E-9	0.47087288144704775	-1441.19104707571	8089.140980380143	10698.728699310355	2639.740322256877	107.0036327297448	23.561448423740924	73	3	58	6	31	0.1972718045530147	0.2940708118980079	0.3100642340858309	0.1985931494631467	
6150000	-31706.959190250196	-30221.63842690358	-1485.3207633466168	-30221.63842690358	216.56006934959697	4.155049678787611	7.188450351402395E-5	0.4576942099322406	6.96976303206237E-5	9.988057585331955E-10	0.4415941969194027	-1445.4081645924937	11108.844418588995	4934.314241709005	3815.790664886112	42.09107306497573	13.49508856741649	41	33	61	22	14	0.1972718045530147	0.2940708118980079	0.3100642340858309	0.1985931494631467	
6160000	-31661.728379125307	-30188.132169313554	-1473.5962098117511	-30188.132169313554	199.37316808300432	3.9183256275185157	7.708008432680949E-5	0.4873294263791559	7.596768665999991E-5	1.3560096369154236E-9	0.4851793812663418	-1433.6180462566551	9797.998878107794	8153.497906740497	2733.83703117269	33.09561462351376	23.99171347196126	54	13	68	15	21	0.19779493085490327	0.2935476855961193	0.3100642340858309	0.1985931494631467	
6170000	-31660.947658166977	-30203.0590003627	-1457.8886578042773	-30203.0590003627	191.81117128803072	3.815404328672882	8.057495271622577E-5	0.509626973525698	8.013919712725508E-5	1.6072498768814709E-9	0.49250875471829064	-1419.5603451258291	7811.8099301851325	4133.209091702497	2297.750176302416	25.60021814808965	17.284173735105767	67	8	61	27	8	0.19888841349791603	0.30954233338600223	0.2920116440633023	0.1995576090527796	
6180000	-31642.171200291352	-30181.10880636244	-1461.0623939289121	-30181.10880636244	204.48404942499855	3.9599088764767845	7.420064827471089E-5	0.5107111251672558	7.185905896806504E-5	1.3923472581407158E-9	0.5106906590885587	-1422.1177307465875	9531.317908053084	6899.819629457703	2274.724515457662	20.121142398745018	12.400724762814072	61	8	67	25	10	0.19641286255348198	0.29471857937700385	0.3119507572991406	0.1969178007703737	
6190000	-31670.276381611686	-30187.56786649892	-1482.7085151127658	-30187.56786649892	289.9884114422387	4.027201366538629	5.3632630113703976E-5	0.5477115638891991	5.1439102650321775E-5	7.709554971913508E-10	0.5288538782698382	-1441.5543580067229	13255.895956288161	1239.5648852671868	3521.730643562672	27.184710166318258	30.306935581679113	63	34	38	33	3	0.19425486409337267	0.3097021707027933	0.30068559545907925	0.19535736974475484	
6200000	-31692.162862003686	-30201.919744679628	-1490.2431173240566	-30201.919744679628	298.80067735152403	4.027201366538629	5.2279030495703157E-5	0.4388795037286175	5.158549702984636E-5	5.536412893978245E-10	0.4546697129839041	-1448.9316316957709	13881.474908830733	1485.2118468896363	4754.810532895528	29.089553582299743	18.791271306714126	65	46	23	26	11	0.20172808804885167	0.296994482681519	0.2989456312235853	0.20233179804604412	
6210000	-31699.069987615396	-30185.99157742538	-1513.0784101900172	-30185.99157742538	380.92303941363417	3.9692331420723534	4.761606569542319E-5	0.5207992104553059	4.726625406466631E-5	6.295244210714283E-10	0.5247266265436185	-1471.1148063072194	14393.36071573352	1257.557313936561	3780.01228053602	30.980621431232983	46.36035891293233	66	46	23	18	18	0.20172808804885167	0.296994482681519	0.2989456312235853	0.20233179804604412	
6220000	-31677.685666197398	-30207.917452640104	-1469.7682135572943	-30207.917452640104	258.4341327729133	4.051711056900099	6.29163101811411E-5	0.5295654082857301	6.15045181052945E-5	1.1501390667059905E-9	0.5234989513065983	-1430.1892478846826	10207.087133349825	1417.500978985682	2994.8549343495397	30.187088885040858	21.782151785127997	70	43	22	34	2	0.20172808804885167	0.296994482681519	0.2989456312235853	0.20233179804604412	
6230000	-31613.35906635076	-30164.629962823772	-1448.7291035269898	-30164.629962823772	226.3681669587586	3.8382654468403476	6.351819842723986E-5	0.5615069251470494	6.322165460272939E-5	1.2832205237377838E-9	0.5792576225103463	-1406.7228691699631	10646.643015073101	1210.1888310024685	5193.3409906635425	30.152548409814802	14.491437459657732	69	49	16	21	16	0.19858254284734314	0.30014002788302757	0.2989456312235853	0.20233179804604412	
6240000	-31713.560512442178	-30194.491862725026	-1519.0686497171532	-30194.491862725026	316.05888959925903	4.267970595563807	5.166066014834164E-5	0.486854901496124	5.000219593136818E-5	5.586413882521708E-10	0.4616627721695755	-1474.4697842679673	16026.714274286713	1356.8238447064534	5988.723958469943	29.46114172302635	60.60154093634623	73	44	18	34	2	0.19858254284734314	0.30014002788302757	0.2989456312235853	0.20233179804604412	
6250000	-31708.771498809867	-30195.576902997916	-1513.1945958119518	-30195.576902997916	318.68999283324945	4.134664732127851	5.445243546519994E-5	0.5076961132948785	5.178376971688991E-5	6.798157731429856E-10	0.49884968553453946	-1471.050869586439	10470.623914564836	1924.1610902007922	5648.499812085363	41.830463725812926	48.320153294254176	73	40	20	37	1	0.19858254284734314	0.30419401868134	0.299774264925577	0.19744917354574001	
6260000	-31739.80130523947	-30206.489291442453	-1533.3120137970168	-30206.489291442453	354.8203679957305	4.134664732127851	4.715868686794778E-5	0.37939185209242954	4.66860203237347E-5	3.2437370331965936E-10	0.38097775507901566	-1491.3721205375934	13016.161127139243	1940.168595850944	5373.026039992915	62.566032606349026	51.42603901893555	75	37	20	6	33	0.2036289023116626	0.3015433868334539	0.29737853730914365	0.19744917354574001	
6270000	-31830.681594240967	-30211.952306315892	-1618.7292879250733	-30211.952306315892	528.4106960681158	4.28572636725569	2.993113235516593E-5	0.46670572719202613	2.8379118130782856E-5	1.9872169557580667E-10	0.48362858529051894	-1573.8160168027612	24930.463721108637	1778.8784838491972	5713.035316797791	54.14822283702089	104.67804092773999	74	19	40	20	18	0.2036289023116626	0.3031694185872103	0.29575250555538724	0.19744917354574001	
6280000	-31801.870534852696	-30190.298316494405	-1611.5722183582911	-30190.298316494405	462.5551853755164	4.28572636725569	3.3438768638195336E-5	0.44791728912417406	3.248789974121255E-5	2.412707662953341E-10	0.47181836951310857	-1563.5497788799582	20365.508696001343	1889.8785621399547	3770.4111054887144	7863.665400436929	83.79883184705314	76	23	25	8	39	0.19933048935073575	0.30653805879645535	0.307834725130606	0.18629672672220307	
6290000	-31958.7123037289	-30203.385818128154	-1755.3264856007459	-30203.385818128154	1207.2625484932992	4.2571146012797945	1.4946809971023533E-5	0.4534616878644634	1.4550773300594865E-5	4.723703959315897E-11	0.46734120872571494	-1707.3256631231097	42851.66702940941	7379.464996428358	17752.78126392334	277.96714395149746	139.13895316530224	74	45	13	6	33	0.19732696364270474	0.30076327880550363	0.3065370341803986	0.19537272337139316	
6300000	-31897.67539866597	-30194.304178736016	-1703.3712199299557	-30194.304178736016	799.144174188036	4.0859338805734735	1.9939334898201154E-5	0.43655486359288603	1.9423157584649773E-5	8.121308595449167E-11	0.4592522649188248	-1657.9670038355762	30703.54335780788	8969.705341763885	8359.522126292135	363.2670907517071	109.37557996069964	69	24	40	5	33	0.19732696364270474	0.29542512818790906	0.3118751847979932	0.19537272337139316	
6310000	-31836.59805751622	-30220.938945088288	-1615.659112427933	-30220.938945088288	492.50886996657954	4.188118112742966	3.186705225221571E-5	0.4825790812250569	3.0813155486503634E-5	2.5821272193967407E-10	0.5121230128070039	-1571.1548324378139	21345.442335890137	3899.7957512632283	9297.078074088706	75.55658928274539	69.5021873863329	64	33	36	2	36	0.19732696364270474	0.29958836541772577	0.3118751847979932	0.19120948614157646	
6320000	-31725.903105654175	-30184.14117594126	-1541.7619297129174	-30184.14117594126	371.21753152443074	4.188118112742966	4.427234308729413E-5	0.4493177496963215	4.209610755811122E-5	4.2815280698841646E-10	0.4824484387367425	-1500.577754252352	14735.98033270173	1571.9766385405019	3528.003359192999	75.61749759565885	40.83197011004097	63	21	48	10	29	0.19444469578677562	0.3035098771523041	0.3134580950442619	0.1885873320166586	
6330000	-31755.941341303656	-30181.57504013777	-1574.3663011658878	-30181.57504013777	400.7922212061785	4.188118112742966	3.70167803441224E-5	0.48150368210275035	3.5190160483415165E-5	3.2221630960454486E-10	0.49693741290915633	-1531.7073383156091	20451.940429594746	3538.2779955804394	5958.911047955277	60.357605414133026	38.51803761291272	64	14	54	5	34	0.19924762646452018	0.3047871278208443	0.3073779136979772	0.1885873320166586	
6340000	-31870.29616141542	-30214.550777488712	-1655.745383926706	-30214.550777488712	586.9157708094154	4.188118112742966	2.4214049213217352E-5	0.44259243516701513	2.3472759072223655E-5	1.255342939597294E-10	0.4648123938105797	-1611.5363899777278	27503.60472106148	5621.111694515495	6614.984651848002	230.20518939848986	64.83716939586868	63	10	60	9	29	0.19924762646452018	0.3047871278208443	0.3073779136979772	0.1885873320166586	
6350000	-31846.660123446552	-30218.649438388784	-1628.0106850577681	-30218.649438388784	482.15608160589306	4.188118112742966	3.063101261371664E-5	0.41417309851906947	3.0370768693561632E-5	1.8280811525967721E-10	0.4396621403125682	-1583.974012074959	20535.887817858566	2962.0769125736115	7885.225595550457	139.48559204482638	49.73783265108915	72	25	38	7	29	0.19924762646452018	0.2999092310829362	0.3010750732268547	0.19976806922568915	
6360000	-32018.331987287773	-30209.036232780796	-1809.2957545069776	-30209.036232780796	1415.1855377395675	4.102851522783514	1.15730281802315E-5	0.5240227484147097	1.1023643435722906E-5	4.168777752163235E-11	0.5591562165083552	-1759.9941008652593	50580.83629068168	10234.912743675493	18498.657486938537	1010.9129458710679	136.73038790939702	69	20	44	10	28	0.2005699568600695	0.30648730956849823	0.2997527428313053	0.1931899907401272	
6370000	-31937.520483740747	-30206.906675674138	-1730.6138080666083	-30206.906675674138	911.3070554504388	4.102851522783514	1.6986069400335044E-5	0.44646473336009246	1.6206660140762774E-5	6.11230955975384E-11	0.4713100782358587	-1685.3112876067873	36752.6094661593	7191.463602515185	8571.057606773997	204.59988725284475	86.84634820235037	73	15	45	21	17	0.19912827918432477	0.307928987244243	0.2997527428313053	0.1931899907401272	
6380000	-31857.435728637138	-30171.38378624456	-1686.0519423925778	-30171.38378624456	814.349857391638	4.0234055346315944	2.050112812307074E-5	0.43970627990708816	1.954772039965961E-5	8.466147713204879E-11	0.4628433717957452	-1639.1743293095572	27702.497189984242	5256.255178049015	14174.810814081515	429.3454990751978	76.43810591314178	71	52	10	3	35	0.19912827918432477	0.2961079928747022	0.3004593283431427	0.20430439959783064	
6390000	-31896.364094717304	-30196.790795767203	-1699.5732989501007	-30196.790795767203	984.0851718788904	4.132272269079218	1.72372965126763E-5	0.4761938869927729	1.636246721119394E-5	7.118658618509606E-11	0.5112143537809408	-1653.336589009714	45375.22378180934	7039.211355194368	11149.238951661691	146.894858672392	83.66093691153954	70	52	10	1	38	0.20431235271799922	0.29092391934102774	0.3004593283431427	0.20430439959783064	
6400000	-31770.217422540696	-30180.326808675534	-1589.890613865162	-30180.326808675534	447.9380019608874	4.132272269079218	3.408711811579715E-5	0.5034511435811073	3.2946538887106955E-5	3.5595152260859755E-10	0.5595657195543838	-1546.98861133414	20398.03777413878	4608.384709483452	6624.352072258401	61.674524489736214	38.759750656807114	79	29	24	11	28	0.20431235271799922	0.29228698019845967	0.3093850099671192	0.1940156571164222	
6410000	-31922.958879153157	-30215.262501164852	-1707.6963779883044	-30215.262501164852	870.0522541202889	4.132634026951598	1.666050029618701E-5	0.4682489776024431	1.613163828865851E-5	6.76025720316543E-11	0.5104515569711444	-1660.5643063193888	39395.93395043571	5690.86442605237	15780.009107367025	116.6226435161592	81.57130302600888	74	18	40	7	32	0.19342906876677693	0.29600922955973946	0.3093850099671192	0.20117669170636468	
6420000	-31946.583339415036	-30193.88944596168	-1752.6938934533568	-30193.88944596168	1058.7845860495688	4.47745450445505	1.41885236834778E-5	0.4974406689983801	1.3007614807196382E-5	5.971076053961594E-11	0.5634555823811472	-1704.700665697602	48553.99712234723	50766.67266971468	12449.99801210215	147.54425953941637	54.609372139146465	51	22	59	26	13	0.19342906876677693	0.29600922955973946	0.30470899200579166	0.2058527096676922	
6430000	-31895.29501549854	-30180.61246593519	-1714.68254956335	-30180.61246593519	805.545691857612	3.874413377236659	1.9690171647894235E-5	0.4947245243605153	1.837976454574682E-5	8.636018525166997E-11	0.48932631956123374	-1667.976275625747	39786.257119585265	28767.478795189858	10153.846554765247	127.38397398551032	102.94748567660062	29	54	49	17	22	0.19342906876677693	0.30254674805793497	0.29817147350759615	0.2058527096676922	
6440000	-31793.079281433773	-30165.9180798075	-1627.161201626274	-30165.9180798075	507.2302250279477	3.9215470024942785	3.1124461593661E-5	0.47617926264267985	2.9343785978498872E-5	2.087937554724796E-10	0.49112757726658784	-1582.4262461006297	30644.571868940246	17587.596962182008	7516.222751757337	119.35607567888115	40.53124212121883	27	48	58	20	18	0.19342906876677693	0.30882023088597604	0.29817147350759615	0.19957922683965112	
6450000	-31940.296691816493	-30207.54469795589	-1732.7519938606004	-30207.54469795589	897.6072819693836	4.168186212214571	1.740300711191059E-5	0.418997332861362	1.6537869765630575E-5	5.92483636128826E-11	0.45002389979153984	-1686.0994289549308	57596.742424745564	26745.107531701604	8089.172155993967	181.58016501903373	80.44193902801308	33	46	54	14	24	0.1881060308702146	0.30391251879841413	0.3108171470900231	0.19716430324134837	
6460000	-31872.132137039993	-30183.143386030024	-1688.9887510099682	-30183.143386030024	750.0849260770356	4.125925658402037	2.2758313493237962E-5	0.432312028266827	2.1638460738527922E-5	9.61577987076609E-11	0.44302150801135853	-1642.3524735517815	51176.54830619011	20226.081840789797	9955.054310855752	100.08248896249816	118.70647557582325	26	57	50	14	24	0.1881060308702146	0.30391251879841413	0.3108171470900231	0.19716430324134837	
6470000	-31899.069448636048	-30183.512711737556	-1715.5567368984919	-30183.512711737556	809.8595894950693	3.8864625486397166	1.8922541079112077E-5	0.43301993765034136	1.8008649096717247E-5	7.179736463981007E-11	0.4588434984689725	-1663.2525285981812	48500.565744697255	33199.43700404311	11269.212815064437	14608.772627617322	111.9695672641079	26	41	64	1	39	0.18829216043421795	0.3012343958545345	0.31330914046989944	0.19716430324134837	
6480000	-31932.083282745014	-30171.78809602115	-1760.2951867238621	-30171.78809602115	1058.193791211923	4.0565163932106785	1.441820158800785E-5	0.5090715205964399	1.3947989818939024E-5	6.119367167955077E-11	0.5428157163793782	-1706.1487619232773	40137.38829396915	43565.16378399543	9545.760127591582	22611.36727187683	136.62462109139858	32	42	47	11	39	0.19883402640964512	0.29967581771054147	0.3043258526384653	0.19716430324134837	
6490000	-31899.919001198698	-30188.347437906952	-1711.5715632917459	-30188.347437906952	903.4574007845729	4.0565163932106785	1.6946388774811677E-5	0.4503636003926858	1.7338246867210924E-5	6.70383434783478E-11	0.4742135309527347	-1658.1134473713093	51378.78011986307	32638.600203690217	6778.347403338611	18302.253491228475	124.54608297427193	24	52	43	13	39	0.20042468025348137	0.29967581771054147	0.3043258526384653	0.19557364939751212	
6500000	-31972.051545540253	-30179.488524564582	-1792.5630209756698	-30179.488524564582	1259.5748374220416	4.04222456000063	1.1072170986541247E-5	0.4117512789672433	1.1111608370080047E-5	2.6238747616893906E-11	0.4560747413282356	-1738.8703294285183	59414.41613117988	37570.963715747115	9262.784909133394	20339.84170072195	147.9347706751198	41	33	25	33	39	0.20042468025348137	0.3038338328362639	0.30016783751274284	0.19557364939751212	
6510000	-31984.841901572938	-30209.30591599699	-1775.5359855759505	-30209.30591599699	1173.1982925923458	4.04222456000063	1.2206973300903043E-5	0.43746739839997645	1.2182936975654414E-5	3.152902093774743E-11	0.46269677748798754	-1721.4223978898804	50497.83920612341	39169.71972830788	14656.974689960456	26551.529017025397	117.71656720926401	39	43	37	13	39	0.20042468025348137	0.3038338328362639	0.30016783751274284	0.19557364939751212	
6520000	-31887.821560750403	-30204.676548703585	-1683.1450120468166	-30204.676548703585	669.570570001161	4.111891083690056	2.124874684446896E-5	0.4377696062605518	2.1505381324334547E-5	8.586214186475049E-11	0.4274780207648804	-1634.2805589351515	32641.76883131315	15748.141385098143	9087.040423875134	4988.590409381878	97.09394811776139	22	61	44	4	40	0.19950912618862426	0.29941995160164975	0.30016783751274284	0.2009030846969834	
6530000	-31817.59520185333	-30204.09316779848	-1613.5020340548501	-30204.09316779848	574.5857788588959	3.8757068518035256	2.8941160463424005E-5	0.4092635982007877	2.8055833371055254E-5	1.2401234499038746E-10	0.38572761567373004	-1562.1007536584818	25284.34944594123	17631.222483900405	2759.74388363077	11661.944415403563	57.31045043782467	25	60	19	27	40	0.19950912618862426	0.29941995160164975	0.30016783751274284	0.2009030846969834	
6540000	-31833.38538450217	-30214.214806224652	-1619.1705782775177	-30214.214806224652	561.1836959803777	3.8757068518035256	2.686978384568107E-5	0.4408631116278868	2.7545057280303742E-5	1.379691707465857E-10	0.42599489316319017	-1566.225156170151	49729.78496451206	19144.869888589237	2357.3552086617437	11222.483951370414	41.773774932573325	7	79	25	20	40	0.19950912618862426	0.29941995160164975	0.30016783751274284	0.2009030846969834	
6550000	-31769.77769506516	-30204.444539324195	-1565.333155740964	-30204.444539324195	424.95788409821097	4.094545644334301	3.679245593462008E-5	0.3714882427704091	3.7784260984455506E-5	1.8813021493624237E-10	0.3601391522754209	-1515.8676029992391	29314.567610702616	10020.68290586024	4060.6654272159753	10135.944682653013	40.2155943575269	23	60	35	13	40	0.1934543021020725	0.29941995160164975	0.30745955796169305	0.19966618833458497	
6560000	-31776.380812025556	-30209.720829546055	-1566.6599824795014	-30209.720829546055	393.928603489603	4.094545644334301	3.9191535005704836E-5	0.4082456246213714	3.899029749309961E-5	2.6759888930755595E-10	0.41701365199009743	-1518.6626576511662	23359.152016540687	10657.507192262176	3959.718360840332	6558.720641868834	53.37319742068341	21	63	33	15	39	0.1934543021020725	0.3048972093277009	0.2970328041969921	0.20461568437323477	
6570000	-31749.02169154864	-30204.740763365022	-1544.2809281836212	-30204.740763365022	320.2691927981552	4.293819112900238	5.1643179679435705E-5	0.4328443109134819	5.002046632083653E-5	5.000700501012015E-10	0.42992312761244467	-1496.8967542813202	14654.845106890187	8578.228873470232	2462.459937626035	6208.546531864904	79.15325574482863	30	54	28	20	39	0.18919610401402748	0.3048972093277009	0.30129100228503713	0.20461568437323477	
6580000	-31716.476096470244	-30178.467440429045	-1538.0086560411971	-30178.467440429045	317.21528296715934	4.293819112900238	5.844127009135373E-5	0.47844437379872207	5.430414524168804E-5	7.06279179378055E-10	0.4696686836357518	-1495.2711105294468	12216.684817070445	5569.8837839612115	4571.540599057049	406.68257705898833	53.436777688514574	42	50	37	3	39	0.1899635701777931	0.3060562114825543	0.30129100228503713	0.2026892160546158	
6590000	-31740.664402783917	-30202.02765872296	-1538.636744060956	-30202.02765872296	338.931581039533	4.103618893071596	5.2081874200774384E-5	0.5006860404618346	4.8071406883559175E-5	6.14251651337184E-10	0.49361164524637785	-1494.8361037076295	17897.182599377204	4074.2487261852416	8136.820583276522	171.6344795872744	21.991772483488983	43	79	6	15	28	0.19790255316103939	0.2873438478583937	0.30823522118973057	0.20651837779083668	
6600000	-31816.37519500243	-30219.21933319543	-1597.1558618069998	-30219.21933319543	465.4965464113522	4.103618893071596	3.676092929382706E-5	0.49437673634275103	3.324098591644263E-5	3.1319038326275547E-10	0.5041453796342863	-1553.4256697065257	28738.73774990849	8513.633853953004	3472.5188307411063	305.939661157085	37.63220077726877	36	90	3	10	32	0.1935362955250846	0.3000686444382015	0.3048674046355084	0.20152765540120582	
6610000	-31724.8981346807	-30205.46719882758	-1519.430935853121	-30205.46719882758	295.6457221739913	4.118259571752626	5.7372269733693835E-5	0.458732619694911	5.275199058008762E-5	6.860244876075178E-10	0.4751275169191903	-1478.063085184368	13068.841899000101	6459.124644786296	4112.533836600705	114.74137474054238	20.77748579941744	58	29	43	13	28	0.1935362955250846	0.3000686444382015	0.3048674046355084	0.20152765540120582	
6620000	-31769.200484804234	-30229.50735684129	-1539.6931279629407	-30229.50735684129	338.77332547042863	4.111467976568	4.91728595034136E-5	0.41137546020962124	4.76660861844499E-5	4.3485298265018426E-10	0.4254500451998879	-1497.9705576665833	17299.85322553269	8406.67342941862	4340.653951711204	67.06881613787395	34.31805186632474	33	49	49	10	30	0.2015384306576004	0.3005887641982837	0.3048674046355084	0.19300540050860784	
6630000	-31715.46705009413	-30197.46739001092	-1517.9996600832076	-30197.46739001092	263.3573160514092	4.111467976568	5.518701352531341E-5	0.43521270642496074	5.5238090724869304E-5	6.725862868788461E-10	0.47160667877649426	-1476.15308348779	14555.15736415897	5360.518019749634	3410.503917709789	253.57619997958327	48.91134312543771	32	52	49	3	35	0.2015384306576004	0.3030977295530725	0.3041337624547696	0.1912300773345578	
6640000	-31836.972734796425	-30200.702999561272	-1636.2697352351522	-30200.702999561272	599.6966208382853	4.111467976568	3.139669173078713E-5	0.3816530244518579	3.029875102711187E-5	1.7321657710189902E-10	0.4292984955357015	-1590.5286226949104	24738.23321057502	14377.998992259538	9105.154292735333	621.5177740389347	98.4065504181097	35	34	61	7	34	0.2015384306576004	0.2893484127196752	0.310148618493859	0.19896453812886572	
6650000	-31829.397613488454	-30184.4281080249	-1644.9695054635547	-30184.4281080249	587.2632344371832	4.111467976568	3.021613478184679E-5	0.46375087147763705	2.895137018114578E-5	1.8349613598012412E-10	0.46740702905395126	-1598.985226879399	27827.47046397023	13286.738782790848	11226.607895832489	308.2579258760946	112.53020465487624	37	2	91	8	33	0.2015384306576004	0.2980994033214574	0.310148618493859	0.19021354752708355	
6660000	-31840.42728621821	-30172.41463628857	-1668.0126499296414	-30172.41463628857	740.3781515117439	4.178258101303695	2.686181209155154E-5	0.514628486998826	2.5708863483654328E-5	2.1022309098308982E-10	0.545680711851774	-1621.8052859477414	29689.391963715534	12494.454156441601	9113.011469335852	144.64170652679985	212.2664404030694	34	23	71	26	17	0.1936207380525369	0.2980994033214574	0.3180663110989225	0.19021354752708355	
6670000	-31785.668705653192	-30189.53018318668	-1596.1385224665128	-30189.53018318668	474.40900158377036	3.7544433460780464	3.860080873436419E-5	0.4247625149444733	3.8408178656159727E-5	2.921856396043378E-10	0.4500246551548106	-1552.4567570529077	26515.346581295536	11548.669310691595	5927.161061206272	131.55911553135232	55.68016292375431	30	37	62	32	10	0.19422543312302215	0.30022263646364333	0.30802772064595024	0.1975242097673847	
6680000	-31858.221058612882	-30209.339994954655	-1648.8810636582268	-30209.339994954655	516.5840357359655	4.107300825428161	3.192453987191961E-5	0.4441843495273155	3.1372872160217504E-5	2.2224745179026252E-10	0.4705263317031985	-1596.6297211618585	27403.687804381727	40497.08950979731	7920.162214559513	14258.69357501267	165.38280432292	40	1	87	2	41	0.2004382465030226	0.294697225902073	0.3018149072659498	0.20304962032895507	
6690000	-31894.717786490975	-30199.54984905715	-1695.167937433823	-30199.54984905715	700.7718149919547	4.150580669986107	2.3124603998303518E-5	0.4383853009306529	2.1876762448275233E-5	9.651480814861068E-11	0.4425407763483754	-1641.4169217337294	41635.1020927424	19037.818154342847	11610.398347012844	31095.778917552147	111.5385207207016	40	6	81	2	42	0.19990167238235437	0.29995409195377065	0.30329751715286557	0.19684671851100982	
6700000	-31861.290149705612	-30223.968005118742	-1637.322144586869	-30223.968005118742	513.7721393518342	4.32581296523056	3.443551075550834E-5	0.505530530513095	3.185361376906562E-5	2.963250839454464E-10	0.5133453209516835	-1587.0718620236464	36863.085460005226	18594.49615608715	9499.635197199928	7593.227309857996	125.85475906943834	26	25	41	36	43	0.19990167238235437	0.29995409195377065	0.30329751715286557	0.19684671851100982	
6710000	-31931.07700787363	-30212.83169727642	-1718.245310597214	-30212.83169727642	866.8283184121425	3.9326480884101156	1.930471277965746E-5	0.46506262771511164	1.826602030990119E-5	8.073832994114521E-11	0.4753779926843386	-1666.0335002656843	51451.68087945764	22095.388940762557	19744.711345825777	12636.572923170754	182.33944913536206	25	2	53	49	42	0.19990167238235437	0.29518068961112953	0.30312014653807146	0.20179749146844508	
6720000	-31796.642094120172	-30201.921606192354	-1594.7204879278192	-30201.921606192354	432.49267655033196	4.277438288116683	4.198223494838973E-5	0.48263789414075364	3.922434635718947E-5	3.8876480510381904E-10	0.4884202932570677	-1545.8326354604765	22783.997238250347	11708.469576052627	10758.991344721724	6382.159671396478	81.21640781808114	36	8	33	52	42	0.19990167238235437	0.29518068961112953	0.30312014653807146	0.20179749146844508	
6730000	-31790.662149476047	-30195.31363356815	-1595.3485159079005	-30195.31363356815	460.4799338868373	4.205568515676809	3.7475610296115195E-5	0.4711896131797271	3.5406813989081806E-5	2.5603420718967985E-10	0.4496744507026039	-1546.3159065832208	16446.41245656945	10956.420747663306	15864.23005307525	6604.180362972691	76.71963018859327	40	52	1	37	41	0.19990167238235437	0.29260405775611126	0.30312014653807146	0.20437412332346339	
6740000	-31789.87814534685	-30175.585992127057	-1614.2921532197931	-30175.585992127057	501.02976948964	4.205568515676809	3.3880358807181945E-5	0.5092162091020492	3.302665764759567E-5	3.0165848721775274E-10	0.5186652147951197	-1566.5199085389393	24924.52489585413	11927.760205719323	6392.910199283932	3951.4170422581406	78.33635082383856	51	26	30	23	41	0.20049477706194702	0.2938899894250471	0.30312014653807146	0.2024950869749349	
6750000	-31792.171696692778	-30210.618205164992	-1581.5534915277867	-30210.618205164992	466.0141148872006	4.071243569457181	3.661122463580552E-5	0.5185414069481549	3.6614962680003095E-5	3.999182667982422E-10	0.5417713707110091	-1531.5452332903149	20528.899091773197	6471.388351333615	2651.38629136826	10731.817745218865	51.402677690633624	49	58	17	5	42	0.20050729300359424	0.2925817982725547	0.31143555327999417	0.19547535544385736	
6760000	-31701.083754282525	-30203.402813683017	-1497.6809405995073	-30203.402813683017	289.1539609226189	4.071243569457181	5.158822581050365E-5	0.490723867820306	5.1997510445653204E-5	7.432141330577764E-10	0.5184724591939768	-1447.6830687908375	14473.205453420407	4818.1038895417105	3674.7872229821296	15056.469383635002	21.532293989931905	51	27	44	7	42	0.20050729300359424	0.2976029286938077	0.31143555327999417	0.19045422502260434	
6770000	-31673.1223711666	-30163.9112465254	-1509.2111246411994	-30163.9112465254	267.67547454559167	4.121535133501622	5.044657237581179E-5	0.5446394651376967	5.198713245150482E-5	7.891284847633277E-10	0.5387477075834995	-1464.357562354844	11050.569556214332	3971.600460091066	8713.893375763486	781.7164892324141	23.15372469912834	63	63	3	2	40	0.20050729300359424	0.3005754174458149	0.3067147135133903	0.19220257603720106	
6780000	-31700.852798366006	-30187.15828286351	-1513.694515502495	-30187.15828286351	278.634312030948	4.174968915159367	4.843762296592153E-5	0.49874638295648804	4.865519888416098E-5	6.076155859519635E-10	0.5035675178406318	-1467.9678224785557	15468.202741598687	3655.9440593548716	1511.9214185970488	3908.6405423265883	28.989605659191664	53	46	11	22	39	0.20050729300359424	0.3005754174458149	0.3067147135133903	0.19220257603720106	
6790000	-31721.063043793092	-30191.472127069956	-1529.5909167231357	-30191.472127069956	341.46501517442755	4.2667493685781706	4.568407053635894E-5	0.47155207994505466	4.5453323046256195E-5	4.833694479653027E-10	0.48212542593456115	-1483.3864722752344	17848.357041053285	4228.579500021921	4790.784488714911	3925.9644780977	41.57196892257251	53	20	9	50	39	0.20050729300359424	0.29854841345093747	0.30817340050455855	0.19277089304091025	
6800000	-31734.13388504608	-30190.704774904476	-1543.4291101416045	-30190.704774904476	336.7562385691599	4.098912386711173	4.2260373260738465E-5	0.462524081414507	4.20131893635943E-5	4.777843986849214E-10	0.5037347922161901	-1496.9213325435826	18624.564856385	2958.5535170032786	5397.1677445424475	3976.785149960158	28.05369829964222	58	10	12	52	39	0.19567311482104938	0.3033825916334823	0.3052908909703135	0.19565340257515534	
6810000	-31715.971670565857	-30174.34942399473	-1541.6222465711307	-30174.34942399473	374.08330064318807	4.098912386711173	3.929337628699745E-5	0.477054720891167	3.972961284468831E-5	4.1686631956432027E-10	0.5114470428610193	-1493.794290405698	22085.371350076235	15377.840989272672	4085.712973947698	4701.618195240707	18.84055756015558	43	20	31	39	38	0.19291097262611415	0.3022207743595993	0.3052908909703135	0.19957736204397353	
6820000	-31757.84680436548	-30212.937950996402	-1544.908853369077	-30212.937950996402	347.26747483759914	3.8223541612680467	4.11977956447747E-5	0.46489876672878727	4.324194124905534E-5	4.3704610745007705E-10	0.4867303751033635	-1497.896219203311	17558.242101790558	6347.665760800819	4073.479889001185	6133.356690707272	22.31635905942125	59	16	34	24	38	0.19126062074281086	0.29652289337033033	0.3052908909703135	0.20692559491654577	
6830000	-31638.22050929962	-30181.7486631717	-1456.4718461279192	-30181.7486631717	212.43374067063206	3.8223541612680467	6.746330057364487E-5	0.43846718534474394	6.927229291926001E-5	1.0182851891459028E-9	0.46542380987475734	-1411.3362466869664	12602.742762340526	7366.307676882987	2539.3359813025077	3450.676657617945	19.79247681454522	56	4	37	36	38	0.19126062074281086	0.29652289337033033	0.3052908909703135	0.20692559491654577	
6840000	-31663.212910673617	-30175.533627647426	-1487.6792830261902	-30175.533627647426	253.09053990700764	4.118192343718508	5.646552927705709E-5	0.443757843105988	5.749599691807948E-5	7.319020358413125E-10	0.4721942635239118	-1442.3390161179918	14409.721575923946	2068.5133185275063	1991.4522490574182	4494.991548960078	17.38467522465257	68	8	21	36	38	0.19126062074281086	0.29652289337033033	0.3106826741110505	0.20153381177580876	
6850000	-31632.30672763966	-30185.497811211648	-1446.8089164280118	-30185.497811211648	206.93270454503093	4.2358711518301995	6.587059564733906E-5	0.43881652823149797	6.544164524122074E-5	9.075082884877568E-10	0.4648450049427555	-1403.006778918306	12284.890684979537	2147.867718759231	1314.068791624912	2852.411169287924	17.102108240057483	57	5	12	59	38	0.20201561909528717	0.2909978513135268	0.3046507120216827	0.20233581756950372	
6860000	-31646.82831066867	-30197.310983904834	-1449.5173267638354	-30197.310983904834	202.52988879008237	3.841389212350803	6.888403462166354E-5	0.44381220764956864	6.960297338143454E-5	9.86141787184873E-10	0.45260344508625927	-1405.6274554342222	9204.395617791959	1457.2182073091915	3067.2456053900723	2957.980029940348	26.531305304447045	60	14	13	45	39	0.20201561909528717	0.2898123598903004	0.31396712458310977	0.194204896431303	
6870000	-31735.43112320987	-30227.517214931137	-1507.913908278735	-30227.517214931137	305.5726318290271	4.237440760081965	5.193200850406717E-5	0.4339784106368529	5.1106819243137984E-5	5.506073747653276E-10	0.45725399341582496	-1463.4012434905999	12656.908520689201	2042.658059648522	2008.432401123617	3704.9707658097664	24.498516180678894	68	12	3	50	38	0.20201561909528717	0.30742961544056924	0.29634986903284094	0.194204896431303	
6880000	-31750.24564723041	-30202.49350902169	-1547.7521382087211	-30202.49350902169	345.7831079860308	4.237440760081965	4.1300614939161306E-5	0.44174871154088374	4.1138493121381644E-5	3.3173278336990314E-10	0.44116689947923576	-1500.6647921200495	13741.128250685739	1621.1097168276922	4800.702376574809	5793.9678077246235	23.66116453082403	64	17	18	34	38	0.20201561909528717	0.29820980786514933	0.30556967660826084	0.194204896431303	
6890000	-31738.569943426934	-30187.663893964218	-1550.906049462716	-30187.663893964218	418.2527677694412	4.007632494248491	3.689166436814827E-5	0.5023496466108903	3.732256438766601E-5	3.8657633862445707E-10	0.5205369690973968	-1502.4597197426342	23959.195398391847	2056.9289270992967	6842.809316569197	4427.494074643598	30.91653797699474	62	21	15	35	38	0.19648468167620062	0.30146835495768287	0.30784206693481386	0.194204896431303	
6900000	-31797.24113920734	-30194.44708335921	-1602.7940558481323	-30194.44708335921	473.6421547967487	4.123187344390936	2.853961876318506E-5	0.49814792321688195	2.808942534126019E-5	1.9687384298710512E-10	0.48828116486548856	-1555.2305810348846	26942.41544191289	3313.215444466865	3950.6866481856096	5661.718394778925	36.116695487740785	63	11	6	53	38	0.19648468167620062	0.2964105860083817	0.30784206693481386	0.1992626653806042	
6910000	-31748.287425866485	-30193.20217438211	-1555.085251484374	-30193.20217438211	369.0044475839981	4.103747200714975	3.9861060031895684E-5	0.4629013556017111	4.023137455009305E-5	3.4942407661180183E-10	0.4675439873764107	-1508.5349247854201	20834.652027753735	2222.087199309087	2332.166005177482	5212.29426284019	31.543013361862577	61	22	4	48	36	0.19844013598831828	0.2958542397687673	0.30784206693481386	0.19786355730810098	
6920000	-31821.851738746973	-30174.12800590515	-1647.7237328418225	-30174.12800590515	607.2230303832791	4.026177669140004	2.225566401650735E-5	0.5276017250727315	2.147155931330375E-5	1.4305968211615423E-10	0.5504396382796269	-1597.7611945757126	30439.754448266798	5132.2065163090765	4754.452455002335	11458.593864303592	38.159118557582126	59	16	32	27	37	0.19844013598831828	0.2958542397687673	0.30784206693481386	0.19786355730810098	
6930000	-31786.215128508353	-30179.39996157425	-1606.8151669341034	-30179.39996157425	474.94829969693353	4.15851153261997	2.995007190266725E-5	0.5659725505051443	2.8437701240052976E-5	2.7407342745095944E-10	0.5808854122472931	-1559.1158230186934	30534.615562630173	1098.9579093610898	1054.1497522980635	4301.669683870206	71.94856990002381	60	1	11	62	37	0.19844013598831828	0.2958542397687673	0.30784206693481386	0.19786355730810098	
6940000	-31878.098489136803	-30185.053738339542	-1693.0447507972606	-30185.053738339542	867.8509570968562	4.15851153261997	1.6352580786671105E-5	0.5521256839629689	1.539250911322044E-5	7.713122016403191E-11	0.558724328884564	-1641.1180364990912	58344.42868396919	1597.5422086980095	4847.384610687217	10652.102014175429	74.08678343623978	57	11	4	61	38	0.19844013598831828	0.2958542397687673	0.30784206693481386	0.19786355730810098	
6950000	-31811.978680204807	-30154.686930019965	-1657.291750184843	-30154.686930019965	769.8041752579614	4.164357763857186	1.91221182332223E-5	0.5080615055066926	1.9137147888338423E-5	9.281007088048508E-11	0.517328270822302	-1606.7960508197111	51673.152160765705	1853.1167000617606	3523.3433632086044	9176.358236527509	73.11846258372678	56	23	2	52	38	0.20422804609223316	0.30128347248929027	0.296624924110376	0.19786355730810098	
6960000	-31752.116958038943	-30186.249428380903	-1565.8675296580398	-30186.249428380903	430.0522961185954	4.193617711905498	3.452328094914048E-5	0.48461509137471337	3.435539874409009E-5	3.1197537369846937E-10	0.5151772790864562	-1516.2154196422666	33229.00911460586	2149.5258109053257	943.4746021812394	5503.118431863935	40.41605743860825	55	24	8	46	38	0.19624423310857067	0.30926728547295274	0.296624924110376	0.19786355730810098	
6970000	-31732.257922789042	-30178.562582546394	-1553.695340242647	-30178.562582546394	359.9012842671192	3.990113917321927	4.003654932795033E-5	0.48083096901264183	3.9844283004737524E-5	3.7425854408768714E-10	0.479988057591287	-1506.3326017325353	18981.550852817796	4802.885911756116	2160.989036322847	6069.527354662297	50.111533924843094	52	13	25	44	37	0.1865795821999376	0.30158332623318224	0.3176491990098845	0.19418789255699606	
6980000	-31757.81603766505	-30207.774578279357	-1550.041459385693	-30207.774578279357	356.2810504190954	4.12590140880804	4.4873166463501446E-5	0.41984238290602516	4.3786821059117814E-5	3.5378506251526645E-10	0.4300282486356655	-1505.8431171263026	14354.501628423608	1554.8956680076221	1918.9050346173076	3145.3570006070486	52.90238385781077	58	7	10	60	36	0.19782786286247003	0.29033504557064976	0.3176491990098845	0.19418789255699606	
6990000	-31756.859085980905	-30202.042537890364	-1554.8165480905425	-30202.042537890364	328.6290362100084	4.54030418022822	4.7169245700002636E-5	0.49830669992442606	4.6180455820573684E-5	5.66622494757415E-10	0.5144901661541308	-1508.5206651788192	13588.867505042926	6616.302530820512	2021.4334769972131	4372.283593317363	52.88808345594714	52	2	6	75	36	0.19314795883338087	0.30133676833075485	0.3066474762497794	0.19886779658608522	
7000000	-31823.95755725751	-30193.36509116174	-1630.5924660957671	-30193.36509116174	441.02530428433363	4.091971834151461	3.333100648930321E-5	0.49667664114247223	3.2251137335819224E-5	3.5032969816460236E-10	0.5634632614337586	-1580.3402920194574	24623.568282813507	34624.15819013625	13527.999108286629	5010.246910432182	79.64823874144939	53	1	4	77	36	0.19314795883338087	0.30133676833075485	0.3066474762497794	0.19886779658608522	
7010000	-31785.769531293186	-30214.63477092051	-1571.1347603726738	-30214.63477092051	359.37533407527815	3.9272688432840974	4.261752507900279E-5	0.491614601366377	4.308404898184865E-5	5.138473509363884E-10	0.5236696495767427	-1523.785259547256	13755.857886343649	5995.955127966106	2836.800836117744	7229.615730372555	39.895308490057865	62	19	32	20	38	0.19290618790062425	0.30133676833075485	0.3066474762497794	0.19910956751884185	
7020000	-31749.33220644592	-30202.226390860957	-1547.105815584963	-30202.226390860957	311.7711005277139	3.958926985622881	4.3751411273039125E-5	0.4847241119403843	4.495776268867469E-5	5.129130013205266E-10	0.5071171087458599	-1499.2076933786277	16175.273767002138	16019.674567422016	2205.3862211706523	4903.393011028353	39.701802771950504	45	22	26	39	39	0.19641027210571568	0.30515206574663745	0.2993280946288054	0.19910956751884185	
7030000	-31789.593777051487	-30186.58566324705	-1603.0081138044354	-30186.58566324705	470.7813467077033	4.02972079703877	3.0898604751502674E-5	0.4522762405081377	3.098488330384118E-5	2.216763361010831E-10	0.47855603583929335	-1553.1107140731908	28828.36264972191	17032.75987705564	16373.467086713092	6468.573948484201	48.62515025859021	22	37	10	63	39	0.19641027210571568	0.30515206574663745	0.2993280946288054	0.19910956751884185	
7040000	-31807.634772056343	-30213.336899539987	-1594.2978725163546	-30213.336899539987	548.2239335218319	4.158981326994164	3.261867118994997E-5	0.5102975811125235	3.256131634908548E-5	3.177894353995411E-10	0.544080275828715	-1545.4134818337866	17016.429361299663	21427.85722639825	2811.647031730326	5667.391916759437	40.43385882981841	25	39	6	62	39	0.19641027210571568	0.30515206574663745	0.3057749641964457	0.19266269795120156	
7050000	-31845.37993169117	-30191.52533493726	-1653.85459675391	-30191.52533493726	655.9462389758559	4.059834311314881	2.436699214368647E-5	0.4542132364142136	2.5113126455249465E-5	1.571923154310819E-10	0.4937125042144385	-1602.3917664563978	66706.15740829794	26818.77796432662	10977.289234652399	8046.66566268221	72.95902699086969	9	54	26	43	39	0.20131494524915547	0.30515206574663745	0.3003954504889281	0.19313753851527937	
7060000	-31803.0233338395	-30216.470741015015	-1586.552592824485	-30216.470741015015	445.24928441245305	4.157652095548154	3.4168840339521935E-5	0.47223249806208845	3.4975902714964184E-5	3.4245715180899085E-10	0.5238214460352182	-1537.9205716459674	25894.90607137443	18303.66860307657	4348.356909491902	5478.445779814644	44.460086433787495	13	56	26	37	39	0.20131494524915547	0.30515206574663745	0.3003954504889281	0.19313753851527937	
7070000	-31742.320122281428	-30169.14477036592	-1573.1753519155054	-30169.14477036592	397.5910142856743	4.2609350338843806	3.5702825761547626E-5	0.5077689760201999	3.65559497888387E-5	5.159554033845378E-10	0.5996424556060248	-1524.707854490689	17638.95880657936	18593.94347618669	3701.8955657489328	5615.3707883712395	46.68583220098838	36	31	27	38	39	0.20131494524915547	0.30515206574663745	0.3003954504889281	0.19313753851527937	
7080000	-31735.6930637108	-30185.428546532286	-1550.2645171785166	-30185.428546532286	312.38301425736495	4.201223129588547	4.418255029096697E-5	0.4512892039211232	4.530611063437254E-5	4.768627552444145E-10	0.4777789731772131	-1503.6167802647915	15142.42074610421	10440.83319715636	1981.9520246594586	4154.539685072637	49.20956783413151	16	55	25	35	40	0.1979713579213734	0.2977943636923916	0.30532694952404166	0.1989073288621937	
7090000	-31793.6908638022	-30189.876807630022	-1603.814056172179	-30189.876807630022	448.7244042917401	4.311413058275494	3.0347094519058676E-5	0.4147121892864374	3.2223405934345884E-5	2.1575993069562827E-10	0.4675739977100133	-1554.510914231658	33719.125156476104	21231.678250720375	4112.738204745997	6105.591886127896	62.929882672202005	6	62	29	34	40	0.19727059752252707	0.2977943636923916	0.30532694952404166	0.19960808926104004	
7100000	-31755.113800004285	-30190.379759762647	-1564.7340402416385	-30190.379759762647	366.77514683852627	4.311413058275494	3.798571568932042E-5	0.49888444480265065	3.954971991361402E-5	4.893467164604176E-10	0.5682968403018639	-1516.9459984684688	14834.211708692237	17737.836772017712	5006.102594787466	4593.5471695672395	55.73599767766807	33	30	38	32	38	0.19727059752252707	0.2977943636923916	0.3066240499296784	0.1983109888554033	
7110000	-31760.980041757615	-30181.841471157026	-1579.1385706005888	-30181.841471157026	404.4045949047662	4.078265147159219	3.664025391295042E-5	0.450453982393712	3.852962018553348E-5	3.6407176672931813E-10	0.5007432809830377	-1532.3819366003715	18885.855056350654	9412.155349051503	3551.234308338771	4465.159314370599	47.125072959937256	67	5	48	13	38	0.19727059752252707	0.30426963685612757	0.3066240499296784	0.1918357156916673	
7120000	-31852.15156767975	-30199.56468686333	-1652.5868808164187	-30199.56468686333	596.3137136658776	4.20419785862919	2.336639685716277E-5	0.3947510201542259	2.4144788946731155E-5	1.1053883973548236E-10	0.44152263394345725	-1604.421100866823	28620.970350189185	7581.261542467414	4302.3230844377	6988.12460662441	64.36031315956933	71	11	10	41	38	0.20533722919794387	0.2927722003799455	0.3066240499296784	0.19526652049243254	
7130000	-31857.171936377534	-30196.02212694936	-1661.1498094281733	-30196.02212694936	636.8949904417914	4.20419785862919	2.3092717500015034E-5	0.424975414018901	2.327296427204857E-5	1.2074231648293038E-10	0.4742057716175511	-1612.3445528951074	25952.507324400423	1687.9160941626103	3407.6981571106467	8844.290984818908	74.35911532641146	70	3	7	53	38	0.20533722919794387	0.2927722003799455	0.3066240499296784	0.19526652049243254	
7140000	-31809.582052138954	-30183.651077145383	-1625.9309749935726	-30183.651077145383	536.9343570516445	3.943611571051435	2.7526143325701304E-5	0.492451205853476	2.836496839735967E-5	2.5587365322895457E-10	0.5486210545289352	-1577.5046374833564	21006.374830311976	1655.6292083488156	1510.4883641862323	6992.845679793803	103.53191086751558	71	6	5	50	39	0.2041882523847816	0.2925628361052705	0.3077730267428406	0.19547588476710753	
7150000	-31799.677798622168	-30168.01887530134	-1631.658923320828	-30168.01887530134	485.6552656370484	4.2730048000556575	2.9623640873157136E-5	0.46577853848312567	3.085152454495575E-5	2.5239230891533383E-10	0.5128802173234801	-1583.0441556449316	20572.621329449263	3004.3630329825273	8218.377893664738	6322.793397833977	125.0282017390643	70	23	6	33	39	0.2041882523847816	0.30114642863370406	0.2991894342144071	0.19547588476710753	
7160000	-31799.63762964684	-30197.83459557965	-1601.8030340671903	-30197.83459557965	415.0100123048488	4.2730048000556575	3.495341659798704E-5	0.48477015692675035	3.656722234017166E-5	3.2726563025122305E-10	0.5060956555635983	-1554.6959754171503	15777.27599352558	3443.988740604249	5523.996017586931	6056.291828128864	65.11460289384064	70	31	8	23	39	0.19091192409850638	0.29712198963431496	0.30477676537734416	0.20718932088983474	
7170000	-31855.87009980341	-30196.070698137377	-1659.7994016660355	-30196.070698137377	518.4715481655015	3.8386795733035006	2.749621374551653E-5	0.5054297991850304	2.8198339665900976E-5	1.959578889088806E-10	0.4948612699476043	-1609.1285363561879	21125.122676857118	13188.8684705344	27941.357496271492	6187.189649253283	130.9227995651331	66	3	7	56	39	0.20186212597592484	0.29712198963431496	0.3098644388504857	0.1911514455392747	
7180000	-31850.586449855513	-30177.980528324264	-1672.6059215312494	-30177.980528324264	653.8083077508212	4.118832297532833	2.4576652172187778E-5	0.4838823392934702	2.4588864573936266E-5	1.338965781926978E-10	0.4675367013848345	-1620.980478337147	33475.18520292501	19322.74575670335	27004.321305978432	8745.176107285042	138.43129913737502	64	3	6	58	40	0.18783833357859436	0.30518228695604344	0.30437447329163986	0.20260490617372257	
7190000	-31828.268176396174	-30180.68067688577	-1647.5874995104016	-30180.68067688577	592.4808971970133	4.118832297532833	2.7723610141737954E-5	0.5250992946494923	2.819079722967772E-5	2.1669389877926276E-10	0.5237065004018848	-1599.0717776445233	33263.30391924964	8985.129885307148	4579.508548152959	5682.419384385497	127.65123982056724	61	17	10	44	39	0.19221330499705314	0.30518228695604344	0.30437447329163986	0.1982299347552638	
7200000	-31993.249324372544	-30208.47317040137	-1784.776153971175	-30208.47317040137	1329.8105832223032	4.118832297532833	1.2386650301292851E-5	0.4396219255572433	1.2680381435618778E-5	2.9615817058398647E-11	0.4283660514278704	-1729.7489268103923	64624.29031807235	75561.32279732564	46604.53304679548	14934.817362933883	144.56532782319772	54	1	7	71	38	0.19221330499705314	0.30518228695604344	0.30437447329163986	0.1982299347552638	
7210000	-31937.8289699396	-30193.543521626198	-1744.2854483134022	-30193.543521626198	942.6998188340087	4.263763403554529	1.572442401020459E-5	0.49763210049759726	1.6474993905192786E-5	6.651552633100858E-11	0.5019069148060942	-1691.1871980309966	66008.98576919164	44384.300267917046	10195.791244213033	12365.563687526075	213.78005195952892	35	24	40	34	38	0.1960192891960893	0.30518228695604344	0.30437447329163986	0.19442395055622763	
7220000	-31964.60004168875	-30198.185220122505	-1766.4148215662474	-30198.185220122505	1226.5989929233822	4.038143426385408	1.2557218594939665E-5	0.4185036323800827	1.3416449197046811E-5	3.0725638018062486E-11	0.42909446429005255	-1713.330866194938	57106.29052627782	47204.984488106886	14970.383128446982	14751.022057275468	184.00771722728533	44	23	58	7	39	0.1960192891960893	0.30518228695604344	0.30437447329163986	0.19442395055622763	
7230000	-32037.49550610968	-30195.835298581285	-1841.6602075283965	-30195.835298581285	1947.388589333658	4.458062436226159	8.526574436413019E-6	0.42949798917639803	9.051720654151199E-6	1.4994344443692813E-11	0.43667166702109345	-1787.3132087931242	89318.50297437579	73058.23999563215	17396.109530151298	13418.988588440849	301.2297506616886	55	13	62	3	38	0.19246793092535544	0.3027688559560081	0.3079258315623737	0.19683738155626296	
7240000	-31841.12767804343	-30198.309158265118	-1642.818519778314	-30198.309158265118	509.16521051639523	4.30653118589448	2.7088245354282087E-5	0.40837639040138296	2.867231306950102E-5	1.3577427919290186E-10	0.41359036650312464	-1594.016450247661	25110.976664440535	9837.210253215773	5043.719329060358	8719.57254911421	65.0754319639165	69	22	28	14	38	0.19246793092535544	0.3027688559560081	0.3079258315623737	0.19683738155626296	
7250000	-31843.22644145556	-30192.04756196261	-1651.178879492954	-30192.04756196261	619.6031415708703	4.115609936434015	2.543702508758672E-5	0.4520230140544928	2.6782277393065663E-5	1.4119785390448034E-10	0.46387940534693656	-1601.566737220764	27260.764274920242	25151.996503549144	3482.119558787886	6429.264904737243	80.4432924245159	60	10	25	39	37	0.1966230452494381	0.3027688559560081	0.3092582504720046	0.19134984832254937	
7260000	-31848.99316652695	-30194.238270487724	-1654.7548960392278	-30194.238270487724	612.0847992728401	4.130039464541582	2.518089667529399E-5	0.4280354098281497	2.6386460144925324E-5	1.279371231542298E-10	0.4442576210496079	-1607.175213696794	22480.900742810576	2201.604112077809	5707.481505204516	4891.978367006322	117.21999834730073	66	2	58	8	37	0.1966230452494381	0.29444110539004503	0.3092582504720046	0.19967759888851247	
7270000	-31842.26904425909	-30169.61811378976	-1672.6509304693332	-30169.61811378976	648.0747164537879	4.059852616362689	2.1954985957754497E-5	0.43113747617137704	2.2748186456659018E-5	1.0290724783303508E-10	0.44441819655554426	-1626.911112749056	30882.720748113185	4181.684612909269	7057.266295902742	784.7402952808609	116.6285442874764	65	23	44	2	37	0.1917612385709818	0.3021318753835225	0.3092582504720046	0.1968486355734913	
7280000	-31777.500757044443	-30184.390634225172	-1593.1101228192729	-30184.390634225172	479.5542811488035	4.198349103432876	3.6633982260331666E-5	0.43123950023881374	3.785738963037667E-5	3.0389390546928044E-10	0.45430466395575303	-1549.7605182151651	22589.421449610596	3228.511130466557	5383.615157977748	177.99876360536084	79.15020756905032	67	17	48	5	34	0.18952670074289923	0.31089721988126884	0.30360839178705046	0.19596768758878166	
7290000	-31888.55982466457	-30184.111598365882	-1704.4482262986894	-30184.111598365882	782.5917273336617	4.144554465170304	1.9204741106866347E-5	0.45482228880212294	1.982383176246306E-5	1.1572397822939167E-10	0.5260752603083192	-1655.8803319024785	34747.379695000236	4598.039475309798	6832.726740629745	5826.759932476516	139.05116780662814	70	27	27	11	36	0.18952670074289923	0.30676046402484664	0.30360839178705046	0.20010444344520387	
7300000	-31856.734306606948	-30194.62024705964	-1662.1140595473082	-30194.62024705964	637.3018591354469	4.159369258111865	2.3685115913281483E-5	0.47541200999206445	2.439224038303495E-5	1.7962882636466744E-10	0.533340493906477	-1616.339481467285	28166.072548838863	6090.959607043881	9430.795715716009	440.13229015469267	92.98044439974234	68	44	22	3	34	0.19460868144921054	0.30167848331853536	0.30360839178705046	0.20010444344520387	
7310000	-31866.323656395558	-30216.682769362713	-1649.6408870328455	-30216.682769362713	548.4692098552517	4.159369258111865	2.6581025295747822E-5	0.4234045017946713	2.7218394103074884E-5	1.9201280810909373E-10	0.4882213076188898	-1605.1946603923432	25836.753523941785	4382.565372731346	6295.117645054599	67.3083648299496	138.03353054077715	64	27	43	21	16	0.19976164096680857	0.29652552380093733	0.30571913921945876	0.19799369601279554	
7320000	-31747.592171974797	-30213.895642369924	-1533.6965296048718	-30213.895642369924	289.89226632905917	3.9268204958122768	5.198207115889917E-5	0.47685140159104705	5.274733434974576E-5	8.385744160614032E-10	0.5311818338301098	-1492.2172002239722	11344.984815065482	3661.6890409662924	4583.906624037317	32.81351877912299	60.957270011297645	74	41	18	10	28	0.20002231512876303	0.29892743734999083	0.3030565515084508	0.19799369601279554	
7330000	-31786.582038507233	-30193.804150313375	-1592.7778881938573	-30193.804150313375	415.4261246899274	4.236571937681161	3.3379498644219076E-5	0.4116931921162192	3.335231221997101E-5	2.2402883365745276E-10	0.44600143620066096	-1549.9989369675945	18892.841732639008	5086.21548292999	6417.315287373082	77.85059293288161	61.47274822859546	78	41	13	1	38	0.1941527343539825	0.29892743734999083	0.30892613228323135	0.19799369601279554	
7340000	-31766.065399120453	-30188.969974007592	-1577.0954251128603	-30188.969974007592	381.9700608026609	3.951005439532326	3.7495276094829426E-5	0.49016703609588474	3.689956319850247E-5	4.235603574738828E-10	0.5346999961270515	-1535.2778342890433	15813.589114014254	4458.388622946279	5062.529556646107	65.37176099229555	42.008475104423525	76	55	1	10	29	0.1986510947909249	0.29892743734999083	0.30442777184628894	0.19799369601279554	
7350000	-31813.06855460617	-30194.717904945857	-1618.3506496603113	-30194.717904945857	524.2563966921558	4.203625262954192	2.7588196265848402E-5	0.4778027886403169	2.7464738773411475E-5	2.336234887582184E-10	0.5360029637367312	-1574.608340701245	21199.738402045907	5547.068962131858	7056.989057906202	181.64580622993267	44.564710079249004	75	54	3	2	37	0.1986510947909249	0.2949552730693448	0.3104362722105464	0.19595735992918406	
7360000	-31846.799000414656	-30204.11845778409	-1642.6805426305643	-30204.11845778409	653.192459169818	4.201403840770878	2.365075238562955E-5	0.4448162685794144	2.4512033743988667E-5	1.3782407052430689E-10	0.45927373974956043	-1597.4242557808318	31525.21510506915	6652.125884208317	12295.351242523135	85.61114214450741	50.88474509981283	69	42	21	9	30	0.20042244335577492	0.29969183249072695	0.3039283642243143	0.19595735992918406	
7370000	-31882.16426496324	-30181.38369081492	-1700.7805741483207	-30181.38369081492	780.3870445538804	4.120594368557627	1.8317879953628224E-5	0.4634194947307341	1.8500930986442908E-5	7.671027486587147E-11	0.46108434686714794	-1655.091395789197	39294.33327571548	8356.838338655949	8316.716723623334	275.8969708227929	99.78451510004429	70	39	23	9	30	0.20246000675556608	0.29765426909093573	0.3039283642243143	0.19595735992918406	
7380000	-31831.21820614327	-30170.623295645837	-1660.5949104974331	-30170.623295645837	700.2884875130263	4.160387580821284	2.124401057926023E-5	0.46982005885102124	2.1339082256135985E-5	1.133448569682775E-10	0.49309872335507876	-1614.3681197170854	32817.37501782253	5717.6611249995685	11942.897798592738	268.85057092514137	60.03780053978002	68	30	34	5	34	0.19747661089272314	0.2975493850017594	0.3002240126503521	0.20474999145516548	
7390000	-31938.609973612485	-30199.724827658712	-1738.8851459537743	-30199.724827658712	1019.4666961831996	4.217798364812192	1.5189677133915919E-5	0.4548967727200414	1.51400530371364E-5	5.375249297680568E-11	0.4728211252667568	-1692.5587761743336	50718.50607456615	7341.22003159841	10479.07364817766	126.32370536455616	104.35194334368285	68	23	44	3	33	0.19814275379966373	0.29552212495210184	0.3073149717193292	0.19902014952890534	
7400000	-31743.016014083096	-30174.78153768958	-1568.2344763935148	-30174.78153768958	358.06089359878416	4.132657333675006	4.079886941900762E-5	0.4899886285109118	3.991834447177417E-5	3.964313780980122E-10	0.48974177609492314	-1526.7171584892953	15528.730283403484	5733.002932719089	3887.263869862913	86.12120992164853	36.25493339903433	65	22	46	4	34	0.20223887782767838	0.29607880749352616	0.3032188476913145	0.19846346698748102	
7410000	-31901.64531283158	-30187.566568849245	-1714.0787439823366	-30187.566568849245	887.4282591349269	4.071116686108022	1.7838753068726547E-5	0.48488149727551466	1.7217659774647034E-5	8.583779858524049E-11	0.5081720784558984	-1667.4234391974624	34298.868049491684	4631.623269867374	10924.965697947573	288.01529826013757	153.57437714488	62	21	51	7	30	0.20023860787761427	0.29607880749352616	0.3052191176413786	0.19846346698748102	
7420000	-31803.023496846712	-30184.21923077515	-1618.8042660715616	-30184.21923077515	531.9534726635161	3.965669356432152	2.8382689521993874E-5	0.4589126188210817	2.7405349644040337E-5	1.8860367533909308E-10	0.48749653827839323	-1574.5471541734958	20828.641777102937	4150.288991017586	8470.946872864448	212.511975535856	38.60747880462291	64	27	43	8	29	0.1996031076660089	0.29607880749352616	0.308350554090587	0.195967530749878	
7430000	-31822.34572143806	-30197.28990754695	-1625.0558138911128	-30197.28990754695	518.48980668404	3.965669356432152	2.9552632776080375E-5	0.48376862047278574	2.825665814077919E-5	2.4896316590528696E-10	0.5338379421694807	-1581.9448869427963	24718.47056497918	4949.11697887853	5714.31200850486	143.27504696954244	14.475671214332875	68	35	31	20	17	0.1956956559599786	0.3051989436776257	0.29921153350103186	0.19989386686136393	
7440000	-31806.82981678926	-30178.083799633016	-1628.7460171562443	-30178.083799633016	482.264431187554	3.8890777192867576	2.9318468124499423E-5	0.5286985408112096	2.7534955892890562E-5	2.5218057085736744E-10	0.5540912784289915	-1583.9263554799938	26764.709643474427	7471.557098264866	11882.64948157222	90.69391887036764	30.134554079912423	60	67	7	20	17	0.20124435563108112	0.2996502440065232	0.29921153350103186	0.19989386686136393	
7450000	-31761.045932015375	-30208.50154372891	-1552.5443882864627	-30208.50154372891	330.8225786706945	3.9812452333657267	4.638723839382011E-5	0.5689639203197407	4.1904426305981195E-5	6.611734671165611E-10	0.595747357902105	-1511.2597964294164	14545.217225202616	4082.3722226194272	4780.398479665631	23.337938609783453	26.644361321217506	64	53	17	13	24	0.20124435563108112	0.29929597389674795	0.30464859950008893	0.19481107097208208	
7460000	-31682.018415948958	-30172.361604226593	-1509.6568117223658	-30172.361604226593	272.6559133004274	3.9812452333657267	5.6269892469052815E-5	0.5066777152130589	5.16108066952444E-5	9.365940873076867E-10	0.565392399085972	-1469.5975719545306	12635.172026056867	4437.959232540142	2665.659124955438	10.339840535309973	23.05530815252472	64	56	15	11	25	0.20456514971538323	0.29929597389674795	0.30132780541578685	0.19481107097208208	
7470000	-31709.72624627301	-30174.846972042586	-1534.8792742304233	-30174.846972042586	319.2046278848548	4.15949068670261	5.3127428588962234E-5	0.4710977605884689	4.889406244543645E-5	5.76661825533154E-10	0.4719364417843173	-1494.5793186095689	11366.161440800162	3997.3940418957204	2792.7392920399398	15.422760847782175	35.65417779298854	65	53	20	6	27	0.20128604394758004	0.30257507966455116	0.30132780541578685	0.19481107097208208	
7480000	-31710.094250290396	-30160.526434924144	-1549.567815366251	-30160.526434924144	295.59126260155307	4.112218946624135	5.598206663242069E-5	0.4900080862910145	5.1216823845500926E-5	7.247076620939224E-10	0.5046083913591776	-1509.5954371521525	11863.054019495914	4240.055418027685	2132.9291807999766	9.462437483532504	25.8851215062323	73	51	14	2	31	0.20706508336964988	0.30257507966455116	0.2990017569080102	0.19135808005778893	
7490000	-31697.290131497743	-30198.946904290777	-1498.3432272069667	-30198.946904290777	254.20724893643347	4.112218946624135	6.573922217539126E-5	0.46040967227491153	6.207232621747816E-5	9.126248725133263E-10	0.4677231684760814	-1458.3757622781873	11017.40703478209	3762.452339868886	2438.4334611111663	118.87657848277821	31.64292484229296	63	64	8	3	33	0.20706508336964988	0.30257507966455116	0.29326223740817287	0.19709759955762624	
7500000	-31728.553969081164	-30187.282349297882	-1541.271619783282	-30187.282349297882	293.688574212954	4.256197137363211	5.590241464666305E-5	0.4701569221366191	5.3107711411128044E-5	7.458908045661986E-10	0.497773162331163	-1497.7569326764863	12695.18445449278	2956.6108197483277	3621.746515984584	1392.0328324024863	44.49452752628482	66	18	48	7	32	0.20066112467776698	0.2924584236881237	0.3097828520764832	0.19709759955762624	
7510000	-31756.73222221975	-30213.713573257304	-1543.018648962445	-30213.713573257304	275.014578769516	4.157989963463298	5.2037687053727086E-5	0.4102813173678874	5.182501932613777E-5	5.159928010710316E-10	0.4394532388147098	-1501.0347805783827	13237.320052312603	3368.2342406214702	3550.5153791538924	444.8844033690681	46.911855648367045	69	45	22	4	31	0.1991492468177315	0.29890631905707504	0.31129472993651863	0.19064970418867494	
7520000	-31695.614290225505	-30184.095736217147	-1511.5185540083594	-30184.095736217147	251.15492781723412	4.157989963463298	5.83064661755766E-5	0.4323514092000287	5.871218291432571E-5	7.133178655350268E-10	0.4585581932082808	-1466.4744039676557	13203.456061405803	3224.973775589834	5485.32737753033	2487.1194065230056	29.01381413016509	67	56	5	8	35	0.1965381433584727	0.3041203336410642	0.2969672209344034	0.20237430206605975	
7530000	-31686.564167847664	-30205.106307225677	-1481.457860621989	-30205.106307225677	216.40113432591255	4.276672941237906	6.341021930302481E-5	0.4979601196338158	6.525671575900332E-5	1.2346702036520044E-9	0.5356558091511056	-1439.890873693446	10851.642029138626	2758.269738214635	1781.434133318822	858.6134178357931	12.895482147516212	65	50	22	2	32	0.20298250247282995	0.2996546239494769	0.30380934973864543	0.19355352383904775	
7540000	-31696.171875299384	-30185.768811176516	-1510.4030641228692	-30185.768811176516	248.04022583601804	4.276672941237906	5.6201713242854514E-5	0.43419784109857473	5.5282376454201617E-5	7.004367123313387E-10	0.46366111040669733	-1466.393993251074	12705.04203994658	4963.301016411669	1295.1600381588457	2355.4920455895767	13.26770816634631	56	49	3	30	33	0.19815895770704964	0.3080256965624282	0.3012402065706452	0.19257513915987698	
7550000	-31674.4731905209	-30195.72552004834	-1478.7476704725611	-30195.72552004834	201.10515721281422	4.4696635705451095	6.823294724266802E-5	0.4175351588147212	6.822067825433308E-5	1.0125193630060548E-9	0.45581433980432745	-1435.150711433577	9105.846292745142	4758.291588560651	2992.174449351934	2348.9680473732205	12.27741838337662	64	36	5	32	34	0.1933918800008551	0.29689263314418374	0.3060072842768397	0.2037082025781214	
7560000	-31702.084906387743	-30206.23097656848	-1495.853929819262	-30206.23097656848	234.0269795596279	4.123865454968832	6.585510336975416E-5	0.3842310726980409	6.578633743423699E-5	8.355455089967782E-10	0.42776382930024565	-1453.3903374586062	13147.256989945672	2797.7213563621485	3086.700888355731	996.7223316481721	21.41548634469458	60	63	13	3	32	0.1923226383403586	0.29689263314418374	0.30707652593733625	0.2037082025781214	
7570000	-31686.376260618992	-30195.35243854835	-1491.0238220706403	-30195.35243854835	214.0943901512099	4.289576007075405	6.83053407370995E-5	0.38750753719554776	6.765888003828833E-5	9.322149310152425E-10	0.4405849061595278	-1451.4616681075356	11703.984302113244	2985.611749470323	1274.7831616309606	292.9701038963998	17.743046877501005	63	70	4	6	28	0.19293278696740915	0.294036396247438	0.309932762834082	0.20309805395107083	
7580000	-31785.699881752138	-30199.858136738236	-1585.841745013903	-30199.858136738236	337.2013108829496	4.076792069337044	4.3137923102249605E-5	0.42289133052031586	4.2827540977585165E-5	3.98395024973763E-10	0.46433445613521146	-1545.80961312943	14504.060229643113	4111.543235978365	647.5316286971808	351.4180490514892	48.23064114984076	70	67	7	1	26	0.1963864877122043	0.29935024139077343	0.30380940319617367	0.20045386770084864	
7590000	-31735.434263199953	-30172.53598876265	-1562.8982744373016	-30172.53598876265	323.963924198637	4.006591768627356	5.0045855816847375E-5	0.44565906068410327	4.8016696433310464E-5	6.214006602212241E-10	0.501741725310949	-1524.4943313347833	14147.834120609563	4545.303787603109	712.5195101703229	14.132781357026463	28.267789837906975	63	70	12	1	25	0.20303838204148822	0.29703415931950783	0.29947359093815534	0.20045386770084864	
7600000	-31782.531059127796	-30180.843781882548	-1601.6872772452477	-30180.843781882548	370.181966747119	4.369099350705772	3.907763284367549E-5	0.41857438149403114	3.817886002939044E-5	2.82156047623091E-10	0.44102803710758565	-1563.824747373987	15845.404879664815	5024.06764242647	377.8144410557767	55.80168979383199	18.985278382907236	69	70	6	20	6	0.20435675503556822	0.2950261562310605	0.301363575765022	0.19925351296834934	
7610000	-31763.203960207145	-30189.388996828246	-1573.8149633789017	-30189.388996828246	316.76193278761707	4.088280605433333	4.8597048942993934E-5	0.38864619718623045	4.734983529300446E-5	3.956615405631781E-10	0.41642085448578603	-1535.5317079614993	13091.87086391628	3214.6072312143406	1061.0561893351894	78.90592727874711	23.50582039786189	67	68	10	23	3	0.20435675503556822	0.2949371911750172	0.30145254082106526	0.19925351296834934	
7620000	-31734.632271683193	-30209.388510830217	-1525.243760852978	-30209.388510830217	277.5619896583525	4.088280605433333	5.702453535500829E-5	0.4010199383162646	5.449109478843352E-5	5.658552354958212E-10	0.42462441877275175	-1488.4886185515652	13702.55775192758	4111.72485116478	393.4797030937563	17.68670578785522	19.142893912574984	58	75	14	17	7	0.19536517201514755	0.29856069880457725	0.3101172785221189	0.19595685065815632	
7630000	-31674.448175158406	-30175.86006578746	-1498.5881093709481	-30175.86006578746	267.4353620938004	4.088280605433333	6.400860650812442E-5	0.4239129897699307	6.106512358337556E-5	7.297578922075168E-10	0.4361085562689026	-1463.0755031011033	9287.00886618208	3177.041847523155	311.2821135287797	8.161563391467936	14.464296880193189	57	74	18	17	5	0.2002181989764602	0.30357464514719207	0.29906569853712345	0.19714145733922434	
7640000	-31704.29232457506	-30184.33707988895	-1519.9552446861137	-30184.33707988895	296.6624719908393	4.055447894294759	5.549017356823077E-5	0.3931426481142061	5.380760927470258E-5	4.961266388423682E-10	0.4109171964207	-1483.2585960962156	11365.0869993628	3851.106430533338	373.70369653132224	12.70124586688517	23.583911298796647	62	69	18	12	10	0.1933577387386822	0.30410525460515375	0.29906569853712345	0.20347130811904068	
7650000	-31713.97060381654	-30190.700891766726	-1523.2697120498126	-30190.700891766726	282.5411071914259	4.0365624402254605	5.480130773318655E-5	0.4746054018418634	5.332746516635567E-5	7.389839273234685E-10	0.49450140006105936	-1486.0634699014945	13255.435676087669	4413.072271813679	335.5481148245273	9.503409119532932	19.56439383180957	61	74	13	9	14	0.19579370412434483	0.30420808816168426	0.2965268995949303	0.20347130811904068	
7660000	-31709.296382061995	-30194.87292205765	-1514.4234600043467	-30194.87292205765	295.2696174484574	4.0365624402254605	5.324654005262459E-5	0.4222202418461762	5.2185090298120966E-5	5.148003244888461E-10	0.4283197826119353	-1477.3137499238264	12235.461523437101	4767.544775324358	666.7681590616895	8.172985155132992	13.041573549588795	67	63	14	12	15	0.19579370412434483	0.30420808816168426	0.2965268995949303	0.20347130811904068	
7670000	-31748.713394717804	-30200.754269145353	-1547.9591255724508	-30200.754269145353	396.4378884648605	4.177970463124259	4.7049463296601905E-5	0.46719069078673536	4.4115170632039714E-5	4.2673138231426966E-10	0.46083588000087494	-1509.8144274912975	17006.216564628037	3113.9495432173144	436.8888200683173	10.000959090521029	26.068943832382487	62	67	15	17	10	0.19579370412434483	0.2910075720426689	0.30972741571394563	0.20347130811904068	
7680000	-31766.408283852954	-30172.646587906274	-1593.7616959466786	-30172.646587906274	452.3191600527112	4.0799373814490805	3.527291880780963E-5	0.5605821711970321	3.4137468781932504E-5	3.512921068142629E-10	0.5443499580354477	-1553.9047112694727	19987.831401600837	5614.303533019692	558.8385075381203	30.96697682278204	50.85096499097994	65	65	13	22	6	0.19579370412434483	0.2998583662657149	0.31409943396897566	0.19024849564096466	
7690000	-31749.91461153987	-30190.39900550276	-1559.5156060371078	-30190.39900550276	353.98410488004816	3.8968863088615184	4.2950289614875505E-5	0.5012553184771603	4.167644447027923E-5	3.8604376669713273E-10	0.46872857980849725	-1520.8412226765515	14535.843755297365	5629.352163366279	682.5090014500613	31.024193990636117	32.2015265986906	61	69	10	23	8	0.19879315986808918	0.29202044671509897	0.3189378977758472	0.19024849564096466	
7700000	-31768.40615033646	-30205.210595213823	-1563.1955551226367	-30205.210595213823	381.7910108570323	3.9882956757090513	3.967788010956342E-5	0.4372945326374654	3.872839909429762E-5	2.5034777377233755E-10	0.4098828695439669	-1524.7892274087687	12818.441019531754	5556.254414921448	1221.459008479012	13.71942462144156	18.65060080303463	67	63	10	19	12	0.2011698697038569	0.29324052685700597	0.3073084757689135	0.19828112767022363	
7710000	-31799.299688704974	-30180.806352962412	-1618.4933357425627	-30180.806352962412	495.110290146803	3.969781492479598	2.847061570098719E-5	0.5039883163877814	2.746681252075169E-5	1.9774475319238E-10	0.49534254245668674	-1578.794661036437	28625.158899450507	7269.516214053055	304.94983723855455	12.41846013851973	29.27264682454186	52	83	8	14	14	0.2011698697038569	0.29324052685700597	0.3073084757689135	0.19828112767022363	
7720000	-31753.688983789652	-30201.48975661815	-1552.1992271715023	-30201.48975661815	366.5010031861122	3.8884572052530095	3.787250993183539E-5	0.4115837527530167	3.671687501797682E-5	2.5400655043939273E-10	0.42651886757318447	-1514.3314326638158	18756.375560742035	4727.554559536846	231.1777999948211	8.793011583699625	24.46840578001158	61	73	9	22	6	0.1995203623898498	0.2898391696541272	0.3033724047449665	0.2072680632110565	
7730000	-31750.90132795216	-30179.990532634427	-1570.9107953177331	-30179.990532634427	390.2876242309015	3.8884572052530095	3.778617777472437E-5	0.48455475983409235	3.652807186627062E-5	3.3104045519950804E-10	0.48012575413379777	-1531.0513966755611	15672.802879180743	5502.288255001817	1244.39153173224	19.782880717928006	38.919573917420685	63	72	4	28	4	0.1995203623898498	0.2953039621449	0.2979076122541937	0.2072680632110565	
7740000	-31707.90840679067	-30174.107011853564	-1533.8013949371066	-30174.107011853564	334.616021678671	3.8913753984551587	4.918549449506445E-5	0.47097398948647795	4.744696857249828E-5	5.827901681994383E-10	0.49999140948321796	-1498.4725363257946	16160.44472996338	3072.356206407376	14.364033086684836	16.67291075415904	31.282827373175564	67	69	2	7	26	0.2025936231210146	0.29984321382526974	0.2989376220779903	0.19862554097572543	
7750000	-31720.308551707974	-30185.286198111047	-1535.0223535969278	-30185.286198111047	372.37667899896564	4.391273899586583	4.802029050098725E-5	0.4798925800095849	4.6198251460307425E-5	5.587874035302222E-10	0.49669449111572234	-1498.8625023764293	14560.6353162825	3499.7799145980966	24.154944661291577	25.994467092975786	43.37120946719577	66	71	8	21	5	0.20044735151287388	0.29984321382526974	0.2989376220779903	0.20077181258386614	
7760000	-31819.373420582746	-30208.333874516684	-1611.0395460660625	-30208.333874516684	505.2392263129074	4.107418456642025	3.061517054148895E-5	0.4447301627494894	2.9220138708875886E-5	1.7917918983431663E-10	0.4367070392572441	-1570.2356837137866	20762.603663050813	5560.904259119909	124.73935251299471	26.16835119900564	118.48356484578207	69	68	3	22	9	0.19753221288556727	0.30316843535446675	0.29852753917609987	0.20077181258386614	
7770000	-31817.637800569973	-30215.93844017575	-1601.6993603942233	-30215.93844017575	418.67343839424393	4.260855824716464	3.5729721684403694E-5	0.4607106390128929	3.521379746740998E-5	2.8681775532827296E-10	0.4660733437939825	-1562.5056145720678	21492.816806219867	5505.95441235299	594.8701376823743	37.796226896746724	33.86738089986025	67	69	1	27	7	0.1900566447549271	0.29561274627081424	0.3079659322220639	0.2063646767521948	
7780000	-31723.49385893552	-30187.885727199406	-1535.6081317361138	-30187.885727199406	309.38183524468553	3.9160752479564227	4.931179499850556E-5	0.42179966934621166	4.8673566012547195E-5	4.247192933647578E-10	0.4198982255295959	-1497.622063707576	15233.594419419944	3986.2198552633026	209.85355061465816	121.6376974804604	43.2520807267449	62	73	1	3	32	0.19472160455652288	0.2988759331081091	0.3059124460312874	0.20049001630408067	
7790000	-31771.232748388753	-30188.88173165407	-1582.3510167346824	-30188.88173165407	344.7475467775199	4.18702245974593	4.203387906627849E-5	0.4616730024937071	4.008034299652351E-5	4.4232397501893324E-10	0.5081259245866613	-1539.4512419679227	21917.959706218455	5919.15330851007	651.8749312370652	849.2140511538507	43.05588435872598	60	74	2	2	33	0.19472160455652288	0.2988759331081091	0.3059124460312874	0.20049001630408067	
7800000	-31732.76781556158	-30182.53023840645	-1550.237577155132	-30182.53023840645	300.99343483950145	4.1062436202882715	4.619491544298725E-5	0.46288022480405155	4.443217959001084E-5	4.706087967358319E-10	0.4833227251693876	-1510.6296525066316	14067.621447105377	3692.195890270844	444.316104824818	302.9422460527814	51.63644576153857	63	70	5	3	30	0.1910699898130396	0.2988759331081091	0.3120418629287738	0.19801221415007755	
7810000	-31717.612999634883	-30154.96116490204	-1562.6518347328408	-30154.96116490204	330.41558040015764	4.157786292952746	4.471542404905723E-5	0.49577849600646745	4.451409807460794E-5	6.003797055619765E-10	0.5528841989098096	-1525.2691953474796	14832.979548762118	3679.917000165838	280.0836583107161	51.58206808901461	25.638009824066867	68	66	9	27	1	0.19317557642531402	0.2988759331081091	0.3099362763164994	0.19801221415007755	
7820000	-31792.51936381366	-30192.029106371596	-1600.4902574420616	-30192.029106371596	410.52264876584303	4.18635951703761	3.8210886446807656E-5	0.46098239795220985	3.733335718132836E-5	4.25269567153272E-10	0.5439565090409416	-1562.7134523391887	16249.077414308125	4670.906780411476	96.82854572239566	71.1017116284983	56.40817602964396	78	56	12	24	1	0.19317557642531402	0.29810800326715015	0.3099362763164994	0.1987801439910365	
7830000	-31784.361916040114	-30217.7212791194	-1566.6406369207157	-30217.7212791194	393.3977566248562	4.243945486079779	4.429072915892454E-5	0.45711795423736784	4.543190684749362E-5	5.591768178447816E-10	0.5305580389593891	-1530.7283060570385	14180.105573361387	4174.018035476693	89.5801680943835	34.21475156408157	15.883334302783586	78	56	8	28	1	0.19568069065451874	0.3007597177127779	0.3099362763164994	0.19362331531620405	
7840000	-31700.418244376684	-30185.1436366591	-1515.2746077175825	-30185.1436366591	299.3525580171662	4.243945486079779	5.498470439912383E-5	0.4430086636265935	5.592742220167393E-5	7.141038262709759E-10	0.49286468388540544	-1479.8544636436427	9668.486999836232	3776.432697826673	91.95425458513293	17.68885451615662	28.540524490525275	76	57	11	18	9	0.19353662533652874	0.3007597177127779	0.30700631938653994	0.19869733756415353	
7850000	-31698.657149135197	-30176.599742874725	-1522.0574062604728	-30176.599742874725	293.07827987286197	4.230871189218757	5.389537849073694E-5	0.4955657757631381	5.541860349257062E-5	7.872660685159455E-10	0.5062891221971997	-1485.2868064328677	13178.161373377949	3776.9083385001254	84.25536984271643	62.74293755880243	33.51728213937516	64	70	3	12	22	0.19343207894375386	0.3008642641055527	0.30700631938653994	0.19869733756415353	
7860000	-31674.80485927877	-30165.71015503883	-1509.0947042399425	-30165.71015503883	260.93247683001454	3.9533640185305146	6.122682564232004E-5	0.5215900618740629	6.099577483223383E-5	1.1308299726445504E-9	0.546233834687425	-1472.339357689165	9831.567542100824	3619.3841475883946	119.31702931396104	56.51783280531754	60.85302921103868	72	63	3	23	10	0.19343207894375386	0.3008642641055527	0.30700631938653994	0.19869733756415353	
7870000	-31627.465952815	-30159.709441649433	-1467.7565111655683	-30159.709441649433	226.68673177120084	4.008212321838277	7.203054538966289E-5	0.5175213360266625	7.181839729044613E-5	1.4164044250001106E-9	0.519763856851024	-1432.0563945947506	8399.803763202599	2203.8799252346394	488.73593855231655	24.27693551616782	14.697829436429826	85	48	1	30	7	0.19848876609494406	0.30139114908023035	0.3081192707617523	0.19200081406307337	
7880000	-31612.78083252209	-30178.82799783815	-1433.952834683938	-30178.82799783815	191.70719223821237	4.008212321838277	9.110479515623579E-5	0.5112546244982631	9.184456561856285E-5	2.9036641294332157E-9	0.5616754128466694	-1391.606269102961	8078.989803207133	1906.551290772598	3396.232977792571	20.000135830523668	85.24989752842204	75	56	2	34	4	0.19862563799268954	0.2965743575255516	0.3081192707617523	0.19668073372000663	
7890000	-31643.184281440317	-30194.64577286055	-1448.538508579767	-30194.64577286055	212.55629477428081	3.992504618222131	7.765233302051174E-5	0.4607449457928955	7.865974522341802E-5	1.5445005380781955E-9	0.4957054222369341	-1415.7185071403148	7003.128460761539	1953.470959325173	19.78821470149578	19.76565863310179	21.245735290240756	77	57	1	32	4	0.19862563799268954	0.2965743575255516	0.3081192707617523	0.19668073372000663	
7900000	-31645.385534576966	-30207.50343063955	-1437.8821039374156	-30207.50343063955	200.9717881503101	3.940876483464931	7.580093609591327E-5	0.4899114668379302	7.894556766202394E-5	1.6456698659121872E-9	0.5281804003388804	-1404.2060675263613	7749.946188042278	1620.1017073265527	36.664119006071914	14.072141032837274	31.273768358048194	78	57	5	15	16	0.19862563799268954	0.2965743575255516	0.3081192707617523	0.19668073372000663	
7910000	-31575.29715916703	-30178.559161165314	-1396.7379980017145	-30178.559161165314	164.79293109297979	4.142779713191675	9.86980530839815E-5	0.5519635724894121	1.0365054640795272E-4	3.1532633359968006E-9	0.552017776103514	-1363.2408354571883	6688.818576638075	1481.6423727196827	56.306598393442044	13.334816856586242	25.219864153486007	72	65	3	29	2	0.1968085582866909	0.2965743575255516	0.3081192707617523	0.19849781342600528	
7920000	-31595.03237803022	-30201.11134954835	-1393.9210284818678	-30201.11134954835	166.18074888772483	4.163444614605543	1.0988427226158052E-4	0.5644292951278984	1.12519237414005E-4	3.7599939346396985E-9	0.5469663016994157	-1359.0985990634592	6135.571623242555	1325.1732024074684	101.20495459652226	14.233903008966848	40.756359645873104	77	59	1	32	2	0.19568907299846328	0.30693122847603577	0.2977623998112681	0.1996172987142329	
7930000	-31601.731939314443	-30171.22897236162	-1430.5029669528235	-30171.22897236162	173.41956883013637	4.163444614605543	8.442487297493978E-5	0.5620218137240318	8.84651778779777E-5	2.0097374626594402E-9	0.515766587206131	-1396.7436704064703	6534.193962608771	1694.0422738953391	52.045205450824795	28.64115792386375	28.51295462394572	81	55	2	4	29	0.19568907299846328	0.29642643856856415	0.30826718971873973	0.1996172987142329	
7940000	-31658.082220551838	-30183.893268684238	-1474.1889518676007	-30183.893268684238	234.23561062511695	3.9582649176315647	6.298238749792717E-5	0.484508130006315	6.468511246906937E-5	9.641473098564854E-10	0.4755967039504866	-1439.8926381184372	11024.603155756082	1881.1731204631362	53.72398004067978	16.35814201520066	25.868672013974482	82	53	4	6	26	0.19568907299846328	0.3002910856537086	0.31479094196100216	0.18922889938682602	
7950000	-31680.594336751536	-30194.705600195397	-1485.8887365561377	-30194.705600195397	251.49058346289863	3.9715680371140776	5.862008190193732E-5	0.3859636265365632	5.7944567491907104E-5	5.245113719526052E-10	0.3934954808827632	-1447.0115309756802	9120.301243366828	2014.6389038326488	2725.9712824975136	74.9327472445892	21.369540590499223	77	50	9	5	30	0.19568907299846328	0.3002910856537086	0.31479094196100216	0.18922889938682602	
7960000	-31709.39152924671	-30215.662929227215	-1493.7286000194945	-30215.662929227215	274.5573288820512	4.035557190550591	5.756167676492495E-5	0.4248781018749111	5.6420467479671915E-5	5.664660098649434E-10	0.4259980873958526	-1454.8252905704935	11174.50729255054	1992.7321922658975	2564.9453243257963	54.10034222264971	13.602077955689559	75	17	43	10	26	0.1978849777167567	0.30692818377393266	0.30595793912248465	0.18922889938682602	
7970000	-31692.742413789216	-30203.498795432133	-1489.2436183570817	-30203.498795432133	244.76374180019212	4.324943808718048	5.875582293564672E-5	0.4410482338977261	5.589330936732366E-5	5.80105276309257E-10	0.43659505444977553	-1448.8857629192644	11713.096633020585	1099.0191706558805	2928.428665271694	78.69875756709965	19.913920077785367	77	13	46	4	31	0.1978849777167567	0.2932770649507733	0.3111587183615341	0.19767923897093592	
7980000	-31783.603362277434	-30190.706288005273	-1592.8970742721597	-30190.706288005273	415.3971592348108	4.329821114517662	3.3990596919198015E-5	0.4395114259031819	3.294990537002636E-5	2.2649768393492224E-10	0.4450638728814432	-1550.5638966253184	19361.229914686835	10148.756011582438	4049.2349713136564	101.10376839044125	26.998295419655737	69	7	61	4	30	0.2001322478175622	0.2932770649507733	0.3089114482607286	0.19767923897093592	
7990000	-31732.499884671182	-30189.996344258616	-1542.5035404125674	-30189.996344258616	377.05105448863765	4.345569743694479	4.332849555788218E-5	0.400306254187934	4.2248386932881195E-5	2.465373818084414E-10	0.3740534634800342	-1499.1104332716575	16776.666691655064	18260.12460193224	3389.472436453498	240.33898315939513	19.769370710941907	59	17	60	3	32	0.19674268739591608	0.28765610313855877	0.3158463107279929	0.19975489873753224	
8000000	-31792.828485269474	-30221.303704784284	-1571.5247804851888	-30221.303704784284	406.9211416918398	3.914112906822994	3.7894624688072714E-5	0.5028097280845002	3.4882645440242786E-5	3.379052262331794E-10	0.5155135330855439	-1529.9244311133855	22814.09232274883	2529.500408126811	3353.5422151029597	88.78984184376078	26.52881950403686	71	14	51	1	34	0.20126828885225231	0.3063082856264104	0.2969947820903253	0.19542864343101196	
8010000	-31722.799416672304	-30187.957369860298	-1534.842046812005	-30187.957369860298	336.26456891670506	4.263584241252247	4.332481801691046E-5	0.47883027649103704	4.146366668099711E-5	4.264421438636329E-10	0.483763578658983	-1493.596662212822	18353.054272746554	1534.7282236388005	3370.257391840672	66.46857564497617	20.2380022123528	70	5	61	3	32	0.19523033921729854	0.29407842526533656	0.31526259208635293	0.19542864343101196	
8020000	-31726.554214717173	-30208.915389535592	-1517.6388251815797	-30208.915389535592	293.2750764216846	4.263584241252247	5.304964487955186E-5	0.42993447261186807	5.1306120534852566E-5	5.95256880450811E-10	0.46358751430866524	-1477.3191454338348	14368.00860683939	1964.371540472728	2922.9140336258733	26.41979727955609	40.41706354986304	73	36	28	8	26	0.19523033921729854	0.29407842526533656	0.31526259208635293	0.19542864343101196	
8030000	-31796.45656778765	-30211.152593228555	-1585.3039745590925	-30211.152593228555	438.2282282899962	4.165760762552146	3.8741714096800233E-5	0.44948681989726225	3.626975059145352E-5	2.8314822640608333E-10	0.44730632520169	-1538.9162050944842	21874.085593496704	3192.9447079611136	3993.9122865579084	4253.682405052562	33.23733383725235	71	36	24	7	33	0.19520371793242836	0.2891982567317017	0.31526259208635293	0.200335433249517	
8040000	-31683.611043702957	-30177.548573972643	-1506.0624697303124	-30177.548573972643	267.7630326566868	4.3716818166429166	5.86015100807786E-5	0.4656221522279564	5.69772651888698E-5	7.366050431077043E-10	0.4546735995796239	-1463.9523054082133	9292.728577820444	1566.7311182274548	3728.237314807664	474.5696690174963	38.893688656627475	71	43	21	1	35	0.19520371793242836	0.29426011049931	0.3102007383187446	0.200335433249517	
8050000	-31725.80181608486	-30217.70953937114	-1508.0922767137195	-30217.70953937114	287.09956370699115	3.9986156572015146	5.3746930104248655E-5	0.5145862415390413	5.253062927619429E-5	7.176999318479485E-10	0.5054018612176406	-1467.7203681820602	14960.68133105922	2303.0953893036603	2376.1013168361333	112.15929115970685	31.541024576675863	71	60	5	1	34	0.20151080071429134	0.287953027717447	0.31058597729983667	0.19995019426842497	
8060000	-31674.992370907326	-30184.0959709524	-1490.8963999549267	-30184.0959709524	216.30758098963565	3.9020980904999285	6.126798843876051E-5	0.4330308026986727	6.288123641758632E-5	7.191693353675642E-10	0.4281701043752922	-1448.2799209541315	8227.0667909064	1438.199942572103	2513.9146503191037	2086.827715400044	33.42324891866662	72	52	6	5	36	0.1952704342205603	0.3008733941403075	0.3039059773707072	0.19995019426842497	
8070000	-31644.39578961732	-30220.704657061517	-1423.691132555802	-30220.704657061517	168.24469000774113	4.139963076602202	8.0564956205124E-5	0.467991773612308	8.032084112834378E-5	1.4782640779693649E-9	0.47049316496902466	-1380.6486462685461	10828.271256948045	1201.4506897365623	2792.502796750272	1365.9983925102883	24.99497260330695	70	39	14	11	37	0.1952704342205603	0.3008733941403075	0.3039059773707072	0.19995019426842497	
8080000	-31645.484890932614	-30194.635661451295	-1450.84922948132	-30194.635661451295	187.75746552066283	4.139963076602202	7.523667090318738E-5	0.460100124876986	7.818443788189354E-5	1.1981180201235254E-9	0.4491374836951566	-1407.7163171033212	7202.610203329961	1184.9890797718529	864.1350095108289	2936.1441234439244	20.721524689793593	75	19	1	38	38	0.1952704342205603	0.2997305070808804	0.3039059773707072	0.20109308132785206	
8090000	-31668.899066057376	-30195.33265387247	-1473.5664121849086	-30195.33265387247	211.7997540397162	4.0858411788645395	6.75947728578182E-5	0.4466483391086421	6.97904760981156E-5	8.681043079242614E-10	0.4279132025242356	-1428.97917605581	9004.221043802472	8763.627802769604	878.3155145584083	2235.077113831174	20.981364537597873	76	2	11	47	35	0.19930407950132342	0.2959683336410268	0.30363450552979765	0.20109308132785206	
8100000	-31644.18790527179	-30192.10587780943	-1452.082027462358	-30192.10587780943	195.59880432809345	4.0858411788645395	8.193803102267643E-5	0.4833056210947468	8.138618723678449E-5	1.5938648383544749E-9	0.4914343835839937	-1411.1173587146513	7862.370622151547	1559.359895876407	1660.9583964816093	1093.7070658824093	28.31670714402665	74	14	38	9	36	0.20121125237434623	0.2959683336410268	0.30172733265677487	0.20109308132785206	
8110000	-31604.21389431352	-30183.03739151452	-1421.1765027990007	-30183.03739151452	162.99008944439663	4.032278642543219	9.170153114183495E-5	0.4966988255806138	8.966553767275181E-5	2.0541373659175164E-9	0.49343988344265904	-1382.9609647122052	7995.62181861505	1046.403672672617	1958.1382277038556	45.37438192379231	23.83928785811852	77	12	43	3	36	0.20121125237434623	0.2959683336410268	0.30172733265677487	0.20109308132785206	
8120000	-31617.20404956723	-30184.66333993973	-1432.5407096275028	-30184.66333993973	170.63339563246467	4.148017373165833	8.092931611312267E-5	0.47965917909409206	8.26222955692593E-5	1.6496253405454275E-9	0.4915273077901602	-1390.5991974854649	7744.843262192407	810.1286333965122	1888.6572995476754	1422.633097993957	32.738012629640686	75	15	41	3	37	0.1952363549543421	0.30572419633534315	0.30172733265677487	0.19731211605353985	
8130000	-31641.894733158897	-30218.631599215	-1423.2631339438967	-30218.631599215	186.15114957786372	4.170143736367183	8.456219391297291E-5	0.43505661148722774	8.504393115656804E-5	1.370570901001191E-9	0.4323266247992455	-1384.2713433812808	7550.435780669312	646.012023810639	1619.3818109203235	196.3851545667117	22.597530715653686	78	17	38	1	37	0.19763271397662252	0.30572419633534315	0.29884725421648395	0.19779583547155036	
8140000	-31646.82259452484	-30188.66275068413	-1458.1598438407125	-30188.66275068413	202.41617027873727	4.139854973444662	7.946862418781239E-5	0.48376095215264797	7.757910439002544E-5	1.48334277691652E-9	0.48885119867812643	-1415.7055116627796	8337.2259495385	2312.57713344484	1419.8992174529722	2125.6686329488803	25.035808731940325	74	18	31	11	37	0.1975630064544841	0.3030359742640482	0.29891696173862237	0.2004840575428453	
8150000	-31644.388898656962	-30184.789844446612	-1459.5990542103489	-30184.789844446612	246.55495587915635	4.079108543847347	7.729319293492225E-5	0.48150942766623456	7.767283905325141E-5	1.7402611600096167E-9	0.5260107574122508	-1415.7486049801269	9767.60656810222	6533.199356328376	1997.059488123561	2201.772631058529	31.978231928825252	62	15	27	30	37	0.1975630064544841	0.3030359742640482	0.29891696173862237	0.2004840575428453	
8160000	-31665.12971724073	-30202.242411369112	-1462.887305871615	-30202.242411369112	184.80254030429361	3.828040283523399	7.804274920593259E-5	0.48585585541285664	7.71047716408038E-5	1.6355098681309787E-9	0.523723610217791	-1419.1581275489852	9914.492706902378	6564.081865152562	2144.6396725968084	2088.881239750517	36.54815567952491	30	47	12	45	37	0.1975630064544841	0.3030359742640482	0.29891696173862237	0.2004840575428453	
8170000	-31779.79737682133	-30207.766031043804	-1572.0313457775267	-30207.766031043804	330.3553475680257	3.9733038852256954	4.488518610312905E-5	0.45629057825486286	4.3437811178741803E-5	4.602549183241881E-10	0.4831751907096327	-1524.5643976248653	25865.58648267224	16200.124328749465	5965.631952219146	3103.5713405956085	72.9906735024967	15	45	23	52	36	0.1975630064544841	0.3030359742640482	0.2954116370903731	0.20398938219109455	
8180000	-31755.028162227056	-30201.38396280023	-1553.6441994268225	-30201.38396280023	328.7817568847884	4.140352093720639	4.6465904054975314E-5	0.4277948983506961	4.56384427715173E-5	4.260179011633698E-10	0.4459635526328185	-1507.1434564177346	16279.977306195315	11591.6067535157	1889.2182825802106	3717.641438307222	44.18627327161086	23	53	11	49	35	0.19929619242545443	0.3030359742640482	0.29952657239869623	0.1981412609118011	
8190000	-31760.354083929124	-30200.587147346825	-1559.7669365822967	-30200.587147346825	324.17653168902797	4.076961225577825	4.4658149995581905E-5	0.44608978718723763	4.4624454293233604E-5	3.787925833990567E-10	0.4389118946308074	-1512.5322408636007	24115.173178989935	16078.617418195017	3968.477644028595	3382.821827526944	47.820392216789195	3	70	24	38	36	0.19432742762696809	0.30105950913019697	0.30099672473875977	0.20361633850407512	
8200000	-31760.960463926618	-30209.080752014175	-1551.879711912444	-30209.080752014175	326.7127124347044	3.798567115882544	4.90206462583662E-5	0.41345838760422493	4.8325408611231E-5	4.401071223950336E-10	0.437295308024661	-1503.3595633031562	18205.337334384043	13472.543154664023	20819.287382144044	3078.8808741172593	49.17427525234214	2	64	4	65	36	0.19432742762696809	0.30105950913019697	0.30099672473875977	0.20361633850407512	
8210000	-31748.26212521905	-30197.86626015965	-1550.3958650594009	-30197.86626015965	311.59254254377214	4.244762483975965	4.872237010742851E-5	0.44306950480000357	4.680448382934032E-5	4.513498084430064E-10	0.44296471813910115	-1501.5426483335507	68063.75596672378	12035.212829980932	2489.5057141939365	3800.137074259442	48.03041380387397	2	68	5	60	36	0.19432742762696809	0.30105950913019697	0.3023108281023887	0.2023022351404462	
8220000	-31740.377599513813	-30192.17209077649	-1548.2055087373237	-30192.17209077649	315.86854107376297	4.18293036253771	5.01061820535753E-5	0.4639151533174613	4.840891693769607E-5	5.498773285240098E-10	0.4816490503553186	-1500.3234360323174	14249.571544665141	15996.240441837661	12366.433821391134	3570.8461228700467	44.67023763061969	9	55	9	61	37	0.19432742762696809	0.3038732432406901	0.30681487069041924	0.19498445844192255	
8230000	-31759.932484617642	-30201.762174838364	-1558.170309779277	-30201.762174838364	327.41761230939994	4.18293036253771	4.492198461113822E-5	0.45324924515371323	4.395107789644019E-5	5.124825332055127E-10	0.49419510284965346	-1510.5072522292662	17144.581383507055	19195.717682458802	6418.181891614986	3799.1957073314625	46.46583466609269	10	50	6	68	37	0.2059323618714937	0.29421193113191185	0.3048712485546719	0.19498445844192255	
8240000	-31714.212538424115	-30216.35685045161	-1497.8556879725054	-30216.35685045161	265.7352765185198	4.18293036253771	6.550766856837022E-5	0.49016065696314115	6.550513072132136E-5	1.2081348721228619E-9	0.5272524847229886	-1449.2070295540634	11911.709884380964	24143.690071588015	12767.090430670269	3403.7446878897445	33.84997882090761	16	9	34	75	37	0.18924174835572807	0.31090254464767747	0.3048712485546719	0.19498445844192255	
8250000	-31664.30762982048	-30188.25877465089	-1476.04885516959	-30188.25877465089	203.86030643863302	4.18293036253771	6.727500985028969E-5	0.5137388264525283	6.613143555148968E-5	1.2089106242286211E-9	0.5240433621340713	-1429.9814723299958	4900.953119616653	9983.498913622232	11958.60208425994	2010.753794690222	31.396305220106207	13	4	42	76	36	0.18616364290014423	0.3050403908166738	0.3138115078412595	0.19498445844192255	
8260000	-31659.079987525718	-30193.097239064307	-1465.9827484614113	-30193.097239064307	229.3398614137542	4.059002968832246	7.978530144800982E-5	0.5199328344014045	7.694274590854744E-5	2.0709420402983796E-9	0.5666164894092975	-1418.9489361130927	5603.731986540666	15021.420910870758	11837.352317958641	2154.2522341468625	33.38714291740528	11	5	44	75	36	0.19571332359219776	0.2925047064855327	0.30867975138815335	0.20310221853411628	
8270000	-31691.335125495647	-30211.686963597716	-1479.6481618979317	-30211.686963597716	207.93592375306443	3.7864573435382485	7.52693711553356E-5	0.4385527928475038	7.288666281915601E-5	1.1522097325336785E-9	0.46146555980153436	-1433.5634998588332	7581.045384295147	13210.022194962217	10603.9227659015	2098.805928516357	23.62972612916922	11	4	41	82	33	0.19571332359219776	0.29844600448065806	0.30811637476710985	0.19772429716003442	
8280000	-31669.096317054813	-30205.898569127614	-1463.197747927199	-30205.898569127614	206.90635567571366	3.7864573435382485	8.212015342617965E-5	0.40602109324559066	7.963817355069648E-5	9.701725663257852E-10	0.39771968042624983	-1416.5196410829021	11737.714855962371	10574.980724953051	13562.801537392197	2530.4855712982226	34.14999277715923	9	25	24	77	36	0.19700192857391144	0.30437073088582134	0.3009030433802329	0.19772429716003442	
8290000	-31675.591225416338	-30197.316198005934	-1478.2750274104044	-30197.316198005934	192.5228942098414	3.9990136891504173	8.288083129552618E-5	0.5078652403211251	7.825968833465175E-5	1.7552309695836907E-9	0.5274413952296573	-1429.2104896453905	8728.58547867015	11027.847131726221	30363.142088081873	2455.967651244977	24.435654418648706	32	27	1	75	36	0.1931881210409032	0.3081845384188296	0.30167411754097523	0.1969532229992921	
8300000	-31679.932791232688	-30202.51531948747	-1477.41747174522	-30202.51531948747	218.13086623287185	4.180822307391449	7.854295804188529E-5	0.4896458579890946	7.394377725813189E-5	1.1707862241410882E-9	0.4594523493894992	-1431.215204208339	12833.387702597041	3892.921283697195	8546.602710312896	2436.418618858743	38.90132487727635	37	8	18	73	35	0.202139113527868	0.2939019607442825	0.30700570272855754	0.1969532229992921	
8310000	-31695.89917531816	-30214.144743852183	-1481.754431465979	-30214.144743852183	197.6182537572909	4.180822307391449	7.676571865896815E-5	0.5197364148693998	7.532389204882409E-5	1.150317408281246E-9	0.45051128867830326	-1437.3783746486818	12993.330634200101	6936.281768505492	1615.2148118770556	2093.8066946942063	40.99176316237585	22	43	8	64	34	0.202139113527868	0.299715888178746	0.3025142611161817	0.19563073717720447	
8320000	-31699.64339291562	-30214.61472084698	-1485.0286720686395	-30214.61472084698	234.65244396673378	3.9771526290900083	7.74426769806219E-5	0.46680286187460385	7.430253538641215E-5	1.2129212704977353E-9	0.45964972553186983	-1440.6457395595803	6392.914529856052	12755.655712997795	1817.762474748764	1835.3904806196301	29.007648949506947	30	29	34	45	33	0.202139113527868	0.3023441392484619	0.3025142611161817	0.1930024861074886	
8330000	-31630.07719539264	-30195.67093946058	-1434.406255932063	-30195.67093946058	162.2220356336808	3.9851184983405434	1.0191961625362252E-4	0.4786561797214831	9.989165059262934E-5	2.0446928620429204E-9	0.4617364772028425	-1392.544996429658	6659.027648384038	3750.9586383838723	2224.3733928521096	1398.8247137976987	32.91487973440594	55	9	24	50	33	0.2056756630205297	0.2988075897558002	0.3025142611161817	0.1930024861074886	
8340000	-31639.063131967865	-30198.197609784245	-1440.8655221836198	-30198.197609784245	164.66702905030053	3.878872540935064	9.792041944639249E-5	0.48765899441719435	9.610126780206149E-5	1.8913991237527945E-9	0.45934542316391963	-1398.2183639258596	6527.883168000623	8052.294860444483	2095.5576798077113	1197.9919037688826	25.009804034966	39	22	25	51	34	0.2056756630205297	0.29807976023695	0.3025142611161817	0.1937303156263388	
8350000	-31653.44924097984	-30198.03024181692	-1455.4189991629219	-30198.03024181692	216.72065847053915	4.1480646185692045	9.096938471435247E-5	0.47126874927381623	8.59176102468515E-5	1.4435064572280512E-9	0.4396083380739727	-1411.7247160357826	6155.926318245237	7405.086073884398	3746.4880633582843	1947.5349087192583	26.926299412634997	34	23	8	70	36	0.20614961109768784	0.2899943693957572	0.301857463246626	0.20199855625992919	
8360000	-31631.36316079132	-30166.726698514645	-1464.6364622766753	-30166.726698514645	204.10026040521043	4.1480646185692045	8.568800468876478E-5	0.5533010493048217	7.651395902012252E-5	2.20005944711184E-9	0.5965323367252617	-1416.6278094897953	20767.365477729585	18668.59066365572	11833.14459443361	2026.8592290250547	35.46824211023264	3	10	44	77	37	0.19810105176785792	0.2899943693957572	0.3129716162675323	0.19893296256885284	
8370000	-31647.84866151946	-30185.63030312387	-1462.21835839559	-30185.63030312387	207.26295768848237	4.1480646185692045	8.121112510255145E-5	0.5228888531577943	7.752281428474726E-5	1.5050321787185462E-9	0.5077982884449733	-1415.8490391179976	11306.841321364205	8124.496627307206	9888.554334229682	2506.2299262316337	34.90145856993528	4	16	36	77	38	0.19810105176785792	0.2899943693957572	0.3129716162675323	0.19893296256885284	
8380000	-31626.48111890895	-30179.38793949582	-1447.0931794131275	-30179.38793949582	196.73214919089787	4.076221877159292	8.303074597093636E-5	0.4716401791010378	8.12906079294359E-5	1.4434310475885846E-9	0.4730038329672684	-1400.417138043658	5680.392251396705	17036.815069494118	9867.0782929425	1654.9019285085	34.64759385865422	5	1	52	75	38	0.19810105176785792	0.2899943693957572	0.3129716162675323	0.19893296256885284	
8390000	-31763.642751731328	-30205.43815163831	-1558.204600093016	-30205.43815163831	334.12808067909225	4.076221877159292	4.402249285481629E-5	0.4909244898686252	4.357292878633711E-5	4.0552392982255383E-10	0.47834550306073653	-1507.5663761349158	11495.218767049097	32518.390972923542	18838.265998705698	5714.895136399337	37.00753064700234	2	13	48	70	38	0.1939211008813335	0.2941743202822816	0.3129716162675323	0.19893296256885284	
8400000	-31740.21663874974	-30214.344132246715	-1525.8725065030221	-30214.344132246715	277.21630683159503	4.1946489350859135	5.671151088729373E-5	0.4765202375289212	5.3608192468913324E-5	6.430443970930335E-10	0.46917333636436365	-1478.4354693153614	13111.11165107741	17852.236435638253	8923.892812972748	3117.1457554083327	34.51997823537694	19	26	27	63	36	0.1939211008813335	0.29301908292958145	0.3141268536202324	0.19893296256885284	
8410000	-31757.479891188752	-30189.84959396577	-1567.6302972229826	-30189.84959396577	343.0543270452927	4.1946489350859135	4.511328798259343E-5	0.5365172816993652	4.4015866452790414E-5	5.130696170249014E-10	0.5312317843238825	-1519.4044137474252	22279.36659443017	17458.60445215948	7000.6536571453435	3970.8061794494593	38.79268961124446	37	10	21	68	35	0.1939211008813335	0.29301908292958145	0.3141268536202324	0.19893296256885284	
8420000	-31758.40670023573	-30179.734317679304	-1578.6723825564254	-30179.734317679304	358.09259493880694	4.016332088713858	4.339005798061888E-5	0.5158590775315186	4.1943791275454205E-5	4.673781716151382E-10	0.5157293749962658	-1526.7599915337282	24582.495878640926	58473.355657337495	19118.61865783861	4833.682859027016	47.983150768696476	11	9	37	78	36	0.19527957267594537	0.29312099718836493	0.3141268536202324	0.19747257651545752	
8430000	-31758.765215834934	-30172.644151842538	-1586.121063992394	-30172.644151842538	465.9205933638553	4.040963815944417	3.831582892039475E-5	0.5329369585892135	3.629350207234815E-5	4.4687330372841704E-10	0.5631858963530689	-1536.9755187338362	21997.682529907917	4799.573466286724	12809.23676619906	4765.401425146372	57.572746910141746	39	9	15	71	37	0.19527957267594537	0.30136328490830144	0.31023063129596967	0.19312651111978374	
8440000	-31787.294062751247	-30192.26993874127	-1595.0241240099772	-30192.26993874127	526.5995937853538	4.040963815944417	3.814492084683342E-5	0.5750037106304072	3.637055399845495E-5	5.202646378075596E-10	0.6013127990081023	-1544.0757178561919	28151.195448841045	47784.855013667104	10423.791170782357	4626.458183902964	63.01810129213463	26	2	40	65	38	0.19527957267594537	0.29775406722826775	0.31023063129596967	0.19673572879981746	
8450000	-31813.931239072466	-30179.147141555968	-1634.784097516498	-30179.147141555968	513.1085811461711	4.040963815944417	2.9061091271789177E-5	0.5031456194716252	2.8720105548130738E-5	2.5009014369570914E-10	0.5313991260751768	-1583.9445708669173	31035.46356358998	31062.52772742229	18685.510286149307	5848.96496643867	92.59859283552773	21	13	38	61	38	0.19441201565961155	0.29775406722826775	0.31109818831230346	0.19673572879981746	
8460000	-31873.4996907077	-30177.961783468003	-1695.5379072396966	-30177.961783468003	713.5088736806504	4.3159347243883195	2.044395936867609E-5	0.4979396893570055	2.028698361054532E-5	1.1717953002446268E-10	0.5174466587651522	-1643.1998989756482	30268.943046818546	16313.711201398275	35821.58939533895	8862.028092348331	86.85534084279566	32	1	32	68	38	0.19441201565961155	0.29775406722826775	0.3145726766723416	0.19326124043977932	
8470000	-31867.583006288824	-30193.56492669075	-1674.0180795980725	-30193.56492669075	652.5905812922113	3.9748774538818066	2.3870646018904943E-5	0.4555222401563006	2.326881770380676E-5	1.1802868252315692E-10	0.45979144171995406	-1621.8810934098208	25372.535373430437	46705.6417872341	26009.76586523735	8342.216295928245	88.90109070114066	12	14	48	59	38	0.20182722726323513	0.29775406722826775	0.30715746506871805	0.19326124043977932	
8480000	-31969.64348886406	-30192.16690526365	-1777.4765836004115	-30192.16690526365	1245.8451604652005	4.182691249752266	1.3326641351387308E-5	0.4578885063191468	1.3266447240222697E-5	4.319222284129495E-11	0.4761912997157273	-1722.1554656719773	90996.53990287395	53093.285240622135	61848.97040883236	11698.266732223834	188.22634775911828	3	13	57	60	38	0.1911253409112539	0.30374435720508974	0.30715746506871805	0.1979728368149386	
8490000	-32061.788495256606	-30192.84368277666	-1868.9448124799458	-30192.84368277666	2074.302761713841	4.182691249752266	7.584553949847416E-6	0.45565351567635065	7.401439234014117E-6	1.1877202324900441E-11	0.4603428907765089	-1812.6503209260534	109515.94796382237	62914.85368052028	49598.33304908217	24666.117296030887	233.52327243436787	28	24	21	60	38	0.19343551109504756	0.30178928537094085	0.3068023667190733	0.1979728368149386	
8500000	-32169.581363817775	-30191.87400806508	-1977.707355752697	-30191.87400806508	3822.064306685031	4.029507387942903	4.215281727935171E-6	0.48821469884649354	4.018850470056551E-6	3.869866458782565E-12	0.46597625658136393	-1917.6674590916457	189824.1387508303	47543.94727492668	116630.57778098428	50823.67890980619	400.1989875521274	29	6	47	51	38	0.19343551109504756	0.3099960614262965	0.2888488858469547	0.2077195416317016	
8510000	-32108.668057973708	-30221.38268518347	-1887.285372790235	-30221.38268518347	2188.224140537386	4.038411295873364	7.658442497251065E-6	0.42750110152940585	7.410485400922386E-6	1.1348561767698185E-11	0.43576252974247104	-1831.053205395441	127455.09804661268	66782.91325415083	40620.87495540904	25343.483553546223	206.70934532070112	28	39	8	60	36	0.19112333422241645	0.29810484690737543	0.31120859744543683	0.19956322142477156	
8520000	-31949.529839846084	-30199.139064808776	-1750.3907750373082	-30199.139064808776	888.3130456978639	4.259680070379075	1.6723093745559332E-5	0.4275687951241002	1.643038803217295E-5	5.940176415015399E-11	0.46014583737756304	-1699.1408521869585	43559.74695930479	25311.945510581096	11551.096634777185	10574.61167719569	107.03739286724908	27	51	14	43	36	0.19112333422241645	0.29544090568774667	0.3138725386650656	0.19956322142477156	
8530000	-31884.98938902772	-30203.94449135212	-1681.0448976756004	-30203.94449135212	677.2141302329227	4.259680070379075	2.2831281870300164E-5	0.4255235846414811	2.285112906039568E-5	1.1229287790787797E-10	0.4623466517357981	-1628.4358317831889	43420.85464432597	26226.945020274154	40485.67120929086	7797.388755945361	84.38667863054079	17	32	19	66	37	0.195142430260306	0.29544090568774667	0.3138725386650656	0.195544125386882	
8540000	-31850.06928549524	-30191.193891546183	-1658.8753939490557	-30191.193891546183	621.8764533906274	3.964663617261678	2.52039599578571E-5	0.5151745769193972	2.5025475632116095E-5	1.9053376522427313E-10	0.5416936142966075	-1608.4662416251972	41512.07249619538	20382.47853351686	9714.526008936371	7399.577396795965	85.6529315368449	19	49	1	65	37	0.195142430260306	0.29544090568774667	0.31624671157963374	0.19316995247231386	
8550000	-31823.28018059093	-30191.965600557956	-1631.3145800329714	-30191.965600557956	493.4283494347833	3.975494386201046	2.9674200793417593E-5	0.4881455992134371	3.0209406472453777E-5	2.1011619087722623E-10	0.47795150832389965	-1581.8357530602113	22593.80735024742	17269.881957750553	14126.816884975984	6447.671216698247	61.65413202173387	43	46	5	40	37	0.19204730746257448	0.29544090568774667	0.3094279559141818	0.20308383093549728	
8560000	-31741.56642836263	-30196.481794144634	-1545.0846342179934	-30196.481794144634	328.51370242084437	4.187787425138701	4.8718558550301486E-5	0.48296129084792927	4.803506344244435E-5	5.290575753497687E-10	0.46467093658888703	-1498.7084156322921	14932.673945307088	7301.088609657283	4239.388335496613	4516.174526305834	57.36619387269441	27	64	10	32	38	0.19204730746257448	0.29544090568774667	0.3094279559141818	0.20308383093549728	
8570000	-31862.692685319795	-30197.845703377126	-1664.8469819426673	-30197.845703377126	648.4158203341352	4.198970017605996	2.5371273778660704E-5	0.44356320334131705	2.491482560004743E-5	1.3091773817192662E-10	0.4569337085146775	-1612.7592647529145	25162.91977652956	25686.505118957535	8308.238406590212	18710.836341133454	108.98797492758392	19	50	54	9	39	0.19204730746257448	0.29658305729801765	0.31570388051418224	0.19566575472522585	
8580000	-31927.558186138704	-30202.696493228716	-1724.8616929099874	-30202.696493228716	853.0665308876964	4.198970017605996	1.891124851509152E-5	0.4331518329511033	1.8266289160228647E-5	6.399646391630663E-11	0.4269367629725016	-1673.3415199829308	47268.72118958446	20865.49543804618	11847.150013182403	12438.875452304741	174.27120219714067	37	61	25	9	39	0.20565353763567207	0.2968061982362471	0.3018745094028552	0.19566575472522585	
8590000	-31889.449195215155	-30205.287608337654	-1684.1615868775	-30205.287608337654	748.9308171345667	3.9734879337281326	2.020598180414514E-5	0.5117460319871396	2.029618705224607E-5	1.0535850459109772E-10	0.5115071992837231	-1632.3675760313472	41660.479682475954	23673.809255004744	3142.5729313200172	9788.622674566503	109.11041488922304	29	50	17	37	38	0.20596279372603193	0.29592800274305614	0.29638777331810695	0.20172143021280517	
8600000	-32010.840366636	-30177.190108697014	-1833.6502579389842	-30177.190108697014	1633.5918848753925	4.1464455245766665	1.0323919116432415E-5	0.533797618311614	1.0010696674280955E-5	3.9229723033610395E-11	0.6137705822436398	-1775.6729187918465	150649.57546478577	49258.36918091068	98114.83216777924	18168.431191517273	227.9331671169208	23	47	9	54	38	0.19606509599364774	0.3107357391854173	0.29638777331810695	0.19681139150282823	
8610000	-31982.26717881552	-30208.559369588544	-1773.7078092269776	-30208.559369588544	1337.5745843575103	4.349328727600479	1.333240789938801E-5	0.49404212574830014	1.298004203271511E-5	5.172322191716766E-11	0.5380695867166262	-1720.3939035081166	62616.57402735204	39562.86332192599	16783.95720228627	14253.328094268354	136.68347377556893	25	44	5	59	38	0.19606509599364774	0.3107357391854173	0.29638777331810695	0.19681139150282823	
8620000	-32040.958826922193	-30201.044017674994	-1839.9148092471974	-30201.044017674994	1656.364430666276	3.997452866206991	9.027137471509928E-6	0.506753161469263	8.776217639161954E-6	2.7176179306142073E-11	0.5717420311652945	-1784.0759753248165	178376.47361409626	49944.82209343621	9323.845566322085	18746.731468763737	225.8163958734838	23	56	3	51	38	0.2034493778326723	0.29119231846606763	0.30854691219843206	0.19681139150282823	
8630000	-32009.87300363499	-30192.779701584288	-1817.0933020507027	-30192.779701584288	1679.4767159155126	4.270925088171022	1.0913101501502719E-5	0.46313305801307614	1.0624931940347908E-5	2.593551271605652E-11	0.46861535256744846	-1763.5713016300615	75521.98099659063	41027.922831534845	12254.820860594495	15212.04395196143	185.60278798745864	55	25	25	29	37	0.19182868584417545	0.29863003582517816	0.30365374552487295	0.20588753280577365	
8640000	-31990.95608822968	-30180.46781279258	-1810.4882754370974	-30180.46781279258	1324.9941060263536	3.9919345390774446	1.2358849035646799E-5	0.4421743203818851	1.1832111528629772E-5	2.841234584777766E-11	0.44720911257256757	-1758.0159223623543	57233.94362279016	35872.37250388515	16635.83036362777	11957.109970516593	267.0503210715224	64	6	48	16	37	0.19761262699290696	0.2928460946764467	0.31680810323872677	0.19273317509191984	
8650000	-32042.961032869054	-30196.326120125657	-1846.6349127433953	-30196.326120125657	1513.9655014932562	3.9919345390774446	1.017717634694722E-5	0.44806043680811036	9.903960366066087E-6	1.8232081262391278E-11	0.44449036584616974	-1794.117424717465	63634.8813594615	25158.71467256642	21167.028730917	11432.268907657603	287.84329307228074	69	7	24	36	35	0.1959743973961825	0.29448432427317117	0.3084042991300041	0.2011369792006425	
8660000	-31939.945640584298	-30177.621285959598	-1762.3243546246986	-30177.621285959598	1080.753226459083	3.9919345390774446	1.5821233939492533E-5	0.4665718462482598	1.4974514741311577E-5	4.873053530385592E-11	0.4595215761621053	-1709.797668816568	41847.15032532007	52381.40806597331	17600.680202157724	9984.239903875265	139.0331588824114	62	3	35	35	36	0.19751248731724744	0.29448432427317117	0.3084042991300041	0.19959888927957756	
8670000	-31960.666540316994	-30186.186772843674	-1774.47976747332	-30186.186772843674	1280.0013039833957	4.0397548829039085	1.336597663169426E-5	0.4891362000185694	1.2882849085131836E-5	3.68436269011601E-11	0.45704020348128094	-1719.4990750290933	56635.271726186445	111236.89844782522	10596.41652357803	13699.092582033594	107.4552894654515	67	3	11	53	37	0.19751248731724744	0.3008560360088335	0.3020325873943418	0.19959888927957756	
8680000	-32040.043061925746	-30204.31155579666	-1835.7315061290876	-30204.31155579666	1937.575766846328	4.03838976670424	8.612516589570044E-6	0.448374650417085	8.637451418947533E-6	1.3580675612528024E-11	0.41680370099102065	-1778.8956103203168	84853.48280831764	5229.712716501079	29069.285690388326	18875.60218164816	226.16973626342673	74	18	9	33	37	0.19604599113190904	0.29730335229134347	0.31548763480953135	0.19116302176721645	
8690000	-32007.99175064266	-30203.389365036117	-1804.602385606543	-30203.389365036117	1489.1293827262316	4.008771087380624	1.0543972117396826E-5	0.47466665914378936	1.0436163080843087E-5	2.0566035726634798E-11	0.4338581536138328	-1750.712650222721	66658.21866783693	14441.91563253221	24552.106840765355	21007.50310436267	122.84093424132453	67	32	1	35	36	0.19604599113190904	0.29730335229134347	0.31548763480953135	0.19116302176721645	
8700000	-31985.6786718804	-30217.70629905986	-1767.9723728205404	-30217.70629905986	1381.3861104221646	4.113400337388411	1.231521687309002E-5	0.5060109171810289	1.2037179135311743E-5	2.981007118345322E-11	0.45769387835224723	-1717.5471384633602	63833.81066978046	12417.220926137476	18645.295449700912	2347.7369126030057	122.21718860810637	68	31	33	2	37	0.19604599113190904	0.2968412880726085	0.31548763480953135	0.19162508598595138	
8710000	-32018.719475004273	-30211.241302743278	-1807.4781722609948	-30211.241302743278	1538.5889237742554	3.869172648473822	1.0101365671836441E-5	0.4214701274657866	1.0067524450217768E-5	1.742820007874658E-11	0.4137405594143078	-1754.616514960704	59796.30591729046	14028.82245375225	29293.16699648031	10946.887393993326	144.1022685183965	74	30	28	2	37	0.19786273889524866	0.3045923853112908	0.3087132741301775	0.18883160166328333	
8720000	-31947.897042266428	-30212.107760519175	-1735.7892817472527	-30212.107760519175	994.3327865605961	3.869172648473822	1.558753243007152E-5	0.4390031700811997	1.5642710977349928E-5	4.045429952589416E-11	0.4165076870993333	-1684.646434170228	40742.217347433056	13091.161810533513	24735.454386302525	6333.175073926053	76.85241789635339	72	55	5	2	37	0.19786273889524866	0.3045923853112908	0.3087132741301775	0.18883160166328333	
8730000	-31899.53837619527	-30215.80049374988	-1683.737882445387	-30215.80049374988	688.5048074944762	4.0434020512778845	2.1290626714553654E-5	0.4598306701949728	2.1309702722862118E-5	8.187024187620307E-11	0.4365452578882966	-1631.626469781416	28732.168444834504	8371.952231906804	19195.88570750944	19381.23442102925	71.77522477771826	72	47	5	11	36	0.1973576000384697	0.3045923853112908	0.2985294470390325	0.1995205676112073	
8740000	-31793.85024735975	-30198.262184686322	-1595.5880626734286	-30198.262184686322	504.2333332682877	4.0434020512778845	3.166983920113709E-5	0.5108097631405953	3.0088635597580725E-5	2.0977827036276535E-10	0.4687921115596215	-1549.11487507779	25342.18554011941	7689.615650733617	5329.144206308602	2440.515125128197	31.21913081814014	65	35	33	1	37	0.1973576000384697	0.29885096421560026	0.2985294470390325	0.20526198870689785	
8750000	-31837.56201575584	-30224.387327820892	-1613.1746879349491	-30224.387327820892	503.4547523632845	3.827413356705495	3.014485809148786E-5	0.5262884711425787	2.8718128341754086E-5	2.0069651539331652E-10	0.4859820054936812	-1564.100198112682	26227.412535749256	6958.426138623791	3197.124146758536	8474.260292223895	34.95605420773117	68	25	25	16	37	0.2056551900594687	0.29334638886961145	0.2957364323640223	0.20526198870689785	
8760000	-31840.373143509605	-30201.78753052634	-1638.5856129832646	-30201.78753052634	664.5086876209244	4.057107446019511	2.3100140278181373E-5	0.4987163819177055	2.2743177412380582E-5	1.002986118095549E-10	0.4430416009996063	-1587.1589250250738	33875.64697337522	7186.579855901297	3000.0232180891276	12714.063187413227	36.282680214343344	67	37	19	11	37	0.1972112084262485	0.303089581346465	0.2944372215203889	0.20526198870689785	
8770000	-31823.5167527885	-30183.075090929975	-1640.4416618585242	-30183.075090929975	599.2634588473817	4.184382537792994	2.483023376164382E-5	0.49634945005198283	2.4391907301818183E-5	1.3628484821253113E-10	0.47306498521205076	-1590.0847984754112	26385.08083493017	10035.580870301956	3639.808871734511	11325.475296855779	39.71149170463603	74	27	19	14	37	0.1972112084262485	0.303089581346465	0.2944372215203889	0.20526198870689785	
8780000	-31764.509499485634	-30216.413203076623	-1548.0962964090106	-30216.413203076623	370.6249786488546	4.1536928410012495	4.120184758788239E-5	0.5037206650981416	4.025739760959837E-5	3.414898712792806E-10	0.4620240105895734	-1497.8520135719007	16184.612554481542	8879.826536500586	2139.69646457041	10032.0195987362	30.476049258141888	49	40	37	8	37	0.19667150709187706	0.30362928268083644	0.29831855809729924	0.20138065212998754	
8790000	-31796.610577665568	-30218.183216944853	-1578.4273607207138	-30218.183216944853	430.6992022170949	4.1536928410012495	3.653887144954415E-5	0.39660509274104755	3.5698461524466955E-5	2.2832022274279524E-10	0.4151152964311256	-1531.096190200534	18396.342043178098	11200.11723794031	3613.168163287869	5692.022616838599	35.951045910775065	56	23	34	21	37	0.19667150709187706	0.30362928268083644	0.29831855809729924	0.20138065212998754	
8800000	-31768.51185614284	-30205.99994843188	-1562.5119077109587	-30205.99994843188	354.24759462285687	4.059407079599353	4.1469482410008064E-5	0.48375784527094734	3.971413697360291E-5	3.6301334104350826E-10	0.4781938027987651	-1517.7310824513493	21317.922096097594	15442.943779853013	3909.0083541647787	600.1874704934718	57.553013583210955	53	10	69	3	36	0.19667150709187706	0.30362928268083644	0.29857845054689297	0.20112075968039378	
8810000	-31739.477399300817	-30209.022199187304	-1530.4552001135128	-30209.022199187304	304.90759792880084	4.059407079599353	4.5557170725751466E-5	0.447021919331606	4.30976449755096E-5	4.022364630325629E-10	0.4615744142651638	-1484.3932763202772	17926.20177622635	6635.099669295033	2408.0829699480782	4026.8138678399982	30.845537656470388	58	19	38	18	38	0.19667150709187706	0.30193571983198864	0.3002720133957408	0.20112075968039378	
8820000	-31683.843071481213	-30175.846529258844	-1507.9965422223681	-30175.846529258844	269.4904933130562	4.28971706780956	5.7778901103944617E-5	0.46563888337151743	5.5218774347566854E-5	9.22315752942194E-10	0.5251220562378714	-1463.4163215048234	11216.520233517642	2372.1652766500792	2491.903971684754	3775.7847059215846	47.80410696124193	69	30	23	11	38	0.19667150709187706	0.30193571983198864	0.312315276326168	0.18907749674996654	
8830000	-31819.723008336547	-30187.96314460506	-1631.7598637314886	-30187.96314460506	527.5997819988995	4.28971706780956	2.8743183715273963E-5	0.5090799430581349	2.7132807326083312E-5	2.3535469420950846E-10	0.5360408887400013	-1583.3999865316594	22782.86804787255	2519.8239257128416	3053.3893606610773	8071.885472112875	65.7446067290853	73	8	41	11	38	0.19844017391835686	0.2950746058102721	0.307984842855144	0.19850037741622725	
8840000	-31862.5418261171	-30201.61741101827	-1660.9244150988322	-30201.61741101827	781.5178557058698	4.039142935653332	2.3887140792338654E-5	0.5192313767248128	2.278148215091392E-5	1.6223636994096643E-10	0.5421695154322825	-1608.7835453494367	35050.067733085954	41959.475538469975	4290.8051103625485	9791.107670972277	72.11698138348655	50	15	38	30	38	0.19844017391835686	0.2950746058102721	0.307984842855144	0.19850037741622725	
8850000	-31778.113327019128	-30201.405085919003	-1576.7082411001238	-30201.405085919003	396.88002873165823	4.039142935653332	3.956819979036458E-5	0.44655890302284046	3.847346862572449E-5	4.026191646969698E-10	0.514694765470935	-1529.5342040986322	19595.596881942674	11633.844589492195	2993.216799185372	4683.036835559529	43.867272918287036	32	35	20	46	38	0.19844017391835686	0.2950746058102721	0.307984842855144	0.19850037741622725	
8860000	-31818.971914605685	-30204.005997555912	-1614.9659170497732	-30204.005997555912	455.7003833945237	3.990745431361863	3.39256909364652E-5	0.47789627606918467	3.179379361021753E-5	2.851629868819636E-10	0.5114921381464558	-1564.8823866501705	36601.28738748216	32603.48634900372	6078.835282143874	5764.203511834257	83.39924050078227	20	41	34	37	39	0.20058468353543027	0.2950746058102721	0.3058403332380706	0.19850037741622725	
8870000	-31711.1579905075	-30195.977537116825	-1515.180453390677	-30195.977537116825	281.3506249449661	3.931615683203143	5.684336309845176E-5	0.493632286241223	5.437327096362491E-5	8.10369185902451E-10	0.5234287423950064	-1468.8390941484313	12944.32021827984	19484.9241951036	3295.537768068758	2300.120887036276	28.462753369366606	20	41	68	5	37	0.20690554530616484	0.2868558226540671	0.30773825462354104	0.19850037741622725	
8880000	-31716.88115308516	-30194.09396351899	-1522.7871895661692	-30194.09396351899	304.0484550352059	4.197003497998011	5.500475903517379E-5	0.5788513546736022	5.408462040500405E-5	1.1660156886534462E-9	0.6184099715925369	-1479.9885508911013	29247.82501964451	10644.968121610336	2753.2868502589163	39.75361423705892	41.28210554765688	10	54	71	9	27	0.20042799019289506	0.29781288873436657	0.30805397959207415	0.19370514148066448	
8890000	-31734.094375506556	-30170.267261473608	-1563.8271140329493	-30170.267261473608	348.4523906664145	4.197003497998011	4.2311975779743826E-5	0.5709014979292263	4.264737854026061E-5	6.622376011321167E-10	0.6027802122023289	-1517.9122934285158	23199.74006026613	17696.26443255726	3563.5667661929765	1007.5550522777626	36.7571172963501	4	60	68	8	31	0.19607984611630658	0.29616256376590544	0.31240212366866266	0.19535546644912558	
8900000	-31743.19068789834	-30169.88584102161	-1573.3048468767304	-30169.88584102161	336.4947449412984	3.898180560625915	4.253777482748535E-5	0.5540593465633371	4.3073528552690594E-5	5.883051598964602E-10	0.5697890063603623	-1526.778583488196	27684.284229884353	19318.086117431663	4340.225764394943	1203.389080943784	35.74009431509002	12	51	67	10	31	0.19247483378804614	0.3029318409204908	0.30367640280041636	0.200916922491047	
8910000	-31751.040163607242	-30175.625649749538	-1575.4145138577048	-30175.625649749538	321.485190061804	3.9354499346753817	4.073285818921518E-5	0.5363806789685721	4.232101953259509E-5	4.814203941128252E-10	0.5336868021933598	-1530.5097051531775	21133.37884565214	12457.361990205833	3750.911631036169	812.6461313010816	54.874804829650486	24	49	61	7	30	0.19247483378804614	0.3029318409204908	0.30367640280041636	0.200916922491047	
8920000	-31698.761115393467	-30168.6713277511	-1530.0897876423664	-30168.6713277511	252.33665512306547	4.180342906487632	5.892056125057579E-5	0.5400372267408601	6.042206616289206E-5	9.985321755665984E-10	0.5360919688473443	-1486.4477881072837	21374.29662866765	8373.030308789002	2874.726908461972	481.4648653839122	40.916014378692935	19	50	60	16	26	0.19247483378804614	0.30682895158036505	0.2997792921405421	0.200916922491047	
8930000	-31784.153838858278	-30203.740816213194	-1580.4130226450825	-30203.740816213194	372.6944437316495	4.209141089746785	4.0791107993528585E-5	0.5193445173601828	4.1981667247595436E-5	4.804392574729995E-10	0.5316964071678841	-1537.1735413661536	16015.700651611807	12795.280552443297	4274.745445287933	156.80498177035375	55.97361696332086	40	23	68	21	19	0.19247483378804614	0.2925174331487441	0.31409081057216304	0.200916922491047	
8940000	-31721.314601015012	-30219.388383333237	-1501.926217681777	-30219.388383333237	223.43221657359229	4.209141089746785	6.550318643882907E-5	0.533106303775464	6.893432761489725E-5	1.364598136983408E-9	0.5414913336226075	-1461.422283277786	11017.695477586007	3093.5068526180617	2544.222709357971	138.9820491792639	54.57138701102799	59	7	66	24	15	0.19247483378804614	0.2925174331487441	0.31409081057216304	0.200916922491047	
8950000	-31666.25269991593	-30183.26829207069	-1482.9844078452425	-30183.26829207069	226.77942667189137	4.209141089746785	7.153673496608397E-5	0.477710186692046	7.222095851669296E-5	1.3873077332316675E-9	0.5040733872956561	-1442.6240529076456	10279.985247111808	2795.391860951782	3055.729602451391	145.02303070266922	29.608585574330476	53	16	62	17	23	0.19811423306810758	0.2925174331487441	0.31409081057216304	0.19527752321098557	
8960000	-31622.953000578313	-30177.79042398511	-1445.162576593205	-30177.79042398511	183.28545109933566	4.18596426671982	8.904996441156899E-5	0.48201203443024315	9.293731109886522E-5	2.048438105104015E-9	0.4966492657246267	-1405.6929477787085	9130.386518033616	3858.578161365586	2028.49929732207	128.8393298914802	19.156984859415367	53	26	51	18	23	0.19811423306810758	0.29512848455111146	0.31409081057216304	0.19266647180861823
[truncated: 6,537,755 more chars]
