# Supplementary material for: Dissemination of Mycobacterium abscessus via global transmission networks
Source: Nat Microbiol. 2021 Sep 20;6(10):1279–88. doi: 10.1038/s41564-021-00963-3 (PMC8478660; doi:10.1038/s41564-021-00963-3)
Supplement: Source Data Extended Data Fig. 8 — Ancestor data and substitution rate distributions for Extended Data Fig. 8. [file 41564_2021_963_MOESM14_ESM.zip › figureS8/DCC3_date_randomisation1.log]

#
#model:
#
#<?xml version="1.0" encoding="UTF-8" standalone="no"?><input id="posterior" spec="beast.core.util.CompoundDistribution">
#    <distribution id="prior" spec="beast.core.util.CompoundDistribution">
#        <distribution id="BayesianSkyline.t:dcc3" spec="beast.evolution.tree.coalescent.BayesianSkyline">
#            <parameter dimension="5" id="bPopSizes.t:dcc3" lower="0.0" name="popSizes" upper="380000.0">380.0</parameter>
#            <groupSizes dimension="5" id="bGroupSizes.t:dcc3" spec="beast.core.parameter.IntegerParameter">1</groupSizes>
#            <treeIntervals id="BSPTreeIntervals.t:dcc3" spec="beast.evolution.tree.coalescent.TreeIntervals">
#                <tree id="Tree.t:dcc3">
#                    <trait id="dateTrait.t:dcc3" spec="beast.evolution.tree.TraitSet" traitname="date">
#                ERR3198503_Europe_UK_2009.326027=2015.389041,
#12163_2#25_Europe_UK_2012.428962=2014.123288,
#7396_8#96_Europe_UK_2008.508197=2016.486339,
#10208_3#26_Europe_UK_2011.764384=2011.131507,
#NQPB01_Asia_China_2012.915301=2016.180328,
#12163_1#1_Europe_UK_2008.885246=2009.920548,
#NQPF01_Asia_China_2014.123288=2006.5,
#7396_6#71_Europe_UK_2007.945205=2011.764384,
#SRR7800426_NorthAmerica_USA_2016.180328=2008.937158,
#NQQD01_Asia_China_2014.556164=2010.920548,
#M.a_082312_2258_NorthAmerica_USA_2002.5=2009.958904,
#16933_5#1_SouthAmerica_Brazil_2004.89071=2011.317808,
#NQQG01_Asia_China_2012.666667=2014.243836,
#12163_1#23_Europe_UK_2009.627397=2012.398907,
#NQPZ01_Asia_China_2015.123288=2011.123288,
#SRR7800423_NorthAmerica_USA_2016.486339=2006.276712,
#NQPG01_Asia_China_2014.073973=2013.868493,
#10665_3#17_Europe_UK_2002.668493=2006.079452,
#12163_1#75_Europe_UK_2011.580822=2006.180822,
#NQPY01_Asia_China_2015.120548=2003.49589,
#ERR3198502_Europe_UK_2017.021918=2012.915301,
#NQPX01_Asia_China_2015.389041=2009.39726,
#SRR7800422_NorthAmerica_USA_2016.483607=2009.090411,
#11861_8#20_Oceania_Australia_2010.5=2015.120548,
#NQPS01_Asia_China_2012.398907=2010.816438,
#10060_8#12_Europe_UK_2002.345205=2001.5,
#NQPK01_Asia_China_2013.821918=2015.123288,
#10465_1#53_NorthAmerica_USA_2006.180822=2013.821918,
#10665_4#48_Europe_UK_2006.526027=2006.526027,
#10665_4#69_Europe_UK_2007.465753=2002.5,
#10625_5#79_Europe_UK_2001.383562=2015.991781,
#ERR3198410_Europe_UK_2009.090411=2014.073973,
#12163_1#16_Europe_UK_2009.39726=2010.5,
#11861_7#23_Oceania_Australia_2001.5=2007.928767,
#M.a_47J26_Europe_UK_2009.958904=2010.013699,
#11861_7#57_Oceania_Australia_2002.5=2017.021918,
#10665_4#54_Europe_UK_2006.69863=2007.945205,
#10665_4#35_Europe_UK_2006.079452=2009.627397,
#NQOZ01_Asia_China_2013.569863=2012.666667,
#NQOY01_Asia_China_2013.868493=2014.5,
#7396_8#78_Europe_UK_2011.230137=2014.824658,
#12082_5#54_Europe_UK_2008.937158=2016.161202,
#SRR7800727_NorthAmerica_USA_2015.991781=2016.483607,
#SRR7800418_NorthAmerica_USA_2016.161202=2015.643836,
#10250_1#6_Europe_UK_2008.248634=2011.580822,
#NQQI01_Asia_China_2014.243836=2009.326027,
#10665_4#20_Europe_UK_2005.356164=2014.246575,
#SRR6871392_Oceania_Australia_2014.5=2001.191781,
#ERR3198383_Europe_Spain_2009.060274=2012.773224,
#10625_5#60_Europe_UK_2001.063014=2015.819178,
#NQPH01_Asia_China_2013.821918=2002.668493,
#10625_4#26_Europe_UK_2011.131507=2008.508197,
#NQPI01_Asia_China_2014.824658=2006.69863,
#7396_7#26_Europe_UK_2010.09589=2013.569863,
#7396_8#49_Europe_UK_2010.816438=2011.230137,
#11893_6#9_Oceania_Australia_2013.5=2009.742466,
#NQPV01_Asia_China_2015.257534=2010.09589,
#ERR3198492_Europe_UK_2015.819178=2001.383562,
#12078_1#71_Europe_UK_2011.684932=2015.257534,
#NQQH01_Asia_China_2014.246575=2008.915301,
#NQQA01_Asia_China_2015.010959=2005.356164,
#NQPQ01_Asia_China_2012.510929=2002.5,
#10665_4#45_Europe_UK_2006.276712=2013.821918,
#7396_8#93_Europe_UK_2009.843836=2008.248634,
#10665_3#28_Europe_UK_2003.49589=2004.89071,
#12078_1#69_Europe_UK_2011.317808=2008.885246,
#NQQE01_Asia_China_2012.502732=2007.465753,
#10702_1#52_NorthAmerica_USA_2007.928767=2001.063014,
#7396_8#60_Europe_UK_2011.123288=2012.428962,
#10250_1#76_Europe_UK_2010.920548=2014.556164,
#7396_6#53_Europe_UK_2007.852055=2009.060274,
#7396_6#54_Europe_UK_2007.912329=2012.502732,
#CRM-0020_SouthAmerica_Brazil_2006.5=2007.852055,
#SRR7800509_NorthAmerica_USA_2015.643836=2013.5,
#7396_7#10_Europe_UK_2009.290411=2009.290411,
#11893_6#10_Oceania_Australia_2013.5=2013.5,
#10250_1#52_Europe_UK_2010.013699=2012.510929,
#7396_6#96_Europe_UK_2008.915301=2002.345205,
#12082_5#57_Europe_UK_2009.920548=2015.010959,
#7520_7#39_Europe_UK_2009.742466=2011.684932,
#10625_5#64_Europe_UK_2001.191781=2007.912329,
#12082_5#81_Europe_UK_2012.773224=2009.843836                
#                                    <taxa id="TaxonSet.dcc3" spec="beast.evolution.alignment.TaxonSet">
#                        </taxa>
#                    </trait>
#                    <taxonset idref="TaxonSet.dcc3"/>
#                </tree>
#            </treeIntervals>
#        </distribution>
#        <distribution id="MarkovChainedPopSizes.t:dcc3" jeffreys="true" parameter="@bPopSizes.t:dcc3" spec="beast.math.distributions.MarkovChainDistribution"/>
#        <prior id="KappaPrior.s:dcc3" name="distribution">
#            <parameter id="kappa.s:dcc3" lower="0.0" name="x">2.0</parameter>
#            <LogNormal id="LogNormalDistributionModel.0" name="distr">
#                <parameter estimate="false" id="RealParameter.1" name="M">1.0</parameter>
#                <parameter estimate="false" id="RealParameter.2" name="S">1.25</parameter>
#            </LogNormal>
#        </prior>
#        <prior id="MeanRatePrior.c:dcc3" name="distribution">
#            <parameter id="ucldMean.c:dcc3" name="x">3.8E-4</parameter>
#            <Uniform id="Uniform.3" lower="3.8E-6" name="distr" upper="0.038"/>
#        </prior>
#        <prior id="ucldStdevPrior.c:dcc3" name="distribution">
#            <parameter id="ucldStdev.c:dcc3" lower="0.0" name="x">0.1</parameter>
#            <Gamma id="Gamma.0" name="distr">
#                <parameter estimate="false" id="RealParameter.4" name="alpha">0.5396</parameter>
#                <parameter estimate="false" id="RealParameter.5" name="beta">0.3819</parameter>
#            </Gamma>
#        </prior>
#    </distribution>
#    <distribution id="likelihood" spec="beast.core.util.CompoundDistribution" useThreads="true">
#        <distribution data="@dcc3" id="treeLikelihood.dcc3" spec="beast.evolution.likelihood.ThreadedTreeLikelihood" tree="@Tree.t:dcc3">
#            <siteModel id="SiteModel.s:dcc3" spec="beast.evolution.sitemodel.SiteModel">
#                <parameter estimate="false" id="mutationRate.s:dcc3" name="mutationRate">1.0</parameter>
#                <parameter estimate="false" id="gammaShape.s:dcc3" name="shape">1.0</parameter>
#                <parameter estimate="false" id="proportionInvariant.s:dcc3" lower="0.0" name="proportionInvariant" upper="1.0">0.0</parameter>
#                <substModel id="hky.s:dcc3" kappa="@kappa.s:dcc3" spec="beast.evolution.substitutionmodel.HKY">
#                    <frequencies id="estimatedFreqs.s:dcc3" spec="beast.evolution.substitutionmodel.Frequencies">
#                        <parameter dimension="4" id="freqParameter.s:dcc3" lower="0.0" name="frequencies" upper="1.0">0.25</parameter>
#                    </frequencies>
#                </substModel>
#            </siteModel>
#            <branchRateModel clock.rate="@ucldMean.c:dcc3" id="RelaxedClock.c:dcc3" spec="beast.evolution.branchratemodel.UCRelaxedClockModel" tree="@Tree.t:dcc3">
#                <LogNormal S="@ucldStdev.c:dcc3" id="LogNormalDistributionModel.c:dcc3" meanInRealSpace="true" name="distr">
#                    <parameter estimate="false" id="RealParameter.3" lower="0.0" name="M" upper="1.0">1.0</parameter>
#                </LogNormal>
#                <rateCategories dimension="162" id="rateCategories.c:dcc3" spec="beast.core.parameter.IntegerParameter">1</rateCategories>
#            </branchRateModel>
#        </distribution>
#    </distribution>
#</input>
#
Sample	posterior	likelihood	prior	treeLikelihood	TreeHeight	kappa	ucldMean	ucldStdev	rate.mean	rate.variance	rate.coefficientOfVariation	BayesianSkyline	bPopSizes.1	bPopSizes.2	bPopSizes.3	bPopSizes.4	bPopSizes.5	bGroupSizes.1	bGroupSizes.2	bGroupSizes.3	bGroupSizes.4	bGroupSizes.5	freqParameter.1	freqParameter.2	freqParameter.3	freqParameter.4	
0	-10643.83530976371	-9835.085555574366	-808.7497541893449	-9835.085555574366	1786.189352508647	2.393473082084405	3.974076601181284E-5	0.6318108103058294	4.184880605325843E-5	7.855161444153985E-10	0.6804111184681128	-760.2370744604965	4994.336895418863	7209.185432541291	11972.005736055273	8197.919981258665	1926.272815771762	3	4	31	3	40	0.1995428435189937	0.2888079867965007	0.32081753412768094	0.19083163555682378	
10000	-10771.40659412211	-9854.345610856191	-917.0609832659194	-9854.345610856191	7358.899221223111	2.8468090086305002	1.2924249358505351E-5	0.6059316974471407	1.1800224042464298E-5	4.8467636360549386E-11	0.597750030288944	-861.0273547303648	34392.98031679937	31821.392158989456	20445.11056546431	44548.144584930684	6436.9212087853275	13	1	3	20	44	0.1995428435189937	0.30085697407983725	0.30564964097884934	0.19395054142231885	
20000	-10686.092466129207	-9854.647255365164	-831.4452107640424	-9854.647255365164	2324.348906427529	2.4688304315233816	2.961139786418236E-5	0.542169074960312	2.8262330759249662E-5	2.1509897425794622E-10	0.512812520665478	-783.0889252144998	11536.889656578283	18630.517044385222	3600.2982875627304	3379.305767142356	2909.4326806629947	21	20	3	2	35	0.18685576535117823	0.30085697407983725	0.30755517806799265	0.20473208250099098	
30000	-10746.286296907223	-9848.380766958784	-897.9055299484384	-9848.380766958784	6123.687792132503	2.4688304315233816	1.4153295573898019E-5	0.4083430547623225	1.346169745112274E-5	3.28773778675964E-11	0.41230304264843526	-842.5559850938582	21999.326092010335	91311.5592972311	22633.70376550037	8200.532579833756	5868.98068643433	23	5	14	22	17	0.18497739784880962	0.30085697407983725	0.30755517806799265	0.2066104500033596	
40000	-10722.493145734397	-9842.656054822584	-879.8370909118125	-9842.656054822584	6182.454947123888	2.4803035277658236	1.548201978926426E-5	0.4818757501910521	1.5253225519934181E-5	6.132705423190364E-11	0.5255457050999359	-829.7379804300714	21972.520244128962	31548.89094904189	4729.937384876531	3487.003062131285	3890.935245616717	22	19	4	26	10	0.18497739784880962	0.30085697407983725	0.32092219363026864	0.19324343444108358	
50000	-10719.23849932692	-9829.880192132816	-889.3583071941054	-9829.880192132816	6390.4754924981335	2.6191342191051548	1.483214967597377E-5	0.5739026355260886	1.5165645106165825E-5	7.099287990909249E-11	0.5652596850261938	-833.8914956470433	10581.913405618037	41324.3757405723	43937.465652221676	19938.6574452011	4576.895517753075	6	10	22	7	36	0.18470995716135258	0.30085697407983725	0.32119990634604556	0.19323316241276367	
60000	-10736.012443374817	-9836.984507807063	-899.0279355677543	-9836.984507807063	9370.613173412019	2.6734974048870925	1.3877681300343625E-5	0.6255741179059063	1.3275620464548007E-5	7.147720128292353E-11	0.6095219093090617	-843.8985837331338	24343.212235116393	56248.97215384137	35885.14436139222	15166.251596715718	3781.5904059353816	7	3	31	1	39	0.1840846189884565	0.3072014902025793	0.31548072839619956	0.19323316241276367	
70000	-10739.262234105418	-9855.06556717776	-884.1966669276578	-9855.06556717776	5331.300903094828	2.746821229670324	1.7059364590051607E-5	0.583345165783762	1.63656472850494E-5	9.946289511529587E-11	0.6136653072568037	-828.5191184101136	61579.36757129391	22710.29477543673	62507.55927508987	5688.169291742219	3122.3052117947655	3	31	2	37	8	0.19232048276024882	0.3072014902025793	0.30724486462440725	0.19323316241276367	
80000	-10739.495323124196	-9830.521899875977	-908.9734232482194	-9830.521899875977	9578.26868889624	2.395660408229007	1.2407995318115246E-5	0.6246044332806683	1.1801696442257713E-5	5.898361792971158E-11	0.6278291738594989	-857.6834437813135	12774.962892453872	30753.242152305214	3701.162247530175	6036.531035090337	4930.661834945506	15	30	5	4	27	0.19232048276024882	0.3072014902025793	0.3115410099672598	0.18893701706991115	
90000	-10752.81034021212	-9841.928715130396	-910.8816250817233	-9841.928715130396	7038.354593379445	2.6561610007888676	1.2256479437252407E-5	0.5434296341549248	1.283163701120291E-5	4.486449667691225E-11	0.5240646868113703	-857.9542937484083	31026.658167352256	29929.896275521947	22610.11298318011	6568.628426069679	7480.013124551945	25	16	2	3	35	0.19232048276024882	0.3072014902025793	0.2943236582841968	0.20615436875297413	
100000	-10825.555423475444	-9842.566760263175	-982.9886632122694	-9842.566760263175	17081.43896259002	2.8530050607311224	5.062821681803441E-6	0.533690587866415	5.096516644490744E-6	8.476775810681147E-12	0.5808494446723602	-927.775947564212	79337.64986265583	33870.00740926524	8113.398370148733	17156.601856701884	11646.543456030078	41	9	13	9	9	0.2006942038618524	0.3072014902025793	0.2943236582841968	0.19778064765137054	
110000	-10787.075507425168	-9849.278439192776	-937.7970682323929	-9849.278439192776	11389.424135751911	2.4195584274637634	7.4741539113042455E-6	0.6164073353364369	8.48280900528414E-6	2.0197162717933608E-11	0.5611284494447725	-884.9188007066434	56775.70575440224	25856.58828394706	7639.700395322618	7649.191312915785	8098.229914845201	27	14	10	22	8	0.20560255249867218	0.2931130072831011	0.3069953950345591	0.19428904518366671	
120000	-10789.704693256997	-9858.82359407316	-930.8810991838375	-9858.82359407316	9199.443186476681	2.698152568614323	9.913188088818863E-6	0.6675264124427335	1.0423663019221695E-5	4.747205503256155E-11	0.7093735486522817	-876.8532463638327	39997.24887377087	11205.330921821636	9906.495349724593	22212.419224553072	10876.398374331073	30	29	16	3	3	0.20560255249867218	0.2931130072831011	0.3069953950345591	0.19428904518366671	
130000	-10716.67126316385	-9830.634642842848	-886.036620321002	-9830.634642842848	8252.668883806162	2.3716068371923216	1.7066317673755437E-5	0.601916111950575	1.5751062366094963E-5	1.3591804106285695E-10	0.6637964270523145	-838.8169693596772	18375.460311455834	8598.160112227493	1540.1088314589872	884.3441242761547	2754.269954087088	48	25	2	1	5	0.20560255249867218	0.2931130072831011	0.3026315518831574	0.19865288833506842	
140000	-10661.593349671923	-9830.990495258697	-830.6028544132256	-9830.990495258697	3821.133497599055	2.5198630783058054	3.085305236848849E-5	0.6905157565674414	2.838813513719838E-5	5.156591526231487E-10	0.7191696222239297	-784.0256376811569	12074.785996656474	5937.781423206351	3676.826313692559	2088.738580698441	2387.0767863548767	39	8	26	4	4	0.20372261239878325	0.29988849651532234	0.3002174696269921	0.19617142145890135	
150000	-10658.21376097992	-9827.780191103959	-830.4335698759608	-9827.780191103959	4191.0218517813055	2.4937334559905704	2.9475204550880233E-5	0.7078512706314894	2.8392959849314812E-5	4.429607102968544E-10	0.7039068858922716	-784.4458166908291	15136.373629016138	9848.489246654699	3464.8009758547455	853.8545174970645	796.3113410300492	27	17	33	1	3	0.19692465863409503	0.29988849651532234	0.3002174696269921	0.20296937522358957	
160000	-10598.456934495796	-9831.958723220268	-766.4982112755283	-9831.958723220268	1867.9359438217648	2.5227335599383545	7.622261870889537E-5	0.6729082477311457	6.620664937474343E-5	1.3113263683303841E-9	0.5480286669875676	-721.9294929908846	6149.059453319204	4796.839070447877	1259.7148627210502	878.9318647065984	2311.2981377107512	44	6	22	7	2	0.19692465863409503	0.3052654536234839	0.3002174696269921	0.19759241811542802	
170000	-10665.318470409593	-9838.100024675936	-827.2184457336566	-9838.100024675936	3364.7130244219147	2.5227335599383545	3.404365245644885E-5	0.6778080594588369	3.0927573584170724E-5	2.5088111823443555E-10	0.5405526241240682	-779.7484371303577	15271.870908189323	10138.8527182867	3460.0265274325398	2907.0803902207713	1847.2717222232168	32	1	13	29	6	0.1887328062046888	0.3052654536234839	0.3084093220563983	0.19759241811542802	
180000	-10728.262413949647	-9844.740667966513	-883.5217459831349	-9844.740667966513	8165.807567877563	2.786872184483435	1.900983681768408E-5	0.573945434690253	1.592975131309226E-5	1.0006921422785709E-10	0.5564202493832742	-832.7122340157852	11440.537454535119	28698.322389423458	3692.707913283906	4440.498782940599	5682.576498918078	6	35	37	1	2	0.1887328062046888	0.3052654536234839	0.3084093220563983	0.19759241811542802	
190000	-10673.026002620454	-9827.548783085495	-845.4772195349597	-9827.548783085495	3290.718491446222	2.8464248964505465	3.0612160464176185E-5	0.6215403816192043	2.9280331978879107E-5	3.24318066319182E-10	0.6079903698105956	-797.6179557130272	10945.753398812974	9838.609616284739	6464.751218968608	3150.936162281738	2788.164873664735	17	20	14	26	4	0.1887328062046888	0.3052654536234839	0.3084093220563983	0.19759241811542802	
200000	-10796.911089696012	-9861.454498132991	-935.4565915630205	-9861.454498132991	9623.999833062366	2.505905529412546	9.254157005437344E-6	0.5421210058976065	9.326444235936541E-6	2.496615899725038E-11	0.5265165918304684	-884.0356711015327	34020.25801658619	12475.956400204237	5483.697251651827	10857.671060690398	5672.00367691736	48	11	6	4	12	0.19627269316965898	0.3006679210809215	0.3105068084041334	0.19255257734528516	
210000	-10848.681970647747	-9854.492073426924	-994.1898972208228	-9854.492073426924	15348.197299526028	2.8565356814642953	4.925542816179451E-6	0.6269844974720683	5.072773127565318E-6	1.1256473090985124E-11	0.6210929404376614	-939.1527319951696	62840.22471139952	70522.95996982958	14054.337914017258	8645.776262916126	7751.945207445896	35	17	4	18	7	0.1915249621590163	0.3138352931181149	0.3065627603690805	0.18807698435378734	
220000	-10832.890338309853	-9842.091958794443	-990.7983795154101	-9842.091958794443	18234.699341644944	2.750005999911065	5.08889393782687E-6	0.5545371580096583	5.063730846811942E-6	7.705209672639613E-12	0.5402323122838646	-933.9756132555135	108590.19892582041	95471.5047299671	37505.13070665783	8291.270767890357	8907.093850203288	26	6	24	12	13	0.1915249621590163	0.3003433967587982	0.3200546567283972	0.18807698435378734	
230000	-10827.77752819929	-9847.890439141856	-979.887089057434	-9847.890439141856	17225.74251084112	2.132183969798708	5.997621214339362E-6	0.5486731094354078	5.736048183775831E-6	1.3947810415955899E-11	0.6290248653648727	-923.3705378190224	67782.23675724836	53503.767418094954	73470.28948364497	13823.65354848756	6972.825779987836	1	5	42	28	5	0.1915249621590163	0.3003433967587982	0.30068056633217416	0.20745107475001043	
240000	-10792.512431436462	-9847.047084248037	-945.4653471884253	-9847.047084248037	9544.588568073632	2.6285625057672433	8.933057370807175E-6	0.5088260794583902	8.862455932778517E-6	2.2805936378590252E-11	0.5462310898111554	-891.2582056810427	65988.10863420853	46192.240205983966	26868.704971236817	9984.364453552691	3719.675618348988	10	37	3	28	3	0.1915249621590163	0.3003433967587982	0.30068056633217416	0.20745107475001043	
250000	-10826.114577595283	-9837.122759340751	-988.9918182545322	-9837.122759340751	13664.60511335868	2.69397131200552	4.875179998700648E-6	0.5029250404860232	5.085288320155443E-6	5.475887341767856E-12	0.4948470456098061	-933.1620331656525	81873.50340217096	50531.01207584126	26557.28628199789	16734.929933067597	14160.429815628937	47	1	2	17	14	0.19572499894420073	0.29977739746795085	0.3167467860895439	0.1877508174983036	
260000	-10823.642706440325	-9851.375848338208	-972.2668581021179	-9851.375848338208	11534.325825407395	2.497146722663021	5.630832469753484E-6	0.5400835179001536	5.973466355621451E-6	9.10935466790213E-12	0.5482671354152113	-917.0016526834929	83689.48776222808	71306.44964713953	47437.48981302853	5263.759649997865	2936.932513277948	36	2	13	29	1	0.19669123173002132	0.2930772046097664	0.3065119134474717	0.20371965021273966	
270000	-10833.127546022693	-9856.19976232442	-976.927783698272	-9856.19976232442	12070.950617933735	2.711394919151713	4.590056126898139E-6	0.5556538836522905	5.2928737647045975E-6	5.683481322183495E-12	0.4927444825886019	-922.1603897842089	47879.84647848897	93681.7027093761	8124.887580293844	8593.057843442042	4914.164420428622	5	41	23	9	3	0.19669123173002132	0.2988411653411544	0.3209782855760253	0.18348931735279803	
280000	-10696.624134994454	-9828.357711122913	-868.2664238715399	-9828.357711122913	3129.808671822371	2.6667744717760926	1.8260633357580372E-5	0.6680514585538906	1.9299875794453045E-5	1.4343667972007802E-10	0.6930547740850526	-814.4266962694112	21219.47861142153	14629.173546666418	51071.4367583807	3002.749673924676	2524.698949988048	23	18	4	29	7	0.19802827233287132	0.3051536348197282	0.31466581609745153	0.18215227674994802	
290000	-10702.927592290653	-9832.76829649947	-870.159295791183	-9832.76829649947	3411.412375961685	2.460406537743838	1.7768293483049447E-5	0.7185565656058537	1.9450569741566217E-5	1.659177393596358E-10	0.7250987384725746	-816.5398832702422	25636.302501806887	11675.787432487321	38957.13720632705	4610.581590543959	2537.3877510393813	29	13	3	20	16	0.19337482378248103	0.30868103219672954	0.2886516499603953	0.20929249406039316	
300000	-10703.799513654043	-9841.89224421513	-861.9072694389131	-9841.89224421513	3337.764972269866	2.460406537743838	1.992785078099357E-5	0.5142292049473127	2.1040240175999187E-5	1.3181039444442133E-10	0.5686735054366231	-812.1939437363561	10849.090849911501	16599.70393484835	17750.47304356661	4840.798766308973	2308.5965077720857	5	34	5	27	10	0.19349931583150318	0.30868103219672954	0.2885271579113731	0.20929249406039316	
310000	-10791.81702901547	-9859.923565451216	-931.8934635642553	-9859.923565451216	8274.96899917091	2.5642666673742487	8.373883761351685E-6	0.5314201753756084	9.005502460563919E-6	2.1878191517594622E-11	0.5422530132700845	-878.7119512455826	45791.89297841857	36239.88308096208	34892.34900776809	5533.295915534975	1851.363501734329	23	9	18	29	2	0.19111077584355257	0.31298740802709024	0.28791133304290994	0.20799048308644627	
320000	-10706.509464466817	-9846.776647596716	-859.7328168701014	-9846.776647596716	3058.699989132945	2.662331161783418	2.0959512735274246E-5	0.6070555510008537	2.2489160649546255E-5	1.8057219699140957E-10	0.6288296132454613	-811.0633703393701	11108.165685774002	23511.384965059515	3527.8233187317464	1373.8064864559071	2381.752476994424	15	33	26	1	6	0.19111077584355257	0.31298740802709024	0.28791133304290994	0.20799048308644627	
330000	-10775.403883582492	-9846.581887228273	-928.8219963542203	-9846.581887228273	5931.1259983783975	2.6326059798344286	1.0225555430681725E-5	0.5212236829715587	1.01039268864204E-5	3.84315484999021E-11	0.6084341488591944	-875.6450748991178	53326.088417823186	28213.589811389476	26838.22332680489	8709.0892750409	1764.633268327717	21	27	1	29	3	0.19723468036628164	0.3036182524936323	0.30364533531938726	0.19550173182069785	
340000	-10776.017174058956	-9838.16170019812	-937.8554738608367	-9838.16170019812	7569.156091775207	2.400594191517893	8.180643305150633E-6	0.5204763218972166	8.076293039562392E-6	1.858156661335492E-11	0.5467218497636394	-883.4025031489888	33949.09979853787	73469.16534337177	52485.57549138327	5385.733900710081	800.4708860749519	8	3	39	28	3	0.19723468036628164	0.3036182524936323	0.29209816625928464	0.20704890088080047	
350000	-10707.723787176732	-9844.540682160086	-863.1831050166464	-9844.540682160086	3025.2033588533386	2.3774066017834	1.7957681066852164E-5	0.5071465008427984	1.8764683634298715E-5	9.750998046410636E-11	0.5433874110161633	-812.9281784407696	21436.634371290464	24462.458645666742	21470.17503507204	3949.2705760698573	31.62818807457415	1	7	41	29	3	0.19166925551200387	0.3036182524936323	0.29209816625928464	0.21261432573507824	
360000	-10748.526534470446	-9852.775730883033	-895.7508035874129	-9852.775730883033	4820.212764457347	2.3774066017834	1.3236800505676134E-5	0.44916329049626263	1.3767196663248673E-5	4.2135186465065144E-11	0.49828814110511854	-847.3012920331375	25717.704209226467	12624.548382364486	4628.828215289695	5070.522775858256	1226.6418539809918	47	7	10	14	3	0.19166925551200387	0.29180557098311416	0.31111175156775295	0.20541342193712805	
370000	-10770.454113991886	-9847.9971668595	-922.4569471323853	-9847.9971668595	5889.556782394263	2.761000416287841	1.0345001266393848E-5	0.42851179449293864	1.0362743080628937E-5	2.4010922945993888E-11	0.46178443331246294	-871.857139775965	37324.63280318886	33086.881994141484	4173.813358006812	5600.287990367752	1222.4768989795953	38	11	11	19	2	0.18594945746712843	0.3079317793275875	0.30070534126815507	0.20541342193712805	
380000	-10730.32165974467	-9838.426694752434	-891.8949649922369	-9838.426694752434	4071.1818203056623	2.34800372915444	1.3491352943381171E-5	0.6364193520643117	1.4338779405777074E-5	9.638929046813945E-11	0.728989065862323	-837.7101681346998	38480.43209520676	29914.590162008797	69550.63122940126	3892.213099268994	71.88426394316164	21	15	7	35	3	0.1810051360134488	0.30815783256944046	0.3054236094799817	0.20541342193712805	
390000	-10662.776374598398	-9826.246465646716	-836.5299089516818	-9826.246465646716	2319.8945482587765	2.435352983778458	2.3899701730748653E-5	0.7513036956025414	2.6265263460954682E-5	4.1751733843772425E-10	0.8222533454380656	-787.4040181354537	36583.63303416686	11335.16354169706	1149.7808314051424	3079.5049252495087	79.28950717083143	23	24	10	21	3	0.1821962448583708	0.2994564152837477	0.3235301813762817	0.1948171584815988	
400000	-10718.414139515377	-9839.341750444097	-879.0723890712796	-9839.341750444097	4183.23583684726	2.384959462433633	1.3286298808052345E-5	0.5775496183559524	1.2922585401276024E-5	5.13535701641742E-11	0.5986289084394224	-828.0914782645551	32182.740051431563	33221.99898997232	5169.930538492877	6646.407006176556	4.6096226602324375	14	27	21	16	3	0.19131923200630907	0.30930167574994044	0.30456193376215074	0.1948171584815988	
410000	-10756.281728575004	-9836.118567569343	-920.1631610056616	-9836.118567569343	6197.339468910924	2.496989017448798	9.886997284295801E-6	0.6172298768484242	9.282035133331345E-6	4.184672440258849E-11	0.7084168598746665	-868.071501641763	24437.211325335662	42622.44826369162	5785.031845690774	8326.708349089578	434.1603686274257	1	40	2	35	3	0.19131923200630907	0.30930167574994044	0.30456193376215074	0.1948171584815988	
420000	-10723.13412822409	-9835.544905610563	-887.5892226135265	-9835.544905610563	3828.8964399367073	2.5891735467817774	1.4641520681652593E-5	0.6115511139242469	1.4878103400474144E-5	1.0191941573771551E-10	0.7015452766316451	-837.7602627929164	22327.658797173328	22720.759422734533	5538.319466498198	5675.189256138472	247.67358292163385	4	37	6	32	2	0.18538842539159092	0.30930167574994044	0.31049274037686886	0.1948171584815988	
430000	-10804.493665305416	-9851.305058167856	-953.1886071375586	-9851.305058167856	9321.700291132718	2.5891735467817774	5.608409688840143E-6	0.5466597318313462	6.24843267416259E-6	1.2423677441710082E-11	0.5958428212205408	-895.2895775732972	95762.51766392858	61362.56547991792	117582.32346648266	14995.38530374724	62.24315711978158	8	24	7	39	3	0.20502432983427357	0.30930167574994044	0.2913699023069366	0.1943040921088484	
440000	-10731.729293104772	-9840.184696437746	-891.5445966670269	-9840.184696437746	4910.073788999205	2.8524084018138858	1.2006861379673727E-5	0.5994949485452884	1.231604787905324E-5	5.3641561997117856E-11	0.5766686464810549	-837.0298821078866	31439.842265925174	35558.9617646021	65998.24284637449	7113.6653535240985	201.387693372999	10	22	5	41	3	0.20502432983427357	0.2962734343647013	0.3043981436921757	0.1943040921088484	
450000	-10721.153279344566	-9833.138258995796	-888.0150203487696	-9833.138258995796	6130.955994103788	2.3497472580993897	1.4422994964413588E-5	0.5932167810786552	1.3961327258701021E-5	7.511429340544896E-11	0.6136327057138404	-833.6638135175182	21252.71607062309	27532.60581652677	49056.25056954987	3797.0888343625766	7508.840293546284	5	20	11	39	6	0.1841474686768479	0.3007719127869065	0.310778853204166	0.20430176533207858	
460000	-10814.299524327373	-9838.542398888016	-975.7571254393578	-9838.542398888016	15628.6701229995	2.578768217580725	5.207290157175759E-6	0.6112911497343546	5.232029899886581E-6	1.0916981256945517E-11	0.6372054019539053	-916.5947296252983	73359.3579341666	96356.67166543241	171718.13466293836	15605.905207613161	3306.4606582133897	23	4	12	39	3	0.17649443987205707	0.3066061500476236	0.310778853204166	0.20612055687615227	
470000	-10808.398793757526	-9847.096541807341	-961.3022519501851	-9847.096541807341	12003.005927239681	2.6254078460584256	5.654159212958861E-6	0.44226329501121664	6.00048071232423E-6	7.2487370952808825E-12	0.4629165791811807	-905.487019755915	67544.1416504168	94895.654602209	15204.582359817632	5202.693687693354	12596.86088785424	12	26	16	11	16	0.18139484897400637	0.3010949747544916	0.32380481245950055	0.1937053638120004	
480000	-10743.202595069712	-9843.03735765066	-900.1652374190502	-9843.03735765066	5401.852595879722	2.6254078460584256	1.3195741129097159E-5	0.5377923540969423	1.3835159483874078E-5	4.6969355141187604E-11	0.5098889923292743	-849.4081057010918	38780.562000746584	19636.328336941868	10242.246715814123	3763.4682408678505	3533.631657092908	39	1	17	18	6	0.18348314409522173	0.3116568347742122	0.3040744253864018	0.20078559574416327	
490000	-10771.488238254276	-9833.720303921218	-937.7679343330582	-9833.720303921218	8719.744385594338	2.656574861264018	7.342809565423054E-6	0.49761652893102065	8.258405816078307E-6	1.614142249932293E-11	0.5302091914179468	-886.1802423357468	63132.59495948037	13127.971429457537	5282.436223454466	8958.623523043212	1888.9123288916091	36	19	17	6	3	0.18858001762165677	0.3155275102896419	0.3022324999330653	0.19365997215563505	
500000	-10723.003593645142	-9830.881229786544	-892.122363858598	-9830.881229786544	5687.169294361942	2.470732857439305	1.3684553270680552E-5	0.5138496621079524	1.392608846661118E-5	5.063933228243868E-11	0.5368058723341849	-840.3759774524302	26944.5750137299	35685.903660436365	24893.93427693137	4257.470559073875	1668.3220923591596	16	21	6	36	2	0.18858001762165677	0.3155275102896419	0.2926827056966844	0.20320976639201588	
510000	-10749.431145394783	-9843.372248301219	-906.0588970935648	-9843.372248301219	6768.657757149045	2.470732857439305	1.2620159651370037E-5	0.43988801111822945	1.229427417982479E-5	2.9116374334631425E-11	0.4552840616630349	-850.8039698769197	31662.597605090843	65112.56235952567	20179.099187124986	5314.186788214985	14843.23781036317	15	13	17	35	1	0.19197356986501823	0.2891227431815422	0.31569392056142265	0.20320976639201588	
520000	-10711.391007775932	-9831.412150456817	-879.9788573191146	-9831.412150456817	8064.515499970498	2.7647179518877607	1.4937759623048409E-5	0.4681208849051386	1.3413844914505051E-5	5.947172708821677E-11	0.5230028849605052	-828.3044462888237	24283.718358012622	35190.212814609535	5975.205673097657	1589.8774616598407	5270.320475610815	5	25	26	9	16	0.19197356986501823	0.2993427997416998	0.31569392056142265	0.19298970983185829	
530000	-10802.574587134959	-9850.812433071596	-951.7621540633635	-9850.812433071596	21175.10713543668	2.6848469338281205	6.929295299183356E-6	0.578120441943361	6.392353612874512E-6	2.3098071326338886E-11	0.6736943537028716	-894.1598858538163	38024.70527500687	36250.568994011424	98831.35253019938	27690.880540843013	6155.257316720213	14	4	17	19	27	0.18313934417324007	0.3039944449303065	0.3243509803891205	0.1885152305073319	
540000	-10808.73223860863	-9849.386024620891	-959.3462139877394	-9849.386024620891	18295.24725638897	2.4202697825417236	6.676357577279996E-6	0.5097872451599357	6.134945265811295E-6	1.2934267586096878E-11	0.5515349063339585	-903.1914026601781	40610.28533741639	56037.55777690771	69154.66882714511	17460.448440761884	7956.0960873637005	18	4	16	25	18	0.18313934417324007	0.30154576621325996	0.3243509803891205	0.19096390922437842	
550000	-10752.837210920683	-9854.344227489786	-898.4929834308972	-9854.344227489786	8247.993339722338	2.8730067691961785	1.1972282771509282E-5	0.36163573084219486	1.226396077364887E-5	2.1050471447082712E-11	0.3682794388537164	-844.0323384466496	15314.200452231591	23281.41184494157	43577.751164843605	41547.82332188628	3494.248310479607	5	20	5	11	40	0.18313934417324007	0.3102739357302925	0.30642675177599504	0.20015996832047134	
560000	-10686.219635734838	-9829.756611775007	-856.4630239598323	-9829.756611775007	5175.07947960066	2.664365708109411	1.8892310579817986E-5	0.46785052829115537	1.8935194606612405E-5	9.89508247301977E-11	0.5176577670131792	-808.1866254037117	20440.389781338014	18364.39058343522	2165.5698128619956	3258.726185506244	1990.6675090439974	11	32	11	23	4	0.18372356755440242	0.3102739357302925	0.30642675177599504	0.199575744939309	
570000	-10673.588847809473	-9836.909755206256	-836.6790926032172	-9836.909755206256	4014.325574792893	2.664365708109411	2.5805307514057676E-5	0.5549102299779751	2.3217803036174475E-5	2.3215199742224378E-10	0.6089016413137294	-787.4492229178545	3677.389940270029	18605.81195963704	1753.396034489523	3189.8835830445064	1454.5270213857816	4	39	2	34	2	0.18507777045345117	0.30891973283124374	0.30642675177599504	0.199575744939309	
580000	-10690.395441840403	-9849.096223835308	-841.2992180050958	-9849.096223835308	4271.84646606023	2.664365708109411	2.7187985522198438E-5	0.5269768068943955	2.712029271762059E-5	2.1005835557320704E-10	0.5205483954274177	-791.198215329693	22573.504246990222	17236.75045800263	13056.555167886352	4653.186896243672	2706.188848947092	1	31	10	16	23	0.18507777045345117	0.3117912273315493	0.30642675177599504	0.19670425043900347	
590000	-10618.663361786015	-9845.724731741664	-772.9386300443518	-9845.724731741664	1571.7830938288687	2.6343510062746427	6.220110629155555E-5	0.6381827405429376	6.215681726091893E-5	1.6356669000208948E-9	0.6543168848195624	-728.7983667559948	6715.332050756298	4756.089231365304	1418.5035553837308	2297.51880630489	325.59524598859554	28	17	31	1	4	0.1783078366670293	0.3117912273315493	0.30642675177599504	0.20347418422542535	
600000	-10650.990326888246	-9828.101316254131	-822.8890106341148	-9828.101316254131	3402.721811004451	2.41873612881417	3.2598331211392584E-5	0.5740965047155364	3.100943182231051E-5	3.808864079386164E-10	0.6028938610676904	-777.5821299870851	12789.932971607648	5104.726778801364	2437.6668985458514	1967.018711067181	1580.3073959366172	33	9	23	14	2	0.19445232515856883	0.2857377668837472	0.31796516059095375	0.20184474736672917	
610000	-10684.838052912117	-9853.14753866626	-831.6905142458562	-9853.14753866626	2521.7374422716916	2.3341755070092693	3.05118143686662E-5	0.45749466312601766	3.355068955383784E-5	2.3669699514806763E-10	0.48242981543700925	-784.0311421107355	15680.038533746583	4550.294731138125	7889.170717661223	2405.2133849926263	3090.561715012451	38	2	9	8	24	0.19445232515856883	0.2857377668837472	0.31796516059095375	0.20184474736672917	
620000	-10681.570890630057	-9841.784191171773	-839.7866994582846	-9841.784191171773	3483.1426838832563	2.7667456144510387	2.8045157214394697E-5	0.4951841236625421	2.8675188678793596E-5	2.172577251567917E-10	0.49534940497135876	-790.8133417500064	12973.67225678018	14141.086751598576	11564.955895065246	4806.129956143489	2291.851037044955	23	12	8	8	30	0.18456277559579412	0.3154245916332937	0.31023977557570337	0.18977285719520776	
630000	-10647.17866147375	-9823.042912119672	-824.1357493540787	-9823.042912119672	2700.6679859591413	2.9323489001705565	3.6608764674166576E-5	0.5789200748092064	3.5047120584236076E-5	5.100989857125931E-10	0.5962603148323735	-776.6975952845027	13008.271107825698	6618.2724848390435	6062.413760291454	3285.3716653854317	2390.0337337415685	29	24	1	16	11	0.19024265346788913	0.3179373356353402	0.3020471537015618	0.18977285719520776	
640000	-10705.936826620267	-9840.996469459213	-864.9403571610553	-9840.996469459213	4832.475659130013	2.8183616868282093	2.2566181519110588E-5	0.6379718529815159	2.247855355624407E-5	2.3689168965037467E-10	0.6775649073761845	-814.8277874024075	19179.51256439939	13289.727565972376	9636.04318115915	6839.332290417251	2819.7878468144154	29	1	20	6	25	0.19347130745970356	0.3179373356353402	0.3020471537015618	0.18654420320339332	
650000	-10809.708362237945	-9853.47431614835	-956.2340460895962	-9853.47431614835	13057.93559215495	2.8183616868282093	7.358774470492772E-6	0.40062460124404115	6.905893832078545E-6	7.65446548697505E-12	0.3917377873047503	-902.2255001793553	45549.84973814761	50267.47875937515	26440.04376317674	10402.931758591076	7902.536927150983	16	16	15	12	22	0.19347130745970356	0.3179373356353402	0.3020471537015618	0.18654420320339332	
660000	-10830.982125793502	-9847.828499965648	-983.1536258278545	-9847.828499965648	19331.011295102642	2.43675140833637	5.35081437904368E-6	0.39383937086096416	4.958563592739792E-6	5.028908595692421E-12	0.42121747480772986	-926.9733761131015	63249.54358122019	35968.69089153884	64881.07151388654	8052.049737540109	13383.338405019209	8	3	38	10	22	0.19347130745970356	0.3179373356353402	0.29878190902413676	0.18980944788081838	
670000	-10841.983082956014	-9847.951711798509	-994.0313711575055	-9847.951711798509	24139.173744600535	2.7742796729295147	4.98279191592143E-6	0.5547718280393966	4.49885161701104E-6	8.1824958023873E-12	0.5673464125193657	-935.8593388193776	110791.76753863151	81583.09336459257	73567.840412507	11738.546659253618	14144.176757367208	28	3	15	5	30	0.19347130745970356	0.2907302016406268	0.32004888132976134	0.1957496095699072	
680000	-10759.601670017175	-9832.362742000987	-927.2389280161888	-9832.362742000987	10126.480570962902	2.7593406892380132	1.0314525746328224E-5	0.5886429324421807	1.0031647173305884E-5	3.0306425848815374E-11	0.5644070751785392	-869.1523671744723	43550.79132444839	62080.47998783292	105437.78275092946	30934.493039029334	6220.620636077071	19	8	1	22	31	0.19509093403927444	0.30542305743181486	0.3037363989590024	0.1957496095699072	
690000	-10758.201248714866	-9858.100526851516	-900.100721863349	-9858.100526851516	5949.175446172855	2.7593406892380132	1.3091314772337624E-5	0.5298902150863758	1.307859318747726E-5	3.868093044406229E-11	0.4835024899108836	-845.9283944263711	31885.004131161106	69508.29471299585	12685.680013065077	9185.363572861568	6083.554131548024	27	2	6	17	29	0.1885319722087572	0.30542305743181486	0.31029536078951964	0.1957496095699072	
700000	-10838.609215519842	-9839.906854023538	-998.7023614963045	-9839.906854023538	19592.885956411883	2.7593406892380132	4.08499272079381E-6	0.5804170344445487	4.161448975705256E-6	3.79435554815042E-12	0.5135052223513091	-940.5208506251572	81800.26674617387	136143.29887095868	18617.54568267039	23982.939478161043	14260.583617897973	4	29	10	5	33	0.1990814501321601	0.2948735795084119	0.31029536078951964	0.1957496095699072	
710000	-10798.712506925789	-9842.11670287526	-956.5958040505279	-9842.11670287526	11121.852888178153	2.6316646309147598	6.773866747231755E-6	0.45743468100008344	7.048050592796102E-6	9.561038609434073E-12	0.44490092218545235	-899.9808049253595	63017.360015669066	138156.38355223357	27256.46765254487	15592.508128368732	2976.0852865903003	17	16	16	29	3	0.1990814501321601	0.29549540207687525	0.31458608607581107	0.19083706171515244	
720000	-10838.063764824448	-9855.850473035205	-982.2132917892435	-9855.850473035205	13398.541524486729	2.469020043870492	5.07100519551602E-6	0.4885244441701447	5.02434272497172E-6	5.60081857952185E-12	0.4778218078576334	-925.8480906907959	79049.66262070424	138734.58016943416	30203.315361801546	12175.656654057835	1991.791079182397	20	19	11	28	3	0.19689856998926855	0.2995568742063211	0.31458608607581107	0.18895846972859812	
730000	-10844.845569643567	-9851.772679440934	-993.072890202633	-9851.772679440934	13168.900307875601	2.469020043870492	5.097334054348891E-6	0.48260451375017255	4.844931471487763E-6	4.123862895095392E-12	0.43307100543962734	-937.120330797309	66759.16103685778	104657.81021104816	21656.521134812792	17274.119019634887	3081.203637224703	20	23	14	21	3	0.19312327218321082	0.2995568742063211	0.3183613838818688	0.18895846972859812	
740000	-10716.692048699633	-9853.985381783654	-862.7066669159786	-9853.985381783654	3421.072510682509	2.469020043870492	1.7186257130469895E-5	0.5561959124228494	1.715934078278932E-5	7.604130091897551E-11	0.5314344881854045	-812.2368033064325	21277.65116176489	53355.77922612024	4056.8014892553615	2684.7859218284193	702.2564697125397	29	6	28	16	2	0.1868780389308185	0.2934342414659617	0.3244840166222282	0.19520370298099043	
750000	-10755.426923188874	-9854.776674252178	-900.6502489366961	-9854.776674252178	4715.343448949177	2.5518273059066843	1.2217947913291675E-5	0.49865950039200746	1.2144478713279769E-5	3.105203649363348E-11	0.48362058611827496	-852.566183970272	15967.303506168239	35571.69241136121	6585.824990955892	1132.824038636794	72.4031463029568	3	32	42	2	2	0.19334002991819052	0.3060380947173288	0.302038522121011	0.19858335324346854	
760000	-10736.734518737652	-9833.196850664337	-903.537668073316	-9833.196850664337	4354.032064990201	2.6310201780114197	1.1606894944956669E-5	0.5743595408418358	1.2850512505064077E-5	4.8622023738956657E-11	0.5824619348381759	-853.7240790809174	39073.37179975234	12966.22324449432	4253.756973815861	5766.3681889715845	571.7472459969678	34	8	30	5	4	0.1980494247989393	0.3060380947173288	0.302038522121011	0.19387395836271976	
770000	-10699.304930854978	-9833.791226529365	-865.5137043256118	-9833.791226529365	2949.996435146997	2.4778904693524675	1.7389110366240028E-5	0.6233455948302673	1.9029573077549056E-5	1.3326198144375576E-10	0.6580296743665045	-817.5685133710148	29560.73661264775	1578.4890950890408	2742.970971621491	4494.708596312418	269.19345723672245	46	6	15	10	4	0.1873461356138305	0.31740297299900544	0.302038522121011	0.19321236926615193	
780000	-10801.514206299285	-9846.862839835427	-954.6513664638583	-9846.862839835427	7573.362807175908	2.5241300775894873	6.426246027936283E-6	0.5136136655612721	7.159661849871124E-6	1.1044788391676081E-11	0.49861113129097984	-897.3736031814312	84218.98446694955	55932.2906967692	109982.54540737261	12457.5166351223	811.1356199366977	28	3	11	35	4	0.19723124640899714	0.30864639753190204	0.3107950975881144	0.1833272584709853	
790000	-10747.409552508903	-9839.529742746296	-907.8798097626076	-9839.529742746296	4288.511706121745	2.50945610059255	9.97464978146509E-6	0.5634708149544346	1.1217161985509978E-5	3.258057659117479E-11	0.6014382459538863	-856.6215706834996	39732.690324864896	37091.0765387625	4043.338447257916	6041.346958806944	152.28637816140457	47	2	22	7	3	0.19840176748625374	0.3086820643396716	0.3067922371830171	0.18612393099105645	
800000	-10820.692008674496	-9847.967570111388	-972.724438563107	-9847.967570111388	9026.025812478423	2.4092603982428247	4.352669204542992E-6	0.593748853253078	5.043566303982364E-6	7.380841517299105E-12	0.6133796490663866	-917.248100715922	99052.8349960939	34009.98043659403	44206.40140952124	11817.770542649003	14.517482879945701	33	3	15	27	3	0.18682157093048318	0.30699852869130545	0.3183724337387877	0.18780746663942258	
810000	-10787.676679534197	-9859.229439936791	-928.4472395974055	-9859.229439936791	5509.511080717088	2.4647340768970953	7.492981734659567E-6	0.57156187561813	8.639077089931806E-6	2.178963767509437E-11	0.5830512344634268	-875.3248773999903	29630.562401361676	62940.81968619247	23936.60929440255	5722.538508705838	31.172059002100465	13	27	15	23	3	0.19925650035216888	0.2859728138594681	0.32696321914893933	0.18780746663942258	
820000	-10764.016413391682	-9833.3626046038	-930.6538087878822	-9833.3626046038	5390.727409334708	2.4078628782752403	7.59699113852427E-6	0.5773595117052062	8.866327627370564E-6	2.1957540756839286E-11	0.6053759938830011	-879.8527910424527	51663.69646532507	26091.660612456923	5970.576884155262	5307.36738976799	208.71309545181333	35	17	7	19	3	0.19925650035216888	0.3099662972337915	0.3012036714443204	0.18957353096971813	
830000	-10728.267718399095	-9835.111692672659	-893.1560257264359	-9835.111692672659	3215.0830277320138	2.659494258460696	1.3144670356173688E-5	0.44777157645275334	1.3874232902461592E-5	3.564173864000719E-11	0.46565103807171637	-843.0898264216764	35428.74688679785	9573.334348316439	17350.598182228798	3740.3667825690723	115.35810912580088	31	3	21	22	4	0.19925650035216888	0.3099662972337915	0.3012036714443204	0.18957353096971813	
840000	-10717.063927555299	-9847.173727329016	-869.8902002262824	-9847.173727329016	2623.5551176820195	2.659494258460696	1.7140323584944194E-5	0.510933262752201	1.907492247444789E-5	9.047652315566889E-11	0.5509596262819555	-820.1973184336128	9837.012966152068	17593.707925392686	22816.67964671475	3516.5626446545316	816.0861464086399	8	6	29	35	3	0.18935477078675084	0.2962276054142948	0.32484409282923515	0.18957353096971813	
850000	-10707.842987806143	-9853.571334961023	-854.2716528451208	-9853.571334961023	2318.4661974835744	2.6189982023435716	1.911587523328668E-5	0.43960822359748786	2.059256399158115E-5	6.285935814537164E-11	0.42000392444604406	-805.2814147764332	16297.55049449525	21788.148479652176	17109.387606923745	2765.274305928215	168.27606916621073	6	19	21	32	3	0.18935477078675084	0.3159007098536949	0.3051709883898351	0.18957353096971813	
860000	-10698.026948934299	-9837.796214227083	-860.2307347072158	-9837.796214227083	2241.451342602051	2.6189982023435716	2.115441979207615E-5	0.529965492591058	2.300845279744838E-5	1.196813282023107E-10	0.5431370446406246	-809.5363251769958	10283.90068985463	23473.636044609582	19567.608875185822	4003.884203824658	2992.3097888385737	8	24	10	14	25	0.1735603130068672	0.3159007098536949	0.3051709883898351	0.20536798874960177	
870000	-10674.79810357343	-9854.470450899833	-820.3276526735975	-9854.470450899833	1379.8362088496388	2.5791145338677524	3.324638997905456E-5	0.5686674355640143	3.872114734316425E-5	3.9627941294534377E-10	0.5634340816016103	-771.7396990153212	22610.748964674138	13473.742566000394	8377.589628013182	2815.2748549288235	1320.4557704334006	6	24	12	4	35	0.1735603130068672	0.3159007098536949	0.3051709883898351	0.20536798874960177	
880000	-10667.8267811686	-9843.319214690855	-824.5075664777447	-9843.319214690855	1878.0933487919003	2.5791145338677524	2.809018987951865E-5	0.631853198177467	3.085820514598161E-5	3.189891344109616E-10	0.6671659984837145	-777.1082929475631	17966.96138599207	16022.004708342722	3339.9913835930174	2178.3892393944343	719.5555551630948	13	26	2	35	5	0.197859306472532	0.29160171638803006	0.3051709883898351	0.20536798874960177	
890000	-10659.570028433107	-9837.248567240462	-822.3214611926443	-9837.248567240462	1929.298670092811	2.7344802869540974	2.723192786156769E-5	0.4802732449647259	3.213146339320944E-5	2.5985352715893326E-10	0.5622679418409521	-769.6560860629551	12519.58797777555	32217.421323758288	22245.41497733036	632.718736657273	2458.883935235184	38	3	1	15	24	0.197859306472532	0.3001721107653655	0.3043106939915316	0.1976578887705698	
900000	-10640.06114580321	-9836.750986497324	-803.3101593058879	-9836.750986497324	1834.5286246001792	2.495616274390225	3.2776197648171734E-5	0.5862924526090558	3.719395655414532E-5	5.522137060181963E-10	0.6534925742475236	-756.1337239730183	12416.795190036319	21744.971115780172	3121.7733859252603	944.2225595507725	1118.837118971117	31	9	6	20	15	0.197859306472532	0.3106861100962835	0.3043106939915316	0.1871438894396518	
910000	-10657.624605989027	-9837.139404673595	-820.4852013154323	-9837.139404673595	1689.8570542457912	2.6054423376118647	3.15809415072679E-5	0.5727248192074321	3.7711282712557377E-5	4.927780791295522E-10	0.6605901242715189	-769.9112674060535	10207.406160317656	12994.201307147621	16361.94879549001	12167.413942196421	2469.012700207084	17	16	3	3	42	0.197859306472532	0.3106861100962835	0.3043106939915316	0.1871438894396518	
920000	-10617.407496794465	-9844.888219761808	-772.519277032658	-9844.888219761808	847.1281554499845	2.6054423376118647	5.152872136531477E-5	0.5530285209848121	6.540521686096364E-5	1.248847586029639E-9	0.6278500157395976	-726.5420693909628	8361.990287030165	11464.964869025678	5599.8755897236915	1297.1449132879488	899.453118067529	26	5	10	19	21	0.20568933311212814	0.2791143576365577	0.3280524198116612	0.1871438894396518	
930000	-10581.24360061247	-9850.37490033912	-730.8687002733503	-9850.37490033912	514.2493659725778	2.469255746797645	8.36506797233804E-5	0.5474161100607595	1.0259216142005474E-4	3.1278860544680695E-9	0.6207580815850989	-690.1301472950385	6629.496161445755	4978.104433762889	960.8597396897952	512.2326477302213	66.58220236059805	5	37	33	2	4	0.18274072000842062	0.30206297074026517	0.3280524198116612	0.1871438894396518	
940000	-10577.236247257857	-9836.585605931214	-740.6506413266427	-9836.585605931214	650.9020499119345	2.594822349782711	7.063157835203619E-5	0.5617946628670405	8.947458325957973E-5	2.7814413144719908E-9	0.6499195773943683	-696.4279386010135	4163.236585170178	9507.244254259396	712.6494745844356	897.9448376523916	1254.08455694138	19	19	23	16	4	0.19741726734194956	0.30296618347972626	0.31337587247813226	0.1862406767001907	
950000	-10573.07422493683	-9859.495148290574	-713.5790766462553	-9859.495148290574	431.0848388256694	2.4310848704530836	1.0950138264778356E-4	0.4260418829874925	1.2387165656844477E-4	2.9502519512643927E-9	0.47034736525052234	-672.3875572850088	5436.332203560932	3655.710559882789	3239.9767616185563	584.8397504349086	73.71815500026935	6	38	1	33	3	0.19741726734194956	0.29616918581920504	0.31337587247813226	0.19303767436071195	
960000	-10539.15563775499	-9845.191339401868	-693.9642983531221	-9845.191339401868	433.095906687005	2.4310848704530836	1.3143490756583148E-4	0.6113723852514532	1.3763152443937052E-4	8.362053628291866E-9	0.702652300562809	-652.2078832475584	864.4795906701917	3332.786180094621	4143.640099437561	501.3316229954629	118.862448678049	5	22	13	39	2	0.19741726734194956	0.3033845737959209	0.29979659316702456	0.1994015656951038	
970000	-10553.610630230509	-9856.74496208839	-696.8656681421174	-9856.74496208839	385.41240288832995	2.6364484894747795	1.299736769020887E-4	0.6369888349446732	1.4043642564824356E-4	7.85399174846498E-9	0.6959726583230503	-655.6596874226632	1036.0451817106991	2767.3479192104282	3722.2475051487954	672.0478220403526	123.76933267021913	2	11	28	37	3	0.19741726734194956	0.30235704741699965	0.29139026319789035	0.20883542204315927	
980000	-10571.756173446327	-9848.358295757223	-723.3978776891038	-9848.358295757223	475.6479593127891	2.639559926714374	1.1224733990532169E-4	0.585381909179095	1.117436223800798E-4	4.146238429149314E-9	0.584892001703326	-681.6151043937291	3287.6206540152098	6579.075646792873	924.2236937417672	635.8263002823115	364.91925835961683	15	24	13	21	8	0.196088617461638	0.30235704741699965	0.2927189130782019	0.20883542204315927	
990000	-10564.988527098427	-9858.519848347632	-706.4686787507949	-9858.519848347632	440.5367320484878	2.599350380610808	1.1861599452217391E-4	0.6767805485182552	1.3145498846228807E-4	6.278169008563515E-9	0.6685597841116216	-665.4572757783156	5360.555264118005	2794.262772450934	380.2962414604692	786.5772681550712	133.0044258998459	27	22	13	15	4	0.20292587374901958	0.30235704741699965	0.2927189130782019	0.2019981657557777	
1000000	-10591.606098188024	-9842.244524798698	-749.3615733893263	-9842.244524798698	686.4367484595978	2.576434253735152	7.178577386719032E-5	0.6119997677922819	8.336209812278544E-5	1.863813691684765E-9	0.5614595021876235	-708.0012172444581	6669.057945393205	2716.852663092287	1287.3530326544612	904.8973924270406	104.85711289001985	33	16	1	27	4	0.19884599862834065	0.30235704741699965	0.29679878819888084	0.2019981657557777	
1010000	-10578.141378013835	-9833.228908948528	-744.9124690653086	-9833.228908948528	717.7975153976406	2.8371853838184737	7.159133767124939E-5	0.6765969907718962	8.19777347417072E-5	2.1591786902767384E-9	0.6354882404839846	-705.419445757024	6869.295807462567	1467.0849908992373	645.8961071276092	311.5735172133926	217.46684002312477	37	24	16	1	3	0.19761963808262062	0.29670068778059605	0.3132187332328208	0.19246094090396143	
1020000	-10623.023410360562	-9834.062048476304	-788.961361884257	-9834.062048476304	989.2712924716776	2.4591748098507242	4.809821295020594E-5	0.7046319783072353	5.227811327621409E-5	1.6484493851580482E-9	0.7898566495185347	-743.8709745105625	14561.640735158586	3718.3536593319964	2885.402198014893	1727.7908556547318	358.0925595176595	27	17	9	19	9	0.19460228704643096	0.2997180388167857	0.3132187332328208	0.19246094090396143	
1030000	-10610.863812180472	-9852.129205262538	-758.7346069179355	-9852.129205262538	695.8213624400627	2.456817364006191	7.264220436111564E-5	0.5665451691698267	7.538899660457025E-5	1.3627529011230182E-9	0.5479667080961068	-714.8393605811433	7094.66551293885	6755.310923252424	1914.4689520223515	1534.3842294210026	672.2227389651396	29	6	34	2	10	0.19371264731763288	0.2977041377325283	0.2920444849846974	0.21653872996514031	
1040000	-10636.22245735993	-9853.256670744924	-782.9657866150072	-9853.256670744924	764.2108883571759	2.4344235599092516	5.610646837314808E-5	0.6637422655808911	6.135406510071182E-5	1.56294019302921E-9	0.7056159364906117	-733.9129873597428	8394.579502841403	33005.8285764913	3968.374531300744	1211.8113816444281	655.2003215126668	30	1	16	29	5	0.18427368883775608	0.30902372191416594	0.30954458153420805	0.1971580077138688	
1050000	-10578.35197684811	-9836.761844748198	-741.5901320999118	-9836.761844748198	618.641063684655	2.627302515285225	8.376515780370064E-5	0.6437775271106148	8.778037934246029E-5	3.6527751983107115E-9	0.7367428541782383	-698.6550610312239	5688.247081907394	8891.870958454345	1909.8144255244688	568.3515595335766	157.3104270608926	25	6	22	25	3	0.18427368883775608	0.30902372191416594	0.30954458153420805	0.1971580077138688	
1060000	-10656.639072002812	-9843.828713137815	-812.810358864997	-9843.828713137815	1125.4023902078845	2.4203428149149135	3.39633071121198E-5	0.5384173615658124	3.8842646151395144E-5	4.0333287201480503E-10	0.5786768877737878	-768.1921502258814	8269.722221762553	5679.049093762234	3074.031915996096	2337.2004487082554	685.850288416727	35	12	4	26	4	0.1833585255723857	0.30417342802251374	0.3224226078627146	0.19004543854238487	
1070000	-10675.403453850377	-9851.132599274295	-824.270854576081	-9851.132599274295	1333.4474739429072	2.4203428149149135	3.078750330576367E-5	0.6491107273927652	3.64301145758353E-5	5.246016416895837E-10	0.7302118183167937	-778.5781335406391	12625.952861084172	11922.98858142334	4850.053593362262	1154.9110145749212	60.134267609539904	15	25	14	23	4	0.18506117809767178	0.2948944890112342	0.3224226078627146	0.19762172502837827	
1080000	-10672.930090083468	-9862.282230354085	-810.6478597293819	-9862.282230354085	1222.7828212717636	2.5768113158898567	3.487019564930692E-5	0.4920377991926994	3.8096305361662215E-5	3.6985836720443345E-10	0.5569553905403796	-765.9616759534152	13606.61449187272	8345.891013394277	1751.282725675835	1709.0467614961906	254.81044807404112	18	30	5	24	4	0.18506117809767178	0.2948944890112342	0.3224226078627146	0.19762172502837827	
1090000	-10689.504607767747	-9840.646892190634	-848.8577155771128	-9840.646892190634	1766.787905176069	2.5768113158898567	2.2121066661662857E-5	0.6442228373544895	2.6973627581198073E-5	2.8916265628281925E-10	0.721781698203841	-802.1254184657301	10010.448037789189	12734.091105163932	3909.431676676013	744.8870189306682	1430.8279156555136	15	27	31	1	7	0.17950634921405145	0.3004515123657096	0.3129893021827179	0.20705283623751986	
1100000	-10623.413919665252	-9843.21288602576	-780.2010336394918	-9843.21288602576	958.8450321749187	2.5768113158898567	4.4666499917595644E-5	0.5755385553853853	5.1070322069358905E-5	1.111791777253192E-9	0.7106281962745039	-736.5623741229173	7625.887101128751	7470.981232043872	804.0817909107083	1362.3018518655115	139.25621864331828	28	15	16	19	3	0.17950634921405145	0.31658174509826886	0.3129893021827179	0.1909226035049606	
1110000	-10685.388322879617	-9841.693715222027	-843.6946076575889	-9841.693715222027	1998.9616752520917	2.8860578330783246	2.555114914269551E-5	0.5861192166856282	2.8398880313160544E-5	3.61150321761129E-10	0.7212249273251935	-796.9068390970447	13352.351476916692	6498.116623619614	3260.2924813852424	3297.7475628708917	2040.0591756473245	41	10	7	21	2	0.1995410071058641	0.2820533571996767	0.3112469343948556	0.20715870129960245	
1120000	-10767.738361491447	-9836.85308273123	-930.8852787602175	-9836.85308273123	5444.101912735927	2.613000398755986	1.0262455989291032E-5	0.673794101788286	1.1308054561791377E-5	6.612938176780258E-11	0.775612933862993	-877.8492294733774	34484.65832740974	36898.93529117491	27880.812625804592	5761.300049454839	1742.562015029826	38	13	3	24	3	0.19233426197616493	0.2892601023293759	0.3112469343948556	0.20715870129960245	
1130000	-10720.360659660895	-9830.086855693964	-890.273803966931	-9830.086855693964	2896.876174378133	2.515126019021872	1.617408258089623E-5	0.5804290735251563	1.663409511680185E-5	1.1448553330580513E-10	0.7027004982811462	-838.8229722266439	31086.59976549931	18013.895053912358	22833.842987252938	4153.4653335229	2167.5737707040116	42	2	7	25	5	0.19233426197616493	0.3015156738829119	0.3112469343948556	0.19490312974606647	
1140000	-10723.310227025933	-9837.163211998823	-886.1470150271106	-9837.163211998823	2911.9667215245668	2.784990489228526	1.4399206843883285E-5	0.4284082203200223	1.6164934326491802E-5	5.269883577731729E-11	0.4817644393488696	-836.0277503351335	23816.91277758369	29088.323000641838	19271.731883206732	3432.5165412228425	30.230544290167366	24	20	8	26	3	0.19470786716010652	0.3015156738829119	0.3112469343948556	0.19252952456212488	
1150000	-10789.98675993387	-9867.058752609772	-922.928007324099	-9867.058752609772	4064.701146295909	2.784990489228526	1.1418177180253635E-5	0.4200605403481466	1.2653331250370372E-5	2.978286264533416E-11	0.46329914763222324	-869.3015632805274	34890.31433319501	22696.405703716267	52742.82413617971	8510.875973387378	364.4510057632347	31	24	1	22	3	0.19470786716010652	0.3159874558347097	0.2967751524430578	0.19252952456212488	
1160000	-10708.989871442924	-9831.568569622237	-877.421301820687	-9831.568569622237	2873.7750925925357	2.507507300455931	1.7665212473879102E-5	0.5272604699783133	1.80345708955092E-5	7.670117838459738E-11	0.5108593754214145	-830.6323810415691	10528.682623836727	14145.044050065217	5214.622021596334	2893.0122949051174	155.83193192181852	7	46	20	4	4	0.1885322829387644	0.3006259301616776	0.31410657028898437	0.19673521661057247	
1170000	-10672.167618197098	-9839.03473991059	-833.1328782865073	-9839.03473991059	1698.552448773289	2.8236747895680625	2.5954795002179074E-5	0.43347520683659296	2.8577568276137665E-5	1.5599125941062906E-10	0.4671314457603177	-787.4435261791507	14441.304698674705	11997.335227045993	5211.816099081738	1470.0906022618994	151.12761650055035	7	48	1	21	4	0.1885322829387644	0.31719885139481807	0.29123836321401697	0.20303050245239943	
1180000	-10659.022898656985	-9849.662915413921	-809.3599832430652	-9849.662915413921	1427.5045539840319	2.6993111827361633	3.357694343133916E-5	0.5747651203887894	3.8857784131423906E-5	4.316240597532527E-10	0.5903075244926408	-761.8857376414322	11308.208065830382	8879.094720359582	1784.119390226029	4686.289091092474	330.76893410381376	7	40	26	4	4	0.1885322829387644	0.31719885139481807	0.29123836321401697	0.20303050245239943	
1190000	-10712.084749858594	-9848.608916545301	-863.4758333132927	-9848.608916545301	2356.2388469541315	2.6993111827361633	1.9511835079875665E-5	0.4881622622134052	2.2227640924896474E-5	1.0457503071221881E-10	0.5116216245313749	-815.7237621797035	21206.494592291372	11345.788379735488	2226.1649784939373	3372.750474358259	2096.9616857097258	19	39	9	12	2	0.1885322829387644	0.3260342280703032	0.28064049138320923	0.20479299760772207	
1200000	-10688.691691040038	-9853.641116004905	-835.0505750351332	-9853.641116004905	1614.9798893746201	2.8226151209642074	2.8772172573929137E-5	0.5582870756651062	3.117243477683576E-5	2.6922987803554964E-10	0.5562662591288966	-788.2235892937316	19617.191555347832	5289.843012378674	5316.912831830936	2668.4019057481887	422.29564764297504	26	1	30	20	4	0.1885322829387644	0.29831077404346684	0.3083639454100456	0.20479299760772207	
1210000	-10696.289300235136	-9847.267636556528	-849.0216636786087	-9847.267636556528	2422.7311851514496	2.618598590219485	2.532295145953425E-5	0.6217677322543694	2.7126880786963337E-5	2.599175081364569E-10	0.6494078266276884	-799.7437111307684	13646.028056547213	22036.859406148775	5347.906924391092	4993.882531413207	600.0682659496213	1	29	30	15	6	0.18812847061648577	0.32068427474106664	0.2912749425511321	0.19991231209131433	
1220000	-10620.328275222602	-9827.120508068201	-793.2077671544007	-9827.120508068201	1371.4114898759253	2.738367091567407	4.5941530994776767E-5	0.624034567597264	4.543022452235571E-5	9.266035199256411E-10	0.6712316515679054	-748.2765288294087	5776.85605806324	9101.527384453255	2192.238084393342	2009.571693514928	372.54510262412066	6	30	19	19	7	0.18812847061648577	0.3180451478392264	0.2912749425511321	0.20255143899315456	
1230000	-10618.926493179411	-9833.399845413725	-785.5266477656857	-9833.399845413725	953.1363980429569	2.5486571207749678	6.200116441176982E-5	0.599021130770471	6.104628856313085E-5	1.1758642405827777E-9	0.5789653431293379	-740.3670266930864	9087.019289627244	8543.509691842244	2245.6116511024816	2310.0169218144274	147.4592773864473	11	26	29	13	2	0.18812847061648577	0.3180451478392264	0.2912749425511321	0.20255143899315456	
1240000	-10677.919594312938	-9856.042082044934	-821.8775122680031	-9856.042082044934	1719.2003403949147	2.6264744259772215	3.503513824734761E-5	0.4846848272405353	3.59855821825745E-5	3.7010596482477005E-10	0.5352253584327329	-774.3735932870775	8293.751128418737	21792.605637084653	3472.4406822842957	1444.759060145314	1566.6175666778959	17	18	26	11	9	0.19392935963643418	0.3081724518005122	0.3087191097070775	0.18917907885597493	
1250000	-10662.951302123753	-9857.493489228154	-805.4578128955975	-9857.493489228154	1373.7978146424803	2.6264744259772215	4.294276106957978E-5	0.4913649528331392	4.2047634762121316E-5	4.717621059621254E-10	0.526329638408517	-760.3332520551155	7750.570939631543	3232.311808193723	5724.488556234123	2928.345171323361	64.53187669714123	25	3	20	29	4	0.19392935963643418	0.2985564116266663	0.3087191097070775	0.19879511902982086	
1260000	-10612.714984970882	-9841.931720828197	-770.7832641426847	-9841.931720828197	920.6582971231608	2.725897482661735	6.426702012251314E-5	0.45054965830333704	6.424184078654944E-5	8.52810444289843E-10	0.46599335036866324	-725.5567759762154	5208.434766383723	11251.738424370573	5878.9879670553355	1679.2868081286233	70.94796257528202	8	19	16	34	4	0.19160596866736185	0.3073679395285668	0.29901311165240024	0.20201298015166994	
1270000	-10597.406998298531	-9837.053176192623	-760.3538221059081	-9837.053176192623	853.5090330575332	2.4905864108088442	6.737143132043308E-5	0.5269569988183932	6.56494867891506E-5	1.096117899264192E-9	0.5250498225515562	-716.9246667720948	9449.791320210794	4052.6986625044997	2633.0358980054375	1601.3586034971474	36.37797586631311	20	16	2	39	4	0.19160596866736185	0.31271266538852116	0.29901311165240024	0.19666825429171558	
1280000	-10581.899510795447	-9841.362982986937	-740.5365278085095	-9841.362982986937	705.5110053251715	2.8933402125132304	8.06440924080933E-5	0.5986304293420049	8.738937871822608E-5	2.317581117744824E-9	0.6053924122194985	-697.9428101211608	4616.838860562577	5712.403176222997	1639.6488324023098	1115.5368673788673	221.70574074529375	5	33	13	26	4	0.19160596866736185	0.3154435933890129	0.29901311165240024	0.19393732629122384	
1290000	-10572.487953724281	-9853.081240555208	-719.4067131690726	-9853.081240555208	506.4438671058036	2.9051823991021233	1.1481718429708344E-4	0.575991743041661	1.192889162133353E-4	4.4096845195565E-9	0.586050582504245	-678.0482167086367	3631.1858996941096	4623.752937913676	884.4896407476307	984.2055478356463	96.27574782415581	9	32	13	23	4	0.17491704356054302	0.32076076321612196	0.3083035269847221	0.19601866623861178	
1300000	-10596.838515529687	-9861.221269611055	-735.6172459186336	-9861.221269611055	665.0934830907082	3.0985011827411677	8.891238919780439E-5	0.5324334603869885	8.901340742049152E-5	1.9600676584694807E-9	0.5313618059978968	-692.5323558915169	5264.680129757322	7974.698599575216	2963.7182823493463	821.3440241610022	2.911945444132273	14	14	24	26	3	0.17491704356054302	0.32076076321612196	0.2903543190499536	0.21396787417338026	
1310000	-10606.021150682487	-9848.059446659921	-757.9617040225651	-9848.059446659921	748.6670969474931	2.4911636578110437	6.553229970754534E-5	0.5769871871576102	6.943815372907311E-5	1.5091644758177369E-9	0.605807987712604	-715.8178160807165	6000.0995715669615	5162.8289056963185	1788.3659935245716	975.6030615808829	46.39489896917297	4	41	8	25	3	0.20698028136547475	0.2886975254111902	0.2916223254696507	0.21269986775368319	
1320000	-10564.960541990322	-9842.453082119227	-722.5074598710936	-9842.453082119227	566.4701270646854	2.674769307698048	9.718575271232213E-5	0.6550216818477705	9.907152287202722E-5	3.9025601588575E-9	0.646576078824274	-681.6376039049449	5235.335366371308	4179.863206500914	977.6299643201754	642.6175006529356	6.509125734514111	13	26	20	19	3	0.20061415602913746	0.28792011944898527	0.32669905096375634	0.18476667355811982	
1330000	-10608.692803729735	-9849.516111097832	-759.1766926319026	-9849.516111097832	789.5196651195745	2.6303111701398962	6.536024358972804E-5	0.48677340891612414	6.712180037898654E-5	1.1467923199234297E-9	0.5257849581871715	-715.2064033614846	2336.208430869311	6463.531399380095	7236.414958663403	1080.866981429374	15.642078586343839	8	35	7	28	3	0.18925289139467436	0.31670646469219055	0.31098948673350857	0.18305115717962542	
1340000	-10570.933530274428	-9833.061122888672	-737.8724073857549	-9833.061122888672	730.1369639675611	2.6303111701398962	7.016783770245744E-5	0.5380363129032907	7.321958227306119E-5	1.56849483294691E-9	0.586257130074184	-695.0944199041754	7108.607775335615	3229.688668846325	394.5056219260618	1298.915632239326	2.8248952995681504	41	12	11	14	3	0.20129259592460078	0.2975179397493655	0.3172810858403889	0.18390837848564373	
1350000	-10642.91852173239	-9843.794464576264	-799.1240571561273	-9843.794464576264	1280.5321011606102	2.5982164783512802	3.751398113485712E-5	0.5552294116927046	4.055829862285901E-5	4.292613499418496E-10	0.5442684018322849	-755.1674616982059	14584.229532672147	5326.640383761743	1752.6958659304557	1398.3216417245985	10.54165100107682	33	19	25	1	3	0.18578638812947396	0.2923248039430423	0.31887195915353184	0.20301684877395088	
1360000	-10604.470495370057	-9840.602997942608	-763.8674974274489	-9840.602997942608	867.5993408783686	2.9152446281849578	6.127600560475977E-5	0.6283048928656301	6.668932008400483E-5	1.7715437767648856E-9	0.7069337604052933	-722.3916212247619	6111.476609530005	2088.170960487804	989.7028767202664	1213.5014834108706	2.517394731742082	36	17	5	20	3	0.18578638812947396	0.2923248039430423	0.31887195915353184	0.20301684877395088	
1370000	-10595.974857517747	-9833.22214448533	-762.7527130324179	-9833.22214448533	856.2374101808725	2.6482195084426445	6.414537760873264E-5	0.5364509904872086	6.827513870440613E-5	1.6384216117265662E-9	0.6346191832807788	-720.0262330300154	5144.127570304413	5684.108500828036	2517.806275435437	1245.5102687020385	57.29369813524812	16	18	13	31	3	0.18578638812947396	0.30992596924220234	0.3022818527283222	0.20200578990000048	
1380000	-10572.672883931142	-9837.06409210506	-735.6087918260818	-9837.06409210506	763.2173961099957	2.574875845078314	7.116060156882858E-5	0.5566599448054073	7.309018572904928E-5	1.907217142482496E-9	0.6386818285167889	-692.4397753381329	4779.741225049569	7464.023866550907	2291.513052644769	1281.7553853386999	0.7969022954840121	14	20	3	41	3	0.18745902367572667	0.30992596924220234	0.3022818527283222	0.20033315435374777	
1390000	-10614.901926218214	-9852.613836476363	-762.2880897418513	-9852.613836476363	951.6788758722003	2.7400512127114967	6.119227920069519E-5	0.5734171343498831	6.203815661320457E-5	1.602666061023319E-9	0.667335014261043	-717.9865508165606	7313.891469680118	8562.572446938559	2974.6900305311187	1487.6754844866775	38.77936102888923	3	28	14	33	3	0.18194288973942102	0.31544210317850796	0.3022818527283222	0.20033315435374777	
1400000	-10567.06232066538	-9830.820480935856	-736.2418397295249	-9830.820480935856	663.0943665584988	2.549911577248836	6.736908628991411E-5	0.5400456830362611	7.553745625890469E-5	1.640753550237028E-9	0.5747587367125354	-691.2478404977754	2553.467359154738	5171.990522384834	11833.219933043943	1130.3721651082571	18.233713197100517	7	10	10	52	2	0.19302864785846252	0.30435634505946646	0.3158998689045802	0.18671513817748978	
1410000	-10622.407480679238	-9865.641704105024	-756.7657765742126	-9865.641704105024	1257.1416339102066	2.7941752923020315	6.652640483971512E-5	0.4060060801862539	6.547069055898737E-5	1.00175774350073E-9	0.47306296994163954	-712.4184002575338	6463.915923687454	12186.783522557662	2334.200758750171	1248.26463866531	459.45787336751647	24	3	9	41	4	0.19302864785846252	0.30435634505946646	0.3158998689045802	0.18671513817748978	
1420000	-10555.23725826999	-9845.264702338935	-709.9725559310558	-9845.264702338935	762.3111589927114	2.7941752923020315	1.1386357499216134E-4	0.45693505010197816	1.1541373528809614E-4	3.121259430891943E-9	0.4945993562091089	-665.7816722976922	4045.0115162025095	10201.397615934222	1228.35494592273	1495.463124857468	526.841233195864	23	7	7	8	36	0.19302864785846252	0.2970662159863369	0.3158998689045802	0.1940052672506193	
1430000	-10527.793489443757	-9838.10300803605	-689.6904814077054	-9838.10300803605	596.7067385604759	2.7941752923020315	1.3390617852911994E-4	0.5107351542790932	1.3705666054837336E-4	4.95580720830294E-9	0.5286833993246487	-646.1994099143434	2803.8026508599046	10954.021591215387	840.6697581817515	485.6514138001214	449.06802139630634	24	3	22	17	15	0.19302864785846252	0.2970662159863369	0.3158998689045802	0.1940052672506193	
1440000	-10519.730107536012	-9841.469812514799	-678.2602950212137	-9841.469812514799	522.4943488974124	2.7941752923020315	1.7852139101828037E-4	0.4806560745999282	1.7222395488842934E-4	7.88763990744954E-9	0.4905801344883325	-634.4500684857207	3589.085473334596	10562.172983351895	804.0086714508471	457.20059535502935	901.4768861091302	26	1	30	19	5	0.19545991597001358	0.2970662159863369	0.3134686007930292	0.1940052672506193	
1450000	-10536.978969534277	-9842.937652654637	-694.0413168796398	-9842.937652654637	456.51445585306755	2.537712407121012	1.478818881448829E-4	0.4759978791853723	1.3682341681466433E-4	5.566340866432644E-9	0.5289552266822175	-653.9856906865828	3247.325737955879	4911.545099497994	630.5955612258285	662.1353598090355	42.358623708884146	19	11	17	31	3	0.1948615312363524	0.31491875436264405	0.2934946295020891	0.19672508489891347	
1460000	-10544.109741219128	-9841.144676655815	-702.965064563313	-9841.144676655815	625.7507470702107	2.7717994687331386	1.271485708857099E-4	0.5569557537237918	1.257270568146939E-4	6.4287572962285374E-9	0.6179862179988967	-660.2848671083149	3343.4552354098446	2053.7250409837775	5094.834727469203	941.4827025019136	94.8593175555025	7	8	13	49	4	0.1948615312363524	0.31491875436264405	0.2934946295020891	0.19672508489891347	
1470000	-10528.748662179412	-9839.809611675813	-688.9390505035998	-9839.809611675813	484.7457325292599	2.572766350201219	1.596752478785888E-4	0.561798290425664	1.6364775552810406E-4	8.802017319062963E-9	0.5817613294708177	-647.5950572614673	2230.8550119490137	1616.3566818748416	3711.643076379742	728.1812044802317	368.98197706372173	9	15	5	31	21	0.18766862647404303	0.31491875436264405	0.2934946295020891	0.20391798966122282	
1480000	-10529.250738237186	-9844.014200083107	-685.2365381540782	-9844.014200083107	678.9023365090763	2.6274226333336306	1.5394931540088844E-4	0.4204615492691061	1.5547191006119021E-4	5.462256355432841E-9	0.4654216195255679	-640.6088854979149	1350.0213780263425	1271.8089073303163	8059.935569084452	667.7734554217368	456.51326074172954	16	7	5	39	14	0.19306095426625597	0.31491875436264405	0.28810230170987616	0.20391798966122282	
1490000	-10534.893617564108	-9836.265932569571	-698.6276849945368	-9836.265932569571	635.8025720320552	2.2957437185810785	1.4129792360814193E-4	0.4346442945188103	1.3601345781284662E-4	4.077572794265975E-9	0.48121473369535245	-657.134482183542	2118.3667735019203	4309.524092878669	3296.8083988969815	832.031492740649	404.45353933668713	7	14	7	24	29	0.19202851488984232	0.302630294628366	0.2951493616411478	0.2101918288406429	
1500000	-10552.395731910863	-9835.59723392494	-716.7984979859239	-9835.59723392494	812.2149892919543	2.3464834392758394	1.2787510800608395E-4	0.6277695446259296	1.1703420660250654E-4	7.650408059174716E-9	0.6621631104932608	-674.1287078180355	2854.5147971231195	3157.2130882713436	3801.02307031266	1326.7349092055451	618.9488313592393	6	13	15	18	29	0.19202851488984232	0.302630294628366	0.2951493616411478	0.2101918288406429	
1510000	-10546.085511720832	-9822.098287666275	-723.9872240545579	-9822.098287666275	879.4992192070524	2.7370052285144335	1.1549218669472469E-4	0.5575767352714234	1.102448560904134E-4	5.152737494054141E-9	0.6369251608567572	-678.1385777982149	1988.019532455328	6948.207670652401	4267.681828990578	3643.46434668083	879.7636552363601	10	10	12	2	47	0.19202851488984232	0.31596188745946646	0.29743306586075935	0.1945765317899309	
1520000	-10566.957891953496	-9844.68903775913	-722.2688541943658	-9844.68903775913	1579.5134392519665	2.7097815738364015	1.0165141572632796E-4	0.5906383471268902	8.527955805073901E-5	4.103166014706847E-9	0.6739081700315531	-677.6317768053653	3635.1075463441257	2088.8700090378125	6160.486169400578	550.6290328559484	987.8222716451638	6	3	24	15	33	0.19566949658426103	0.3123209057650478	0.3053939430458835	0.18661565460480672	
1530000	-10580.605086885285	-9841.207635311106	-739.397451574179	-9841.207635311106	1524.5274198296866	2.7475851696145535	7.372619856441149E-5	0.6034288778462131	7.00050664991668E-5	2.4312229730049085E-9	0.6571909813184302	-692.0826915163192	4026.9112189422644	5226.247109409155	13652.26767097676	754.3803880220826	1380.4608410674743	16	3	9	10	43	0.19566949658426103	0.3123209057650478	0.2911105299009193	0.20089906774977095	
1540000	-10673.787847203814	-9839.291309011247	-834.4965381925668	-9839.291309011247	4762.053941466048	2.4086137908953336	2.7797012632765763E-5	0.52452599932115	2.6712498624595695E-5	2.428432150680424E-10	0.5456055538496568	-784.2718234487274	5754.849862956182	11363.033438867986	26336.970843221618	6632.978332562386	1575.2589948691084	1	18	9	25	28	0.18216009608417416	0.3033386354473681	0.31360220071868583	0.20089906774977095	
1550000	-10671.892623683454	-9839.335948947588	-832.5566747358667	-9839.335948947588	2929.0511745988533	2.45363891025307	2.9791571144555478E-5	0.5959185410202797	2.912537865199227E-5	3.565231436093244E-10	0.6567282723788489	-779.6261871469358	34169.14488403255	9988.55936827953	4704.927022973743	17099.624731677803	2880.8356357307216	4	9	8	15	45	0.18323861859428764	0.3033386354473681	0.31252367820857235	0.20089906774977095	
1560000	-10729.437521751443	-9848.231866868826	-881.2056548826171	-9848.231866868826	5803.160924373721	2.487742098745499	2.111420448436544E-5	0.7527729759865869	1.6404214900573168E-5	1.7398336347975502E-10	0.743949604797978	-826.9286633962561	33804.58016258917	20153.17993313749	35948.82679842042	9979.738371577985	5473.642968734345	3	6	23	7	42	0.18323861859428764	0.3033386354473681	0.31252367820857235	0.20089906774977095	
1570000	-10680.352468944488	-9834.621505567198	-845.7309633772888	-9834.621505567198	6648.559734296926	2.487742098745499	2.5801635145372537E-5	0.7722911749010505	2.1272359088802363E-5	3.123894788117293E-10	0.7574815009226165	-792.3390709303605	8495.696090683587	29418.918892622754	30807.394685276842	6423.161552179193	3329.3249197253904	10	1	18	6	46	0.1946461751157827	0.29193107892587306	0.3032426905257544	0.21018005543258886	
1580000	-10704.815505883778	-9838.651018170764	-866.1644877130154	-9838.651018170764	9805.2042434196	2.487742098745499	1.8428537683354336E-5	0.6218022391641389	1.5275325672151873E-5	1.0392074688022109E-10	0.5654685790762672	-811.9044664030623	54255.62358153774	20604.67892578918	39606.18578250207	3411.4748670914496	4230.418706068642	3	15	13	6	44	0.1946461751157827	0.3018040852576268	0.3032426905257544	0.2003070491008351	
1590000	-10751.947245605825	-9832.866313847559	-919.0809317582666	-9832.866313847559	17218.22215963842	2.651218733422063	1.0287333303298049E-5	0.6250993254672599	8.87429142776317E-6	5.005103478351834E-11	0.6742396142930627	-863.4428655070105	24985.113529397477	32789.28377952939	71180.0993359922	12077.805691916239	6241.221381954823	6	7	21	6	41	0.1946461751157827	0.3018040852576268	0.3032426905257544	0.2003070491008351	
1600000	-10800.593465535607	-9859.825101094835	-940.7683644407716	-9859.825101094835	17935.95316348797	2.759998553794893	8.519919112056726E-6	0.5304281186789314	7.719420633537936E-6	2.0486341748553805E-11	0.5349183815292409	-882.9754886411413	63766.60636447021	42950.677326347504	91534.88185943327	25538.695260384833	9703.095248215954	15	8	9	10	39	0.1946461751157827	0.3096445802854624	0.3021292189304127	0.19358002566834123	
1610000	-10814.381842247529	-9829.489371278845	-984.892470968683	-9829.489371278845	25840.23710827515	2.6090067512114876	5.627793703807947E-6	0.6497664736337421	4.99739778563532E-6	1.1971908768676502E-11	0.6438425117664421	-926.3090026584493	48322.94210705283	34266.870156528086	110532.89656275572	15423.80139924919	14283.024566082408	2	4	31	23	21	0.19450078292461886	0.2953766664200314	0.3007887409102533	0.20933380974509547	
1620000	-10816.320582457169	-9839.727685069365	-976.5928973878034	-9839.727685069365	18066.18535442684	2.703441713972259	6.228215575273804E-6	0.6281284913198741	5.839184353974701E-6	1.5983335068595518E-11	0.6827652302859791	-918.1845959490557	100424.68067741548	95205.48896176637	46016.024752836776	32695.861807011825	11791.366190342522	2	26	8	23	22	0.19298930110980303	0.30113290009887733	0.3006459457486727	0.20523185304264596	
1630000	-10855.672063696533	-9861.106598965585	-994.565464730947	-9861.106598965585	20440.649488533138	2.703441713972259	4.338473643803659E-6	0.4424794382514398	4.41072565459114E-6	3.812156435698026E-12	0.44680536698643514	-934.9147709129716	108548.10652444302	261031.51643079214	20714.192418033483	26178.925685068465	13108.0654216044	31	1	19	8	22	0.19209755623736083	0.3020246449713195	0.3006459457486727	0.20523185304264596	
1640000	-10756.32026566611	-9846.709715929566	-909.6105497365443	-9846.709715929566	10369.15771091633	2.6093811598077745	1.0387430475640964E-5	0.43163739004795126	1.0904092874145655E-5	2.7676418714797633E-11	0.4741662065865258	-856.3524586440603	51570.080691564595	7409.130336434817	15775.75116859581	16985.459670965807	5715.976545068351	32	20	2	9	18	0.18494749945359992	0.30273444284511064	0.3139873689910101	0.19833068871027829	
1650000	-10738.326268262126	-9847.606085094776	-890.7201831673498	-9847.606085094776	6542.650332876831	2.799146207477423	1.3258218591632799E-5	0.44741193801130036	1.3492129402613877E-5	3.3541063178656486E-11	0.457003347069593	-840.5810783752077	43340.09009690906	4149.308348215394	7002.494593331109	4049.772219321705	5066.465792570074	33	6	2	5	35	0.18494749945359992	0.30273444284511064	0.3139873689910101	0.19833068871027829	
1660000	-10702.69302617199	-9843.70417012705	-858.9888560449394	-9843.70417012705	3367.377171489993	2.484208680099049	2.0366069178855655E-5	0.5342447027182848	2.2386539596169845E-5	1.4562944416556473E-10	0.6092547683005329	-807.626835042837	32225.29138201014	3542.3409363572523	10861.797569824535	2954.00822422843	5384.6501421500825	31	11	10	14	15	0.18494749945359992	0.2944029060220364	0.3139873689910101	0.20666222553335256	
1670000	-10690.306555249788	-9855.297877568488	-835.0086776813004	-9855.297877568488	2519.700509040883	2.5002178937228225	2.6809641336899857E-5	0.39473926428629796	2.7730640127556346E-5	1.3275368038920715E-10	0.429177086230028	-787.6616499186123	24140.926363797622	3927.095939513448	4957.883824632214	1489.3204439536617	2937.9766819370066	29	10	17	1	24	0.19720187506715892	0.30445267437258333	0.2988384070278699	0.19950704353238677	
1680000	-10705.580012708178	-9852.923018619664	-852.6569940885149	-9852.923018619664	5888.572307045526	2.7455930549811245	2.0863306820932088E-5	0.4309602909796321	1.972762984990747E-5	9.002807603485079E-11	0.4528034055410587	-804.2302816949057	29533.566539005704	4809.4883324913335	1898.01264451785	4896.653426331469	2829.7404451557336	30	20	18	9	4	0.19720187506715892	0.30445267437258333	0.2988384070278699	0.19950704353238677	
1690000	-10658.22502733641	-9855.751861575982	-802.4731657604281	-9855.751861575982	3111.617571397866	2.40937574680297	4.340498022297826E-5	0.43790964696966567	3.987484748146497E-5	4.1582135813057846E-10	0.48716028182850024	-753.2840751488444	5881.7888156436675	7015.635615681718	23674.221385144105	4310.927611762431	1217.0935604548747	16	2	12	17	34	0.1886009186942231	0.29320461468459574	0.2988384070278699	0.21935605959331017	
1700000	-10646.611240998509	-9846.736473911977	-799.8747670865331	-9846.736473911977	3282.826377074538	2.4651195999725255	4.092690688777001E-5	0.42060023735966023	3.7677837233833564E-5	3.7577271950286254E-10	0.46441343787366157	-753.1188073322779	8318.70600487522	14021.495365564197	6301.98122762149	1834.7104831560398	1847.738122055313	23	7	17	5	29	0.1886009186942231	0.2919000357443818	0.30014298596808386	0.21935605959331017	
1710000	-10684.333674140442	-9846.37505442092	-837.9586197195221	-9846.37505442092	3796.9129420538843	2.4651195999725255	3.0092021457490586E-5	0.4986591895425151	2.9641495706591934E-5	2.2736528324124416E-10	0.5081593598798981	-789.2092197641582	9118.643838270222	14707.53976584271	12543.106943070481	2126.2331155897227	3064.8799835519017	3	17	25	3	33	0.1886009186942231	0.2919000357443818	0.3245342712042723	0.19496477435712173	
1720000	-10651.062008864523	-9849.64318427986	-801.4188245846635	-9849.64318427986	2868.2629862434815	2.6279335383974343	4.4121719973432205E-5	0.3673835596501686	4.073331482526066E-5	2.84463354023629E-10	0.3805494403586184	-756.6873920495146	2996.283140944989	5571.2462927130455	7943.579215313692	1738.5271077516434	1447.473086030823	3	7	38	2	31	0.1886009186942231	0.30034673038041054	0.31608757656824354	0.19496477435712173	
1730000	-10666.649037483223	-9845.955124316564	-820.6939131666581	-9845.955124316564	4015.197974644987	2.7297503776517975	3.5884921894386734E-5	0.4287841336297083	3.17920138126192E-5	2.8289952581218763E-10	0.4732526071234768	-772.3214259496865	8550.5030872037	5603.795374675477	12045.56274461144	7455.09703463492	2303.9769852472555	3	6	31	10	31	0.19636092562480745	0.30034673038041054	0.3100741627037677	0.19321818129101317	
1740000	-10751.897783599314	-9845.651187815882	-906.2465957834327	-9845.651187815882	12129.949154773072	2.7297503776517975	1.4410829214812082E-5	0.45290817443117526	1.2080795101358525E-5	6.037613389658737E-11	0.534281147584486	-853.0531268897643	23673.33809780248	40268.2322438671	33461.135098915176	7769.252878827819	4891.059346814532	2	19	17	14	29	0.1884212481193702	0.3082864078858478	0.3100741627037677	0.19321818129101317	
1750000	-10867.504451728217	-9865.075196016676	-1002.4292557115413	-9865.075196016676	27407.032326268643	2.407938143989864	4.40602744017359E-6	0.4212268608855693	3.984652487968539E-6	4.339528748419835E-12	0.46514434265308646	-943.8169247008432	40969.16143351558	121257.23234718059	71812.23836281103	39337.55006635393	14355.318047679237	3	31	7	6	34	0.19969471565630367	0.3082864078858478	0.29758415581003517	0.1944347206478122	
1760000	-10848.654038036357	-9837.946813864595	-1010.7072241717607	-9837.946813864595	20489.845646549384	2.46257454262488	4.0501282640894564E-6	0.48877105972969515	4.121193695342704E-6	4.690048649709344E-12	0.5244859234366696	-951.2085098839422	48733.7248319131	115314.58252286921	118681.60776728211	28549.21593848072	27698.158574117053	10	12	16	32	11	0.19969471565630367	0.3082864078858478	0.29758415581003517	0.1944347206478122	
1770000	-10816.532870908195	-9837.32369287775	-979.2091780304453	-9837.32369287775	11563.109230250242	2.4866268263159887	5.782296875226597E-6	0.5587084464380225	5.889068608533885E-6	1.1422390150606034E-11	0.5881487260783389	-921.0069426487281	53987.208979765484	132003.85065930983	68615.46407537958	17236.180921092124	9520.853742823132	17	19	5	15	25	0.19969471565630367	0.3053867946690473	0.3007136858532165	0.1942048038214314	
1780000	-10829.306323172816	-9839.868060507688	-989.4382626651284	-9839.868060507688	20212.999782984985	2.748840716061136	4.801997483882613E-6	0.5015413596597161	4.743317406157059E-6	6.253512424269271E-12	0.5298984077166081	-930.7823090480392	30580.862962950254	85374.65474429366	131660.0658676017	23961.448816147924	9567.847394334214	3	9	22	29	18	0.19969471565630367	0.3053867946690473	0.3007136858532165	0.1942048038214314	
1790000	-10844.376086016557	-9846.271212247144	-998.1048737694128	-9846.271212247144	23477.215515168704	2.8888987961792743	4.924629434436687E-6	0.4898086196061762	4.4839423502618425E-6	5.4814933142568175E-12	0.5128186799216155	-935.980539681889	49589.35349626041	135232.06809680053	231203.73238460766	93307.28101226411	17243.3364705538	11	7	11	11	41	0.18971030696936902	0.30693329233172983	0.2959483102657971	0.207408090433103	
1800000	-10785.583765615316	-9851.238200160087	-934.3455654552299	-9851.238200160087	13952.035984449856	2.832648994155155	7.87887815738447E-6	0.4528658902055413	8.235700499836136E-6	1.6773642897472243E-11	0.49603945501990954	-875.9524654199399	53161.55193896462	54056.22220268609	71896.54842392038	80009.14454300281	6959.237175940582	7	16	10	2	46	0.18971030696936902	0.30602487244570276	0.3054000774260446	0.19886474315888258	
1810000	-10800.74445497614	-9821.333212260472	-979.4112427156692	-9821.333212260472	25450.29123208343	2.7066881047624816	5.64631377709911E-6	0.5462031071743859	5.256410059819752E-6	9.506482458602622E-12	0.555266440042406	-920.6445034846805	21912.433175539576	53378.040714426694	102983.07685388504	68287.44166500978	13080.513483552555	1	1	15	22	42	0.18971030696936902	0.30602487244570276	0.3054000774260446	0.19886474315888258	
1820000	-10785.957842218715	-9836.846668357512	-949.1111738612041	-9836.846668357512	16729.19017053917	2.44111549316936	6.9621512693418195E-6	0.493874673250241	6.552644227295955E-6	1.2459879558175695E-11	0.4851790973836181	-893.1938480437153	34061.47407758566	20693.609986566633	65842.02993435941	7694.524771111022	11104.702158442064	19	3	16	1	42	0.19792711941420746	0.3139198367363312	0.2892883006905777	0.19886474315888258	
1830000	-10702.932228897984	-9837.803505332191	-865.1287235657936	-9837.803505332191	6893.42149735461	2.44111549316936	1.8029175990965517E-5	0.5612352426020722	1.6476793356224062E-5	1.0824875568436487E-10	0.5833693385050994	-808.6940739658278	15595.830508428868	91877.46855717784	22381.092239655703	4240.318149150022	4468.544908641541	24	6	7	36	8	0.19630460480101	0.315225818277953	0.28798231914895595	0.20048725777208004	
1840000	-10656.635343557175	-9849.817717248974	-806.8176263081998	-9849.817717248974	2564.639359471576	2.6134565445573528	4.204246079535432E-5	0.6084236521372907	3.735619591926055E-5	5.831639515969216E-10	0.6222294942646599	-756.4834672398068	8668.970542167881	30707.079797610182	7081.71071793449	3073.920503794489	1806.8143047396225	24	9	5	7	36	0.19630460480101	0.31261352427110084	0.2905946131558081	0.20048725777208004	
1850000	-10565.574151421299	-9839.786183300848	-725.7879681204496	-9839.786183300848	1115.838175744036	2.500802665476978	1.1156607566311794E-4	0.639277721079946	9.851117918824667E-5	3.6360096288931248E-9	0.5753936053379042	-682.5031145853272	4774.869192371567	6899.384955379729	1907.5487867253148	662.5223533945355	760.2859711320127	26	11	16	10	18	0.19630460480101	0.3181611061209885	0.2905946131558081	0.19493967592219236	
1860000	-10590.610829039299	-9838.34367163343	-752.2671574058672	-9838.34367163343	1694.740145117893	2.5746776247472067	8.013823556814654E-5	0.7884166168704045	6.98662080276414E-5	4.027656506582074E-9	0.8150462636339695	-710.5879740777092	6086.096818536282	1687.977266325545	892.3282470882781	1026.827992700957	393.4878723196058	37	14	21	5	4	0.18727391392764223	0.3181611061209885	0.2937416993514426	0.2008232805999256	
1870000	-10594.161795562666	-9835.013769513722	-759.1480260489448	-9835.013769513722	2312.2864572713133	2.7142168673919387	8.870867767020068E-5	0.9410970281201924	6.135737047817197E-5	7.633951755905235E-9	1.1500062195394365	-716.0580489206191	4192.307530651747	1129.8508878622765	779.4473885830212	1631.934099147774	1604.8814474415178	43	4	20	4	10	0.19091421257031016	0.2849587128838411	0.3145841967068393	0.20954287783900838	
1880000	-10584.329589850067	-9823.960356015947	-760.3692338341199	-9823.960356015947	1894.2918313055989	2.6998439568520145	7.702661152044347E-5	0.7398806044688868	6.494026921271225E-5	3.645388135794267E-9	0.8358370093053167	-719.1364145396263	4783.229433968067	2247.454174996433	623.572702233517	645.9510913987148	799.3934784414007	42	13	14	5	7	0.18340569928509187	0.3137472894228371	0.2933041334530616	0.20954287783900838	
1890000	-10571.700691825205	-9849.126775181114	-722.5739166440903	-9849.126775181114	1214.7750301335777	2.4617372249543563	1.1839135876374418E-4	0.7143323009316683	1.0325396712035099E-4	7.871145938043026E-9	0.7844161781732634	-681.2888691303043	4158.773909255256	4584.512162062163	877.1742993058765	427.7798797261154	471.2628523958469	30	10	14	2	25	0.18347054893891881	0.31930316159067423	0.2933041334530616	0.2039221560173443	
1900000	-10656.401732878932	-9841.993583898193	-814.4081489807401	-9841.993583898193	2490.922844354184	2.2933098469274262	3.5803347303995624E-5	0.753087755445754	3.6478125457464626E-5	7.839526357765356E-10	0.7746409224377914	-767.2525225925045	11829.08448010815	10827.859070779088	3877.244328767169	2266.934829787585	1656.1948371149588	31	6	13	2	29	0.195656007743172	0.3202336874116153	0.2933041334530616	0.19080617139215006	
1910000	-10627.376407226693	-9832.779621077032	-794.5967861496603	-9832.779621077032	1964.0883927422979	2.2933098469274262	4.775070885348954E-5	0.7202688041536964	4.703039636343177E-5	1.24878741268099E-9	0.756127257514955	-747.731008844675	9548.712094644243	9408.69238277306	4411.133249300957	1727.5002466758071	2195.747289804064	28	7	2	41	3	0.19938560603730396	0.2839258145805283	0.31272778888703445	0.20396079049513224	
1920000	-10605.329568353369	-9849.555453870438	-755.7741144829315	-9849.555453870438	1061.8507320515555	2.730651039355229	8.341067803722428E-5	0.5735077620718099	7.628310238029223E-5	2.3525322583202014E-9	0.624546954145757	-711.2040759089134	4605.784526612045	2665.902544947783	4750.665917068222	2683.811913004173	1137.4150464143759	1	6	26	8	40	0.18426785684274785	0.2990435637750844	0.31272778888703445	0.20396079049513224	
1930000	-10601.780640451787	-9829.405743482846	-772.3748969689402	-9829.405743482846	1495.5118856403458	2.510141664426511	6.31094487137649E-5	0.671011722506997	5.870002166410981E-5	2.016649048486896E-9	0.7514479308058338	-723.4858392877483	7120.742631470565	4577.222333357368	13001.204476508883	6516.856807515089	865.6697822942479	12	22	3	7	37	0.1905821316642761	0.29040151586132606	0.3150555619792645	0.20396079049513224	
1940000	-10624.967368919035	-9859.726496187794	-765.2408727312412	-9859.726496187794	1581.865619667576	2.510141664426511	6.202434173300806E-5	0.48674694504089294	5.957087122155105E-5	9.811551490259792E-10	0.5097666151727726	-719.263513296599	2323.073487574494	8653.20505173912	7127.5798271724025	2129.7981881870073	663.1045857907816	2	12	26	7	34	0.20274930730902335	0.29040151586132606	0.30288838633451726	0.20396079049513224	
1950000	-10576.765671798037	-9842.457049788442	-734.3086220095956	-9842.457049788442	816.1607215760654	2.665476427437032	9.72192885034164E-5	0.4747592277988649	9.041484158603268E-5	2.2738287571507103E-9	0.5071467932855287	-689.8955351117148	8640.281681052831	3692.6967072899597	5817.001848542641	840.0142994219681	663.7634252124536	9	14	20	4	34	0.20274930730902335	0.29040151586132606	0.30288838633451726	0.20396079049513224	
1960000	-10605.988314044314	-9849.540847385426	-756.4474666588891	-9849.540847385426	1612.2629589786393	2.665476427437032	6.237615145091844E-5	0.48396450300248817	5.732122742482294E-5	1.0257734300749041E-9	0.5373447986478548	-712.3729614069256	7173.466709187506	7432.72410880249	1155.943766944156	618.5134555223415	1505.1554833269813	17	24	10	16	14	0.1993745466587407	0.29040151586132606	0.30288838633451726	0.2073355511454149	
1970000	-10625.488092902895	-9841.232393580069	-784.255699322826	-9841.232393580069	1627.6520970106174	2.7090350791008793	5.1118429104945906E-5	0.5577765208051023	4.9512612285075766E-5	1.0928243916605292E-9	0.6135220764157147	-739.2635474949626	5014.965683565883	7690.548753100725	5154.064245365023	813.7687692700677	1101.9867382458658	11	28	9	16	17	0.1994129472860959	0.31360807192051965	0.2894433058001175	0.19753567499326588	
1980000	-10703.863307808593	-9844.501324877905	-859.3619829306888	-9844.501324877905	4381.450069819765	2.4240769767379424	2.2347396183602348E-5	0.48362517107471104	1.997249129272312E-5	1.1947076072672142E-10	0.5089523523653506	-810.1018328953626	8100.508264162357	11727.537003135418	19502.629727593616	3420.069489857219	3136.2182354790743	3	5	37	13	23	0.18649517175435415	0.3001466285139084	0.31582252473847056	0.19753567499326588	
1990000	-10733.815918246544	-9863.212586199783	-870.6033320467609	-9863.212586199783	5911.797315966965	2.4240769767379424	1.8144529290166283E-5	0.42754379287187466	1.66461191364844E-5	6.358578425171435E-11	0.43250421877411077	-820.6967130168817	16142.76006589697	30808.694449491173	11650.783514268865	3990.283700089793	1755.8023616444564	20	14	12	31	4	0.18649517175435415	0.30590604970814533	0.3100631035442336	0.19753567499326588	
2000000	-10700.672920148689	-9862.831702285417	-837.8412178632719	-9862.831702285417	4379.936898446312	2.3939011403756987	2.5910425533162348E-5	0.39516549351131997	2.483980771892599E-5	1.206990710083024E-10	0.42743749721398405	-790.6803442915522	6736.975362819422	17593.820549086875	1942.5284722650256	1304.0959690604775	2973.9486635179483	9	34	11	7	20	0.19676517860075107	0.29563604286174844	0.3100631035442336	0.19753567499326588	
2010000	-10596.440289596098	-9839.686642690025	-756.7536469060718	-9839.686642690025	1612.882742179236	2.555963779586496	7.321446280642473E-5	0.472060038962553	6.689179508154645E-5	1.506212036371357E-9	0.5195201166525639	-716.1881024623052	2459.7461295636353	3853.409849591356	1814.3366163261317	467.19341037667846	498.59811566523933	10	33	34	2	2	0.19676517860075107	0.31137687822162635	0.3100631035442336	0.18179483963338797	
2020000	-10655.89116814781	-9851.833010605196	-804.0581575426132	-9851.833010605196	2964.0744032406533	2.541445121275818	4.3900475951275336E-5	0.4071106910283767	4.144600620421634E-5	3.426051191227442E-10	0.4317747984752767	-758.5687932410597	10408.565946165156	9288.66641914857	5100.267438615234	1928.1194347846213	952.5016095444861	4	33	5	36	3	0.18472417266757712	0.31137687822162635	0.3100631035442336	0.19383584556656192	
2030000	-10667.278596673796	-9840.249891016252	-827.0287056575432	-9840.249891016252	2821.264236173006	2.541445121275818	3.523787468449032E-5	0.49284306952454837	3.385027242773616E-5	3.722095045247573E-10	0.5369983857883922	-778.8829880052394	6926.504984496088	10906.246739010405	11113.373612461588	4540.69121662999	3059.9594477266096	2	17	20	23	19	0.18472417266757712	0.31137687822162635	0.30517921440016477	0.19871973471063079	
2040000	-10713.488804681298	-9846.73890204851	-866.7499026327871	-9846.73890204851	8687.762690872454	2.788353347605595	1.9148623455741935E-5	0.5501811892742947	1.7988422053957773E-5	1.5107522011891087E-10	0.5929460871136398	-815.3069250140574	19706.985159101525	15503.774683068741	23276.06980041842	4096.803862137212	4660.441595527746	4	12	20	4	41	0.19453935026204344	0.31551337823046405	0.29122753679686075	0.19871973471063079	
2050000	-10640.641555463633	-9846.460627281826	-794.1809281818079	-9846.460627281826	2478.305122026994	2.9330665121329496	4.8585180720976835E-5	0.46179739716735374	4.550580983816908E-5	6.38716339979497E-10	0.5224467566749168	-746.0400274236115	3367.7096294843027	6987.445451750485	10827.191518733676	10191.420789604865	1816.0936356599545	6	20	7	7	41	0.1965156524967693	0.2995690536665758	0.3085777151563703	0.1953375786802836	
2060000	-10664.413566305942	-9843.780709025497	-820.6328572804449	-9843.780709025497	2564.898942590088	2.9330665121329496	3.388142403392847E-5	0.4063305246585737	3.4845127366038075E-5	2.6327390585990024E-10	0.4721768713003157	-770.3142737934443	11228.74747883067	28015.12897373082	20709.90180261041	1166.6846065963941	1816.3632850166568	12	2	25	6	36	0.1965156524967693	0.2995690536665758	0.3085777151563703	0.1953375786802836	
2070000	-10697.848375579439	-9851.584644043569	-846.2637315358705	-9851.584644043569	2962.748866964256	2.352035148307238	2.4600640494112925E-5	0.5176971945583735	2.407428055942354E-5	1.6705607236782566E-10	0.5413838101055501	-797.6343435339032	10404.611808934367	11421.040494586747	16385.441407344217	3484.0602129084177	1449.0415971055993	10	21	7	30	13	0.1965156524967693	0.2995690536665758	0.3085777151563703	0.1953375786802836	
2080000	-10745.054377044024	-9841.267072043574	-903.7873050004482	-9841.267072043574	6755.599382625204	2.6511452412181935	1.3093341163602351E-5	0.4386401352573426	1.2937739779249845E-5	3.9936947705974615E-11	0.47725396855622126	-851.3346657468237	30790.19256261044	50885.34232563698	15252.35757754307	6248.431164516808	3847.176543627919	21	19	7	14	20	0.19654548365092472	0.29320718441536314	0.3085777151563703	0.20166961677734085	
2090000	-10734.906217870868	-9846.60127772789	-888.3049401429785	-9846.60127772789	5288.708118872058	2.6511452412181935	1.3967895281697388E-5	0.45896086568484235	1.522982430897899E-5	5.5908628046734994E-11	0.4739879416465228	-834.8571645092945	28886.92824620883	23919.56540632995	40479.23201532896	3171.3383525853296	5977.208821676862	4	20	20	16	21	0.1797310564247575	0.3195791324406572	0.3085777151563703	0.192112095978214	
2100000	-10681.356927602286	-9843.201125619575	-838.1558019827123	-9843.201125619575	2726.3657953563966	2.640111146655669	2.3547143802442793E-5	0.5812502127409528	2.8390870967807165E-5	3.061307391552015E-10	0.6422750144246907	-785.491262822893	31436.425485464068	22934.319739577208	16626.254619128245	15200.99320001814	1551.6868231896278	1	3	32	8	37	0.17659488744581348	0.3195791324406572	0.3117138841353143	0.192112095978214	
2110000	-10732.774547170406	-9843.09859100518	-889.6759561652253	-9843.09859100518	4120.501550484213	2.640111146655669	1.4084084336159666E-5	0.40994083738876314	1.585733970331472E-5	4.880447574825277E-11	0.47096002343324134	-838.3558605623377	35291.771063445056	5003.55680835954	12528.961870115621	10465.956146701586	2113.0841399334918	33	5	1	18	24	0.1883306458513227	0.3196302476626851	0.29960162487866693	0.19243748160732427	
2120000	-10817.370186510885	-9828.865252795316	-988.5049337155688	-9828.865252795316	12255.545822999487	2.640111146655669	4.438554170946769E-6	0.4867884540670956	5.286934764135149E-6	6.93888149855936E-12	0.5356965303961584	-934.3933365319149	55278.18416358137	48350.858767494705	23798.424629795798	13706.887936155468	2388.0173916754757	19	27	8	25	2	0.17964498189853828	0.3196302476626851	0.29960162487866693	0.20112314556010868	
2130000	-10810.566375231969	-9838.898008339984	-971.668366891985	-9838.898008339984	10082.585009973229	2.467598256378513	4.0775721993258224E-6	0.5010248150149319	4.71399673605304E-6	5.481118452100262E-12	0.5502549593748473	-919.3885046137163	92861.93549050734	20266.628325108613	10339.832685200941	7984.981869698467	39.37707195838892	45	6	2	25	3	0.17964498189853828	0.3196302476626851	0.29960162487866693	0.20112314556010868	
2140000	-10788.543622346877	-9843.410297943143	-945.1333244037336	-9843.410297943143	7211.715693535551	2.7168031295659083	6.921845745870338E-6	0.4454131148058915	7.417319760791137E-6	1.0758530897263924E-11	0.47656622774082535	-891.8335706576586	63825.65027923793	73092.92024249084	16055.766752441126	6948.368337049472	4.254281857977274	23	17	6	32	3	0.17964498189853828	0.32193314689250235	0.29960162487866693	0.19882024633029144	
2150000	-10732.968677519439	-9830.207922697593	-902.760754821845	-9830.207922697593	4472.308653164113	2.649370552843867	1.04987331345742E-5	0.5488103062647733	1.1850969745493618E-5	3.917014355401493E-11	0.5967394339764122	-851.0156028850896	50744.632866861066	46387.39320492347	14814.765622661682	3825.209212614446	2.8188748923011455	27	8	19	24	3	0.18709083548034847	0.29868451431688464	0.3029597400021647	0.21126491020060129	
2160000	-10675.764219433004	-9846.350664223906	-829.4135552090979	-9846.350664223906	1912.7742181192302	2.7745671433342607	2.4105269659348772E-5	0.5621155899796757	2.661945294902193E-5	2.1938530486901877E-10	0.5922746086980727	-781.0660064906112	12651.206271902793	19709.457959637737	8266.919357615077	3274.6855825028647	7.1905618338093	18	16	5	39	3	0.1941958418537018	0.29413670784441637	0.30468231125217143	0.20698513904970944	
2170000	-10746.578018139071	-9849.16251052962	-897.4155076094506	-9849.16251052962	3997.1878339210107	2.5873855389613194	1.2147818216362566E-5	0.4431086280962467	1.3010531263917552E-5	2.9370306812160105E-11	0.4523034707247462	-845.290974675466	39579.68346083662	78501.98098466368	7272.801969833366	4717.424175374992	86.08321013056992	9	19	21	29	3	0.1941958418537018	0.29413670784441637	0.3121459721974905	0.1995214781043904	
2180000	-10695.741778316305	-9833.256387182804	-862.4853911335013	-9833.256387182804	3715.0589070161946	2.5873855389613194	1.8022462733424384E-5	0.4276543008505505	1.9962359192607515E-5	7.670220764274887E-11	0.462044778007079	-812.7847077595445	17187.061232037064	29483.74099039994	5433.194955060158	5665.767243916121	1072.9675979521924	20	10	22	26	3	0.1941958418537018	0.29413670784441637	0.3121459721974905	0.1995214781043904	
2190000	-10723.550628615418	-9823.066689101179	-900.4839395142393	-9823.066689101179	4762.48538934145	2.5873855389613194	1.0363542095903638E-5	0.6576392603258733	1.2105105914680555E-5	6.347290412528526E-11	0.6927333067118796	-847.3770743355693	27878.651061829547	70899.2794889318	9293.287490145203	5750.672925159007	277.63120309883044	12	18	28	20	3	0.18213020986424072	0.3057458096596361	0.31260250237173187	0.1995214781043904	
2200000	-10758.497328313331	-9826.720400976907	-931.7769273364244	-9826.720400976907	9027.175529474476	2.5873855389613194	7.520602345192978E-6	0.674733175181976	7.68704634909188E-6	3.8413347917366544E-11	0.7687816923559254	-876.5087184241415	33658.50113118647	103493.1674575734	11077.148384774775	7805.289662195156	2524.76410723907	14	14	27	24	2	0.19371079479789968	0.2891801224104412	0.3171700842903636	0.19993899850129462	
2210000	-10757.425650056273	-9839.54852243178	-917.8771276244936	-9839.54852243178	6717.503915889054	2.5873855389613194	8.32515376133612E-6	0.5951168503860893	8.896455060611586E-6	3.520649916550059E-11	0.676666106463718	-863.568588541042	39414.78961777859	92570.94430941856	9471.727033224372	8625.753268812776	63.03088595368738	20	9	46	4	2	0.201167001054888	0.28086468373532275	0.3180293167084937	0.19993899850129462	
2220000	-10711.567247870074	-9834.21455025217	-877.3526976179041	-9834.21455025217	3993.719152022006	2.5873855389613194	1.5548913125011518E-5	0.6812314061487376	1.5775506877838822E-5	1.3955331387274585E-10	0.7647905031994087	-829.7308858963595	41932.87419615203	28142.633861751994	5695.378671145157	357.88698273987774	77.2808916950789	32	1	45	2	1	0.18631059960251478	0.28086468373532275	0.33467424525359113	0.1981504714085704	
2230000	-10715.75108906424	-9826.699984193787	-889.0511048704535	-9826.699984193787	4143.659677460721	2.7219553879947473	1.6016594153214686E-5	0.6558183571991306	1.3747659646370607E-5	1.609328028418052E-10	0.8497115625482414	-840.0063443815932	59116.657836416656	57278.1294125491	5962.8479962904985	303.1490703912804	63.08402978981528	30	7	41	1	2	0.20851758897813444	0.2838728148079284	0.3094591248053658	0.1981504714085704	
2240000	-10757.082118295106	-9845.022321296216	-912.0597969988901	-9845.022321296216	5939.512364283942	2.451228579343371	1.0659719648906055E-5	0.5683992883472702	1.057188200471849E-5	3.9129515172239634E-11	0.6108936999891723	-862.6495876468491	27542.33307881325	41453.75526186368	6900.607411191646	1834.1064873605048	111.73233615886436	2	36	40	1	2	0.19300549598021072	0.29938490780585214	0.3094591248053658	0.1981504714085704	
2250000	-10768.241214495469	-9846.060022237001	-922.1811922584677	-9846.060022237001	7231.882491573535	2.593201299897043	9.52604404993488E-6	0.49967029508107574	9.88438781638647E-6	3.7266144889301807E-11	0.6034722953868934	-868.9473663436288	25368.535259954915	57934.21284240138	11678.178616618032	8925.72136542536	4277.2985653134465	7	25	25	15	9	0.19300549598021072	0.29938490780585214	0.3094591248053658	0.1981504714085704	
2260000	-10706.53708445085	-9838.844318059108	-867.6927663917437	-9838.844318059108	5076.517827198816	2.3924074476801955	1.79196021972981E-5	0.5941510022305848	1.5815786102159773E-5	1.1107864834811534E-10	0.6389504617906411	-812.1797266839698	17850.992992087693	100181.56653738575	4967.813043422341	3801.9558594934706	4537.056957899848	24	5	6	2	44	0.19300549598021072	0.29938490780585214	0.3004607458527349	0.20714885036120126	
2270000	-10662.527745252886	-9865.681380895618	-796.8463643572691	-9865.681380895618	2330.263140857793	2.7941477491097246	4.609405056504198E-5	0.5834924450435515	3.939667366902872E-5	6.843599098343781E-10	0.616073970574064	-749.2089060377747	11994.676543509893	18761.624646030337	3785.8873628452247	1872.4203015155128	1536.4729651051134	11	20	2	19	29	0.17967844597715624	0.29581695192732177	0.3121726177584056	0.21233198433711545	
2280000	-10658.855866001288	-9843.506671593246	-815.3491944080422	-9843.506671593246	2053.8074747382498	2.706615692995348	3.560201453148032E-5	0.5509333170298063	3.309113875439104E-5	3.4594433719170315E-10	0.5613077640177961	-766.5890793260776	16865.627047185026	18390.87205321571	2807.875641486165	1977.6646648097105	3920.8790387157687	23	14	4	35	5	0.17967844597715624	0.3152962367981892	0.3121726177584056	0.19285269946624803	
2290000	-10707.227307496167	-9846.564822871522	-860.6624846246452	-9846.564822871522	5993.035574306989	2.637294079211123	2.2723951940566124E-5	0.4904179296060906	1.9025073732603283E-5	1.1889534167211068E-10	0.5081927491486916	-812.4965453556289	22665.531032808976	6615.841468185747	1715.038447722798	2347.9167715095127	5649.150562255613	40	11	3	8	19	0.17967844597715624	0.3152962367981892	0.3145644460672776	0.19046087115737603	
2300000	-10709.877994882516	-9855.696203207772	-854.1817916747441	-9855.696203207772	3914.8080177334614	2.444448432657086	2.1661418642746986E-5	0.5794335505219317	2.143848519631684E-5	1.6554208780119913E-10	0.5813626755455504	-803.5717783431585	23207.441801733716	29741.502643790296	4699.496400697555	1950.7656149108498	4497.0478324910555	15	18	10	29	9	0.18227971812750735	0.3152962367981892	0.3145644460672776	0.18785959900702492	
2310000	-10628.589135038092	-9822.16699986233	-806.4221351757633	-9822.16699986233	3152.2651900421583	2.8109949331422563	2.838368709550094E-5	0.6409805206434527	2.9506220527603853E-5	4.3858511243821785E-10	0.697093299791724	-759.961498073101	15024.940144634922	7272.180597390413	332.51130299434027	455.030480532927	1888.5652035999212	34	8	1	15	23	0.18227971812750735	0.30887127497509614	0.31407683107674733	0.19477217582064826	
2320000	-10608.039421837684	-9855.54546438095	-752.4939574567343	-9855.54546438095	1570.5512560613715	2.8109949331422563	5.69847802504785E-5	0.5401306447923759	5.91684372335973E-5	1.5826993659233876E-9	0.6145863553477331	-708.2524310533257	7183.281191150036	9115.627850745735	654.7261943936476	690.2823870818031	1334.2808621821832	27	13	16	17	8	0.19803546515242504	0.2891960617457384	0.3130673345506058	0.19970113855122984	
2330000	-10607.909721245502	-9844.627953561238	-763.281767684264	-9844.627953561238	2285.845691394753	2.412309100520009	4.301242975728929E-5	0.4896692357905848	4.305791370906845E-5	6.735029271928561E-10	0.560560116907032	-718.0618631221954	5438.24127061753	10928.139706938167	392.8048796836423	332.9513832608332	1449.9017339833474	12	29	18	5	17	0.19427259347988804	0.2891960617457384	0.31683020622314284	0.19970113855122984	
2340000	-10600.242225894975	-9839.913887250026	-760.3283386449489	-9839.913887250026	2852.6280973819385	2.412309100520009	4.957033371517155E-5	0.5761884640161962	4.6353292995806716E-5	1.045418826455561E-9	0.6307744562144383	-714.3965904804866	2801.4494510556383	10874.606376327898	930.3622054022999	1827.0941167951162	902.1561949274125	4	34	20	7	16	0.20435140068168478	0.2891960617457384	0.31683020622314284	0.1896223313494331	
2350000	-10627.299048929526	-9842.472086833575	-784.8269620959509	-9842.472086833575	3160.0546822112706	2.557966797939768	4.289258441869247E-5	0.5178694458016562	3.991578490740338E-5	5.900702208009039E-10	0.5617332755146403	-737.8149298497974	12301.033304506602	9567.116579935593	6576.033266489859	763.9674134818661	1647.0318251653296	2	37	1	26	15	0.18501062443650151	0.32145407237651563	0.3039129718375489	0.1896223313494331	
2360000	-10696.227533945445	-9854.888340284178	-841.3391936612655	-9854.888340284178	3518.350532912457	2.695596504189509	2.371125570933096E-5	0.40710523385442693	2.471549456565927E-5	1.163385491746228E-10	0.4425544976461858	-792.9362304074052	18928.995828125877	12340.30979302422	12134.86664956038	1174.8080763881485	1863.3037900321342	33	1	12	16	19	0.1858271725277568	0.31059764882495833	0.31960643697647423	0.18396874167080973	
2370000	-10677.308238741123	-9846.501640608012	-830.8065981331106	-9846.501640608012	2709.999558961642	2.573535037153098	3.191178030327079E-5	0.4735832628697538	3.070873540518432E-5	1.924787516192439E-10	0.4650613206598106	-783.6031718451395	14061.981663706123	14213.88640980196	2364.574402333239	3554.1952171244875	787.5699947029683	1	50	24	3	3	0.19934927935386854	0.3026198796806399	0.29153344825655586	0.20649739270893477	
2380000	-10690.801716508617	-9852.883343558922	-837.9183729496939	-9852.883343558922	2395.4138982129966	2.5986123562415537	2.9591220466746206E-5	0.5477081163509435	2.8751789471084243E-5	3.1467634314894024E-10	0.6059334574662315	-790.5999026973552	15507.020525227066	8856.695599733599	1688.2533305012066	3510.89022831119	1866.652637031128	16	33	14	7	11	0.19934927935386854	0.297929439975639	0.30043769970131584	0.20228358096917573	
2390000	-10713.097583068216	-9845.74712404597	-867.3504590222454	-9845.74712404597	4994.531878633934	2.608691231171319	1.8878424766081874E-5	0.4817331154852416	1.847963688015637E-5	1.1361306925181588E-10	0.5507514324415685	-816.5646331287487	35545.37708397996	9987.387780756988	17759.825951800016	3383.7399225135355	2447.1355079212576	4	10	29	15	23	0.18701057167450397	0.30808357032214584	0.30262227703417355	0.20228358096917573	
2400000	-10738.987299877623	-9854.159208189816	-884.8280916878066	-9854.159208189816	4691.5813682155085	2.5207124288428675	1.6986777566013916E-5	0.4458082122729823	1.6425294968512305E-5	6.64224637595394E-11	0.4769651008374464	-834.3733142209485	25101.903057448882	25657.704179970766	6163.896856909997	2917.3352268334706	5915.607622822752	24	15	6	12	24	0.18701057167450397	0.30808357032214584	0.30262227703417355	0.20228358096917573	
2410000	-10622.252253651817	-9848.487595043849	-773.7646586079686	-9848.487595043849	1008.6269409593647	2.6636225311671087	5.9138930833879704E-5	0.4739543164596011	6.053935100753108E-5	9.180518499235923E-10	0.5310844405165228	-728.0397542246989	7200.458943151682	8717.307614116744	9738.002326872725	1052.2046895601386	612.3697824791213	28	3	12	36	2	0.19819075437342593	0.30808357032214584	0.29712638267333824	0.19659929263108908	
2420000	-10609.918877094915	-9827.284746925738	-782.6341301691771	-9827.284746925738	1271.2876013604453	2.4894794119246337	5.193767646657222E-5	0.5456545057030512	5.213453775027693E-5	8.36210267251088E-10	0.5726467838311481	-740.3678472490886	6691.660022191375	1897.5013083909423	1399.4083637284712	1112.8232319938772	1236.2037915210901	40	25	7	8	1	0.19819075437342593	0.30808357032214584	0.29712638267333824	0.19659929263108908	
2430000	-10674.773672050833	-9848.536652688594	-826.2370193622393	-9848.536652688594	2160.7254332026446	2.407774010604179	3.225205890595225E-5	0.587394595532756	3.045090837825051E-5	3.3623866727427433E-10	0.6012582652537741	-779.8681633566204	14112.075461456887	6240.167782768244	985.2889757863445	2795.430625164902	635.539439353465	38	6	9	24	4	0.19819075437342593	0.29799597524018356	0.3072139777553005	0.19659929263108908	
2440000	-10691.924146442601	-9839.659959402888	-852.2641870397127	-9839.659959402888	2609.4148548256935	2.6508597997002643	2.319123432903247E-5	0.5344564743784507	2.241570839205091E-5	1.352373088707681E-10	0.5346315508030619	-804.5884567675517	24592.710343805593	18498.737095687644	3218.065161364262	2575.050749674002	94.06626719770155	39	2	8	29	3	0.19819075437342593	0.3029778007000197	0.3022321522954644	0.19659929263108908	
2450000	-10712.683993564144	-9857.638075715386	-855.0459178487577	-9857.638075715386	3017.921449192504	2.6047742684468327	2.361629494895606E-5	0.6279461674925243	2.1402309243196618E-5	1.6633640729118142E-10	0.5985293514289662	-805.6243135432028	11992.245478856079	15915.859532904293	15150.400221501955	2619.2852762152093	2031.0190421579846	2	25	14	12	28	0.18900328419964674	0.3029778007000197	0.3022321522954644	0.20578676280486827	
2460000	-10706.392298758674	-9849.134595283063	-857.2577034756113	-9849.134595283063	3542.4001110240647	2.4638897417183485	2.035877243471008E-5	0.4522108683589327	2.0024987576053907E-5	7.7102291656393E-11	0.43279401749352203	-807.253964356551	28002.860154035792	21342.176989369313	1036.4215935269544	3059.257216614645	3820.9836029226085	2	41	5	20	13	0.18900328419964674	0.30485054570151954	0.30035940729396454	0.20578676280486827	
2470000	-10651.28488678339	-9828.90174642294	-822.3831403604512	-9828.90174642294	1936.2531681643193	2.3509897399474062	3.197635601507351E-5	0.6301936565097865	3.0315409213274774E-5	3.916989837899428E-10	0.6240058946090217	-776.2604140701557	3596.2306733611226	4662.321885682502	12102.842375549571	2011.3817144448424	168.99005941438952	6	3	34	35	3	0.18431744167675781	0.3075295301989483	0.2976804227965358	0.2104726053277572	
2480000	-10677.682433243472	-9852.757969982697	-824.9244632607755	-9852.757969982697	1780.9215470618751	2.3624745867848134	3.56378959038326E-5	0.6174528497280807	3.422546385732684E-5	3.7312389292018937E-10	0.5771729765340734	-777.1957202505383	9810.15798933249	11041.257601370991	11449.084839863048	2163.7062058659267	1187.4798739670744	17	9	18	33	4	0.19039855663397084	0.29844677294025285	0.29969036466124865	0.2114643057645267	
2490000	-10658.453123871392	-9844.780332564887	-813.6727913065041	-9844.780332564887	1630.5666848495591	2.193469560844138	3.780729980301092E-5	0.553422950250117	3.659608348364804E-5	4.054979054754542E-10	0.5731032315094251	-767.0145983071085	3096.0040195538636	8881.191912869257	11955.947645488333	2068.479442858428	520.7066880203679	2	2	40	33	4	0.20269649411348442	0.29844677294025285	0.29969036466124865	0.19916636828501313	
2500000	-10673.049513714857	-9845.353199581828	-827.696314133028	-9845.353199581828	1835.36749455473	2.8057705661059327	3.083205991896249E-5	0.492930880099172	2.9911668701801975E-5	2.471392833289529E-10	0.5504208253617686	-779.6363826959428	14626.861162968145	11516.236211280417	13665.556852927783	2818.703076665761	91.68824310430577	4	3	33	38	3	0.18939383816348748	0.30020782439548394	0.3112319691560145	0.19916636828501313	
2510000	-10635.088446847363	-9849.956960464404	-785.1314863829585	-9849.956960464404	1044.6618054700386	2.449505152870512	5.362038901474981E-5	0.5150827379665662	5.298844315717816E-5	7.499126457112334E-10	0.5403588820981954	-739.4771271983935	19555.48795266084	7578.723411694882	4226.102394613609	1627.9054109503884	148.8103820374809	4	32	10	32	3	0.1975157993187086	0.28982831797974534	0.3124308360269781	0.200225046674567	
2520000	-10590.273372191245	-9845.979767086026	-744.2936051052191	-9845.979767086026	690.2018532344183	2.7556154027621416	8.274975882953041E-5	0.5528477094037547	8.799874786994981E-5	2.3830994625825665E-9	0.5976450325676644	-701.831672021182	3947.160340410241	6605.498347788087	2316.0603816095704	943.329981892577	35.05213159207166	25	13	9	31	3	0.18401851825549012	0.28982831797974534	0.32960953357004996	0.19654363019471355	
2530000	-10620.422758841072	-9852.247140491807	-768.1756183492652	-9852.247140491807	870.3001528240061	2.756727939487686	6.582312422014954E-5	0.5056937524756596	6.755458000243609E-5	1.0578064452907487E-9	0.506953328097524	-725.724002103858	2389.259132880414	5307.138084656676	2316.204165680011	1566.9767181690056	5.446925012858213	8	36	26	9	2	0.18643631445816458	0.2874105217770709	0.32960953357004996	0.19654363019471355	
2540000	-10666.07064970635	-9852.649579310168	-813.421070396182	-9852.649579310168	1634.5414606731783	2.856061316640364	3.442777148735204E-5	0.43095443410891515	3.750138636349664E-5	2.648408814806258E-10	0.4515318607282655	-764.8402055701525	7202.467514831061	14291.908716798343	15864.697896288495	2532.580609109018	2138.4600072447906	18	8	8	24	23	0.18643631445816458	0.28786091898850485	0.32960953357004996	0.19609323298327958	
2550000	-10664.64929977913	-9867.7879648744	-796.8613349047303	-9867.7879648744	1700.017337341789	2.856061316640364	4.544705019508669E-5	0.37140633329464046	4.7206987873634974E-5	3.199926024778813E-10	0.38936619340195344	-749.7671524313844	6748.475190921602	4907.299132455897	14377.418795833108	1269.908997852648	1369.841487209497	5	5	31	37	3	0.1893105043542773	0.2931760232576874	0.3155116327740268	0.20200183961400753	
2560000	-10732.135202523843	-9837.794350715581	-894.3408518082613	-9837.794350715581	4695.0751308216795	2.9119730652780085	1.577389846911147E-5	0.5073082383015916	1.5638159233649254E-5	6.499427170871934E-11	0.5198331668122638	-842.9627005890507	17940.59709836442	17099.169540095387	25217.875397192387	5848.263372063349	3717.8119194693827	1	1	41	29	9	0.1893105043542773	0.2931760232576874	0.31477578623904	0.20273768614899432	
2570000	-10735.411050739378	-9842.00330800637	-893.407742733009	-9842.00330800637	5753.17143865056	2.9973965289711835	1.570299370393796E-5	0.5078888634224622	1.467402272374896E-5	7.38332699580613E-11	0.5761936769732101	-841.1614717623754	7165.302903428668	14130.589647386318	39682.9819016396	5909.50670450692	4517.027687788058	3	4	32	19	23	0.18813792730077633	0.2949392018776321	0.302250315472751	0.21467255534883958	
2580000	-10709.101053506703	-9856.101395217	-852.9996582897038	-9856.101395217	3312.938664616522	2.9973965289711835	2.517640665488839E-5	0.5397761884561133	2.640117042325697E-5	1.8019236599012128E-10	0.5314480047096432	-801.353688587277	5659.709164572892	18020.515623285108	27419.368568711652	7870.3824123029035	2368.6236653904753	6	20	4	17	34	0.1859025686252514	0.31488314791346894	0.302250315472751	0.19696396798852772	
2590000	-10718.110100155787	-9835.507206911614	-882.6028932441734	-9835.507206911614	6885.548329107319	2.369829599108527	1.802034689410835E-5	0.5594921095089633	1.7406276454364106E-5	1.1856792070681883E-10	0.6118958479953412	-825.9989211382989	58645.36968072428	22429.28286811261	56763.14897570376	27992.61806146514	3286.654567335446	2	19	1	11	48	0.1859025686252514	0.31488314791346894	0.302250315472751	0.19696396798852772	
2600000	-10708.781605715936	-9857.31833407573	-851.4632716402067	-9857.31833407573	3557.6114965222773	2.369829599108527	1.963478465716366E-5	0.6172848135247105	2.165920247595224E-5	1.923850953404644E-10	0.6726860902167028	-800.3593763658979	16829.905948747928	18869.812470420282	22659.912139947122	5561.114843242093	2577.9756557924866	14	1	17	8	41	0.17751386937885533	0.31488314791346894	0.302250315472751	0.2053526672349238	
2610000	-10642.043546129122	-9836.801979166346	-805.2415669627761	-9836.801979166346	1821.3045369255053	2.615792639162731	3.63679782278315E-5	0.6751776883598856	4.202765357101864E-5	9.124373890185884E-10	0.7647422517730126	-754.6488146532238	9987.280975541098	19452.545481580713	10491.159759207316	8817.001597325285	2017.5558526686107	23	4	3	7	44	0.19855699839937094	0.29839112786452904	0.29769920650117526	0.2053526672349238	
2620000	-10676.00356034875	-9842.96847605867	-833.0350842900812	-9842.96847605867	2953.9575242933074	2.615792639162731	2.5370251004518832E-5	0.6772705250090665	2.74271610750732E-5	4.5887119084145363E-10	0.7832301233636147	-777.5981983022147	18314.102845877704	15853.677843368649	58708.62352310958	16893.61028775182	2644.1478940281404	9	16	6	5	45	0.19855699839937094	0.29839112786452904	0.3147468031271025	0.1883050706089966	
2630000	-10686.494529414927	-9846.859271101115	-839.6352583138131	-9846.859271101115	3024.4991203403724	2.936746413621078	2.3838388018536058E-5	0.4955790025772242	2.4908566976486427E-5	1.393645661147861E-10	0.5009441625134113	-787.1861280911883	11882.855646760501	11466.329741214135	16065.94502364877	31434.374575811784	2171.842850133192	6	4	3	22	46	0.19511307781608359	0.2904372799044916	0.29562705830817465	0.21882258397124926	
2640000	-10613.058958669664	-9832.599021354385	-780.4599373152801	-9832.599021354385	1138.8727380835037	2.5153604146051873	5.753596194507831E-5	0.5571630997844264	5.913465970459994E-5	9.541043167151492E-10	0.5435689168696345	-731.3038318787737	27746.37847792024	9993.393921785426	9403.723365022128	3978.8437606426032	1424.9443125889486	1	1	35	4	40	0.19511307781608359	0.3145794933268083	0.29915537549619686	0.19115205336091037	
2650000	-10738.80352051088	-9859.325617224695	-879.4779032861867	-9859.325617224695	4517.738541081889	2.8270051381383694	1.6820460907331932E-5	0.5937810717863508	1.7546011556844587E-5	1.163037373862515E-10	0.6294002625123656	-823.0698919993084	39033.69309643237	54139.785915430846	30181.42314239476	37308.91496830453	5091.945572197802	1	1	24	9	46	0.1940201249029195	0.31567244623997237	0.2832373233882025	0.2070701054689047	
2660000	-10716.245031046252	-9851.380828461128	-864.8642025851243	-9851.380828461128	4371.504183015871	2.8270051381383694	1.7905307462004104E-5	0.4851411752312032	1.9737039135524442E-5	9.491931630092735E-11	0.5154490693677967	-810.4948438960453	17672.146527691002	37238.64355306943	30773.0581025274	26602.651200032346	3613.0810752110533	11	3	2	18	47	0.1940201249029195	0.31567244623997237	0.2854619620806131	0.20484546677649415	
2670000	-10732.545205030548	-9823.813228121813	-908.7319769087361	-9823.813228121813	11287.008554045615	2.8270051381383694	1.0788069081725795E-5	0.4970390407887506	1.031270483780459E-5	3.2611071496809486E-11	0.518350550686995	-850.5645707223514	10484.24450065805	41364.57463781679	63762.443870266245	79517.33620920528	5669.739780480841	3	16	1	15	46	0.1940201249029195	0.3298457260405504	0.2854619620806131	0.19067218697591612	
2680000	-10815.790979559955	-9847.489826333469	-968.3011532264866	-9847.489826333469	19123.432764351095	2.8270051381383694	6.1024896032181085E-6	0.5311976669794808	5.715835006688383E-6	1.0725064776771435E-11	0.5379678624800494	-907.6784506473998	44639.02716754146	123633.79946134522	179709.67569402666	46098.81338839324	8179.886792683136	11	16	2	5	47	0.20602094172833493	0.29628754373462696	0.3070193275611211	0.19067218697591612	
2690000	-10764.73285048332	-9839.704487234902	-925.028363248419	-9839.704487234902	11850.279056593266	2.8270051381383694	8.970712250319806E-6	0.4324226354230554	8.572119244814849E-6	1.5606881369448037E-11	0.43826787736737416	-869.0606452779415	30865.74965751172	42795.82108213028	70769.46931412494	4379.864991503834	10239.981507535238	13	10	14	14	30	0.18724205920653628	0.29805781381783386	0.3070193275611211	0.20768079941450787	
2700000	-10870.08780086973	-9845.903206565075	-1024.1845943046535	-9845.903206565075	31389.449911163338	2.648482641153321	3.8125886610424723E-6	0.5129449743665463	3.4640374971267697E-6	3.4901779385099835E-12	0.5141169596171846	-964.638571233368	94542.23677650663	128099.69424224162	92048.64820694148	27225.04583350785	27222.552722714376	7	11	28	23	12	0.18742849633460776	0.29329248885802334	0.31159821539286015	0.20768079941450787	
2710000	-10820.552942956117	-9834.38739756551	-986.1655453906069	-9834.38739756551	16468.51184749036	2.5551855425824397	4.375618666499457E-6	0.5417134295850431	4.675589917036945E-6	5.276728534422307E-12	0.5267110322681327	-925.6915921821628	166541.27028200304	233764.84299854425	84495.26272430862	12179.531167788653	18006.00891037463	6	1	30	19	25	0.18742849633460776	0.2825592029095007	0.3137575513637254	0.2162547493921652	
2720000	-10843.816426364381	-9851.793365081568	-992.0230612828134	-9851.793365081568	18018.946315159057	2.4455091158408067	3.811185839886575E-6	0.39467827919384163	3.971714328244449E-6	2.6204062285031103E-12	0.4271219245121942	-931.8642333464775	48615.42981552315	155863.18240448053	174269.57014193112	20334.901152042057	16988.806962167473	10	12	13	5	41	0.18742849633460776	0.30835729493599356	0.28795945933723255	0.2162547493921652	
2730000	-10824.194299480341	-9855.347769914057	-968.8465295662844	-9855.347769914057	15945.71563279023	2.4455091158408067	5.338268941657436E-6	0.47685414475715776	5.723742345357548E-6	7.517297622949298E-12	0.4936441276789469	-910.258390173702	13537.578028179383	13097.673121400536	96134.37077828619	20401.76056244464	10381.611395085672	3	5	28	32	13	0.19056607321845595	0.3015132707397578	0.32415645100856416	0.18376420503322122	
2740000	-10823.665272239234	-9838.835038721098	-984.8302335181364	-9838.835038721098	17150.049443421	2.4455091158408067	5.2779990868512355E-6	0.4807021198342477	5.204408699035078E-6	7.544706114034465E-12	0.49448479350174557	-926.0888343413061	155824.33018137424	106579.7141984185	69821.70259646598	26381.616552887997	14001.316595416867	5	7	20	29	20	0.19056607321845595	0.3015132707397578	0.3135968760799428	0.1943237799618426	
2750000	-10717.716933259424	-9832.434044442396	-885.2828888170278	-9832.434044442396	5604.737311696762	2.610100656408454	1.606871257309453E-5	0.5270589300906418	1.5708496978371318E-5	8.705976523678364E-11	0.5804900924526087	-832.3402588372475	20479.024134526633	32459.363803410608	18267.256587705724	16199.692010260682	4284.8495096072165	22	8	5	11	35	0.1915559695469674	0.30620499349685065	0.3088387765376807	0.1934002604185004	
2760000	-10737.316088644584	-9839.35396304426	-897.9621256003253	-9839.35396304426	6279.277465173412	2.610100656408454	1.3918238622314705E-5	0.561401149512796	1.2868172718699246E-5	6.149349669723677E-11	0.6035951456892481	-844.5372997606239	56114.99003709182	41945.00245672771	18653.540947390113	6416.653663378026	4869.679805992312	33	6	2	5	35	0.19269900570857568	0.31027497379626656	0.3036257600766566	0.1934002604185004	
2770000	-10796.483948433724	-9826.117744868405	-970.3662035653191	-9826.117744868405	16506.646105889566	2.610100656408454	5.652228885441642E-6	0.45501574820422047	5.672961104410361E-6	9.393518994378665E-12	0.5331843898338466	-913.7361200616085	65690.56437475298	101938.3416021627	33563.45126041195	11314.885354294356	14706.569402988991	25	15	2	18	21	0.18557970340379068	0.3058971285671098	0.3156695254423565	0.19285364258674217	
2780000	-10818.728699816858	-9857.053051664367	-961.6756481524922	-9857.053051664367	16457.302580545238	2.539843400391459	5.584694845044906E-6	0.43664968621445127	6.008107433348447E-6	9.313663215851262E-12	0.5105507666950793	-908.3682534835777	33549.06959685273	73376.95733447146	6774.972171743779	6654.435090083688	5527.35764445466	7	35	36	1	2	0.18557970340379068	0.31384067607799315	0.30772597793147316	0.19285364258674217	
2790000	-10781.25145411568	-9844.178154832749	-937.0732992829304	-9844.178154832749	9507.845774990323	2.539843400391459	7.71403316529008E-6	0.4385577121301571	8.283314405417364E-6	1.5076127398596237E-11	0.5013780606521345	-887.2626102163767	41730.74594011729	41407.17780033458	8533.875064273332	856.2483384317128	1066.2868887110146	18	23	37	2	1	0.18557970340379068	0.3229329721288797	0.2986336818805866	0.19285364258674217	
2800000	-10827.769417685717	-9857.42716770082	-970.3422499848958	-9857.42716770082	12692.14313191999	2.6204480050269625	5.271147442346399E-6	0.4141607112968614	5.6967225911153866E-6	7.0959313843746936E-12	0.4789719034708984	-916.5175483020731	64888.47490886221	87291.2067945602	12628.930612440363	6719.463116346462	3462.0395331986474	4	38	35	2	2	0.18485948649269449	0.3181714619789223	0.312296195028525	0.18467285649985732	
2810000	-10680.952290203664	-9840.234837688495	-840.7174525151696	-9840.234837688495	2965.0787848289624	2.6204480050269625	2.377983011095758E-5	0.5267995496493401	2.692350493651474E-5	1.9270002949595072E-10	0.5698381098767419	-793.6229251697098	9376.386964928024	17181.219025078	2938.732680861603	2847.745339536115	682.7422701453563	7	33	9	29	3	0.18485948649269449	0.3181714619789223	0.3131867280478465	0.18378232348053583	
2820000	-10672.693177936493	-9841.366824609679	-831.3263533268141	-9841.366824609679	2453.125544993209	2.46953067604047	2.387659376788492E-5	0.4877433490009951	2.778367028005955E-5	2.0119303692274882E-10	0.5500337468069668	-784.2170859710355	14041.257884089819	16782.36097613919	1807.6716675316538	2805.9233085251676	793.923626145636	20	20	33	5	3	0.199559654638071	0.2979266948790033	0.3081602516569568	0.19435339882596803	
2830000	-10623.513904954556	-9831.203097144142	-792.3108078104136	-9831.203097144142	1254.4064780095746	2.413954845807344	3.9372627011286135E-5	0.6060545772610001	4.3689104953293196E-5	7.905447682253846E-10	0.6871097570655993	-744.1027070338818	12136.000011154412	11894.574316402157	13180.325944177652	1150.5085409545602	1396.2524140477415	28	7	4	28	14	0.199559654638071	0.2956420809421944	0.3081602516569568	0.19663801276277687	
2840000	-10718.860158638676	-9845.882689511138	-872.977469127538	-9845.882689511138	3143.238249196136	2.718201784445637	1.5098802273067012E-5	0.5954103105716096	1.6847068761915022E-5	9.385273830551934E-11	0.62721560357695	-822.535457510245	24395.713176645826	37008.72746044285	2716.1662844751586	4415.050621573611	141.76263310467476	32	10	6	30	3	0.199559654638071	0.2956420809421944	0.3081602516569568	0.19663801276277687	
2850000	-10664.906252687158	-9830.786312352706	-834.1199403344528	-9830.786312352706	1660.4645708116211	2.4856586305889152	3.103998951956974E-5	0.5533605595022795	3.464098089448032E-5	4.5173090927198503E-10	0.6505606341950556	-786.35213281505	16719.964323831213	10526.093310746488	11836.171489641445	2189.2489870661284	236.2997460544225	25	4	12	37	3	0.199559654638071	0.2956420809421944	0.3081602516569568	0.19663801276277687	
2860000	-10751.969804459433	-9857.946128834725	-894.0236756247092	-9857.946128834725	3591.3950548841685	2.58405374116086	1.5336733204357668E-5	0.49188189595685244	1.5882812299363198E-5	5.5269149098067483E-11	0.49092020340026526	-841.8863560062819	23380.26265400091	28609.125886526774	37276.1194322775	5872.759312896174	622.5342320147563	9	14	20	35	3	0.18566266470736706	0.2949538384573086	0.3088484941418426	0.2105350026934808	
2870000	-10713.218083343925	-9829.409221640857	-883.8088617030672	-9829.409221640857	2771.665048944133	2.505780612918282	1.7778749199821805E-5	0.6903124910834315	1.9009358513761725E-5	2.0020133986521597E-10	0.7829331808754936	-832.6889809084947	13278.298536911057	12718.34567202484	24681.969175285398	3906.541948163851	3249.978474461279	1	4	49	19	8	0.19376236247213854	0.29805737738331284	0.3088484941418426	0.19933176600270508	
2880000	-10747.7981940058	-9852.828550964943	-894.9696430408575	-9852.828550964943	3047.1950144765924	2.4137702177014577	1.4131953440285326E-5	0.625630665292238	1.5267213306127862E-5	7.889671644969996E-11	0.6598570030180261	-843.2246183864715	29994.619616453565	26760.713697207015	24768.669551415962	5345.610877755845	209.3252488841122	16	9	22	31	3	0.19376236247213854	0.287644893048822	0.30434753270973547	0.21424521176930308	
2890000	-10781.827088120337	-9838.247199053876	-943.5798890664605	-9838.247199053876	5438.529200392526	2.7092790416192973	8.9100317459147E-6	0.4294247070493397	9.339474404616622E-6	1.2809179436622249E-11	0.41973023017786387	-887.3875551401171	57864.38194384477	72432.05977468411	67764.58631816081	14919.414385571145	5160.040515147219	2	6	30	14	29	0.19376236247213854	0.29248483126131847	0.3213010566108738	0.19245174965566825	
2900000	-10750.137531621172	-9852.053863114326	-898.0836685068467	-9852.053863114326	5280.519570458298	2.6465994369215986	1.4472805347904888E-5	0.447982034913971	1.5260225561293398E-5	3.608980552991756E-11	0.41099077384053584	-847.0146333127661	25377.400493321176	12448.746901012168	24604.04985501813	5392.323259637759	1829.8832718758736	30	3	14	8	26	0.18954872784827836	0.3073434595721887	0.3106560629238638	0.19245174965566825	
2910000	-10711.642889612975	-9834.651279949374	-876.9916096636005	-9834.651279949374	4890.173361766364	2.5978614235537445	1.5668541076212816E-5	0.49411378219902585	1.6480924370262803E-5	7.052931186841913E-11	0.5194396122793229	-824.5941521865026	9555.938891976719	40846.23619389405	27702.672603171213	2933.58784311116	1182.024662378339	3	5	34	37	2	0.19130429274487615	0.30571462892480133	0.30697173389165594	0.1960093444386657	
2920000	-10687.981596782505	-9840.420916284926	-847.5606804975798	-9840.420916284926	2955.3383254331166	2.5978614235537445	2.1593167277458698E-5	0.5476253285628045	2.3644280284278814E-5	1.4374888265949392E-10	0.5513069329213519	-797.3770129111438	10545.948036693419	20582.322454042598	26826.221443752213	2006.7263096536753	1265.1887525283473	2	21	17	26	15	0.19130429274487615	0.30571462892480133	0.30697173389165594	0.1960093444386657	
2930000	-10651.08052408908	-9845.05942538256	-806.0210987065205	-9845.05942538256	2883.5572519760303	2.5978614235537445	3.22631571356699E-5	0.6004625036771368	3.322170163257547E-5	4.783447225774113E-10	0.6543502145731519	-755.2908597347852	19425.530429636972	6984.5297768528335	11784.527647561183	12418.957604267081	1048.4656724005115	6	11	22	3	39	0.19130429274487615	0.3013490658968059	0.31251028601603936	0.19483635534227775	
2940000	-10624.058869555112	-9836.693153529692	-787.3657160254209	-9836.693153529692	1953.7148813745653	2.5978614235537445	4.416428164561993E-5	0.5790467254705348	4.43287600735834E-5	1.0436226290762455E-9	0.7043313331094447	-737.3891950963924	4406.752432933898	13551.510233122153	20223.2799979017	5919.516841847697	881.681971139017	3	29	5	3	41	0.18593492925163121	0.3013490658968059	0.31787964950928427	0.19483635534227775	
2950000	-10597.712560071459	-9830.41118594949	-767.3013741219689	-9830.41118594949	1691.7064871594107	2.6107610210163488	5.3735350670311344E-5	0.5955015398447421	5.7103952252881743E-5	1.254764954480655E-9	0.6291146854233522	-716.7020550318343	24305.887212937232	7520.065576891644	5484.576043693307	12236.25247958101	659.5654583249325	3	21	1	13	43	0.18593492925163121	0.3013490658968059	0.31360879263207886	0.1991072122194832	
2960000	-10623.87765207467	-9833.241582199897	-790.6360698747736	-9833.241582199897	2780.239119662015	2.6273865586003016	4.0750140132085055E-5	0.5521864029206854	4.118825354813845E-5	7.86122737448411E-10	0.6597443129003554	-739.8928024087687	5289.229967899635	19434.176360515903	11207.993281477773	9755.673689682437	982.0273427123768	7	1	10	23	40	0.18593492925163121	0.3013490658968059	0.31360879263207886	0.1991072122194832	
2970000	-10624.546378406754	-9835.70697286736	-788.8394055393956	-9835.70697286736	2862.0084591492996	2.7029813552261497	3.696652969467383E-5	0.6662629516414166	3.7325393695993265E-5	7.361895025356198E-10	0.7233395754260806	-740.4782496133532	5813.216613180947	22772.6119445211	3491.11438643399	839.9667516580807	1164.7928992331958	16	16	12	29	8	0.18593492925163121	0.3003234993448852	0.31360879263207886	0.20013277877140384	
2980000	-10644.083170086311	-9839.249909307884	-804.8332607784275	-9839.249909307884	2584.6394671408752	2.757610513358547	3.816735201827459E-5	0.5537036980319765	3.5835784200891844E-5	5.60882547831879E-10	0.6468541063809226	-757.2506356747128	18951.581084374695	8364.128972768498	8784.381683862246	1881.1798308407772	907.9660321650163	32	8	1	14	26	0.19300195623042957	0.3003234993448852	0.31587967353935564	0.19079487088532873	
2990000	-10645.39563210745	-9831.45937913718	-813.9362529702687	-9831.45937913718	2330.899677841905	2.757610513358547	3.250556657675409E-5	0.5510021465084247	2.922014614004135E-5	2.952904846346029E-10	0.5488641781906742	-767.9580697820759	24610.68385702522	1653.1140483434517	893.1606887386284	1731.02578280697	2623.512065383643	39	26	11	3	2	0.19300195623042957	0.3003234993448852	0.3084061417465553	0.19826840267812906	
3000000	-10789.032344862417	-9832.724143285397	-956.3082015770198	-9832.724143285397	15938.781175553671	2.757610513358547	5.581624951379614E-6	0.6572530422470705	5.264764835016718E-6	1.031950287650033E-11	0.6235308482369508	-901.7978104534479	107714.56174598733	4429.599566924777	2483.4889465049782	10904.33384479231	4798.699555761302	41	11	6	13	10	0.19734110651969552	0.3003234993448852	0.3040669914572893	0.19826840267812906	
3010000	-10687.910925875365	-9849.396580308176	-838.5143455671894	-9849.396580308176	3889.990457283981	2.757610513358547	2.4280680373000284E-5	0.7166283453920367	2.150995935378569E-5	2.2088295930768195E-10	0.6714932531967354	-791.6051633147229	17542.47640495784	1628.4870873629307	3212.8667651387373	879.3242161648589	1923.3364614281816	42	18	11	3	7	0.19084629172959125	0.3043390745410024	0.2882457223489887	0.2165689113804168	
3020000	-10641.878688779563	-9849.821004185857	-792.0576845937067	-9849.821004185857	2354.3381894719046	2.757610513358547	4.0700737823577876E-5	0.7324741682558162	3.752059248674995E-5	7.787408679303549E-10	0.7387748178053548	-748.6028651522445	11515.013534303087	2912.0069263973264	510.3789440300378	663.850324590069	1110.994756455292	41	4	4	5	27	0.19084629172959125	0.3043390745410024	0.2882457223489887	0.2165689113804168	
3030000	-10644.113043710102	-9827.710048392259	-816.4029953178426	-9827.710048392259	2870.547813697323	2.5980866941040603	3.3817607332763235E-5	0.6980028113569744	3.073227552224995E-5	6.289730453187117E-10	0.7823209164365439	-768.1277281016286	16048.527978298238	18163.588927825793	3415.426679075827	2135.125297517799	1891.1171459486766	4	34	9	1	33	0.19084629172959125	0.31197846903029236	0.2882457223489887	0.20892951689112685	
3040000	-10624.708688733244	-9818.711256838893	-805.9974318943512	-9818.711256838893	2615.5166164052166	2.5980866941040603	4.053265137316685E-5	0.6825145495525783	3.779055564648225E-5	1.0114249164701862E-9	0.7938662859788965	-757.6386172616974	3418.5960833380914	13142.142515776653	9880.828503125711	1460.7087743736813	1394.7066521450904	8	24	8	18	23	0.18193166991480578	0.31205878666973585	0.29708002652433063	0.20892951689112685	
3050000	-10637.793591984115	-9844.84369879462	-792.9498931894932	-9844.84369879462	2399.3345307680993	2.5980866941040603	5.0118085136235386E-5	0.6755921788915952	4.3102145806386694E-5	9.357077034623232E-10	0.6526014053125294	-746.7384400505332	6177.307640047472	9279.531565092313	689.183669718535	1928.1093840824826	1446.1877240157712	8	35	9	11	18	0.18696644401959694	0.31205878666973585	0.29708002652433063	0.20389474278633568	
3060000	-10721.933849677285	-9850.114519079707	-871.8193305975777	-9850.114519079707	7753.489765609596	2.5980866941040603	1.8895961334691882E-5	0.5785313247007562	1.6622966422326393E-5	1.147332134829465E-10	0.598751698447016	-819.0883531597118	18350.50237094198	40357.33110732484	24142.26720524578	5581.365552219685	3761.902015814379	22	12	10	8	29	0.19492445997666352	0.30244959990785725	0.2989691795670698	0.2036567605484085	
3070000	-10734.259030102277	-9865.383959778119	-868.875070324159	-9865.383959778119	4479.409691454613	2.3048280895065103	1.860330492219195E-5	0.5489175311829517	1.7762195324764372E-5	1.2878132641681083E-10	0.6280493950970825	-819.716132944179	28182.6880280429	5531.1254877744805	3664.161969039938	7004.279695499975	2530.9073184676276	40	11	7	3	20	0.19492445997666352	0.30569395947237155	0.2989691795670698	0.2004124009838942	
3080000	-10670.647234653088	-9844.838241016547	-825.8089936365409	-9844.838241016547	2380.1330803542737	2.535284085616901	3.5739413326195926E-5	0.566781325700866	3.4863644083278175E-5	3.3951516314243023E-10	0.5617997817207248	-773.0498810671984	11129.465590826361	31212.150025080995	12236.735920706249	16454.490794526253	1790.7679682962685	13	3	25	7	33	0.18833723249716391	0.305840340208872	0.3043341229634733	0.20148830433048986	
3090000	-10717.459295698227	-9835.889903915815	-881.569391782412	-9835.889903915815	4535.095303043343	2.6902424889042846	1.5315346855011027E-5	0.5177348105333902	1.591728576285582E-5	7.657869310213468E-11	0.5498196568333379	-829.0945871732715	28763.662594021207	16992.162457263017	34235.588665365096	2693.8074142175383	3457.842577595077	35	7	5	7	27	0.19919019948562577	0.305840340208872	0.29348115597501145	0.20148830433048986	
3100000	-10816.925918398663	-9835.320656697331	-981.6052617013319	-9835.320656697331	11105.382631692493	2.6902424889042846	4.891222048825788E-6	0.5744016525448328	5.2876149818749656E-6	7.358857315066165E-12	0.5664297414734869	-924.4299214143927	67678.74020023257	124251.48016112424	44381.98044877566	12326.99808121453	6410.80083456928	8	24	18	29	2	0.19852422714621815	0.305840340208872	0.29348115597501145	0.2021542766698975	
3110000	-10735.033921633378	-9859.949228819345	-875.0846928140335	-9859.949228819345	3891.682566810033	2.421252024053405	1.662129251715604E-5	0.543462745900012	1.6990969480267853E-5	8.928740153714974E-11	0.5594223313996441	-821.2832601282092	19798.469644839133	49769.89295823334	44980.32655855164	5942.514814971024	2165.416035074698	17	3	12	24	25	0.19852422714621815	0.305840340208872	0.30078385420680553	0.1948515784381034	
3120000	-10714.100974952167	-9829.120662936533	-884.9803120156333	-9829.120662936533	4512.533902030797	2.632594051392407	1.4620721797326155E-5	0.5949885611186123	1.5063307739020439E-5	8.164672145718966E-11	0.6360220992944082	-830.1572770548128	12937.912726801274	41902.545292133735	55603.04570222975	6990.15452344405	4449.220291353795	6	18	6	29	22	0.19852422714621815	0.30775538990913276	0.30301893726261137	0.1907014456820368	
3130000	-10753.270268942262	-9839.120698919372	-914.1495700228893	-9839.120698919372	7959.134870910632	2.8136813228921724	1.095702998365184E-5	0.5577202119022802	1.0425486392047867E-5	3.44600855950755E-11	0.5552291836723046	-857.9485561404682	22749.671281976356	50706.642261188965	85799.60073451656	9413.408081928825	6449.135917564902	17	3	7	29	25	0.1976427383493313	0.3086368787060196	0.30301893726261137	0.1907014456820368	
3140000	-10716.875301697819	-9838.177652767445	-878.6976489303738	-9838.177652767445	3760.764722643279	2.679153047756703	1.6149813347100764E-5	0.46530895602066374	1.7524916526391897E-5	6.756038513427188E-11	0.4904815288104637	-825.2538804589391	12831.837602974561	15432.88236879061	53062.0326247769	7951.458688170112	4186.945833694259	8	5	19	14	35	0.1976427383493313	0.30274190713159843	0.30890941111126147	0.1907059434078079	
3150000	-10662.851646619303	-9848.774520299783	-814.0771263195206	-9848.774520299783	1820.8378219198614	3.058815422079012	3.834868678241287E-5	0.5068424612285002	4.0027896987209764E-5	4.243022258060503E-10	0.5241260621886138	-763.8768487652849	719.0028012309893	1870.0569849674825	13257.077597158179	10947.70186581362	2346.3979432892334	1	1	28	15	36	0.19752628298718186	0.30388500600534146	0.3062240260706994	0.19236468493677636	
3160000	-10666.486347281174	-9836.843499939456	-829.6428473417188	-9836.843499939456	2228.4285468972776	2.7912164680967355	3.0620271188067934E-5	0.6137934985987559	3.156735695256057E-5	5.380330713877497E-10	0.7233356565530447	-778.6314459574747	8603.404722438505	7822.558456003641	14382.296534908224	19697.279279075057	1724.6783616174582	1	11	25	7	37	0.19752628298718186	0.30388500600534146	0.3062240260706994	0.19236468493677636	
3170000	-10647.670624969014	-9846.99792873521	-800.6726962338043	-9846.99792873521	1282.7862970184885	2.954877856222146	4.021794504289689E-5	0.5416627117307876	4.51549686921206E-5	5.900111772091157E-10	0.5841287030089037	-750.5591593051478	6120.255265268458	11714.036750072426	24192.681238852845	6152.964721722936	1118.249933982282	10	7	11	13	40	0.19752628298718186	0.30388500600534146	0.3062240260706994	0.19236468493677636	
3180000	-10611.00871802471	-9850.874763372158	-760.1339546525522	-9850.874763372158	760.30562769561	2.6021468460239268	6.478949289065633E-5	0.5984899440351986	6.646817049074851E-5	1.6315591234115084E-9	0.6310707575529324	-716.0943841020188	3980.680521477537	8295.04114999446	4488.826157523835	875.5358422656211	258.36134725075135	13	17	14	34	3	0.1992750955320023	0.30388500600534146	0.3062240260706994	0.19061587239195593	
3190000	-10620.071894439016	-9844.468399814448	-775.6034946245676	-9844.468399814448	867.4185833602011	2.4562410037887448	5.9237927920934415E-5	0.6571757524552825	6.370399405698217E-5	1.8574602853789395E-9	0.7235196752336461	-729.4116534756107	7210.476195677092	13356.687304160416	4148.549299754815	1324.1685636007976	852.8832476963859	12	19	15	23	12	0.1992750955320023	0.312833336813882	0.3062240260706994	0.18166754158341544	
3200000	-10664.008036884981	-9846.783426790686	-817.2246100942954	-9846.783426790686	1332.5634857310652	2.65545017165794	3.749526943415888E-5	0.5208204564441226	4.081029062943894E-5	4.301215508376944E-10	0.5662977364264317	-769.2215403372708	42060.730100049266	12069.169174046287	7609.350303730631	1296.7206675307002	294.9244401853555	1	33	15	28	4	0.200031958966483	0.312833336813882	0.3046712280841271	0.18246347613550704	
3210000	-10639.61354838765	-9846.952706118336	-792.6608422693133	-9846.952706118336	1553.5078887375894	2.5689337296377426	4.402874178294702E-5	0.5279805320419179	4.793559603831957E-5	7.375133408077751E-10	0.6034449766046878	-746.8844768712584	11388.225331643085	11202.962868935216	4767.1624553987385	878.8239010162358	919.5875682678761	3	34	13	1	30	0.19828201080694313	0.3042242539377627	0.3046712280841271	0.1928225071711662	
3220000	-10712.071773295515	-9834.62356099902	-877.4482122964954	-9834.62356099902	3637.3243936753233	2.5689337296377426	1.81477771461835E-5	0.5232106667650819	1.9078970860073297E-5	1.1900613516383618E-10	0.5992889389504972	-823.656719132646	24695.080181910133	81004.35518936653	7464.80216509439	5899.176511452643	3718.7469119226976	25	9	9	19	19	0.19505975376762438	0.3074465109770815	0.3046712280841271	0.1928225071711662	
3230000	-10734.32172548457	-9835.921999862272	-898.3997256222973	-9835.921999862272	4410.097487163908	2.7298391819565033	1.4083008221019455E-5	0.5362775848539231	1.39517871142818E-5	5.946041620848233E-11	0.5749123490689981	-845.9188551370858	35506.6184488822	57395.32606887495	8491.62496419911	6592.658972784392	1414.442993056973	26	12	8	26	9	0.19505975376762438	0.30354824231735167	0.3085694967438569	0.1928225071711662	
3240000	-10657.319151596053	-9836.219287079171	-821.0998645168818	-9836.219287079171	2613.7122997674483	2.5787696579801827	3.4192987610339464E-5	0.6346094581645102	3.304635102944085E-5	6.353585697337959E-10	0.7555027738635123	-772.7666703306878	11702.658181277124	29302.81892614909	4595.877194854809	1542.6008220618316	448.54952363424786	19	15	5	39	3	0.1965235712357771	0.30354824231735167	0.31308559405443087	0.18684259239243953	
3250000	-10743.063891384674	-9849.363972122479	-893.6999192621961	-9849.363972122479	4455.387568789638	2.5787696579801827	1.5343446841108808E-5	0.6409721090425035	1.557891338804693E-5	1.0933672461482575E-10	0.6859919019468482	-839.8370979440813	23357.52600068436	54047.202174706305	23724.940934824503	3885.067425560933	5126.47941691665	13	13	15	16	24	0.18596588659407565	0.31293132845902344	0.3043478925505628	0.19675489239633726	
3260000	-10722.735974040976	-9846.837398633696	-875.8985754072809	-9846.837398633696	3452.782134515245	2.78636216424794	1.7063077935331338E-5	0.5406523444939602	1.741294536258394E-5	9.165286636169245E-11	0.5765997625610975	-822.1150224345392	4117.453455826039	21767.074005448376	40199.66837311645	7730.0212695986065	2018.31534886183	6	21	10	24	20	0.18596588659407565	0.2949801245279337	0.31475039623097495	0.20430359264701484	
3270000	-10684.849935682245	-9839.447502336234	-845.4024333460105	-9839.447502336234	2508.9941112840306	2.78636216424794	2.1258553620877127E-5	0.5201493807370705	2.2434679570543192E-5	1.3359639844144785E-10	0.5580329938669292	-794.8050039290092	18389.640583369666	31998.930068776317	1787.789121698139	4465.055229706368	2062.638259372928	30	5	9	13	24	0.18867650521471788	0.3128245353946532	0.29690598536425544	0.2015929740263726	
3280000	-10700.281588721617	-9846.652348391492	-853.629240330125	-9846.652348391492	2459.032475200622	2.875202836380864	2.1528056321508314E-5	0.49757049278713794	2.1879738473677162E-5	1.1238032289589704E-10	0.4898217879867356	-804.1204659055747	25293.819302965552	25239.375422006273	1918.2857824203697	3425.37346801179	2222.999972970306	32	3	5	15	26	0.18867650521471788	0.3128245353946532	0.29690598536425544	0.2015929740263726	
3290000	-10712.035396523024	-9845.062222225788	-866.9731742972372	-9845.062222225788	4948.810090658138	2.4963891796389643	1.9336718858846597E-5	0.5071006244129288	1.8271841335251286E-5	1.0852179160841785E-10	0.5378254064907446	-815.8457535316209	16734.358313919212	46384.48645689143	4852.6718146364	3146.4748446603203	3407.7240892049617	26	5	8	15	27	0.19166113239074162	0.30558483062989156	0.30677327547625166	0.19598076150311428	
3300000	-10724.389774376208	-9843.508032471227	-880.8817419049818	-9843.508032471227	4445.788532248817	2.4963891796389643	1.3304235623510766E-5	0.6203507492462411	1.3802759934435296E-5	7.920489545597106E-11	0.6510011072237712	-824.5180756781982	11249.027617708334	29393.90203820061	61153.10907073931	44413.63055425945	4638.001250164847	14	4	12	4	47	0.1922409779752084	0.3186335112204862	0.30439849015064463	0.18472702065365978	
3310000	-10718.358297334065	-9828.890394457067	-889.4679028769983	-9828.890394457067	4719.123030527309	2.6950533354124855	1.35575034004392E-5	0.5709113864358376	1.4148184148277203E-5	8.595657101771451E-11	0.636228142804276	-833.7795330759254	17614.79541843659	26725.838490500893	52128.18464558672	41389.52379822648	4512.567667485708	17	3	9	5	47	0.1922409779752084	0.29366329383127715	0.31482099200448516	0.19927473618902827	
3320000	-10675.259751148647	-9845.695767592431	-829.5639835562158	-9845.695767592431	2620.7824236570914	2.6950533354124855	2.5470499267963437E-5	0.514155214117731	2.900088301512281E-5	1.9888096687025404E-10	0.5231112734469456	-777.5327803113128	17551.459823523808	8487.36940761299	15106.596187658964	23142.02825839836	2064.863626096799	7	12	1	14	47	0.18827240085525018	0.29763187095123533	0.3164711400190624	0.19762458817445103	
3330000	-10677.25980163984	-9834.927100437535	-842.3327012023055	-9834.927100437535	2930.2079261488757	2.5037252841648168	2.722499883387329E-5	0.4721782920011976	2.8286623468800513E-5	1.7496985654388132E-10	0.49395582908712127	-791.1203733203707	11704.655057758026	20740.141577906	24898.052664776056	8460.597489973212	3363.0260107790473	15	3	11	8	44	0.18949275679588912	0.32273252762836846	0.29974843883458807	0.18802627674115333	
3340000	-10620.243998491558	-9833.4273060569	-786.8166924346579	-9833.4273060569	1444.609634064624	2.5255423581843974	4.576432718658049E-5	0.6153184883486216	4.815443592024101E-5	8.812151037500605E-10	0.643579788432936	-735.2412349411718	6178.806199328864	4247.422455095556	18890.007007382686	15967.800441298861	1473.2148435884867	8	8	14	1	50	0.18977128682880215	0.32273252762836846	0.29974843883458807	0.1877477467082403	
3350000	-10656.043633444899	-9840.103777746222	-815.9398556986756	-9840.103777746222	1838.9207221089664	2.401874458207847	3.084890302711544E-5	0.4675628917086969	3.2479860753199394E-5	2.3628467043493297E-10	0.4910143303633974	-763.6350431269874	1443.6730816207278	7390.191490007434	18212.646665960125	27596.07573093211	2949.4645748064972	3	6	3	20	49	0.18977128682880215	0.33459217943836755	0.2913617286832455	0.18427480504958377	
3360000	-10704.516202487823	-9849.671625472038	-854.8445770157851	-9849.671625472038	3264.9826698236357	2.7386139766716995	2.0712200302475037E-5	0.5173998873523141	2.2181333840879264E-5	1.1888254564943852E-10	0.507040814055655	-803.4245826877882	13304.644227787396	34904.3099040301	6316.72494281872	7484.594417038485	2974.366567805747	24	5	17	14	21	0.18977128682880215	0.3067368096451804	0.3028103506575777	0.20068155286843872	
3370000	-10739.767100455521	-9841.46156868926	-898.3055317662628	-9841.46156868926	6220.43839972753	2.6876740214220063	1.3679927286159254E-5	0.5941773281876289	1.3344279415967438E-5	8.345229140189248E-11	0.6611307625773514	-842.9721944031038	20092.101215680796	66499.71252156567	7502.368778639094	15349.460913409128	3473.5978255719588	15	13	11	15	27	0.18977128682880215	0.3032254495949926	0.30632171070776554	0.20068155286843872	
3380000	-10792.207644392405	-9850.274063952731	-941.9335804396746	-9850.274063952731	8469.508616939096	2.5486478565340844	8.707149810619205E-6	0.5883417010884768	8.675160932265895E-6	2.0077820948075552E-11	0.5558862381092008	-883.6596827215625	30224.644859941873	76602.32007443534	17686.957965572736	49508.985213208296	7710.634051956823	16	15	20	2	28	0.1891036711857731	0.3032254495949926	0.30632171070776554	0.20134916851146778	
3390000	-10833.709564063744	-9850.01436801437	-983.6951960493732	-9850.01436801437	12014.148092184907	2.4511309693354977	4.816069142601724E-6	0.4371464989219701	4.8448565578364525E-6	4.397381477050716E-12	0.44107901044412934	-923.4295650467473	67972.33628893817	257194.08216465375	20346.774625472575	30954.35610035965	12219.497889963615	24	7	5	14	31	0.18729829955955873	0.3096738338908033	0.3020632152854997	0.20096465126413732	
3400000	-10821.647136239724	-9864.562738683853	-957.0843975558716	-9864.562738683853	12071.770479075823	2.659345875256148	6.069844174285352E-6	0.4600018464845325	6.111266999343249E-6	6.497755808927604E-12	0.43536431921548613	-897.5854184930389	14452.337305808293	73962.18467755406	149018.72933208707	14762.256410023592	10500.806838020766	5	20	9	20	27	0.18591563779406944	0.3096738338908033	0.30531708966561383	0.19909343864951246	
3410000	-10797.250246920401	-9850.577428282955	-946.6728186374453	-9850.577428282955	9049.522186161908	2.7477593888627942	7.1115265381644116E-6	0.5854598710350404	7.137466466359266E-6	1.7488133048859954E-11	0.5976444458785769	-886.8044249139447	35596.65090775971	59970.76822783414	206793.61198822624	17386.41261340269	9366.51659076208	16	1	14	12	38	0.17181465798374435	0.30299497682819865	0.3338213197464712	0.19136904544158478	
3420000	-10741.479455167471	-9831.354252909434	-910.1252022580366	-9831.354252909434	5874.496663505777	2.7477593888627942	1.0872469897234964E-5	0.6347152866894844	1.1206741188483719E-5	5.138124538888083E-11	0.6699087904054878	-853.0722327587305	30535.792144606567	49805.80421945622	42845.10764324634	50041.06368513815	6221.566702380053	1	14	13	2	51	0.19324736683361826	0.2950802040822817	0.3197263242656014	0.19194610481849766	
3430000	-10708.520290651515	-9838.658709306754	-869.8615813447609	-9838.658709306754	6393.430911925349	2.492776328368114	2.0331641867054495E-5	0.6532751858652053	1.729157511961983E-5	1.3689964495175832E-10	0.6278320158986218	-813.7868728751072	19144.15271761294	60723.362829347054	50983.74944093285	15302.901103276108	4182.552670534052	14	3	16	4	44	0.19324736683361826	0.2950802040822817	0.31005006397444695	0.2016223651096521	
3440000	-10729.825391303755	-9833.932594501219	-895.8927968025365	-9833.932594501219	6255.70408139527	2.569393929839066	1.3929598971473313E-5	0.6391093702998468	1.3418351631468743E-5	7.252619444853497E-11	0.6261936181124019	-841.6844685830986	22761.130437789005	51483.184176025505	29453.30712161395	7671.114184019067	5375.153500125074	9	20	5	12	35	0.19324736683361826	0.2950802040822817	0.31005006397444695	0.2016223651096521	
3450000	-10765.355631349106	-9840.211512586591	-925.1441187625151	-9840.211512586591	6947.15122225213	2.6019055920607443	1.0027006113770496E-5	0.6900452830371459	1.0021460164414593E-5	5.90646032368367E-11	0.7375797099418845	-868.7215047350912	50630.15615309401	105083.05481530562	24601.295713185493	12209.509778317255	5194.318605509887	29	3	7	4	38	0.19701586491299752	0.2858852929572289	0.31547647702012044	0.2016223651096521	
3460000	-10780.39188496945	-9844.0606533592	-936.3312316102501	-9844.0606533592	8411.306495736038	2.7081308990703827	8.630169941514298E-6	0.6678825449621854	8.741416823666642E-6	4.1484235342066225E-11	0.7453126454873271	-881.770208383197	39925.160978625085	42048.550983344954	14123.695906152743	17242.712444476478	6798.405216705617	19	16	1	6	39	0.19701586491299752	0.2858852929572289	0.315296882541282	0.20180195958849054	
3470000	-10732.77011812228	-9860.255099260972	-872.5150188613077	-9860.255099260972	3664.9419362843546	2.7081308990703827	1.5228079271268429E-5	0.5234933312907898	1.6175239977129033E-5	5.783509264515098E-11	0.5124895653488752	-821.9662775145878	12762.498357595376	38493.16598167277	5022.417513209031	2638.7725525710316	2877.5776907168206	2	31	7	8	33	0.19701586491299752	0.3054476175683888	0.29573455793012215	0.20180195958849054	
3480000	-10703.142411364832	-9844.20651504668	-858.9358963181506	-9844.20651504668	2797.239117096899	2.3963482702263468	1.91736245234606E-5	0.545936025067949	2.1656190403364066E-5	1.312802184291085E-10	0.5777155501503225	-806.854049841805	22104.908873014065	23648.25414152042	37080.40151597188	4534.950511482582	1916.2577344294039	9	8	14	36	14	0.1965106291607957	0.3054476175683888	0.29573455793012215	0.20230719534069236	
3490000	-10756.279138746851	-9837.666173524425	-918.6129652224271	-9837.666173524425	8267.28190027335	2.3963482702263468	8.21395275127004E-6	0.682436837365179	1.023254119466126E-5	3.895377730251699E-11	0.6722958034134883	-862.9090074518724	46491.5779323274	129344.14672822804	9106.371249402986	4461.61786224365	5516.561580607934	20	9	37	8	7	0.1938906432436088	0.3054476175683888	0.2971815269663481	0.20348021222165327	
3500000	-10776.018798996613	-9841.330439062356	-934.6883599342565	-9841.330439062356	6984.883322157884	2.3963482702263468	7.3049380378531536E-6	0.6807983204947596	8.312739890168033E-6	2.5257841029339036E-11	0.7004790652462414	-879.4796794920067	148234.2851000511	58009.85887512216	10097.641793949595	6827.343303827748	5472.408422517884	21	7	24	4	25	0.1938906432436088	0.3054476175683888	0.2971815269663481	0.20348021222165327	
3510000	-10799.560572468108	-9853.578192164274	-945.9823803038339	-9853.578192164274	7952.167064239797	2.783513487305985	5.819563499240285E-6	0.7028712274289908	6.348725713795303E-6	1.711855502433416E-11	0.7050574651008432	-890.0708317065355	57969.80845225363	141465.81765501187	16759.416782136173	6577.589421955056	619.8006536472752	5	22	28	23	3	0.1938906432436088	0.3054476175683888	0.3046289493431439	0.19603278984485745	
3520000	-10723.786520455602	-9854.529296985707	-869.2572234698938	-9854.529296985707	3946.764956287668	2.68131136588612	1.5037911616471327E-5	0.5774523981408163	1.6219168537161774E-5	8.27927079124709E-11	0.6154588144504285	-818.8427875802275	23648.62109548575	44560.40801604612	4298.967984746991	3676.2662412507457	219.56923469348095	13	16	6	43	3	0.1938906432436088	0.3144475809401198	0.3049017986230561	0.18675997719321413	
3530000	-10683.007419696083	-9853.727393763771	-829.2800259323117	-9853.727393763771	2338.6177846758524	2.767784320087725	2.4603684802194163E-5	0.5960605764096255	2.41956041848122E-5	1.754375152321674E-10	0.6017214356838805	-778.9274335065151	15079.969198680847	38793.59918507902	3356.86597660223	3101.789545519415	1896.2720198649984	13	15	21	8	24	0.17597946818836335	0.31612983373533565	0.3032195458278403	0.20467115224845958	
3540000	-10663.159793449317	-9850.225252333157	-812.9345411161598	-9850.225252333157	2118.632564998479	2.767784320087725	2.7220161230950283E-5	0.5416321662420848	2.7897736532204063E-5	1.8440483203330405E-10	0.5251380855649347	-762.887241739644	17296.430346839028	52407.45365605919	1990.488847299518	2289.837714784064	248.37562337500304	26	3	3	47	2	0.17661859504977526	0.3154907068739237	0.3032195458278403	0.20467115224845958	
3550000	-10630.995105340931	-9840.735340579551	-790.2597647613809	-9840.735340579551	1404.7881014408886	2.4957327304355457	3.3368546355791266E-5	0.588517623383373	3.664809320873815E-5	5.228066805187396E-10	0.6258867382530737	-739.2565570839504	11388.56223850849	40849.47031062463	22609.425755881213	1604.9330375447178	35.21953794490985	24	3	4	47	3	0.18448500375273344	0.3154907068739237	0.2953531371248821	0.20467115224845958	
3560000	-10654.312667409502	-9846.614008992256	-807.698658417246	-9846.614008992256	1699.760453910468	2.4957327304355457	3.088545863276431E-5	0.4723835992495949	3.244482005981358E-5	2.260003929318028E-10	0.4945790342330875	-759.479659347498	7780.465750169228	28311.056063059288	2561.6139916209295	1914.2040923604914	972.4979165461267	16	16	11	36	2	0.18773087188382748	0.3195792421343527	0.2953531371248821	0.19733674885693656	
3570000	-10608.740764109143	-9846.316921879115	-762.423842230028	-9846.316921879115	888.0205149893198	2.9415618126669973	5.879487159604822E-5	0.5139612748624862	6.314550370961279E-5	1.0886790108240933E-9	0.5603444116416373	-717.3035540111234	6734.7232865577425	14644.81627403213	1721.7908351326196	550.9610240269175	855.373175916542	15	16	23	10	17	0.18159225178725832	0.31336974048054195	0.30182000393130465	0.20321800380089391	
3580000	-10608.698694257402	-9842.618790074905	-766.079904182498	-9842.618790074905	864.4696860200767	2.484999092897721	4.9290065498301895E-5	0.5924198087830679	5.616645731478333E-5	9.881889863099729E-10	0.6386432222098997	-722.3297534144236	11056.267424306212	9301.876951552851	1858.0501052223153	886.4952288687529	74.61495576689842	5	29	29	15	3	0.1823224653683585	0.31263952689944174	0.30182000393130465	0.20321800380089391	
3590000	-10603.141675572919	-9873.188671260754	-729.9530043121644	-9873.188671260754	604.0095825389419	2.5014004027074166	8.626489191424763E-5	0.47264286240718206	8.92742537878808E-5	1.8635574059242247E-9	0.5000572707855485	-688.2810476710034	6814.919631695571	4636.041621287338	2141.1905521870185	784.177063287409	56.560862923406724	27	3	5	43	3	0.18117559618725387	0.3379338201492453	0.2858816702433528	0.1950089134201468	
3600000	-10622.061972849751	-9847.849099739615	-774.2128731101362	-9847.849099739615	1101.799659735273	2.5014004027074166	4.690694421233463E-5	0.5849346863074978	4.7202581939689884E-5	7.359813575837773E-10	0.6069979329836858	-727.2677442090683	7365.385825203253	22867.507407872923	1538.8169162570698	1680.1915705681317	24.722857351036353	19	11	38	10	3	0.20753518828412387	0.298222277713454	0.2858816702433528	0.2083608637590681	
3610000	-10569.82878923268	-9844.070884111503	-725.7579051211787	-9844.070884111503	849.1967285891553	2.5014004027074166	6.779435345722548E-5	0.6920829978951285	6.72317358837403E-5	2.569675485426728E-9	0.722637763895859	-679.4023658247032	4546.1827541692255	17550.71551508197	964.5463130757565	1299.5373148102285	28.391134137717803	25	4	31	18	3	0.19654521091816535	0.2999414301273164	0.2858816702433528	0.21763168871116423	
3620000	-10600.772830841403	-9838.982586050073	-761.7902447913299	-9838.982586050073	1174.972712299668	2.747448132877714	4.276732547278723E-5	0.5277637299022729	4.4531751041557116E-5	5.021725911917775E-10	0.5372775688742988	-714.899763728978	7164.919434811597	24953.635817950522	1368.59774318142	1404.1533120401516	42.65328877122269	22	7	15	34	3	0.18337308834810823	0.300692006061112	0.2983032168796143	0.21763168871116423	
3630000	-10575.784005624988	-9856.797414836203	-718.9865907887856	-9856.797414836203	803.5858886621373	2.747448132877714	7.491884844521197E-5	0.4426876384597838	7.603995460105559E-5	1.1391635703497018E-9	0.4616015331014656	-674.5133726807736	4105.04705919785	15956.428356564733	927.7299950173502	849.5934025541802	60.998545032224065	25	7	10	36	3	0.18337308834810823	0.33503279014785614	0.2983032168796143	0.1832909046244201	
3640000	-10618.667004333105	-9856.61658978808	-762.0504145450252	-9856.61658978808	1305.2761160586888	2.747448132877714	4.47705026256225E-5	0.5080342546913519	4.622847710594639E-5	6.457053796122761E-10	0.572527586262641	-714.4844170441581	9062.844984188036	33389.77614234257	839.7661096851324	1234.4498453575786	18.894018521416662	27	6	20	26	2	0.18337308834810823	0.33093628227850624	0.2983032168796143	0.18738741249377	
3650000	-10638.202993757108	-9839.05398109314	-799.1490126639678	-9839.05398109314	1622.852598237551	2.747448132877714	3.6749970024225336E-5	0.5535802605365272	3.571517283417689E-5	4.306267006524242E-10	0.5974402884283525	-751.9689643725231	15378.994854018381	20793.503491802967	1660.731900607439	2236.8015777657374	24.155866204561022	20	17	15	26	3	0.1823186642721813	0.29122874202419796	0.3330595403779897	0.1933930533256298	
3660000	-10600.252332390199	-9829.25392848079	-770.9984039094091	-9829.25392848079	1335.9395637847606	2.5911737973840165	5.201311844760847E-5	0.6374402681098283	4.538424221327278E-5	1.0627746387652758E-9	0.7278244477089181	-726.0293104535305	9927.531066011652	13603.555338668424	1495.7099869254525	1194.2159758139424	125.67909551176285	14	20	27	17	3	0.19413664916467507	0.3053665996358872	0.3078983895517448	0.19259836164769167	
3670000	-10565.296675825804	-9832.246124490443	-733.0505513353623	-9832.246124490443	751.0407443057917	2.7543322947082682	8.511744405135246E-5	0.5687502774721996	7.563992436450177E-5	2.156788208923529E-9	0.6089414963843107	-688.9164333111577	5084.991331877391	13654.981707909345	895.9762856984876	941.3553177572168	3.6880001345769564	17	18	31	12	3	0.19292203757967985	0.3053665996358872	0.30635022032324555	0.1953611424611861	
3680000	-10621.346654759887	-9827.175246653345	-794.1714081065429	-9827.175246653345	1437.2098089317053	2.7543322947082682	3.8191280176735146E-5	0.5201473356042294	3.8136742497395235E-5	4.601853880714886E-10	0.5741899647801082	-749.1877133689698	8299.864793280578	11470.246547363342	2063.263821227143	1848.34820576924	95.01053293542482	24	9	13	32	3	0.19292203757967985	0.3053665996358872	0.30635022032324555	0.1953611424611861	
3690000	-10666.074489506846	-9842.067239295116	-824.0072502117282	-9842.067239295116	1991.3451917515717	2.6374980613053447	3.0537564475492494E-5	0.6765791648298198	2.6754158179566408E-5	3.992601633681497E-10	0.7417659586818474	-773.1515169934453	10135.655007703928	37736.36293033529	5140.821905903693	2231.675357009012	2026.840378273995	21	10	4	33	13	0.19292203757967985	0.3053665996358872	0.30635022032324555	0.1953611424611861	
3700000	-10600.409302418531	-9839.240600066581	-761.1687023519494	-9839.240600066581	1173.4258544636011	2.6128142070714317	5.637307971749078E-5	0.5238570612680188	5.197356662316456E-5	8.045791585173604E-10	0.531242699351948	-714.0350357359418	7719.749152680574	4815.580821506326	15408.716678093668	1417.6160708115995	71.3192014869467	19	1	14	44	3	0.19292203757967985	0.3053665996358872	0.30635022032324555	0.1953611424611861	
3710000	-10592.446323990138	-9846.98719105583	-745.4591329343081	-9846.98719105583	968.1817304852264	2.6128142070714317	5.981148484252585E-5	0.5568988960461027	5.725774240235685E-5	1.1863395218564141E-9	0.5797051194755131	-699.5564628807075	2746.168054529083	4966.422567330158	15853.987367243672	903.3726823018793	18.885815923949277	1	19	15	43	3	0.18670668499852025	0.3148755131218578	0.29107268401261205	0.20734511786700863	
3720000	-10576.009535290825	-9850.24644481868	-725.7630904721443	-9850.24644481868	701.8303184033658	2.268791012933654	7.98682467524207E-5	0.5338150215675247	7.721272200111015E-5	1.8631842909282605E-9	0.568014919989594	-676.5575353710211	49561.96032092866	3184.5605385364224	10892.823469032284	913.6483697297681	42.372718047724156	1	17	16	44	3	0.19697613087288962	0.3097392154234962	0.29107268401261205	0.20221196969100083	
3730000	-10550.70233380636	-9838.403444603387	-712.2988892029717	-9838.403444603387	704.8854888706447	2.636835402407235	9.172321669094456E-5	0.6355951309852984	8.702329293547409E-5	3.3513116331643067E-9	0.6584855161154424	-667.9170580362523	4942.256826932679	2136.5831042317427	7193.084446342725	711.8788689821204	57.51345679181895	12	7	13	46	3	0.19697613087288962	0.30662040384459033	0.2941914955915179	0.20221196969100083	
3740000	-10560.579657381768	-9832.08996043409	-728.4896969476774	-9832.08996043409	672.2123592346516	2.5064785468201056	9.126748510426537E-5	0.5623855775303682	8.559420040387026E-5	2.2582908463551774E-9	0.5823486628487989	-683.1093642633431	5578.102970300148	10151.98313421732	9321.071935153439	966.2968573324588	64.84066676384602	7	1	22	48	3	0.19697613087288962	0.29766563667597445	0.29633402470922937	0.20902420774190522	
3750000	-10560.846690213999	-9835.185475247468	-725.6612149665308	-9835.185475247468	648.5115185029493	2.5064785468201056	8.459323471955873E-5	0.5534372333952706	8.491212602414693E-5	2.0448770114249896E-9	0.5532709963985412	-681.302429602899	5302.1696319606035	4002.1051176885503	8682.2607914312	935.7172470270244	20.236834948891445	7	16	6	49	3	0.1884769039851098	0.3151822276127739	0.3048332515970092	0.19150761680510572	
3760000	-10616.31894552927	-9848.838930666774	-767.4800148624968	-9848.838930666774	876.8890361643112	2.5064785468201056	6.0079076309928305E-5	0.5362285732675355	6.186425058739526E-5	8.800139694480274E-10	0.5264156653088015	-721.4372390186551	11539.419868352717	2722.8740866953663	7617.453652701543	1264.6355279975871	325.14372275840475	5	3	25	45	3	0.1884769039851098	0.3166947731532303	0.3015332907830568	0.1932950320786017	
3770000	-10590.187364651068	-9841.45436315366	-748.7330014974088	-9841.45436315366	764.8589634655727	2.797164475733056	7.372351398874311E-5	0.620621401074176	7.67528513979671E-5	2.1133128520661554E-9	0.635583782640277	-704.758606031379	8138.041648737589	4710.395928285225	1766.7323472231035	1809.5495452396249	483.8364578317976	31	1	10	16	23	0.1884769039851098	0.3080269377222603	0.3118305286867108	0.19166562960591768	
3780000	-10637.045665509	-9847.768575400385	-789.2770901086151	-9847.768575400385	1146.5907378226034	2.524394020235419	4.7017915207051034E-5	0.6436556359155539	5.109367689523998E-5	8.980968780518887E-10	0.6605215987832938	-745.8357590445781	12289.319784976635	4744.710395983874	1317.398965143006	940.5606905744465	446.7388050124102	36	19	18	5	3	0.19286763662758363	0.30397792314078337	0.3047897117534544	0.19836472847817727	
3790000	-10654.623697722871	-9833.730356956019	-820.8933407668511	-9833.730356956019	1472.5660257584339	2.8186336193466346	3.501157215704519E-5	0.654055834965738	3.4320602161490745E-5	4.289249784722202E-10	0.646734604352987	-775.0969161439141	14749.954435081527	5896.46864411392	3640.3771263371987	1068.085737049105	1097.740312811939	35	12	7	23	4	0.18615700928740625	0.30794608267678053	0.3075321795576346	0.19836472847817727	
3800000	-10633.324483945178	-9844.120457869334	-789.2040260758439	-9844.120457869334	1079.7936389403444	2.8186336193466346	4.906157569699647E-5	0.5273806360071776	4.888280857104619E-5	6.450026777236962E-10	0.5333918096616322	-746.183959302747	9701.368913369972	3972.6984132467537	1065.252433472269	1320.1774542087694	429.90006719451566	36	9	8	25	3	0.1887392633154401	0.30794608267678053	0.3075321795576346	0.1957824744501434	
3810000	-10622.053965435782	-9838.749961260173	-783.3040041756091	-9838.749961260173	933.6621592080508	2.7844323954894254	5.149001094181605E-5	0.6142726618846638	5.1811767387207404E-5	1.0039031657110874E-9	0.665159207014202	-739.3894027275397	7290.658721147952	3858.140462642821	4610.004264308741	1277.176676228807	24.79796636611413	35	1	10	32	3	0.18419137990587262	0.30794608267678053	0.31208006296720214	0.1957824744501434	
3820000	-10596.176205806501	-9846.505161961131	-749.6710438453699	-9846.505161961131	704.2737221816261	2.7844323954894254	6.418761685799429E-5	0.5911041218917574	6.976156030795777E-5	1.6831975908228439E-9	0.643043660183026	-707.2091652470377	5983.403948276447	5906.9732378192975	1009.4760350700449	1085.62510721788	68.5785778847254	32	10	21	14	4	0.18725040600082088	0.30761082862956773	0.3143138814796187	0.19082488388999144	
3830000	-10590.496962913525	-9855.903340776265	-734.59362213726	-9855.903340776265	557.9940576923045	2.647718090317494	8.778661375553472E-5	0.5548958672729255	9.439194036933665E-5	2.256392341335212E-9	0.5534691677259845	-693.1982416294663	4566.829422293816	6374.320187697288	941.5298292981674	721.3765961349426	26.986553557353364	37	5	26	11	2	0.18725040600082088	0.30761082862956773	0.3143138814796187	0.19082488388999144	
3840000	-10589.869051661786	-9850.060912357454	-739.8081393043313	-9850.060912357454	595.6326014009901	2.647718090317494	7.641638353458789E-5	0.5206616947802779	8.557217516822788E-5	1.6793457259648178E-9	0.5303029921033962	-698.9179001236415	8546.353490290687	1345.2980091893678	829.0190246878976	1024.0272459925393	31.990130368115786	41	14	20	2	4	0.19474030912366186	0.314831514566952	0.2915406255958119	0.198887550713573	
3850000	-10576.3277293733	-9855.338643925788	-720.9890854475129	-9855.338643925788	489.58513984176506	2.3931165387306317	9.336951436377486E-5	0.5891769533306698	1.007202210694015E-4	3.2286537497304417E-9	0.6140512257171332	-679.5432895885651	2708.8535967352027	3948.8185810880177	4027.5648770174266	497.75583670361567	107.5517293749642	4	34	7	32	4	0.19474030912366186	0.30056616595637425	0.30580597420638966	0.198887550713573	
3860000	-10611.157638415392	-9837.613729848516	-773.543908566877	-9837.613729848516	804.6387778072137	2.8879879163356508	5.670294566085412E-5	0.627262329063744	5.9698476106782224E-5	1.6309324415726354E-9	0.741561944882432	-728.6906423337412	5038.2393639221855	10227.210121176558	4201.32039508835	1110.4308641307555	188.72986007030215	6	29	12	30	4	0.19474030912366186	0.30056616595637425	0.30580597420638966	0.198887550713573	
3870000	-10582.30333605395	-9845.760613293884	-736.5427227600663	-9845.760613293884	541.6341428564091	2.487844836527694	9.792849333761601E-5	0.596144859475824	9.215994334986714E-5	3.11331188706835E-9	0.6018496917225784	-694.9755069652879	3791.981382936055	4550.711996371195	930.6872810858126	724.7847927282944	703.2162078620994	7	36	14	17	7	0.19474030912366186	0.30056616595637425	0.30580597420638966	0.198887550713573	
3880000	-10598.636191655649	-9833.176443684326	-765.4597479713221	-9833.176443684326	771.6612574526137	2.487844836527694	6.624734949227649E-5	0.7103808922386601	6.494121924829286E-5	1.884502920226921E-9	0.7007709938780337	-721.3231885698233	8648.796732483357	7727.270583228405	676.6308714035445	1157.4424401989259	374.62616746696443	5	38	3	30	5	0.19474030912366186	0.30056616595637425	0.30580597420638966	0.198887550713573	
3890000	-10613.570334993292	-9846.00353899021	-767.5667960030825	-9846.00353899021	894.8194744935289	2.8191614393349407	6.240035943554147E-5	0.6369543040508483	6.195183052965978E-5	1.5943853816500065E-9	0.6746487814852214	-721.4985538337932	6841.892867904128	3721.996899508339	10665.227565859966	1095.820986782511	55.463097189131986	20	9	16	32	4	0.20042805260388744	0.29411433832165346	0.30657005836088486	0.198887550713573	
3900000	-10571.7994726389	-9839.392973986236	-732.4064986526644	-9839.392973986236	787.53971993028	2.8191614393349407	9.266976321307872E-5	0.8121703727513111	8.633580827340508E-5	7.102530326119191E-9	0.9647880850733697	-685.4548373568325	6104.202644383276	2682.8421654800527	9275.036636151604	989.1894305357916	662.5806522182432	16	20	5	12	28	0.20042805260388744	0.29411433832165346	0.30657005836088486	0.198887550713573	
3910000	-10564.177544474962	-9825.788841934609	-738.3887025403519	-9825.788841934609	690.5172509367702	2.930195493252164	8.5780443061161E-5	0.7859872109698093	8.629646574786982E-5	6.0434380810203075E-9	0.8582614153856649	-692.7630059487361	3290.8625620749226	2953.8815795408095	7728.6953634648335	537.2391391489907	934.5256874828004	21	9	12	18	21	0.19068003862461566	0.30015797973617375	0.3110942941361558	0.19806768750305348	
3920000	-10554.793288330507	-9843.235611438102	-711.5576768924049	-9843.235611438102	558.5445828388753	2.9940511718410705	1.0254263612917998E-4	0.7481871808794922	1.0622721630672265E-4	7.08443086113714E-9	0.7794230267778056	-666.5184784253927	2666.873738383734	2173.173070027744	7637.252344404388	465.4098941295204	618.1527041120365	25	13	3	27	13	0.17615811454118355	0.30067569523309007	0.3250985027226716	0.19806768750305348	
3930000	-10583.007774891834	-9863.165606203916	-719.8421686879166	-9863.165606203916	563.1011568880865	2.9940511718410705	1.1253252893467636E-4	0.7552703785888034	1.1925510194517449E-4	8.689282248636906E-9	0.8227087780074724	-674.9040391903037	3290.9272623417596	4842.61880163456	6176.300608850248	1739.646534644081	413.7149776691956	5	12	27	1	36	0.2056944553342977	0.2988394609526587	0.3053798335829837	0.19008625013005864	
3940000	-10558.901687957776	-9837.764753648202	-721.136934309573	-9837.764753648202	425.5855713419361	2.2724214265701472	1.0265097257004055E-4	0.7745009752298773	1.1512859812742317E-4	6.805478955503227E-9	0.7698832228626347	-677.1732485866204	5179.589570583481	4639.060179143863	3120.853377579414	1671.609584991626	422.66935849319236	7	7	33	2	32	0.20635800648677796	0.2988394609526587	0.3053798335829837	0.18942269897757838	
3950000	-10516.159362123964	-9833.843927880625	-682.3154342433398	-9833.843927880625	370.5512440491287	2.4202952352937683	1.5653617413582713E-4	0.7587823402126255	1.6402450320753383E-4	1.924893298767008E-8	0.855966509745462	-643.1089877197061	2306.483046995976	3364.989285312074	312.599908042158	450.767740107596	67.58155191496725	15	31	19	12	4	0.20635800648677796	0.3049262596198573	0.29049651435129875	0.19821921954206465	
3960000	-10491.149139016432	-9831.64491368133	-659.5042253351016	-9831.64491368133	282.57676466580205	2.4817468831868474	2.2024387380694419E-4	0.6937317128368471	2.1746107378956556E-4	3.945889131589871E-8	0.8825889359377991	-617.9304273418859	2104.0918523118166	7029.225574200624	207.39128554128837	173.85033896213878	400.0071489105253	39	3	9	8	22	0.19655344983612597	0.29733375723848526	0.3078935733833228	0.19821921954206465	
3970000	-10506.887263338751	-9855.021324373734	-651.865938965017	-9855.021324373734	223.81067198438208	2.7077092338775235	2.2826952526081636E-4	0.6470346400590858	2.2991155302825867E-4	2.8295491615509392E-8	0.7070073980513243	-613.9835712444648	2026.307476570229	1600.9373823370925	1223.9774711060268	362.28662522138194	29.90603777385504	21	26	1	29	4	0.1860155345865559	0.30486891887273	0.30035841174907807	0.2087571347916347	
3980000	-10478.707242247305	-9849.807697058444	-628.89954518886	-9849.807697058444	178.38334240214022	2.55890914986144	2.6380267750939726E-4	0.633020076688187	2.9912814113672526E-4	3.402118558975276E-8	0.6919949798813354	-591.3871708276826	1261.187825250635	1296.7161199035113	1784.0535115115872	301.734392420829	17.30658778901517	5	23	13	37	3	0.195116026821727	0.3107665444046066	0.2907177359049783	0.20339969286868678	
3990000	-10473.087441101956	-9831.648023270865	-641.4394178310911	-9831.648023270865	192.7117346607868	2.55890914986144	2.4008435204256722E-4	0.5857094262241794	2.7047995331325745E-4	2.137282392222167E-8	0.5857964848194169	-602.7429264268571	1538.1194456572289	1990.1312689608765	2521.0135601572442	318.2410742654232	20.03749602114038	32	10	1	34	4	0.17246139541956437	0.3081906768613379	0.3159482348504097	0.20339969286868678	
4000000	-10543.389261781138	-9854.231159331244	-689.1581024498932	-9854.231159331244	339.9207934582659	2.3785826993390695	1.4544703626024258E-4	0.5979652482531501	1.6364366430291142E-4	8.503027082396712E-9	0.6180763115096782	-650.2889692403974	2107.0540172052915	2770.233995168584	821.6205082597098	624.2271570017097	40.9147225418857	30	10	9	29	3	0.19502764268926623	0.3051007022624339	0.3159482348504097	0.18392342019788893	
4010000	-10602.221404031941	-9862.910695419536	-739.3107086124062	-9862.910695419536	587.4866330748378	2.691582858528776	8.011178182273044E-5	0.4672142643347347	8.57365572138128E-5	1.4893163095955127E-9	0.48257996127102293	-694.8994913017378	4258.282837779485	7212.48114475396	6782.521826457724	820.8429404491236	667.2559278343473	12	4	20	36	9	0.19502764268926623	0.3051007022624339	0.3159482348504097	0.18392342019788893	
4020000	-10579.177538646338	-9856.981469760169	-722.1960688861698	-9856.981469760169	502.05600915731736	2.691582858528776	9.988765986397385E-5	0.5218891553391858	1.0464433096948215E-4	3.0044373142929324E-9	0.5450046498205049	-677.0843162390381	3602.6773088826485	1640.923918692198	8559.028630097395	730.936313163316	11.634807061497042	18	9	10	41	3	0.19615517969665708	0.2928448877836083	0.3159482348504097	0.19505169766932368	
4030000	-10551.846930099555	-9839.063086795642	-712.7838433039132	-9839.063086795642	559.359783996716	2.69196472289707	9.212520694985003E-5	0.5301417429332189	1.0097540007575192E-4	2.8672920328946173E-9	0.5565039114361479	-668.9897538857235	3358.7972076848723	2858.3787887303233	8534.203890397786	769.7503458788153	27.40700503572749	9	23	6	40	3	0.19615517969665708	0.2928448877836083	0.3159482348504097	0.19505169766932368	
4040000	-10561.817803002052	-9854.277482001484	-707.5403210005677	-9854.277482001484	510.3131081169781	2.4991242931662057	9.898302052583988E-5	0.5407864581668491	1.0723383641231065E-4	3.102111738804489E-9	0.5547140980471194	-666.9987567956946	2941.18952808319	4440.390974484808	764.6444007985472	881.588003012904	10.57319696515359	7	33	31	6	4	0.19615517969665708	0.2914543634226017	0.31733875921141624	0.19505169766932368	
4050000	-10532.66309370324	-9853.901744493867	-678.7613492093731	-9853.901744493867	373.6679551483438	2.779499522655671	1.4641237715557146E-4	0.48994155136494905	1.5664471509708056E-4	7.460919842332218E-9	0.5757930908898501	-640.0064212262907	1689.6802135216303	4200.941659520704	462.9892952367678	398.0376509434503	55.44753667822799	25	14	29	9	4	0.22219655881784098	0.2794467307845419	0.3135907177578275	0.18476599263978832	
4060000	-10524.578579973262	-9826.982304474219	-697.596275499043	-9826.982304474219	445.45983842949386	2.779499522655671	1.1620282649758093E-4	0.47642872648561224	1.2942638195225295E-4	4.533384723870528E-9	0.5470984213562897	-658.3918830774631	991.7782363681649	2382.3477949269754	718.662361825936	1080.1522176349702	87.74705479156758	4	41	30	2	4	0.19698166505376363	0.3063182324936777	0.31193410981276903	0.18476599263978832	
4070000	-10574.463561788187	-9848.113077040933	-726.3504847472545	-9848.113077040933	601.7270674106279	2.6733335487740084	9.823281486637982E-5	0.5765718823027066	1.0614042691963839E-4	3.659523957486394E-9	0.6141076348146268	-684.5036815348021	1127.0758860033957	5075.528984279003	852.6833718029271	227.94475248662616	468.0652545303716	1	46	18	8	8	0.19003330911546823	0.30378485509520337	0.3053417792707523	0.20084005651857476	
4080000	-10556.582937436797	-9851.963580714038	-704.6193567227577	-9851.963580714038	535.7727100588211	2.5581807894356903	1.0257821247129027E-4	0.5207924651177975	1.1304457627322191E-4	3.4741528832751965E-9	0.5436935369566163	-663.8883243702522	2229.7702922397284	3250.0947242470343	473.33554194497873	1158.6269794298155	121.61089870355347	12	32	31	2	4	0.18168373568250196	0.2973403088687305	0.31468242658595563	0.20629352886281058	
4090000	-10541.493444758828	-9831.065452650491	-710.4279921083361	-9831.065452650491	517.2128699903485	3.0284335174064263	8.698644651693791E-5	0.5565124663303957	9.603674979271195E-5	3.0366963555501877E-9	0.6106045027184537	-670.1172937442321	3010.6382468984634	4845.252903445448	434.9678520190449	621.1695679585151	13.128188076187593	16	27	2	32	4	0.19062801242669175	0.3012203300181014	0.3072410203598053	0.2009106371954002	
4100000	-10617.946796229748	-9838.984137563972	-778.9626586657754	-9838.984137563972	978.7420327632702	2.3538382011764867	4.82077035388824E-5	0.5855672863217638	5.195195263634057E-5	1.0446489318114406E-9	0.6620140915682848	-736.3097699365155	8920.959603985839	6805.205285889487	1087.9892323470742	927.5873998251787	32.354364285063596	43	10	2	22	4	0.19878604607788466	0.3012203300181014	0.3072410203598053	0.19275260354420728	
4110000	-10677.1352525484	-9854.207037265212	-822.9282152831872	-9854.207037265212	1428.0751669619194	2.3538382011764867	3.431639676097718E-5	0.5315412220451714	3.516843471668883E-5	3.9193995137378717E-10	0.6006511009401221	-779.0654769349076	10960.495648895365	6702.569627713775	1984.768023201154	1419.3071979832132	227.37714295589808	16	32	2	27	4	0.2025081877016273	0.29749818839435876	0.3072410203598053	0.19275260354420728	
4120000	-10624.31162540836	-9850.55405993921	-773.7575654691499	-9850.55405993921	993.8711222794541	2.62645537750256	5.5444113770811924E-5	0.55814423404909	5.5973196356787534E-5	9.995005560137986E-10	0.5865689378603082	-734.6454930165828	5697.767959612712	264.5641764074988	986.0905700489795	187.3979293833719	25.84329898867357	52	1	24	3	1	0.19318185261171422	0.30682452348427186	0.3072410203598053	0.19275260354420728	
4130000	-10663.045102075333	-9835.684966358509	-827.360135716824	-9835.684966358509	1719.5936688539082	2.548944584293685	3.223526903946373E-5	0.5513173676871029	3.2106852618793385E-5	2.4003967832248056E-10	0.5183026454224036	-780.8752358117663	14537.288194071873	9654.700758733146	2177.3919409294335	3202.245767240855	210.5055324135433	35	17	1	24	4	0.19318185261171422	0.30682452348427186	0.3072410203598053	0.19275260354420728	
4140000	-10659.858308098104	-9841.331494979593	-818.5268131185117	-9841.331494979593	1659.945907886126	2.6211685102739133	3.5598236680831394E-5	0.6372014287813098	3.6946588532768074E-5	4.413972919239405E-10	0.6302733435112093	-771.1663608075768	17308.180128910357	4818.158075519578	7484.472619205474	2494.1617290888767	447.3655394179292	26	11	8	32	4	0.19318185261171422	0.30682452348427186	0.29765747822382854	0.20233614568018404	
4150000	-10682.253453246822	-9830.776764147695	-851.476689099127	-9830.776764147695	2221.9925175192275	2.6211685102739133	2.2557221992525424E-5	0.5513235646844936	2.443829597899625E-5	1.831338710845894E-10	0.590619355575511	-800.9190349383351	12666.32797609214	28141.88578719718	16955.29717050498	5084.171614479053	196.37228861307008	15	23	5	34	4	0.19318185261171422	0.30682452348427186	0.29765747822382854	0.20233614568018404	
4160000	-10717.436510766314	-9840.518137840576	-876.918372925739	-9840.518137840576	3428.4191739438534	2.5305295650414363	1.574549023544345E-5	0.5328406615535237	1.6989043397332145E-5	8.045168530125313E-11	0.5812120029163538	-827.0666661976069	20953.582231211087	32883.01822522716	6626.483760441696	4225.169801013783	458.77444967001315	18	18	20	21	4	0.2032191877240054	0.30682452348427186	0.29765747822382854	0.19229881056789286	
4170000	-10682.21911508405	-9837.571038536693	-844.6480765473577	-9837.571038536693	2397.9169884604544	2.5305295650414363	2.341694540333808E-5	0.5141205230665918	2.4104183126093884E-5	1.5403607568268747E-10	0.551795016723222	-799.8703262732954	18988.930286889554	7486.556558049672	3774.362763246963	966.0084869980655	67.09926290293001	37	7	33	1	3	0.1984381233276364	0.30682452348427186	0.30129326051091887	0.19344409267717155	
4180000	-10716.044847010411	-9853.124696803194	-862.9201502072166	-9853.124696803194	2489.7893599463223	2.5305295650414363	2.0717738456004E-5	0.506881593788692	2.073034531062872E-5	1.125878260527808E-10	0.523219350023118	-815.4147660025145	24581.036223279585	7626.391727976909	7556.301909971088	2745.5940091165758	107.18181395357199	36	7	13	22	3	0.19780408006808464	0.30682452348427186	0.29721306046934093	0.19815833597830124	
4190000	-10666.454160752259	-9827.130550429507	-839.3236103227515	-9827.130550429507	1866.055207030668	2.5305295650414363	2.796644149940797E-5	0.6145600881573896	2.8462082691287905E-5	2.6303003729481695E-10	0.6085444485471891	-793.1190579399251	12417.86534020441	3343.940191771473	5835.401106767382	2728.6349128025936	13.115768527358926	41	1	16	21	2	0.19780408006808464	0.29523278322684376	0.3088048007267691	0.19815833597830124	
4200000	-10663.96854374444	-9849.570953656475	-814.3975900879655	-9849.570953656475	1539.7896861454253	2.5305295650414363	3.827654323162073E-5	0.6206624924997838	3.761774302110304E-5	5.489022821627465E-10	0.637529266139273	-768.8752770149264	11511.362670147631	1406.7653350602898	2328.500717524835	3683.6862682352944	223.3618185714832	49	12	16	1	3	0.19780408006808464	0.29523278322684376	0.3088048007267691	0.19815833597830124	
4210000	-10712.85108414779	-9861.015635350142	-851.8354487976475	-9861.015635350142	2239.59673331938	2.797684776310509	2.4782974979564017E-5	0.6119867969527025	2.692379044296797E-5	2.62468810091512E-10	0.6423957139134447	-803.1985727862234	12707.71097653796	10922.908332141737	8492.711474710495	4487.83643257364	2515.7599957877337	32	5	13	27	4	0.18046048743729934	0.3125763758576291	0.3088048007267691	0.19815833597830124	
4220000	-10831.248614944581	-9852.106866335538	-979.1417486090427	-9852.106866335538	10045.264608614347	2.430441406388758	5.314893647734334E-6	0.5534459308051324	5.73151204974843E-6	9.280008031543094E-12	0.5673383658163055	-923.7902944391266	81062.10087184084	69468.27579123093	9079.167177265466	15347.900384047583	3785.98248792365	25	22	10	22	2	0.18046048743729934	0.3125763758576291	0.3088048007267691	0.19815833597830124	
4230000	-10847.750995440052	-9845.686721250779	-1002.0642741892729	-9845.686721250779	14163.341698690134	2.680582324440612	3.911876655811645E-6	0.5939535346032287	4.2308678877825285E-6	7.781315578011387E-12	0.679458408301617	-944.1949288770566	163415.49571785316	92857.50231409351	6810.692744317627	17371.48138208374	8497.682312343502	24	17	11	19	10	0.19281206871478737	0.29351405849477497	0.3155155368121352	0.19815833597830124	
4240000	-10814.585280617124	-9850.659195245433	-963.926085371691	-9850.659195245433	8808.398885164772	2.5352138146589542	6.141288868513912E-6	0.5728965226768872	6.53063662179716E-6	1.1884980244759951E-11	0.5558631672871948	-907.6288904064953	63211.32174487306	98873.03877456162	11687.161454273737	16527.654804040656	8021.650493264207	11	26	21	14	9	0.18660158134221322	0.29351405849477497	0.32172602418470936	0.19815833597830124	
4250000	-10746.650846918628	-9836.031326594586	-910.6195203240419	-9836.031326594586	6658.319107698158	2.5382728359891473	1.1121217957379576E-5	0.6121096805065147	1.1442212017713254E-5	4.748205593515788E-11	0.6354200668029104	-857.818489515493	14421.718014714157	44952.12521459982	25888.44428433627	5310.790509091985	728.1538707907473	3	27	9	39	3	0.1940959620255338	0.29351405849477497	0.31423164350138877	0.19815833597830124	
4260000	-10686.18791880018	-9842.087276453001	-844.1006423471792	-9842.087276453001	2051.1580818726434	2.6448715777809264	2.324108599467148E-5	0.5782250920960025	2.460087467785467E-5	1.659651717927993E-10	0.5820416321342488	-797.3200333554572	16225.606723772033	8693.264890467202	2033.3152161265448	3440.9012249543475	45.85487352789634	30	22	3	23	3	0.196870829418535	0.2907391911017737	0.31423164350138877	0.19815833597830124	
4270000	-10743.674838805948	-9841.167509148305	-902.507329657643	-9841.167509148305	4224.411170749689	2.518344398592299	1.1408744702169902E-5	0.5728936833435383	1.278720349848982E-5	5.1223392159339794E-11	0.5867743786159659	-850.5336788347146	29298.95531244867	6274.89302110058	17848.458908948738	9813.046641332945	484.45165508677917	34	19	4	21	3	0.19478361986031056	0.3115072782030246	0.3000008422842444	0.19370825965241917	
4280000	-10734.58921656394	-9846.249396366582	-888.3398201973579	-9846.249396366582	3890.5236614339083	2.6246142133486767	1.3437746248463953E-5	0.46134785101488385	1.5057470538412067E-5	4.8698859628022473E-11	0.5114378769841187	-837.5070361767963	29237.21723339849	6862.29559022804	11393.182117966577	12419.940566243875	146.16625379635704	33	40	3	2	3	0.18799579494791913	0.3162720230293931	0.3000008422842444	0.1957313397384421	
4290000	-10708.298054423294	-9835.565361391687	-872.7326930316071	-9835.565361391687	3695.2761496237536	2.6246142133486767	1.5196239479241245E-5	0.5136310113320027	1.574533509734117E-5	8.46812019798875E-11	0.5632216422065167	-822.7941144107388	27436.401030631427	3197.7076338171887	5236.138228331975	10405.806253590887	209.4167703678597	34	4	38	2	3	0.17913776011836333	0.32051290794587506	0.3046179921973183	0.1957313397384421	
4300000	-10778.431067978567	-9843.588441420647	-934.8426265579194	-9843.588441420647	6703.608900661879	2.5709174500805694	8.061791578879228E-6	0.5409415943165093	7.886531954632674E-6	2.2479928020483115E-11	0.5969549713389009	-882.454529811318	53549.161356497694	142833.91224961352	11888.10535378408	705.2223343253793	42.82262652247413	29	6	43	2	1	0.19096158281261696	0.32051290794587506	0.29279416950306464	0.1957313397384421	
4310000	-10804.809815970752	-9842.272286569756	-962.5375294009956	-9842.272286569756	10280.874298873945	2.5709174500805694	5.239954091978243E-6	0.5561542764776696	5.227479421674125E-6	9.027006446498718E-12	0.5955783576053725	-910.5932093641684	21106.105040055638	92369.52387200035	13101.247688531043	456.0513209017343	208.80511836759655	8	32	38	1	2	0.18545123112213285	0.304701106993232	0.30363035427735835	0.20621730760727555	
4320000	-10832.644377692406	-9847.330519834935	-985.3138578574715	-9847.330519834935	14447.557492013006	2.8303028733644555	5.231750565714969E-6	0.47751129446868207	5.4934218808779865E-6	5.880981045297699E-12	0.46310229976819994	-928.5862625970157	195954.4285625396	74937.1119981144	18502.853552039618	16273.53705445511	4856.5460892130795	8	31	31	8	3	0.20526542096913403	0.3009537685824529	0.30363035427735835	0.19015045617105347	
4330000	-10793.68950752314	-9839.74760523196	-953.9419022911798	-9839.74760523196	9587.288625824138	2.52473233794662	6.9476884770457915E-6	0.558583517061079	6.995490829551298E-6	1.556956792528106E-11	0.5995445396043019	-895.1824615814761	102453.17030062535	26329.420825256806	50656.77936512831	65203.00284625583	9608.539865909048	3	6	2	28	42	0.1896941264461289	0.32166398202898583	0.29849143535383055	0.19015045617105347	
4340000	-10722.402571469005	-9845.80437587414	-876.598195594864	-9845.80437587414	3177.2238925432544	2.4146710542429	1.541260951127203E-5	0.4809378408793656	1.5506654383586405E-5	5.234191477459301E-11	0.49143085435409894	-819.4666345410249	24579.992207739615	22019.111240855415	95882.89785554043	25133.94968558004	3471.3399573586776	8	15	4	8	46	0.18780455908595875	0.3117227385629537	0.30480898730509515	0.19566371504599123	
4350000	-10770.11138409161	-9828.702266260389	-941.4091178312204	-9828.702266260389	8329.870558706261	2.6481073885473645	7.32624421555846E-6	0.564058128420242	8.006792946093905E-6	1.7813418619084317E-11	0.5778004856500555	-885.7765421142163	75006.19599821877	94569.4045180548	10970.922581269471	14123.790606578465	2314.4857001207647	28	8	28	14	3	0.18780455908595875	0.3117227385629537	0.30480898730509515	0.19566371504599123	
4360000	-10773.642883978093	-9840.09070837637	-933.5521756017224	-9840.09070837637	6782.750145537144	2.6481073885473645	8.45979213776569E-6	0.5930079927935399	9.10322422373004E-6	2.9596972509669755E-11	0.6466233969570435	-881.45135856006	46701.27229010278	41519.01957446668	9749.458023861009	1427.7379183138046	3009.3435144970217	33	8	37	2	1	0.19392389056535292	0.29696520185056435	0.31136083707231627	0.19775007051176527	
4370000	-10660.632637020832	-9844.352548045554	-816.2800889752781	-9844.352548045554	1844.0952609800072	2.5248377903444026	2.870377914367129E-5	0.5207104232665605	3.064090422174112E-5	2.2929223624079353E-10	0.5449893714853367	-776.1762084600135	21691.076923171982	4588.5006705900505	2437.088511227363	15.56551716454234	8.855560348540001	39	3	36	1	2	0.19392389056535292	0.29696520185056435	0.31136083707231627	0.19775007051176527	
4380000	-10688.96263103642	-9850.986364529981	-837.9762665064395	-9850.986364529981	2269.665650983698	2.5248377903444026	2.6073569125700952E-5	0.5796564696263137	2.4901647742786994E-5	1.9694662710584296E-10	0.5649888818761044	-794.7419232675013	24243.6226931258	3998.295732603209	2972.0440009472354	275.2993523885262	24.16308934030438	41	8	29	1	2	0.19801740554351036	0.3130573923012019	0.29117513164352127	0.19775007051176527	
4390000	-10607.47296632899	-9842.004020197284	-765.4689461317075	-9842.004020197284	1081.1598554971085	2.7546833267399617	5.445266900877329E-5	0.5352173441346667	5.296711471526609E-5	8.002057659192068E-10	0.5502471215497182	-728.1919896763605	7858.860204863314	2817.3651918003034	1407.2745144756814	11.28636832516965	9.907659094414509	42	12	24	2	1	0.19801740554351036	0.3012183330075308	0.30301419093719234	0.19775007051176527	
4400000	-10621.164231550942	-9856.25192109405	-764.9123104568921	-9856.25192109405	1040.1462659956856	2.7546833267399617	6.053576797727762E-5	0.5795268404418082	5.882946803540487E-5	1.164128666663313E-9	0.5843905389581419	-726.0868392277285	7272.535279474315	908.8933584297805	1335.0807188045867	160.62352036862382	17.52949743362571	46	11	21	1	2	0.19294300370620174	0.3012183330075308	0.30301419093719234	0.2028244723490739	
4410000	-10567.977411843716	-9838.706612325588	-729.270799518129	-9838.706612325588	709.6194141330419	2.7348998313144635	7.989097152648499E-5	0.5971162057795699	7.798179511109178E-5	1.703685926404605E-9	0.5627779154939233	-695.8431191965236	5236.776045389191	2279.1683750202583	841.6121508732948	1.4733095359142576	0.6735510894063212	40	10	28	1	2	0.18663454317758618	0.317877253214071	0.30301419093719234	0.19247401267114925	
4420000	-10545.64276418622	-9841.221334848424	-704.421429337795	-9841.221334848424	512.8421869876528	2.529584056974966	1.1240627977118389E-4	0.6120641975458999	1.1201742200277963E-4	4.095520115729929E-9	0.5967110365800549	-669.9343201254811	4105.38064826873	905.6589048326354	1541.7885593349288	3.724274066467371	1.1182918808975126	39	36	3	2	1	0.18663454317758618	0.31284625621191325	0.30301419093719234	0.197505009673307	
4430000	-10543.259262124839	-9837.528323852037	-705.7309382728014	-9837.528323852037	536.6023012249219	2.6086219627810006	1.1804421357928139E-4	0.6613274499800831	1.1738201033662958E-4	5.473510821362089E-9	0.6389378154794352	-671.1934596905608	2968.732169557237	652.7909670503119	640.8205584547773	39.11244318392063	12.566463833976771	41	32	5	1	2	0.20082609095532958	0.31284625621191325	0.2904776767990889	0.195849976033667	
4440000	-10562.0159539945	-9861.040618724131	-700.9753352703679	-9861.040618724131	496.8409633721457	2.650803611795565	9.973281969283496E-5	0.5330208580664624	1.1388330416629342E-4	3.269313909449361E-9	0.5420044523847849	-663.3821648378788	3485.2736255720633	915.5950524904216	374.6858200265554	580.9403803470277	9.324483495544097	37	23	2	16	3	0.19718981077680794	0.30745855612967804	0.31040631336720026	0.1849453197263125	
4450000	-10526.214555047758	-9854.301177379632	-671.9133776681268	-9854.301177379632	331.82309512622425	2.2916084576731044	1.599399472095368E-4	0.7277188195992391	1.7527828489583136E-4	1.2403286977307401E-8	0.6908596288540517	-634.0586444310912	2415.235009260896	948.6594701774493	328.23857469546937	644.9384866611218	3.593263994759682	37	9	4	28	3	0.19718981077680794	0.30316098274121983	0.29248216393327464	0.20716704254869633	
4460000	-10573.384674646086	-9836.683106874993	-736.7015677710929	-9836.683106874993	603.4210292146005	2.440652169268972	7.90162507517653E-5	0.6702890369227881	9.099874475766514E-5	3.2220773784736342E-9	0.6639948747268037	-694.9130132702091	8268.650044087759	2215.6538624973155	1784.7275872852983	807.8674818505704	15.838738460928518	28	22	2	26	3	0.1896907781440652	0.30316098274121983	0.2999811965660174	0.20716704254869633	
4470000	-10594.057756375276	-9850.73878155686	-743.3189748184152	-9850.73878155686	706.8460581737113	2.569538855357191	7.038896657158742E-5	0.6280479579215407	7.350395313582296E-5	2.219851537090865E-9	0.6897653048329716	-702.7537587096128	4967.684051953463	2268.0893637279237	1116.9111211248503	904.9803231129538	5.21888972204119	34	19	21	4	3	0.1896907781440652	0.29550169753931776	0.31560840559568765	0.19919911872092816	
4480000	-10637.636027750556	-9851.513960555287	-786.1220671952684	-9851.513960555287	1230.6674265327135	2.472241310265506	4.035686859431802E-5	0.5736877963829654	4.2966783896310577E-5	6.227687850512405E-10	0.610570853184177	-743.4461984428385	10757.27440820667	2386.346536464866	1343.483427205386	1434.2553328942213	3.995561271375925	39	14	15	10	3	0.1896907781440652	0.31031334271055455	0.3007967604244508	0.19919911872092816	
4490000	-10617.50418782492	-9847.997063163437	-769.5071246614823	-9847.997063163437	1019.7533077411944	2.579153237526848	5.1424373052662344E-5	0.5292187719448561	5.7889534717637106E-5	1.0811054396790152E-9	0.5804836623317973	-722.990472388718	7771.510942970435	23366.355472440835	1657.4674162164008	1396.6094140635764	103.71585507606429	32	7	12	27	3	0.188891523948137	0.3128870691305473	0.2990222882003863	0.19919911872092816	
4500000	-10671.689816121645	-9847.689637139038	-824.0001789826067	-9847.689637139038	1886.8963035491893	2.1731440666964765	2.920311722155642E-5	0.5389783350087745	3.2598610659399344E-5	3.2942203371993165E-10	0.6295549713320373	-777.3033229645032	20088.296119491035	13055.637617986862	6203.669752038747	1674.033560877132	139.9787950637994	25	13	12	28	3	0.19841140418100447	0.3128870691305473	0.2990222882003863	0.18967923848806068	
4510000	-10606.117637085921	-9824.175320325361	-781.9423167605605	-9824.175320325361	1574.5349466899627	2.421469925264329	5.1608537099656144E-5	0.5553275483850555	4.9989880000070425E-5	1.0273874002669917E-9	0.6418213142069265	-736.6539253948059	4909.106553489716	9263.367100005342	4482.813566925135	1729.2496153242673	1061.921356937279	16	15	15	20	15	0.1976512343579572	0.3160361761541082	0.2966333509998727	0.18967923848806068	
4520000	-10588.418618090185	-9841.479093581513	-746.9395245086719	-9841.479093581513	1212.2839843305803	2.7408273893426744	7.730326395461824E-5	0.5319387262293994	7.399864314714544E-5	2.0894389818193124E-9	0.586225117402997	-705.8052637484537	1801.8054719800293	4449.564125947559	1171.8849496785629	564.4279869061935	656.2403034921243	7	36	11	14	13	0.1976512343579572	0.3160361761541082	0.2966333509998727	0.18967923848806068	
4530000	-10589.164979913674	-9845.679477605412	-743.4855023082622	-9845.679477605412	1592.2599030385709	2.54771379919845	8.522059731139284E-5	0.5397478361903737	7.682469354136238E-5	2.279454105815468E-9	0.5867356972788552	-701.3801798937168	6651.927613435087	5931.871158753994	1204.52239160876	504.2095151838617	536.9824517904052	1	40	11	27	2	0.18655685237267086	0.3160361761541082	0.30772773298515904	0.18967923848806068	
4540000	-10609.458641745852	-9850.90558959181	-758.5530521540431	-9850.90558959181	1973.497649017269	2.495359748510606	6.279478230640022E-5	0.5143194595337335	5.996651779347639E-5	1.196290134209844E-9	0.5477824263440711	-715.313306353963	3100.4325292327476	8439.396508814723	2562.109545873766	497.2371316018529	514.6722744654718	13	20	25	5	18	0.19633706612287358	0.3160361761541082	0.2979475192349563	0.18967923848806068	
4550000	-10604.3289663759	-9846.253783135791	-758.07518324011	-9846.253783135791	1364.0659267259268	2.5598442845170837	7.323953243576267E-5	0.5505262576446928	7.080356922173208E-5	1.8642627830804126E-9	0.5943931770799843	-712.8838559165748	3230.2694723277596	8637.562269862243	3982.1032014042426	2217.711455525358	715.37791784811	19	13	20	3	26	0.19633706612287358	0.30598618527201343	0.30799751011705107	0.18967923848806068	
4560000	-10602.031787038122	-9853.77453745945	-748.2572495786713	-9853.77453745945	998.0185942293533	2.5598442845170837	7.437387465000009E-5	0.4366163029132927	7.28116997038041E-5	1.0596682374319249E-9	0.4641967654097235	-704.0734951651111	5774.5823212426585	6230.859677156834	2406.517159376337	423.4691223081946	1310.5806166594905	15	27	9	17	13	0.18131149824194778	0.30598618527201343	0.30799751011705107	0.20470480636898647	
4570000	-10582.926294561747	-9851.263309155916	-731.6629854058301	-9851.263309155916	868.0779415916671	2.317512319365419	9.305521983866848E-5	0.5113233429034838	9.028247755724023E-5	2.4925945701016095E-9	0.5562171309896728	-690.4946955590596	4729.326939561663	4746.845930160256	608.1224172030004	536.4612716864134	719.5058343047958	9	38	7	14	13	0.18618948547960723	0.3059531758159424	0.3031525323354627	0.20470480636898647	
4580000	-10581.585144812723	-9860.12258225326	-721.4625625594641	-9860.12258225326	732.9786659333336	2.5437299345383146	9.305169376367779E-5	0.3877645274128634	9.800681712402133E-5	1.61129511236913E-9	0.4197182777374668	-680.7800455280571	5283.348904944633	4027.540747236179	604.9991817680732	752.9242554488866	516.3632791489093	1	45	6	5	24	0.18618948547960723	0.3059531758159424	0.3031525323354627	0.20470480636898647	
4590000	-10571.369547213691	-9853.07106786977	-718.298479343921	-9853.07106786977	925.3329961446422	2.5437299345383146	9.423583016707E-5	0.47551134052996813	9.618454452896E-5	2.3654028209395765E-9	0.5102903734263536	-674.7992240438838	1854.4367574588175	4900.451386513894	3999.762335549658	364.6427900318682	918.9148656588887	2	35	8	20	16	0.19355495893683872	0.292148961477868	0.30959127321630564	0.20470480636898647	
4600000	-10543.077312913374	-9836.357647642755	-706.7196652706185	-9836.357647642755	1016.5289899321849	2.5437299345383146	1.3315251922966405E-4	0.5831734189525248	1.1015331151600102E-4	7.003331403074509E-9	0.6565210402169426	-667.045404026282	1751.6988061255956	3579.1987838787923	762.0432753837368	371.1192607893454	443.2898168360477	13	34	2	2	30	0.19355495893683872	0.29382177170814827	0.30959127321630564	0.20303199613870618	
4610000	-10569.006258524469	-9856.248302835656	-712.7579556888126	-9856.248302835656	921.8032110046967	2.9342261048421103	1.2056523978361844E-4	0.462035219356334	1.1073945046191339E-4	3.323276523880039E-9	0.49340044531069943	-671.4521817133211	2644.957825825575	3105.6053261520874	1573.2120182365445	1607.524471176298	441.6598959045062	3	38	5	2	33	0.19355495893683872	0.29382177170814827	0.30959127321630564	0.20303199613870618	
4620000	-10569.555122375863	-9857.9869824489	-711.5681399269637	-9857.9869824489	935.07275934419	2.2696939855809024	1.2566988549750688E-4	0.4481195227562275	1.2009493588746227E-4	3.990560610762771E-9	0.4896536178188824	-671.8542689246704	3085.3305656742123	4078.2284374927576	1046.898676708949	386.6867098016736	382.0246310398079	41	3	15	5	17	0.19355495893683872	0.29382177170814827	0.30959127321630564	0.20303199613870618	
4630000	-10564.332914827228	-9858.700059807012	-705.632855020216	-9858.700059807012	700.0401797022674	2.4970983406299223	1.2315438966307933E-4	0.531484471997183	1.2458359046197686E-4	4.755545255640946E-9	0.5448449530114319	-668.6512358316863	2662.333054172125	1980.3522022856419	627.3153013618312	266.4857367321804	62.8025941897358	25	24	29	1	2	0.2059386079136533	0.29382177170814827	0.29216793325911655	0.20807168711908072	
4640000	-10540.953812355165	-9855.095501752678	-685.8583106024865	-9855.095501752678	536.5486091261434	2.6935552604789565	1.5268676170044474E-4	0.5253902463658608	1.421669182060311E-4	6.05006212819706E-9	0.5230733405371045	-648.1400224004182	1110.0027535385618	2121.193016746337	304.46148497482164	385.7233486909376	431.32764190895284	2	44	16	6	13	0.19705248681825177	0.3128113921973827	0.29216793325911655	0.19796818772524782	
4650000	-10523.826507820864	-9824.328295844689	-699.4982119761758	-9824.328295844689	654.1656007317075	2.6935552604789565	1.2856655294216958E-4	0.5311398771200941	1.2594937422727562E-4	4.1230149532393515E-9	0.5207679929178366	-659.4889488001088	883.7971336989741	3531.1851878595285	525.3770048823457	285.2085431174581	492.2393677260862	2	44	8	15	12	0.19705248681825177	0.3128113921973827	0.2855765850762372	0.20455953590812717	
4660000	-10519.761039971832	-9833.803985304383	-685.9570546674486	-9833.803985304383	527.89350646093	2.6935552604789565	1.305849563560883E-4	0.49352474850512246	1.3484064497005577E-4	4.007487457652213E-9	0.4873394403000777	-649.5844923160956	930.0890491475553	2026.4461836706002	232.60957467353606	195.9771153073112	277.45948126513935	3	43	6	12	17	0.19857740100667023	0.3128113921973827	0.2855765850762372	0.2030346217197087	
4670000	-10516.072935920898	-9838.615932869461	-677.4570030514368	-9838.615932869461	600.305179180245	2.6935552604789565	1.4093293612498398E-4	0.4559708483847013	1.4026756926221326E-4	5.208869838419888E-9	0.4947276729000319	-639.9023477329542	1514.0841020968173	2437.4935175150363	219.56008886101793	236.08564392024599	426.31548460976984	6	42	17	4	12	0.17501166354335446	0.3086948741599651	0.30375025284543544	0.21254320945124383	
4680000	-10570.088603478847	-9830.638955473427	-739.44964800542	-9830.638955473427	751.6053496745952	2.551183400303968	8.890406551650734E-5	0.5682066461310569	8.99194248388938E-5	3.1320278921823257E-9	0.6477337217326963	-697.1757910682903	3339.3841332759844	1534.308033499027	143.9619255165043	755.600050044429	979.1320296599725	44	12	4	13	8	0.1855813477240252	0.3086948741599651	0.30375025284543544	0.20197352527057308	
4690000	-10549.091858577267	-9833.675471649538	-715.4163869277296	-9833.675471649538	564.0702451087441	2.7675415319445205	1.1268421542696181E-4	0.6031445689283284	1.1054212515387172E-4	6.267843526272919E-9	0.6977045798270981	-675.8193189600713	3076.9665912912524	3022.712246091473	543.0299642330795	682.4269514567095	42.92333537518927	46	4	10	18	3	0.1855813477240252	0.3086948741599651	0.30375025284543544	0.20197352527057308	
4700000	-10518.106518315237	-9832.388392196168	-685.7181261190696	-9832.388392196168	440.2533294843625	2.7675415319445205	1.544782224046814E-4	0.7209283427236532	1.493111131401047E-4	1.345008616145475E-8	0.773525910406901	-646.9274143336748	3222.5908439320774	379.30317426788673	593.1153974746005	649.7611431054261	293.5179526220436	39	30	1	8	3	0.19678556936432026	0.30872674015666096	0.30345251843523396	0.19103517204378365	
4710000	-10546.247866405616	-9848.854985738832	-697.3928806667845	-9848.854985738832	522.324154290416	2.17100655387316	1.1885663843059766E-4	0.5020562390668238	1.2106619192954804E-4	4.1947011432831945E-9	0.5402855753290817	-658.7103292142884	3978.626479175345	400.38412060052883	698.1890922223203	847.2745373172538	105.73911979002222	41	12	12	13	3	0.19678556936432026	0.30872674015666096	0.30345251843523396	0.19103517204378365	
4720000	-10573.835560175303	-9853.139622136987	-720.6959380383162	-9853.139622136987	826.812160602555	2.4794262273042538	9.338629058076059E-5	0.6590744584469014	8.73588516707082E-5	4.4392953233520175E-9	0.8040019848514739	-680.7564482161273	4944.62377560611	450.3664599985953	480.88382358858513	250.39822650833588	787.206357386522	40	18	3	5	15	0.18570292590252432	0.30872674015666096	0.30832604073098957	0.197244293209824	
4730000	-10618.0361659846	-9845.748172174837	-772.2879938097633	-9845.748172174837	1059.7376248717208	2.7870053777335464	5.526473675691086E-5	0.5978310751598377	5.470038715846735E-5	1.35573707511315E-9	0.669299147865864	-727.5307094190833	8732.06558752235	9625.684929529325	4086.295210745614	1114.4130428140097	111.53769373743967	38	1	2	37	3	0.18570292590252432	0.30872674015666096	0.30832604073098957	0.197244293209824	
4740000	-10648.457224979205	-9851.484820921276	-796.9724040579293	-9851.484820921276	1574.9644978337942	2.931044414655969	4.620069751010991E-5	0.5959616833529108	4.675944160939614E-5	1.0969236310554237E-9	0.7001541904935277	-748.3281130687247	9869.448590889915	735.3619407700826	2605.555676555033	7323.321697487732	1514.4936496468854	42	11	3	2	23	0.18436986807045505	0.31315011268590137	0.30965909856305884	0.1928209206805836	
4750000	-10581.231726179774	-9839.130233101036	-742.1014930787384	-9839.130233101036	1144.9201899504706	2.306699150433533	7.313646112488089E-5	0.5989823070025995	7.050667965466881E-5	2.592796397777243E-9	0.6918705047274274	-696.8189683823772	2919.9714107709638	8649.50211324931	416.3195222243938	1372.294566509153	917.6932460247543	10	28	13	15	15	0.18436986807045505	0.31315011268590137	0.30965909856305884	0.1928209206805836	
4760000	-10708.652456832753	-9855.64281383225	-853.009643000504	-9855.64281383225	4993.462813885613	2.306699150433533	2.2119556233731105E-5	0.46170200323669697	2.047606620878982E-5	9.343130762033228E-11	0.4691508855958882	-804.4503101761499	19195.22693527483	21338.01951441126	1848.0099298073021	2855.547728828699	3128.6222018098197	29	12	14	22	4	0.18436986807045505	0.31315011268590137	0.30965909856305884	0.1928209206805836	
4770000	-10658.828170285586	-9859.170653350686	-799.6575169348989	-9859.170653350686	2188.509070036127	2.7543922185902225	3.621444993121008E-5	0.4775539494662878	3.614338378407607E-5	2.6462018694581993E-10	0.4844559571008141	-755.9942418340586	13849.494103547568	2932.8819135916688	439.6999281238682	1292.7646382416235	363.1894454325747	39	4	6	29	3	0.19713878789683967	0.30038119285951675	0.30965909856305884	0.1928209206805836	
4780000	-10632.199336060854	-9845.591362369416	-786.6079736914373	-9845.591362369416	1604.6296557399132	2.437551851138486	4.549168658157806E-5	0.5940012911466174	4.679766805400297E-5	6.860552403796737E-10	0.564570719597294	-740.5501803971307	7105.181383200854	5545.770553481591	435.49837213554673	1845.3809349316584	1744.5809445462594	40	2	9	8	22	0.1994801352874192	0.30038119285951675	0.30285814388095555	0.19728052797210735	
4790000	-10665.694308381484	-9838.622477383473	-827.071830998012	-9838.622477383473	2398.261070871902	2.6216871746691353	2.9098340079485323E-5	0.5916221991583644	3.113858753289583E-5	3.260543180845473E-10	0.6023294473597979	-777.2305335759112	12373.289192767954	21743.53370860169	14888.738186753815	2846.8142499194237	1963.2469228329014	18	19	1	27	16	0.19471467043150886	0.30038119285951675	0.3076236087368659	0.19728052797210735	
4800000	-10662.123645884394	-9867.615303732682	-794.5083421517126	-9867.615303732682	2152.7084547457307	2.5151476463184217	4.948591024476933E-5	0.5104498281344129	4.666637337933439E-5	6.522429791663133E-10	0.5293567044975617	-749.3502551559552	10362.11068423547	4334.855134552658	3794.806374430793	1808.5066888879646	1768.4862645489682	37	6	1	32	5	0.19812746876006376	0.3065029458821611	0.2899920316055565	0.20537755375221758	
4810000	-10683.320826131254	-9853.519823444323	-829.8010026869297	-9853.519823444323	2619.138818126598	2.5151476463184217	3.1148677330122966E-5	0.4165271267262034	2.944393086132888E-5	1.656411381181441E-10	0.42942858125927874	-781.4373307046411	15985.391628977864	15893.238320570119	15000.600380900569	2637.764289335615	689.226836674941	10	1	27	40	3	0.1908985666017487	0.30513109326155685	0.31416112405614316	0.18980921608055018	
4820000	-10671.479608167867	-9830.835154397178	-840.6444537706877	-9830.835154397178	4057.7783607910437	2.5368880059669237	2.728198299379622E-5	0.6463518867151509	2.644258319993006E-5	3.2237617341584893E-10	0.6256240910491057	-792.3665141313835	22084.250291067863	10372.194572643826	5202.026840445546	3939.1536265289333	737.178472730408	31	3	1	44	2	0.1908985666017487	0.30513109326155685	0.31416112405614316	0.18980921608055018	
4830000	-10655.394311555938	-9841.043258459556	-814.351053096382	-9841.043258459556	2441.9388459628494	2.5244047452972396	3.596962074041384E-5	0.59453866561936	3.579666815646418E-5	3.7694154611535167E-10	0.5533576334004373	-766.9046324782472	12212.851054696579	15615.860689943627	4030.5989194575404	1498.6143614459424	2025.374494120577	24	11	6	11	29	0.1908985666017487	0.31227315339174394	0.30701906392595607	0.18980921608055018	
4840000	-10682.235500888546	-9831.059028820482	-851.176472068063	-9831.059028820482	4851.063467927599	2.5244047452972396	2.533319585931675E-5	0.5940616304652473	2.3615288920416356E-5	2.8758623040962666E-10	0.6484594299902542	-797.6678649441457	7450.344473955349	30018.06082546729	8839.316172612811	17135.847176048006	2994.28170241648	7	15	1	18	40	0.1908985666017487	0.31305202863655673	0.30701906392595607	0.18903034083573736	
4850000	-10700.872901602837	-9832.252992557058	-868.6199090457789	-9832.252992557058	3328.765681732569	2.5244047452972396	2.2539340274625116E-5	0.5624924124282762	2.14926493323997E-5	1.4781729303543005E-10	0.584398410081702	-815.8713004867185	11419.047930764447	41172.19436960859	26957.508421739873	2657.876994996737	2669.4500162143413	3	16	21	37	4	0.1908985666017487	0.294798061143481	0.3189594218643955	0.19534395039037367	
4860000	-10702.145028881012	-9847.440797292247	-854.7042315887657	-9847.440797292247	4729.54252040508	2.681137479998382	2.369065941620811E-5	0.5381438778103514	2.1130864423183088E-5	1.408586606954381E-10	0.5607840606816972	-805.8576383892595	12628.007197727651	31616.830858121735	2399.9704780417555	2041.0982061965556	1637.7938717836983	22	14	28	7	10	0.1908985666017487	0.27903805726021336	0.3189594218643955	0.2111039542736413	
4870000	-10788.501213785923	-9849.27088870411	-939.2303250818123	-9849.27088870411	9441.87790509678	2.575689761957141	8.250589776508634E-6	0.6882014244502301	8.027494713819792E-6	3.009817192148664E-11	0.6738333674503368	-883.9350660233472	25969.022437379015	79737.32284845614	8270.683718216871	10852.429180887828	4912.978181468484	9	26	7	17	22	0.19635590596331992	0.2858860268301514	0.3135020825028243	0.20425598470370326	
4880000	-10781.261687848224	-9841.116289443095	-940.1453984051303	-9841.116289443095	9432.374454525623	2.575689761957141	8.092378139986061E-6	0.6782822819225662	7.4990648684739166E-6	2.532424606829711E-11	0.6672575757067318	-885.2716401514988	54695.38726223374	68460.53395942951	4283.578621198814	8753.173298160315	6373.969788223717	9	30	14	14	14	0.20890133010320147	0.2858860268301514	0.3009566583629428	0.20425598470370326	
4890000	-10734.453697447057	-9840.636235103695	-893.8174623433623	-9840.636235103695	4360.2519107957605	2.575689761957141	1.1792082677034972E-5	0.748032734325156	1.2333569393030925E-5	9.44099349347299E-11	0.8207025205206042	-840.3256253489874	33698.40167357911	55998.71913540883	16189.709553408306	3133.5498096812776	3757.2951479408957	16	18	8	22	17	0.19961060404190942	0.3060608747212981	0.2954746144708858	0.1988539067659056	
4900000	-10739.20237492963	-9848.21292713229	-890.9894477973393	-9848.21292713229	3802.9669731856875	2.7134792856039973	1.3867330247832395E-5	0.6898031749017296	1.3958346872003788E-5	8.825886717407178E-11	0.6940723176741445	-835.9181851352105	31364.016328521207	25510.52073956984	61130.4340386977	5292.100510105308	4458.120949307732	32	1	4	4	40	0.19961060404190942	0.3060608747212981	0.2941361261196021	0.2001923951171893	
4910000	-10774.881291555124	-9853.780504123602	-921.1007874315221	-9853.780504123602	7143.158116570518	2.70355864301207	1.1431911700374876E-5	0.7163479963842203	1.1177436106628112E-5	7.392804004020089E-11	0.753504816687267	-865.280925107483	54457.117871449336	40426.32476774139	41434.05492306167	7643.847023970318	10010.078975620947	22	7	5	13	34	0.19961060404190942	0.3060608747212981	0.2941361261196021	0.2001923951171893	
4920000	-10780.094657137013	-9821.69396186692	-958.4006952700922	-9821.69396186692	10272.967452407878	2.70355864301207	6.163885519941102E-6	0.7397320996936652	6.442081461551776E-6	2.8845814137858916E-11	0.8439438298201225	-900.8957149385479	47393.34167329097	113954.88608725421	15346.053630625483	18681.971477475512	8501.271406888663	20	14	8	18	21	0.18219279584185458	0.30466432731795645	0.30439013639852297	0.20875274044166495	
4930000	-10828.373718121726	-9829.96502648873	-998.4086916329969	-9829.96502648873	12766.436930464733	2.70355864301207	3.937801795444486E-6	0.723842389618838	3.968484970716558E-6	7.433112749393508E-12	0.7268055473374071	-940.6008686096138	188475.38274594082	104395.34914562583	22130.22291165248	17427.634615505198	743.733482587801	8	29	36	4	4	0.1905040254940013	0.30663259174347357	0.2958302982788716	0.20703308448365254	
4940000	-10773.24722890728	-9860.332728202315	-912.9145007049648	-9860.332728202315	5568.526105633464	2.70355864301207	9.987338669422707E-6	0.6021531811732302	1.03617646807327E-5	5.5245148561765335E-11	0.725914046488579	-861.023845644856	26163.94917001649	47839.58231441952	6283.004733335061	6148.504087659244	1071.9141493101697	15	19	29	16	2	0.1850692798820901	0.2967538183995609	0.315808687642745	0.20236821407560296	
4950000	-10819.002529770994	-9833.364749238806	-985.6377805321874	-9833.364749238806	12385.592883283785	2.5676038089663007	4.866456508037067E-6	0.6743111724896398	4.833691399642159E-6	1.5115020116574033E-11	0.8255542098310086	-927.2598804564319	82908.20757729952	193427.21482868973	17578.538225188462	12698.592089588756	10226.338340628012	26	7	30	11	7	0.185405643198375	0.289511985295926	0.3154723243264601	0.20961004717923784	
4960000	-10669.26642395564	-9837.523119845682	-831.7433041099582	-9837.523119845682	2252.1453084553814	2.5676038089663007	2.8727834627233453E-5	0.5856591329196185	2.8745507380476395E-5	3.5804470038157483E-10	0.6097286323698813	-781.249786772918	8593.75911633238	28260.73914108605	12607.7552575404	3425.5539843883644	1566.6198140283404	24	12	2	39	4	0.18637954085179226	0.31149035151220117	0.28524950347390526	0.2168806041621002	
4970000	-10671.186157725244	-9841.025434955036	-830.1607227702084	-9841.025434955036	2738.679116351127	2.3795343764191164	2.5653213015154947E-5	0.6502729594482867	2.66165566393248E-5	3.233746755630994E-10	0.7068880560758325	-782.5619759727355	12064.501821813374	19980.489288603014	1796.221852905158	2618.4874586856226	274.1786016708214	17	24	19	18	3	0.18406107074920305	0.31149035151220117	0.31311247946556087	0.1913360982730338	
4980000	-10678.719136889775	-9831.352853617069	-847.3662832727067	-9831.352853617069	3255.5073337828007	2.515690747390971	2.2210072512079097E-5	0.6125574175966895	2.248042408134015E-5	2.1782079273330127E-10	0.6723604691233385	-801.1367919013363	20428.965243200048	3508.8999916895586	1863.393162222906	1723.9873477330314	2504.897085974102	40	3	2	27	9	0.18726572362667604	0.31149035151220117	0.31311247946556087	0.18813144539556081	
4990000	-10730.292983332452	-9843.006895920067	-887.2860874123853	-9843.006895920067	4815.940761748219	2.849518357817831	1.324488747756984E-5	0.672386697844637	1.3815467825263343E-5	7.6530813474057E-11	0.6644385892424097	-838.050352010938	36646.07156627498	4803.117368819611	4500.205076845853	4969.357211787559	839.5738094202467	36	23	10	9	3	0.18278943994212465	0.3075165277119574	0.31603820696305196	0.19365582538286485	
5000000	-10734.113508507444	-9834.125775655908	-899.9877328515356	-9834.125775655908	8254.71390840943	2.464898007665935	1.1182687951511095E-5	0.66785286875543	1.1490761985236634E-5	6.06096106151375E-11	0.7009371162560457	-847.8867514951711	49619.88304947222	1293.9268170149967	2231.8415011898446	8909.69792183223	3955.2151677699417	40	3	10	20	8	0.19883731987033512	0.3075165277119574	0.29999032703484146	0.19365582538286485	
5010000	-10808.11235599441	-9838.437740142048	-969.6746158523625	-9838.437740142048	14618.858966583488	2.464898007665935	4.447967370269849E-6	0.6850144433732217	4.8455249488008695E-6	1.0587516350749736E-11	0.704849009523748	-914.1166101616706	133251.62935457274	4518.789524116368	8867.268688000613	12901.890175644996	14967.388176859458	39	13	4	4	21	0.20701043114972414	0.28950397940070977	0.3098297640667001	0.19365582538286485	
5020000	-10778.946972196409	-9824.099872621802	-954.8470995746061	-9824.099872621802	7621.49068293223	2.5989115195859895	5.985696229640388E-6	0.6406528038156428	6.623324274453058E-6	1.596657844118194E-11	0.6741012454541565	-899.8529432674337	67577.66307786267	49993.83357260674	7820.178982305286	13177.189304307705	8189.591138308417	30	7	27	4	13	0.20471774985764543	0.28950397940070977	0.3121224453587788	0.19365582538286485	
5030000	-10730.5133151606	-9848.290450255055	-882.2228649055452	-9848.290450255055	3895.8103349153707	2.6711928233056534	1.3520001777071735E-5	0.544804600499604	1.5361302990729925E-5	6.279521592884231E-11	0.5837677110438937	-831.3941164535511	28594.339235578784	43731.632876779586	3640.5634946537293	4161.693494349557	1462.275056330475	13	28	34	2	4	0.20304335209312777	0.28950397940070977	0.31084044032044134	0.19661222818572002	
5040000	-10662.060026578225	-9835.773500420093	-826.2865261581313	-9835.773500420093	1632.262938877609	2.6491293292981393	2.820467510884312E-5	0.7586670475181623	3.048772262302969E-5	4.932807062290851E-10	0.8090035360215471	-777.8771138883917	16798.950740113447	30245.06655583312	2565.7566557778614	1765.6184325083154	88.22368761823081	11	26	38	3	3	0.20304335209312777	0.28950397940070977	0.31084044032044134	0.19661222818572002	
5050000	-10654.95594300713	-9838.62870386307	-816.3272391440586	-9838.62870386307	1450.9013154405036	2.6491293292981393	3.210073172473073E-5	0.6811609406753861	3.387633743072294E-5	5.423707151092665E-10	0.7264049723328054	-765.0733623634794	2097.455039667219	17627.7672563124	2167.2582735592505	3116.6533466084425	176.38238197079235	5	28	41	4	3	0.20304335209312777	0.28950397940070977	0.31084044032044134	0.19661222818572002	
5060000	-10727.16222672907	-9842.35993304825	-884.80229368082	-9842.35993304825	2848.900847923851	2.6491293292981393	1.4527871872854244E-5	0.7064940246849318	1.5943215313836123E-5	1.2955587076851135E-10	0.7832468838597854	-833.8935217689608	28907.53625015417	32805.238641054	7488.336525723192	4436.495906453097	786.5895437476801	7	25	21	25	3	0.1945544651860033	0.28353914179939815	0.31084044032044134	0.21106595269415607	
5070000	-10735.502060376342	-9861.049141296786	-874.4529190795557	-9861.049141296786	2677.5233009098083	2.7721160962814535	1.4981749091366317E-5	0.5277203725682527	1.6225017767236468E-5	7.1910540392825E-11	0.5729991845899768	-822.5997742878466	64424.186239001516	47191.115971580584	8851.310069209236	4673.117946176684	3.6212891430888257	4	26	22	26	3	0.1945544651860033	0.28353914179939815	0.31084044032044134	0.21106595269415607	
5080000	-10731.882138273744	-9847.562097607015	-884.3200406667285	-9847.562097607015	3288.8292015888997	2.717601164975132	1.280138871222798E-5	0.5971363900853996	1.4968564912540352E-5	5.781284886661007E-11	0.576735267282277	-833.0409861979197	49676.4044252706	28906.83481104076	2825.7929893737696	4088.703682559884	3331.7849111346463	34	3	15	18	11	0.1945544651860033	0.30961212498772583	0.31084044032044134	0.18499296950582841	
5090000	-10737.824934001843	-9856.056076923915	-881.7688570779287	-9856.056076923915	3287.400600422136	2.526774282882661	1.3046375538488178E-5	0.5425978704165921	1.5370540291531157E-5	6.153739449788019E-11	0.5614148824328581	-831.3388038376845	33502.079441848466	40245.440811546825	4862.837163598805	4267.001832892004	95.08619161502259	24	13	4	37	3	0.18626638188285274	0.3119357521970028	0.30851681311116436	0.19328105280897898	
5100000	-10677.690925892608	-9857.63316679847	-820.0577590941374	-9857.63316679847	1694.469576105336	2.526774282882661	2.6319964987893913E-5	0.5813127562972055	3.171130467655015E-5	3.59485905684884E-10	0.6638745011414167	-770.983732083118	19848.846040553268	33396.034440129	5178.2073847368965	2610.018031232311	139.17823949683944	12	20	10	35	4	0.18626638188285274	0.3119357521970028	0.30851681311116436	0.19328105280897898	
5110000	-10657.031320976148	-9845.139721404094	-811.891599572054	-9845.139721404094	1748.2133656012077	2.384203248669089	2.712796607269172E-5	0.5658172529450276	2.948337986028172E-5	3.9785405701776984E-10	0.7031153572099192	-766.6003141029489	30568.46637085557	1843.2052811211038	1691.3576275661937	1878.2007069670535	211.0388618165933	34	22	1	21	3	0.18626638188285274	0.3119357521970028	0.30851681311116436	0.19328105280897898	
5120000	-10715.867035562396	-9843.199465301586	-872.6675702608101	-9843.199465301586	2842.178184621866	2.9400635121977565	1.5922013915421296E-5	0.5322799570374833	1.6894152014410165E-5	1.0072571898461615E-10	0.63297742626786	-823.58016506644	35299.9987531713	29385.34763746875	3988.4235101326244	2652.894891849483	35.65452927182039	32	3	25	18	3	0.18626638188285274	0.3019636451903439	0.3107068890749265	0.20106308385187577	
5130000	-10791.391161146996	-9829.107187045725	-962.2839741012707	-9829.107187045725	8841.047497818938	2.593840132139879	4.517529867214947E-6	0.5410854203064909	5.10933696039598E-6	7.63666998194083E-12	0.6009364631646784	-905.6790579469804	79522.66397218757	131788.97245626507	13773.765496698486	17306.316206823718	37.604881781017475	28	4	22	24	3	0.18993794167580907	0.3019636451903439	0.3107068890749265	0.19739152405891944	
5140000	-10696.4424219732	-9842.245881255843	-854.1965407173568	-9842.245881255843	3355.1535662119086	2.593840132139879	1.2139591807296658E-5	0.6394424121744047	1.3614427703680172E-5	8.539068329843909E-11	0.7285068711560426	-799.2646251598585	21934.079550533264	57422.095176583425	1348.80957514957	6792.910270082905	5.5549756182712855	19	14	19	26	3	0.18993794167580907	0.3129947260886287	0.2832235845542547	0.2138437476813064	
5150000	-10764.45964328881	-9840.896517592497	-923.5631256963128	-9840.896517592497	6869.219073667458	2.286731715241006	6.326506424625779E-6	0.4519829305893227	7.28918182536111E-6	1.3529137475544044E-11	0.5444449878244366	-866.4955869734773	48145.691571847005	180829.39313656063	5419.613810618271	11628.36161344428	29.260648255756173	20	14	14	30	3	0.18993794167580907	0.3129947260886287	0.2832235845542547	0.2138437476813064	
5160000	-10723.634047022852	-9841.495069596785	-882.1389774260662	-9841.495069596785	3478.712828650298	2.7664968253463837	1.2723001368066539E-5	0.4876804575656723	1.3462789194471933E-5	5.249211238178362E-11	0.5596392068743548	-831.3293262032493	24166.289271878275	46617.70234259636	4079.2650089631024	4958.647344895938	25.019279926233146	24	12	25	17	3	0.18675256048924035	0.3240835441457993	0.3064151144877154	0.1827487808772439	
5170000	-10741.95557045919	-9849.90713798562	-892.0484324735705	-9849.90713798562	4263.538804098508	2.450539612317499	1.020915617868957E-5	0.4705918221932439	1.0985166474375032E-5	3.170353190730718E-11	0.5411100386896318	-839.8575719153268	27259.246861000665	84914.33697963486	6806.690065014904	3652.5260400457487	68.78794247023617	24	11	17	26	3	0.18675256048924035	0.30855017103583243	0.3064151144877154	0.19828215398721077	
5180000	-10664.816630741247	-9831.227279351539	-833.5893513897082	-9831.227279351539	2263.0907822170393	2.4759434535870257	2.071990851630523E-5	0.4734435867061329	2.299950089893884E-5	1.0813896492756363E-10	0.49658166670989246	-782.5729847690377	9233.57112439389	50520.59743175486	2609.968281191296	2553.4392623316285	142.36769008985922	25	10	1	42	3	0.18732305162552018	0.3054736483927151	0.3094916371308327	0.19771166285093095	
5190000	-10627.927301005899	-9839.019965665384	-788.9073353405147	-9839.019965665384	1618.0724839780494	2.7745518120269783	3.6974697881989274E-5	0.5904890910561551	3.735402022736727E-5	5.204381087874848E-10	0.6611278291835632	-740.2777479309219	8777.841974322911	20863.59408440231	360.01014767956354	1450.2678866841386	1103.2569584649343	25	12	9	26	9	0.18732305162552018	0.3017676433603259	0.3120794741452223	0.1988298308689306	
5200000	-10641.691605394393	-9861.538595723503	-780.1530096708905	-9861.538595723503	1679.258676657706	2.740118176587674	3.9165933563363254E-5	0.523812261583349	3.9955007610194274E-5	5.038587143018521E-10	0.5653058340496442	-733.4150734822238	9149.057406862139	18466.91306021427	781.2651196833441	1207.1113054819957	1661.029753412255	11	25	14	15	16	0.1891261914297698	0.3188587242501117	0.2949883932554365	0.197026691064681	
5210000	-10561.705209915728	-9842.224898183582	-719.480311732146	-9842.224898183582	795.3205860522381	2.5052280871985433	7.078533759793506E-5	0.5437952524323111	7.767626667412962E-5	2.205200409228667E-9	0.6371626302360035	-675.5489489812793	5159.066394959714	11235.463441294694	197.82811590562747	516.7814402422813	646.0414842899003	13	22	13	3	30	0.1891261914297698	0.3188587242501117	0.2973147597332545	0.194700324586863	
5220000	-10529.050415361358	-9831.987210511712	-697.0632048496462	-9831.987210511712	630.4631671136771	2.9029232216382144	9.410191344561002E-5	0.5003616434240461	9.831723359702371E-5	2.7725441365582655E-9	0.5531869574142971	-653.4735693357916	4321.305906413847	10774.868631822814	213.34348726731494	241.77390936667695	762.9012500426071	29	6	19	3	24	0.1891261914297698	0.30859308148028136	0.3075804025030848	0.194700324586863	
5230000	-10565.128560501375	-9839.140582807371	-725.9879776940041	-9839.140582807371	665.9524069343224	2.9029232216382144	7.89666411539776E-5	0.5538026326863631	8.500625306048929E-5	2.405419144522162E-9	0.6024889603706698	-683.6872196611129	5339.486651569559	10685.673375153156	611.3474186267737	538.6944397339429	63.579952681383915	27	9	7	35	3	0.19244921016536676	0.2982569402893144	0.31016129690533395	0.19913255263998395	
5240000	-10528.909948536482	-9819.382967453535	-709.5269810829475	-9819.382967453535	684.8056445085055	2.3898050962221524	7.92599565868883E-5	0.6276774925252776	8.865546730140444E-5	4.27186288368801E-9	0.7501212499894174	-665.6674435812032	1279.7589056522029	7799.137321505665	348.048739713064	638.6664377815829	93.86807206155892	8	29	15	26	3	0.19440322280222053	0.3126583050509515	0.2938059195068431	0.19913255263998395	
5250000	-10556.974798964568	-9841.485301736433	-715.4894972281344	-9841.485301736433	589.699080106987	2.3898050962221524	7.20334796671492E-5	0.6515537856484146	7.976662166152447E-5	3.2019147290786465E-9	0.7789626266802602	-673.3475953805132	2407.545961838606	8282.140675997709	209.98910804514276	483.5324945732747	7.24218300868491	3	34	15	26	3	0.19440322280222053	0.3126583050509515	0.2938059195068431	0.19913255263998395	
5260000	-10551.63082625487	-9840.397356987116	-711.2334692677548	-9840.397356987116	508.3924806154335	2.495954726540232	8.222149404798435E-5	0.5060401667998022	9.162284682896783E-5	2.0461362325691672E-9	0.5335983211830027	-669.5711002116527	8896.149582062068	7913.724798960813	305.2802225438416	539.7907887684796	6.1301802610969265	17	19	18	24	3	0.18701760405873374	0.3126583050509515	0.30310668022359455	0.1972174106667193	
5270000	-10520.666461730236	-9830.775889344994	-689.8905723852417	-9830.775889344994	411.47493959367705	2.6196971394509654	1.0696652186377041E-4	0.6377609331934405	1.1598941172727268E-4	3.6733950712383575E-9	0.6008005182295901	-649.6278229028318	4346.21541910864	6284.048564072862	410.1514298092539	397.09486609096643	2.2891358555073533	30	4	25	19	3	0.19695858737902502	0.29832546562502116	0.30310668022359455	0.20160926677235844	
5280000	-10542.160360376494	-9842.531423037532	-699.6289373389629	-9842.531423037532	491.30713752535837	2.6063733858850058	9.344195175061288E-5	0.5208251502553028	9.798973596017992E-5	3.0574299490282727E-9	0.6072389168962292	-659.6881368840237	6341.206232109806	4504.323548158431	760.1410162315262	430.11017796179135	1.3885905084215242	32	2	11	33	3	0.19695858737902502	0.29832546562502116	0.3065971284037385	0.19811881859221453	
5290000	-10625.939289192043	-9845.627397700746	-780.3118914912969	-9845.627397700746	1105.6682124693884	2.4796259533401908	4.078910975048726E-5	0.5304092405010719	4.140495376424487E-5	4.897823923396428E-10	0.5675231725935981	-733.0868861455942	10556.298694699462	30419.173084803264	2730.399820895203	1283.969240930287	4.155993400427759	25	8	9	36	3	0.19503492183016305	0.29278256684054943	0.3065971284037385	0.20558538292554823	
5300000	-10661.702132971492	-9855.664773020768	-806.0373599507238	-9855.664773020768	1200.7959558346158	2.32224816183411	4.046749702957271E-5	0.5294517876330037	3.94779180205285E-5	4.695593270041179E-10	0.572591989580994	-759.0728893106404	9191.381150915784	16246.918126778655	8442.628912305225	1997.0454682329846	115.25793433750663	27	6	4	41	3	0.1877634361709004	0.29278256684054943	0.3065971284037385	0.21285686858481087	
5310000	-10679.48113855881	-9846.15598847542	-833.325150083389	-9846.15598847542	2034.538882391689	2.6659942557670737	2.13334106509794E-5	0.5100778173116568	2.1743411255824607E-5	9.010410931657597E-11	0.47912292944304286	-791.0732777344879	26939.805239804708	2862.1049432613913	2280.2444871535004	74.31041294353815	78.53989181516359	36	29	12	3	1	0.1869805395366438	0.29278256684054943	0.3073800250379951	0.21285686858481087	
5320000	-10687.287401433976	-9828.302301276151	-858.9851001578245	-9828.302301276151	2310.5469509255477	2.8933428764727873	1.9082074589289587E-5	0.5832783621675465	2.0091459045177505E-5	1.5262234788721452E-10	0.6670780065169097	-810.9400214516003	41461.099671815464	4859.00876601345	1601.0048848338695	2981.309975960463	1224.2692703951673	33	32	10	1	5	0.1869805395366438	0.31964710128946816	0.3073800250379951	0.18599233413589217	
5330000	-10678.388856666583	-9842.516156114762	-835.8727005518206	-9842.516156114762	1807.394911705151	2.7064010670612615	2.605216168285729E-5	0.6903771374255103	2.8561615645830227E-5	3.400042220058435E-10	0.7240582384955419	-786.6812590085378	13604.0310953872	33463.512953514764	6045.165496842524	1576.0964909818235	445.374698125116	27	2	32	16	4	0.1769630046080471	0.31964710128946816	0.3173975599665918	0.18599233413589217	
5340000	-10639.367695025892	-9851.905972996905	-787.4617220289873	-9851.905972996905	1403.379434781935	2.6413558670315966	4.330377336757336E-5	0.6182270945601323	4.241086585511421E-5	6.956398040873518E-10	0.6246264508259125	-737.4037575295083	7505.371980950961	36614.42759015389	5047.232495131762	813.1224845487052	876.9373350378289	25	3	25	6	22	0.17712545883464795	0.31964710128946816	0.3099346033784063	0.1932928364974769	
5350000	-10668.88989880816	-9850.20658714271	-818.6833116654512	-9850.20658714271	1963.130726476523	2.6413558670315966	3.5182514783387544E-5	0.5258511365048145	3.226475516944862E-5	3.643714837016435E-10	0.5865194165552042	-771.4478850044184	4122.574017458646	16549.278253102173	4088.3166578292403	1577.597720142243	1014.0888760661712	10	23	23	21	4	0.199184814612201	0.30104580848002116	0.3064765404103002	0.1932928364974769	
5360000	-10704.58820754592	-9840.413852611986	-864.1743549339334	-9840.413852611986	3979.269867017783	2.77965060844973	1.9618471436776926E-5	0.591683238470608	1.790100154433922E-5	1.3385586697279275E-10	0.6264280735301083	-813.6388948235211	9853.726286289435	30642.31741910586	10161.684321650766	2684.568498252241	2163.848832734539	18	14	23	14	12	0.199184814612201	0.31579899894159724	0.29846903763791804	0.18654714880828296	
5370000	-10731.696449118026	-9834.93809659224	-896.758352525786	-9834.93809659224	5664.493342904797	2.7236766604844234	1.3088628824484744E-5	0.5800373905540652	1.1686220023497007E-5	5.4238453384854314E-11	0.6302263597486666	-839.4896019458976	36383.25633610701	178524.16439920978	11876.52531337838	6415.176511508418	2499.3634834233467	22	6	12	14	27	0.1900435591516708	0.31952395153060725	0.295672812647048	0.19475967667067323	
5380000	-10734.634590527516	-9857.376932999377	-877.2576575281387	-9857.376932999377	3796.3294941567565	2.7236766604844234	1.890778229836972E-5	0.5963440758876009	1.7182353080983432E-5	1.4028220745557388E-10	0.6568145010666728	-821.8195603506606	25243.86895063586	86306.41103749261	18591.74217460502	11261.818360245801	2520.7897326956804	26	3	2	20	30	0.19982175658516144	0.3239509068617264	0.2814676598824382	0.19475967667067323	
5390000	-10655.917596334122	-9832.775640183598	-823.141956150525	-9832.775640183598	3046.799287693222	2.494948609105977	3.540066441411125E-5	0.5676634580519114	3.226040606031086E-5	4.1650862694505386E-10	0.6108610104119716	-771.9023079394308	13728.668015677687	34952.73937773315	16060.792948006383	3504.3222294425673	2315.6801274192903	22	7	3	40	9	0.19982175658516144	0.3239509068617264	0.2814676598824382	0.19475967667067323	
5400000	-10691.099840701541	-9834.803581285256	-856.2962594162847	-9834.803581285256	2748.975846226285	2.494948609105977	2.111596472806424E-5	0.5879445167757564	2.2268527700604447E-5	2.087277653137164E-10	0.6703272101113231	-801.359036107227	11511.620873687607	65723.44180580732	8688.65483792165	7568.99986231509	2764.3724784873316	23	4	6	24	24	0.19001358546144365	0.31758036189532624	0.2976463759725561	0.19475967667067323	
5410000	-10664.802187742227	-9842.462561565442	-822.3396261767853	-9842.462561565442	2098.7208631780177	2.796336466430456	3.2837327642194535E-5	0.446553993786555	3.042540621927958E-5	3.0071947705100044E-10	0.5451793260555426	-769.5440809005155	2083.636227889778	10928.191028179195	42654.20732667487	4271.568452489039	1138.962750781683	5	18	7	26	25	0.19001358546144365	0.31758036189532624	0.2976463759725561	0.19475967667067323	
5420000	-10793.90243840153	-9866.071076624481	-927.8313617770488	-9866.071076624481	6478.598194253766	2.452162854939631	1.0263104454137475E-5	0.4834099911159147	1.066424773968737E-5	2.7396120901899317E-11	0.5012319665549543	-869.4924805730989	43515.71865277383	47268.48939167646	143387.00387537465	23195.193663500693	7534.722553077321	21	6	2	11	41	0.19038646303893972	0.3156632981058754	0.30528996260846347	0.18866027624672066	
5430000	-10774.162752163567	-9856.361719321847	-917.8010328417199	-9856.361719321847	5225.192499984848	2.396901423940849	1.1033829014581318E-5	0.5353591254457606	1.1908536738437523E-5	5.0077845069497666E-11	0.6396057630940087	-861.578263784349	17106.954507853996	22248.279022957577	51294.52878930997	63820.101735170094	7320.671899356457	6	3	12	18	42	0.21237126861949004	0.2936784925253251	0.286009588162114	0.2079406506930701	
5440000	-10799.539474026935	-9839.406009044695	-960.1334649822409	-9839.406009044695	9328.620379952556	2.396901423940849	6.491655828040609E-6	0.5459207441211185	6.733388565181668E-6	1.581886188376748E-11	0.638964462780523	-901.7808679147726	59696.31968274307	77846.281969771	132810.10233321736	18747.826653482654	8033.841314279051	17	11	7	19	27	0.20427197145105466	0.31024753701394886	0.296002269372061	0.18947822216293472	
5450000	-10841.894016427066	-9845.335436661464	-996.5585797656022	-9845.335436661464	17079.63004513178	2.396901423940849	4.1278855351755514E-6	0.5090151692386262	4.268636399130261E-6	5.9140028284787146E-12	0.5791489789862836	-936.117718704293	73932.82246836279	268619.20910204283	49522.47749402447	25486.28464275228	12175.215617745049	21	18	1	2	39	0.21358083617320592	0.3033497539475695	0.2866934046499097	0.19637600522931403	
5460000	-10716.17589187812	-9837.941364443835	-878.2345274342852	-9837.941364443835	4011.0016284518856	2.405432193438596	1.5421967679046228E-5	0.5614525915100295	1.6409899130147135E-5	7.918900688289805E-11	0.5769341289081648	-820.7091647274965	18847.240878001827	91395.8617041606	22360.37381275503	23751.07128060875	5461.922715406576	23	6	5	1	46	0.20281050075453147	0.2957168322968062	0.2910772535747677	0.21039541337389384	
5470000	-10686.135782364909	-9836.689477757416	-849.4463046074922	-9836.689477757416	2525.778395527066	2.68913304343661	2.6514041895464613E-5	0.6309325389117081	2.7538124680431825E-5	3.898336142323017E-10	0.7600988328385407	-797.2339400458602	9150.659399579872	31529.132960264695	5360.096187609937	8617.676252133797	3954.6742212095633	23	7	6	15	30	0.18035143268111642	0.3084329511256666	0.3135363216481828	0.19767929454503338	
5480000	-10636.461459609622	-9832.162278276146	-804.2991813334756	-9832.162278276146	2033.5568186606597	2.7628562241046364	4.1046226685446774E-5	0.6682545853517352	4.10204880605387E-5	9.054899562639261E-10	0.7060856125733709	-755.2132303688863	11435.522254292606	16785.329030423454	7664.320699171788	4153.912991590274	2055.715129461548	21	7	1	20	32	0.18035143268111642	0.29944066804109426	0.32252860473275513	0.19767929454503338	
5490000	-10646.238202240682	-9838.698653035548	-807.5395492051343	-9838.698653035548	1468.1180600338994	2.6660832985767526	3.891435131274752E-5	0.6338770736771525	4.072132425012359E-5	9.213266661350737E-10	0.7788672947348089	-754.6284536068491	12902.965183959177	29807.73999378583	3057.6343733464078	10809.860945514662	1460.421271165098	16	12	14	4	35	0.19118156828941654	0.31718862617539156	0.29664977688980726	0.19498002864538383	
5500000	-10613.501120540122	-9831.07306140205	-782.4280591380718	-9831.07306140205	1081.6611870346437	2.6660832985767526	4.918665676982405E-5	0.371079229558225	5.2179708735581605E-5	3.990945935499462E-10	0.4076349646572955	-732.2584190821149	8902.48145186818	12554.6883208007	3001.2773704394513	12003.282291562598	1782.5299707094598	23	4	5	7	42	0.19118156828941654	0.30505346386793153	0.30481646812684754	0.19894849971580358	
5510000	-10658.052119790183	-9835.11460165749	-822.9375181326935	-9835.11460165749	1686.4674040320572	2.6660832985767526	3.3339008140244704E-5	0.4311480230758656	3.518679083400812E-5	2.986276824453483E-10	0.5010008358641173	-771.59627138165	13482.547721938534	43630.24414655654	4786.388819148805	5341.838748192668	2925.8141180886128	26	1	3	22	29	0.18327157755420784	0.31296345460314023	0.3016935079988876	0.20207145984376354	
5520000	-10706.188539744611	-9844.99026913707	-861.1982706075407	-9844.99026913707	2535.7889401060224	2.4612867662485414	1.975658026524088E-5	0.4957288788460199	2.0576587368796587E-5	1.7138787931867858E-10	0.6359428661686956	-808.5228067078807	8565.280602016903	18142.697002077097	43084.36131005035	11478.171057663681	2875.447735748202	4	16	10	16	35	0.18374755590619798	0.31296345460314023	0.30575771842055055	0.19753127107011048	
5530000	-10780.122305609122	-9833.155290061095	-946.9670155480272	-9833.155290061095	8078.087711492221	2.291724527431239	7.832466621138117E-6	0.5070612679021421	8.170555437151032E-6	2.048492836409679E-11	0.5760629322386115	-891.2780863044179	48550.41787420901	68114.65654002757	13609.034998030635	24309.93133327012	6531.126942087612	4	29	1	16	31	0.18374755590619798	0.31296345460314023	0.30575771842055055	0.19753127107011048	
5540000	-10724.067864103585	-9832.720405583625	-891.3474585199604	-9832.720405583625	6305.30879344231	2.6242573668135782	1.2747870749773155E-5	0.5015173080460362	1.3130804616185631E-5	5.576418805762195E-11	0.5709653732300619	-840.379879460624	15021.095348856301	35152.66661910115	8994.561313409347	2352.3915627001174	4067.569810427044	6	27	23	4	21	0.19042316759175623	0.31296345460314023	0.29911195819104663	0.19750141961405615	
5550000	-10676.981289815056	-9839.161847097284	-837.8194427177721	-9839.161847097284	2620.289831928502	2.708033356833888	2.40175023874033E-5	0.5165865232597403	2.6267205662251428E-5	2.1913480250988081E-10	0.6121877033941574	-789.2535376531745	17643.866921202203	25094.39358504783	4054.694324730035	3125.5024517634165	856.5088857990115	17	13	33	15	3	0.19961910606714744	0.2985424018961151	0.3043370724226806	0.19750141961405615	
5560000	-10762.663575715893	-9851.297169977697	-911.3664057381951	-9851.297169977697	6538.957533360214	2.848506243969539	1.1485127667983914E-5	0.4453276926907197	1.1991004142631575E-5	2.9050620802028165E-11	0.45350165597296166	-858.2723059131513	29872.40281022833	56704.439910803136	9703.658096281319	5598.247802118657	7784.487474908991	33	5	26	8	9	0.19961910606714744	0.2978823922686336	0.30761834510386993	0.1948801565603483	
5570000	-10832.315553408745	-9846.026313173097	-986.2892402356483	-9846.026313173097	14759.543974110858	2.721269742909574	5.216453649147693E-6	0.46585937357907486	5.083907935972901E-6	5.370304566622256E-12	0.4595839317747322	-929.7305789585002	159620.86606422038	83914.11529091164	21864.552474049357	12973.925637468707	9043.67880419522	1	35	30	12	3	0.1856158035031447	0.3131343465565438	0.3063696933799625	0.1948801565603483	
5580000	-10807.652372000335	-9830.2628877303	-977.3894842700349	-9830.2628877303	15096.104757149853	2.721269742909574	5.862910870379496E-6	0.5217725787984813	5.4996338255521435E-6	8.636302525912604E-12	0.5317960121553207	-920.5274370956665	56216.21101101698	108031.28930363714	34099.64565326592	16124.512598793404	10384.637490611105	8	20	18	21	14	0.1856158035031447	0.3096433071193832	0.3063696933799625	0.19837119599750888	
5590000	-10852.150964671628	-9857.641692670948	-994.5092720006788	-9857.641692670948	18324.755912284254	2.359485522422174	5.039337333628827E-6	0.5218122433399056	4.8570300027848154E-6	6.8148469123072076E-12	0.5349931454269411	-936.2865204749352	109005.48476856697	183553.29232055263	48856.1357213372	11447.627686347145	9102.931552845439	22	10	23	6	20	0.19727804062160376	0.30791827276957423	0.29470745626150346	0.20009623034731783	
5600000	-10725.519188473747	-9845.852626813978	-879.6665616597697	-9845.852626813978	4469.403648053718	2.719537154481804	1.7637352785630486E-5	0.5117500995682203	1.7399552347878045E-5	6.711787248751466E-11	0.5076205392907548	-825.9771650398217	10156.642861645929	16355.142236414069	18133.85079886306	43338.43473058695	2655.9945241589467	2	22	19	6	32	0.19727804062160376	0.28995948140244754	0.31266624762863016	0.20009623034731783	
5610000	-10805.195285494141	-9858.081474828567	-947.1138106655753	-9858.081474828567	9566.102406643491	2.184481744843207	8.516721050582116E-6	0.4790160793793075	8.206433828724115E-6	1.386285700361411E-11	0.464557220640638	-890.2737988331387	117525.83550810642	52191.34519101741	39999.13225187787	30477.867626928048	5238.723994613319	2	12	20	17	30	0.19727804062160376	0.28995948140244754	0.31266624762863016	0.20009623034731783	
5620000	-10715.557025370723	-9828.51352676662	-887.0434986041038	-9828.51352676662	6453.726812555586	2.5401260037218147	1.6487073287122105E-5	0.7024130453400221	1.5053626894934302E-5	9.045792814487471E-11	0.6343543901998646	-832.0414653307773	13634.898817303214	43089.68122227186	46783.54532784004	10797.526235826945	3369.5065271317135	3	16	8	24	30	0.19727804062160376	0.30354836752066516	0.29907736151041253	0.20009623034731783	
5630000	-10735.989576395377	-9836.87777601942	-899.111800375956	-9836.87777601942	5123.867492498329	2.439498257284341	1.4213283929704483E-5	0.607181810333048	1.340861905631603E-5	6.64923446140919E-11	0.5985970453509234	-841.6929690416101	18677.841611515367	103560.36002888062	16836.957676798	13251.491495202463	4994.63349584728	25	6	5	3	42	0.19727804062160376	0.30354836752066516	0.29907736151041253	0.20009623034731783	
5640000	-10767.435691408653	-9838.625297026432	-928.8103943822209	-9838.625297026432	8306.406486852755	2.7588367923779034	1.1068050490629782E-5	0.7868236053615455	9.730850930175098E-6	6.738714209922663E-11	0.8139843677601358	-872.807441659873	11090.991170435444	37724.84950239591	46318.757743113885	13951.59821005307	11224.69742596338	8	8	20	15	30	0.17908612471676544	0.3123210791202557	0.3084965658156603	0.20009623034731783	
5650000	-10777.138333805922	-9836.532777204251	-940.6055566016713	-9836.532777204251	8743.236553489518	2.7588367923779034	8.708352941756421E-6	0.5961312157096874	8.622360162233138E-6	2.3573987114099565E-11	0.5646063141364958	-883.8976342183498	33770.476392318655	56633.2590851598	90691.46178672799	10081.525058904936	7029.539982295729	6	10	20	32	13	0.17908612471676544	0.3124011482492173	0.30841649668669874	0.20009623034731783	
5660000	-10774.956272196509	-9847.665360138191	-927.2909120583181	-9847.665360138191	7035.618261196706	2.81657777846952	9.684220527898842E-6	0.6377586631346641	9.602732777290026E-6	4.705171906669158E-11	0.7056472554282228	-871.7678804459541	37451.90786112045	70538.7588624574	29175.842668677218	8285.776257423036	8812.130164044567	20	12	2	16	31	0.18875820361230486	0.3026380030826554	0.3150723484256097	0.19353144487942925	
5670000	-10684.22576181038	-9821.328274809532	-862.8974870008478	-9821.328274809532	3907.294781260544	3.0139396263947424	2.2964220291346185E-5	0.6522667283061666	2.1694398574762082E-5	2.219787684142217E-10	0.6888588182896516	-809.8283282192392	5010.559431476615	15130.296828692246	24312.28747450905	24543.5047506417	2319.6974464081804	1	4	38	7	31	0.18909151899426896	0.3177220878970894	0.31473903304364564	0.17844736006499531	
5680000	-10688.162417289492	-9839.258272562689	-848.9041447268028	-9839.258272562689	3678.2508916361635	2.743362631605331	2.5954664681264678E-5	0.6324390860608626	2.4078419645341133E-5	2.6846090219181035E-10	0.6778199965450228	-796.7154934141845	17931.143659008943	18146.252348633967	20702.674405745824	14323.709466289047	1953.5876459782337	19	20	1	2	39	0.18958383131299353	0.3177220878970894	0.31473903304364564	0.17795504774627074	
5690000	-10721.538085845497	-9837.219972232155	-884.3181136133423	-9837.219972232155	5027.459896895129	2.743362631605331	1.7062643729192385E-5	0.5624242547553264	1.6453790029992536E-5	1.1037101860122475E-10	0.6192883792328029	-831.6838045969981	21500.854261631906	26059.938073339	29622.214209922768	2553.701643805525	4776.113363267478	28	2	11	2	38	0.18958383131299353	0.3177220878970894	0.31473903304364564	0.17795504774627074	
5700000	-10688.412706010788	-9831.225618277167	-857.1870877336213	-9831.225618277167	3510.3051603966314	2.643960979621468	1.891682676981444E-5	0.6041181330574058	1.9382686535362524E-5	1.4833774066800924E-10	0.6729310856849716	-806.262988810371	22968.15057424473	28567.037425416034	1322.7991988413683	958.564004431227	4159.808811175748	10	38	8	10	15	0.18958383131299353	0.30425378341089543	0.30041301073404847	0.20574937454206188	
5710000	-10741.633352356588	-9846.34221626822	-895.2911360883675	-9846.34221626822	4691.953365625079	2.445289218391932	1.29173486486542E-5	0.5336127387101828	1.3257683789055965E-5	4.170348909130658E-11	0.5215292687327822	-843.2089754677513	24383.717729801734	36011.271840942696	3313.6267818272427	2613.017603174735	8359.52775427701	10	35	11	8	17	0.18958383131299353	0.30051140092899487	0.31687134006924644	0.19303342768876447	
5720000	-10806.137651271662	-9859.646121067337	-946.4915302043242	-9859.646121067337	11431.759226894716	2.572051198669485	6.273689975693424E-6	0.41018982187873676	6.4300968067694084E-6	7.239637638058275E-12	0.4291781678820139	-887.5049643239627	73050.82493112312	195919.50971654666	4865.805201352157	18204.53692225211	3560.1410231363616	41	1	26	10	3	0.18958383131299353	0.30051140092899487	0.31687134006924644	0.19303342768876447	
5730000	-10776.11489724443	-9844.814984472603	-931.2999127718263	-9844.814984472603	9692.912087344112	2.572051198669485	6.6136873245570996E-6	0.5710122917004214	7.542532235997386E-6	1.7797089166654174E-11	0.590914286927035	-877.4675205434027	52707.360025870825	63775.393834810755	3122.282914589328	8116.807328765953	682.2384888683715	39	5	23	12	2	0.18958383131299353	0.30051140092899487	0.31687134006924644	0.19303342768876447	
5740000	-10824.97878320923	-9828.903403506822	-996.0753797024075	-9828.903403506822	15265.436704221234	2.3727562956295714	4.146552988561274E-6	0.6770549704109851	4.355546949721202E-6	1.0794021324228237E-11	0.7593832517334268	-937.4773999152703	139956.18206829493	127010.26480264222	9918.005941956806	9756.860823124856	24164.179171850737	29	14	21	5	12	0.18936582121320175	0.29326091117374214	0.313580196184122	0.20379307142893344	
5750000	-10829.126600363134	-9854.350822285807	-974.7757780773259	-9854.350822285807	15613.711851444968	2.3727562956295714	3.925981216352539E-6	0.545951932791373	4.6139893090883196E-6	7.145673963919772E-12	0.6040665977966275	-919.6432961532391	46175.39566610001	77801.36695177361	3865.839067131573	11366.685441067437	2788.2485308614637	6	33	21	17	4	0.1939087102803152	0.30029186540994296	0.313580196184122	0.19221922812561917	
5760000	-10824.329030030864	-9842.475271513773	-981.8537585170908	-9842.475271513773	31176.416779614003	2.571437447360644	4.326557283237232E-6	0.45158525384429143	4.203226792669878E-6	4.362060537041801E-12	0.46520390932263544	-924.1143375487942	45390.15598887894	115375.0281611625	7986.8287941944245	16173.718200772699	27688.457135220444	4	37	15	15	10	0.18714382239896568	0.2992486588978217	0.3146234026962432	0.1989841160069687	
5770000	-10832.303486856275	-9854.327482290759	-977.9760045655169	-9854.327482290759	19247.93225211043	2.479164352247348	5.055278109199458E-6	0.4601789486277664	5.243682042988276E-6	6.669412844624629E-12	0.5000121088655904	-921.1886942235883	108507.60919144862	109644.04377658718	15061.81294774307	9653.333885208833	17380.323722104615	2	31	21	19	8	0.20087269139158043	0.2992486588978217	0.3008945337036285	0.1989841160069687	
5780000	-10784.407320161597	-9833.6921662094	-950.715153952198	-9833.6921662094	15767.557468012747	2.646446456362756	6.738555730778786E-6	0.4899389666625467	6.641641543260011E-6	1.2883434042052969E-11	0.5358483005493623	-895.0108058375104	103737.89946902149	69921.59078896235	8602.700264990335	6145.461941652479	14605.796890965215	11	27	37	4	2	0.20087269139158043	0.2992486588978217	0.3008945337036285	0.1989841160069687	
5790000	-10825.910497645993	-9850.664730572274	-975.2457670737177	-9850.664730572274	25686.56731823925	2.646446456362756	5.904314729136512E-6	0.4807556555115425	5.42957979196217E-6	8.471550887486775E-12	0.4926751340048677	-916.5827003287307	108201.66832018773	55803.748573991215	78644.0864100748	49637.67851871392	8078.727145563091	3	6	34	2	36	0.18727714909017645	0.309941123351742	0.3190882522536003	0.1836934753044806	
5800000	-10808.470510794485	-9838.361122083561	-970.1093887109236	-9838.361122083561	29498.99761081389	2.588109078531847	5.658511540111576E-6	0.45900014113165566	5.117428972009081E-6	7.595047524691238E-12	0.48435316107807225	-910.9197214365421	66339.86259020666	208445.06667151526	62246.701466531376	18702.06087284212	8882.775288158544	9	8	20	10	34	0.18727714909017645	0.2886537210900256	0.3212513580289672	0.20281777179083016	
5810000	-10778.693337326615	-9840.206887967548	-938.4864493590673	-9840.206887967548	15396.002409403445	2.7909703759157094	8.243743106606535E-6	0.5174499450959995	7.790034520129017E-6	2.0619401808395185E-11	0.5273954509894443	-881.9261614861609	79660.1565020416	65574.63356413326	57343.30857370338	15243.945049584177	6358.66846676091	30	4	4	9	34	0.18727714909017645	0.30671296394774333	0.3212513580289672	0.1847585289331124	
5820000	-10816.066414268067	-9850.45419602264	-965.6122182454267	-9850.45419602264	23929.00483774681	2.5100495056825554	6.801480460376077E-6	0.5784940875357696	5.820214380754523E-6	1.859305544168064E-11	0.6622698711007525	-908.1223778057938	69896.9657863165	93465.10916380184	67127.03849217376	11963.449510697521	11503.38278173182	27	6	7	24	17	0.17612716136868276	0.31291518502570825	0.3150491369510023	0.1959085166546061	
5830000	-10653.409288539418	-9841.352673985582	-812.0566145538364	-9841.352673985582	2550.01431331067	2.6680437642713923	3.416585589877677E-5	0.6312721602513841	3.228375244836086E-5	3.570675565054753E-10	0.5915799267837315	-763.6237642358165	20075.66628448961	18626.34529322987	2037.1558708430214	2331.2654760711494	2232.448524264665	35	1	23	10	12	0.17563958576705876	0.31340276062733224	0.3150491369510023	0.1959085166546061	
5840000	-10632.485464084266	-9856.517299232772	-775.968164851494	-9856.517299232772	1390.0954033029714	2.4965348558201814	5.9141615778327277E-5	0.5850643526266868	5.6549516023824043E-5	1.3673920403542893E-9	0.6420858087990287	-733.2760500086182	9248.730521032128	1821.2680612999773	1830.0165419289385	1145.7140568932389	554.0251271813142	37	14	13	10	7	0.1792620347367678	0.31340276062733224	0.3070031685104614	0.20033203612543793	
5850000	-10652.422679229081	-9846.833200451434	-805.5894787776474	-9846.833200451434	1907.9509763789604	2.5114272195582132	4.435364775841822E-5	0.49477172645048934	4.431944005571501E-5	4.334292820347114E-10	0.48948327880756304	-760.3244890424988	9819.687136502213	5802.648952492693	1272.1825274159469	2707.435598327044	1296.5537931535346	47	6	1	18	9	0.20308631608350788	0.3092437860320098	0.28733786175904374	0.20033203612543793	
5860000	-10641.10262135477	-9856.395536773118	-784.7070845816523	-9856.395536773118	1634.8082396530651	2.350195063871526	5.115555340699709E-5	0.5388181077818568	4.9506408320515356E-5	9.873677562240254E-10	0.6167493643723567	-742.2097138252401	10073.509967411535	1680.3292284583822	1161.6091383949445	1419.7814131580099	569.2576833545991	42	12	17	7	3	0.21354833266743656	0.2987817694480811	0.29510981830077065	0.19256007958371102	
5870000	-10646.233194723212	-9842.625218656769	-803.6079760664427	-9842.625218656769	2019.3425733322613	2.5820503873672562	4.136610028985586E-5	0.49689007792880996	4.038612423361388E-5	3.8086446451479105E-10	0.49809108938031216	-759.4093578821575	9502.29591729456	1921.6242139673348	1923.850952919641	1533.6036453388308	2517.9827482222886	41	14	4	10	12	0.19313624203725918	0.31384865406098955	0.30327841261464883	0.1897366912871018	
5880000	-10663.855029926965	-9854.22709836054	-809.6279315664248	-9854.22709836054	2422.059182492355	2.5505483919525775	3.477322427747511E-5	0.4300273299959376	3.613974275330766E-5	1.971088878142549E-10	0.4036228353362297	-766.2599513461543	13476.80481840217	2944.503655632703	1860.5771963771356	970.9928068728123	1027.1399447399283	41	4	26	8	2	0.18675887692881446	0.3173049173049531	0.30619951447913	0.1897366912871018	
5890000	-10601.309700847112	-9854.819965425655	-746.4897354214563	-9854.819965425655	1566.0282834684897	2.5505483919525775	7.485607673308697E-5	0.5147605448986092	7.570306185044862E-5	1.1397515331521656E-9	0.4557839064423633	-702.2547718322722	9084.165959604488	8625.6211900874	4101.287337052396	417.5353284323618	514.8977037341514	3	9	40	9	20	0.1857880130048947	0.3066113392169353	0.3071703784030498	0.2004302693751196	
5900000	-10560.208452891733	-9857.706877782142	-702.5015751095914	-9857.706877782142	578.7416961924156	2.6852444713858943	1.3278206916677744E-4	0.4245827157076801	1.3468545888096017E-4	2.8821536294927657E-9	0.4062793757786308	-661.8778532015957	4937.58973804136	2238.869154739046	1899.2844828982224	568.3446616972378	484.16070314800334	32	2	4	34	9	0.1857880130048947	0.3066113392169353	0.30963892751307864	0.19796172026509076	
5910000	-10566.477585026634	-9869.488129712485	-696.9894553141488	-9869.488129712485	550.0724506966399	2.6852444713858943	1.5064752861640692E-4	0.5202002001971624	1.4256745946585628E-4	5.115953826966978E-9	0.5098633117595965	-657.1290816670535	3071.7371376910955	693.3437302465228	1456.4369375825445	824.6400590349879	385.81543939403855	35	5	15	3	23	0.18878316151590216	0.3066113392169353	0.30963892751307864	0.1949665717540833	
5920000	-10530.712617360317	-9846.12229380799	-684.5903235523275	-9846.12229380799	420.5201542281227	2.4606353484149084	1.8309908682763242E-4	0.5079086561153539	1.7388979531939155E-4	6.648233021597473E-9	0.47119561198747967	-642.5122477787977	1648.9199489487457	5678.290160788543	1583.2765823755262	901.9224471423574	344.2236468905326	26	3	14	6	32	0.18082328541153703	0.3145712153213004	0.30963892751307864	0.1949665717540833	
5930000	-10547.199226918496	-9855.931126861613	-691.2681000568837	-9855.931126861613	448.51395305578393	2.3954771844324343	1.5696201118395997E-4	0.4992480920966716	1.6186030499924214E-4	4.932466024462855E-9	0.4695294824094078	-650.677278710488	1861.9271002509786	2887.386359998482	2928.887886630331	745.7454802896757	321.1267081616096	13	13	10	14	31	0.1809107351995704	0.314483765533267	0.30963892751307864	0.1949665717540833	
5940000	-10544.493460402375	-9851.007273740866	-693.4861866615076	-9851.007273740866	459.01313213099144	2.6214583690102047	1.6300078110334312E-4	0.4685311771167407	1.672249762596423E-4	5.5700359374086E-9	0.45134159786312567	-653.4544812893093	3634.326191119151	3388.267792894036	947.186443165508	325.95724030151996	527.5236475477202	15	13	22	25	6	0.1809107351995704	0.3203679038261561	0.30963892751307864	0.18908243346119424	
5950000	-10567.896987460399	-9857.42318597285	-710.4738014875492	-9857.42318597285	655.6633435159852	2.55843035866435	1.3134569289468704E-4	0.5808879682681335	1.2914183767275518E-4	3.9218530561436E-9	0.5192313600841677	-669.5649401315492	2541.8168096359873	1431.9210229807686	2510.514366488208	817.1800101803684	590.3156886123628	38	6	2	7	28	0.1809107351995704	0.29490702714388833	0.3121356119516841	0.2120466257048566	
5960000	-10557.870840302377	-9857.8338015669	-700.0370387354776	-9857.8338015669	767.6028264461127	2.55843035866435	1.238804804969309E-4	0.5957958533239516	1.2669357184784348E-4	5.5775013771706334E-9	0.6013804494677286	-659.6533806483309	3940.367440986681	465.7213669383342	1079.6918841016775	944.5190592103659	399.1966265848072	33	19	6	2	21	0.1845542907233781	0.3062462937439873	0.3233760664783249	0.1858233490543091	
5970000	-10567.377974412493	-9854.93509261621	-712.4428817962834	-9854.93509261621	768.8391961847641	2.6199370543227873	1.1052658373663363E-4	0.691565847942996	1.1252139457299254E-4	6.274923000329823E-9	0.6979259309069076	-672.0641168232703	5292.650268789588	754.4272576594112	363.6462268467881	873.4866813641586	396.6014651990452	29	9	15	18	10	0.1845542907233781	0.3062462937439873	0.3233760664783249	0.1858233490543091	
5980000	-10596.109593304753	-9843.20624278796	-752.9033505167929	-9843.20624278796	1630.4843260712682	2.6199370543227873	7.886482362235868E-5	0.5282584215492014	7.633433651702841E-5	1.582556563820756E-9	0.5161570544881846	-709.3886796109039	3941.707794642615	5424.806308320307	4230.668857179387	1285.7145442218873	622.6126213698527	8	21	7	21	24	0.18598548253325115	0.3013801243659209	0.3051818805504439	0.20745251255038355	
5990000	-10607.481592769385	-9828.663551937565	-778.8180408318204	-9828.663551937565	2184.8528778981695	2.6199370543227873	5.5586234876429896E-5	0.5805668193541007	5.313826147189385E-5	1.104167282350689E-9	0.599828292630236	-732.4224891698183	3166.4051256985135	9062.473887995855	3121.038461436802	3521.8983654882654	1870.8845695072293	2	27	4	12	36	0.1844766002823896	0.3028890066167824	0.3051818805504439	0.20745251255038355	
6000000	-10587.564456105541	-9850.83194998607	-736.7325061194719	-9850.83194998607	1625.8129110265415	2.5104623553149064	7.48908861647763E-5	0.5961956988977062	6.92408080794941E-5	1.4738183164058745E-9	0.519777995989666	-687.7252501400104	3679.9399797633723	11733.353377336825	26551.796150861894	901.3805902187465	579.9642056943767	21	7	2	48	3	0.18578866650567405	0.30157694039349797	0.2980112155016555	0.21462317759917196	
6010000	-10640.154431317436	-9850.825122749855	-789.3293085675818	-9850.825122749855	2492.493219763781	2.5891567581819372	3.63360068555842E-5	0.49564751110816785	3.603703646193478E-5	3.982416346032438E-10	0.5452610117740476	-737.7680322333105	7109.928049769545	27006.476006776516	43935.2325847427	1488.742635315087	574.8791288014629	19	2	7	51	2	0.18588256560132335	0.3124278511377253	0.28716030475742815	0.21452927850352266	
6020000	-10655.404577648967	-9825.437481358782	-829.9670962901863	-9825.437481358782	3090.8367565580047	2.6253724385059805	2.7826580656121222E-5	0.6189804386502864	2.7676932243837384E-5	2.6575741242088464E-10	0.5975892629640851	-777.1549543419625	19571.717082713407	36211.342415469124	49364.04115221775	3419.6085957132505	369.7490674838876	23	4	1	50	3	0.18615703254630808	0.2963372746871448	0.3029764142630239	0.21452927850352266	
6030000	-10629.775076299813	-9841.405935615367	-788.3691406844456	-9841.405935615367	1725.0819757590511	2.455686793123015	5.0030120470067326E-5	0.6450940937459541	5.107696842486782E-5	9.431435431072518E-10	0.6143635087651594	-741.440349605998	13106.094261401942	15154.58179467806	1551.436492543514	1895.1937311844415	1377.8769249150296	9	22	16	31	3	0.19358976798949248	0.3184300841888352	0.2900282299017658	0.19795191791990602	
6040000	-10670.033758679385	-9859.65972233955	-810.3740363398355	-9859.65972233955	2415.745905322319	2.455686793123015	4.13544247290637E-5	0.5632673241628828	4.182532006211901E-5	5.719221603289915E-10	0.5921914627440603	-761.2658018081285	9924.324980642901	7221.499283783981	17985.354796635092	1789.4179632374103	2237.1903134179115	3	23	14	9	32	0.1849812504311677	0.32703860174716004	0.2900282299017658	0.19795191791990602	
6050000	-10584.994625119269	-9840.342874185135	-744.6517509341345	-9840.342874185135	1342.9736507428563	2.698439392513526	7.316256402001909E-5	0.6029365609336468	7.570660301401911E-5	2.060012048902009E-9	0.6320866452393568	-700.0017893240026	3095.5479965566797	4564.841281645762	8139.483015286596	1297.4236756534249	479.25666220171644	4	15	15	32	15	0.19592564173722096	0.3025277444555206	0.303594695887352	0.19795191791990602	
6060000	-10607.723213441588	-9843.594824957998	-764.1283884835899	-9843.594824957998	1399.3064275813013	2.7758592506800768	6.816387065563676E-5	0.5490578634441912	6.907268169210289E-5	1.6310732724607258E-9	0.6009347528977002	-719.9728174087062	4209.13790156057	6374.7934690113225	3934.1372218202346	1476.599394825827	871.242693504351	6	24	12	22	17	0.19876200098174793	0.2968310174459112	0.303594695887352	0.20081228568498843	
6070000	-10578.232725848799	-9841.074234360327	-737.1584914884714	-9841.074234360327	1469.120018536003	2.5983596455646993	8.449882196899657E-5	0.5236563447027471	7.908274184592663E-5	3.0218587521469954E-9	0.6297704876499899	-694.0488970834388	2696.068388937796	4770.041188658045	5984.086068825311	935.4716196298355	227.12132805633968	12	4	22	41	2	0.18241550160039435	0.32784641355065836	0.3018464540388402	0.18789163081010668	
6080000	-10573.904002338551	-9833.052130364751	-740.8518719738012	-9833.052130364751	1400.3264328186415	2.4610263490391664	8.076579621582129E-5	0.5537638341982412	7.770783521019067E-5	2.2391390799856792E-9	0.5865576211857906	-696.0398001094516	1157.9028582585802	6426.940651827996	2651.0311242019075	1215.9262515545431	723.5984801971149	6	20	10	24	21	0.19440519363023137	0.28099930756895714	0.3099511364307096	0.21464436237010154	
6090000	-10613.5700149366	-9848.020438308864	-765.5495766277361	-9848.020438308864	1296.049908568679	2.5472051060246366	6.257571801268632E-5	0.5002271852896444	6.380846222665186E-5	1.1344345504112994E-9	0.5585203323672612	-721.470459376375	2794.685642475372	8893.836343578385	1123.7869268133104	1224.1603042992117	984.8604664570557	7	30	1	24	19	0.18964459410411458	0.29201355202012247	0.30086117716450284	0.21748067671125973	
6100000	-10700.474288928915	-9843.618827611239	-856.8554613176772	-9843.618827611239	3684.863489830291	2.543812346726408	2.4581368258287346E-5	0.648500908648505	2.3115329596042677E-5	2.7759374190076673E-10	0.7281210571618535	-807.8640180375357	20467.346363049717	20334.60996538601	9933.959427354688	2205.5424461788466	721.6771389792551	23	21	2	33	2	0.18964459410411458	0.29201355202012247	0.3108795163163699	0.20746233755939264	
6110000	-10653.241785348948	-9817.547376072938	-835.694409276009	-9817.547376072938	4077.038797119024	2.7101240532680353	2.5648900500336234E-5	0.661845898687962	2.416436593145904E-5	2.6411105460037243E-10	0.6446868882155524	-786.7428267561605	16627.53535131275	26394.455466817293	3825.5997142391925	2564.227587266912	1130.3619083383799	27	7	18	26	3	0.18964459410411458	0.30110659850054033	0.3108795163163699	0.19836929107897475	
6120000	-10708.952342538865	-9826.470771699855	-882.4815708390107	-9826.470771699855	6393.3538410196925	2.720860064243249	1.5377535304385998E-5	0.637398071736951	1.4905759699944729E-5	1.1360807061400748E-10	0.6960019835041944	-828.2100161132323	28838.34775774356	31698.671052079404	45284.93855539818	3506.7792412133836	5494.627233114716	10	9	17	11	34	0.18964459410411458	0.30110659850054033	0.3108795163163699	0.19836929107897475	
6130000	-10797.720291118168	-9835.86695433949	-961.8533367786779	-9835.86695433949	14004.877795343395	2.720860064243249	7.1296317785786855E-6	0.6170386771213077	6.748402550319379E-6	1.6774034241356652E-11	0.6229491933195584	-903.4569281966931	38404.85508327019	52029.658227750675	69354.08465638696	68016.44909599025	16116.425076040465	5	3	3	26	44	0.17850839712368113	0.31492708126096053	0.31924642616938664	0.18731809544597122	
6140000	-10852.46151174473	-9850.224375781292	-1002.2371359634387	-9850.224375781292	33740.03009182673	2.5292062531029575	3.969454364258318E-6	0.6211097181578826	3.660555799807062E-6	4.755710599686139E-12	0.6056720553218736	-940.9621956625587	93701.90437413134	175079.06121163434	177529.27530735446	39507.07889988671	13538.674660868455	4	9	22	1	45	0.2015267842787388	0.3075972176616603	0.2964877208735543	0.19438827718604612	
6150000	-10815.586218177275	-9830.65608900186	-984.9301291754139	-9830.65608900186	30292.000577443723	2.4170553263852703	4.955590719555442E-6	0.6184270112546555	4.324069678333991E-6	8.782077379442263E-12	0.6142895762684009	-924.223135254814	61942.49459125182	201537.08905474094	87572.97740157064	34121.823361629	13439.951146772279	25	4	6	4	42	0.2015267842787388	0.29341157630639786	0.31067336222881675	0.19438827718604612	
6160000	-10812.91132665904	-9846.039615935799	-966.8717107232413	-9846.039615935799	23525.519647836336	2.558457526291434	6.018560942801442E-6	0.5560290138732418	5.339935188124111E-6	1.156297322289547E-11	0.6013744907328632	-910.2773431201607	74819.86024376964	113067.41605445633	26817.462458324306	11599.624667800908	9273.648184950727	7	26	12	15	21	0.2015267842787388	0.29341157630639786	0.31067336222881675	0.19438827718604612	
6170000	-10772.60309194713	-9843.441293080707	-929.1617988664233	-9843.441293080707	16497.820078694433	2.4188073904392704	8.870952700209151E-6	0.5737957556674615	7.95341116586919E-6	3.615672471225723E-11	0.6416606982498418	-873.394107826069	21168.5969146115	40792.42114196023	57824.131056332306	28153.07251501508	5738.151139151021	2	22	6	10	41	0.209577764378394	0.2885971342349038	0.31067336222881675	0.19115173915788497	
6180000	-10754.970510566227	-9849.166962511285	-905.8035480549431	-9849.166962511285	12483.876178622226	2.5354246817155297	1.2045799164196674E-5	0.49196273939443913	1.0621559295166032E-5	4.397016272662801E-11	0.5352604718297443	-855.2594018137198	32891.47967490789	26053.1660995975	5380.714310238976	2638.966356875029	4940.903627500048	9	32	8	6	26	0.20603714288390565	0.29004197241414764	0.3023056243858213	0.20161526031612492	
6190000	-10670.443647812484	-9839.644377642708	-830.7992701697765	-9839.644377642708	4577.736109957144	2.4614324848269318	2.437047756181551E-5	0.6012427135587434	2.4497143032847196E-5	2.918453256562335E-10	0.6549039872236087	-776.3796745493631	3576.194778362905	20977.70490629864	11068.133775752887	23668.341599220414	2221.64656996589	11	4	12	15	39	0.19740594658816618	0.2878940469614822	0.31308474613422627	0.20161526031612492	
6200000	-10670.2804719696	-9851.361124473453	-818.9193474961473	-9851.361124473453	3052.9130204840726	2.581981077784767	3.13514598463805E-5	0.596625696845323	3.14229190071974E-5	4.82158536904631E-10	0.6720089484378245	-766.3548767145003	10320.024351435544	9007.180643817817	37600.764150966366	6340.691616361558	2187.2036897252647	22	1	13	3	42	0.17962109026463385	0.30525286027356713	0.31308474613422627	0.2020413033275723	
6210000	-10618.94849560232	-9836.15140252724	-782.7970930750799	-9836.15140252724	1635.0336814519821	2.581981077784767	4.706080727758718E-5	0.4686472335830824	4.751677475802399E-5	7.450204889896345E-10	0.58016934548654	-735.7216684723302	1256.8858552439451	5195.862493192967	13015.399565915439	978.6138711928215	1462.6499972393574	2	18	16	9	36	0.19348373194834464	0.2997534012135724	0.318584205194221	0.18817866164386152	
6220000	-10701.25564171927	-9860.107804872949	-841.1478368463212	-9860.107804872949	2273.8273329034987	2.581981077784767	2.553812122526322E-5	0.5130466224008398	2.6268071939680992E-5	1.9887447441091233E-10	0.5814142331582018	-793.5595108411337	6653.750957965401	17376.41612027244	1279.592998477179	2029.443726729516	2724.2189066863434	2	35	8	3	33	0.20019671501437128	0.29574549239991177	0.31371831921967963	0.19033947336603688	
6230000	-10631.701621656002	-9844.0472642509	-787.6543574051036	-9844.0472642509	1241.1037656426756	2.4716209574021724	4.3274692015964476E-5	0.5306567279383586	5.015335720241998E-5	6.666825750834198E-10	0.5701457699284261	-740.4035841172931	8532.51339262106	14883.756970873328	8369.676547722695	486.5602144876496	1021.1147953594644	5	21	18	3	34	0.18663202876350682	0.3026190151750202	0.3068447964445712	0.20390415961690134	
6240000	-10681.68025501073	-9833.806510564584	-847.8737444461461	-9833.806510564584	3595.543433807011	2.5162028563537566	2.0920509830129455E-5	0.44849817950245296	2.2175201334891677E-5	1.1394011437361341E-10	0.49395078801801623	-798.1508183244475	17996.59336279449	11057.159809401363	18626.583775823012	1334.6808505250417	2450.753786055077	3	21	16	7	34	0.18663202876350682	0.3026190151750202	0.3068447964445712	0.20390415961690134	
6250000	-10620.083850117615	-9834.016693810006	-786.0671563076088	-9834.016693810006	1684.0079727533837	2.8363460117172448	4.37138518993584E-5	0.5703381864047058	4.8530008293835926E-5	6.84047811366005E-10	0.5726267364691902	-740.2217781523818	7212.25119511784	12155.496496572274	2898.9467120636737	1040.1289456067361	1396.044918442189	11	24	7	19	20	0.19232557783774404	0.31114743907697817	0.30115124737033394	0.19537573571494338	
6260000	-10606.252228981786	-9848.778135850858	-757.4740931309276	-9848.778135850858	845.3941455974009	2.8363460117172448	6.023461646844078E-5	0.6288863684219701	7.085873592764854E-5	1.8207460360648004E-9	0.6793335334709147	-714.3932907997882	3988.8019792322357	7418.498678137411	1262.626290844337	989.4498102030337	403.5018799353641	12	27	17	21	4	0.18060616151358513	0.3143718847439896	0.30649413377217394	0.19852781997025093	
6270000	-10656.318808886537	-9858.360449025184	-797.9583598613542	-9858.360449025184	1821.9582288019817	2.775517985504163	4.003294833313532E-5	0.5800618405686374	4.4056358691379034E-5	6.677250499109496E-10	0.6409306359527831	-752.247393379557	7897.70005683422	10446.819123445406	4155.089178645505	2030.807186076432	428.2939288664734	4	31	7	35	4	0.18060616151358513	0.3143718847439896	0.30649413377217394	0.19852781997025093	
6280000	-10645.20395830094	-9845.508299666297	-799.6956586346424	-9845.508299666297	1251.1003573022545	2.775517985504163	4.204536745522973E-5	0.5487347843528086	4.3715999124656426E-5	5.099353064029698E-10	0.5867870782677926	-753.9941850431268	12294.76193891364	16848.97436426731	1912.1618934357416	1407.654010783631	109.23302605100919	8	27	6	37	3	0.17631646378489038	0.3143718847439896	0.32273038132705806	0.1865812701440616	
6290000	-10641.56996058764	-9834.422581944977	-807.1473786426641	-9834.422581944977	1617.7742009192266	2.775517985504163	3.769715383448502E-5	0.5642774004839411	4.0051225375007116E-5	4.5687320336823234E-10	0.5601775472716898	-760.4138377408208	14644.646809804879	16058.488594762353	4312.912252367623	1620.472623920243	452.77197819827137	24	11	4	39	3	0.17631646378489038	0.3256170026508343	0.3114852634202133	0.1865812701440616	
6300000	-10615.142453627112	-9839.057325242387	-776.0851283847251	-9839.057325242387	977.8992263349503	2.6295223166279005	5.596621028217762E-5	0.6536516742783627	5.482846036658308E-5	1.4997707864832405E-9	0.7035833697889263	-729.2253720725831	8107.912589517115	23944.69084166488	1232.3137194527612	172.17504022629984	521.996980472222	33	4	41	1	2	0.1822986050553274	0.3245852414401386	0.2934428200566295	0.19967333344790408	
6310000	-10593.245385001419	-9836.016865026782	-757.2285199746368	-9836.016865026782	752.9871075153737	2.783231121005215	6.786646433395378E-5	0.6217239561338831	6.82171619056677E-5	1.5619476989420983E-9	0.6200234045542238	-715.3981808934278	6354.857965830853	3020.9840943587033	725.5644504446245	1154.9560622048903	84.60742164756323	38	5	20	15	3	0.18320511313517077	0.30282695065592097	0.3142946027610038	0.19967333344790408	
6320000	-10563.236038950155	-9831.167471888053	-732.0685670621017	-9831.167471888053	668.4641548702798	2.3678511007370595	7.864755903406422E-5	0.7061526005566912	7.603292009851864E-5	2.4362347972799893E-9	0.6842817845159066	-695.4357634825727	6812.881231764247	1968.4615494657342	698.790890035699	21.11487504399866	15.066058785557138	36	6	36	1	2	0.18320511313517077	0.30282695065592097	0.3142946027610038	0.19967333344790408	
6330000	-10604.278725310754	-9842.64490826167	-761.6338170490858	-9842.64490826167	876.4582100006344	2.949143602245667	6.124800685636439E-5	0.6416298619257899	5.8991837227227336E-5	1.723545632211329E-9	0.7063090082858529	-720.1953006218762	7701.469951192607	11197.501047268293	1300.1375424611085	99.70219488439201	38.62808396719697	26	12	39	2	2	0.1835380927835159	0.30915608556207047	0.3083963357297072	0.19890948592470598	
6340000	-10602.014418694991	-9835.035071457545	-766.9793472374449	-9835.035071457545	993.34466614319	2.6556157747294975	5.292480648162674E-5	0.6315757400306636	5.190837294745952E-5	1.3568032906548544E-9	0.7478725397837285	-727.6059493378949	9088.863540043154	2267.508920678107	1628.0141025362786	27.11539592979583	39.812389414244514	35	18	24	2	2	0.19968148505817956	0.3015702881822282	0.2998387408348859	0.19890948592470598	
6350000	-10583.831506486333	-9835.9172296859	-747.9142768004323	-9835.9172296859	758.3858638854703	2.466882648871356	6.789193744437468E-5	0.5864627041536538	7.25845314369064E-5	1.4979599037730978E-9	0.5710197752646243	-708.178475840023	5646.519662469708	1509.0225560142508	1105.4981417137592	636.0447680925572	34.25326877159546	35	21	21	1	3	0.18230335727998953	0.3015702881822282	0.3172168686130759	0.19890948592470598	
6360000	-10624.767924703865	-9848.631272536493	-776.136652167371	-9848.631272536493	1011.4003916810796	2.7274146078321273	4.899896580694812E-5	0.5417989613948512	5.290858909265185E-5	7.593635636021969E-10	0.5709585548199597	-736.0833493122217	10864.486574936844	5399.167805986757	1035.2192056520369	129.24446257606914	34.19536674032927	28	19	30	2	2	0.19684211903801946	0.28703152642419827	0.3185792448087562	0.19754710972902564	
6370000	-10650.290131648178	-9847.94853970154	-802.3415919466388	-9847.94853970154	1138.8576107095284	2.3905724671680098	4.151850938923333E-5	0.48445611034738323	4.292909554673768E-5	4.095483854289546E-10	0.5099414392368239	-757.3295955583852	11506.844859130608	11986.139062837712	2779.405295288439	688.1019987887914	875.0285911641647	18	17	27	6	13	0.1918086528185371	0.31304643887816563	0.2975977985742712	0.19754710972902564	
6380000	-10596.253251750417	-9844.78673757046	-751.4665141799554	-9844.78673757046	697.932861249619	2.6508853460395687	7.103179432737942E-5	0.5532820862933784	7.772847138931994E-5	1.618875260649377E-9	0.587287034757485	-705.6536734040117	2402.2812121742395	4114.186124332099	10298.056323140696	2931.6476958547473	577.0861150808248	7	12	14	20	28	0.19859934250434688	0.31304643887816563	0.3058345608714866	0.18251965774600049	
6390000	-10568.890375029117	-9831.134773949094	-737.7556010800226	-9831.134773949094	598.1862527897116	2.9072625212066945	7.741846265050006E-5	0.5228516496349399	8.729188699667693E-5	1.701658228391628E-9	0.5177310318230275	-691.9982788080905	3462.870742344073	3695.833432065326	10395.160216484586	2164.8881999165246	509.4697736645923	13	2	17	22	27	0.18484129591860804	0.31472268212645704	0.3100726456170099	0.1903633763379246	
6400000	-10604.40387776867	-9839.433410167181	-764.970467601489	-9839.433410167181	1122.6778252894926	2.9072625212066945	6.441876636836236E-5	0.5262852456436875	6.981760112076857E-5	1.2905849555156025E-9	0.5321579973397941	-718.029002914268	3362.525979835665	6508.426141728698	12544.655336815897	3297.683089544377	837.2423639030977	14	14	2	23	28	0.1973943722244664	0.30216960582059865	0.3132366143979664	0.1871994075569681	
6410000	-10605.56603081249	-9841.784386528918	-763.7816442835715	-9841.784386528918	991.9736017387688	2.9072625212066945	6.2115951976976E-5	0.5693077584747321	6.746462838223979E-5	1.5033685591828493E-9	0.5868201583439698	-720.1625745892408	1094.8157219455447	3686.6427187947747	4725.1031758983045	931.8109337061148	1039.1159273259552	3	11	32	16	19	0.1973943722244664	0.30355102615413104	0.3061238970693925	0.19293070455200959	
6420000	-10596.340223887475	-9843.865860990505	-752.4743628969694	-9843.865860990505	968.7413352716106	2.5929020660285453	5.796801149114195E-5	0.48988729259194347	6.291358977673044E-5	8.63949529631978E-10	0.48570464836187555	-709.8153214186492	6255.249631634145	9390.155060255847	874.5540356203936	816.2990978700175	216.03844042213595	14	27	12	25	3	0.17666175461875752	0.32489930432278347	0.28556692020351493	0.21287202085494364	
6430000	-10601.703365064364	-9848.987798954226	-752.7155661101378	-9848.987798954226	875.8096996898282	2.6317123620682765	6.0998075240091475E-5	0.5090151164465988	6.688011359883139E-5	1.1306401741135643E-9	0.5220979369259114	-711.489722388672	7005.850627813521	3436.7496106810227	1602.5530126716503	694.5573039080128	153.52556357152432	43	1	1	33	3	0.18382477293089874	0.32489930432278347	0.2784039018913737	0.21287202085494364	
6440000	-10664.812244767327	-9853.363711977014	-811.4485327903138	-9853.363711977014	1530.7865501964109	2.705379501172248	2.7407222131833703E-5	0.6072754308122087	3.3488211006633195E-5	3.2297849673417585E-10	0.5928011216672094	-766.577381190717	19727.376397952237	1190.1115388155254	2020.2533882532764	1829.86493450978	30.669011802803755	42	2	3	31	3	0.18382477293089874	0.32746077470071233	0.30969777968106316	0.1790166726873253	
6450000	-10603.027419975853	-9836.801758219977	-766.2256617558768	-9836.801758219977	802.8450307296182	2.705379501172248	5.318293339316451E-5	0.6110055703868992	5.701780386591817E-5	1.1973073330603701E-9	0.6510367164832297	-724.1843027616604	8730.307136883932	1724.389908432883	1338.622680067939	1236.7487528415663	3.9887908270361985	38	10	2	28	3	0.18382477293089874	0.32746077470071233	0.30969777968106316	0.1790166726873253	
6460000	-10662.106709521973	-9840.461370991896	-821.6453385300771	-9840.461370991896	2062.4963287710207	2.705379501172248	3.238465949706828E-5	0.49022631714835446	3.361829088616064E-5	2.932297754773202E-10	0.5376367751216007	-775.5311277514866	13506.502885575546	11322.816176163442	2788.2495685038225	1487.733171021019	1636.5972940182355	38	4	20	15	4	0.1768417627169529	0.32746077470071233	0.3018618354000534	0.19383562718228084	
6470000	-10607.340486426701	-9835.868839334122	-771.4716470925797	-9835.868839334122	1111.5128943249192	2.445478934712301	4.8803571062304574E-5	0.6787104206110544	5.220093393584183E-5	1.3959681630259714E-9	0.7394813871917283	-729.6204730530646	12518.666442206639	1170.71479413748	522.1291690556776	860.2689078227538	315.0941384780174	35	28	1	14	3	0.19742672932269056	0.2904927655318546	0.3178327462051074	0.19424775894034696	
6480000	-10639.333915139663	-9854.4749705721	-784.8589445675622	-9854.4749705721	1648.7022191573112	2.750618149708626	2.9519529985348674E-5	0.6105585985841214	3.26767899082023E-5	3.434000741717125E-10	0.619053506025558	-745.1801359854443	17732.27733804179	1415.1830627769232	1612.1028172138115	52.530809022631324	1.3188968526859868	34	7	37	2	1	0.18074979293586116	0.3023643504286001	0.32263809769519125	0.19424775894034696	
6490000	-10578.320342524803	-9847.380977380195	-730.9393651446082	-9847.380977380195	754.6185428958851	2.68673110181429	6.91804107866227E-5	0.4699844510144564	7.020116460471862E-5	1.3738602728413125E-9	0.5532259117182198	-693.2430097921631	8726.463932994395	500.65574838943917	1355.6417136517214	31.74911372970896	4.815917545669885	36	13	29	2	1	0.18074979293586116	0.30349400576995045	0.3215084423538409	0.19424775894034696	
6500000	-10632.108127974476	-9838.749523530842	-793.3586044436341	-9838.749523530842	1602.8629923206317	2.4105889489673875	3.043053538870862E-5	0.4845909293704082	3.3077867833134106E-5	2.2365320262344954E-10	0.4815780715824738	-753.1425914527665	16256.157019794588	890.3978975841424	1959.950622394449	79.46537588276766	8.646797227338144	38	19	21	1	2	0.17913596070352375	0.3172666098247934	0.3093496705313354	0.19424775894034696	
6510000	-10706.624913397904	-9835.476357134956	-871.1485562629471	-9835.476357134956	3198.3104296348806	2.7077577964700996	1.6522753421495885E-5	0.6631487967469996	1.6450874310340347E-5	1.4125194780937622E-10	0.7387144957311107	-827.1034327354207	29766.369258800612	3730.723094701877	4072.6423274878343	147.34325877506538	39.245296260807145	40	8	30	1	2	0.17913596070352375	0.3172666098247934	0.3093496705313354	0.19424775894034696	
6520000	-10662.13470967694	-9829.363011774083	-832.7716979028577	-9829.363011774083	1897.7979100094412	2.7077577964700996	2.736810103079347E-5	0.596048836799299	2.6672055476377837E-5	2.3957996323438853E-10	0.5880850571006021	-791.0035682985261	21181.841763374017	3992.4413878800174	1797.076382667673	141.83853562535066	31.017169975851225	38	29	11	1	2	0.17913596070352375	0.32104660944525365	0.29625302156742306	0.20356440828379904	
6530000	-10681.142824804754	-9850.595883859873	-830.5469409448807	-9850.595883859873	1954.8574860447857	2.612835927601222	2.5969673534328382E-5	0.5367430485574008	2.547050870730543E-5	2.6167971371221337E-10	0.6135992430723732	-785.3090891666434	16620.041382701398	3754.1919787959137	937.2787184650308	2368.357145651629	58.13824516544174	38	20	6	14	3	0.19894204247548433	0.32104660944525365	0.29625302156742306	0.18375832651183846	
6540000	-10669.619685498443	-9829.96349675409	-839.6561887443529	-9829.96349675409	1830.6244286565466	2.612835927601222	2.6884799589595245E-5	0.5344161299048064	2.8632890527665216E-5	2.2614290506897616E-10	0.567501337073853	-791.9634170689487	22763.84767034034	7921.738443471024	1834.4356710809095	4118.889444420851	264.8545004746415	40	7	27	3	4	0.20337123988240596	0.3006191558592469	0.30528133324589524	0.1907282710124514	
6550000	-10688.699630455394	-9847.016875024437	-841.6827554309561	-9847.016875024437	1978.646929140297	2.636942373617223	2.5194518609762095E-5	0.4696142727820143	2.516538628242517E-5	1.2342214398418978E-10	0.46293296496312897	-798.990134515243	34833.82893578895	6499.29999790223	2290.948025275475	121.07705329810479	20.473965276610905	37	17	23	1	3	0.18023437525320515	0.299698626700793	0.32933872703355	0.1907282710124514	
6560000	-10717.345457064039	-9846.533375868787	-870.8120811952526	-9846.533375868787	3038.538563027616	2.636942373617223	1.529035643295355E-5	0.5893267163354524	1.6268794261347743E-5	9.421749486208973E-11	0.6409972741400836	-825.2658535532244	37123.62307128781	4714.59084515556	3270.0458913875245	783.8586378113918	83.38347366428995	39	24	14	1	3	0.18023437525320515	0.30324532580906544	0.3200345751970048	0.19648572374072415	
6570000	-10763.737878499081	-9835.795923423882	-927.941955075199	-9835.795923423882	6854.54011748153	2.636942373617223	7.404277662158069E-6	0.4803161087612815	7.56241858582546E-6	1.1633772385813545E-11	0.4693597811294087	-879.710907779171	58745.735081845705	4097.618924685876	8430.70551689585	243.4055769346102	369.921754695031	42	7	28	3	1	0.1903105423493276	0.30324532580906544	0.3200345751970048	0.1864095566446017	
6580000	-10650.007689197075	-9857.618346278394	-792.3893429186801	-9857.618346278394	1357.2309607407456	2.6841897244376662	3.372459256266175E-5	0.5294260907023292	3.653608314973041E-5	3.7633041894752257E-10	0.5705672817370205	-750.8923293093842	14608.423021554017	916.3644827969888	1797.3759255495975	267.1398982450258	83.24657996419879	42	18	17	3	1	0.19501928068159785	0.30324532580906544	0.31280210983588463	0.18893328367345164	
6590000	-10627.652880726122	-9840.053847482804	-787.5990332433181	-9840.053847482804	1158.6199680436393	2.5493946098825426	4.2295587259212444E-5	0.4858437813341103	4.5247885629080125E-5	4.4692389929490323E-10	0.5175552474495813	-744.3747530996474	12069.773889395192	1799.3810981279025	1732.2668057325545	1831.6791031168511	119.2544822917074	43	4	29	1	4	0.19501928068159785	0.3158526347945679	0.3001948008503822	0.18893328367345164	
6600000	-10629.168955238565	-9833.808225839986	-795.3607293985783	-9833.808225839986	1090.842304261316	2.5493946098825426	4.7243015670261185E-5	0.49913606171230385	4.965694336947691E-5	7.812614491044109E-10	0.5824373299855692	-750.0367440204541	10378.428635594031	9383.154897718787	6909.7284001431335	1308.1613419651314	79.16700077628708	39	5	11	23	3	0.19501928068159785	0.3041212593977925	0.31192617624715757	0.18893328367345164	
6610000	-10640.00981175542	-9844.749174978548	-795.2606367768736	-9844.749174978548	1169.3487084570586	2.3060777197508284	3.594622960940104E-5	0.5097675586445761	3.89013673183971E-5	4.588299279121787E-10	0.6003928785417002	-749.3731139958301	12320.812809798825	11561.078847531511	6189.308848756782	1772.74357021855	6.277427576502391	37	6	5	30	3	0.19663378094913267	0.275615415351108	0.3103116759796228	0.21743912772013613	
6620000	-10686.67696847317	-9846.16809065732	-840.508877815849	-9846.16809065732	1943.449520115407	2.685694182071015	2.277467685092936E-5	0.4129669317645204	2.5642456040289234E-5	1.0712564677798564E-10	0.43784579525956374	-794.3398752404124	15954.884369379375	6625.3719679397	1899.7604137233975	3772.7492358559944	111.22359641920833	45	3	15	15	3	0.200275056128992	0.3037084286778877	0.3120827226813204	0.1839337925117995	
6630000	-10723.911100972318	-9848.027415020055	-875.883685952263	-9848.027415020055	2978.5614056966997	2.4845780422964534	1.408170240021857E-5	0.5089645568201364	1.564885133503425E-5	6.412424669924413E-11	0.5646480166684569	-831.2113789058873	33297.56649707027	12644.406925467842	3254.042265103393	258.1371922134711	66.63099135122641	40	6	32	1	2	0.18184897573527417	0.3037084286778877	0.3120827226813204	0.20235987290551732	
6640000	-10669.392449057712	-9861.202098675609	-808.1903503821035	-9861.202098675609	1499.596867401842	2.7509692782244355	2.771266278356398E-5	0.4260558863655326	3.204654515460555E-5	1.979604221820715E-10	0.48465799475495447	-765.2187313524128	12733.223183571852	29447.645442892295	2165.7937557711234	13.039193942358121	20.224485218886528	30	11	37	2	1	0.18184897573527417	0.31615791296800566	0.2996332383912025	0.20235987290551732	
6650000	-10586.742510377426	-9825.64332688396	-761.0991834934674	-9825.64332688396	863.1270841570492	2.667583324247116	4.631497658916575E-5	0.5546740261772557	5.570170092879755E-5	1.0010794428312606E-9	0.6267467161546159	-722.3750274899279	10324.644086532391	446.85074032348706	1183.0287988825094	35.007775807606336	27.04499289670549	41	2	35	1	2	0.2025166219314254	0.29517967269884227	0.30405611466425114	0.19824759070548081	
6660000	-10596.678102823118	-9834.694860138126	-761.9832426849919	-9834.694860138126	826.6969298760245	2.640102683768804	5.7908483722954706E-5	0.6359709687687602	6.752548583024656E-5	1.4563526046339858E-9	0.6321178788337186	-716.5464353918578	6399.442977880228	9225.357450614696	6066.199441138032	794.2947548692223	700.9134999873523	40	1	8	25	7	0.1956129194372439	0.30130333222816025	0.30483615762911465	0.19824759070548081	
6670000	-10596.639061570266	-9828.733119331437	-767.9059422388291	-9828.733119331437	910.9104510553119	2.640102683768804	5.721479936431759E-5	0.6390202588316006	6.233206554614979E-5	1.4051373844979642E-9	0.635920321442685	-724.7041478667309	3508.7780225886845	6594.524907221358	2798.636759154462	1108.4950451539212	161.07318795469982	7	34	1	36	3	0.1896295475239981	0.30130333222816025	0.3108195295423604	0.19824759070548081	
6680000	-10652.216640025954	-9852.655639322988	-799.5610007029665	-9852.655639322988	1280.8453400230285	2.640102683768804	3.33258865776035E-5	0.5919637229292048	3.6771312845154856E-5	4.752486201625405E-10	0.6363956394423133	-755.2433793757906	10827.035908110642	4484.316551050345	842.1526494942937	1924.3934206479591	26.606886983381564	45	2	13	18	3	0.17396440686161738	0.3180827979195421	0.3107566302741668	0.1971961649446733	
6690000	-10648.064266022418	-9855.15930620501	-792.9049598174084	-9855.15930620501	1243.225655961206	2.3486556107297476	3.539333715968735E-5	0.5586457793000801	3.9258091514625016E-5	4.662125391221087E-10	0.5796512059662373	-748.7886563064766	14180.29760286797	1976.7011858407911	792.3847617965977	1994.4309024823133	341.7451137123223	41	1	24	11	4	0.20746712616952995	0.291299442782848	0.3040372661029483	0.1971961649446733	
6700000	-10640.771321924276	-9845.680512743496	-795.0908091807788	-9845.680512743496	1227.3722737059704	2.6140726302854245	3.966587126501483E-5	0.6083086063454378	4.268749607727686E-5	6.858372717180122E-10	0.6450481502966596	-749.6777541277328	14976.802379376939	6710.907452664533	1529.2118953638671	2178.794934880918	168.14092158850684	42	1	29	5	4	0.20746712616952995	0.291299442782848	0.3040372661029483	0.1971961649446733	
6710000	-10652.116701395586	-9837.907558255787	-814.209143139799	-9837.907558255787	1234.0695164304673	2.442318057128249	3.597883766980994E-5	0.6574496620017589	4.001005267514672E-5	7.390268637139926E-10	0.7134356903726208	-765.3445619120088	13213.793171516456	12199.293427576145	15895.301867553997	1541.5542407824942	1332.1373893431237	11	31	1	5	33	0.20746712616952995	0.291299442782848	0.3040372661029483	0.1971961649446733	
6720000	-10681.058485402606	-9839.805800525302	-841.2526848773032	-9839.805800525302	2930.810477604969	2.4716235690965305	2.4581253784618904E-5	0.6112110742886591	2.5235210168587342E-5	3.360824223266112E-10	0.7116965708705019	-792.7259678232645	14161.25391309314	19327.20148765585	1013.4025464970953	2379.918144591975	2253.993000818414	21	24	10	6	20	0.20746712616952995	0.291299442782848	0.3040372661029483	0.1971961649446733	
6730000	-10614.58779531947	-9844.20393094112	-770.3838643783507	-9844.20393094112	871.4711661629062	2.824363587631564	5.338922921601378E-5	0.6052162941092685	6.187905488872935E-5	1.3086313173764908E-9	0.6420211050966749	-726.777905451024	6119.342034696507	7809.198533308751	2387.669060830873	948.9124400989733	330.93785731328944	4	43	2	29	3	0.19469139081436396	0.291299442782848	0.31681300145811425	0.1971961649446733	
6740000	-10537.749506211163	-9824.589741973567	-713.1597642375971	-9824.589741973567	555.2917061345545	2.714775404052917	1.0153384901249703E-4	0.5435655720625163	1.1535955441738005E-4	4.800586253687117E-9	0.6248641912314188	-673.4851596126891	3367.6297199741994	3613.5472297820265	749.1760840825125	535.5381243934214	186.75447799033174	3	43	12	19	4	0.18899360352833766	0.2969972300688743	0.31681300145811425	0.1971961649446733	
6750000	-10577.660927240055	-9841.040968156904	-736.6199590831513	-9841.040968156904	1076.4703541165331	2.611078096038919	7.735324256912099E-5	0.7139333329286691	8.656846183577573E-5	3.349251142769419E-9	0.689222727729995	-691.5210630220519	30000.369001420615	4539.248272587299	2156.4782067542965	786.2934799829634	157.7388627023408	1	41	4	30	5	0.18899360352833766	0.2969972300688743	0.30534820870574525	0.20866095769704232	
6760000	-10528.643382737953	-9835.649746812664	-692.9936359252896	-9835.649746812664	375.8790275044887	2.611078096038919	1.3176364061582608E-4	0.6091649824648414	1.4450306477294082E-4	6.843392646484818E-9	0.601141224805376	-652.6518051126154	2627.4047252008836	2116.8227097294025	2977.2312911791128	507.12863525335587	75.4587771836128	9	5	30	33	4	0.20270365419191	0.30154284023023403	0.29765963321779304	0.19809387236006246	
6770000	-10534.718842192016	-9845.56942697559	-689.1494152164272	-9845.56942697559	427.30576889884725	2.611078096038919	1.3046387817027813E-4	0.5501322749641527	1.4088211586828792E-4	5.773744088320388E-9	0.5800665064660224	-648.928718183315	1576.7507561617472	2525.2952967451643	3742.6776921848154	432.08997818572817	81.52313285107742	4	2	34	37	4	0.18735456212181245	0.3199173375284106	0.294634227989714	0.19809387236006246	
6780000	-10558.913207467318	-9844.862052074857	-714.0511553924601	-9844.862052074857	483.92515099322844	2.611078096038919	1.050195498706668E-4	0.46855638778371955	1.1124103362592488E-4	2.807571142176578E-9	0.5082471109049264	-672.8638167636725	2439.5540443567847	5399.293203398958	3454.7675581813023	440.63847439163817	39.18922232398774	9	6	29	33	4	0.18735456212181245	0.3131026591328821	0.3085981886483996	0.19094459009690537	
6790000	-10560.442855047926	-9843.023107083422	-717.4197479645048	-9843.023107083422	524.8403008255807	2.65681186254057	9.291418320584405E-5	0.508925379239959	1.0317034465044575E-4	3.026084403795261E-9	0.5656820056430529	-675.72879315242	3681.0201610443137	2958.610261008911	3483.0566988503397	385.16760721248437	472.22079361287376	23	13	7	7	31	0.18736303279923028	0.3131026591328821	0.3085981886483996	0.19093611941948754	
6800000	-10581.17390611406	-9836.770351934294	-744.4035541797663	-9836.770351934294	671.6635922404931	2.77716862484762	7.627591222019215E-5	0.5158837900397267	8.52183879916498E-5	2.3144951797100205E-9	0.6150133798864915	-699.3460574947857	9291.039007787514	8388.476111494148	5421.121628743603	743.6842816150519	695.2716919013043	23	9	9	14	26	0.18791573049896762	0.3131026591328821	0.3085981886483996	0.1903834217197502	
6810000	-10615.103205687166	-9855.363630980932	-759.7395747062344	-9855.363630980932	795.3641363095651	2.281117561882584	6.253313996328408E-5	0.5569647038102611	7.139550037523633E-5	1.3707695248938337E-9	0.5692933788202054	-713.6393979834486	6276.006837202993	13249.044866135959	5352.650884098573	768.8500151508882	1042.8700812634079	20	17	6	24	14	0.18791573049896762	0.3131026591328821	0.3046927937870225	0.19428881658112732	
6820000	-10659.202404252099	-9843.184553106832	-816.0178511452672	-9843.184553106832	1824.0711003371782	2.6895624320450326	3.0258184707518866E-5	0.5124913192194197	3.334896857680472E-5	2.629473182727366E-10	0.5263784566215849	-769.8868367199219	9247.775983059375	17294.492041578775	2027.941039451258	1333.7794316278616	1038.5457445036325	12	34	27	6	2	0.18791573049896762	0.3136990223250273	0.30409643059487734	0.19428881658112732	
6830000	-10658.056650363285	-9858.673558628856	-799.3830917344299	-9858.673558628856	1119.8335151225024	2.438793032369568	4.0579245345053815E-5	0.5902275419019132	4.632076613295626E-5	6.14320998002621E-10	0.6166618177113596	-751.5061327053306	11187.66392270075	14758.958207309603	8974.977454421309	2086.6673373292097	1415.0573982645897	25	1	17	4	34	0.18791573049896762	0.302201729703605	0.30409643059487734	0.20578610920254964	
6840000	-10625.18432613791	-9857.689050512974	-767.4952756249372	-9857.689050512974	662.5819464774526	2.3913034481869215	6.468875973417718E-5	0.5977202140939043	7.245461649632912E-5	1.4433875109896174E-9	0.5956744947208181	-720.723822562321	8384.376591485125	5052.054962158788	5638.62749856913	5554.630311266982	867.1531490768443	24	7	6	15	29	0.18791573049896762	0.302201729703605	0.30409643059487734	0.20578610920254964	
6850000	-10629.720193447756	-9854.600059316734	-775.1201341310227	-9854.600059316734	682.1728898617843	2.5322182458970026	5.9638889242801567E-5	0.6923531780568393	6.160375695027179E-5	1.9355248013755412E-9	0.7446221992333759	-730.5803133277428	8795.044703780817	5876.9222779772745	4075.872744464859	1123.4391529071713	334.46373512438015	36	1	14	22	8	0.18614704378437674	0.3060661764091003	0.30200067060397295	0.20578610920254964	
6860000	-10658.38984054508	-9846.499253773794	-811.8905867712864	-9846.499253773794	1001.3716394812141	2.5072902263340944	4.0684632005518936E-5	0.645319900676967	4.2858022834867097E-5	6.456163602930247E-10	0.6620937050282034	-764.859702558994	6956.196385561545	12856.01072542178	7397.75759691528	2415.9243368235802	399.89051099914616	10	2	37	25	7	0.18952833873142047	0.3060661764091003	0.30071426808383517	0.20369121677564372	
6870000	-10687.862414014975	-9840.730968929929	-847.1314450850462	-9840.730968929929	1600.2451665200679	2.862989677559127	2.735246260271224E-5	0.602808907629735	2.845137796757585E-5	2.6317842360336006E-10	0.6208713382934613	-799.8141209482749	14231.114583195684	12572.942130514633	5559.776748494355	2489.750903233048	712.1896113505982	19	27	6	23	6	0.18478884892753697	0.29649758540816384	0.3150223488886551	0.20369121677564372	
6880000	-10614.967189663199	-9853.08826328958	-761.8789263736195	-9853.08826328958	831.125101316465	2.5958518149677117	5.681748040009938E-5	0.6135166501347992	6.141394474006686E-5	1.222767538931122E-9	0.6129655916351844	-716.6340958123761	25588.12693760413	6823.282446716757	802.6944384365527	1280.0063530201146	138.97620959982126	1	46	23	3	8	0.18741000511253003	0.29649758540816384	0.3140717279294249	0.2020206815498809	
6890000	-10609.832594149384	-9845.540395117021	-764.2921990323623	-9845.540395117021	819.0970817544709	2.5858720389258982	5.828252162284661E-5	0.6416732482691	5.896151986062518E-5	1.2873376251964727E-9	0.6477839765423512	-720.3156806608315	4086.4040577285505	7598.9623240349865	1403.3837379567788	1824.1773153901156	59.78499597132895	11	35	18	9	8	0.19432676464634624	0.3010833196846354	0.30256923411913705	0.2020206815498809	
6900000	-10596.211037910261	-9834.708494677003	-761.5025432332593	-9834.708494677003	563.402813433867	2.596749334679397	6.758653629682374E-5	0.6501903841208527	7.227063349688331E-5	2.3314652773163052E-9	0.7354423213940658	-717.4428345944244	7666.310259672007	3430.4124766423674	3006.9043843347613	2084.449876213056	108.34390519806514	35	7	6	25	8	0.19432676464634624	0.3010833196846354	0.30256923411913705	0.2020206815498809	
6910000	-10614.09839390068	-9847.735799217184	-766.3625946834965	-9847.735799217184	631.0246132842866	2.4411021683134337	5.771986857229318E-5	0.7610322525615025	6.043247430389578E-5	2.2632957918649175E-9	0.8110816985821107	-722.3009847851245	6405.031397250135	2034.0018273559142	6803.583386437144	30.577735197440816	73.01423803330948	44	27	2	5	3	0.19432676464634624	0.3010833196846354	0.305694651208794	0.19889526446022396	
6920000	-10542.985714200959	-9825.132062558918	-717.8536516420415	-9825.132062558918	377.76882968108816	2.467976922370548	9.62363087638012E-5	0.8053832498185514	1.0149911816365804E-4	6.594014628727464E-9	0.864709532345909	-679.3585420475234	3619.975406994522	2823.5086524444932	840.2182597255497	124.48829750583016	76.06251399911999	49	1	23	1	7	0.19432676464634624	0.3007120679971491	0.305694651208794	0.1992665161477103	
6930000	-10555.646476527929	-9836.45063434371	-719.1958421842195	-9836.45063434371	390.60195428209016	2.7674708427931183	1.0593077624457141E-4	0.7897565552827353	1.0703259817902072E-4	5.1418015069303916E-9	0.7491210866590768	-681.459946116581	3789.7928064407542	1116.1672294930554	1087.4548782308707	118.09827730762028	31.8337441799499	47	17	10	1	6	0.19432676464634624	0.3015631928314989	0.305694651208794	0.1984153913133605	
6940000	-10557.598178642846	-9830.961061967186	-726.6371166756595	-9830.961061967186	436.96932249377744	2.6304564210084407	1.0676438741448599E-4	0.8314476774285715	9.93612720908966E-5	5.224861931703545E-9	0.7947409501586159	-689.8491944499608	3736.647570484711	1149.2129497481199	600.5657768565982	43.31506175594288	56.75142893416869	47	18	10	5	1	0.19432676464634624	0.3015631928314989	0.305694651208794	0.1984153913133605	
6950000	-10607.643780766855	-9833.607360865919	-774.0364199009358	-9833.607360865919	680.9586212080401	2.6304564210084407	5.696927487249604E-5	0.7012544461579053	5.985979040894571E-5	1.461012573570205E-9	0.7099520422288879	-731.6035142650024	9409.115690437658	7963.556927565154	1384.2241560199031	97.33203513992181	171.19072359728216	35	11	28	2	5	0.1895675758073863	0.3015631928314989	0.305694651208794	0.20317458015232043	
6960000	-10667.84130235312	-9828.120923396204	-839.7203789569159	-9828.120923396204	1641.9278161851623	2.6304564210084407	2.3074545072242048E-5	0.6616461916798542	2.534504110607614E-5	2.9715171744273253E-10	0.769181428292529	-792.6583417687024	29217.778583065385	14585.931263671506	4097.47098944829	187.63476961065473	407.1753256812002	17	29	27	6	2	0.2003980640857948	0.3068632133140545	0.28956414244783	0.20317458015232043	
6970000	-10679.752106571299	-9855.686856627726	-824.065249943573	-9855.686856627726	1473.2356956134913	2.8052360122383044	2.825756872799298E-5	0.5599820976112031	3.118627455688835E-5	3.12211013750842E-10	0.6125477176438694	-778.6491745389997	16936.2857741287	2526.055669169089	2231.7843393650505	84.65407038981164	406.8185839627026	48	1	24	5	3	0.19764709931808272	0.30961417808176656	0.2946632039476117	0.19807551865253872	
6980000	-10662.813201107052	-9825.63825655572	-837.1749445513332	-9825.63825655572	1549.0427516616028	2.652674388552385	2.4848042109060627E-5	0.6415098722499065	2.8467106270712964E-5	3.6760651745294416E-10	0.7684471867403985	-793.3159230475502	16991.386798143805	2089.705868463084	2298.2381761992183	838.4800739524353	312.20713423882023	43	24	5	3	6	0.20045668319123558	0.3007624820854973	0.30081685290045124	0.1979639818228156	
6990000	-10637.420344924574	-9838.487477106924	-798.9328678176506	-9838.487477106924	1078.635936699008	2.652674388552385	3.87080766349544E-5	0.559205324685397	4.3343361200833276E-5	5.177880958730116E-10	0.5938183952454614	-753.4573374063317	10277.743535620104	4851.819762658823	4749.619806589296	2542.214646408515	500.68224169440947	33	12	9	19	8	0.20045668319123558	0.3007624820854973	0.30081685290045124	0.1979639818228156	
7000000	-10635.012977913073	-9832.697050752731	-802.3159271603414	-9832.697050752731	1063.4938565822706	2.652674388552385	3.736062608327019E-5	0.6274636930358727	4.263035314165159E-5	6.186751717406928E-10	0.6795277963425709	-757.494732120921	16245.307803897678	2466.258323958136	2430.96913625631	460.79117559699444	971.659695807908	36	22	14	8	1	0.20198420719741633	0.28588631137132375	0.3068253550623063	0.20530412636895326	
7010000	-10626.198155845179	-9845.008318195587	-781.1898376495915	-9845.008318195587	879.1252683442633	2.652674388552385	5.541686204622536E-5	0.6213756556357438	5.629651269474446E-5	1.2865016326817903E-9	0.7073960930629252	-737.0322240993482	6402.476308100818	5724.305261059509	2532.698076132475	2091.1021908847324	203.12633917976146	23	24	23	2	9	0.20198420719741633	0.3158675198193867	0.2914369929172441	0.19071128006595248	
7020000	-10620.99638352588	-9831.572736933555	-789.4236465923254	-9831.572736933555	1115.9942470327499	2.622149705877765	4.778113813676748E-5	0.5703104753571888	4.927604957489801E-5	1.0392803189917236E-9	0.6924302332302665	-745.4138887086141	9768.919624606726	1436.822548623366	2879.777458392945	1794.7658851719646	149.05015463945023	45	21	5	1	9	0.18365865055775998	0.30886304276556137	0.30976254955690047	0.1977157571197778	
7030000	-10586.338546555371	-9838.469362696253	-747.8691838591179	-9838.469362696253	540.7793496644866	2.622149705877765	8.186087538075759E-5	0.5599616942933999	8.175112022252713E-5	2.0450427500919596E-9	0.6001310137104943	-703.6881218241659	7080.68616488871	3488.2897682705416	5357.50770784803	1532.9846495579663	66.50661961873338	23	1	18	31	8	0.18365865055775998	0.30886304276556137	0.30976254955690047	0.1977157571197778	
7040000	-10567.011250498193	-9866.966890507618	-700.0443599905759	-9866.966890507618	333.0251935511067	2.578258232363341	1.361501083155094E-4	0.5884616691608962	1.4208633756361907E-4	6.873141572923572E-9	0.6703821592602388	-661.9687970810115	2681.9245385005124	4091.0519784406506	608.9644003013626	73.91589567512511	100.86671844845607	8	29	37	2	5	0.1889529793199606	0.3117413589097775	0.3134831962680876	0.18582246550217388	
7050000	-10553.91391517539	-9854.016688178279	-699.8972269971109	-9854.016688178279	335.9382685751934	2.6994466215979855	1.485730473576529E-4	0.6277765957080496	1.4456487665102992E-4	1.0379598639747412E-8	0.7255341379379522	-659.0647949259248	4123.516303475201	3086.0747336999393	880.6912465604403	901.9411751543915	209.64353197677	26	10	3	33	9	0.20547952596589075	0.3117413589097775	0.2912463647634302	0.1915327503609012	
7060000	-10544.650948177841	-9828.044690698614	-716.6062574792277	-9828.044690698614	359.1344222614019	2.5829960554931426	1.2939969894732513E-4	0.6680830582380217	1.267798918305131E-4	9.08075812293438E-9	0.8122772807332355	-676.6080869181455	3522.9433896028117	1292.6195293186238	982.1902249441431	861.7352556537742	415.89507974984997	32	18	7	13	11	0.1771316893651095	0.3117413589097775	0.3195942013642114	0.1915327503609012	
7070000	-10587.325371912775	-9835.378112381632	-751.9472595311437	-9835.378112381632	601.6480516113687	2.5829960554931426	7.943671274242612E-5	0.6252004644357874	8.053568277859666E-5	2.8963944902810066E-9	0.7092555871243044	-710.3265843129755	5523.853517581243	5638.009570039073	1831.3551851806365	432.39585710514746	157.6716527470357	36	6	28	10	1	0.19047325526905967	0.3102503457701796	0.30773473285194863	0.19154166610881168	
7080000	-10587.48874424394	-9850.25070882595	-737.2380354179893	-9850.25070882595	568.285746339792	2.5829960554931426	8.45101882171506E-5	0.7101186326076082	8.367972024884856E-5	3.385063092640058E-9	0.7676650755801461	-697.4884966359883	4722.789027031324	1644.9875871903978	1660.4222226703207	247.8621397657456	120.64653174389143	36	21	14	1	9	0.19047325526905967	0.3102503457701796	0.30041996138622656	0.19885643757453375	
7090000	-10604.163254293624	-9822.757141923803	-781.4061123698215	-9822.757141923803	793.6724376235043	2.7679463120256695	5.740662225182711E-5	0.6591982676691749	5.766405227342584E-5	1.7581794853043653E-9	0.7622753936261765	-739.2317896447075	9728.936430843527	4213.462284582606	2206.856467368192	209.6456524112103	201.84976257783623	28	28	18	1	6	0.1923216895603303	0.3102503457701796	0.29857152709495594	0.19885643757453375	
7100000	-10625.162916972648	-9843.820214131227	-781.3427028414208	-9843.820214131227	750.7727826636159	2.7679463120256695	5.8639673277364814E-5	0.7258460240142172	6.098338066348101E-5	1.8883844003922278E-9	0.8088206960118965	-732.9675904425618	7791.5562043240325	17629.638461404298	5940.740730600077	3390.619225380482	221.86148303104764	17	5	17	33	9	0.1923216895603303	0.3102503457701796	0.2978042678865405	0.19962369678294917	
7110000	-10609.483002105642	-9844.467151828594	-765.015850277048	-9844.467151828594	724.47832233458	2.72836725429911	6.15112958822002E-5	0.6151857839563522	6.618577008816189E-5	1.2532826046811113E-9	0.6263511157347537	-719.1474224076784	7761.494307843526	14898.190396195518	2228.373456328804	101.8475710755083	372.4252224888154	9	22	42	4	4	0.18430980915319367	0.2989206471356597	0.3171458469281971	0.19962369678294917	
7120000	-10576.369478857938	-9850.887287570835	-725.4821912871035	-9850.887287570835	504.84085025516623	2.345186656273846	9.014331525554582E-5	0.6196915724845724	9.80965792531023E-5	3.2168037419957937E-9	0.6453913886286188	-685.8229097919234	5276.345639874923	3189.695391245735	691.9666224363781	75.11068490999122	191.43630335470493	32	14	27	1	7	0.18430980915319367	0.29706762313207197	0.3189988709317848	0.19962369678294917	
7130000	-10602.468568090777	-9839.048597386896	-763.4199707038811	-9839.048597386896	778.9706435633083	2.6389932082154117	5.9038280108094244E-5	0.6707924623550132	6.276627015990506E-5	1.483273436993952E-9	0.7087263666318745	-723.8161063102322	7588.45115680849	2383.644781488236	1601.2916289349134	144.1883937771089	20.05226905306485	33	23	18	6	1	0.17836839379299924	0.29706762313207197	0.32494028629197924	0.19962369678294917	
7140000	-10705.63635440693	-9846.546278869077	-859.090075537853	-9846.546278869077	2468.291276348076	2.6389932082154117	2.061803533433059E-5	0.6487199563479954	2.0844136897206603E-5	1.9445874302097988E-10	0.7378642308890194	-810.5071671534181	18425.053454937275	4055.1004176555693	8419.484101772021	236.80289080150064	824.4097975013674	36	28	9	4	4	0.17755829860913197	0.29787771831593923	0.32494028629197924	0.19962369678294917	
7150000	-10700.467918077033	-9854.259099847352	-846.2088182296812	-9854.259099847352	1914.6015778254118	2.509086918716429	2.4323567748782165E-5	0.5973065613804667	2.528900050836334E-5	2.0137431853343693E-10	0.5974980699256042	-795.5987686384454	13897.140001510126	35080.71634206615	9468.9510354668	4663.686006727286	355.42524972084436	22	13	19	17	10	0.19760835617724695	0.27941542563917066	0.3233525214006328	0.19962369678294917	
7160000	-10698.0868311496	-9831.535382411303	-866.5514487382962	-9831.535382411303	3014.3193960360263	2.509086918716429	1.9232724566171674E-5	0.5932694707141473	1.9556062762702635E-5	1.5454223907456932E-10	0.6832453191931127	-816.439560463539	23745.3926330575	48491.88122888779	5541.002623074952	2154.7997455215464	530.0478024474525	17	14	42	2	6	0.19074312253966222	0.3034444581611709	0.3061887225162173	0.19962369678294917	
7170000	-10674.439054028002	-9861.573913048434	-812.8651409795667	-9861.573913048434	2006.9304990459295	2.8770015624179597	3.476604800696068E-5	0.5721658014443837	3.276158795876838E-5	4.407058735114099E-10	0.6265278208412196	-763.32025927124	11152.145676495737	30870.740268928053	3531.934309416982	3581.816118561001	605.3108606821684	20	11	38	3	9	0.19074312253966222	0.3034444581611709	0.3071723615945401	0.19864005770462637	
7180000	-10751.018171204181	-9848.168320275807	-902.8498509283745	-9848.168320275807	5058.88370763409	2.691863988843144	1.2938533221340024E-5	0.6153710551930328	1.2731791104689502E-5	9.24588381161519E-11	0.7775221374473027	-848.6720869142559	25792.684042120927	58979.49846513708	3729.714885064712	10070.09229066645	1581.615419453041	28	10	13	19	11	0.19074312253966222	0.2931887095098051	0.325394070039296	0.19067409791123627	
7190000	-10672.017895221887	-9842.263742360394	-829.7541528614933	-9842.263742360394	1633.701808129819	2.643326587776609	2.595676968095758E-5	0.6449640530903309	2.8628199787250458E-5	4.0917251668229613E-10	0.763563020441792	-782.5592339512065	21881.697678464086	3027.714649702713	3147.2874873317387	4022.3207894211305	292.9465649712013	34	6	12	18	11	0.1850174216914062	0.31062542990427816	0.3130683539609431	0.19128879444337207	
7200000	-10701.84801676904	-9838.369807035333	-863.4782097337073	-9838.369807035333	2949.06188542341	2.5735589296473496	1.6906185698175502E-5	0.6662917889088814	1.755625495130565E-5	1.604824161760777E-10	0.7964396184118882	-816.6826289203561	35365.57497131577	5520.047113599208	4952.540931389901	557.2447210978174	491.0982950235272	34	35	1	6	5	0.18278838262459535	0.312918228219007	0.313894782729723	0.19039860642667425	
7210000	-10677.157328988727	-9847.347291097509	-829.8100378912184	-9847.347291097509	1868.6035974518475	2.6067765288619436	2.612805761692757E-5	0.6179219132599948	2.873509904254008E-5	3.247968049743582E-10	0.7003265190145785	-784.1175862926065	25955.269359707585	3583.5841079771867	3805.03262791106	376.10574372518994	564.7764292704669	34	13	25	1	8	0.19200233050094231	0.30878696313962967	0.2954756198522367	0.20373508650719088	
7220000	-10624.071844438451	-9847.69442972494	-776.3774147135126	-9847.69442972494	1059.9282043855117	2.541972491902785	5.095124073900898E-5	0.551087860582627	5.408142605498038E-5	1.2022662096022666E-9	0.6793052361751126	-733.9286359760338	8363.897204631792	1113.2395442617808	3116.62224642313	148.86097276896086	206.71415798830046	37	1	33	8	2	0.19423705552013773	0.30878696313962967	0.2954756198522367	0.20150036148799547	
7230000	-10597.41419549713	-9844.495053642915	-752.9191418542149	-9844.495053642915	737.3615297452317	2.541972491902785	6.64703912964212E-5	0.587360237848491	7.143016509474949E-5	2.08703016701273E-9	0.6809072135288603	-710.873529832128	5922.525149162121	8776.84502099828	1987.9765689870692	90.09711643483345	150.0187426935184	21	15	35	4	6	0.19401152927521417	0.30878696313962967	0.2953603140285043	0.20184119355665137	
7240000	-10586.168187886382	-9840.896645153	-745.2715427333831	-9840.896645153	551.7712855936659	2.5548431855344433	6.771603376424642E-5	0.6087398128596196	7.44541219913663E-5	2.513103743739378E-9	0.7073684844154909	-700.1403624932115	7652.514275928435	12762.67949545383	1732.3685224881976	1635.6275569695813	51.09967152100892	14	15	30	14	8	0.19413623544061676	0.3028393367841409	0.3054103892191363	0.19761403855610557	
7250000	-10559.47421208518	-9823.046457744826	-736.4277543403546	-9823.046457744826	654.6931139505508	2.6722263949549827	7.320652398541542E-5	0.6606670446606591	8.114465315749522E-5	3.2372846555631975E-9	0.7716675240864653	-692.5798677944646	4022.982256528682	8214.4621548979	3305.0233502045603	972.4501566362493	136.5074806166677	17	12	17	28	7	0.19491589931680003	0.3028393367841409	0.3059668253937668	0.19627793850529185	
7260000	-10561.680277572077	-9847.077184370477	-714.6030932015994	-9847.077184370477	552.8822888750545	2.5539750151862814	8.990715092053096E-5	0.6603188649253013	9.870065099809713E-5	5.867056432215029E-9	0.8057551269608525	-672.3948734063988	4062.0129086380744	5481.758822920137	2488.300993228836	768.5034162209382	58.80706412222753	15	19	6	34	7	0.1991993616530863	0.313893055317725	0.29156929632914647	0.19533828670004183	
7270000	-10580.479294163471	-9836.718596122004	-743.7606980414683	-9836.718596122004	558.9651942868676	2.5539750151862814	7.032348923143611E-5	0.6490067435138002	8.107604601916914E-5	3.261962483965501E-9	0.7777938574666101	-699.3785083162691	5616.87149276461	11892.23808344483	3293.0713082553425	742.6687126315462	83.18556423258981	23	6	21	23	8	0.19982777639703883	0.313893055317725	0.30439965604567826	0.18187951223955748	
7280000	-10583.819224914403	-9839.92793213046	-743.8912927839433	-9839.92793213046	587.5867809601127	2.5539750151862814	7.0648851102002E-5	0.5982507767961279	8.205066445146272E-5	2.9831759313372176E-9	0.7303951275790012	-701.2037813631762	3742.8228162196997	5532.554089066466	3094.643560703364	1081.731638971199	90.3274222028618	20	14	16	22	9	0.19982777639703883	0.313893055317725	0.29618313813546554	0.19009603014977022	
7290000	-10670.434188832902	-9842.382475130458	-828.0517137024432	-9842.382475130458	1548.4009775490572	3.0422157401714487	2.5305568483428947E-5	0.6401151850909876	2.9733632322452307E-5	4.3166109651159177E-10	0.7483597009760541	-777.1122945277169	24193.020763575845	46570.73018289024	6463.838663670774	3339.530850398063	323.86990788114406	21	5	37	10	8	0.19315704544613127	0.3268506089434429	0.29618313813546554	0.18380920747495988	
7300000	-10668.193960449491	-9846.415704359102	-821.7782560903885	-9846.415704359102	1313.5172654924625	2.577278027026256	3.420943913607952E-5	0.667545865227827	3.428423411991077E-5	6.985586929086836E-10	0.8370536769459389	-772.9003538574802	32379.50792802477	19308.84305319739	5089.9324818184505	2202.205553007962	779.4709853324212	3	28	26	17	7	0.19315704544613127	0.3204338084251029	0.3025999386538056	0.18380920747495988	
7310000	-10660.99408526083	-9847.209044383588	-813.7850408772429	-9847.209044383588	1187.6144557753391	2.577278027026256	3.762384552484218E-5	0.611048881413275	4.340457296145832E-5	7.190575821553219E-10	0.6872347521637744	-764.3959993626157	14703.505785307116	19833.21756327429	11710.42208430206	3097.662563310142	1611.3178660432332	18	13	1	25	24	0.18994845210700861	0.3174958908287324	0.3090894257922799	0.18346623127197867	
7320000	-10656.373604716806	-9850.271348147207	-806.1022565695981	-9850.271348147207	1232.5458672446432	2.6915720413751982	3.35952131983757E-5	0.5864127594092858	3.765903947281632E-5	6.034174759688817E-10	0.698635524456378	-755.3107295619842	5335.54370144579	26783.161271221074	21815.860688695597	1395.792468208188	238.91182342052477	14	21	2	37	7	0.18994845210700861	0.3149362765498235	0.3116490400711888	0.18346623127197867	
7330000	-10732.478958369285	-9854.775480517623	-877.7034778516626	-9854.775480517623	2851.4750512491223	2.7180961242847994	1.6516727646276772E-5	0.593715972385103	1.707379509912681E-5	1.275997397676002E-10	0.685147396308091	-824.503110955971	18582.693936133408	51540.79228495463	10448.397804294693	3308.6873995944943	6198.912594286636	19	12	19	18	13	0.18994845210700861	0.28933210234917495	0.30458553064473975	0.2161339148990763	
7340000	-10698.132973159365	-9835.399244887469	-862.7337282718972	-9835.399244887469	2439.3925253858015	2.6205295096789	1.915390272974025E-5	0.5803477576384485	2.0128925157678125E-5	1.381642784381289E-10	0.6653608485659178	-809.9527643508185	29136.73320279879	87751.77914677994	6320.053522477481	2622.3134758861534	1661.4829315227082	24	4	20	17	16	0.1967530973953381	0.30855389122269405	0.30458553064473975	0.19010748073722775	
7350000	-10760.906194863315	-9848.95404221084	-911.9521526524753	-9848.95404221084	3868.41732583619	2.880029180772177	1.1712453962914466E-5	0.5482546462495409	1.1653376017533611E-5	4.021614615924207E-11	0.5950548187509976	-856.303093665426	40455.56335559119	110659.23524032284	8187.429217354942	11743.189398620709	1473.3561173845947	26	6	11	29	9	0.18454167678164693	0.305673099778299	0.3020110923603927	0.20777413107966106	
7360000	-10758.658826113384	-9843.238914313699	-915.4199117996852	-9843.238914313699	4690.533924200535	2.649582119489955	1.0269282308382266E-5	0.5542172258643214	1.078038377763163E-5	3.952992453287906E-11	0.6166282419113535	-859.0001188636666	39158.38236465569	158547.9242446772	19787.6801616301	5366.765524197383	1957.4156224291128	23	6	20	27	5	0.19432164426574386	0.2965963296692607	0.30685485346364666	0.2022271726013485	
7370000	-10715.538852770162	-9826.042564608935	-889.4962881612255	-9826.042564608935	3416.8657937703974	2.5628930637620986	1.4207222570423105E-5	0.6177456736790404	1.4305901940966732E-5	7.943437265998687E-11	0.667720548429523	-839.542211367967	36540.07660948355	37341.36142433085	3159.41339813183	2012.2995066938436	1643.0535745463583	1	42	32	2	4	0.19432164426574386	0.3009170487538742	0.30685485346364666	0.197906453516735	
7380000	-10817.255108274221	-9843.719902908513	-973.535205365708	-9843.719902908513	9947.526231413127	2.202393936352377	6.394700997019183E-6	0.6493775859417285	5.759289335734236E-6	1.6149086759789057E-11	0.7277906437069314	-918.4517093356945	86387.71445129688	80338.67005871059	6994.287798692961	10183.05343696773	3523.0261424771807	13	36	18	4	10	0.1865211785001085	0.3149630984554207	0.30685485346364666	0.19166086958082384	
7390000	-10762.532661502633	-9830.122284639583	-932.4103768630498	-9830.122284639583	4906.368134403165	2.6409946433664997	8.105287946771308E-6	0.7079120641735673	9.15744416325627E-6	4.3924730302516964E-11	0.8465589668153135	-879.1340582923899	62028.741026229654	41817.8897616847	7366.551841214451	8293.302808759745	1192.0757645912295	2	42	19	9	9	0.1865211785001085	0.3036395097628304	0.313913013593587	0.19592629814347387	
7400000	-10660.232679846824	-9835.799725426516	-824.4329544203079	-9835.799725426516	1872.3668800841738	2.6409946433664997	3.059543708022202E-5	0.826475718450579	3.3980837499885574E-5	9.553460015124594E-10	0.957533067403268	-776.6147656465517	17623.587945895666	20704.06502126008	2325.9128256744602	1234.5375579551794	912.7986897291258	12	32	23	11	3	0.1903473093390385	0.3036395097628304	0.31083428933108587	0.19517889156704493	
7410000	-10624.284195287351	-9818.85504118246	-805.4291541048918	-9818.85504118246	1178.0332803729902	2.620949725012256	3.530135201333749E-5	0.7569859184275386	3.8818055700748044E-5	1.214599011429426E-9	0.9587102945705657	-760.4200745342958	16751.50595118572	5044.817026127655	3237.2571328808713	901.699122051396	228.73409698773798	44	7	2	23	5	0.2015021098316625	0.3036395097628304	0.31083428933108587	0.18402409107442094	
7420000	-10630.103043120294	-9824.83631573351	-805.2667273867839	-9824.83631573351	1228.3262236732703	2.481258875293502	3.0429825096750776E-5	0.7208839677986733	3.696529489924055E-5	6.988412442934698E-10	0.818062740346504	-757.8718068575125	52104.609643399315	13469.380652983627	929.097658687143	1196.173952053008	155.02697476492267	1	45	12	17	6	0.18572846770862214	0.3036395097628304	0.31083428933108587	0.1997977331974613	
7430000	-10589.799894165424	-9846.983505042408	-742.8163891230155	-9846.983505042408	905.1950026662903	2.630977496821674	6.891501714514448E-5	0.6474016131107327	7.518862213668485E-5	2.7241949205575043E-9	0.7797161804567151	-704.8829737687794	6595.862087109947	527.4236420990298	405.32197490086253	138.86380408600914	226.9506096596491	46	5	26	3	1	0.18687028900253524	0.2955004351974346	0.31083428933108587	0.20679498646894398	
7440000	-10567.100825589872	-9848.49271257551	-718.6081130143622	-9848.49271257551	494.18355270027035	2.3340588196883965	9.384836293871447E-5	0.6707831175622835	1.0142708355750483E-4	5.088418864514781E-9	0.762249239499206	-679.0541491330247	5540.264236309993	850.5038846465624	546.5736928439106	792.095510640613	52.66013606364907	39	12	13	11	6	0.18687028900253524	0.2955004351974346	0.3195849157531322	0.19804436004689766	
7450000	-10519.470973649284	-9826.91838298055	-692.5525906687336	-9826.91838298055	329.9904348123238	2.651253290681641	1.3694981608481472E-4	0.6489188260308398	1.4348067161194496E-4	8.918734453118761E-9	0.7204506597242833	-653.5468678951011	3306.47734626602	547.7615674006602	321.84115295466245	890.1922950856783	72.92824144285605	41	20	10	1	9	0.20169335482333925	0.2879347455854975	0.30225616358089946	0.20811573601026345	
7460000	-10535.328926574059	-9829.687847833	-705.6410787410589	-9829.687847833	345.18857733123355	2.6927416410473284	1.0998432928594275E-4	0.5981349277113233	1.2606144601932294E-4	5.794899494877469E-9	0.6846954301343225	-669.8584380912682	3567.423705073846	660.2662909382365	526.6349584219159	76.62419503309246	78.63938841764856	38	22	12	6	3	0.18358556949297236	0.3200553528543969	0.3070205589346633	0.18933851871796709	
7470000	-10586.900189828883	-9845.742894592859	-741.1572952360244	-9845.742894592859	506.18350778637256	2.6927416410473284	8.409443409580155E-5	0.6627909274918711	8.97292959274108E-5	2.8297510579818826E-9	0.6612024066181797	-700.5365045321188	8336.329387256084	1432.2088867232997	801.3460418354628	697.5294612821493	51.62268736889181	34	20	4	19	4	0.18358556949297236	0.3186996729972789	0.3009230334860945	0.19679172402365386	
7480000	-10560.381162319829	-9845.618132112659	-714.76303020717	-9845.618132112659	407.7601889679362	2.569623414643367	1.0168115165825166E-4	0.5686407819769652	1.124133975199621E-4	3.355638525348471E-9	0.553198046098514	-675.080046226763	5976.801017661831	2089.9335696353764	1196.866664891887	468.8683174657128	32.99278348997055	31	1	27	17	5	0.18358556949297236	0.3186996729972789	0.3009230334860945	0.19679172402365386	
7490000	-10562.393043141547	-9850.98437230356	-711.4086708379876	-9850.98437230356	352.0004267333558	2.5815680558573386	1.139694826970033E-4	0.5540660769562753	1.2086421074041314E-4	4.3212328582341695E-9	0.5855490492553891	-670.5792155681122	1419.144302118049	4171.860080434509	1792.5292053177657	368.32694356787493	377.01686056558873	5	26	23	10	17	0.19824370619849194	0.30404153629175934	0.3136875788070893	0.18402717870265908	
7500000	-10530.197060358132	-9829.3709122951	-700.8261480630316	-9829.3709122951	332.9251451721382	2.883571007693278	1.1934436482629614E-4	0.6553504473121236	1.3163854014454417E-4	5.975130588326958E-9	0.6654411966670118	-658.2661883911735	2886.056678743643	5541.3233906170735	1388.4969088648595	1193.1758921754063	264.9699191041648	24	8	2	24	23	0.20468817799897054	0.2975970644912807	0.3143959700038144	0.183318787505934	
7510000	-10558.955054729753	-9835.698910388253	-723.2561443415001	-9835.698910388253	431.6810953209041	2.4781730851967714	1.0258295397137512E-4	0.7303693196393535	1.1020767629703343E-4	4.9429045397887814E-9	0.7363931093820314	-681.2119257065818	1684.4497726595785	4051.5553756165414	1379.9075399958588	1266.321234440382	396.3813123616132	5	25	28	1	22	0.189800235997961	0.31076751004964354	0.3012255244454516	0.19820672950694354	
7520000	-10538.507536681554	-9840.38453894156	-698.1229977399953	-9840.38453894156	296.58700551075066	2.9281878658605156	1.3676716494872765E-4	0.7126673513499667	1.421524584423401E-4	7.84549523960978E-9	0.6865935815405656	-657.973975717963	3543.1467040404473	4733.9028396151125	841.0379737936081	170.9320490822176	189.91906353707893	11	21	26	7	16	0.18438538752614303	0.30439929768572294	0.3066403729172696	0.20457494187086414	
7530000	-10537.348026705975	-9842.008912122843	-695.3391145831313	-9842.008912122843	319.11753025927476	2.4954773856391186	1.3145054908444992E-4	0.7856196473468855	1.3056777432799568E-4	8.536056624936173E-9	0.7724482526407229	-654.519938901482	3394.0105371401733	7057.924909835031	567.2814958541826	235.66048852183653	142.7132256618472	25	15	17	8	16	0.18028668132725664	0.30849800388460935	0.3066403729172696	0.20457494187086414	
7540000	-10569.28835334512	-9848.078990805656	-721.2093625394651	-9848.078990805656	464.27496217608945	2.5493728166439773	1.0036763569925674E-4	0.7294869657508356	9.94779352550883E-5	4.798861480659832E-9	0.7274875422485566	-679.8556081794096	4152.60859745273	6599.504020017915	346.4060077581587	521.7043626084475	47.32720857667912	24	19	12	24	2	0.17230342943371818	0.31707032544292796	0.3066403729172696	0.20398587220608397	
7550000	-10589.47942304857	-9846.05164942047	-743.4277736281007	-9846.05164942047	602.793093359535	2.3117765671756945	7.516463050444497E-5	0.7299531021733185	8.088224215042935E-5	2.7323679694046856E-9	0.7593161417001009	-702.9306665145608	6724.255597084105	5982.097731429966	841.906588136141	248.24629809843097	33.447369387381364	31	12	28	6	4	0.17230342943371818	0.31707032544292796	0.30272112241939264	0.2079051227039609	
7560000	-10604.151544438642	-9839.235684890831	-764.9158595478109	-9839.235684890831	813.9585622210273	2.6030527260103016	5.6161442311673446E-5	0.710385127922916	6.0894467470392484E-5	2.0662335835811106E-9	0.8029047946530201	-722.2551306131966	9471.693888097081	3238.0874154915555	998.268531033473	1037.2418241519151	223.655308735839	43	4	14	14	6	0.19081797924902383	0.290697302006148	0.3209518857863287	0.19753283295849908	
7570000	-10618.674531704639	-9867.07857572833	-751.595955976309	-9867.07857572833	606.1162894642531	2.5448153765103854	7.861621069451271E-5	0.6537779435446698	8.309062409047275E-5	2.9644609609270677E-9	0.7158849363937496	-709.854858994189	4863.693545973601	4430.9974285771	861.9377731840217	973.4976421527125	183.15200408587074	7	45	8	16	5	0.1823943355421787	0.28539375676180284	0.3262554310306739	0.2059564766653442	
7580000	-10581.852543079009	-9832.104275824471	-749.7482672545373	-9832.104275824471	567.8408161637317	2.5448153765103854	7.634045616828079E-5	0.5704877856247789	8.233361863992214E-5	2.3024585614821093E-9	0.6187290002356092	-705.2266692105499	5297.733234226562	4609.602426861757	8677.997264450723	593.1369243540221	379.0401231035359	24	16	8	29	4	0.20742557979107715	0.30602007299835643	0.28837457036688435	0.19817977684368168	
7590000	-10615.012803485117	-9855.378992873273	-759.6338106118442	-9855.378992873273	535.967133863153	2.798027534882458	7.191501079568309E-5	0.6199766180438473	7.770561957944507E-5	2.4018356288874613E-9	0.7102214897788196	-716.0648537107644	6229.09755356802	5344.4385305383685	4289.899748590334	476.8462951869094	441.0593737985221	20	11	16	27	7	0.1803175393758509	0.30602007299835643	0.30881721448376104	0.20484517314203124	
7600000	-10603.092388885576	-9841.654192580865	-761.438196304711	-9841.654192580865	680.6735069672463	2.669060266915023	5.4080856262020466E-5	0.6395079872812875	6.552586378753917E-5	1.2890135336249E-9	0.6463893847769862	-716.9162797507598	6384.043710544672	8198.698436409124	5852.824152108734	625.0566286216122	292.75868593803693	19	4	29	25	4	0.1803175393758509	0.29343391495490995	0.3316879212832794	0.19456062438595936	
7610000	-10591.191564022465	-9845.260961070953	-745.9306029515128	-9845.260961070953	501.98174447777683	2.669060266915023	6.720189505313784E-5	0.8227256081562835	7.97596105832189E-5	3.1233993391301147E-9	0.8293307850849244	-700.7397103645002	1861.1455815833338	8253.42267473822	4494.465174629934	617.2584469713928	163.719235354429	4	16	36	16	9	0.19098511629528991	0.3220062986354994	0.2924479606832509	0.19456062438595936	
7620000	-10581.504965311691	-9840.175888197271	-741.3290771144198	-9840.175888197271	502.73051139743075	2.631644336360156	8.47014591668039E-5	0.6619981463838575	9.149127662971174E-5	2.617088777223051E-9	0.6314896664091882	-699.0246951633848	3390.023691855787	4866.885306266495	2611.678691510993	552.3773525469	457.95246278922474	9	32	16	23	1	0.19244879216679361	0.3074931234642096	0.2924479606832509	0.2076101236857455	
7630000	-10591.43189964094	-9844.750406934825	-746.6814927061155	-9844.750406934825	769.0530158286407	2.351953045467071	7.305039990344181E-5	0.7346187261215419	7.594593983867748E-5	3.1361630561243007E-9	0.807856641038804	-702.7715985623203	2107.57933730292	6463.128170020223	4233.2964243238375	684.2252478140689	392.0037365319323	7	31	8	4	31	0.1812270392958701	0.31871487633513307	0.2924479606832509	0.2076101236857455	
7640000	-10581.079894529288	-9825.803471318186	-755.2764232111017	-9825.803471318186	499.2579307355351	2.5043479181782233	7.96115864009378E-5	0.7265423085534913	8.153419751026901E-5	3.399138219235772E-9	0.7909357301466531	-708.9455926871346	17220.876250499157	4401.87150863143	6681.995370880815	842.7729529482081	390.5755988682832	1	11	36	12	21	0.18658709185660655	0.31871487633513307	0.2924479606832509	0.20225007112500906	
7650000	-10590.099649403139	-9852.593376563864	-737.5062728392741	-9852.593376563864	574.3379787055	2.5402948590936965	8.761457860838842E-5	0.6867574573319369	8.967586267469233E-5	2.9801575532141168E-9	0.6983443903896347	-693.8848890647953	3719.8369139841825	4942.885303895085	5368.7576470742415	332.41764746328096	462.55309325511575	1	27	19	16	18	0.20554950103594885	0.31871487633513307	0.2844513969809996	0.19128422564791805	
7660000	-10564.381775738475	-9850.043795910102	-714.337979828373	-9850.043795910102	525.9852244605513	2.7414460455194796	1.093032664593327E-4	0.6125019476870166	1.1761081554608433E-4	5.916672760957428E-9	0.7003174864382026	-669.6936480103628	3231.231991287082	3828.624612893826	10843.40088723891	496.24968034093166	215.49475321177155	13	29	2	27	10	0.1990851917513678	0.31871487633513307	0.2962493486633499	0.18595058325014877	
7670000	-10522.192234949243	-9836.051165529978	-686.1410694192658	-9836.051165529978	375.7771535683409	2.6946568924214147	1.4693984287447812E-4	0.6687946142199349	1.5699858479861618E-4	9.180499300482781E-9	0.6676477739393081	-647.1680439010325	2246.6639060667344	3195.218459412815	376.9172675229234	469.32855627604505	90.35088455916153	6	40	7	20	8	0.1802968382991022	0.29742905858299984	0.3220757119797716	0.20019839113812582	
7680000	-10498.44101836335	-9853.084893222383	-645.3561251409664	-9853.084893222383	231.19768764530778	2.6946568924214147	1.811663915782721E-4	0.5918543091318541	2.1108837238571721E-4	1.5633211440627525E-8	0.6358242149940733	-609.6267800916576	840.610591601253	2288.8478156165784	154.97001869773143	155.68469907793101	76.09417413846961	2	44	20	11	4	0.18631410543365068	0.318400178761662	0.3055071032159851	0.18977861258870166	
7690000	-10476.533019274484	-9841.115693286176	-635.4173259883083	-9841.115693286176	201.07678157380153	2.6946568924214147	2.2572087018977132E-4	0.645770356144174	2.5388758153611923E-4	2.861808390078961E-8	0.7163460399645297	-598.6238876505543	1273.7542169010674	2098.581631368263	156.90501928445633	290.3351494014382	62.12512380474241	2	45	18	10	6	0.20558082770772818	0.29555632369094587	0.31565616799298707	0.18320668060833833	
7700000	-10502.669927153016	-9851.992393651079	-650.677533501938	-9851.992393651079	189.31928423600766	2.5391930557631603	2.174218664936763E-4	0.8350371570578261	2.4305325763942956E-4	4.069576399516037E-8	0.9286089802781369	-611.9079140215081	4879.271538020243	1869.2587311722286	335.4604571396308	344.14719482776286	40.68213388105414	2	45	23	3	8	0.20558082770772818	0.29555632369094587	0.31565616799298707	0.18320668060833833	
7710000	-10518.585509098015	-9865.04503673208	-653.5404723659352	-9865.04503673208	210.87085827178242	2.5372620974559914	2.4084530422438982E-4	0.8040570027837362	2.4623411695169715E-4	3.6704816802708717E-8	0.8279718992547769	-615.8140839200366	2356.579285351094	2379.147527123257	464.69225087300293	238.13055646727068	71.93891402341907	10	29	18	14	10	0.1992713928523423	0.2988667562643237	0.3186551702749951	0.18320668060833833	
7720000	-10486.456695494991	-9850.059493327233	-636.3972021677582	-9850.059493327233	188.60344140384152	2.631323158530013	2.733793346828275E-4	0.9094783024896177	2.635193509405605E-4	7.188771870287557E-8	1.0653142746092288	-597.2631985367448	2027.4799135822984	2700.5207140882558	393.6992076328791	454.635369868427	54.46143570954732	16	18	33	4	10	0.1992713928523423	0.2988667562643237	0.30878860862310853	0.1930732422602249	
7730000	-10498.944731105223	-9853.348595110327	-645.5961359948968	-9853.348595110327	166.29092303960894	2.534540021157021	2.6979835350076807E-4	0.841523649021212	2.640498962625394E-4	4.6174786967039026E-8	0.8955155941621807	-608.8207739577302	698.9726531427723	2546.4141413231837	369.1980241558695	83.0901698958287	48.43683329509246	10	24	35	8	4	0.18617233470702063	0.3119658144096453	0.30878860862310853	0.1930732422602249	
7740000	-10508.751376121698	-9828.165627387012	-680.5857487346858	-9828.165627387012	352.03032509955335	2.6119726450597915	2.1352048224996224E-4	0.9154749766977812	1.8439080310146105E-4	2.879131983996304E-8	0.9942356912789794	-642.4961529555053	1323.1983278993127	2195.8793977623977	612.2079318640738	298.5929967245412	92.44773210046667	6	33	20	18	4	0.18617233470702063	0.3025626458976336	0.30878860862310853	0.20247641077223663	
7750000	-10511.543716530132	-9839.505634762207	-672.0380817679251	-9839.505634762207	269.7834964746382	2.581964733646071	1.964675356206636E-4	0.8218512903578031	1.947356584665427E-4	2.2251833016650057E-8	0.8173760266689071	-634.8183416965758	2728.8146271078153	1958.2199216456768	269.9983935446391	124.95953373333505	151.2270504780778	15	37	18	1	10	0.18617233470702063	0.3034266643134165	0.3079245902073256	0.20247641077223663	
7760000	-10513.137375406517	-9840.49387720112	-672.6434982053986	-9840.49387720112	233.19973226073228	2.725713650803663	2.183362069350088E-4	0.7798222086489567	1.9942093556787603E-4	2.7368551682969386E-8	0.8316843915682784	-636.2761210457492	1898.5485434163138	2382.40507211276	464.36552718657873	109.080533960599	21.324119942847233	16	35	24	3	3	0.2013382232086125	0.3034266643134165	0.3012615651209005	0.19397354735706981	
7770000	-10531.364699850665	-9846.718319239579	-684.646380611086	-9846.718319239579	253.1098828084465	2.4626844403677084	1.7698085594275434E-4	0.786717913818228	1.732825274318365E-4	2.052468291596047E-8	0.8574602777971736	-646.7102434106458	2088.0186235202523	1475.0590479938487	811.3521935489791	391.5082517647262	93.71095783520029	36	16	12	11	6	0.2013382232086125	0.3034266643134165	0.3012615651209005	0.19397354735706981	
7780000	-10534.66470272393	-9832.197923929258	-702.4667787946727	-9832.197923929258	412.9318291468255	2.381272690575615	1.293355915395154E-4	0.6818877231187851	1.4069382461499839E-4	9.72222496503903E-9	0.780427768402913	-664.9927837789803	2943.5571778041904	1455.4853081825643	565.4213562991724	274.5885675733026	154.19461274867484	49	7	6	13	6	0.19348732346874384	0.3034266643134165	0.30911246486076915	0.19397354735706981	
7790000	-10559.777171091035	-9834.160650376212	-725.6165207148218	-9834.160650376212	550.8952546921748	2.731871834344438	8.90872224613536E-5	0.6453519783836507	9.726064226342516E-5	4.466243427767639E-9	0.7206084826790814	-682.903501975478	5440.240385368053	4283.3752598082265	468.65954772694835	1178.7750419477388	199.65354129437029	27	17	19	10	8	0.19348732346874384	0.3034266643134165	0.30911246486076915	0.19397354735706981	
7800000	-10651.776788920166	-9839.8599714625	-811.9168174576658	-9839.8599714625	1719.1183452582295	2.4839806954873884	3.3990316739606844E-5	0.5579369151438417	3.4669769429467415E-5	3.945756577582475E-10	0.6144510991289438	-765.3254355386482	15639.623087017551	12397.920800703112	2832.3823945848626	1267.5558109223941	1689.7449805437002	29	14	1	21	16	0.18721073790219345	0.3097032498799669	0.30911246486076915	0.19397354735706981	
7810000	-10583.084044438447	-9835.051118465528	-748.0329259729184	-9835.051118465528	726.819528884896	2.4839806954873884	6.909927359343903E-5	0.5158021092158055	7.547834203160199E-5	1.736395890286278E-9	0.5763186276689743	-707.513634020312	5492.23730081841	6837.432988995962	1100.7713235328613	283.99883674061243	96.92692017402949	17	23	33	4	4	0.19154471482028876	0.31110106106128244	0.30477848794267387	0.19257573617575427	
7820000	-10614.110064076971	-9836.379566939158	-777.7304971378126	-9836.379566939158	834.6994740058989	2.6734880767320157	4.771300370165796E-5	0.643856736144132	5.511303206719658E-5	1.1286938745294752E-9	0.680080522338035	-732.8948468215009	7262.533741231614	9582.06288475898	1433.4324088444357	451.1227219054225	1085.5662689300707	12	30	32	6	1	0.19154471482028876	0.3019913758925508	0.3015252525447079	0.20493865674245185	
7830000	-10579.064083876634	-9838.609077139268	-740.4550067373661	-9838.609077139268	708.050217756826	2.583010772587095	7.314624728965632E-5	0.5919421239329672	8.110946435790406E-5	1.8355071782213413E-9	0.5767891695924174	-698.8689991450328	2176.3975976891907	6477.080441162396	778.5275386094015	385.2005572145664	434.446248711609	1	39	31	7	3	0.19154471482028876	0.3019913758925508	0.3015252525447079	0.20493865674245185	
7840000	-10607.50024160471	-9851.60832232861	-755.8919192760999	-9851.60832232861	672.6401949375137	2.6589086798281043	6.686142899425856E-5	0.4688182954861386	7.227272664919526E-5	1.5718701470619772E-9	0.5925599117164543	-712.5551735528815	4192.823740963536	10542.492229481513	2738.497424682917	723.91336588664	105.22596880425482	22	20	8	27	4	0.18665547260174833	0.3019913758925508	0.3106284177164176	0.20072473378928263	
7850000	-10577.074311715362	-9846.64086981811	-730.4334418972526	-9846.64086981811	602.7155614557226	2.6060340672450963	7.87215257323384E-5	0.5897523677648693	8.377104973128514E-5	3.5202081333808327E-9	0.7106374988147395	-688.9090800832507	4066.349464137071	7135.721226791236	953.3919634701674	541.0760747828195	168.1096008972874	24	14	33	4	6	0.18943104157249474	0.2992158069218044	0.3106284177164176	0.20072473378928263	
7860000	-10551.450410853296	-9826.07280445366	-725.3776063996361	-9826.07280445366	522.7025973016191	2.6060340672450963	7.988149692681292E-5	0.6405931382686932	9.310041842766151E-5	4.4590552609512375E-9	0.7652428491781953	-682.8524911233352	3295.201720857164	8268.126639496379	840.7187587039762	140.45149571588672	360.4060620719331	30	6	37	2	6	0.18943104157249474	0.3104828042002793	0.3106284177164176	0.18945773651080766	
7870000	-10566.92181518393	-9841.072200423687	-725.8496147602445	-9841.072200423687	500.8722809988144	2.546468248005143	7.469494785558513E-5	0.629693950362297	8.802747874788568E-5	3.2666602281468362E-9	0.6924509846010468	-681.8407543444621	3936.037857074985	10340.494607452289	846.1116845666405	1183.5161597997658	73.22464124146501	27	9	38	3	4	0.20662766539554958	0.2932861803772244	0.3106284177164176	0.18945773651080766	
7880000	-10594.227020074222	-9831.992766835467	-762.2342532387562	-9831.992766835467	684.3411707060263	2.546468248005143	6.069346441894976E-5	0.551631260791064	6.448169664954016E-5	1.2760277650725686E-9	0.5783084412864123	-719.5677061018533	4748.0004573095775	6753.028096711224	2100.3074632231946	1008.3073952927189	182.75913673957743	4	34	11	24	8	0.20662766539554958	0.2949182070615828	0.3089963910320592	0.18945773651080766	
7890000	-10597.975830811496	-9837.847250741544	-760.128580069951	-9837.847250741544	901.1724565255915	2.7320850418759357	6.31188232246998E-5	0.6224271245435405	7.209635351082757E-5	2.014303095918526E-9	0.6486032150927091	-715.5729324676382	5706.638203631286	8013.553693302839	1606.1013230700876	1883.7157567076883	566.216129520014	10	24	17	16	14	0.1962989719778622	0.2949182070615828	0.3193250844497466	0.18945773651080766	
7900000	-10602.552705108572	-9838.426279632915	-764.1264254756569	-9838.426279632915	836.4922439207727	2.6691308526031867	5.929984531689287E-5	0.6247436035676499	6.626206341970929E-5	1.4197959051482778E-9	0.6406154846983105	-714.1196707992585	6959.122273240045	26278.296507941963	17605.49352805646	1429.9511998027237	449.1824578115014	23	2	9	39	8	0.18254209521202683	0.2949182070615828	0.3219371326387176	0.20060256508767205	
7910000	-10602.134179285551	-9856.706570433382	-745.4276088521696	-9856.706570433382	681.4173322906839	2.6691308526031867	7.399939561922195E-5	0.5992910294745935	8.056145685855907E-5	2.517398176664916E-9	0.6784902273974278	-700.7918900548179	3963.2416622523397	6035.441006813206	7485.655193634695	1391.8213832082129	120.28230297611789	17	10	7	43	4	0.18254209521202683	0.2949182070615828	0.3219371326387176	0.20060256508767205	
7920000	-10585.276136830296	-9816.509010446038	-768.7671263842577	-9816.509010446038	889.189895819103	2.7220953277239412	5.288643242397327E-5	0.5504050138657287	5.947095685997558E-5	1.1270583694373518E-9	0.6464635602709304	-719.8404270789122	3858.1019406788882	5775.776498370235	24396.482985883515	1863.00253164779	561.675153875437	3	16	12	40	10	0.18254209521202683	0.2949182070615828	0.3219371326387176	0.20060256508767205	
7930000	-10676.119884380632	-9846.166956761559	-829.952927619074	-9846.166956761559	1744.7348164320756	2.443023582642927	2.8855715374490654E-5	0.534822463695181	3.021151924097423E-5	3.5036477725039934E-10	0.6581595884645294	-780.4928474076336	11887.670322695121	35764.131918254694	6252.406779078544	2289.6955388294605	738.5126384050825	17	14	5	35	10	0.1976019688038477	0.2949182070615828	0.30687725904689667	0.20060256508767205	
7940000	-10716.103369919516	-9835.305407677517	-880.7979622419984	-9835.305407677517	3193.519659656761	2.464774447550426	1.5905218697056695E-5	0.5236248129517456	1.7904070754391793E-5	9.903133572553066E-11	0.6277713329328992	-828.5356048576583	13301.64016456995	36558.160721407374	24408.7990888756	5517.234985625821	3171.6860777069523	14	6	20	33	8	0.1949473348997301	0.3010530802012837	0.2994603688221874	0.204539216076798	
7950000	-10700.815970466661	-9855.834609690164	-844.9813607764963	-9855.834609690164	1684.7567396387149	2.951186501800285	2.2563573702765098E-5	0.5368106115755829	2.693491543010664E-5	2.0132979711078577E-10	0.5934178096230296	-795.3816889256328	8717.446583265153	22299.449194413013	12750.320988606456	4065.9603640645064	709.4638262567846	6	14	18	35	8	0.19816900321308906	0.306642358293746	0.2938710907297251	0.20131754776343905	
7960000	-10651.788946382356	-9827.698360342843	-824.0905860395126	-9827.698360342843	1345.9823870011862	2.513712695580747	2.9833823462657966E-5	0.6143786322520536	3.612946037287712E-5	4.444796549445872E-10	0.6642155487850359	-775.7715746231048	12899.81899175725	18644.186747396987	9462.172204771607	2424.079618984219	580.8660317037959	11	10	24	28	8	0.2070918616483723	0.2880286703439304	0.30356192024425743	0.20131754776343905	
7970000	-10716.572997434878	-9860.084502113084	-856.488495321793	-9860.084502113084	2055.4233058451555	2.541968690374674	2.1034824989300963E-5	0.5136271359472555	2.478931878200258E-5	1.4100765840972685E-10	0.5389602872825177	-807.3010949357986	18863.99388619121	21650.53632243257	9986.884410428565	2929.272760150131	1750.1872997312412	21	13	18	22	7	0.2070918616483723	0.2880286703439304	0.30356192024425743	0.20131754776343905	
7980000	-10697.694166955134	-9846.086657872984	-851.6075090821507	-9846.086657872984	2002.9437916569375	2.7825158761006294	2.0668452680674595E-5	0.5735682960732587	2.2541895277645472E-5	2.0148908820423995E-10	0.6576277030687327	-801.2044747908177	15687.847756939722	26496.648636061935	17097.382626077222	4420.7135873906145	191.09332354453105	5	19	20	31	6	0.2070918616483723	0.2973841484950123	0.29420644209317554	0.20131754776343905	
7990000	-10737.355356449407	-9849.664145271428	-887.6912111779791	-9849.664145271428	3451.1097928659237	2.961043164699196	1.531690377276322E-5	0.5305643388757951	1.597703125446961E-5	9.996002980646276E-11	0.6356891604580703	-835.5171560588537	27890.785263347443	47040.79230961131	16763.757073824596	5433.719591391612	1155.5257093271146	10	15	24	26	6	0.20002181653384354	0.31022694724278743	0.28843368845992917	0.20131754776343905	
8000000	-10684.38057147731	-9848.495775482257	-835.8847959950531	-9848.495775482257	1870.2934617497435	2.7613462781210796	2.7726440604079194E-5	0.5005666965350966	2.9321577778864157E-5	2.2213128328379472E-10	0.539838530384936	-787.6393345164229	10324.691566063602	18312.00339413478	7621.336914459771	4282.471755981344	146.57383734831808	19	14	14	27	7	0.18745638713623025	0.31022694724278743	0.30099911785754246	0.20131754776343905	
8010000	-10653.133531241276	-9826.154849517803	-826.9786817234722	-9826.154849517803	1624.0905314698975	2.4972860865599302	2.9478950117371038E-5	0.531914901525952	3.047514147959055E-5	2.5761135879836435E-10	0.5689082470522852	-779.3687698194976	8195.374904679538	18561.634641002507	4687.028030707798	3445.371099326562	131.57397315469635	4	26	5	42	4	0.18745638713623025	0.31022694724278743	0.30099911785754246	0.20131754776343905	
8020000	-10645.820208995197	-9816.42949267132	-829.3907163238779	-9816.42949267132	1998.2472655544186	2.5239978453924716	2.6810327718339424E-5	0.630225477714242	2.7670281004776398E-5	2.992937242806361E-10	0.6913334573389478	-778.7369417373476	22062.327120568898	37634.037179407205	1839.8185923741169	4068.6643846705388	424.0715369893793	10	16	17	33	5	0.18745638713623025	0.31022694724278743	0.30099911785754246	0.20131754776343905	
8030000	-10670.342842693353	-9837.252232124845	-833.0906105685078	-9837.252232124845	1969.2514736096896	2.469723813805237	2.1923312605830084E-5	0.6414645605126632	2.4427054035165633E-5	2.0184889242504695E-10	0.6341453637296801	-783.1460505160283	4767.52152749371	23294.458160703227	4788.185949735926	3871.262965712421	313.7611404282975	8	17	23	26	7	0.18745638713623025	0.31022694724278743	0.30099911785754246	0.20131754776343905	
8040000	-10684.778506962019	-9855.969365115574	-828.8091418464445	-9855.969365115574	2208.246846939788	2.5610514074777613	2.5514047213950773E-5	0.713377846536739	2.9589202286147354E-5	3.1185452604537443E-10	0.6836794769869519	-780.2944347394226	8621.596472915899	16931.410829660996	6537.856549437346	3760.3769292488428	775.4252129044318	11	19	16	26	9	0.18745638713623025	0.31022694724278743	0.30099911785754246	0.20131754776343905	
8050000	-10726.777172284104	-9845.293754907238	-881.483417376867	-9845.293754907238	3506.3729511507295	2.9059736890063412	1.4500631288644757E-5	0.6401552331790342	1.6790813574303155E-5	9.049458808927763E-11	0.6670492956144346	-827.4937793491888	11156.04285300107	53661.002394429	17861.621901682363	6002.332483826322	604.3136171052682	10	15	30	17	9	0.18745638713623025	0.31022694724278743	0.30099911785754246	0.20131754776343905	
8060000	-10732.945142855413	-9850.195674738196	-882.7494681172174	-9850.195674738196	2619.828903363201	2.9059736890063412	1.6542796018086145E-5	0.6800993402926058	1.9085948876304357E-5	1.22049616351319E-10	0.6721906719669231	-829.893137942357	51504.701353784374	21164.04572515371	26462.895636460766	4939.2540998612485	685.4093655429521	16	22	9	26	8	0.18745638713623025	0.3082057881251469	0.31696693070660165	0.1873708940320204	
8070000	-10686.013825834245	-9841.75535944878	-844.2584663854641	-9841.75535944878	1838.476113239707	2.6276613567770593	2.195957221109065E-5	0.6588380017460362	2.662425045985553E-5	2.4836875924251587E-10	0.6616790006519985	-793.3250403381261	27347.938926783158	18868.960791139354	18609.245703872803	4526.907421162759	617.8278265326552	14	19	2	37	9	0.19188488371223733	0.3009932424140084	0.30099281465601346	0.20612905921774	
8080000	-10723.015787089053	-9847.770326344955	-875.2454607440982	-9847.770326344955	2529.273618506837	2.56605895832141	1.8094099302011326E-5	0.7585881271708464	2.069315133451536E-5	2.5088915739263017E-10	0.8401544056330444	-826.1062903049788	39090.00359200235	23652.49371273144	4858.198893679087	1656.6084482110548	356.15814000605	15	27	31	6	2	0.19188488371223733	0.3009932424140084	0.30099281465601346	0.20612905921774	
8090000	-10679.542381651421	-9854.934923522971	-824.6074581284506	-9854.934923522971	1484.5499240742704	2.5821322627271335	3.364543614476733E-5	0.8319564141318414	3.4794233030910946E-5	6.350843971880007E-10	0.8130637938238293	-774.5570570298431	55191.58994446592	13273.125253142056	3530.4832917240533	3144.46250822981	648.1033954847172	1	34	20	17	9	0.17914868105120615	0.3023831715286621	0.3283796149492809	0.19008853247084995	
8100000	-10628.446524336694	-9838.487737170874	-789.9587871658204	-9838.487737170874	996.8139587855285	2.6572624836337497	4.8930540094666873E-5	0.6313059583924707	5.271735260162262E-5	9.035319235737101E-10	0.6292693316297291	-744.0306764965956	7577.747460638058	8368.369747014867	5956.3855825812025	2145.6516681261623	473.61038219706455	1	29	15	28	8	0.17118160542746277	0.2968748522441112	0.31068752594963867	0.22125601637878647	
8110000	-10713.609128613594	-9859.886247072276	-853.7228815413179	-9859.886247072276	2037.442859944983	2.400247049862412	2.3709018471583996E-5	0.6359319044523735	2.4040303283301034E-5	2.177830619482186E-10	0.6735784382130927	-805.0907258868366	16723.297240546428	14089.294883660292	8589.045219858557	4068.760186881343	596.8802391927514	21	21	8	24	7	0.17118160542746277	0.2968748522441112	0.31068752594963867	0.22125601637878647	
8120000	-10740.411083679604	-9835.095989848627	-905.3150938309777	-9835.095989848627	3855.053816183139	2.400247049862412	1.1898612907807842E-5	0.6331027233322752	1.220532473664767E-5	5.635362038922051E-11	0.6797685413256092	-853.3756021243287	35457.912626058554	6839.8891599957515	5696.3723773847005	15072.878978439263	575.9256963424297	43	4	10	15	9	0.20107410212467872	0.2994236118387726	0.30767205015344584	0.19183023588310197	
8130000	-10785.110167795872	-9843.280255135842	-941.8299126600299	-9843.280255135842	5751.458938801458	2.699308834735346	8.63677392796688E-6	0.5912161699095942	9.005330605945277E-6	2.7435597859759133E-11	0.5861321769561977	-887.0736697231533	50050.76444910472	58036.584159008125	26439.49238328854	14392.505854275281	1143.2677064292548	38	3	11	21	8	0.20107410212467872	0.2994236118387726	0.30767205015344584	0.19183023588310197	
8140000	-10753.670905655068	-9834.327446358577	-919.3434592964917	-9834.327446358577	5108.692521420024	2.7211059313001695	1.0611705535046939E-5	0.6498709412035246	1.07055402562262E-5	4.025141188625397E-11	0.629272401829269	-867.7182182474002	32949.78159969455	59137.81453379881	8228.992445869519	622.9924107954854	1256.9096349543684	40	5	27	8	1	0.18278126365884856	0.31771645030460277	0.30767205015344584	0.19183023588310197	
8150000	-10770.784338220696	-9836.3645185865	-934.4198196341958	-9836.3645185865	5620.085458047853	2.7211059313001695	9.503959055052974E-6	0.7239902100082386	1.0037069072329739E-5	4.010599879578548E-11	0.7042405548015099	-880.5453446755198	57509.28952043741	38038.29954329539	10312.333294433512	11199.005409567459	2539.0738554570667	30	15	20	6	10	0.18278126365884856	0.3137825845126551	0.3116059159453935	0.19183023588310197	
8160000	-10676.173656940558	-9841.375784470072	-834.7978724704853	-9841.375784470072	1902.9931275525958	2.862292657565912	2.9838972669741945E-5	0.6486889724458802	3.1343483139371136E-5	4.281054535959103E-10	0.7169580677414454	-787.378798933978	22532.507398567217	8009.129732757747	2910.110372597923	2997.006138572636	757.7266601714653	26	26	21	1	7	0.19564366154053692	0.3137825845126551	0.28891006147746834	0.20166369246933877	
8170000	-10655.287000634333	-9845.971633646053	-809.3153669882793	-9845.971633646053	1527.5797966862087	2.506950651678293	3.749705570419329E-5	0.7042751314004297	3.988876671504465E-5	6.435265954033052E-10	0.7080267431360971	-763.198517482833	12976.913743117348	11267.922200411027	3401.60028326636	1676.8941482221833	286.4478952510398	16	30	6	22	7	0.19564366154053692	0.2926764240733229	0.30520842754657734	0.206471486839562	
8180000	-10630.58076590318	-9836.667230238338	-793.913535664842	-9836.667230238338	1399.3374817242293	2.502640577576769	4.604385852528382E-5	0.6753978046252382	4.9164417070589774E-5	8.401843039932685E-10	0.6752071058571583	-749.7931155379929	3632.3478434354106	10473.306423394715	2353.8960790099827	721.5192845570153	253.02652516482124	7	38	27	3	6	0.18395310389726977	0.2926764240733229	0.3198476576969984	0.20352281433240813	
8190000	-10602.117396597449	-9826.713527400165	-775.4038691972837	-9826.713527400165	990.2908649923754	2.4437797645113655	6.273203830796216E-5	0.7660379148549146	6.271063925987385E-5	2.092653505008167E-9	0.8420183099644427	-730.657224254273	4287.822862623647	7781.236930603879	4344.429435971852	1096.7436602549706	468.1136743287856	2	30	16	22	11	0.20761226839715236	0.2951823388294288	0.29773690814183007	0.19946848463158798	
8200000	-10643.553599124458	-9838.405837751267	-805.1477613731914	-9838.405837751267	1264.2432974337858	2.6599113172966455	4.290782953723673E-5	0.7318259533576443	4.4594010168022884E-5	8.972549683325188E-10	0.7405627455061283	-760.3108750971861	13722.746845389966	7347.025740654061	3116.0431705176325	679.2247950048516	364.5848611904706	27	12	30	10	2	0.19037479771681576	0.2978689261654212	0.31497437882216667	0.19678189729559556	
8210000	-10628.05629226877	-9840.31741219028	-787.7388800784908	-9840.31741219028	815.593000479228	2.4331104251076825	5.9343433701234896E-5	0.7449342339989972	5.8387359848575886E-5	2.1569498628833348E-9	0.8614443121564929	-744.2539791166548	7005.997791837324	5040.497069128468	2881.3625210087203	1078.7213780791656	82.76850816996559	36	7	23	12	3	0.19037479771681576	0.2978689261654212	0.31497437882216667	0.19678189729559556	
8220000	-10683.101806828427	-9834.48943378732	-848.6123730411068	-9834.48943378732	2187.794830030089	2.5473192683087693	2.3402818388036847E-5	0.6472773130596219	2.5835003806646515E-5	2.9767927080498255E-10	0.7217456835567068	-801.4736259840583	14386.322588415618	8232.308749189062	1847.7061531733814	3614.9878944501343	814.9631745953234	32	26	8	4	11	0.1955563387675998	0.3199323088100356	0.2929109961775523	0.1916003562448115	
8230000	-10663.53768214477	-9859.410120103592	-804.1275620411775	-9859.410120103592	1211.059850612265	2.451123122576802	3.7673236745205034E-5	0.5911079179869284	4.047702196037582E-5	7.041907298657016E-10	0.684734580365578	-759.9117263691535	13727.768342236379	4914.811325787123	2668.011956108624	1231.518203952178	292.47877537099413	36	9	25	1	10	0.1955563387675998	0.3199323088100356	0.2929109961775523	0.1916003562448115	
8240000	-10629.260321549275	-9832.691589220633	-796.5687323286412	-9832.691589220633	1344.163454697575	2.7984029814554225	4.543460073233218E-5	0.6925647894171971	4.729601549330257E-5	1.320176718519475E-9	0.8548310946894859	-749.7801293984147	19571.344163181006	12446.135410787649	1540.17405862082	1882.7665807959122	393.7864169597566	8	34	16	16	7	0.19465582249030886	0.2947240217353796	0.306549141755123	0.20407101401918773	
8250000	-10703.644670474136	-9834.985934524138	-868.6587359499971	-9834.985934524138	2852.2432521537517	2.4934945029157807	1.832898596269235E-5	0.6431507220871036	1.8574250124351334E-5	1.4863610071524724E-10	0.7087984333070165	-816.6754714087832	11833.978541401024	26600.47586787254	32191.95725573408	5343.041513516732	1081.7751549022164	12	12	15	34	8	0.19465582249030886	0.2947240217353796	0.306549141755123	0.20407101401918773	
8260000	-10723.468738869118	-9840.841428672027	-882.6273101970907	-9840.841428672027	3014.0707890729313	2.3863122024076104	1.8247530656689323E-5	0.6325869034867543	1.7267413141643454E-5	1.069750910415267E-10	0.6379269417138503	-835.0026992748818	19596.55723903902	20772.84227366623	5769.058242261908	1010.6907890914135	660.9162610401813	16	30	26	3	6	0.19466945118086898	0.29471039304481944	0.29870429456225717	0.21191586121205355	
8270000	-10704.830383365583	-9847.131236093046	-857.6991472725366	-9847.131236093046	2363.0133777014967	2.3863122024076104	2.6588219914192495E-5	0.7525871238417644	2.537324471062745E-5	3.284088811512518E-10	0.7507086197176018	-807.9757438197802	19318.57678256046	14944.38081702324	12067.348395747664	4556.134288207782	122.54538166199754	19	15	11	30	6	0.18318280239206555	0.2876951921579414	0.3101909433510606	0.21893106209893154	
8280000	-10667.250946115426	-9853.251339200793	-813.999606914632	-9853.251339200793	1061.841100962565	2.3863122024076104	4.008329609787504E-5	0.7445265404966086	4.0722677466127956E-5	7.497050746238402E-10	0.7000904920795643	-764.3342879366313	6181.684384040254	7395.957285034356	22229.754791145853	3586.3430875020254	720.2750284997451	10	3	19	42	7	0.1917890436507857	0.2876951921579414	0.30103573552673485	0.21948002866453722	
8290000	-10630.012802336481	-9834.066292388045	-795.9465099484362	-9834.066292388045	960.6305309985764	2.747876697449808	4.7962358491380135E-5	0.741054436131069	4.7150469070334875E-5	1.4843585590028665E-9	0.8338965603150885	-749.2750029937771	12172.619523560084	7758.543592912455	1683.907487525404	3045.2057359430964	377.59320150081214	32	8	13	19	9	0.2002327933642488	0.29237503685656024	0.30568874282131153	0.20170342695787866	
8300000	-10623.119298256275	-9831.373636220462	-791.7456620358131	-9831.373636220462	1000.8992202546774	2.6184615972438743	4.62836841374813E-5	0.7739383340424685	4.552527715937055E-5	1.4241553741734755E-9	0.865382642769758	-745.9328614390403	12202.526051869187	6077.5942982144215	4176.176115101631	1885.1159236590045	82.63263949389284	26	12	13	23	7	0.1822543695078212	0.32271773890620803	0.30568874282131153	0.1893391487646585	
8310000	-10706.80021914527	-9831.44481036249	-875.3554087827803	-9831.44481036249	2489.580369178475	2.722986051129796	1.908493946533871E-5	0.7392339482077699	1.8690002665547425E-5	2.5749275865107227E-10	0.8939765671473769	-823.7217816998443	28339.701225395896	24031.427067044882	8319.806312707764	8805.107961315709	277.0742925919027	33	10	29	2	7	0.1822543695078212	0.32271773890620803	0.30568874282131153	0.1893391487646585	
8320000	-10675.177446121777	-9826.388070093111	-848.789376028666	-9826.388070093111	2364.8276964868483	2.5849197870534026	2.4785104930254797E-5	0.7075055322074406	2.3294900902190482E-5	2.3453976909050495E-10	0.6842828270504143	-802.4683324187155	17647.5779880996	6111.3478497663655	5654.5787427061505	130.17104820099192	357.7463385162594	48	6	19	3	5	0.1816185331905501	0.29973071881566804	0.3293115992291226	0.1893391487646585	
8330000	-10646.724777898735	-9838.08237751002	-808.6424003887142	-9838.08237751002	1407.98659786231	2.5849197870534026	3.481943520611429E-5	0.6643009879757942	3.352665379874723E-5	4.10693057138049E-10	0.6109447254147577	-764.0850279739726	14417.252808950398	1188.16130406201	3418.95517718118	376.91019454220293	314.04709128768593	48	17	8	4	4	0.18064211506093272	0.29973071881566804	0.33028801735873997	0.1893391487646585	
8340000	-10614.745893040172	-9830.865004912235	-783.8808881279373	-9830.865004912235	1103.3632359426424	2.7926540240983093	5.4584909420591484E-5	0.6722557775628899	5.1408395724943767E-5	1.3464159403406906E-9	0.7051595486811103	-740.698056638842	6813.842837754217	1822.1119260331784	2441.7917693513255	141.40478525157528	445.2461166307393	47	10	16	7	1	0.18064211506093272	0.3074195654904277	0.33028801735873997	0.1816503020898988	
8350000	-10542.68172061152	-9821.134343135012	-721.5473774765077	-9821.134343135012	505.73585475183415	2.8089572467862065	1.0726916897843107E-4	0.7072285984394394	1.0057664457795871E-4	3.835975261180578E-9	0.6504598271053128	-678.4285854457221	5360.1529265384925	263.0436674944883	969.4902605714158	1658.8339058121605	100.04145130242223	53	13	7	2	6	0.19088695826461632	0.29522237150803693	0.32243518943866895	0.19145548078867702	
8360000	-10588.602512472571	-9832.490358655597	-756.112153816973	-9832.490358655597	725.434804103601	2.7271644806227466	7.563548142885445E-5	0.6741847699844237	6.941185146399136E-5	1.866330730018815E-9	0.6429813753047035	-716.3394589359873	6290.92109205323	879.8151802638829	1517.9879021626198	104.39330179342791	120.48762335907035	51	20	3	6	1	0.19740068412403128	0.30004024931768564	0.3111035857696053	0.19145548078867702	
8370000	-10540.042490670941	-9835.107817002547	-704.9346736683956	-9835.107817002547	383.2675827670818	2.68592369747416	1.405105302917494E-4	0.8027329650643004	1.2629445997892132E-4	1.2149192041365392E-8	0.8608522775716531	-667.7513065956977	2567.987941513611	1081.5616257530742	741.7134268122854	183.78145408988996	87.92985446506592	51	4	18	1	7	0.19740068412403128	0.30004024931768564	0.3111035857696053	0.19145548078867702	
8380000	-10527.385061987752	-9826.882050999067	-700.5030109886842	-9826.882050999067	346.3800309346417	2.558906544274091	1.4831678929494896E-4	0.8024124204419112	1.379888734825075E-4	1.1939598798250148E-8	0.8212510946971172	-657.7097470305328	3521.4471630034104	1952.8489666511052	4459.605667607739	714.7647232534956	84.70337059229841	26	13	4	31	7	0.18273598341772412	0.3147049500239928	0.3111035857696053	0.19145548078867702	
8390000	-10506.28535935519	-9826.369578151516	-679.9157812036736	-9826.369578151516	264.6017814560683	2.558906544274091	2.0497226435546245E-4	0.7856853613005254	1.832829499013285E-4	1.75890529954578E-8	0.7190724211569197	-637.4084117156516	4923.658507585419	6594.963240349345	2651.983937687943	437.08347015893804	44.76130757210806	5	3	41	24	8	0.18273598341772412	0.30650172905413176	0.3111035857696053	0.1996587017585381	
8400000	-10514.052092117496	-9835.526250918043	-678.5258411994532	-9835.526250918043	291.62152108212075	2.558906544274091	1.929942092611875E-4	0.7639523997612265	1.7937201968015024E-4	2.264746660918116E-8	0.8303540657154783	-639.8150519574873	2284.589226592341	865.8729978024772	1049.8536286496983	695.0400667482114	39.87882894400239	33	2	23	15	8	0.18273598341772412	0.30650172905413176	0.3111035857696053	0.1996587017585381	
8410000	-10566.807632835093	-9856.944065241358	-709.863567593734	-9856.944065241358	361.9146650809216	2.7062155373027577	1.6009262271977982E-4	0.8283846786291097	1.3971812913279364E-4	1.3077649375668335E-8	0.8677297951526943	-665.4032641578796	17866.326713219656	3576.1782723035003	2570.091939874628	749.6915140869171	64.71213860805571	1	21	30	21	8	0.19289248675345264	0.31125629993227344	0.29619251155573506	0.1996587017585381	
8420000	-10558.890262291327	-9829.544418150508	-729.345844140818	-9829.544418150508	450.4922033113388	2.7881226210760053	1.3670585853072103E-4	0.8787341983918867	1.0836141328018625E-4	5.447198052715002E-9	0.7498625663534506	-683.1105437420432	4346.474852481726	15966.622546076786	1562.829159047976	960.5190848280944	74.3510668860751	42	1	7	24	7	0.18602099275784062	0.3181277939278854	0.29619251155573506	0.1996587017585381	
8430000	-10531.958178533023	-9837.030637072017	-694.9275414610048	-9837.030637072017	343.7181580737648	2.8987049226064374	1.7865045469267723E-4	0.870614876025622	1.5315397645556352E-4	1.4353458177060531E-8	0.8194154073758201	-652.585814820254	1954.558415319596	4627.202890780729	1972.1672945200903	762.4394221602806	160.39300696391115	24	5	16	29	7	0.18602099275784062	0.32103655993157837	0.2982927645735086	0.1946496827370716	
8440000	-10519.11474723863	-9837.25749848538	-681.8572487532488	-9837.25749848538	317.0393662401478	2.4295523188337436	1.970929731001412E-4	0.9399965821672062	1.7161286777255872E-4	2.0545856330506163E-8	0.831933035333063	-645.0822680196665	1946.9569169444587	1946.835880293119	469.9000691194484	101.84313164202648	65.55146612992603	15	31	28	2	5	0.19404859857498807	0.3130089541144309	0.2982927645735086	0.1946496827370716	
8450000	-10509.077192479077	-9832.713198784822	-676.3639936942549	-9832.713198784822	318.1489705547369	2.4295523188337436	2.151296773870512E-4	0.8645494346296465	1.8820722880860387E-4	2.3017093366024665E-8	0.823188957654527	-637.7537002519023	2711.80170019006	3543.2758937833546	750.405231136711	39.562625866115944	71.9200919802726	32	9	32	4	4	0.19404859857498807	0.3007499169148064	0.2982927645735086	0.2069087199366961	
8460000	-10522.922064672453	-9845.047227825413	-677.8748368470399	-9845.047227825413	267.65209057275075	2.750062568963386	1.9434479943082392E-4	0.9745390829153076	1.7002813411820986E-4	4.4421395366923127E-8	1.1599793756785957	-640.2519401113261	2742.8919926465846	430.84826878546085	407.6091522062583	433.7241621386333	30.949487759530086	40	25	4	6	6	0.19236396641168635	0.31512727312729577	0.29997739673681034	0.19253136372420673	
8470000	-10547.84302069868	-9830.109822132588	-717.7331985660918	-9830.109822132588	450.034548346292	2.4891008820074214	1.1112195222257325E-4	0.838951725145555	1.0633062820977128E-4	1.0546127803860483E-8	0.9640972310687146	-677.1491811109244	4014.77995958358	457.42521523179886	1045.2616209306775	850.0560973884723	61.43500298349137	40	4	27	2	8	0.19236396641168635	0.31512727312729577	0.30077218548068163	0.19173657498033542	
8480000	-10585.398133127106	-9850.72083011307	-734.6773030140363	-9850.72083011307	468.4990049349582	2.6179658605269225	1.02244111451008E-4	0.8141349492834458	9.122415381888186E-5	4.609637324230095E-9	0.7909441276428618	-692.1135151189175	5179.343616827349	4843.106744758696	808.7626502910492	1065.6209367822278	38.82327101561053	18	22	10	25	6	0.19236396641168635	0.31512727312729577	0.30077218548068163	0.19173657498033542	
8490000	-10518.516689221944	-9835.873819742337	-682.6428694796061	-9835.873819742337	281.6625578939721	2.629570691613956	1.6021280698059502E-4	0.8748779137525654	1.5427009690643383E-4	1.3740217209013131E-8	0.8096645235063896	-641.8121873174556	1653.9151139883518	3787.98117253792	955.2991690308014	696.394706915266	29.714904000049625	2	33	11	27	8	0.1925938264915897	0.31512727312729577	0.29673942292674116	0.19553947745437256	
8500000	-10510.763735125014	-9846.377113403401	-664.386621721613	-9846.377113403401	210.9943101846306	2.5339174113398513	2.1056818288383702E-4	0.7657502141969733	2.1212515488828177E-4	2.9144068647992362E-8	0.8254718504694949	-625.6807921532476	1242.1521271603995	1908.6840612754575	1522.1212348174936	453.44471665661644	73.21979346015969	8	16	22	28	7	0.1925938264915897	0.30074458057735876	0.3111221154766782	0.19553947745437256	
8510000	-10513.681540750773	-9834.990901571682	-678.690639179091	-9834.990901571682	243.46494272460023	2.5339174113398513	1.735358721820565E-4	0.9024639542723001	1.7914475349403554E-4	2.273750380938967E-8	0.9151969319981881	-637.6753988394523	1964.3795443429995	1685.1732261774955	2635.826351262223	811.9845333631379	12.483495046925825	9	1	28	35	8	0.18887068517173933	0.30446772189720916	0.3111221154766782	0.19553947745437256	
8520000	-10534.35620357994	-9846.224851611285	-688.1313519686548	-9846.224851611285	280.3146219800134	2.429886818088057	1.536992159232967E-4	0.8812979289205162	1.5864347681084654E-4	1.869968145980903E-8	0.9272426098350596	-645.7149322658736	795.6615255650256	2351.1176582939493	2920.810738886659	1801.2007346343707	24.535813632591147	5	1	27	39	9	0.19032086966877806	0.3030175374001704	0.3111221154766782	0.19553947745437256	
8530000	-10530.98172732398	-9871.088238389586	-659.8934889343951	-9871.088238389586	203.73711952645576	2.6238100252621135	2.1900476022515233E-4	0.8392691210571523	2.1663438556498356E-4	2.6482629699368447E-8	0.8181561350307961	-620.0453766354242	2770.489083434967	2321.295575618401	1257.8280151975441	539.4671327165266	40.81191877229788	5	8	32	27	9	0.19131077928034268	0.29125299205927807	0.3111221154766782	0.20631411318370027	
8540000	-10494.923218753578	-9833.651328770717	-661.2718899828608	-9833.651328770717	218.13543973206765	2.6238100252621135	1.9602480205626273E-4	0.8424339197650051	2.10591721758622E-4	2.6708650491151408E-8	0.8692003345796405	-621.9658131753018	2183.1166450397445	2469.3220667978903	1146.4025057320368	441.0462910265995	26.924586722798793	2	16	27	28	8	0.20467313361285783	0.29125299205927807	0.3111221154766782	0.19295175885118512	
8550000	-10506.768286054636	-9847.072825659014	-659.6954603956223	-9847.072825659014	200.49376876140226	2.7359120541964326	1.8767362531743966E-4	0.7895249080789604	2.0631132737893056E-4	2.441107604932368E-8	0.8120062849471258	-619.6643645006051	478.9951359163744	1656.3667355120804	2710.8049860570436	507.45359540797267	22.015722322558524	5	5	26	36	9	0.1916148379991408	0.296837492262126	0.3241804110903952	0.18736725864833714	
8560000	-10531.330588058378	-9847.316535072448	-684.0140529859297	-9847.316535072448	281.793780971391	2.647161722582468	1.8183680551853973E-4	0.748406967608088	1.8395198786375435E-4	2.56751361090511E-8	0.9242137190220242	-641.1102727812563	1999.308236586862	5499.983904082221	1763.7635073096264	1262.75574911665	45.01498251270743	27	3	7	36	8	0.182037620368651	0.3136966884112638	0.3073212149412574	0.19694447627882694	
8570000	-10503.128577333458	-9816.242242732253	-686.886334601205	-9816.242242732253	274.09895240155583	2.8070751638001905	1.450942941030218E-4	0.6516604918636948	1.691585619495253E-4	1.1056017601387583E-8	0.7080420238793443	-644.83335991503	3508.9499121260346	4509.090954018477	3906.9076850124056	546.828626312157	29.808005782546108	4	7	26	37	7	0.182037620368651	0.3153056447291484	0.31514189621501904	0.18751483868718072	
8580000	-10516.647869426051	-9842.495001271684	-674.1528681543674	-9842.495001271684	255.7556981631792	2.4709430484767956	1.6099317330253634E-4	0.6593280155360555	1.9076665086064E-4	1.7412706750785263E-8	0.7535025233220578	-630.4235863408231	508.73847142679244	1617.5952625505981	7350.8177514197	887.4123230358016	42.87848429619146	1	19	8	44	9	0.20044881456180336	0.3153056447291484	0.2967307020218667	0.18751483868718072	
8590000	-10530.379052347753	-9847.48824310634	-682.8908092414124	-9847.48824310634	244.28921342274882	2.5539039779160264	1.5115667846732467E-4	0.7292950353436337	1.6205800615720135E-4	1.8600463090326895E-8	0.8885080752589285	-641.859515663465	2909.9590415169005	4012.0744613183433	1195.4282408109002	813.7380478592489	67.74181757048942	6	21	13	31	10	0.19708956860720897	0.3186648906837428	0.2856141869635599	0.19863135374548752	
8600000	-10550.341159607753	-9852.46509866936	-697.8760609383928	-9852.46509866936	284.2807016095266	2.5539039779160264	1.3845235476037029E-4	0.6996807247284517	1.4820791405907683E-4	1.4461069801968915E-8	0.8337178123013596	-658.1622435298469	2824.5970462472533	1242.082834719505	1821.8359054249686	600.4385495539652	59.103889118378206	43	8	5	15	10	0.19708956860720897	0.3210508101321847	0.2857757495901926	0.19608387167041288	
8610000	-10572.183355439385	-9841.012832559341	-731.1705228800438	-9841.012832559341	451.96448367693023	2.868846606015199	8.727791112671606E-5	0.7734722028332063	9.405692422693417E-5	6.174344328258891E-9	0.8913463198434833	-690.6857596931561	6773.730034886737	1491.2385554595594	1521.828101569062	320.94596350414236	55.41837095544002	37	30	4	5	5	0.19708956860720897	0.3210508101321847	0.2857757495901926	0.19608387167041288	
8620000	-10583.98155130272	-9836.965449779978	-747.0161015227427	-9836.965449779978	497.8250288649661	2.594373687537696	6.73748390209821E-5	0.7075629210237805	7.580975273659467E-5	3.5471642779929464E-9	0.848230203786294	-707.107140743737	7532.773013446272	1773.0152348944484	1740.3872220491528	91.39772760915241	75.83143620323293	39	19	14	8	1	0.1688979165876133	0.3210508101321847	0.31127096288481115	0.19878031039539001	
8630000	-10581.979827488689	-9836.235526279323	-745.7443012093654	-9836.235526279323	493.8817272787823	2.505307935912143	6.772720139656216E-5	0.7047035861647603	7.341628312207048E-5	3.2407803217667993E-9	0.8454857908413044	-703.7887554785219	7790.942995644216	3288.084813146916	1504.8608102438204	803.2296394876918	49.88723561051964	33	3	36	3	6	0.18164741402187923	0.31707097928129874	0.303033372257258	0.1982482344395632	
8640000	-10577.612815850087	-9847.894163331983	-729.7186525181036	-9847.894163331983	414.3052547691687	2.8068603558638356	9.402307537130775E-5	0.5903563285598035	9.882963994436505E-5	4.559139435461684E-9	0.7128061302800192	-686.2404911586646	1828.0716268867313	7538.329401315035	1778.6944311985342	969.364836868893	74.83754995451055	2	27	38	5	9	0.18726748573983862	0.31707097928129874	0.303033372257258	0.1926281627216038	
8650000	-10579.805526859289	-9851.20675025196	-728.5987766073281	-9851.20675025196	381.45974145435866	2.4918660651785807	9.591192101567822E-5	0.6214057091209161	1.0393851744652844E-4	5.574045621796665E-9	0.7484008520997485	-688.7948790900209	4166.8061418752995	1678.818106047414	868.8955273124024	854.7604096905065	95.51020073309515	53	9	7	3	9	0.18843866822062072	0.31707097928129874	0.3018621897764759	0.1926281627216038	
8660000	-10624.975231762939	-9862.403030243033	-762.5722015199069	-9862.403030243033	649.72146480247	2.6225654999638235	5.782135768690279E-5	0.6637056227926021	6.686534255732595E-5	2.5382605808378376E-9	0.809831707162701	-718.7950083416362	4666.74662252112	10398.703838337127	1833.841677043494	816.1997917690481	161.8983156274373	20	22	4	28	7	0.18843866822062072	0.31707097928129874	0.3018621897764759	0.1926281627216038	
8670000	-10579.92780035836	-9834.334229161555	-745.5935711968054	-9834.334229161555	558.3028359997742	2.8660776339822394	6.699107688452747E-5	0.6225668318334923	7.120483050092676E-5	2.3191142004132338E-9	0.7539279127538886	-704.1100018968617	7026.350710627789	718.9193903204648	920.693996178062	1292.3384488508652	127.23194438667961	46	20	4	2	9	0.18843866822062072	0.31707097928129874	0.3018621897764759	0.1926281627216038	
8680000	-10559.248249533484	-9828.682873919379	-730.565375614106	-9828.682873919379	438.0497314602036	2.8660776339822394	7.946196017640441E-5	0.6717480279936415	9.33917136575948E-5	4.641315270201589E-9	0.8242175163441547	-684.6791359423914	6842.598139128158	2391.458509699834	8539.087306633315	906.7560637568915	68.70712423128622	25	2	12	33	9	0.18843866822062072	0.3151336592262434	0.3037321559613012	0.19269551659183376	
8690000	-10543.795293281653	-9843.360351389163	-700.4349418924909	-9843.360351389163	356.25008274398846	2.6617325251518964	1.2875829065438845E-4	0.5612106096477854	1.543419562729228E-4	7.581767081745886E-9	0.6226909194941223	-658.2568188877768	3585.439235394906	5278.013952450864	2418.7732504058035	956.152699886263	214.72085199569767	13	19	9	30	10	0.18843866822062072	0.3181270202711054	0.30073879491643923	0.19269551659183376	
8700000	-10590.164092773573	-9854.741364797947	-735.422727975627	-9854.741364797947	581.1969503211023	2.6707173002188074	8.754171703929115E-5	0.6807475947036764	9.820142416096844E-5	5.887811655231736E-9	0.8766357567164296	-688.1082725966519	5234.245083596075	5554.951651659007	16596.701374454897	1321.7602142237902	125.70135556726846	28	7	1	36	9	0.20067485905391122	0.29639514750172635	0.3102344768525278	0.19269551659183376	
8710000	-10619.548910387548	-9830.799660911722	-788.7492494758262	-9830.799660911722	1085.6077974311454	2.5650920499462453	4.06325212809083E-5	0.6234300193900895	4.921929055394139E-5	1.0950038667962692E-9	0.7399421981018053	-743.1171664740613	13297.097950050213	10126.032090471108	2352.006659441031	1795.783590466568	352.71299343421845	13	20	11	29	8	0.20067485905391122	0.30390897911977	0.30272064523448416	0.19269551659183376	
8720000	-10736.034321212255	-9839.259742109833	-896.7745791024232	-9839.259742109833	2898.506600716296	2.5185391801840025	1.2624569367621233E-5	0.6441291424419859	1.489577200571392E-5	9.868752905377372E-11	0.7530614083414318	-842.8415205881585	60269.37529171811	49700.84886422547	17732.111736554387	10193.167855913054	783.5040234996335	12	14	23	24	8	0.197521014598823	0.29164344032285855	0.3181400284864838	0.19269551659183376	
8730000	-10652.768864604768	-9837.873881183063	-814.8949834217065	-9837.873881183063	1387.4351488322443	2.723638003061835	3.0361799552445925E-5	0.5989145531828391	3.385855818341219E-5	5.017500816938954E-10	0.711315131070881	-768.262529323402	7043.868953129555	15752.4239645641	3180.1300668631034	2005.5042615976952	653.372403630727	4	29	27	13	8	0.17655358115388084	0.29735775425242567	0.32130573645887023	0.20478292813482238	
8740000	-10775.904780663124	-9846.431548336554	-929.4732323265716	-9846.431548336554	4858.650601662471	2.7536922978989247	8.595233107795406E-6	0.5707801293387285	9.700430299626187E-6	3.2865827061178104E-11	0.6377626207701623	-875.9125790726438	35565.19674109868	76245.77923753089	20007.300132770615	4856.385047631955	1066.9677644003489	4	29	19	24	5	0.19488437305569334	0.29548887806160806	0.32130573645887023	0.18832101242382746	
8750000	-10678.361472250832	-9835.781166611565	-842.5803056392666	-9835.781166611565	1837.7723601599603	2.7536922978989247	2.244520465877972E-5	0.5605783200197778	2.4417910608347316E-5	2.139707269177962E-10	0.6491374032908188	-793.949066101292	13241.17206373261	28746.984989012362	3407.572421393481	2887.807880594712	227.08389745658206	19	17	17	20	8	0.19175670073369883	0.29548887806160806	0.32443340878086474	0.18832101242382746	
8760000	-10667.718719394528	-9846.478737679796	-821.2399817147317	-9846.478737679796	1518.4840682578642	2.3501200218382796	2.6597013905867238E-5	0.5650973756727692	2.7922181907886403E-5	3.4780875423941347E-10	0.6983273739712749	-771.664562478035	9835.484606234588	20887.55975759924	23697.439532308268	2401.3073002090523	229.77563846640737	14	1	22	36	8	0.19348119771050318	0.30443384950128616	0.29854621465142983	0.20353873813677995	
8770000	-10666.071503576444	-9835.161891688354	-830.9096118880896	-9835.161891688354	1856.7247659529062	2.4697128010723333	2.329130192311459E-5	0.6080199177900919	2.652564452031237E-5	2.9270624715250354E-10	0.6819458793432102	-780.1169748233926	12598.283923306548	26074.575530783346	24941.28116628508	3407.278386363531	680.513272542174	20	2	15	35	9	0.19348119771050318	0.30443384950128616	0.29854621465142983	0.20353873813677995	
8780000	-10746.634334253085	-9840.90044498676	-905.733889266325	-9840.90044498676	4100.764677759873	2.6845933542438605	1.2152135257202709E-5	0.6261578259767114	1.3477136219565228E-5	6.408541863273907E-11	0.6458872244079831	-849.4102620041399	41897.17942983377	68856.25967377094	91628.5314063315	6111.143801214922	2758.103714995413	26	8	4	33	10	0.19348119771050318	0.281693870437827	0.31487833508761687	0.20994659676405208	
8790000	-10715.648272134104	-9840.527613037893	-875.1206590962109	-9840.527613037893	2968.5358127606555	2.6845933542438605	1.883394602817546E-5	0.5704610470523683	1.940534036345445E-5	1.34776144081813E-10	0.6179006138170676	-823.752344889443	21075.725271168634	43137.22355579428	9222.184490947553	5044.384549995693	1250.3501448477582	34	8	8	22	9	0.19348119771050318	0.29684926057550753	0.31487833508761687	0.19479120662637156	
8800000	-10645.376077150511	-9837.279124179173	-808.0969529713393	-9837.279124179173	1330.017892290167	2.6845933542438605	4.012400404035771E-5	0.6800539090982002	4.139392506012394E-5	8.847409031741498E-10	0.7283079607746021	-760.4310774107627	3724.5126141162496	11589.762991618654	11589.17852412071	1705.6948189230518	618.6543700786124	4	27	16	26	8	0.19348119771050318	0.29684926057550753	0.31487833508761687	0.19479120662637156	
8810000	-10657.734028189225	-9826.194484355421	-831.5395438338035	-9826.194484355421	1786.7530079974788	2.295488898172375	3.131400702990424E-5	0.6607696883098684	3.0644374194809016E-5	4.3248079447956646E-10	0.7011796319501667	-783.0163862902618	9299.097765339942	20276.513320354326	9637.627104743027	2454.583924761842	517.230737326668	18	19	10	26	8	0.19348119771050318	0.29684926057550753	0.31487833508761687	0.19479120662637156	
8820000	-10761.68051867544	-9842.297913104234	-919.3826055712073	-9842.297913104234	4906.3086622124465	2.6717311088849813	1.0232223680568337E-5	0.5928184751350143	1.0362604775832758E-5	3.884511699146211E-11	0.6267480782527146	-865.3107678680499	28258.085198561745	61031.9779735739	3540.123147682024	9802.09603691196	591.9202022287484	21	23	2	27	8	0.19433697306141595	0.31766640336757357	0.28971477869782486	0.19828184487318476	
8830000	-10715.474048205968	-9844.535982677982	-870.9380655279856	-9844.535982677982	2371.0184337999763	2.466705621892831	1.7104144851121424E-5	0.7345670377303453	2.013535115783701E-5	1.8092331453196623E-10	0.7482542177364353	-820.1184811952613	19457.492855400586	20594.016083497103	21161.667209870327	3988.1360695352223	284.54673833480575	21	16	13	23	8	0.2072918367034836	0.2966782290575762	0.3049100185837038	0.19111991565523556	
8840000	-10679.966552046706	-9824.071279863869	-855.8952721828373	-9824.071279863869	2490.530717431628	2.6179819331454293	2.074056772611293E-5	0.6959785249153603	2.2405226244565786E-5	2.253638590010658E-10	0.7818763513254131	-805.536571223	8688.499967953669	30755.950275099294	9594.716223967007	2787.060046100667	480.049342823265	7	25	7	38	4	0.1962087835689637	0.31555739791196763	0.29711390286383227	0.19111991565523556	
8850000	-10620.944784966272	-9837.579460431607	-783.3653245346653	-9837.579460431607	943.8918046135815	2.6179819331454293	4.298414508411701E-5	0.5510872655367411	4.702453146788782E-5	5.96927795068147E-10	0.5678300607263914	-734.7130908173473	3748.4177190804257	6464.294715026382	23159.22226197407	1979.3508504201532	800.5364261846147	6	18	7	38	12	0.20042254461903194	0.31555739791196763	0.29711390286383227	0.18690615460516732	
8860000	-10679.657786618916	-9853.806925707808	-825.8508609111078	-9853.806925707808	1637.7691502060975	2.8173761712588705	2.8697843302695764E-5	0.5699776491553628	2.9688090427139356E-5	2.485469152179735E-10	0.5835113013276906	-773.7229393388558	14292.673142506112	27149.7266875831	51787.83552432991	2500.7051244971676	321.67847443625453	15	14	3	44	5	0.20042254461903194	0.31555739791196763	0.29711390286383227	0.18690615460516732	
8870000	-10741.37966832814	-9852.368187736723	-889.0114805914155	-9852.368187736723	3582.375144175507	2.8173761712588705	1.3120766478572028E-5	0.6588008156759239	1.4748973853362808E-5	1.0449036625611517E-10	0.7703850246580262	-834.2703016086374	27504.525784066114	10613.172935043247	39194.96684718102	9633.93620698005	5136.853098830945	15	3	15	31	17	0.20042254461903194	0.31555739791196763	0.29711390286383227	0.18690615460516732	
8880000	-10779.589112272346	-9844.453901364575	-935.1352109077701	-9844.453901364575	5446.125704170139	2.8173761712588705	7.920255817936452E-6	0.6128144519849612	8.49629064648292E-6	3.672361761028181E-11	0.7427491551220877	-879.6418339295753	27402.8257106606	46867.28715994383	72459.95620417691	10013.072021499582	2386.931611382718	12	3	20	35	11	0.19161672846472771	0.32436321406627183	0.29711390286383227	0.18690615460516732	
8890000	-10777.182326532908	-9833.464900234163	-943.7174262987452	-9833.464900234163	7025.6804114833785	2.7868554345487877	7.039976435013547E-6	0.622206216166831	7.454176938084667E-6	3.303880843940856E-11	0.7911562824374689	-886.4126170193622	44909.05582367258	46691.16775813193	115342.59299901866	10264.388730585759	3602.7942556939656	7	3	21	39	11	0.19304954286564027	0.30144268525400514	0.31860161727518643	0.18690615460516732	
8900000	-10815.129547310986	-9848.92655866967	-966.202988641317	-9848.92655866967	9096.583832698354	2.5671025517157853	5.406176049061134E-6	0.6419591863084658	5.784308629327905E-6	1.8800406133770186E-11	0.8243100925415303	-906.4025088190898	114495.4906597567	119374.66486435368	205943.83057202614	10943.331541247664	2031.7052273757133	10	12	8	42	9	0.1993446547402401	0.30169805520149123	0.3123065054005866	0.18665078465768126	
8910000	-10728.941748479692	-9842.098973789803	-886.8427746898881	-9842.098973789803	3599.509781024043	2.750248554511718	1.5218149915018098E-5	0.6252619542494384	1.697507860860435E-5	1.435390972674172E-10	0.8014224451166847	-833.4309160907106	9303.448617047272	33269.189396693764	32903.01457471145	6907.780168428609	2922.2364724945237	1	27	5	39	9	0.19781283897724056	0.302754205715892	0.2932724727366441	0.20616048257022251	
8920000	-10753.860282395588	-9837.713695384153	-916.1465870114356	-9837.713695384153	4035.248917075939	2.482857399789676	1.0937843217504562E-5	0.5930016327905556	1.282289805411541E-5	5.807194202474967E-11	0.6592739586811182	-862.3986499027451	59100.051175582594	50159.42522315341	19186.96089553262	8743.382674904231	2195.472604619182	21	1	7	46	6	0.19781283897724056	0.302754205715892	0.2932724727366441	0.20616048257022251	
8930000	-10674.77485189746	-9835.30209343929	-839.472758458171	-9835.30209343929	2887.851716561071	2.636233595485876	2.329975388135134E-5	0.6941636906773889	2.7955944748779705E-5	4.2432073950678754E-10	0.793328008872033	-788.1085243330095	20259.53349229552	22157.236084227126	22473.140788517096	4721.380252858938	1216.4689305056233	4	10	11	45	11	0.19402401379758308	0.30250052120065324	0.29731498243154036	0.20616048257022251	
8940000	-10718.075698858316	-9831.95061882704	-886.1250800312748	-9831.95061882704	3972.612885153743	2.737001274064866	1.4223571956032035E-5	0.609920046783115	1.6676056237897695E-5	1.1561614023277774E-10	0.6713150664572183	-830.9542587258321	55906.93477553048	27920.851429411116	59353.424631489666	7342.926180890318	1484.1494786199028	1	14	11	48	7	0.19402401379758308	0.30250052120065324	0.29731498243154036	0.20616048257022251	
8950000	-10829.614686840436	-9831.788252068416	-997.8264347720187	-9831.788252068416	12563.487129081594	2.7169056789979895	4.448200360139754E-6	0.5903062272724071	4.927933922918794E-6	9.631505712399885E-12	0.6832455676513564	-935.9847263325104	175439.2658907573	207050.10233123048	226073.12728900966	34245.36987553623	3568.679527295286	17	1	8	45	10	0.19402401379758308	0.2941208506240939	0.3043353049835422	0.20751983059478	
8960000	-10818.663683235847	-9826.09047645012	-992.5732067857283	-9826.09047645012	10993.50952292108	2.7169056789979895	4.1212464317893746E-6	0.6018694707252693	4.813561196014628E-6	8.948638397316012E-12	0.7180250938554105	-932.9936787748843	123744.93010626217	59060.13634115714	133868.063689102	24805.38919665804	2385.9118425712304	1	15	15	41	9	0.19402401379758308	0.2953166289028509	0.3043353049835422	0.206324052316023	
8970000	-10838.588315690102	-9843.863475779757	-994.7248399103444	-9843.863475779757	11591.389898133597	2.7169056789979895	3.821354852996155E-6	0.6000142514827026	4.5088538413196015E-6	5.835788820567469E-12	0.6072519109627972	-934.7914783965518	131976.3125079765	112560.53900616668	140751.56492593113	29434.512078083317	2297.7837676599356	10	8	9	45	9	0.18263998708213267	0.30257069961397276	0.31889520614808753	0.19589410715580619	
8980000	-10822.903104031488	-9837.019185434527	-985.8839185969612	-9837.019185434527	10215.37520311352	2.481403910172793	4.917328749721412E-6	0.703852011283959	5.55296741531424E-6	1.5021919315756912E-11	0.7595345416220464	-929.208594773253	23223.366074613838	67247.29647139934	55625.08040964996	19584.021844081362	2468.592861785846	1	31	15	26	8	0.1844033910662405	0.3220486579170375	0.2976538438609149	0.19589410715580619	
8990000	-10824.182749865695	-9848.110363466805	-976.0723863988901	-9848.110363466805	10104.076995401636	2.343811647564543	5.266045285698095E-6	0.8456807484824509	6.447549679953588E-6	2.1481677478979863E-11	0.7814204358758783	-921.2948614378281	68817.643262401	33284.37068414344	17442.085970702177	14044.762416783253	1544.0221738770854	28	28	1	15	9	0.1844033910662405	0.3220486579170375	0.2976538438609149	0.19589410715580619	
9000000	-10636.374467965206	-9828.798976350698	-807.575491614508	-9828.798976350698	1266.797977595287	2.5177681682309245	3.7721810990980094E-5	0.8556839519737083	4.374904588459272E-5	1.143608146368527E-9	0.8390448504725158	-762.7818708519948	15653.729049092426	5288.698120310648	2053.807582630025	730.0301740246921	479.17545599639794	25	24	23	5	4	0.1844033910662405	0.29766789267418037	0.3120249580619632	0.2059037581976151	
9010000	-10634.625276797435	-9845.681869964721	-788.9434068327143	-9845.681869964721	1177.5661462366893	2.49017595860009	4.955032040661915E-5	1.0255649246617695	5.003611987834683E-5	1.8208295175769369E-9	0.9492066393319161	-744.5760129760685	8337.40217957182	1796.1471960043539	2535.8037984048747	402.9342982306256	697.5747466499201	37	21	13	7	3	0.1844033910662405	0.29766789267418037	0.3120249580619632	0.2059037581976151	
9020000	-10713.68622465945	-9825.217431534065	-888.4687931253847	-9825.217431534065	2744.4197799591684	2.7294612469444592	1.4959780093319438E-5	0.8448043640495142	1.5766162694357364E-5	1.8215196119040488E-10	0.9719896482712473	-837.9080851777735	27250.718101775878	5444.075011137166	6481.191468145147	8347.137311316481	492.1138416936361	41	3	21	8	8	0.1844033910662405	0.31669517530157376	0.30918159263439554	0.18971984099778935	
9030000	-10679.291713688797	-9854.241557418216	-825.0501562705814	-9854.241557418216	1806.3018594210066	2.85338017910746	3.230196842130362E-5	0.6758596439853961	3.431677834492954E-5	5.571238580036477E-10	0.744838757139843	-776.0598441298629	14050.487568570194	29240.082885551357	3297.383150327314	221.40664775184007	742.8175728869852	26	17	30	6	2	0.1844033910662405	0.30110861898803887	0.3204667209905703	0.19402126895514948	
9040000	-10681.86281289389	-9848.345548732934	-833.5172641609573	-9848.345548732934	1895.6754494927104	2.6273697591088783	2.717177153171879E-5	0.6639968185568501	3.044539434194354E-5	4.3584138603273777E-10	0.7470293161131747	-785.7926792457984	14702.64032138271	15382.260193637225	1654.3808611849395	2813.464421349158	892.1460476604799	43	1	7	21	9	0.1844033910662405	0.30412110468943016	0.317454235289179	0.19402126895514948	
9050000	-10674.6514614263	-9846.798534242344	-827.8529271839567	-9846.798534242344	1643.333389316789	2.559024593218761	2.7658217740373358E-5	0.5388556568775572	3.002487932217359E-5	2.7713346167869984E-10	0.5784499374503473	-782.3346693639994	12366.697914257738	3364.5114870423863	1909.6681047941825	3652.4276929318225	452.13560192075363	41	4	7	20	9	0.1829501479967305	0.29577994936840096	0.30986614430593573	0.21140375832893193	
9060000	-10686.858643143805	-9844.97303217647	-841.8856109673369	-9844.97303217647	1729.6576952115586	2.485075103376614	2.6500586195073287E-5	0.5792530259350488	2.8604605021598653E-5	3.3566783092316706E-10	0.6847936572579252	-794.4608775552665	13560.544629807271	11038.485471764241	3006.6079785442457	4497.8375405884635	245.08133689287303	37	8	15	14	7	0.20474546155554854	0.29577994936840096	0.3040609208481096	0.19541366822794007	
9070000	-10689.416108534571	-9832.003796618477	-857.4123119160943	-9832.003796618477	2126.3007863658345	2.748581717993799	2.0043014123228924E-5	0.5835330979448281	2.3459141604584426E-5	1.6257804515105696E-10	0.6686647947000675	-808.2695793121754	21270.972574707605	12227.830282559818	11219.527938196035	4177.578487052999	549.7956286102184	31	1	13	29	7	0.18073130329007334	0.2988915288067323	0.3249634996752534	0.19541366822794007	
9080000	-10696.095408657993	-9859.320088528277	-836.7753201297164	-9859.320088528277	1534.3906115611883	2.432987217054236	2.6644562432891263E-5	0.5417947621233002	3.143130366755102E-5	2.4245565534940806E-10	0.5542144029594229	-785.7441240828845	14051.331429501997	28114.892035404704	30510.90983817379	3405.8733121094565	507.80646682531443	8	15	16	33	9	0.1805572244315232	0.3091896649018221	0.3148394424387137	0.19541366822794007	
9090000	-10764.52551371982	-9845.352750426357	-919.1727632934632	-9845.352750426357	3951.305295575763	2.4977528214253986	1.0540906184640315E-5	0.6345186287727808	1.1769153394022475E-5	6.181210724724772E-11	0.728604852868872	-866.9075854897217	41671.45747003583	48381.18467660752	5467.131511367447	6672.758176730815	506.40272853156495	29	12	23	10	7	0.1995078870026761	0.2902390023306692	0.3148394424387137	0.19541366822794007	
9100000	-10788.959498841561	-9850.162270592175	-938.7972282493872	-9850.162270592175	5792.62927046224	2.4977528214253986	7.164898574120274E-6	0.6974928643435504	8.114533027621675E-6	3.278750201414348E-11	0.7993904655330951	-883.7557222293432	44470.033323110154	60018.42347463195	8432.926784664352	16097.4483972017	1283.2187823319505	18	24	22	9	8	0.1995078870026761	0.3039436350241665	0.3011348097452164	0.19541366822794007	
9110000	-10688.111256840355	-9837.456271715751	-850.6549851246042	-9837.456271715751	1964.9903357208457	2.501415849892126	1.8891523999684E-5	0.6106765728792111	2.1499802383718372E-5	1.6869579529080173E-10	0.6591841019663467	-802.7206261568152	22147.80856447156	6554.473125582829	1423.5432068423604	4066.322199529812	214.2841534622876	42	12	8	11	8	0.19483789428351628	0.3039436350241665	0.3011348097452164	0.2000836609470999	
9120000	-10717.122315234386	-9842.1926313421	-874.9296838922857	-9842.1926313421	2419.180711314206	2.2990263019823405	1.575146126813872E-5	0.6817367676080346	1.751037879256543E-5	1.4777009903010228E-10	0.7711131172490832	-825.0562220818484	23432.892523154962	26623.249216334527	4767.015768694256	4622.418499777705	306.0074944990472	44	2	2	26	7	0.19483789428351628	0.3046261494921921	0.3011348097452164	0.19940114647907428	
9130000	-10625.10485586971	-9833.785825020508	-791.3190308492004	-9833.785825020508	929.1672153392283	2.640475024182564	4.520545404820851E-5	0.6124225349732828	4.926467260264724E-5	8.768664163634914E-10	0.658642013151872	-748.7938568460004	7661.24994616592	3705.0921429165082	3383.9386229608317	590.3763383435245	83.29271799083996	37	19	15	2	8	0.18843847104392686	0.302608684053143	0.3095516984238549	0.19940114647907428	
9140000	-10629.206058814212	-9839.32994757119	-789.8761112430216	-9839.32994757119	1015.1618351326356	2.640475024182564	4.3507454386945234E-5	0.6440501321076684	5.184178184382249E-5	9.396385997784654E-10	0.6908878111274922	-746.5603805454717	8304.489508580711	2965.119442849559	2231.879697646975	1485.0619132443182	263.13286448354893	39	16	6	13	7	0.1963537762657288	0.3023382367492974	0.30190684050589855	0.19940114647907428	
9150000	-10670.415861530208	-9845.77482580324	-824.6410357269674	-9845.77482580324	1884.0521303090452	2.6416229779025295	3.074249086784212E-5	0.6050732283377535	3.408809705159109E-5	4.181047472542209E-10	0.6473885312170344	-780.2383908245484	13670.504560861338	3402.490904321067	700.0946418456638	1501.309876420569	877.6003767599099	39	32	1	8	1	0.18080499869642397	0.3078063061143435	0.31198754871015727	0.19940114647907428	
9160000	-10701.108685709185	-9848.993205657634	-852.115480051551	-9848.993205657634	2906.8844238563775	2.6416229779025295	2.521920858250141E-5	0.6082536712941898	2.5098939244613538E-5	2.953411533869466E-10	0.7041353926800807	-806.4649649254186	17975.6166484209	2896.217626480684	2700.5681830263948	1023.91424661191	1632.4433178248344	48	19	7	2	5	0.19624040217021543	0.30976666957851634	0.31198754871015727	0.18200537954111	
9170000	-10708.171921488314	-9853.8976581045	-854.2742633838142	-9853.8976581045	2540.4987451815086	2.7127803358999314	2.29306966860356E-5	0.60475063525695	2.4855611354491227E-5	2.481114843211932E-10	0.6932141256378773	-807.9121939728883	18086.345774885085	8276.421902929318	3495.3403077800695	994.6498244618574	1301.3420619689216	32	19	22	2	6	0.19624040217021543	0.30976666957851634	0.31198754871015727	0.18200537954111
[truncated: 11,171,498 more chars]
