# Supplementary material for: Dissemination of Mycobacterium abscessus via global transmission networks
Source: Nat Microbiol. 2021 Sep 20;6(10):1279–88. doi: 10.1038/s41564-021-00963-3 (PMC8478660; doi:10.1038/s41564-021-00963-3)
Supplement: Source Data Extended Data Fig. 8 — Ancestor data and substitution rate distributions for Extended Data Fig. 8. [file 41564_2021_963_MOESM14_ESM.zip › figureS8/DCC1_date_randomisation8.log]

#
#model:
#
#<?xml version="1.0" encoding="UTF-8" standalone="no"?><input id="posterior" spec="beast.core.util.CompoundDistribution">
#    <distribution id="prior" spec="beast.core.util.CompoundDistribution">
#        <distribution id="BayesianSkyline.t:dcc1" spec="beast.evolution.tree.coalescent.BayesianSkyline">
#            <parameter dimension="5" id="bPopSizes.t:dcc1" lower="0.0" name="popSizes" upper="380000.0">380.0</parameter>
#            <groupSizes dimension="5" id="bGroupSizes.t:dcc1" spec="beast.core.parameter.IntegerParameter">1</groupSizes>
#            <treeIntervals id="BSPTreeIntervals.t:dcc1" spec="beast.evolution.tree.coalescent.TreeIntervals">
#                <tree id="Tree.t:dcc1">
#                    <trait id="dateTrait.t:dcc1" spec="beast.evolution.tree.TraitSet" traitname="date">
#                10465_1#62_NorthAmerica_USA_2009.726027=2012.81694,
#10702_1#18_NorthAmerica_USA_2005.627397=2016.18306,
#10250_1#81_Europe_UK_2011.013699=2014.027397,
#ERR3198406_Europe_UK_2007.460274=2016.385246,
#ERR3198368_Europe_Spain_2013.347945=2013.534247,
#10208_3#68_Europe_UK_2012.836066=2013.19726,
#SRR7800556_NorthAmerica_USA_2016.191257=2009.536986,
#10702_1#42_NorthAmerica_USA_2007.180822=2011.20274,
#SRR7800618_NorthAmerica_USA_2016.221311=2016.046448,
#10625_5#25_Europe_UK_2012.407104=2008.789617,
#10665_4#78_Europe_UK_2007.871233=2016.371585,
#ERR3198380_Europe_Spain_2012.021858=2016.128415,
#NQRY01_Asia_China_2014.6=2013.517808,
#NQRF01_Asia_China_2013.832877=2014.808219,
#SRR6871405_Oceania_Australia_2015.5=2012.666667,
#ERR3198409_Europe_UK_2009.128767=2000.5,
#SRR7800626_NorthAmerica_USA_2016.259563=2012.677596,
#10702_1#53_NorthAmerica_USA_2008.005464=2016.437158,
#NQRZ01_Asia_China_2012.666667=2017.043836,
#12163_2#20_Europe_UK_2012.308743=2008.5,
#10208_3#79_Europe_UK_2012.81694=2011.427397,
#10702_1#55_NorthAmerica_USA_2008.497268=2008.005464,
#10208_3#44_Europe_UK_2012.830601=2011.158904,
#SRR7800603_NorthAmerica_USA_2016.297814=2011.841096,
#SRR7800415_NorthAmerica_USA_2014.090411=2007.835616,
#SRR7800439_NorthAmerica_USA_2016.046448=2013.632877,
#SRR7800621_NorthAmerica_USA_2016.04918=2009.50137,
#11861_7#42_Oceania_Australia_2002.5=2009.726027,
#11861_7#66_Oceania_Australia_2002.5=2013.936986,
#10250_1#13_Europe_UK_2008.508197=2016.319672,
#11893_6#11_Oceania_Australia_2013.5=2016.221311,
#10625_5#18_Europe_UK_2011.427397=2012.128415,
#SRR7800516_NorthAmerica_USA_2016.057377=2008.478142,
#ERR3198421_Europe_UK_2012.374317=2013.671233,
#SRR7800628_NorthAmerica_USA_2015.605479=2015.991781,
#11861_7#10_Oceania_Australia_2003.5=2014.690411,
#10702_1#83_NorthAmerica_USA_2011.452055=2016.057377,
#10702_1#26_NorthAmerica_USA_2006.010959=2012.407104,
#10465_1#49_NorthAmerica_USA_2005.331507=2015.950685,
#10660_1#19_NorthAmerica_USA_2012.740437=2014.6,
#ERR3198374_Europe_Spain_2009.709589=2006.084932,
#12163_1#30_Europe_UK_2010.131507=2005.838356,
#12045_8#34_Europe_UK_2013.671233=2008.674863,
#SRR7800701_NorthAmerica_USA_2016.295082=2011.852055,
#10702_1#34_NorthAmerica_USA_2006.589041=2005.331507,
#12082_5#87_Europe_UK_2013.676712=2009.709589,
#ERR3198363_Europe_Spain_2013.994521=2009.40274,
#11893_6#50_Oceania_Australia_2007.5=2016.161202,
#ERR3198403_Europe_UK_2007.449315=2015.323288,
#10625_4#54_Europe_UK_2011.20274=2014.580822,
#SRR7800715_NorthAmerica_USA_2015.654795=2008.748634,
#12045_8#35_Europe_UK_2013.517808=2006.106849,
#NQRX01_Asia_China_2015.323288=2016.31694,
#NQRR01_Asia_China_2013.936986=2014.169863,
#11861_7#47_Europe_Holland_2009.915068=2009.128767,
#SRR7800624_NorthAmerica_USA_2016.180328=2012.814208,
#SRR7800405_NorthAmerica_USA_2016.907104=2013.347945,
#NQRT01_Asia_China_2015.035616=2015.994521,
#SRR7800429_NorthAmerica_USA_2016.297814=2002.5,
#NQSB01_Asia_China_2012.598361=2016.907104,
#NQQZ01_Asia_China_2012.953552=2016.964481,
#10702_1#23_NorthAmerica_USA_2005.838356=2012.5,
#10702_1#31_NorthAmerica_USA_2006.106849=2007.460274,
#SRR7800697_NorthAmerica_USA_2016.39071=2013.676712,
#SRR7800675_NorthAmerica_USA_2016.453552=2012.021858,
#ERR3198370_Europe_Spain_2008.830601=2003.5,
#10660_1#4_Europe_UK_2013.027397=2013.772603,
#10465_1#66_NorthAmerica_USA_2010.591781=2012.830601,
#NQRN01_Asia_China_2013.772603=2014.432877,
#SRR6871407_Oceania_Australia_2017.043836=2005.5,
#11861_7#13_Oceania_Australia_2010.5=2015.969863,
#10208_3#36_Europe_UK_2011.849315=2013.832877,
#NQRP01_Asia_China_2013.956164=2007.449315,
#11861_7#45_Oceania_Australia_2005.5=2012.415301,
#11861_8#32_Europe_UK_2008.478142=2013.860274,
#ERR3198373_Europe_Spain_2015.309589=2008.497268,
#SRR7800476_NorthAmerica_USA_2015.994521=2016.191257,
#10625_5#34_Europe_UK_2012.357923=2015.613699,
#12082_5#71_Oceania_Australia_2008.5=2013.994521,
#NQRG01_Asia_China_2013.860274=2015.945205,
#10702_1#24_NorthAmerica_USA_2005.879452=2007.180822,
#SRR7800708_NorthAmerica_USA_2015.945205=2014.120548,
#10465_1#58_NorthAmerica_USA_2008.674863=2008.043716,
#NQSA01_Asia_China_2012.677596=2015.605479,
#10208_3#83_Europe_UK_2013.027397=2002.5,
#NQRB01_Asia_China_2014.169863=2012.319672,
#12045_8#47_Europe_UK_2013.783562=2005.912329,
#SRR7800519_NorthAmerica_USA_2016.371585=2005.627397,
#ERR3198366_Europe_Spain_2014.690411=2008.095628,
#12163_1#93_Europe_UK_2012.043716=2013.956164,
#SRR7800409_NorthAmerica_USA_2016.915301=2008.5,
#11893_6#23_Oceania_Australia_2011.5=2012.874317,
#10208_3#77_Europe_UK_2012.874317=2008.352459,
#10660_1#27_NorthAmerica_USA_2005.838356=2012.97541,
#12082_5#86_Europe_UK_2012.775956=2016.453552,
#ERR3198364_Europe_Spain_2013.350685=2012.590164,
#ERR3198382_Europe_Spain_2013.534247=2016.39071,
#11893_6#18_Oceania_Australia_2008.5=2013.958904,
#10465_1#61_NorthAmerica_USA_2009.536986=2008.781421,
#11893_6#65_Europe_UK_2008.095628=2015.068493,
#10465_1#74_NorthAmerica_USA_2012.814208=2014.090411,
#SRR7800666_NorthAmerica_USA_2016.20765=2015.035616,
#10660_1#6_NorthAmerica_USA_2005.372603=2016.071038,
#SRR7800676_NorthAmerica_USA_2016.038251=2011.452055,
#SRR7800406_NorthAmerica_USA_2016.95082=2016.297814,
#NQRK01_Asia_China_2012.590164=2007.772603,
#12082_5#80_Europe_UK_2013.19726=2012.775956,
#SRR7800703_NorthAmerica_USA_2016.437158=2016.297814,
#10660_1#22_Europe_UK_2012.319672=2016.47541,
#10665_2#93_NorthAmerica_USA_2011.158904=2005.372603,
#10702_1#60_NorthAmerica_USA_2008.789617=2010.591781,
#ERR3198365_Europe_Spain_2014.580822=2012.740437,
#10465_1#50_NorthAmerica_USA_2005.723288=2010.131507,
#10250_1#35_Europe_UK_2009.490411=2016.295082,
#SRR7800514_NorthAmerica_USA_2016.128415=2012.374317,
#SRR7800644_NorthAmerica_USA_2014.808219=2008.5,
#10465_1#71_NorthAmerica_USA_2011.630137=2012.693989,
#SRR7800596_NorthAmerica_USA_2016.385246=2011.013699,
#10465_1#57_NorthAmerica_USA_2008.352459=2013.350685,
#SRR7800602_NorthAmerica_USA_2016.084699=2009.915068,
#10465_1#55_NorthAmerica_USA_2006.942466=2010.5,
#NQRC01_Asia_China_2014.068493=2016.20765,
#NQRS01_Asia_China_2012.587432=2015.654795,
#SRR7800655_NorthAmerica_USA_2016.31694=2011.339726,
#ERR3198381_Europe_Spain_2009.342466=2012.814208,
#10625_5#57_Europe_UK_2012.415301=2012.5,
#ERR3198439_Europe_UK_2015.969863=2012.587432,
#10208_3#31_Europe_UK_2011.841096=2007.871233,
#12163_2#53_Europe_UK_2012.814208=2006.942466,
#10702_1#28_NorthAmerica_USA_2005.912329=2016.180328,
#7396_6#52_Europe_UK_2007.835616=2006.589041,
#11861_7#79_Oceania_Australia_2010.5=2011.849315,
#SRR7800619_NorthAmerica_USA_2015.991781=2012.308743,
#10702_1#95_NorthAmerica_USA_2012.693989=2016.39071,
#12163_2#83_Europe_UK_2008.781421=2005.838356,
#10665_4#36_Europe_UK_2006.084932=2016.259563,
#SRR7800668_NorthAmerica_USA_2015.613699=2014.043836,
#SRR7800551_NorthAmerica_USA_2015.950685=2013.027397,
#10208_3#39_Europe_UK_2011.852055=2011.630137,
#SRR7800593_NorthAmerica_USA_2016.319672=2016.489071,
#NQRU01_Asia_China_2015.068493=2012.598361,
#11893_6#70_Europe_UK_2008.748634=2013.783562,
#11861_7#83_Oceania_Australia_2008.5=2016.084699,
#11861_7#76_Oceania_Australia_2012.5=2012.357923,
#ERR3198384_Europe_Spain_2014.120548=2010.5,
#NQRH01_Asia_China_2013.632877=2005.879452,
#SRR7800699_NorthAmerica_USA_2016.964481=2016.915301,
#SRR7800659_NorthAmerica_USA_2015.150685=2007.117808,
#SRR7800679_NorthAmerica_USA_2016.18306=2014.068493,
#ERR3198499_Europe_UK_2014.432877=2009.342466,
#SRR7800706_NorthAmerica_USA_2016.161202=2016.038251,
#10702_1#49_NorthAmerica_USA_2007.772603=2008.830601,
#NQRQ01_Asia_China_2013.958904=2012.043716,
#SRR7800700_NorthAmerica_USA_2016.47541=2006.010959,
#10625_4#64_Europe_UK_2011.339726=2005.723288,
#10660_1#52_NorthAmerica_USA_2012.128415=2015.150685,
#SRR7800479_NorthAmerica_USA_2016.39071=2016.04918,
#SRR7800526_NorthAmerica_USA_2016.071038=2012.953552,
#SRR7800480_NorthAmerica_USA_2016.23224=2016.142077,
#ERR3198437_Europe_UK_2014.027397=2016.23224,
#10702_1#54_NorthAmerica_USA_2008.043716=2015.309589,
#SRR7800672_NorthAmerica_USA_2016.489071=2015.5,
#SRR6871393_Oceania_Australia_2014.043836=2007.778082,
#10702_1#41_NorthAmerica_USA_2007.117808=2014.619178,
#10702_1#64_NorthAmerica_USA_2009.40274=2007.5,
#ERR3198415_Europe_UK_2009.50137=2016.95082,
#SRR7800665_NorthAmerica_USA_2016.142077=2013.5,
#7396_7#29_Europe_UK_2007.778082=2009.490411,
#NQSC01_Asia_China_2014.619178=2008.508197,
#11861_7#37_Oceania_Australia_2000.5=2011.5,
#11893_6#3_Oceania_Australia_2012.5=2012.836066,
#NQQY01_Asia_China_2012.97541=2013.027397                
#                                    <taxa id="TaxonSet.dcc1" spec="beast.evolution.alignment.TaxonSet">
#                        </taxa>
#                    </trait>
#                    <taxonset idref="TaxonSet.dcc1"/>
#                </tree>
#            </treeIntervals>
#        </distribution>
#        <distribution id="MarkovChainedPopSizes.t:dcc1" jeffreys="true" parameter="@bPopSizes.t:dcc1" spec="beast.math.distributions.MarkovChainDistribution"/>
#        <prior id="KappaPrior.s:dcc1" name="distribution">
#            <parameter id="kappa.s:dcc1" lower="0.0" name="x">2.0</parameter>
#            <LogNormal id="LogNormalDistributionModel.0" name="distr">
#                <parameter estimate="false" id="RealParameter.1" name="M">1.0</parameter>
#                <parameter estimate="false" id="RealParameter.2" name="S">1.25</parameter>
#            </LogNormal>
#        </prior>
#        <prior id="MeanRatePrior.c:dcc1" name="distribution">
#            <parameter id="ucldMean.c:dcc1" name="x">1.5E-4</parameter>
#            <Uniform id="Uniform.4" lower="1.5E-6" name="distr" upper="0.015"/>
#        </prior>
#        <prior id="ucldStdevPrior.c:dcc1" name="distribution">
#            <parameter id="ucldStdev.c:dcc1" lower="0.0" name="x">0.1</parameter>
#            <Gamma id="Gamma.0" name="distr">
#                <parameter estimate="false" id="RealParameter.4" name="alpha">0.5396</parameter>
#                <parameter estimate="false" id="RealParameter.5" name="beta">0.3819</parameter>
#            </Gamma>
#        </prior>
#    </distribution>
#    <distribution id="likelihood" spec="beast.core.util.CompoundDistribution" useThreads="true">
#        <distribution data="@dcc1" id="treeLikelihood.dcc1" spec="beast.evolution.likelihood.ThreadedTreeLikelihood" tree="@Tree.t:dcc1">
#            <siteModel id="SiteModel.s:dcc1" spec="beast.evolution.sitemodel.SiteModel">
#                <parameter estimate="false" id="mutationRate.s:dcc1" name="mutationRate">1.0</parameter>
#                <parameter estimate="false" id="gammaShape.s:dcc1" name="shape">1.0</parameter>
#                <parameter estimate="false" id="proportionInvariant.s:dcc1" lower="0.0" name="proportionInvariant" upper="1.0">0.0</parameter>
#                <substModel id="hky.s:dcc1" kappa="@kappa.s:dcc1" spec="beast.evolution.substitutionmodel.HKY">
#                    <frequencies id="estimatedFreqs.s:dcc1" spec="beast.evolution.substitutionmodel.Frequencies">
#                        <parameter dimension="4" id="freqParameter.s:dcc1" lower="0.0" name="frequencies" upper="1.0">0.25</parameter>
#                    </frequencies>
#                </substModel>
#            </siteModel>
#            <branchRateModel clock.rate="@ucldMean.c:dcc1" id="RelaxedClock.c:dcc1" spec="beast.evolution.branchratemodel.UCRelaxedClockModel" tree="@Tree.t:dcc1">
#                <LogNormal S="@ucldStdev.c:dcc1" id="LogNormalDistributionModel.c:dcc1" meanInRealSpace="true" name="distr">
#                    <parameter estimate="false" id="RealParameter.3" lower="0.0" name="M" upper="1.0">1.0</parameter>
#                </LogNormal>
#                <rateCategories dimension="342" id="rateCategories.c:dcc1" spec="beast.core.parameter.IntegerParameter">1</rateCategories>
#            </branchRateModel>
#        </distribution>
#    </distribution>
#</input>
#
Sample	posterior	likelihood	prior	treeLikelihood	TreeHeight	kappa	ucldMean	ucldStdev	rate.mean	rate.variance	rate.coefficientOfVariation	BayesianSkyline	bPopSizes.1	bPopSizes.2	bPopSizes.3	bPopSizes.4	bPopSizes.5	bGroupSizes.1	bGroupSizes.2	bGroupSizes.3	bGroupSizes.4	bGroupSizes.5	freqParameter.1	freqParameter.2	freqParameter.3	freqParameter.4	
0	-31765.449965380674	-30198.435409456895	-1567.0145559237787	-30198.435409456895	389.51277639540217	4.2330833682217515	3.799487495433574E-5	0.42365090102368586	3.901126492893141E-5	3.829853220114128E-10	0.4923425121989963	-1519.2519890047847	20095.086284045192	5155.948028184909	3342.6784923498008	7656.021829308504	33.29817054461711	50	77	4	2	38	0.19301968202022868	0.3073347864739579	0.3039977285339913	0.19564780297182147	
10000	-31724.21571952907	-30205.60436609887	-1518.6113534302012	-30205.60436609887	311.9277566250699	4.039043107324619	4.4680146541679804E-5	0.431352655598622	4.6396741206259646E-5	4.5398733647436674E-10	0.46348755489758453	-1471.5882926071072	14962.345292341226	4342.947523981354	6004.663261623919	6723.29495729885	28.52700625923047	49	41	19	24	38	0.2003043397893971	0.3010791920981582	0.3029686651406226	0.19564780297182147	
20000	-31758.03476469415	-30191.115830916046	-1566.918933778105	-30191.115830916046	368.99344456850434	4.039043107324619	3.805951651531973E-5	0.4494423388264547	3.919898957601924E-5	3.3950797069529117E-10	0.47087143771158757	-1518.9927141973305	18472.75229026869	5722.615762110825	6761.5210349383005	7868.195004690256	41.88964693001464	49	66	16	2	38	0.2003043397893971	0.3013892011381931	0.3026586561005877	0.19564780297182147	
30000	-31829.18426634992	-30209.408002111955	-1619.7762642379632	-30209.408002111955	487.1798626535613	4.183470059304351	3.2103358036152715E-5	0.37987014886213366	3.1098394759748E-5	1.583255410813084E-10	0.3980645778114647	-1571.8550172336215	19223.693616804783	7722.447566206295	7662.618767993715	7627.801636387158	58.162141606005804	67	40	3	24	37	0.19671175208579814	0.3013892011381931	0.30625124380418667	0.19564780297182147	
40000	-31842.669146848933	-30212.76224913756	-1629.9068977113736	-30212.76224913756	548.965266002807	4.183470059304351	2.988018936553156E-5	0.40470557758709985	2.9621568650896993E-5	1.7114227025762372E-10	0.4287285882279223	-1584.403643633545	21298.1343239041	6000.867326970009	5225.430470782504	2136.5496382651017	55.885752571651274	71	43	18	1	38	0.19671175208579814	0.3013892011381931	0.3029643396292117	0.1989347071467964	
50000	-31794.939617818072	-30199.27471124726	-1595.6649065708104	-30199.27471124726	469.5556703583301	4.183470059304351	3.504095995495728E-5	0.4397573651092682	3.37114648141497E-5	2.465471238509812E-10	0.46067931924048117	-1546.6823202396674	19549.857192338117	7386.543290542402	5077.802580737292	11187.441259852738	55.98782492682848	65	17	50	1	38	0.19671175208579814	0.2959265755302323	0.3029643396292117	0.2043973327547572	
60000	-31726.859544467996	-30177.156624266594	-1549.7029202014	-30177.156624266594	348.8189239093174	4.183470059304351	4.510811635214664E-5	0.43929444124768335	4.460073462554925E-5	4.673989994961234E-10	0.4820275644523134	-1503.4521683734197	11823.857645316593	2231.9916989320022	4232.413284298548	6106.394322180822	34.066633590546196	64	38	10	22	37	0.19671175208579814	0.2959265755302323	0.3154149198970406	0.1919467524869283	
70000	-31780.269609213312	-30182.621707888487	-1597.6479013248227	-30182.621707888487	427.16253756992967	3.8827519328108506	3.485351679601739E-5	0.42623697567442	3.450454664812565E-5	2.2090142677588636E-10	0.4340912556471594	-1550.229462424684	19969.384941388016	4716.827739920374	5522.933616659076	6883.965188526186	45.450347117245194	60	36	21	18	36	0.19696112372204405	0.29567720389398644	0.30882210038559577	0.1985395719983732	
80000	-31755.62136119564	-30215.254082121115	-1540.3672790745263	-30215.254082121115	327.22431896693723	4.362120119817104	4.788675812346977E-5	0.4516460165820575	4.7515944141121365E-5	4.699696303386487E-10	0.46029699559822085	-1493.7451622179738	15010.207324903919	2915.9700611615485	6058.721886492219	4458.998896521134	39.514931805635634	58	51	5	21	36	0.1983926357073019	0.29567720389398644	0.30559013312382466	0.20034002727488642	
90000	-31803.849776425435	-30204.757339545624	-1599.0924368798126	-30204.757339545624	476.6782596848944	4.00247493205441	3.3888747609757424E-5	0.4421774592122513	3.367804411274513E-5	2.2610352692413862E-10	0.4389726563364034	-1551.6349280281918	20133.165900931217	2966.709640485782	5368.300029589827	6388.895783096834	40.66946526240714	67	9	29	29	37	0.1983926357073019	0.29567720389398644	0.3103314465634479	0.19559871383526312	
100000	-31757.075461429096	-30198.54853462729	-1558.5269268018067	-30198.54853462729	366.0797888569808	4.03174318290993	4.380397175253964E-5	0.47449884156408056	4.268132118032095E-5	4.5451841725503344E-10	0.49221451742204064	-1514.1980634455842	15786.347383743736	2381.8882042654	4330.058908174075	1424.6522811877996	31.690983819110834	69	12	52	2	36	0.19021136009804218	0.303039076625547	0.3103314465634479	0.19641811671296222	
110000	-31771.346653951045	-30180.640377457108	-1590.7062764939349	-30180.640377457108	417.85863865749735	4.2647768765884635	3.859793033312219E-5	0.46445692222983037	3.740470372708567E-5	3.131173403225623E-10	0.4691576796485628	-1543.0763224378884	20185.089558144547	4578.394249203696	8553.00570136092	4437.672162484168	45.106002223187275	68	37	8	23	35	0.19021136009804218	0.30348628229960933	0.3103314465634479	0.1959709110388999	
120000	-31931.8522935887	-30193.70503863532	-1738.1472549533842	-30193.70503863532	898.9912394992893	3.969458561628878	1.7396660722013896E-5	0.47519099363560113	1.593257616486453E-5	6.540139128282411E-11	0.4949407116779673	-1684.3677824121082	36795.53458658895	73602.04726747888	8355.86812756468	13615.970353749119	86.07409386046542	59	5	27	45	35	0.19054086936816494	0.30348628229960933	0.3103314465634479	0.19564140176877715	
130000	-31939.452622887344	-30199.456759781817	-1739.9958631055288	-30199.456759781817	1055.0599711068053	4.024685104223791	1.4449683048828104E-5	0.5253006465314867	1.3705580635298322E-5	5.996904176931788E-11	0.5427673956683849	-1688.5947783800746	50781.5916599771	7068.590696198878	9874.141086057085	12429.082340531391	59.29407573458383	64	14	45	13	35	0.19054086936816494	0.30348628229960933	0.3103314465634479	0.19564140176877715	
140000	-31820.645465052974	-30191.139630143654	-1629.5058349093183	-30191.139630143654	623.6220428407437	4.113314045598617	2.7071760053056664E-5	0.4520094875040346	2.6629660114696878E-5	1.5192386942192806E-10	0.4605145357923044	-1578.9181352357627	34943.30679644956	1751.612681673485	6985.452363774494	7850.31915086992	49.37533610168489	62	12	49	13	35	0.19379150057159197	0.3002356510961823	0.3103314465634479	0.19564140176877715	
150000	-31957.597714455984	-30196.011125421275	-1761.586589034709	-30196.011125421275	1150.522645988849	4.135411830153434	1.4187431456758514E-5	0.48137475839280847	1.3606790658524556E-5	4.1918076531979346E-11	0.4615823009998791	-1709.8127061543285	47085.7791620675	13100.178507787085	16966.19795696413	12239.47821446364	85.00131840491781	63	21	45	7	35	0.19379150057159197	0.3002356510961823	0.3103314465634479	0.19564140176877715	
160000	-31942.60732259509	-30182.904840612566	-1759.702481982522	-30182.904840612566	1186.22766461391	4.286247831625265	1.408086518612291E-5	0.49394914986633587	1.326555857710323E-5	3.753269045395099E-11	0.4483116637058033	-1710.1295366168126	57916.0384229042	23020.20210144684	11438.449712892047	2207.1144210703255	115.2122107114936	60	7	67	2	35	0.19379150057159197	0.3176529931904803	0.2929141044691499	0.19564140176877715	
170000	-32056.072458448114	-30183.43196863759	-1872.6404898105259	-30183.43196863759	2169.1902866244723	4.345503492145434	7.726259229558421E-6	0.5086602510866836	7.477951549581496E-6	1.4156325601711475E-11	0.4859574431128199	-1821.961822539085	115387.18885689112	16094.451234412936	26573.002857532185	319.35208635569285	141.27548850718816	60	4	71	15	21	0.19379150057159197	0.3083694500748768	0.3008632605984908	0.19697578875503977	
180000	-32092.041764595408	-30183.971036508807	-1908.0707280866004	-30183.971036508807	2923.7648449973026	3.858602463982799	5.7580535522762505E-6	0.47475100823003574	5.831970261512182E-6	7.786227563446782E-12	0.4694773288391781	-1855.4136199952065	132024.17282390854	96450.94077539869	28498.690506872306	193.1899401930167	354.28094737777894	45	7	83	4	32	0.1988346658510216	0.30332628479544715	0.3008632605984908	0.19697578875503977	
190000	-32048.548340487803	-30180.308782285534	-1868.2395582022693	-30180.308782285534	2278.8654866697993	4.198248135952911	6.560997865864295E-6	0.515918303711764	6.382867575735211E-6	1.1703890977565753E-11	0.524960260559347	-1816.4401330206226	138152.79000267276	17311.88156875902	34272.65659873877	329.2887851500466	181.71498806230068	51	33	51	23	13	0.1988346658510216	0.29940238837431143	0.3047871570196265	0.19697578875503977	
200000	-32203.67015759586	-30172.143282047145	-2031.5268755487166	-30172.143282047145	6302.28342945902	4.099695320861595	2.3689138825117448E-6	0.48516686604564796	2.378123294375752E-6	1.3166549706817845E-12	0.49126479962261643	-1975.7566430088832	316160.73580135783	59743.22925954693	81914.70955839886	482.99724432146195	512.6817414199542	49	33	53	33	3	0.1988346658510216	0.29940238837431143	0.3047871570196265	0.19697578875503977	
210000	-32158.02292135659	-30165.12734422417	-1992.8955771324206	-30165.12734422417	5104.529238897471	4.079982213511525	3.1681997035448017E-6	0.5532670990281142	3.193493481982959E-6	3.3823332727916068E-12	0.5812741727805737	-1938.0860166231496	238531.59646254027	25157.171073421294	52642.04408069117	730.7939203678935	495.93651112042977	50	19	66	15	21	0.1965254202738884	0.2933205461553966	0.308020970559411	0.2021330630113033	
220000	-32178.355274973856	-30181.173429989554	-1997.1818449843026	-30181.173429989554	5205.8188503850815	4.079982213511525	2.875819481488206E-6	0.5001778987413449	2.919278203913115E-6	1.961698091400803E-12	0.46978119433070653	-1942.0652758744047	230032.207703627	28817.787188147824	70587.27758627791	653.9607919137189	361.93891645543613	47	30	58	1	35	0.19784790984476644	0.3006051104137036	0.299413916730226	0.2021330630113033	
230000	-32201.590866957493	-30180.198004333095	-2021.3928626243974	-30180.198004333095	6623.559968303186	4.079982213511525	2.8162901137633898E-6	0.6078873320170661	2.7862126371123755E-6	2.8564852230080846E-12	0.6007000983029259	-1963.8506837035522	318663.53955063276	19144.763727495785	56980.103792200796	4640.185568878741	395.54547368151856	54	14	67	1	35	0.19784790984476644	0.29976000626628513	0.29863484637211074	0.203757237516837	
240000	-32171.705828852842	-30179.966407246542	-1991.7394216063003	-30179.966407246542	4126.503940262599	4.013089101717479	3.8108471737555355E-6	0.4908181429478374	3.7579742247184507E-6	3.538321329020285E-12	0.49956701717602403	-1933.5435883450298	228607.66849293333	190012.1187133282	45354.912044531775	18434.04409443235	444.07807983951614	46	10	79	1	35	0.19698041413416187	0.3043396858807142	0.30229224823789064	0.1963876517472326	
250000	-32156.226846152294	-30215.120062760674	-1941.1067833916209	-30215.120062760674	3325.8742296928726	4.074484028515145	5.013757784957608E-6	0.4901642125620202	4.836183736406297E-6	6.570707902669604E-12	0.5112098681666467	-1887.9777879204537	199229.90889544034	52723.90076074687	35556.71205998169	638.7552152357913	397.80541565254003	52	1	81	8	29	0.19698041413416187	0.29618383967236056	0.30666362263134317	0.2001721235621337	
260000	-32047.359742646582	-30184.834324761097	-1862.525417885485	-30184.834324761097	1967.1196734651096	4.340975138439837	8.173218383280993E-6	0.5638753237570338	7.953652841934781E-6	1.9856720390343804E-11	0.5515598805694779	-1811.0321625031631	76514.87596488462	7227.518173701975	24552.36990481198	205.00870850907404	310.2834066464792	54	13	69	4	31	0.1950787484922484	0.29591234880991435	0.3069351134937894	0.20207378920404717	
270000	-32046.832710757517	-30190.453598511544	-1856.379112245974	-30190.453598511544	1833.0346418048953	4.328160793910683	8.375275583404343E-6	0.5071327094185324	8.301799490165874E-6	1.5738376316810958E-11	0.4851647640122631	-1803.0147817979366	133843.20517520246	19931.63036196691	22838.448672864553	6257.70698503678	237.94734399414418	46	20	67	4	34	0.19986939347745628	0.2944793589136514	0.3143472115402507	0.19130403606864094	
280000	-31877.03039431342	-30215.64635216217	-1661.3840421512498	-30215.64635216217	696.6466035827409	4.328160793910683	2.436152780920888E-5	0.44904745085120595	2.32419300675743E-5	1.1328856414228432E-10	0.43821544112787586	-1616.3037808766414	42673.55654891234	10876.741889512741	7040.693419007341	126.22243330390879	73.56344864457212	47	14	74	4	32	0.19392491693237782	0.2944793589136514	0.32029168808532915	0.19130403606864094	
290000	-31878.311528686387	-30210.67420850189	-1667.6373201844967	-30210.67420850189	696.9202595752621	4.144512336239014	2.414889747125027E-5	0.4429996980609953	2.38958591392456E-5	1.109247103583876E-10	0.43647777248667535	-1622.1822224423095	38580.07973966727	12081.575781036003	8581.832288984446	151.58028706644944	95.49429728580115	46	14	77	10	24	0.19814283995598414	0.29026143589004505	0.30343401012716037	0.20816171402680975	
300000	-31873.35856741796	-30182.06479623245	-1691.2937711855095	-30182.06479623245	786.2258013243242	4.147006786854421	1.920851827109459E-5	0.47331895288110354	1.8424716829626675E-5	7.558442245333955E-11	0.4652830591154493	-1645.4983612049866	52721.05296089679	13343.809489629683	10445.764778246446	64.80926201003184	51.061820754996525	47	9	80	9	26	0.2030822812746258	0.2932906922938228	0.31159989103371205	0.19202713539783858	
310000	-32060.036935053697	-30203.764265512054	-1856.2726695416436	-30203.764265512054	2212.577305277197	4.147006786854421	6.842682354585032E-6	0.4146076981140985	6.788160023266775E-6	8.063153356450274E-12	0.4185631286796446	-1804.3058873809503	120445.68175474787	83048.04353739042	23092.301477990673	1041.3842111529577	158.83770947539773	32	21	82	2	34	0.19654209639390957	0.300347524314221	0.30557172590631837	0.1975386533855502	
320000	-32129.796482938156	-30197.44866315031	-1932.347819787846	-30197.44866315031	3342.0753028109348	4.147006786854421	4.494686431422881E-6	0.44214373921523	4.4615193291923685E-6	4.229179250710352E-12	0.4564919941402949	-1876.1963856659554	204131.20517578523	242059.640133423	38139.798311746126	93.29551893939312	344.0925639133531	36	13	86	2	34	0.19981123401809575	0.29707838669003483	0.30557172590631837	0.1975386533855502	
330000	-32052.572380409936	-30194.619764736508	-1857.9526156734291	-30194.619764736508	2407.8531314146767	4.228132201760135	6.471011818805109E-6	0.47183300364013714	6.351576903185221E-6	9.935345043031862E-12	0.4978920719448178	-1805.8838435686307	141143.1561154212	9425.866478530545	31506.70095880253	160.8369719594794	166.40758049211064	50	18	67	16	20	0.19981123401809575	0.29707838669003483	0.30557172590631837	0.1975386533855502	
340000	-32223.91390946424	-30200.321526141845	-2023.592383322397	-30200.321526141845	5941.7553546324125	4.285079692470668	2.638124237122917E-6	0.4254097288629368	2.565029247898635E-6	1.379897687929851E-12	0.46118085157135175	-1968.009373629808	325179.5493670714	109544.01397296082	67938.52026248103	1028.1191743222644	408.77161623958284	48	9	77	7	30	0.19981123401809575	0.29707838669003483	0.30557172590631837	0.1975386533855502	
350000	-32123.931552775502	-30179.797226620452	-1944.1343261550492	-30179.797226620452	3346.962020682603	4.026041467823495	4.871827076576192E-6	0.5074519668442449	4.604409886852919E-6	7.052841666240376E-12	0.550804055838076	-1889.9974881624598	176358.6730046816	113975.79324296452	40628.71566936139	1028.6648407835264	387.26163012779466	43	12	78	3	35	0.1974408858728416	0.29707838669003483	0.30794207405157253	0.1975386533855502	
360000	-32242.76263770481	-30170.483724720318	-2072.278912984493	-30170.483724720318	7054.22665623879	4.026041467823495	2.3159695790287748E-6	0.5649769084575761	2.249778877907643E-6	1.8466764321770454E-12	0.5937383101580248	-2015.1437222162665	317792.33448162634	163739.84454888466	78807.21244213848	1915.8896355029435	684.8687210004279	40	18	75	5	33	0.20190514906408683	0.3063969876001177	0.29415920995024447	0.1975386533855502	
370000	-32205.47148435927	-30183.062310145717	-2022.409174213554	-30183.062310145717	6207.36228433196	4.58879593302797	3.1910749564916218E-6	0.5236702025499295	3.2389796814893798E-6	2.923922370625696E-12	0.5394707419230267	-1961.5193757321442	193735.6713263487	153004.11341288523	41253.30221043416	81986.64674035092	703.7043970585373	50	5	61	19	36	0.19623649017037764	0.3063969876001177	0.2998278688439537	0.1975386533855502	
380000	-32077.33917335676	-30162.20713916699	-1915.132034189771	-30162.20713916699	2944.6908129636613	3.8453561234081093	5.878401826767125E-6	0.5498083727298791	5.793164662842585E-6	1.1439801486131968E-11	0.5644783768919086	-1855.6887371044766	137306.9571201377	23619.071324976198	29450.303941380862	91427.01759915675	514.3741067599735	52	26	49	8	36	0.19623649017037764	0.2917886768658341	0.3086199431533441	0.2033548898104434	
390000	-31966.88919358158	-30195.473733265033	-1771.4154603165487	-30195.473733265033	1171.4586236261007	4.087047385414325	1.3497102023322865E-5	0.5701903880527212	1.3355144245566416E-5	7.416220095944234E-11	0.6088457303870464	-1722.225319976345	48560.120899438065	8691.597788690766	15213.771810217942	1286.8949547155655	152.34951571354617	51	2	82	4	32	0.19623649017037764	0.2916334783022631	0.3087751417169151	0.2033548898104434	
400000	-31985.13365393193	-30187.49130755754	-1797.6423463743918	-30187.49130755754	1568.6271729394666	4.087047385414325	9.470272198958608E-6	0.5285627013652594	9.60036650998516E-6	2.8757906824567005E-11	0.5469813048345828	-1745.652296130165	91419.4706595476	5725.928823776194	19627.102550652264	1791.8102729481327	108.98472122969736	47	19	67	7	31	0.19623649017037764	0.2994409353695263	0.30524002620172264	0.19908254825837268	
410000	-31976.414687299388	-30195.035596401314	-1781.3790908980727	-30195.035596401314	1439.4690204847673	4.054089135486396	1.1957107092431115E-5	0.458287142301702	1.24624433072928E-5	3.2808470846755186E-11	0.46940963136799596	-1731.8905870851943	71537.9310049409	19325.717067872272	14277.395697028769	1404.827817196691	181.37236847259095	43	14	77	2	35	0.2011699200442741	0.2977749035429767	0.3043719476320806	0.1966832287806679	
420000	-31831.060497012582	-30188.313968244296	-1642.7465287682874	-30188.313968244296	550.3775013549058	3.9925265514797563	2.716792990339565E-5	0.4531518108492383	2.9116708041068142E-5	1.8343682895622166E-10	0.47842349550345625	-1594.1286827339234	33121.94804745166	7992.253952784764	10632.786008431944	4334.790497198384	65.81075640696976	54	28	43	10	36	0.2011699200442741	0.2997683607973379	0.3058912870881196	0.1931704320702678	
430000	-31814.05081189271	-30183.042636359765	-1631.0081755329445	-30183.042636359765	568.0465236947492	3.965558958193996	2.8832975117013853E-5	0.4338725454342371	2.9873485264835334E-5	1.8094063484043677E-10	0.45640291523867565	-1580.9450629378814	29587.20804738829	31720.55887798786	7082.987143461065	6997.521040748094	69.92314801699335	37	6	86	6	36	0.2011699200442741	0.2964432623934682	0.3058912870881196	0.19649553047413745	
440000	-31803.217760735068	-30188.679053605498	-1614.5387071295704	-30188.679053605498	457.90392872165364	4.099778559634342	3.364150355178174E-5	0.44459187246697446	3.4639594482255535E-5	2.832578232326631E-10	0.4778294390895967	-1565.5997582991404	36292.06299485993	24571.810617993993	7269.885124918162	3821.3795454845044	58.67504557198698	22	17	83	13	36	0.2011699200442741	0.2964432623934682	0.3058912870881196	0.19649553047413745	
450000	-31793.946007533967	-30204.23003248237	-1589.7159750515966	-30204.23003248237	470.32152668057586	4.22637890643049	3.549965291612052E-5	0.4510672039889304	3.631896882485071E-5	2.9256631850691635E-10	0.47305701788912263	-1540.146504573937	40156.85228279176	21330.72223844269	7985.209993566536	5371.576814572852	46.1743875580334	8	50	42	34	37	0.20048543533576854	0.2964432623934682	0.3058912870881196	0.197180015182643	
460000	-31686.94621564758	-30213.484726407976	-1473.4614892396003	-30213.484726407976	216.18215597356323	4.152440601447992	6.884053169979992E-5	0.4389211728979389	6.883288231484743E-5	1.0838397013930836E-9	0.47136697817219403	-1426.5020085135552	12034.365141860448	13239.793502526072	2310.070831645916	4684.417223222782	25.48336069169345	5	50	62	17	37	0.20048543533576854	0.2964432623934682	0.3058912870881196	0.197180015182643	
470000	-31702.769140803397	-30185.292620706357	-1517.4765200970392	-30185.292620706357	295.19144127418895	4.015011728873308	5.4900995665613196E-5	0.41318317776975516	5.450171679040202E-5	5.523237347994592E-10	0.4228449942482563	-1474.7989422847168	8653.262186827382	13678.44531358121	3073.6013474239	374.48086375854024	39.06697295340187	39	18	78	3	33	0.198227324482183	0.2987013732470537	0.3058912870881196	0.197180015182643	
480000	-31641.046176666703	-30173.982449486633	-1467.0637271800686	-30173.982449486633	233.01751379825117	4.015011728873308	6.963556505912207E-5	0.4314248018095142	6.745043752070653E-5	1.1010788596116976E-9	0.4831023245208325	-1426.745534578831	16696.295523424225	6203.741029959838	3296.327454954119	29.398918584481265	18.91863803682119	42	17	76	1	35	0.1940108339217361	0.2987013732470537	0.30216339956570526	0.20512439326550425	
490000	-31649.716969290006	-30202.770233588904	-1446.9467357011004	-30202.770233588904	201.63567260252935	4.128762006642293	8.469268067759371E-5	0.4230219841451545	8.173168001039243E-5	1.3415029390792996E-9	0.4452220252269861	-1406.228709340495	10677.13496716804	4021.039607774824	2158.90553286982	383.05464011545007	16.817195165580745	49	36	48	3	35	0.19687564847665626	0.30119207378787693	0.29680788446996187	0.20512439326550425	
500000	-31639.367539718223	-30204.962102460013	-1434.4054372582107	-30204.962102460013	198.99954467001635	4.089139206278486	8.166242734199713E-5	0.5111169428952936	8.084840121221507E-5	1.8350023541039994E-9	0.5217675077073612	-1395.0621621625182	8390.783225188	3004.85942950261	2608.770702042822	99.01427117628795	12.58895221023512	54	37	42	5	33	0.1908097050366091	0.30748226243741605	0.30806638419823634	0.19364164832773778	
510000	-31637.729032811774	-30181.230884092645	-1456.4981487191283	-30181.230884092645	195.88316231068274	4.240018799728773	7.514245258959335E-5	0.48477889449042255	7.440788152834557E-5	1.6570131029917185E-9	0.531474569417776	-1416.956342735564	11844.842793382852	3481.8534507695194	2239.2174312562734	76.82889313023315	18.08056312009438	46	39	51	4	31	0.19601363040994835	0.2971077508004183	0.30230809526239827	0.20457052352723434	
520000	-31622.12759681386	-30186.418004348052	-1435.7095924658104	-30186.418004348052	169.79916437100204	4.02893207260045	8.785629833865634E-5	0.46087691553685334	8.694657678556835E-5	1.8035062575315702E-9	0.48360907228133543	-1396.4904902136295	9904.07673966849	3776.938179336553	2457.010555178279	71.53096017149957	16.367400579551784	38	30	68	9	26	0.198673585734046	0.29352024676632177	0.3097734763830112	0.19803269111662028	
530000	-31636.950629653737	-30187.571395264193	-1449.3792343895445	-30187.571395264193	197.9358383937001	4.070568927781418	7.499227175419566E-5	0.4149247633803451	7.556229916204463E-5	1.212545519189168E-9	0.4594555821482647	-1411.5524815672868	8928.413216680781	2547.6925327310114	2325.6996300383225	16.91678141822735	15.99723964770344	69	31	36	16	19	0.198673585734046	0.30059663236066736	0.3097734763830112	0.19095630552227472	
540000	-31668.551940876732	-30226.52518718518	-1442.026753691553	-30226.52518718518	218.90532224183622	4.131331820116957	7.455285235471433E-5	0.40107884621873885	7.878368348764214E-5	1.1099772489176663E-9	0.4374620648025413	-1403.9243806457198	8305.530123593808	3213.2830658224243	1791.9935092036274	12.195625258204203	24.50089316707758	56	22	59	30	4	0.198673585734046	0.2909353618023999	0.31943474694127866	0.19095630552227472	
550000	-31653.115250224862	-30202.00403606534	-1451.1112141595231	-30202.00403606534	188.38437643930226	4.029212757658278	7.797257778419414E-5	0.4893985838065625	8.220515402646857E-5	1.5259620547813459E-9	0.4980102741522041	-1410.3948946143132	9617.65693845415	12707.459668130523	2074.7111661136637	16.195402171345766	27.406135481629846	61	1	75	17	17	0.19127838707242292	0.3130058865015311	0.3020354135507552	0.19368031287529008	
560000	-31664.210899278994	-30189.17895021279	-1475.0319490662034	-30189.17895021279	252.59692128769134	4.285590666664356	5.9910038992574646E-5	0.43594480873325314	6.50025678855423E-5	8.58155979638811E-10	0.4611084353568689	-1433.3071188759568	8910.278946319873	6938.805254530863	2843.1590123280744	466.7661546105581	17.19284895366371	46	29	59	2	35	0.19127838707242292	0.3135734359279935	0.3020354135507552	0.19311276344882763	
570000	-31676.306122537797	-30195.300615272	-1481.005507265795	-30195.300615272	226.7616900655827	4.285590666664356	6.552193239693983E-5	0.45793489471378884	6.831639012192802E-5	1.2305406093342321E-9	0.5142762857250435	-1437.1819557383415	14201.32229929749	7483.296238415198	2934.448220525904	1267.1189604432525	24.093535665519756	32	39	62	3	35	0.1881560460693005	0.3019831898477511	0.31674800063412006	0.19311276344882763	
580000	-31669.80501237898	-30223.326379486243	-1446.4786328927362	-30223.326379486243	187.92958616830074	4.174688387713002	7.991913386027745E-5	0.45592457055092217	7.9014381550666E-5	1.7651996919382098E-9	0.5185831024895237	-1403.9698549493048	6660.911174073739	7272.671492593714	1923.1421108028749	1291.4711118129576	18.679668787627016	23	53	56	4	35	0.2065748278100852	0.29964112307894775	0.3006712856621387	0.19311276344882763	
590000	-31638.932527813668	-30210.629371776504	-1428.3031560371621	-30210.629371776504	188.2504926112682	3.9708047939714377	7.877114023434003E-5	0.4627338322309037	7.989123323229671E-5	1.667407022875701E-9	0.5156116029354159	-1390.1310692253787	9041.260842116319	4427.896715947826	2164.5822815456345	24.122235550364003	12.096493866660895	24	60	52	3	32	0.1936352590740145	0.31281837368751425	0.30459795585783944	0.18894841138063104	
600000	-31640.05570162858	-30213.225472447815	-1426.8302291807622	-30213.225472447815	172.4239941267653	3.932856953822821	8.218851020978908E-5	0.3937751039766133	8.4120940068712E-5	1.4464828846318195E-9	0.45324910137979685	-1387.8861760057644	11989.780739912921	7918.962888518298	1948.4093174016898	31.54464443059254	9.41052283484822	14	60	62	3	32	0.20428444444970253	0.29474239433667637	0.30269947743210257	0.19827368378151775	
610000	-31643.18117573705	-30202.425693296187	-1440.7554824408617	-30202.425693296187	203.69356795651564	4.2319279564409955	8.271023325246815E-5	0.3874734167847799	8.372163113018463E-5	1.1559860523564447E-9	0.402443697500039	-1398.2863009248038	10017.352472627588	6575.475008518942	2551.136571369851	1034.3432937321343	14.134430551058125	14	54	65	2	36	0.20428444444970253	0.29474239433667637	0.3002747854021001	0.20069837581152017	
620000	-31660.177766618355	-30188.000754414083	-1472.177012204273	-30188.000754414083	217.28502144468632	4.2319279564409955	7.217337094713822E-5	0.40259413299032887	7.36683472903262E-5	9.826173922162626E-10	0.4255257228828175	-1430.6694108452277	9779.205257886892	7827.390255205669	2002.434779297392	475.20688733820873	21.352132794737273	16	63	57	3	32	0.2029607391423597	0.2930797170203357	0.31055574525017066	0.19340379858713314	
630000	-31718.961213269245	-30199.279579960552	-1519.681633308694	-30199.279579960552	275.2689464376164	4.2319279564409955	5.776377717648698E-5	0.44298506964029405	5.797913961277597E-5	7.407770062100756E-10	0.4697965344298308	-1478.376278726352	8884.479799249644	10255.181737018138	2707.2180415354624	183.16142385313648	13.573713302896875	7	60	71	6	27	0.20116621466006215	0.2930797170203357	0.3123502697324682	0.19340379858713314	
640000	-31686.042168338077	-30205.282549880398	-1480.7596184576787	-30205.282549880398	208.8467527943661	4.076582306060573	6.816534884436673E-5	0.441373094223541	6.811477380113567E-5	9.175958343089633E-10	0.4395270543391649	-1440.0296578606856	8731.939176055823	11499.24286720111	2650.736172768875	80.03106580238709	18.377899953937003	6	66	65	9	25	0.19699367987461378	0.3062336377771566	0.30336888376109566	0.19340379858713314	
650000	-31670.328373181692	-30208.75577896006	-1461.572594221631	-30208.75577896006	196.23761600452016	4.008684064530904	7.825844619399977E-5	0.45118948456946767	7.922683521098264E-5	1.172076978652486E-9	0.42509850293601936	-1422.3149375548808	6316.874476378469	7321.979894954912	2540.7593095373045	64.69647284381834	9.226447617895422	29	42	66	13	21	0.20504045061786474	0.2981868670339057	0.3009703801353561	0.19580230221287268	
660000	-31774.94467252338	-30226.12618265754	-1548.818489865839	-30226.12618265754	314.72613196646546	4.008684064530904	4.815960781343513E-5	0.460043489565623	4.502044714238066E-5	4.508394652693503E-10	0.4490631876176332	-1507.420884758886	17207.38005018537	8887.192645898334	2858.00240819538	105.79685114778651	10.526623077684182	58	19	60	13	21	0.20504045061786474	0.2900265048683444	0.30263192777397036	0.20230111673981965	
670000	-31759.66349943172	-30206.030170700087	-1553.633328731634	-30206.030170700087	357.8974327123014	4.207281340331404	4.686536555770167E-5	0.49354519346047315	4.5288418965451325E-5	5.280888071458256E-10	0.4990459759322503	-1510.6858927935814	18571.62265596514	9795.359722710546	3559.4624289618887	242.11573697160168	21.085212106360007	45	28	63	13	22	0.20504045061786474	0.2939664582887991	0.30263192777397036	0.19836116331936499	
680000	-31778.51079456333	-30192.330776630497	-1586.1800179328338	-30192.330776630497	411.48273584792526	4.207281340331404	3.719397562070503E-5	0.47145403072397946	3.758760046582733E-5	3.0887290205013854E-10	0.47011378942632404	-1542.711613985057	19554.918203775305	9248.010295718117	3817.382588259327	392.75607360523514	22.70967708943413	39	33	63	12	24	0.20504045061786474	0.28702520099226775	0.3084386182255074	0.19949573016435931	
690000	-31717.602938741045	-30187.978438801736	-1529.6244999393084	-30187.978438801736	261.50728963091854	4.030567082775684	5.057363026266282E-5	0.4906087842144176	5.1410307915202095E-5	6.147136772700455E-10	0.4842621529178336	-1488.2065381265954	14038.079508673674	10044.279719290196	3992.125111860379	60.7853605798753	15.500558020095534	41	34	61	16	19	0.19577601008741674	0.28173559708119017	0.3252392732346979	0.19724911959669442	
700000	-31710.056512595973	-30184.433027060888	-1525.6234855350851	-30184.433027060888	262.13249174431365	4.030567082775684	5.191300068487423E-5	0.502262665363897	5.453309399430598E-5	6.957682268937559E-10	0.49445176688629117	-1486.235304038031	10675.55580733717	6984.947589545898	2548.7440045324374	22.271365980715103	14.427593271740863	44	28	67	19	13	0.19577601008741674	0.29820152269118283	0.306291077713327	0.19973138950807268	
710000	-31757.972871083843	-30176.252881974815	-1581.7199891090268	-30176.252881974815	437.90363384819875	4.195427498263001	3.537583785478802E-5	0.5072578653429789	3.743719314619535E-5	3.27879631271305E-10	0.5014210480194008	-1538.714332835481	24852.799804806036	11574.719438123362	3841.3297256306514	34.06447903156001	47.28578187337179	36	30	72	4	29	0.19968446219395103	0.29820152269118283	0.3023826256067927	0.19973138950807268	
720000	-31830.718477538874	-30182.472561844093	-1648.2459156947812	-30182.472561844093	543.6183318172245	4.195427498263001	2.8158674619688302E-5	0.47029900690874693	2.8821973505094768E-5	1.8443816381582515E-10	0.4594085771331503	-1603.9791058068447	29559.997245271912	9863.24925999132	5643.093319448472	189.4394122826913	68.32340800331333	55	19	64	11	22	0.19270571495638106	0.29820152269118283	0.3087344848183745	0.20035827753406082	
730000	-31810.388448775117	-30200.64976615218	-1609.738682622937	-30200.64976615218	402.4732712940111	4.195427498263001	3.5830917608070874E-5	0.45335626378559607	3.626393992007067E-5	3.1975865998628593E-10	0.4814738126380471	-1565.7430627603117	25955.374482143816	10417.991092022688	6058.737706654614	160.55457018986965	61.073144384017304	44	29	65	9	24	0.19458420563675013	0.2957910683249785	0.32381597613103835	0.18580874990723228	
740000	-31786.528721041017	-30191.93583610811	-1594.592884932905	-30191.93583610811	392.9762982399346	4.207164255819235	3.610297974843944E-5	0.4476079143374391	3.50852088884265E-5	2.3846821392201033E-10	0.4302367468686849	-1552.5172907178471	19609.496117095576	9396.578934047284	4664.195841010967	38.47944991823524	32.99113576579179	49	46	42	18	16	0.19458420563675013	0.31892201539542214	0.3006850290605947	0.18580874990723228	
750000	-31745.030010299648	-30180.11361411294	-1564.9163961867073	-30180.11361411294	319.771573760925	4.099880278989696	4.524752624308582E-5	0.45549859810147697	4.4032096694591524E-5	4.2376171494704124E-10	0.4554966774286827	-1523.2910114953054	12397.986170179127	11262.617116076552	4643.679395910971	46.97184086116267	28.420423562615277	32	55	50	22	12	0.20305568789497236	0.29574595607382825	0.3153896061239664	0.18580874990723228	
760000	-31832.827907079412	-30197.107295782007	-1635.7206112974065	-30197.107295782007	650.3176943604591	4.179561882960038	2.9339774195058862E-5	0.47198205461595727	2.7529233148031565E-5	1.658057462268161E-10	0.45653589148802487	-1592.100039674356	30204.842792917385	14571.966562296757	5514.934403907193	51.31029307846673	34.792585979363785	26	62	47	26	10	0.19617374868791626	0.29574595607382825	0.3153896061239664	0.19269068911428838	
770000	-31836.80905942502	-30172.594455245446	-1664.2146041795766	-30172.594455245446	603.1166419256532	4.179561882960038	2.430169588438797E-5	0.48184635989399033	2.345885869836715E-5	1.1814246321558426E-10	0.47361638771228065	-1619.69039268618	32442.187330256653	17091.84826833361	7301.3072450868585	59.77707321654011	42.95722722009719	32	67	36	17	19	0.18912961382934934	0.29574595607382825	0.31467439389192825	0.20045003620489346	
780000	-31708.152369802658	-30182.21674345973	-1525.935626342929	-30182.21674345973	289.9654827656441	4.179561882960038	5.532262635071831E-5	0.4833592740676786	4.906127409626949E-5	5.598206408447302E-10	0.46486121247856704	-1485.4184758157337	15161.320286803637	6937.168534953869	3692.2813248186885	28.366944438848513	14.785388426576587	41	51	43	28	8	0.1961514626859157	0.298007471836082	0.31467439389192825	0.1911666715860733	
790000	-31754.98530964135	-30191.31394883352	-1563.6713608078303	-30191.31394883352	349.6094093673884	4.179561882960038	4.381092773274766E-5	0.40630347971356984	4.0555669735339155E-5	2.6076319113875683E-10	0.38446799982809954	-1521.3613006226808	18667.856655055544	11889.125561856543	4360.547666709839	47.43236236505416	44.754317564309886	41	52	41	23	14	0.1961514626859157	0.30147235107576387	0.31153509943856533	0.1908410867997544	
800000	-31696.59244181194	-30178.299675285878	-1518.2927665260604	-30178.299675285878	287.62149770869934	3.7991435131709794	5.3509814304333346E-5	0.44714616440502675	4.9667381183005825E-5	5.104157870353833E-10	0.4379463051012411	-1476.459688720411	18840.774994552292	7918.36286386802	3315.1124772709045	16.984664227593175	38.96047873674577	34	64	36	12	25	0.19406215440271615	0.30447548491088644	0.3106212738866423	0.1908410867997544	
810000	-31711.992019514146	-30203.211825691116	-1508.7801938230311	-30203.211825691116	251.48069359023862	4.301205518548801	5.657908424282106E-5	0.47364511922912633	5.293801399842118E-5	6.291022565937869E-10	0.4587815294991279	-1463.2236317390198	13274.078369876885	9383.446439697045	3308.940873473646	2988.6498473971164	28.055266103765348	23	54	53	3	38	0.19503913061066433	0.30447548491088644	0.31188097693052674	0.1886044075479218	
820000	-31724.408097224015	-30191.464169147537	-1532.9439280764775	-30191.464169147537	295.01251502546756	4.301205518548801	5.859180990465057E-5	0.5746378324777939	5.2100543665570034E-5	1.1621688187436976E-9	0.6073774588086844	-1486.6773393819512	15473.127788453097	9247.979405605167	3064.240991292607	3297.3626336421366	33.32062644722675	41	42	45	6	37	0.19667221515289074	0.30284240036866	0.3050111844209152	0.19547420005753338	
830000	-31719.342710740755	-30201.73027355092	-1517.6124371898384	-30201.73027355092	253.3382296116087	3.936895576936934	5.804203497309231E-5	0.45428437471025346	5.587170729287902E-5	6.91594357430168E-10	0.46559912931881237	-1471.4563233642514	13709.063255103963	6156.547119270187	3433.5912971387934	5185.5786043100325	28.18271908327984	29	49	47	9	37	0.19703432625098216	0.3014164223733416	0.30607505131814217	0.19547420005753338	
840000	-31745.13151463272	-30189.411348738806	-1555.7201658939146	-30189.411348738806	367.4301188768461	4.252587054257384	4.5086633360666805E-5	0.48277948333827597	4.298333062647522E-5	4.6331303061579934E-10	0.48814092834976947	-1509.7836382047983	17825.990199722997	10277.438948449357	4212.792981181505	2496.1461739749543	32.3601717547152	27	63	43	1	37	0.19662579176075154	0.30464025496154346	0.2941659056534503	0.20456804762425398	
850000	-31752.41242509111	-30188.660558867326	-1563.7518662237835	-30188.660558867326	368.6440910870511	4.252587054257384	4.35111397069894E-5	0.49951904146233084	4.213995684561925E-5	4.677843386846107E-10	0.5153483056028614	-1516.1429296329272	17995.60964299104	10006.85207995433	4101.461631714657	5821.261549869998	42.58477199864692	30	63	5	36	37	0.20204866037771835	0.29603884330431396	0.29980361124902594	0.20210888506894104	
860000	-31692.739035291175	-30192.91170668088	-1499.8273286102942	-30192.91170668088	275.81730430494343	3.679908983578267	5.925704793131689E-5	0.5070005418381438	5.704676668236297E-5	8.069601660920296E-10	0.49377398036800446	-1454.2438226203462	13198.711647914977	4642.259124022427	1223.013936131342	3629.546926074796	27.998306857613027	47	54	18	13	39	0.20204866037771835	0.29603884330431396	0.3052833672551987	0.19662912906276828	
870000	-31717.24854643111	-30177.724033538925	-1539.5245128921842	-30177.724033538925	391.8667675556505	4.081597173799241	4.780708653447344E-5	0.4961192477858609	4.801505306659621E-5	5.678774424291124E-10	0.492287402679112	-1492.5105626318775	23828.78707388153	6447.0475415492865	2041.884790236679	4350.511481859853	46.90316968163574	34	68	21	9	39	0.20204866037771835	0.29603884330431396	0.30722748596615723	0.19468501035180977	
880000	-31741.69535625232	-30169.727918456505	-1571.9674377958145	-30169.727918456505	428.34943161366755	3.9632537523214357	3.719044231680636E-5	0.496289445886694	3.600684145245851E-5	3.089692219656083E-10	0.4857977778449607	-1524.0026418407344	16225.8192917463	9380.563762756712	5010.864223780445	7660.5730568514655	35.80313763748879	47	50	17	17	40	0.199706611528219	0.29603884330431396	0.30064954962577733	0.203604995541689	
890000	-32013.669800939955	-30193.98910370354	-1819.6806972364152	-30193.98910370354	1392.375983965203	4.016050729426182	1.0269433449241947E-5	0.46130963271311287	9.801509598078655E-6	1.8345049602207127E-11	0.43696757379183765	-1764.027380585785	87205.1782230894	24315.118650025248	10977.53312504564	34157.897519753926	212.02064208845243	46	55	14	16	40	0.199706611528219	0.29353174999845144	0.31351242909436133	0.1932492093789675	
900000	-31892.487940580748	-30168.7562921062	-1723.7316484745475	-30168.7562921062	1029.0205767198393	4.016050729426182	1.56676744995621E-5	0.5598957228649646	1.5459667098812096E-5	7.272012753671267E-11	0.5574873522416233	-1671.6389898675645	56810.75130400125	22271.39907927209	13504.446870548594	10937.355723787201	91.49623688896322	38	60	4	29	40	0.199706611528219	0.2981639218979863	0.3088802571948265	0.1932492093789675	
910000	-31897.69564291666	-30197.887601457332	-1699.8080414593273	-30197.887601457332	762.8190772538097	4.016050729426182	1.9928324773330513E-5	0.463778361371347	1.931246175321847E-5	8.668571708526679E-11	0.4716581997853163	-1649.0655620447922	39647.2798770617	20205.16187500169	12053.840273491314	9358.743241857832	80.00925235214412	26	59	7	39	40	0.1949833323472574	0.3028872010789479	0.3088802571948265	0.1932492093789675	
920000	-31891.148573948285	-30190.758727891625	-1700.3898460566597	-30190.758727891625	774.1858881710784	4.065970604802187	2.0720544497936148E-5	0.49455464464823845	2.0672909840862324E-5	1.2281609426134157E-10	0.519482304269914	-1648.5362673488087	73986.75033237234	18537.918283612387	4803.201673808764	9882.128725177805	134.51382150232695	16	83	3	30	39	0.20043101238062636	0.3028872010789479	0.3088802571948265	0.18780152934559854	
930000	-31780.363727498167	-30190.504818039375	-1589.8589094587921	-30190.504818039375	391.50120612647794	4.202776133470789	4.092558782742066E-5	0.5703021413221327	3.927300075731817E-5	5.208516831747869E-10	0.5515267090289419	-1542.9533324996141	24949.692573080225	10003.261690371442	5175.635994489253	2489.3589306646827	55.806756357081746	20	82	23	9	37	0.20043101238062636	0.3028872010789479	0.3088802571948265	0.18780152934559854	
940000	-31879.39303931572	-30218.71010800534	-1660.6829313103822	-30218.71010800534	535.0654811389965	4.4016068761519485	2.9181783857369296E-5	0.49574687827423713	2.8161466612378985E-5	2.554900815922976E-10	0.5347535039126926	-1613.741210206732	41621.835896759076	14546.88408175151	5353.422790270931	1156.3731409931024	68.51194080773965	12	99	25	1	34	0.20043101238062636	0.29193261302720774	0.3088802571948265	0.1987561173973387	
950000	-31884.86040409512	-30176.92755348181	-1707.9328506133086	-30176.92755348181	847.5412707467494	3.7591907650030647	2.0361449030285858E-5	0.4697117653743677	1.939132795508187E-5	8.928573177973382E-11	0.4686360148150097	-1661.6320243066334	45389.30536814115	18880.07657219967	3658.1573073205977	792.4061430803076	112.30760437640681	33	97	2	5	34	0.20043101238062636	0.29193261302720774	0.3088802571948265	0.1987561173973387	
960000	-31995.623425948255	-30182.239829490038	-1813.383596458218	-30182.239829490038	1569.9136279669515	4.110559929971594	1.0825729468092724E-5	0.4963474474937392	1.0201443082465145E-5	2.88837106509205E-11	0.5139181563745109	-1761.8807820944846	117340.20309689778	28886.422392546305	11409.426659240922	3551.1308885376625	176.72486953051566	23	105	2	4	37	0.20043101238062636	0.2969217427543585	0.30353272837177053	0.1991145164932439	
970000	-32147.539725672123	-30197.913182622553	-1949.6265430495691	-30197.913182622553	3153.408136645157	4.110559929971594	5.114989824716087E-6	0.521865196651469	4.700379233057651E-6	6.347142371370993E-12	0.5209000577114196	-1891.1516270149116	335057.4689210152	65719.10712545614	44931.09378301923	28189.951002669888	402.4988754885197	26	86	2	19	38	0.20043101238062636	0.2969217427543585	0.30353272837177053	0.1991145164932439	
980000	-32175.693447016834	-30186.079115581328	-1989.6143314355083	-30186.079115581328	4938.504141679603	4.385314531056361	4.094983939857129E-6	0.5297469684466649	3.7276806129660062E-6	4.6529701288532805E-12	0.5387996920562307	-1931.4480276153163	223922.59048032828	71229.2580487299	84910.91381728504	16436.68277207847	442.21544253480164	30	91	7	3	40	0.1991424812187367	0.29821027391624816	0.30353272837177053	0.1991145164932439	
990000	-32179.726023414583	-30192.002947788253	-1987.7230756263314	-30192.002947788253	4246.158148181664	4.385314531056361	3.852584977095634E-6	0.4482055595450835	3.649035642560446E-6	3.1335486278625653E-12	0.4652619328591296	-1928.6487769491025	302754.8883593266	99643.92886806102	100293.51935557721	21262.388719466308	395.65454200361216	20	100	7	5	39	0.1991424812187367	0.2971510186874801	0.3045919836005386	0.1991145164932439	
1000000	-32216.916056697104	-30189.51984593517	-2027.3962107619343	-30189.51984593517	5401.7859570928995	4.385314531056361	3.1632934906044264E-6	0.515125462289278	2.9487650677642105E-6	2.5033923828680285E-12	0.5089800693527082	-1970.6121666884217	274429.69335204485	96187.26679197146	25646.058377996324	12587.909015625659	609.5181033173232	29	97	1	8	36	0.1991424812187367	0.2971510186874801	0.3045919836005386	0.1991145164932439	
1010000	-32199.909596233967	-30190.741983132277	-2009.1676131016918	-30190.741983132277	4852.830645022089	4.191945756600414	3.70380049547511E-6	0.4684993931445531	3.3896329280976753E-6	2.8398601875448706E-12	0.46609081831074284	-1955.7952320063364	277460.1795858611	85437.87374879853	6891.575123307819	2508.7452121686883	601.3481036538509	43	86	4	6	32	0.19729611170736708	0.2971510186874801	0.3045919836005386	0.20096088600461354	
1020000	-32124.791555424057	-30206.769251340127	-1918.0223040839294	-30206.769251340127	2461.2591038501214	4.191945756600414	6.283873020379514E-6	0.4427529022600636	5.699559291658142E-6	7.3866431316884E-12	0.449423767571556	-1867.215906470555	120213.68311934586	45185.045579350444	4210.995143390536	2726.40288525476	333.9822430207877	46	82	3	5	35	0.18730071146821836	0.31284621051837563	0.29889219200879175	0.20096088600461354	
1030000	-32209.029273310072	-30190.025466270807	-2019.0038070392673	-30190.025466270807	4843.454352527037	4.133044671295853	3.3040170869620795E-6	0.4474832626183008	3.082250764672296E-6	2.3583999159038612E-12	0.4719396183955896	-1966.4862165053205	191607.32462358449	99545.97369001458	10011.087040999893	1452.161721435999	330.3842403415695	48	80	1	16	26	0.19006280802389655	0.31639416417717386	0.29613009545311353	0.1974129323458153	
1040000	-32091.949749035008	-30211.757890045363	-1880.1918589896457	-30211.757890045363	2127.506933748775	4.008237309999349	7.289511156367523E-6	0.49715627464036366	6.868471141847466E-6	1.2875092902858676E-11	0.5022033034045938	-1831.7610901001826	84671.65037439353	39322.79156971552	3232.998400329258	764.6087148509532	242.1062635760361	51	78	3	6	33	0.1987768363824607	0.3056142075315234	0.306910052098764	0.18869890398725117	
1050000	-31964.69836204084	-30192.72604658752	-1771.9723154533206	-30192.72604658752	1348.1560498844822	3.9713211953134064	1.1987749092655594E-5	0.4925650951026745	1.1410570237848137E-5	3.404342063761371E-11	0.49020551954794106	-1728.053361100361	72821.43764072949	23045.2313281297	191.05740454846622	161.70242068517825	107.16898883858418	38	90	11	22	10	0.1987768363824607	0.3056142075315234	0.30270948266021636	0.19289947342579877	
1060000	-32003.986443724963	-30215.555263540045	-1788.4311801849183	-30215.555263540045	1280.400049430787	4.2877587330864895	1.170941133206129E-5	0.4508630701084857	1.1611857896320789E-5	3.1032221737579657E-11	0.4707906779194595	-1743.374990552622	56686.641797761644	21877.843186247945	1610.0797251184663	272.14799705117065	80.60604655474911	42	86	2	29	12	0.1916528689978924	0.29750180546622074	0.3119581558599786	0.19888716967590744	
1070000	-31870.668004048097	-30194.22675714566	-1676.441246902437	-30194.22675714566	651.0907238221737	4.051302743755015	2.1891141238864897E-5	0.4519025584714479	2.113988856985868E-5	1.0681728508068365E-10	0.4596140535860603	-1635.1998890952725	33419.24167183426	16105.083791567182	140.9668301800032	111.16420951881078	65.93542305094785	46	82	14	15	14	0.1916528689978924	0.29750180546622074	0.3118148043113382	0.19903052122454784	
1080000	-31873.417038616768	-30178.4010615621	-1695.0159770546659	-30178.4010615621	767.003276802071	4.20514299896559	2.0085560360618328E-5	0.46800221150604226	1.9174721674044247E-5	9.652145786692695E-11	0.4914951907300731	-1653.8352341708799	39470.945499166955	13449.063241220085	226.6433206359351	55.49454171781068	64.98705167016578	45	83	17	16	10	0.1901937837868182	0.30276452328890635	0.30655208648865256	0.20048960643562205	
1090000	-31870.26524252316	-30196.311708996374	-1673.9535335267863	-30196.311708996374	721.1585384270999	4.030978335392124	2.1805873102136676E-5	0.4841126984552458	2.113645594657411E-5	1.1225740539883652E-10	0.4941112788209979	-1632.1038455247535	52033.60693568607	12593.372374588811	348.81843783297154	84.6816404278012	49.5404195991643	43	85	16	10	17	0.19500264850793325	0.30406917773768516	0.3037598668843722	0.1971683068700086	
1100000	-31765.30146977336	-30193.59387581218	-1571.7075939611784	-30193.59387581218	395.86608924984876	3.9966769776519575	3.937074012126812E-5	0.47989810227125335	3.840621421633262E-5	3.2807074879873256E-10	0.4612008055158812	-1530.7454443603667	21262.063454563602	6040.255226445453	822.1106273174498	248.20841361698655	26.201899424947918	40	87	8	11	25	0.19500264850793325	0.30406917773768516	0.3037598668843722	0.1971683068700086	
1110000	-31823.829740834062	-30188.265131519795	-1635.5646093142666	-30188.265131519795	512.9047777609203	4.026507907403837	2.939077478335043E-5	0.4997573847488619	2.842385518262918E-5	2.1400967651909865E-10	0.5101083655459467	-1592.178485906062	34004.34607666429	8329.753792605912	1933.1385141929122	311.17181329740737	59.76518703596926	38	90	8	4	31	0.1988029210659711	0.31009108075317016	0.2977379638688872	0.19336803431197075	
1120000	-31748.134254715165	-30182.51535245279	-1565.6189022623776	-30182.51535245279	332.99334845620217	3.8946662187485774	4.50399666679667E-5	0.45267858657110915	4.333094149931521E-5	3.6449196642749124E-10	0.4378753200698372	-1525.3986479032053	16565.153644693302	5478.101131513931	1917.964227743749	29.57497440850497	41.31173990010656	39	93	8	9	22	0.1925733997525503	0.293818070256068	0.31143798408266854	0.20217054590871236	
1130000	-31658.5098160668	-30160.714681558075	-1497.7951345087258	-30160.714681558075	242.43019562700403	4.124968754162161	6.634951299082779E-5	0.5507701173386608	6.502862544888871E-5	1.2085311556203386E-9	0.522652802323128	-1459.8775714165406	18378.268724123776	3516.4320582635605	368.8336667993696	17.419626608923053	25.11279903260047	40	92	11	21	7	0.19685292227441864	0.30073503858146766	0.30715846156080023	0.1952535775833127	
1140000	-31745.408944481398	-30213.79610760193	-1531.6128368794673	-30213.79610760193	257.1469410650535	4.091966539898394	5.7245277396289686E-5	0.48881850482133765	5.516574534022992E-5	7.20353776473618E-10	0.4811456955275133	-1488.7118271591632	18573.28065464743	4416.282693583174	2928.5359299549923	600.1214321132145	17.777686458782096	40	79	14	9	29	0.19685292227441864	0.29491276365341346	0.30715846156080023	0.20107585251136686	
1150000	-31682.190726705907	-30209.53028672369	-1472.6604399822154	-30209.53028672369	231.68086313593648	4.080749869495663	6.826554608931375E-5	0.44817464928995654	6.593560988380367E-5	8.949333291910276E-10	0.4321898275606668	-1436.3610609914808	12171.807537529594	2963.413526012451	398.4621955787949	29.30844917278127	14.368396093215104	40	91	8	8	24	0.19580919373975764	0.2944665253033186	0.30864842844555607	0.20107585251136686	
1160000	-31702.906436106052	-30189.404812629968	-1513.5016234760858	-30189.404812629968	256.5989500583534	4.271977517285401	5.7603033108335454E-5	0.4604803308148583	5.435766097978692E-5	6.612668444873498E-10	0.46277993487788466	-1472.5278850914751	12408.809458122909	5210.489134963972	1307.8012109502286	427.95042467186505	18.13284235148286	46	83	3	9	30	0.19580919373975764	0.3034050092539534	0.2997099444949213	0.20107585251136686	
1170000	-31712.51098506457	-30206.416564620966	-1506.0944204436066	-30206.416564620966	255.65776346734236	4.271977517285401	6.220402262803577E-5	0.4823234480698643	5.753945855025637E-5	8.38237970047084E-10	0.4831214762044263	-1466.2233537022325	14546.717229654929	4560.289583043104	475.43928665936136	279.3370540950424	30.12093432524619	42	89	6	3	31	0.19580919373975764	0.3077711442376489	0.2953438095112258	0.20107585251136686	
1180000	-31651.149768785956	-30171.208498614607	-1479.9412701713488	-30171.208498614607	218.40333182666703	3.9738160973109533	7.301820177889433E-5	0.4545145264345296	7.06660545918558E-5	1.1084740489560268E-9	0.4668802838726194	-1440.6790988075134	10055.56756168554	3833.8383719456947	1117.3535160790468	226.8191615316025	19.52045675354695	38	92	9	1	31	0.18566664406270042	0.3077711442376489	0.305486359188283	0.20107585251136686	
1190000	-31664.742757016502	-30190.622473284635	-1474.1202837318685	-30190.622473284635	194.24262174646054	3.9738160973109533	7.310848761988148E-5	0.44500059903866096	7.333051934241737E-5	1.0040677185718603E-9	0.4280681559278594	-1434.9894209880717	8313.593546534401	2680.5338340242415	1336.6981179673542	313.271984038313	14.352275628364318	49	84	1	7	30	0.18566664406270042	0.29841290572477364	0.31484459770115825	0.20107585251136686	
1200000	-31700.81273539119	-30190.666906339793	-1510.1458290513997	-30190.666906339793	270.0404610126192	4.028153852622787	5.9810762381599154E-5	0.4930899255405166	5.659909823690914E-5	9.034678295215401E-10	0.5156894432500241	-1468.264364753666	10911.325767100254	4145.771577675654	3595.766847488858	423.4148355065179	11.009853900228723	45	64	26	6	30	0.18615691724657535	0.2987983776030835	0.31551775692381345	0.1995269482265269	
1210000	-31710.98069675166	-30190.974676018373	-1520.0060207332867	-30190.974676018373	302.4844850031962	4.209208251965773	5.706907735011865E-5	0.45011849772341567	5.570312019452856E-5	5.612991653028073E-10	0.43572718830026314	-1478.5168027676966	15945.260604042965	5560.731848142412	3084.86579060332	165.6066660943029	29.823351951261447	38	61	35	8	29	0.18615691724657535	0.2987983776030835	0.31551775692381345	0.1995269482265269	
1220000	-31751.486760691423	-30202.95376478338	-1548.5329959080445	-30202.95376478338	316.20927193751123	4.058171013352659	4.950979490419904E-5	0.4637291400437352	4.838148593948789E-5	5.602231202149148E-10	0.4866727070395858	-1506.0812803167323	24453.382357981627	6104.747062817385	2855.6535230817344	216.51952721733835	35.53025280011535	35	61	41	4	30	0.1930653488593534	0.2987983776030835	0.3086093253110354	0.1995269482265269	
1230000	-31692.06788060379	-30183.899794137447	-1508.1680864663413	-30183.899794137447	258.71074228062963	4.207390273592099	6.199199232730946E-5	0.42752754204677673	5.9444030618649437E-5	6.522376919292981E-10	0.42898418575177644	-1465.6422951994587	11758.025279860407	5009.200866124883	4064.3704675219265	594.7856648185513	19.554149257261997	40	39	53	6	33	0.1930653488593534	0.2987983776030835	0.3167536114398567	0.1913826620977056	
1240000	-31734.55871819343	-30216.021731719495	-1518.5369864739364	-30216.021731719495	284.82641582819446	4.304433562770841	5.4324050189878014E-5	0.35412930511913737	5.409530202140528E-5	4.2867186728593566E-10	0.38107437574426717	-1476.4441944911528	14130.172416298696	5718.000269636931	2907.001157440954	553.2339066236954	20.735258976348376	31	79	24	3	34	0.18916503407217267	0.30378970795360366	0.30850471977145905	0.19854053820276385	
1250000	-31718.110293809987	-30194.448500051833	-1523.6617937581527	-30194.448500051833	319.78263158143875	3.701571472147917	5.4955472056346295E-5	0.43132013003976827	5.365457446770712E-5	5.961116355579127E-10	0.44144073192545913	-1481.7825661960921	18266.72028041911	7296.03493127513	3385.96885175625	176.67997819352027	24.445812194367836	23	73	39	8	28	0.1979034699920586	0.30378970795360366	0.3024682824525188	0.1958385396018182	
1260000	-31786.937963956134	-30197.540067897662	-1589.397896058473	-30197.540067897662	379.8796860085215	4.028188447351946	3.6617668160969083E-5	0.4001789563242163	3.6745420269122104E-5	2.339736479996502E-10	0.4191797972413924	-1545.6149402311905	21369.19273120818	8882.350783873148	3564.0535249188356	676.3154582392021	40.26341109968447	37	62	35	7	30	0.1979034699920586	0.30607153148994154	0.3001864589161809	0.1958385396018182	
1270000	-31763.787500195547	-30179.838981639543	-1583.948518556005	-30179.838981639543	410.92621943715767	4.028188447351946	3.61960893042114E-5	0.4366084788667178	3.555199709585324E-5	2.531443453397139E-10	0.43657597896322803	-1539.8704533359783	19890.681326728056	13751.292696509376	5054.593563383855	361.4123012435669	28.54010139042721	26	69	40	6	30	0.1979034699920586	0.3025899702564298	0.30366802014969263	0.1958385396018182	
1280000	-31742.10365199026	-30191.581430029095	-1550.5222219611646	-30191.581430029095	306.69138651781816	3.863444560742745	4.8311761865536105E-5	0.43611357374499876	4.5909486204848033E-5	4.2628577549799786E-10	0.4424672228327659	-1507.967334253729	17720.89999797628	6377.6754694332985	3596.219225724504	353.25802286095666	28.371008167848434	25	71	41	4	30	0.19793494887300664	0.30748074843583856	0.30168353116483143	0.1929007715263226	
1290000	-31789.33859273441	-30205.862592760506	-1583.4759999739033	-30205.862592760506	389.7165270101895	3.8888649921920253	3.716826433788017E-5	0.4530665222625069	3.715285328853844E-5	2.8860064183125294E-10	0.44779043507625615	-1540.7092981618239	26428.111888796164	10410.065853434942	3234.216185688294	76.36910580989297	66.00710613772323	20	76	39	7	29	0.19988683371727614	0.30822141271186876	0.30168353116483143	0.19020822240602286	
1300000	-31768.089327208978	-30198.90478743214	-1569.184539776837	-30198.90478743214	337.8259178992837	4.169668494468598	4.8482742065547635E-5	0.4644169651455388	4.8248677211827356E-5	5.395313995556644E-10	0.47513079013277637	-1527.4492799584498	16960.398976692453	8395.526097335174	2358.5822086571743	168.13961141951617	36.00750471188454	25	76	35	4	31	0.19675397755648527	0.30334681295961763	0.30969098707787346	0.19020822240602286	
1310000	-31776.787127979733	-30195.883297446864	-1580.9038305328697	-30195.883297446864	338.22742127704134	4.153861355955908	4.317466550712197E-5	0.5220358514111243	4.257443228202086E-5	5.518815322133546E-10	0.5548944449949252	-1537.2260636599858	29703.994958614854	10768.818785648664	2787.08013964716	210.77566977515747	72.5781803935805	15	63	59	7	27	0.19675397755648527	0.29664682045220997	0.30969098707787346	0.19690821491343055	
1320000	-31797.8544526048	-30220.737312437566	-1577.117140167233	-30220.737312437566	349.17673438165247	4.060777821254294	3.8891247045798604E-5	0.46760361041264226	3.8705867042932795E-5	3.500204932081795E-10	0.47807738150554413	-1533.83136821839	21182.899916296497	8593.375436033273	4205.5942279208075	284.23187556991996	28.410831911889183	22	62	52	5	30	0.19983296400228678	0.29664682045220997	0.29932408212153533	0.2041961334239672	
1330000	-31782.038699272147	-30185.65180423573	-1596.3868950364144	-30185.65180423573	381.3121654319029	4.060777821254294	3.662951475947132E-5	0.4591726444912154	3.447312714689727E-5	2.96498114809225E-10	0.47677238044853604	-1550.7590726233939	33582.48483711532	12381.795327740414	5524.464195465131	703.3628783046787	19.143576741837737	23	63	49	5	31	0.19428468755674638	0.3051189335296182	0.3018092706956656	0.19878710821796908	
1340000	-31806.00682480234	-30176.11196445358	-1629.8948603487636	-30176.11196445358	482.18645276945426	4.060777821254294	2.9458344259690174E-5	0.4905405928511917	2.910209703360449E-5	1.8032920502361778E-10	0.4712627017170344	-1583.3079605182327	48021.25763864472	19774.39099318539	5686.6680432305	535.520949322531	44.26048985167537	25	56	54	6	30	0.19204115045654582	0.2927668170633181	0.31172997228021593	0.20346206019991944	
1350000	-31698.51604990817	-30197.034234231884	-1501.481815676286	-30197.034234231884	252.4071608888863	4.097534325268126	5.910373573867757E-5	0.41429091019656417	5.968020731890557E-5	6.19708172089567E-10	0.42143192198982954	-1460.2136855098638	13735.82731215335	5734.591211479783	3754.689348137244	141.62764735712804	28.30358897559427	31	61	40	9	30	0.19233383783138316	0.3063841936605937	0.2977913632954812	0.20349060521254117	
1360000	-31729.729602288564	-30179.98745772323	-1549.7421445653335	-30179.98745772323	317.11908298015976	3.993053329590271	4.860344604084759E-5	0.424694080664667	4.8034881209258735E-5	4.290652612527678E-10	0.4299213878687466	-1507.541988185635	24667.503710272336	9614.215101158828	3502.8046211553296	47.59398044910243	44.745211718105935	33	58	42	14	24	0.20910307700926506	0.29025355897875704	0.3079086777670645	0.1927346862449127	
1370000	-31752.768360376704	-30200.71628526486	-1552.0520751118422	-30200.71628526486	303.6510793494002	4.341971071979032	5.056951298534917E-5	0.47475026309856294	4.891935501222938E-5	5.058142079713747E-10	0.4631968991400436	-1508.4088801159758	23071.636951113807	7015.240905868378	4318.2606174964985	349.59601586702877	37.35124366154024	23	74	35	16	23	0.20151549122794923	0.29031771003811524	0.316505852441035	0.1916609462928998	
1380000	-31874.827349866733	-30183.989259229107	-1690.8380906376267	-30183.989259229107	670.3716328509614	4.341971071979032	2.2665127516027492E-5	0.47084620668170946	2.177663074209688E-5	1.0837927717394912E-10	0.47277078467110234	-1644.4913414178538	51612.12593369437	20264.141176743877	5853.1649204540545	337.0528469929753	49.64072020490687	21	71	41	15	23	0.18518683827740853	0.3130792250072431	0.30734396526602464	0.194389971449323	
1390000	-31774.321557089323	-30196.173512637804	-1578.1480444515191	-30196.173512637804	342.42144248434323	3.9926335876743395	4.07569239568207E-5	0.4128040266764615	4.113557438474996E-5	3.1414137046592976E-10	0.429509851259307	-1535.3137188217047	24611.8118077082	12198.974551798876	2671.526736166464	215.70658720380274	25.247604981244162	19	72	40	20	20	0.18518683827740853	0.3130792250072431	0.30734396526602464	0.194389971449323	
1400000	-31757.359444512327	-30202.86592917252	-1554.493515339807	-30202.86592917252	364.5086545235435	3.927539790453601	4.681713467516523E-5	0.47451477367957784	4.80612848000554E-5	5.453524344240648E-10	0.48029956052916556	-1511.808677381849	24412.230197793797	8529.7942708496	2707.6776241091575	196.7392307407073	53.27357645548531	25	67	39	17	23	0.18518683827740853	0.3130792250072431	0.30734396526602464	0.194389971449323	
1410000	-31744.09246794407	-30206.79713659956	-1537.2953313445062	-30206.79713659956	244.81829975597498	4.203989856182519	5.6537051460089436E-5	0.47530154366515914	5.7037207652973494E-5	8.181733060188618E-10	0.5009073078448081	-1495.2326824100965	9472.761958163295	8879.898742523004	3098.0842453068967	328.865196543709	36.8135859202442	14	73	50	6	28	0.1817611732717301	0.31316753073124526	0.30734396526602464	0.19772733073099927	
1420000	-31771.491130842733	-30185.064477912358	-1586.426652930376	-30185.064477912358	349.72791072274606	4.203989856182519	4.059582297214672E-5	0.49285991705856425	4.0271872849588866E-5	4.814223376605528E-10	0.5548639775204622	-1544.2535898960427	16216.366940937522	7361.315310494466	4052.7123642190277	124.33852115773404	41.44855475279603	44	49	43	15	20	0.20379049355515153	0.31316753073124526	0.2843232245932525	0.19871875112035	
1430000	-31885.649139043315	-30188.955176923857	-1696.6939621194585	-30188.955176923857	712.3792808459218	3.9157467131511225	2.1149547873109412E-5	0.48699367675232186	2.138303901231815E-5	1.2045166302303754E-10	0.5181816254475787	-1650.9245684643374	44275.52512100372	16407.097064374713	5647.52250635857	291.9926729257576	91.28427789991966	35	70	30	4	32	0.20519115219375086	0.29953049777620033	0.2905965131770902	0.20468183685295788	
1440000	-31798.56673962202	-30176.225110861735	-1622.3416287602836	-30176.225110861735	448.6263678762718	4.186210153172516	3.1314503806815045E-5	0.45047864294570344	3.237122565625231E-5	2.5390932044185065E-10	0.4999078858465354	-1578.8863526586456	28973.594695461277	10923.773106950095	4344.2403046138525	53.642486622307494	66.36806073660713	36	62	40	26	7	0.20273630164631398	0.29953049777620033	0.3013009661066445	0.19643223447084046	
1450000	-31730.933271012593	-30209.518018022238	-1521.4152529903558	-30209.518018022238	250.78231490650253	4.186210153172516	5.86001042435079E-5	0.4084560108390554	5.949427136021026E-5	7.646892533785115E-10	0.4704291864913799	-1481.2982600084613	12582.164203956674	5941.488568536479	2304.8326671312248	90.39188025485653	29.919043967996053	29	87	19	21	15	0.1935577959631062	0.29564180683266345	0.31047947178985225	0.20032092541437732	
1460000	-31652.22981240859	-30183.581334493534	-1468.6484779150544	-30183.581334493534	185.37610088296677	4.200069561936547	8.0973440594031E-5	0.4522118132985108	8.142093074062435E-5	1.7070985052264098E-9	0.5206778242984004	-1429.2321380851943	21391.1892743583	3424.5156912571974	1477.415249731368	34.64488766422774	22.255970973932293	32	78	26	26	9	0.20155701244688204	0.29564180683266345	0.3024802553060764	0.20032092541437732	
1470000	-31652.98322141393	-30189.933493906086	-1463.0497275078458	-30189.933493906086	197.49740617326583	4.200069561936547	7.672953174622476E-5	0.4488382315672264	7.974107192235255E-5	1.3709866501597025E-9	0.4715111088995984	-1424.5116539346418	13162.223548306027	3815.230086961518	1572.8405239002957	29.034608734013734	18.817137435023167	22	86	28	32	3	0.20074562173764365	0.292118707991515	0.30681474485646326	0.20032092541437732	
1480000	-31689.988372232787	-30216.51106564115	-1473.477306591636	-30216.51106564115	196.31797178176754	4.014561752541321	7.057720529408693E-5	0.4622823225332517	7.410317431046945E-5	1.2736393165699711E-9	0.4909370138346501	-1433.3010899001235	11969.633637686118	4065.6482555047587	1217.1803424997836	320.65938701250013	29.971718181410814	30	87	19	2	33	0.1954659563419334	0.2951279939711532	0.3090851242725353	0.20032092541437732	
1490000	-31721.673409464518	-30189.947345924655	-1531.7260635398623	-30189.947345924655	261.658555642102	4.014561752541321	5.9258758505606686E-5	0.4278844112073206	6.100520754982475E-5	6.954276295861865E-10	0.4442255467685607	-1492.519220203057	13699.838740974075	4792.167993043269	1265.9799791570208	70.18521996267576	37.08176878794317	32	82	24	15	18	0.1954659563419334	0.2951279939711532	0.3090851242725353	0.20032092541437732	
1500000	-31678.382574879943	-30190.188224211724	-1488.1943506682198	-30190.188224211724	262.0648520710806	3.7920819966114956	7.327293305563957E-5	0.45677934600340026	7.47771552736253E-5	1.3851429536386988E-9	0.5021930534380301	-1449.9067347281666	8204.855831985506	4279.559721387197	1131.03806280335	47.13782206579982	50.18524692948807	34	77	27	31	2	0.20108571009501605	0.2951279939711532	0.3059312330619445	0.1978550628718855	
1510000	-31716.815065988838	-30178.594024122845	-1538.2210418659913	-30178.594024122845	259.4190022907619	3.9910718999674306	6.10585780806638E-5	0.4359962487642714	6.263574175915197E-5	8.632529805751766E-10	0.4786553566399357	-1499.0131433219144	11034.58291839104	6675.383413591792	1032.8313544925488	67.73145519465174	46.8280771416505	67	39	36	15	14	0.2020180723599895	0.29684686896491286	0.3023090134327402	0.19882604524235667	
1520000	-31828.007025549978	-30183.539632727883	-1644.4673928220932	-30183.539632727883	458.6881925231323	4.044146380623208	3.07280159209697E-5	0.46572548437796535	3.1457934284933835E-5	2.3408526021709784E-10	0.5005048196595311	-1602.4336477426975	19623.943803597565	9608.418408351892	2395.6557148701877	60.744679511686854	73.21611006572869	50	59	34	18	10	0.19959620245742118	0.2992687388674812	0.3023090134327402	0.19882604524235667	
1530000	-31826.15766971902	-30182.680191389467	-1643.4774783295536	-30182.680191389467	505.5597046367692	4.3143720826706025	3.0952293728858345E-5	0.4613533329234073	3.1570442622038825E-5	2.252488481734939E-10	0.4835737691201303	-1600.7808158905684	23413.38642480016	10832.425509193685	3617.2286871827932	67.53916371941314	51.29656742068793	49	56	38	13	15	0.19643217159244403	0.30243276973245836	0.3023090134327402	0.19882604524235667	
1540000	-31855.20027135209	-30194.416236827525	-1660.7840345245638	-30194.416236827525	599.7766125492087	4.238912464258923	2.7705888112291157E-5	0.46289551761058395	2.8403121590083477E-5	1.760015681347566E-10	0.48016279907829806	-1616.8303396235945	28748.46102404461	14472.566496825846	3675.1653992786696	126.97103814794058	90.10773733511331	29	81	31	6	24	0.20017760964305548	0.30548505229527473	0.3010319139962724	0.19330542406539666	
1550000	-31964.23824512407	-30205.67887078586	-1758.55937433821	-30205.67887078586	1054.2345092910496	4.102967107425861	1.4708242705896425E-5	0.46066062869003566	1.5527764670373444E-5	5.23276927740298E-11	0.4817901195893325	-1712.3387491717951	56123.98448402332	19291.27123745199	6388.256488039797	137.2608670721814	118.8148211682178	43	62	36	26	4	0.19799201766077335	0.29590431352256885	0.3032175059785545	0.20288616283810257	
1560000	-31837.42574330171	-30189.09709103232	-1648.32865226939	-30189.09709103232	509.49086985757043	4.102967107425861	2.6533421990058008E-5	0.5120257625248885	2.7392402114772938E-5	2.3840557288422434E-10	0.5689777982236573	-1604.9044878879452	34340.745633016835	11476.758768803002	3228.309268445865	78.69431168039911	53.754399459546114	39	64	38	4	26	0.19799201766077335	0.29193985769392994	0.3032175059785545	0.20685061866674148	
1570000	-31733.586828348874	-30180.64330942157	-1552.9435189273038	-30180.64330942157	321.4323379333381	4.102967107425861	4.8588777279744735E-5	0.5073811091554485	4.715686721452245E-5	6.681287405362831E-10	0.5417308735890002	-1506.9710086351272	16378.983145451144	10317.943770406178	2548.9469681240234	3012.68075827983	21.38961081136152	54	44	17	24	32	0.19799201766077335	0.29193985769392994	0.3085411547323511	0.20152696991294491	
1580000	-31752.84932649576	-30197.74786499276	-1555.1014615029997	-30197.74786499276	297.2413127882431	4.20883785784909	4.8668894774929336E-5	0.4676835884918575	4.603260771877311E-5	6.408563245815508E-10	0.5364730165657094	-1509.1387147893386	15284.16578506981	7130.730600461954	8920.31339249766	1804.6132181472512	23.766954308593643	34	18	52	35	32	0.19622564756527927	0.29466207746572526	0.3085411547323511	0.2005711202366437	
1590000	-31843.0952260618	-30171.22526628688	-1671.8699597749198	-30171.22526628688	569.1844234951826	4.20883785784909	2.5354973000735343E-5	0.48117400253766196	2.4544614696428616E-5	1.7306311845363086E-10	0.5336751479887426	-1621.146732953739	43836.74352913971	10821.20147685974	20482.7817686615	4520.617901215292	48.34930682223652	30	53	16	39	33	0.1975489342896475	0.29466207746572526	0.3085411547323511	0.19924783351227546	
1600000	-31853.684968005888	-30175.3410303043	-1678.3439377015893	-30175.3410303043	648.2443728902725	4.038631016312512	2.5454622138043445E-5	0.5094977300229634	2.4660903922413548E-5	1.7768457752788637E-10	0.5241542831575131	-1627.7045064187107	63503.1021690582	15547.305503514894	15399.763237966723	4072.7268440424405	102.7623133896372	23	68	8	39	33	0.1975489342896475	0.29466207746572526	0.3085411547323511	0.19924783351227546	
1610000	-31891.032110815853	-30191.509439572965	-1699.5226712428866	-30191.509439572965	683.5636012774935	4.224789768185276	2.2480994172779875E-5	0.4793494449880391	2.1851539125459832E-5	1.173795241520085E-10	0.4924181001303235	-1650.0515539146434	42257.98009238526	20648.90660080434	4813.101955199013	5270.6582268481525	136.0007805924595	30	69	23	13	36	0.1975489342896475	0.29466207746572526	0.3085411547323511	0.19924783351227546	
1620000	-31884.841075131135	-30198.721128534504	-1686.1199465966308	-30198.721128534504	676.1696769328386	4.064233850703021	2.4839790961598668E-5	0.5703725608413218	2.359895429329625E-5	2.0330155593101172E-10	0.606075183990696	-1635.6676413996545	77176.79869815265	16417.1181517249	3168.257350124526	5075.7430955629925	139.07246412270743	21	85	7	20	38	0.19193726306455683	0.3002737486908159	0.3085411547323511	0.19924783351227546	
1630000	-31935.45839004004	-30201.606425750662	-1733.8519642893789	-30201.606425750662	849.5901331549362	3.921361884307369	1.8201471609334925E-5	0.4955110666935242	1.7939707323201636E-5	9.20703321530335E-11	0.5330129616586674	-1683.0666240330152	54929.31781919835	21823.674392555382	13882.31340732493	5737.840865247285	127.63124665454504	23	66	14	32	36	0.20222262523823814	0.29732806497682596	0.30120147627265975	0.19924783351227546	
1640000	-31790.814160453247	-30201.576766986967	-1589.2373934662792	-30201.576766986967	373.8765400219936	4.10177271124421	4.051141192358469E-5	0.5082763427254705	4.064601130755755E-5	4.953649152789785E-10	0.5426090089040955	-1540.8040660933939	33852.060805678106	11864.975666943257	7854.59341567061	3969.8648462568517	52.04553735079885	15	78	10	33	35	0.19296071802606152	0.29817345521349403	0.31486428607691963	0.19400154068352424	
1650000	-31702.604791659167	-30175.679833901824	-1526.9249577573412	-30175.679833901824	301.0346649942039	4.10177271124421	5.577494606904887E-5	0.540216337348688	5.511600763871953E-5	1.1042002758888226E-9	0.5843274511740533	-1480.3104365885674	19477.32558078619	11224.259328453041	6282.478000523955	2324.714663320837	32.48919184194842	4	50	34	46	37	0.20092937676722333	0.2977711665443765	0.3018877204105183	0.19941173627788122	
1660000	-31858.47897803245	-30190.221974727876	-1668.2570033045727	-30190.221974727876	639.7063003843137	4.112490134444903	2.3159153448503043E-5	0.5223738402477971	2.3022514236766454E-5	1.7530466371240896E-10	0.5755990707001212	-1616.8576440768447	60165.71736836523	26163.19196112388	17409.56029696323	5308.0806860882	62.05104843093273	2	52	45	34	38	0.20076181706972304	0.2981021951055468	0.3059886184419625	0.19514736938276703	
1670000	-31865.275720796893	-30169.87491622952	-1695.4008045673725	-30169.87491622952	752.6909604150466	4.210050750949775	2.0871715327174638E-5	0.4758499370979858	2.071995938974693E-5	1.197877817714325E-10	0.5325323205131036	-1646.3163659242439	42858.68006908267	29881.647114404037	8523.702909058346	2405.177690424269	56.540928617710065	15	58	60	1	37	0.2031023314630502	0.2981021951055468	0.2964422663424549	0.2023532070889475	
1680000	-31846.005533578995	-30205.77928579664	-1640.2262477823535	-30205.77928579664	483.11253883900247	4.210050750949775	2.6510962290046687E-5	0.4205691497709763	2.7940472838897468E-5	1.4508571011419531E-10	0.44210806665708874	-1591.0788513663233	35820.09177637249	23622.258666106394	8096.706044587916	4499.431349799783	61.6112832329405	18	46	65	6	36	0.1934760440076682	0.3077284825609288	0.2964422663424549	0.2023532070889475	
1690000	-31797.73457528168	-30210.533251897847	-1587.2013233838327	-30210.533251897847	383.26638860318286	4.08739310361313	3.69351392766051E-5	0.4249631275529949	3.843596240118716E-5	2.8512828118575386E-10	0.44329350211398166	-1539.5789239648182	19803.289793674958	15649.64754732076	4984.560101199272	4808.42027692036	49.23720400834079	25	42	26	41	37	0.1934760440076682	0.3077284825609288	0.2964422663424549	0.2023532070889475	
1700000	-31727.00809468355	-30192.924712840668	-1534.0833818428823	-30192.924712840668	279.4554617228345	4.127229289259911	4.9820711168538976E-5	0.4188933042114321	5.1662097005103055E-5	4.818303961711159E-10	0.42877294791480747	-1487.0123426487285	6415.556430554004	16049.698475638208	8944.401929718571	3607.025390020898	43.709730083790774	1	52	23	58	37	0.19731028117935914	0.30447816208005557	0.3048798250857685	0.19333173165481618	
1710000	-31734.22369967412	-30204.144216476823	-1530.0794831972967	-30204.144216476823	299.29318233367064	4.127229289259911	5.3910389044188294E-5	0.3940709269311586	5.485333886399874E-5	5.197450964540503E-10	0.41141781158584895	-1483.5462132687128	18822.141022264463	7560.642975537714	7407.988115371171	3465.115112664912	31.851442452583143	39	2	41	53	36	0.19731028117935914	0.30447816208005557	0.3048798250857685	0.19333173165481618	
1720000	-31659.200402396185	-30179.272642547916	-1479.9277598482713	-30179.272642547916	217.23080304043356	4.1590845156955085	6.95658619664281E-5	0.44303843047933494	6.804943588352594E-5	1.0462959740007697E-9	0.47523309047075885	-1434.3833482944265	14206.714654041081	4121.158253738484	6673.7135008023515	2465.998409554764	31.31080339744958	30	16	29	60	36	0.19643054820098121	0.30783139042686675	0.3024063297173352	0.19333173165481618	
1730000	-31695.392457962127	-30195.561724863215	-1499.8307330989119	-30195.561724863215	239.3678392538507	4.1014299401680105	6.153925105110457E-5	0.4204214926126512	5.9921815363715514E-5	7.402824139277299E-10	0.45651219982774394	-1452.7608363586646	12953.38779453448	18586.401902371155	9343.461721995105	2565.482600238318	21.598644685823235	37	2	32	64	36	0.19643054820098121	0.2970117824956021	0.3024063297173352	0.2041513395860808	
1740000	-31702.774285030424	-30222.377570254415	-1480.3967147760081	-30222.377570254415	232.4703422333189	4.1014299401680105	6.623736237537309E-5	0.38621649366170946	6.598056901270062E-5	7.505499608421258E-10	0.41772063149702093	-1435.763161625029	13473.553012257264	8184.178422645829	1260.887458930962	2442.791518089839	17.97885664082488	23	39	3	71	35	0.19728546921140266	0.2954206125510214	0.31145129256764204	0.1958426256699332	
1750000	-31658.462142678865	-30184.70083625404	-1473.7613064248267	-30184.70083625404	232.76593763202578	4.1014299401680105	6.854244109696867E-5	0.4415151045885352	6.666201043842732E-5	8.866967861494979E-10	0.45176767434485765	-1428.5644634632556	12639.445302581571	5924.4280595939	7600.819690772429	1838.4234964833563	15.177265527599026	23	31	19	63	35	0.19728546921140266	0.3002854399194918	0.31145129256764204	0.19097779830146283	
1760000	-31704.038416888085	-30181.44742222718	-1522.5909946609065	-30181.44742222718	312.7484991433315	4.056071438694099	5.2389476687366286E-5	0.43214475098234584	5.044471524188906E-5	5.577062437351653E-10	0.45410159474030176	-1475.4322440010662	18432.793002672388	7050.376825342378	10207.136722231431	3405.1692274513666	28.84639602119107	35	29	9	62	36	0.19146969479924544	0.3017401559780206	0.3099965765091132	0.19679357271362005	
1770000	-31701.574825633492	-30195.361618520572	-1506.2132071129197	-30195.361618520572	256.2447557504634	4.216843753456418	5.7198480948015046E-5	0.4473537569941235	5.4517103457694824E-5	6.382275490275202E-10	0.45508119554399545	-1459.2210369774818	15316.887678206707	6874.743629928605	12402.089515338825	2396.853983880882	15.588172546376406	29	28	18	60	36	0.19675709991656323	0.3017401559780206	0.3046412546913656	0.19686148941404993	
1780000	-31649.534460617877	-30171.81079506569	-1477.72366555219	-30171.81079506569	214.09477119541452	4.528624589520835	6.459797343462664E-5	0.48653786122192333	6.156232041191769E-5	8.990940283045842E-10	0.47690111427809906	-1431.5953041299738	13240.8059139701	10535.768413344267	9978.34757049965	1497.0764188531396	21.225291061148024	18	45	18	54	36	0.19118663147481757	0.30731062441976625	0.3046412546913656	0.19686148941404993	
1790000	-31687.906109543954	-30163.605833890306	-1524.3002756536484	-30163.605833890306	342.2726010662602	4.100444564372638	5.280223643143316E-5	0.5469189422130528	4.897295118788039E-5	8.17838702373283E-10	0.5622664748356111	-1477.7823654244237	14852.590914731903	11499.928820291656	3439.493590738972	3524.747404427557	23.074770121994952	42	28	51	15	35	0.1960794329903403	0.29986820257228775	0.3071908750233214	0.19686148941404993	
1800000	-31660.277930467608	-30157.1699971353	-1503.107933332305	-30157.1699971353	288.26572344363666	4.1906933362029894	6.292972572289625E-5	0.5191351093261894	5.874476583587207E-5	1.0058013492693878E-9	0.510360675502923	-1457.8989759745486	16326.225109461415	6481.833793575667	4154.586455337308	2134.508251542868	21.172138557904482	31	42	30	33	35	0.1960794329903403	0.3005216350934345	0.3071908750233214	0.19620805689290316	
1810000	-31656.067441544295	-30172.585125214777	-1483.4823163295193	-30172.585125214777	234.63950802278126	4.00255381117908	6.570727783485157E-5	0.5696988910002861	6.153917447452598E-5	1.3879298174258803E-9	0.5900791346156111	-1438.76262914539	14077.259090916246	6796.429781853054	3405.9343872621216	1863.3035902614415	14.520474522145614	25	62	30	18	36	0.1960794329903403	0.3005216350934345	0.3080015329780632	0.19539739893816133	
1820000	-31757.413541996015	-30174.507377324404	-1582.9061646716118	-30174.507377324404	378.9196596649209	4.068927136071339	3.841778994998745E-5	0.5049463463958912	3.761310226357443E-5	3.952129426225061E-10	0.527033397036195	-1535.2366873214867	24040.866900199617	12095.026315337805	8850.616676227235	3068.6497504893173	33.35977956340789	29	42	30	34	36	0.20069710814407068	0.29614592212172924	0.3080015329780632	0.19515543675613622	
1830000	-31690.321053071824	-30207.3226567178	-1482.9983963540249	-30207.3226567178	226.52591850677246	4.05273802209215	5.682240116184456E-5	0.5332721682833683	5.954902916871979E-5	1.1034037248344333E-9	0.555873668359793	-1438.0627357926464	12099.638575956822	7548.407637320505	1804.0057221069587	2659.8300167429725	13.733564755121884	40	41	41	13	36	0.19839628365691067	0.29844674660888926	0.3080015329780632	0.19515543675613622	
1840000	-31622.15164169703	-30172.21719392567	-1449.9344477713607	-30172.21719392567	177.66103961416025	3.8665702696451865	7.288502505010773E-5	0.5340532953685564	7.423133694398014E-5	1.8523415659218542E-9	0.5742450409219663	-1405.8594006281269	8767.610365127815	7096.5039103117415	4367.06472422825	1682.759177945298	11.790067164610667	28	43	9	56	35	0.19432038305709012	0.2906632758288455	0.3160365373285973	0.19897980378546645	
1850000	-31683.352416150738	-30186.81624152685	-1496.5361746238877	-30186.81624152685	231.98847348029813	4.095854337224162	5.7466545560948836E-5	0.5513674017649897	5.640263401473726E-5	1.0895441025469067E-9	0.5704316321188777	-1450.4854474741974	15305.6428486541	8474.76087868611	4972.388498919646	2836.61436129366	18.20328744419835	22	44	6	64	35	0.2020839311524201	0.3059118852877309	0.3007879278697119	0.19121625569013648	
1860000	-31654.820163903485	-30188.492847460853	-1466.3273164426316	-30188.492847460853	207.84095666743698	4.066433221934093	7.033342104248338E-5	0.5081842251801121	7.03090090895015E-5	1.35080032034144E-9	0.5287673867951369	-1420.7094724304882	4650.683362550414	13306.98063417419	5616.779729916955	1936.4452266461221	13.775846266314497	3	60	10	63	35	0.2020839311524201	0.30153244921347044	0.30516736394397237	0.19121625569013648	
1870000	-31716.133806540165	-30194.476444947657	-1521.6573615925092	-30194.476444947657	282.3300098733966	4.066433221934093	5.2415010257866685E-5	0.3997384756763691	5.179492810060625E-5	4.90865867729016E-10	0.4252055563382013	-1476.80830267022	13085.327268058916	9584.886033285582	1176.1768294041078	2368.8629926285616	30.3067368880093	32	56	21	27	35	0.19830926981898625	0.30015612670742325	0.30654368645001956	0.19499091702357033	
1880000	-31843.917264624575	-30201.95959539072	-1641.9576692338558	-30201.95959539072	524.9251228301605	4.066433221934093	2.615929024280423E-5	0.4729181832867008	2.7002177266051345E-5	1.6497857222938182E-10	0.4806543286225532	-1592.1147306510281	30417.646196404163	23849.219376443798	15128.869070638968	4801.689148997976	55.57685463890319	23	46	13	54	35	0.20098591779368047	0.30015612670742325	0.3032180576853136	0.19563989781358204	
1890000	-31828.053177049725	-30199.25080211564	-1628.8023749340857	-30199.25080211564	462.19204265077735	4.066433221934093	2.9288358026984055E-5	0.4244745442629371	2.9622348094135854E-5	1.6230433581675925E-10	0.42561910365929567	-1579.8969411470355	32772.85690997298	22650.873501376213	6448.80923519092	4834.224346608611	45.17621712228683	6	74	21	36	34	0.20098591779368047	0.30015612670742325	0.3032180576853136	0.19563989781358204	
1900000	-31812.140958885077	-30189.8017602894	-1622.3391985956766	-30189.8017602894	447.7017639032482	4.066433221934093	2.961081098532427E-5	0.45735291230000336	3.0358449897916406E-5	1.8912410048543937E-10	0.46911661059384513	-1573.66949490214	40966.191089947286	17413.74603616824	4134.3427695769415	4387.054583731359	58.411591235935376	13	73	10	39	36	0.20098591779368047	0.30015612670742325	0.3032180576853136	0.19563989781358204	
1910000	-31786.92773144532	-30187.089852767836	-1599.837878677486	-30187.089852767836	494.7781476862402	4.147973637705068	3.4000819168344796E-5	0.46201993872705793	3.4670617757972074E-5	2.426349854638302E-10	0.455553143362806	-1552.1840106796856	18908.474341026387	15846.5959813575	1844.5049228122182	4100.28227747184	69.5690477030449	50	34	17	34	36	0.19426101226699546	0.30015612670742325	0.3003591519646501	0.20522370906093057	
1920000	-31771.994297682682	-30189.319366854656	-1582.6749308280282	-30189.319366854656	475.81444983751163	4.147973637705068	3.579082950296868E-5	0.43588600787635917	3.566704812866218E-5	2.6230804121389024E-10	0.45047980024070694	-1534.7338129552963	16953.294188797878	14892.685759577398	2481.7198626151253	5496.214377153954	42.62877439513525	43	41	41	10	36	0.19426101226699546	0.302850659059121	0.3113679667159148	0.19152036195796807	
1930000	-31720.442793614046	-30201.532562860917	-1518.91023075313	-30201.532562860917	295.8405351236748	4.3348714121216485	5.8067183837934775E-5	0.4235493590995983	5.6653692992905906E-5	6.787669562062174E-10	0.45282583680161015	-1472.2259138490992	10112.406464790913	7846.214206083289	1844.8224012083092	5457.178884678342	46.07166287666552	30	53	38	12	38	0.19426101226699546	0.3062045420476	0.31219702594761545	0.18733741973778847	
1940000	-31765.222017478005	-30204.16798913237	-1561.0540283456353	-30204.16798913237	389.3569283975298	3.8946406068569797	4.380991473051857E-5	0.41940564169318517	4.1743437304633304E-5	3.543532429943328E-10	0.43326736409992544	-1510.8817398068925	31051.17002462872	10204.77104194392	1697.4872044187152	7438.796895404239	44.51627185830701	24	66	28	16	37	0.19426101226699546	0.29985817942290804	0.31219702594761545	0.19368378236248043	
1950000	-31849.86072225198	-30175.86984336544	-1673.990878886538	-30175.86984336544	639.4223046076901	4.118218859501595	2.266465437449354E-5	0.495613161289803	2.222268770660901E-5	1.392150161272328E-10	0.5254562003283061	-1621.5381335880666	89092.11009532517	17319.898557074535	20816.818656344985	6944.130772254659	89.10089348260591	20	57	12	45	37	0.20025736838709196	0.2943291453350534	0.3044792055459731	0.200934280731881	
1960000	-32013.476770950707	-30184.903028130102	-1828.5737428206035	-30184.903028130102	1525.1510308558002	4.043993409144978	9.511570730310616E-6	0.3840707347679735	9.380867201580123E-6	1.585459385482151E-11	0.4165047338637108	-1774.2894453648832	85713.39641015462	45822.99534166941	14681.949471777029	21541.571824471153	126.46058973363597	22	65	26	23	35	0.19136316468232098	0.3017452861414567	0.30842871235771435	0.1984628368185074	
1970000	-32097.822660440535	-30194.30756763579	-1903.515092804744	-30194.30756763579	2266.0684634714557	4.043993409144978	5.801237077522423E-6	0.4305350923934058	5.867499541240861E-6	6.565395634352629E-12	0.43875116528269886	-1847.1135002916553	185265.58120649314	86541.59537265568	22637.4793384604	21236.01907588183	175.24492680852273	23	58	51	4	35	0.19197315658319372	0.3017452861414567	0.3171433949335002	0.1891381623418488	
1980000	-32109.75146751429	-30185.068964820668	-1924.6825026936206	-30185.068964820668	2983.811483074233	4.043993409144978	5.071112535550016E-6	0.4449564295015904	5.159732984466578E-6	5.572239803826024E-12	0.46583872465526205	-1871.4421259509493	155494.8565320776	76546.47966359855	35713.75051730877	1487.053502180934	202.94643871726547	54	27	54	3	33	0.18892228369775524	0.3017452861414567	0.3171433949335002	0.19218903522728728	
1990000	-32183.751741617445	-30194.806042686916	-1988.9456989305297	-30194.806042686916	4358.825015804269	4.081285907271936	3.310289810046736E-6	0.47903654768780907	3.4383155199044887E-6	2.8115684980574805E-12	0.4959756262895112	-1932.576284572256	248776.67746832906	127045.53860708022	37364.48956906139	7358.820881044693	284.6546646213891	41	41	52	4	33	0.1927381589840016	0.3017452861414567	0.3133275196472538	0.19218903522728728	
2000000	-32108.167801442338	-30196.448129422537	-1911.7196720198021	-30196.448129422537	2817.262612687676	4.34426401147966	5.088282247215507E-6	0.39633563142349726	5.075649102077605E-6	4.221866364544681E-12	0.40375421389038224	-1856.864679581894	174264.247061028	88628.5754392998	36517.16556972656	5712.149697553583	120.67068889729345	30	54	51	1	35	0.1927381589840016	0.3017452861414567	0.3133275196472538	0.19218903522728728	
2010000	-32047.099484717884	-30207.11715057101	-1839.9823341468727	-30207.11715057101	1804.8163369041938	4.399395841982882	8.461778998177966E-6	0.4055360465147142	8.466582942793898E-6	1.2284107125062087E-11	0.4115574986818052	-1778.0665943972008	101573.06467294507	66665.9676170284	14521.609644687307	97089.67064622877	118.7025635023075	32	47	54	2	36	0.19315261891706545	0.3017452861414567	0.31291305971419	0.19218903522728728	
2020000	-32047.305471196272	-30191.82983675395	-1855.4756344423206	-30191.82983675395	1763.0810903647466	4.305123524942413	7.418745215176001E-6	0.39960692346675386	7.529969788571132E-6	1.097871826237232E-11	0.4438365784119576	-1800.916864564417	87700.18721185865	82182.95498401753	22634.78650650176	13895.15569994068	181.85239893148574	55	21	44	14	37	0.19315261891706545	0.3017452861414567	0.31291305971419	0.19218903522728728	
2030000	-32167.957190312933	-30207.588582779237	-1960.3686075336968	-30207.588582779237	3321.017929875276	4.191014366007227	4.11101114717701E-6	0.37250473744327284	4.139494935743603E-6	2.740337666019E-12	0.391166645881482	-1902.6461496784634	207097.2306213194	171300.14592540349	29549.246624309708	24732.317409412975	203.66661870492538	27	51	6	50	37	0.1934309509334146	0.3017452861414567	0.31291305971419	0.19191070321093812	
2040000	-32091.18510851064	-30217.795409921844	-1873.3896985887934	-30217.795409921844	2063.1144640442917	4.221494693108607	6.802213211937226E-6	0.35206970753867795	6.876103265841529E-6	6.2845748118131845E-12	0.36018331501163026	-1816.1477987105334	145031.596153912	77026.97623840273	18225.97622157954	39775.349719632824	169.7329669672368	25	57	41	12	36	0.1934309509334146	0.3017452861414567	0.31049400650053777	0.19432975642459033	
2050000	-31963.63838356343	-30175.65852052467	-1787.9798630387588	-30175.65852052467	1218.8696178616017	4.1849753185456615	1.1004023608510217E-5	0.40981213196309224	1.1042710909322337E-5	2.1742367823166706E-11	0.42667234280644645	-1738.4118944455317	67623.98192280781	40293.34765975377	12142.791948085174	1272.3587441405743	115.5858314264064	34	50	50	1	36	0.1934309509334146	0.3019858906164474	0.3054805321831627	0.19910262626697464	
2060000	-31985.10827259961	-30185.408778180674	-1799.6994944189373	-30185.408778180674	1375.0303877018043	4.164879311350439	1.0781209582476979E-5	0.42853411857815527	1.07679202571972E-5	2.305443346912531E-11	0.4350106883213565	-1751.367369599437	79605.83159100414	36957.78323977481	11838.764475343256	37.44310684354783	86.75941894981929	35	52	47	8	29	0.1934309509334146	0.3019858906164474	0.3132500618160469	0.1913330966340904	
2070000	-31985.796959771546	-30185.997569934425	-1799.7993898371194	-30185.997569934425	1487.3594496324192	4.061295900923583	9.577754620038134E-6	0.4423257515788781	1.005231602530029E-5	1.8688545579451896E-11	0.42646891149784427	-1749.8259326579512	128493.6818708359	44646.839915711746	14957.13779377052	204.41031769238776	194.90562374551251	21	56	56	11	27	0.20865705139234825	0.30131561576164584	0.2928036746688963	0.197223658177109	
2080000	-31876.58960771209	-30194.18131427826	-1682.4082934338303	-30194.18131427826	825.8124885288728	4.061295900923583	1.771765029963712E-5	0.5423410392309252	1.887965729337845E-5	1.0882059864519997E-10	0.5499823103657506	-1635.6095778237764	56467.45418444034	25304.818029921764	8405.527861110892	156.8042226682711	58.62161000662966	15	69	49	7	31	0.20865705139234825	0.30331906645487067	0.2928036746688963	0.1952202074838842	
2090000	-31932.460858825376	-30191.386871534636	-1741.0739872907393	-30191.386871534636	1075.3681758089238	4.078003793723175	1.3995571535908052E-5	0.42413769287050024	1.4983340079722423E-5	4.3131247125720196E-11	0.44139227526054514	-1692.951491076946	75840.39549349651	32901.729510274876	8781.918814915325	486.83216915056903	62.681005999963844	21	59	52	12	27	0.20865705139234825	0.30331906645487067	0.2964587218160884	0.1915651603366921	
2100000	-31918.647075520927	-30183.311398438906	-1735.335677082022	-30183.311398438906	913.2440453105057	4.078003793723175	1.507917508999101E-5	0.5022438511212397	1.591775503689788E-5	6.161696673777775E-11	0.5034356586184214	-1687.6464420840612	67651.30614421319	19168.568944007857	12177.937704197462	278.59002311516764	63.47135629029339	29	56	47	18	21	0.19533901118822722	0.31556040263257634	0.2975354258425038	0.1915651603366921	
2110000	-32090.922499857093	-30168.226227163435	-1922.6962726936565	-30168.226227163435	2806.3520222637935	4.006533928332237	5.3879788614480645E-6	0.49461750463005516	5.453351138697639E-6	7.193531974993113E-12	0.498310575375613	-1869.7994605136341	155462.15810833496	77228.63656725045	29159.05224619775	1171.7538132020052	169.17188145181387	37	58	36	17	23	0.19533901118822722	0.2917265337962763	0.3213692946788039	0.1915651603366921	
2120000	-31965.486522034502	-30181.594914005254	-1783.8916080292474	-30181.594914005254	1166.4630665576365	4.145413060001369	1.2153928855819554E-5	0.4818488863841613	1.230196801621627E-5	3.8312823438581917E-11	0.5027028540279402	-1735.4000551868185	68634.03661282772	27937.905691225104	10488.088625710152	532.3022413974682	152.5431944921192	36	61	33	20	21	0.2026165374195126	0.29272232835938355	0.30470783614557084	0.19995329807553242	
2130000	-32006.410686750518	-30192.42959806663	-1813.9810886838884	-30192.42959806663	1263.8487074655648	4.095045418961055	1.118941429288079E-5	0.4940580634813752	1.1017280497613729E-5	2.927117666124345E-11	0.4833816801062606	-1763.5442385552342	94509.40710494602	29890.839689057262	21337.507097817346	726.4271288784546	177.51436708523738	46	49	35	16	25	0.2016583047029223	0.29272232835938355	0.30470783614557084	0.20091153079212273	
2140000	-31928.642812167836	-30176.495207513894	-1752.1476046539442	-30176.495207513894	894.6526405773062	4.35956106230747	1.5413772221202188E-5	0.5204762618716434	1.5158646628648736E-5	5.699026634169531E-11	0.49111743286831194	-1702.0634823900125	40786.43732361482	24645.712508712568	14759.971235891078	3375.8990979548403	190.5092683474056	58	32	38	3	40	0.19626228869605225	0.30392263188809326	0.2989035486237312	0.20091153079212273	
2150000	-31845.20649272751	-30164.181465558464	-1681.025027169045	-30164.181465558464	655.1554193846922	3.925162080683312	2.2310861325502053E-5	0.5646871528114373	2.1932157288139303E-5	1.4818193176824837E-10	0.5427134251828661	-1631.469135133579	41891.444222421	19354.325083562508	6967.483083759308	4779.380674589651	110.95685385574889	31	55	39	5	41	0.19626228869605225	0.29525332946421806	0.3093138313997435	0.1991705504399856	
2160000	-31927.24653570891	-30201.414850226716	-1725.8316854821935	-30201.414850226716	894.4400787080936	3.7557669784020913	1.8264785385774997E-5	0.43344922808418235	1.8057090332624644E-5	5.869230167401561E-11	0.42245880706097594	-1674.9416503419059	61425.23722271217	22976.03970594747	7364.145414453931	8295.923430597968	163.24595982440357	36	56	27	11	41	0.20194265758686403	0.2964046058992506	0.3032530533275215	0.19839968318636328	
2170000	-31840.335336869914	-30195.4098592046	-1644.9254776653142	-30195.4098592046	579.2232089601064	4.4926392574951555	2.7687501333097182E-5	0.4334741296681571	2.69766253474675E-5	1.5274752986589549E-10	0.4448069094346764	-1594.2206406387738	39876.89664117596	17665.40292747868	17545.602385250455	7038.474852496489	103.52726930375786	28	46	6	49	42	0.2009329195066942	0.2964046058992506	0.3042627914076913	0.19839968318636328	
2180000	-31826.130767123363	-30196.66683542471	-1629.4639316986531	-30196.66683542471	514.406052120189	3.936864813780597	3.111167679977494E-5	0.44496875388861906	2.956293203006085E-5	2.0841815071904582E-10	0.4800156825672567	-1580.0128179766743	25652.042293292794	13625.543158956358	18801.213453805627	4798.3525388209755	71.60915451061688	33	25	27	44	42	0.2009329195066942	0.2964046058992506	0.3042627914076913	0.19839968318636328	
2190000	-31744.66222836511	-30194.50605789794	-1550.1561704671708	-30194.50605789794	354.67421704518813	4.010398821855998	4.5175569519152684E-5	0.42983763580342405	4.324694523949246E-5	3.614156312382198E-10	0.44314517912359125	-1502.7212119292997	18023.77509327009	6773.444090919849	8516.866268157773	5402.239518120663	44.212832113087494	37	26	11	55	42	0.19781685538708815	0.2995206700188566	0.3042627914076913	0.19839968318636328	
2200000	-31754.122072876296	-30191.67122294819	-1562.450849928108	-30191.67122294819	364.6660578627469	4.010398821855998	4.0201648897598716E-5	0.4781215378113446	3.935181741603293E-5	3.5083878501028575E-10	0.4721162646007101	-1514.8112047401485	18521.952396597502	7564.295065485722	8268.593010306977	5425.974234865764	40.39358348155783	41	41	16	31	42	0.19123918897118775	0.2995206700188566	0.3108404578235917	0.19839968318636328	
2210000	-31832.267231367496	-30193.98703061154	-1638.2802007559549	-30193.98703061154	560.672669991778	4.010398821855998	2.613542729346674E-5	0.5151311705020908	2.538433684937683E-5	1.832734790215705E-10	0.5302886386630533	-1588.4060876965852	30595.368653462097	10501.540853661361	11508.576686976568	8365.28683222787	58.562219736610594	42	34	7	46	42	0.2022158902074254	0.3008686438183421	0.299338315731413	0.19757715024281888	
2220000	-31828.14045530829	-30189.78779683431	-1638.3526584739823	-30189.78779683431	576.2929791839227	4.069430668640869	2.59377974403534E-5	0.438010951075234	2.5873506420044833E-5	1.214942998529685E-10	0.43106924750691933	-1588.913277748582	42729.22630625087	19107.45173992047	8341.065814788166	5216.810368008649	77.7152345124742	19	54	42	14	42	0.2022158902074254	0.2937443717440326	0.3064625878057225	0.19757715024281888	
2230000	-31760.551990348158	-30181.158140769487	-1579.3938495786722	-30181.158140769487	411.0067973448224	4.103394432623396	3.415265359012164E-5	0.4399742733820689	3.3981836855420165E-5	2.448534562537507E-10	0.45718654062239067	-1530.9855218208268	31303.37918485445	18658.677514697705	5305.200779222378	4457.595304280881	47.04009896637859	27	42	33	27	42	0.20327135047992023	0.2977744322220787	0.3026155225865178	0.1963386947114826	
2240000	-31647.275875034262	-30192.580328513122	-1454.695546521141	-30192.580328513122	201.81039254225365	4.104235288157353	7.816164863070958E-5	0.41984653546587164	7.492664110260169E-5	9.777791226983123E-10	0.41164129189767235	-1408.8412491525432	11647.792378232247	9876.29223754274	5589.274536380125	3515.4790661737493	24.61856582431929	37	9	34	50	41	0.20327135047992023	0.2977744322220787	0.3026155225865178	0.1963386947114826	
2250000	-31620.220049770218	-30173.508389806775	-1446.7116599634426	-30173.508389806775	217.49452396371782	4.104235288157353	7.661063724189525E-5	0.44804714505086524	7.317677842099808E-5	1.1676800325591893E-9	0.46249265514732874	-1401.3182290042114	8891.280848872499	2965.017264425283	7288.031754531063	2813.9992886230616	22.81730756592176	38	3	30	59	41	0.20327135047992023	0.2994918673348686	0.3026155225865178	0.19462125959869275	
2260000	-31641.90153817469	-30205.290130085687	-1436.6114080890043	-30205.290130085687	192.37326168962684	4.2121668728198305	8.587465300177463E-5	0.3941540493862863	8.403322967651778E-5	1.458802476895001E-9	0.44399981716447573	-1393.2682102774943	7766.435456949304	4109.244893039942	3990.072111851444	2247.3144933087824	24.0508721591289	40	30	10	50	41	0.20327135047992023	0.2994918673348686	0.3026155225865178	0.19462125959869275	
2270000	-31622.14468035588	-30183.96687232337	-1438.177808032508	-30183.96687232337	208.24910017103772	4.020112686023738	7.675186456375232E-5	0.4567682238354307	7.657462257943843E-5	1.2838461984621551E-9	0.4686812293807604	-1392.5103223918356	12148.46543783822	4629.029883130182	8664.991913377247	2100.0842342982364	18.142896794337418	40	31	2	57	41	0.20327135047992023	0.2994918673348686	0.3026155225865178	0.19462125959869275	
2280000	-31647.025205090114	-30190.110859792843	-1456.9143452972726	-30190.110859792843	206.34177435055662	4.020112686023738	7.206840006206335E-5	0.39303841827853675	7.351551668824924E-5	9.051781252656685E-10	0.4125597565760853	-1410.6560771108877	7591.782567291345	6284.659285469338	14182.260047697486	2560.118094082696	24.34452827462262	42	33	1	54	41	0.20327135047992023	0.2994918673348686	0.3091163648888326	0.18812041729637793	
2290000	-31659.672818629617	-30206.527975052497	-1453.1448435771188	-30206.527975052497	207.3314975481191	4.020112686023738	6.93679730500782E-5	0.46439405299716047	7.160880109084882E-5	9.866043090841655E-10	0.43657220328535434	-1407.1626705251738	11178.055271878538	6190.5490124232565	8612.772078841199	3036.7536928751847	19.43060437913393	38	14	20	58	41	0.19927332201267314	0.2994918673348686	0.3052097879767231	0.1960250226757345	
2300000	-31681.965895245343	-30199.043294114712	-1482.922601130632	-30199.043294114712	245.5719906069622	4.298589578629141	5.8161748969085584E-5	0.45924727497677464	5.9132084319711236E-5	6.377386758758794E-10	0.44031425047325706	-1436.018255190602	13907.171453723322	8546.119459657919	3984.520405679455	5762.000586968058	21.900636753825168	38	22	32	38	41	0.19927332201267314	0.3000893000143527	0.29747108883829765	0.20316628913467585	
2310000	-31636.785116202584	-30201.695295673362	-1435.0898205292203	-30201.695295673362	210.85482784199573	4.076471534701172	7.179890551485526E-5	0.5248993102777836	7.227333715583375E-5	1.3751122288597423E-9	0.5181188717810582	-1388.2749927931168	17988.398289485147	5524.924369564103	3384.262318856073	5208.508038474007	13.187515603841273	17	50	54	9	41	0.19927332201267314	0.3000893000143527	0.31071053454921277	0.18992684342376073	
2320000	-31633.71753569708	-30211.6621257112	-1422.0554099858832	-30211.6621257112	188.2652839607252	4.060452569166125	7.554652813467195E-5	0.4889206728603491	7.617089052728626E-5	1.226014484037679E-9	0.4683698622799194	-1377.2071173952456	14011.133206670922	3868.7158535748877	3230.355421350583	3057.174080837487	13.799016407560984	28	55	26	21	41	0.19927332201267314	0.30311737225413926	0.3076824623094262	0.18992684342376073	
2330000	-31780.877712737667	-30197.607553971153	-1583.2701587665151	-30197.607553971153	454.84797028829934	4.10856562113904	3.315539773220088E-5	0.49847977902428464	3.219938367939386E-5	2.7050345561609485E-10	0.5065866826836795	-1534.2298400084699	25103.56110421782	10882.040683023082	4858.944745091051	8312.481176101675	45.62862110630712	32	34	28	36	41	0.19927332201267314	0.30311737225413926	0.3032959900622013	0.19431331567098561	
2340000	-31777.028310353493	-30208.48183907019	-1568.5464712833007	-30208.48183907019	464.3360585130196	4.10856562113904	3.934828445252138E-5	0.46897627777714207	3.7779948766609356E-5	3.083050206716942E-10	0.4751431273546023	-1520.4858483160192	17864.380359896288	12863.48861819101	6970.734838381741	6227.663367290001	46.74990843007576	51	4	71	4	41	0.20197477159961225	0.30690054660483257	0.29681136612456893	0.19431331567098561	
2350000	-31783.25680659285	-30199.66166769062	-1583.5951389022318	-30199.66166769062	427.0058742893471	4.2542850363205895	3.7550243664705395E-5	0.4399961366051321	3.5388017479170584E-5	2.32991166679217E-10	0.4214200966713399	-1535.6023993446956	24937.380578415065	2902.640393108595	7968.173326260566	3764.6496348293417	49.11397797369281	53	6	53	18	41	0.19971176025071477	0.28634745870131534	0.3148425252343971	0.19909825581357216	
2360000	-31720.886235827184	-30214.356104631104	-1506.530131196081	-30214.356104631104	298.4840510634121	4.25581767261566	5.2702011707230486E-5	0.4165967647257057	5.17046078267774E-5	4.76512847773983E-10	0.4206058729710618	-1460.0137068610898	12127.81373153253	13890.850195992769	4815.959682134982	3882.663284948286	27.955472690409614	56	5	49	21	40	0.2063590387428764	0.28636015188319475	0.3150189294891449	0.1922618798847833	
2370000	-31760.755887054995	-30189.422858017642	-1571.3330290373508	-30189.422858017642	468.7205412223872	4.14514583691056	3.4578803254005296E-5	0.4309458916397025	3.423720198434866E-5	2.3148711481108838E-10	0.43663476382752225	-1523.1886697000996	20737.2526962196	4656.214290325139	7989.523753967502	7065.637604267165	31.126786207948452	61	37	29	5	39	0.2029484779853218	0.2875062687947679	0.3172833733351263	0.1922618798847833	
2380000	-31867.665242083473	-30198.98100629037	-1668.6842357931012	-30198.98100629037	710.6318530994146	3.92599571931392	2.0746262988377285E-5	0.3920465207373886	2.1191169161010965E-5	6.797017902344013E-11	0.3970058063082038	-1617.6267898800231	43143.418602954516	16884.065371785895	5597.842317654272	12608.123126332956	47.94942591178805	52	33	7	40	39	0.2057136486377077	0.30945777897086574	0.2869917362958022	0.19783683609562364	
2390000	-31785.60997767913	-30193.53666404693	-1592.0733136322015	-30193.53666404693	526.7958992264781	3.9755819521542746	3.058191267285164E-5	0.4927472004683879	2.9786538904660662E-5	2.1843991025865104E-10	0.48539650376943105	-1543.5403711234926	24904.979373129307	8556.100739081301	7002.202127978058	7165.059813081277	34.07130707541069	51	12	4	65	39	0.2057136486377077	0.30945777897086574	0.2869917362958022	0.19783683609562364	
2400000	-31839.571210987022	-30203.26270786261	-1636.3085031244118	-30203.26270786261	639.698717213565	4.007259367804434	2.6761687680400268E-5	0.5241613164124829	2.565248232584002E-5	2.0269159777353656E-10	0.5465192656474921	-1587.0245502348612	26180.61226074822	7744.514803694671	3684.776355586033	9034.173588562926	63.021935418008596	57	6	18	52	38	0.2057136486377077	0.30945777897086574	0.2848706456464621	0.19995792674496377	
2410000	-31779.038096427797	-30192.021586586652	-1587.0165098411442	-30192.021586586652	403.50642870044413	4.188146908317805	3.8055951066135454E-5	0.44562013307253	3.618662868852581E-5	2.958287499201063E-10	0.4584305834018701	-1539.2039782853747	20759.15828920854	5296.552862364791	8374.079046078497	5511.421595115845	35.732053507875676	53	50	24	8	36	0.2057136486377077	0.29264192658078736	0.30168649803654046	0.19995792674496377	
2420000	-31756.72916635446	-30186.715707717274	-1570.0134586371842	-30186.715707717274	453.8095328950463	4.154098514653002	3.623086083009543E-5	0.47507825814378823	3.5800256296434606E-5	3.438424672669909E-10	0.5067056915375132	-1526.038602529892	24176.747685751376	5577.889879708618	6303.5153887471515	263.3252549795178	35.028016195092015	53	28	52	2	36	0.2057136486377077	0.2961439836471332	0.29818444097019464	0.19995792674496377	
2430000	-31731.319334289583	-30182.793917297837	-1548.5254169917462	-30182.793917297837	409.2325552111073	4.432674200611743	4.099835711937439E-5	0.505633329864661	4.047906540931396E-5	5.137807600066819E-10	0.532365650766602	-1505.7518695434162	17873.94557843121	3794.1192486107293	6019.2787493537635	22.406712096166547	41.20289890049627	60	20	53	3	35	0.2057136486377077	0.2961439836471332	0.29818444097019464	0.19995792674496377	
2440000	-31734.921243825655	-30196.531452064988	-1538.3897917606648	-30196.531452064988	347.2509983807568	3.8222398811073943	4.402689255830101E-5	0.4828396144343796	4.3789646373883424E-5	5.2578177405465E-10	0.5128056962915024	-1496.1898396451625	18876.26970287799	1753.4970146717142	4427.557243048926	37.34780867685223	43.65131256013678	57	21	56	15	22	0.19132457845290704	0.31010104501978436	0.29818444097019464	0.2003899355571133	
2450000	-31667.388412967142	-30187.384612538382	-1480.0038004287592	-30187.384612538382	254.26092740614712	4.225156172110794	5.4579620223338624E-5	0.515169285079948	5.8176974673933604E-5	9.957479565506263E-10	0.5430675397732394	-1440.2861611485373	9876.639875111825	5421.744672924663	3386.647046982155	22.19309815476544	18.82005084362891	54	7	73	30	7	0.1921573819053399	0.299526900223564	0.30378222190651943	0.204533495964576	
2460000	-31845.615555997127	-30209.795801869837	-1635.8197541272903	-30209.795801869837	628.4784581330495	4.225156172110794	2.3842764871161084E-5	0.44495954073959365	2.377573694525003E-5	1.3551383265997703E-10	0.4736821601962013	-1592.2427856080446	26994.098150244998	6028.619923410569	6146.692985469838	34.01345868619855	59.53342470427579	62	4	70	29	6	0.1921573819053399	0.299526900223564	0.3120847714329995	0.19623094643809588	
2470000	-31706.71636491441	-30185.42229280186	-1521.2940721125487	-30185.42229280186	311.6783756194722	4.143472597062371	4.7963933622221974E-5	0.46241370423121153	4.6949880605711554E-5	5.38001924739771E-10	0.4726203047516635	-1480.3718572834514	12114.656878706759	1980.4106059163241	4491.007213628042	54.78607510657421	22.729012026437175	61	24	50	6	30	0.19123639286101254	0.2938235761261745	0.31300576047732687	0.20193427053548538	
2480000	-31684.572073380583	-30197.892815583757	-1486.6792577968258	-30197.892815583757	261.42107582738356	4.191316974715631	6.276556962899157E-5	0.4786799559237825	6.288888926397962E-5	9.299285771345855E-10	0.48248381165202386	-1444.2385851407357	8497.71917824069	3393.487646991277	2933.5550106769538	1312.591146645061	16.48227347019854	66	35	34	1	35	0.19315542374348427	0.2938235761261745	0.31108672959485517	0.20193427053548538	
2490000	-31715.94775455122	-30213.768981036777	-1502.1787735144435	-30213.768981036777	316.3632133194345	4.190370127256368	5.7048951240296554E-5	0.46493321212147104	5.6432963828671874E-5	6.217615389020954E-10	0.4318606732154067	-1458.5018185303268	11594.872581994734	3770.093584539836	3921.7315451059308	1607.9713092024297	23.053950611644996	64	15	47	9	36	0.19315542374348427	0.2938235761261745	0.31108672959485517	0.20193427053548538	
2500000	-31702.415434996743	-30200.898760302938	-1501.5166746938032	-30200.898760302938	270.8474892486197	4.190370127256368	6.080208956869894E-5	0.4677999338428385	5.894598310728435E-5	7.614149760895594E-10	0.46096373691459647	-1457.0169016167076	10344.316373397027	4950.772878329207	5017.75253262254	2285.047198979832	28.86686050189769	61	34	37	1	38	0.19906811649459633	0.3038020351468036	0.2976289970255513	0.1995008513330481	
2510000	-31696.919908177395	-30188.780033805207	-1508.1398743721877	-30188.780033805207	283.0344860159609	4.033384423014321	5.869584552317364E-5	0.44965312793635565	5.601153034810656E-5	6.559414364847761E-10	0.44823768759812904	-1462.3379753516776	14728.605813818574	4739.618616671209	5244.816922729589	3795.7255039858887	35.44621530586774	56	8	62	5	40	0.19906811649459633	0.29544051289413514	0.3093112203939977	0.1961801502172701	
2520000	-31775.396042051056	-30190.22297993311	-1585.1730621179443	-30190.22297993311	440.0228629256919	4.032404616565109	3.8879337834599E-5	0.4399938336344676	3.7053869440012586E-5	3.0037853872985973E-10	0.4520977293133293	-1537.9984873531548	18268.134567421836	7463.370546277053	4616.641274767654	6043.621311280536	67.40818111054611	57	1	68	5	40	0.18960835919036578	0.3049002701983657	0.3104697736488052	0.19502159696246263	
2530000	-31752.066118515588	-30194.99459012775	-1557.071528387839	-30194.99459012775	363.879638590595	4.032404616565109	4.7624774534854286E-5	0.49338870864306505	4.463878405812416E-5	5.735294371667929E-10	0.5247500629055282	-1512.263476209911	15114.245630193156	11487.958268102113	5445.067879589936	913.6627295806852	53.40361844008068	50	11	68	3	39	0.18975283802064027	0.29545308138554527	0.3120560618003822	0.20273801879343162	
2540000	-31672.964420941767	-30190.363069569055	-1482.6013513727128	-30190.363069569055	235.55844813609346	4.0027262868518925	6.635948935609976E-5	0.4483537034781191	6.414738609635498E-5	1.0998991353179983E-9	0.490102891135215	-1438.2691364367256	13014.361622184857	12372.772614477932	3778.070422316775	1092.4823806346938	24.24249568648336	31	24	77	1	38	0.2028620996554622	0.2912328612115668	0.30316702033953874	0.20273801879343162	
2550000	-31754.810130280657	-30191.493548575203	-1563.3165817054557	-30191.493548575203	343.28251345256865	4.0027262868518925	4.387781739236875E-5	0.4098634285162755	4.167100982706507E-5	3.529474644840845E-10	0.4196410177140466	-1515.4342838887776	17346.658954406546	23144.315207032516	6180.28359076224	4030.731952620339	30.495083906964116	12	36	70	14	39	0.20317619547073176	0.2901877546408444	0.3084656350773883	0.19817041481103492	
2560000	-31786.137224942962	-30210.381528990783	-1575.7556959521773	-30210.381528990783	379.9138964846929	3.9717177595669377	4.3848804799308364E-5	0.47702079294097915	4.138923742130074E-5	4.4416916631872166E-10	0.48887160995990414	-1526.6111728483195	50309.643104050476	17697.87742108375	4880.485373824677	4473.151316923038	61.790516916000385	5	47	71	8	40	0.2018472846329328	0.2901877546408444	0.3031030618549326	0.2048618988712896	
2570000	-31822.11052068575	-30183.51243473565	-1638.5980859500996	-30183.51243473565	567.9531124217758	3.9879450918541446	2.9213151902766305E-5	0.4908750507632988	2.6925451681770013E-5	1.8628757490771855E-10	0.4824538268947008	-1589.6349910630101	27105.26483552005	8426.327824975984	6582.30272412019	8382.754147524638	68.52357941137507	54	3	40	36	38	0.20317563390190418	0.2925002225854155	0.30311134921579325	0.2012127942968865	
2580000	-31880.66742808943	-30191.925135369627	-1688.7422927198038	-30191.925135369627	818.1905870307255	4.019623275321368	1.897971705833872E-5	0.4768366376221958	1.8108690830453732E-5	7.878086173952473E-11	0.4850514663483066	-1638.3216400561178	35506.80136327866	10085.78537290257	14835.769393727745	8436.533256624498	76.41569473468049	54	20	33	25	39	0.20317563390190418	0.2925002225854155	0.30311134921579325	0.2012127942968865	
2590000	-32096.42927256364	-30210.892018943847	-1885.5372536197942	-30210.892018943847	2548.006092771886	4.113564348658299	6.807759231615585E-6	0.4376324483003323	6.334046994298291E-6	7.874877558569747E-12	0.42789133574304833	-1829.8289390783539	115194.15314464622	27343.199374813208	25645.399523097985	33014.86832612012	264.6737267600695	55	44	19	14	39	0.1996413258570636	0.2867386639638929	0.30790208009391934	0.2057179300851236	
2600000	-32025.970574530373	-30212.39352763504	-1813.5770468953326	-30212.39352763504	1593.1100795800671	4.113564348658299	9.76270202606005E-6	0.45540428722886883	9.224094847164096E-6	1.6643438911145853E-11	0.43266305179854786	-1758.947440974777	78862.72662304383	19042.64899741591	26542.454093723867	26418.541270858343	120.42760487415025	55	23	45	9	39	0.20006168551350942	0.2941564890161602	0.3000638953852062	0.2057179300851236	
2610000	-32101.645148419953	-30197.4370825768	-1904.2080658431555	-30197.4370825768	2677.8455405951922	3.8713041994003436	5.88567792404226E-6	0.48542991915653083	5.628938800860131E-6	6.265754944212318E-12	0.44579865933130886	-1846.9799083345533	169292.98746636973	31903.534805279403	18457.13720190885	42096.53535929912	299.155452261851	54	49	3	25	40	0.20006168551350942	0.2941564890161602	0.3000638953852062	0.2057179300851236	
2620000	-32203.16717950563	-30207.50507909844	-1995.6621004071933	-30207.50507909844	5140.022362595175	4.165775067873799	3.4272181533779225E-6	0.42624389026252235	3.254518943634849E-6	2.016207985314595E-12	0.4252598178608597	-1936.11849910911	250960.7082515878	42346.24907265418	70086.48568144221	61522.77214291698	472.4187808521552	54	22	39	16	40	0.20006168551350942	0.30394506287143774	0.3017781985811554	0.1942150530338969	
2630000	-32175.347087915936	-30212.721212525255	-1962.625875390682	-30212.721212525255	3621.0674356583218	4.118301080011104	4.291337078169809E-6	0.4097834375608405	4.098174891925189E-6	2.950496291281287E-12	0.41328599921376247	-1903.7076920459424	260578.918108713	67414.502006931	37299.392246222014	56520.17489066904	437.08176651343524	58	3	23	47	40	0.20815377067653462	0.29471282755359796	0.3017781985811554	0.1953552031887115	
2640000	-32223.163124894232	-30212.071531635385	-2011.091593258847	-30212.071531635385	4951.011440885181	4.166664882138985	3.4683252004436253E-6	0.4480788876251883	3.269451185295472E-6	2.585043375589569E-12	0.4832513355943996	-1950.6553921132795	269205.9833841374	94741.74194987759	57771.73076267906	85143.28980545572	734.6615618683761	53	7	21	50	40	0.20230105209238639	0.2941772430524842	0.30922223350648465	0.1942994713486442	
2650000	-32125.36971020728	-30189.63717457524	-1935.7325356320412	-30189.63717457524	2964.945297624905	4.166664882138985	5.544428263911802E-6	0.4801935757239208	5.246474994453671E-6	7.975227151639529E-12	0.5360773312673703	-1877.9246109807602	140840.35813256603	102096.09307648007	45172.545019289944	37077.91313145397	370.4349395595024	47	14	29	42	39	0.1937976953082382	0.3026805998366324	0.30922223350648465	0.1942994713486442	
2660000	-32185.41122625305	-30201.715791218518	-1983.6954350345331	-30201.715791218518	3786.309137126139	3.9798832227503294	4.406959386321924E-6	0.5101139962151604	4.163001443845069E-6	5.084529710291375E-12	0.5386239183960195	-1924.15273340438	152400.1474697661	198771.1435466938	54184.36034323784	46550.404660413085	702.1068355333426	49	3	59	22	38	0.20416302091309516	0.29836977566527817	0.3031677320729819	0.1942994713486442	
2670000	-32152.941695122645	-30198.94288360362	-1953.9988115190256	-30198.94288360362	2972.7803196422988	3.9726859703801587	4.600638122521593E-6	0.4529929047125502	4.586560217817888E-6	4.658520750990946E-12	0.47917543420714065	-1895.3279768047985	153405.7171612355	188358.77656718847	48817.486828411944	34920.59274930717	550.293319096599	34	13	68	17	39	0.202162103317749	0.29836977566527817	0.3031677320729819	0.19630038894399035	
2680000	-32031.052644774092	-30192.103480291473	-1838.9491644826207	-30192.103480291473	1635.1450339738817	3.9726859703801587	9.233837470856905E-6	0.5016253503530593	9.088031465250642E-6	2.255183749331457E-11	0.5233433494968014	-1785.139209713776	83152.4906439693	124456.49247962251	26979.049953292666	2906.429872766622	232.79316135287	39	5	87	1	39	0.19907088299212894	0.298836685603563	0.30824703139288634	0.19384540001142112	
2690000	-32018.81836047242	-30186.011472248254	-1832.806888224168	-30186.011472248254	1779.1000866109034	3.9726859703801587	8.684448324562918E-6	0.481668760117258	8.468327166014396E-6	2.0110432904902858E-11	0.5224595713865995	-1782.2077915795635	96903.02186693146	25974.238399414786	26839.288972773375	467.1619020457642	250.69850653265638	55	25	50	3	38	0.1981626086307297	0.3090040068039	0.29807971019254936	0.19475367437282035	
2700000	-32037.498297927872	-30197.51911196768	-1839.9791859601953	-30197.51911196768	1948.0068101618047	4.244751953432354	8.417210147441367E-6	0.5568077451400838	8.037400972121762E-6	2.370904307712069E-11	0.5693973271653148	-1789.567739801773	101340.85584990906	22715.468845212235	25886.026144215586	238.7223907429835	167.01330338318982	53	19	58	4	37	0.20311192137224915	0.2863906242741562	0.30818716406196994	0.20231029029162415	
2710000	-32193.739153527516	-30210.72138793612	-1983.017765591396	-30210.72138793612	4014.986197851018	4.166855820072781	3.808401326912142E-6	0.5418918688645303	3.513633681546358E-6	4.586072126158224E-12	0.5673718508027352	-1927.0341656299574	294130.1372815313	37164.179691336256	65591.18290494823	1612.0016159592515	549.858175631571	49	2	79	4	37	0.20311192137224915	0.2863906242741562	0.30818716406196994	0.20231029029162415	
2720000	-32215.630003030088	-30204.531355951276	-2011.0986470788118	-30204.531355951276	5054.645173463632	4.155167262130093	2.935749608085985E-6	0.4989608604905781	2.756416208574076E-6	2.4392460106206968E-12	0.5306704589815623	-1954.8917127863344	338837.99519759265	31170.508042648566	64103.70779422338	1495.4824688032654	677.7947424767209	50	15	66	4	36	0.20311192137224915	0.29718247323161096	0.30818716406196994	0.19151844133416931	
2730000	-32094.363890013516	-30185.619875709664	-1908.7440143038518	-30185.619875709664	2466.1884477412596	3.8856468377044333	5.81369682521469E-6	0.504713075137432	5.536096917662222E-6	1.0933940273325688E-11	0.5504586155246245	-1855.5603604593082	183921.678172833	70234.53336293924	40119.09190488287	638.1270986037365	272.0312731153367	41	22	67	15	26	0.21173708968814928	0.29340706917029624	0.29956199574606984	0.195293845395484	
2740000	-32109.640365243038	-30182.185179066528	-1927.455186176509	-30182.185179066528	3230.3736102545345	3.8834502523300793	4.828556695624774E-6	0.5444900577311947	4.628186834969502E-6	7.141935570952058E-12	0.5731714833557492	-1873.572246717552	201299.03556456714	112496.43467209626	40042.86949156631	247.75572665352092	329.89992458392095	47	17	66	4	37	0.19810105251669677	0.30139025393739377	0.29956199574606984	0.20094669779983904	
2750000	-32041.377326222624	-30188.266978055595	-1853.1103481670284	-30188.266978055595	2067.698512678723	4.113937107127522	7.071326215424557E-6	0.5008843377623944	6.776167230894082E-6	1.316119618546394E-11	0.5197457396195266	-1801.45253243125	117240.8904986254	73407.16727073982	27556.924963808888	191.37664070136236	237.2302402942954	44	14	72	31	10	0.19810105251669677	0.30421431429620815	0.29956199574606984	0.19812263744102462	
2760000	-32203.105164531036	-30200.32299483755	-2002.7821696934861	-30200.32299483755	5219.247192661594	4.198312422314396	2.968232070658355E-6	0.5034182980244926	2.9759549388909853E-6	1.9702258965849463E-12	0.4825671090493052	-1946.8695597761423	279983.77430325607	94594.5028613971	82742.60527038066	514.3005155522886	600.0220475654168	47	16	67	37	4	0.2044784913141343	0.29783687549877064	0.29956199574606984	0.19812263744102462	
2770000	-32184.93599982757	-30203.973454676532	-1980.9625451510349	-30203.973454676532	4572.434820612007	4.198312422314396	3.2275218719336262E-6	0.5033555854576499	3.2810128461565726E-6	2.464079214140307E-12	0.5088092391936736	-1923.490727940692	296099.5276635687	268698.5078618298	64214.96657543213	452.6330528895147	912.8240426221035	25	15	90	37	4	0.1987341846140127	0.29783687549877064	0.29956199574606984	0.2038669441411462	
2780000	-31996.81505900662	-30188.786316333415	-1808.0287426732061	-30188.786316333415	1449.787566117551	4.172883904221125	9.597640979136352E-6	0.46251936336103944	9.376099711301886E-6	1.9450892216987775E-11	0.47148334779318846	-1756.8203671620765	124117.217509974	10291.569236892858	22588.88338936564	195.09350665031687	324.1525614258324	40	6	84	39	2	0.1987341846140127	0.29783687549877064	0.29956199574606984	0.2038669441411462	
2790000	-31870.68467308927	-30203.862137751734	-1666.8225353375358	-30203.862137751734	723.8097616681815	4.299410559421164	1.9667357332778218E-5	0.45579914280808115	1.9794498491410328E-5	7.643945021984971E-11	0.4538151176974031	-1619.976771301867	47066.35384699162	22112.819900116083	10301.38077482459	100.5126542957801	125.5190783693285	48	4	78	24	17	0.1987341846140127	0.29783687549877064	0.29956199574606984	0.2038669441411462	
2800000	-31784.730349476547	-30171.626872137655	-1613.1034773388935	-30171.626872137655	666.0057757606911	4.064843722899351	2.5035596303939644E-5	0.43329858275736716	2.4093418372468144E-5	1.0617693385373228E-10	0.43062523165313166	-1568.067070042896	41482.16231308942	6120.646150961805	7255.371435353544	33.644395040184	73.44986240244569	41	30	60	5	35	0.1987341846140127	0.29743449920857834	0.3038404480111011	0.1999908681663072	
2810000	-31787.395418714903	-30202.427689744887	-1584.967728970016	-30202.427689744887	508.58354412741994	4.064843722899351	3.258125133093061E-5	0.4497849915992757	3.118283695257913E-5	2.3607293599383676E-10	0.48025303551252657	-1540.6978926495012	34041.75834128019	7242.359710640298	7736.849560620459	43.838261429589984	57.21924335688673	41	29	61	3	37	0.1987341846140127	0.29743449920857834	0.30489289256894236	0.19893842360846595	
2820000	-31743.485569864093	-30219.79235503039	-1523.6932148337048	-30219.79235503039	368.5375040042213	4.064843722899351	3.826780934010417E-5	0.446452826322029	3.8604357886350755E-5	2.88215955952894E-10	0.44613416086391117	-1480.3041476260082	25228.029262742348	2758.4534597656825	5863.824118450194	16.71882565776249	38.303772006973304	48	14	68	10	31	0.19190882432613215	0.3042598594964589	0.30489289256894236	0.19893842360846595	
2830000	-31727.536817191896	-30204.838933085786	-1522.697884106111	-30204.838933085786	349.12649927909354	4.244450933755218	4.2071615909346125E-5	0.4892843106832629	4.2738103101340335E-5	4.323129799525277E-10	0.4811757143748423	-1478.719082710069	22482.94847481201	18178.28210689269	5096.873181669377	10.560482865751757	29.177417096246494	47	3	80	9	32	0.20893432970112566	0.2933505196004127	0.30562201331390343	0.19209313738455758	
2840000	-31679.30843044059	-30176.15873833822	-1503.149692102368	-30176.15873833822	351.2626880115478	4.244450933755218	4.740385281260052E-5	0.48298650177019464	4.777017860922159E-5	4.983158551051611E-10	0.4664804615816505	-1461.6889002884823	16195.067758366913	3559.191923951904	4159.063114504535	18.788397224205074	35.31290644093566	50	13	67	25	16	0.19442785583699448	0.2933505196004127	0.3201284871780346	0.19209313738455758	
2850000	-31769.61453882024	-30219.000806401054	-1550.613732419185	-30219.000806401054	446.0260528624177	4.209932933745702	3.8926884419240344E-5	0.4953863134829228	3.916153308620921E-5	3.4611877248292953E-10	0.4838640097789622	-1504.9564070132851	17834.294461396534	23248.10106915906	5457.278266852252	19.84721050779578	69.41077289665992	32	15	83	18	23	0.19442785583699448	0.2933505196004127	0.3201284871780346	0.19209313738455758	
2860000	-31776.33830471034	-30197.708215172246	-1578.6300895380962	-30197.708215172246	460.8313364794718	4.209932933745702	3.378203905028123E-5	0.5249574912690711	3.3059561910258276E-5	2.667474084338969E-10	0.4935435025464217	-1535.058648498264	28647.66793728978	5495.38114215316	6530.471673184628	32.761393274264826	41.858814853032335	45	4	81	37	4	0.19442785583699448	0.29166748905269513	0.31557707824768005	0.19832757686262975	
2870000	-31730.025327829302	-30196.079625872637	-1533.945701956667	-30196.079625872637	324.62796571678325	4.209932933745702	4.250223781626903E-5	0.5032146878110627	4.319448383377322E-5	4.0158209271952933E-10	0.47499629027946005	-1491.3233739865204	20311.438079464744	4501.571269657625	5570.728496950477	43.01657835187974	47.19783299312472	41	45	44	32	9	0.197275588667937	0.3000669899548906	0.3083775926064876	0.19427982877068414	
2880000	-31714.762498077092	-30193.19036331189	-1521.5721347652018	-30193.19036331189	303.50094715834877	4.209932933745702	4.913897329528484E-5	0.4727777404930264	4.858209488776073E-5	5.536106511882976E-10	0.49125769341122	-1479.8413563692766	21567.91761483848	6228.801612601847	4002.2473660916758	60.7023063994829	22.81784409157758	46	27	58	20	20	0.197275588667937	0.3000669899548906	0.3083775926064876	0.19427982877068414	
2890000	-31714.767162556735	-30177.982193142972	-1536.7849694137628	-30177.982193142972	337.5033723339214	3.867975879727622	4.405010810634431E-5	0.4758152251669138	4.4023357404775583E-5	4.760488621727644E-10	0.49662517024894737	-1495.6865452395893	14855.255632658269	4746.8267527588505	4557.43665910636	34.773131586772955	32.779201943750195	41	36	54	13	27	0.19538335505518434	0.29567030234029895	0.314666513833832	0.19427982877068414	
2900000	-31693.4772795646	-30183.737910237825	-1509.739369326775	-30183.737910237825	342.08446923134915	4.203557816355866	5.05628306801362E-5	0.5138325243540423	5.0774918680499144E-5	6.932982795501719E-10	0.5320029728875526	-1468.1439347778417	19582.04932912484	4518.144113170502	3637.7311067245687	27.227154351775958	38.426743106545665	41	23	67	5	35	0.19538335505518434	0.29567030234029895	0.314666513833832	0.19427982877068414	
2910000	-31672.437951080887	-30209.91539611409	-1462.5225549667969	-30209.91539611409	245.47708385402888	4.1914003841327725	6.918128662005771E-5	0.5021663066903369	6.961466478036928E-5	1.273623116308898E-9	0.5154903244672258	-1421.1913169607	12659.087743187574	8330.559928450504	3137.9854786128067	31.35043962174734	45.708496199797416	38	2	91	9	31	0.19179723968126083	0.3120414063325888	0.29766812092333733	0.19849323306281247	
2920000	-31711.966422842885	-30187.519172184384	-1524.4472506585012	-30187.519172184384	300.2029577774154	4.1914003841327725	4.900093502449567E-5	0.47071534606840926	4.788528828988542E-5	5.17696617288097E-10	0.4791475906295635	-1482.8950612800697	17629.392336448527	6069.050008236132	4473.802610515729	38.34116066845911	32.368578960870366	34	26	71	20	20	0.19179723968126083	0.3120414063325888	0.30239107028811596	0.19377028369803387	
2930000	-31739.171207388143	-30186.252280180892	-1552.91892720725	-30186.252280180892	343.123126257916	4.515582659695119	3.9481345135904574E-5	0.528740545468135	4.00431958921536E-5	4.983027026396306E-10	0.5415162728648041	-1510.4701153975298	23209.677910141098	6988.492530897269	4540.932036487681	44.65643933259511	31.67492245132649	38	25	68	34	6	0.20001427586949422	0.29535725332171453	0.308427934381788	0.19620053642700272	
2940000	-31671.605649061672	-30178.022244292635	-1493.5834047690369	-30178.022244292635	236.2392976649915	4.404176504635698	6.269731611471523E-5	0.5125065000079126	6.012240601551332E-5	1.1147467161136848E-9	0.5214285897081957	-1452.0341084282659	12279.839922757683	8069.832506699075	2529.622179558724	35.859929110531176	64.87950031358959	42	21	67	39	2	0.19344229567314178	0.29535725332171453	0.308427934381788	0.20277251662335516	
2950000	-31808.720566591186	-30213.353763987467	-1595.3668026037178	-30213.353763987467	424.7516436523436	4.404176504635698	3.471870261421172E-5	0.4735053654368338	3.347963667995126E-5	2.838453439344015E-10	0.49595264979826564	-1551.4541468035989	30031.841327969294	5005.749794776815	6660.716652255028	93.9364347209695	50.94828949216018	53	17	60	18	23	0.19344229567314178	0.3010309434332024	0.3036202774001262	0.2019064834935291	
2960000	-31659.725760008638	-30189.998048595175	-1469.727711413462	-30189.998048595175	209.81853373887756	4.0906096103711045	7.119382319809746E-5	0.47495971477294235	7.031520870385267E-5	1.131313560901686E-9	0.4755396743611314	-1429.3404642621838	12895.408582975755	5206.767538841758	3673.9503518271026	40.42895666958351	23.736328858839922	40	15	75	20	21	0.19665043709684407	0.3043368178570475	0.3036202774001262	0.1953924676459817	
2970000	-31728.276193300328	-30178.142325041026	-1550.1338682593023	-30178.142325041026	361.22959243959303	3.9795918928170977	4.1273094184996136E-5	0.4743719035980333	4.200413519180532E-5	4.291487809001613E-10	0.4998472782251453	-1506.8080511711876	22697.49314837773	5277.2868651338185	6227.239158629608	152.33998080192583	37.66070673713974	39	16	77	7	32	0.19665043709684407	0.3043368178570475	0.30120976921581766	0.19780297583029022	
2980000	-31725.75361793681	-30193.242513771052	-1532.51110416576	-30193.242513771052	313.6661553800728	3.9795918928170977	4.4221418368958444E-5	0.5041641783993269	4.5526659378923184E-5	5.401479105140126E-10	0.5053263756666033	-1489.5744262652759	21028.970226310063	5309.163861334485	6116.226509199135	87.53787836079222	42.79896299374364	37	10	85	7	32	0.1922307523986136	0.3043368178570475	0.3091274942418287	0.19430493550250957	
2990000	-31641.50659998175	-30197.149135645483	-1444.3574643362654	-30197.149135645483	187.26815122783097	3.8202195436892676	7.934566116338848E-5	0.4874839730829564	8.215991975015825E-5	1.5540761490992318E-9	0.4897747282947767	-1405.3100061348048	8861.836848059684	2052.781153979303	3058.192454640682	29.428156657895695	25.269861410783363	46	6	80	12	27	0.19842755417743313	0.2918326594794313	0.3154348508406254	0.19430493550250957	
3000000	-31625.54693221751	-30190.447228420384	-1435.0997037971244	-30190.447228420384	209.55659084142428	3.932859526550935	8.149024510799535E-5	0.45853240630084374	8.431282979923988E-5	1.498446889523688E-9	0.4604346990542386	-1396.4000919285672	10852.023840377471	4523.0802802330145	2219.282647782203	27.02004860904335	16.250600069587218	31	37	64	31	8	0.19842755417743313	0.2918326594794313	0.3154348508406254	0.19430493550250957	
3010000	-31643.561615353105	-30212.211902109062	-1431.3497132440436	-30212.211902109062	162.64791684721615	3.8125320265765996	9.244101461920472E-5	0.45343055683756467	9.258708761860709E-5	1.7656237787628174E-9	0.4510230210415957	-1392.9573516778642	6482.711958269362	7196.930214913704	1773.970739265889	39.60570472608951	11.84095069301647	24	48	59	20	20	0.19842755417743313	0.305471853832925	0.300673221479554	0.1954273705100873	
3020000	-31722.404241952438	-30195.892234377625	-1526.5120075748143	-30195.892234377625	305.13422298123317	3.832282386453546	5.2885354447778785E-5	0.4362401191792895	5.159072597807586E-5	4.860611771473271E-10	0.4309291520011325	-1483.5766464328021	1669.7332351664072	11534.445470424957	3231.9321949668847	62.43997135002703	15.995341244426047	1	65	66	27	12	0.19842755417743313	0.30573954548279186	0.29596243051909243	0.19987046982068207	
3030000	-31674.18366575047	-30190.46337438424	-1483.7202913662304	-30190.46337438424	223.5301547457107	3.979719655463031	7.093253983811753E-5	0.4236096580046778	7.053312755526858E-5	9.520445643336865E-10	0.4268372866258861	-1444.7707391005538	5441.03773604662	8523.74952908362	2461.991950086429	25.818386029575407	18.257138987482854	2	68	64	28	9	0.19842755417743313	0.30573954548279186	0.29596243051909243	0.19987046982068207	
3040000	-31652.31844653897	-30183.767284728423	-1468.5511618105484	-30183.767284728423	223.5011459940354	4.088445448909707	7.164012854810666E-5	0.46844116012622344	7.18071726183639E-5	1.2205764547334133E-9	0.48387362003137707	-1427.6613660810046	4268.786198163574	8819.008922894238	2340.453206860304	258.539447292024	18.593056422870067	1	74	58	2	36	0.19842755417743313	0.30573954548279186	0.3056065542983054	0.19022634604146907	
3050000	-31714.625757669477	-30198.98808610234	-1515.6376715671354	-30198.98808610234	233.18302815956022	4.088445448909707	6.23821965440593E-5	0.4787667696804287	5.9996126865098606E-5	9.171471614145916E-10	0.4986875931890558	-1469.9279833207775	4634.512113387801	10447.656257121726	3120.1749793158338	4165.1577510925745	32.32834371872572	5	63	59	8	36	0.19987237376015246	0.30573954548279186	0.3019351683429672	0.19245291241408796	
3060000	-31696.28808300285	-30203.349895548232	-1492.9381874546182	-30203.349895548232	210.26441104586397	4.088445448909707	7.10406281999817E-5	0.412979499500737	6.656958752208286E-5	8.135294201389578E-10	0.419311415375633	-1447.3345206071967	10612.83010856184	11658.92014878516	3985.8253373228927	3251.500730944934	31.71213427420091	7	51	68	7	38	0.1915993974420297	0.31401252180091466	0.30142209934134506	0.19296598141571009	
3070000	-31660.55757082245	-30196.47704346755	-1464.0805273549026	-30196.47704346755	213.46895783041924	4.260785971526577	7.54572342162622E-5	0.46314643757684104	7.329723373202795E-5	1.257039222842782E-9	0.48541863370308636	-1418.4426442207432	7646.943297170199	13982.340745354168	2255.563701866407	2819.3505584675995	26.49747856395155	4	45	71	12	39	0.19150168761867592	0.3134576077482298	0.3020747232173837	0.19296598141571009	
3080000	-31610.990998487934	-30175.529295041484	-1435.4617034464509	-30175.529295041484	184.11084552828575	4.014544661839882	9.011844368722087E-5	0.47012572145198855	8.795427516802956E-5	2.012319094752053E-9	0.5047812060271052	-1390.5961056195883	5993.271273264931	11865.052723026405	2152.587456166576	2517.0232733293437	21.316944372292873	30	23	76	3	39	0.19910487673916505	0.2982109981270847	0.3097181437180397	0.19296598141571009	
3090000	-31577.947753457003	-30178.78312316042	-1399.1646302965823	-30178.78312316042	161.60375063277363	3.9264247347562384	1.0299941182727855E-4	0.45186147701786566	1.0192035130498799E-4	2.438746544660023E-9	0.47060408068758197	-1354.5402353393445	6323.216635446675	13991.554818201976	1686.356882065094	1876.9952685296598	19.76052614533208	41	9	76	6	39	0.1891324652220564	0.30373426262126574	0.3041948792238586	0.20293839293281873	
3100000	-31604.94686645193	-30189.23186860847	-1415.7149978434627	-30189.23186860847	182.66006997771007	3.9264247347562384	8.784780161055487E-5	0.476974005441239	9.021299553918659E-5	1.7500389246642157E-9	0.4645988900137362	-1375.5595232018925	8365.49985481691	8549.283398743799	2039.8181823302966	100.74792294098167	25.65464879490162	46	12	73	2	38	0.19987753327323368	0.30373426262126574	0.2954873309128617	0.20090087319263833	
3110000	-31617.49591544431	-30193.64651378469	-1423.8494016596208	-30193.64651378469	186.3985521524158	3.846618916860089	8.57965291783406E-5	0.5262338107362999	8.516442587322232E-5	1.955780894146324E-9	0.5385743735090469	-1382.8701197700714	9984.862272970504	7824.889989984022	2243.0277312874027	183.44384822849355	23.419414952996004	22	37	70	4	38	0.19736899807557293	0.30373426262126574	0.2978589149433315	0.2010378243598293	
3120000	-31612.37527642492	-30171.858843646645	-1440.5164327782736	-30171.858843646645	200.30043036647902	4.057378240319003	8.481307068291787E-5	0.5505858994853567	8.310544194259665E-5	2.042802143176041E-9	0.5545852801943775	-1395.665152500517	9870.610129125567	7414.8363136482485	1918.2506845322969	2834.232917677973	26.355347255293083	36	30	57	10	38	0.19736899807557293	0.3021386708378045	0.2978589149433315	0.20263341614329058	
3130000	-31677.102535171354	-30202.423099556516	-1474.6794356148378	-30202.423099556516	213.0151906220302	3.9741010029269823	7.191977367139994E-5	0.5173493697598394	7.283219857724068E-5	1.4021613042338268E-9	0.5136066579241281	-1431.2517350232108	12252.553980160035	8008.271079587032	2844.845227460738	978.1750896372041	21.984420972929627	30	25	74	4	38	0.18892363179075142	0.30270230479875715	0.30577952407724895	0.20259453933324195	
3140000	-31691.968588978245	-30215.90380276609	-1476.0647862121546	-30215.90380276609	233.60504345448186	4.021342394701315	6.522948749202778E-5	0.44731366730207517	6.771630657300338E-5	1.0236459414719882E-9	0.48155805394275886	-1429.7734785106352	8592.00822568348	15124.204232459188	3464.1717972050633	3624.3436454090993	22.154043387898792	61	1	46	25	38	0.1989302338250868	0.295563773239907	0.30577952407724895	0.19972646885775666	
3150000	-31751.834335883304	-30209.79131786615	-1542.0430180171522	-30209.79131786615	373.524387454648	4.021342394701315	4.379447066550971E-5	0.38579566619400024	4.629598595746356E-5	3.3380364956530046E-10	0.4036911358753318	-1496.4512154417203	17643.558023262005	6798.471706307636	4190.028777107026	3370.595017075081	27.486920507602456	44	21	43	25	38	0.1989302338250868	0.295563773239907	0.30577952407724895	0.19972646885775666	
3160000	-31733.990450980997	-30189.46734295149	-1544.5231080295061	-30189.46734295149	375.35777332621734	4.116458344370648	4.0991554418003465E-5	0.42289789953469276	4.3493316011988975E-5	3.222913816615107E-10	0.4320384177441256	-1499.4384071483587	17011.778989018887	7294.644407765993	4864.027797273637	1982.5168478710825	37.98088196722395	47	25	57	4	38	0.19883392353331508	0.30215778912222485	0.30868766420332144	0.19032062314113804	
3170000	-31699.150923126097	-30187.560427856297	-1511.5904952698017	-30187.560427856297	302.6701364487664	4.268467072474879	5.0305857279572316E-5	0.4668865430983738	5.277745038886496E-5	5.746815940688278E-10	0.4615777503697513	-1467.432808989149	12838.948261116118	4606.341932788247	4110.562534845883	1764.7250910984944	26.534023505396895	51	15	62	5	38	0.1939288626609294	0.30215778912222485	0.3104974248783842	0.19341592333846092	
3180000	-31725.883323619928	-30204.961690643337	-1520.9216329765914	-30204.961690643337	295.70909111800285	4.201241596336842	5.185305341628111E-5	0.4525932792857087	5.187530274026569E-5	5.860418443170479E-10	0.4719017813992024	-1473.7470339520473	13414.89766174402	15391.056774986282	3746.0469706751496	4596.927522844059	36.9490086441791	17	34	80	2	38	0.18993876741801813	0.3006168756712712	0.31602843357224913	0.19341592333846092	
3190000	-31711.535378863337	-30208.271018989508	-1503.2643598738302	-30208.271018989508	321.7638381548907	4.164364534237837	4.804883126715741E-5	0.3849461865809444	4.792349289545447E-5	3.804903576735489E-10	0.4046200620276032	-1458.388590227632	12256.045042563735	42418.6926307269	3898.5925657955636	19.85707047299335	31.840472052762916	39	9	84	14	25	0.1914900333644144	0.3006168756712712	0.31602843357224913	0.19186465739206465	
3200000	-31859.21603556131	-30191.282539810498	-1667.933495750812	-30191.282539810498	794.2302887947828	4.164364534237837	2.0502800217883945E-5	0.45120493927098826	1.974243138220285E-5	9.156986144507385E-11	0.4758581479166718	-1621.5294756378546	27699.01460750075	40153.486380891416	10971.3710331652	69.26327241076098	59.15573562813846	48	3	81	38	1	0.1914900333644144	0.3006168756712712	0.31697914013962636	0.1909139508246874	
3210000	-31803.471021409434	-30194.582568073318	-1608.888453336117	-30194.582568073318	484.4231677390485	4.164364534237837	2.932110566728396E-5	0.4313255762622443	2.849819689325766E-5	1.7846657509712124E-10	0.4411750199557151	-1562.7355697145429	32217.868504525584	31595.448051510593	7626.176528987736	23.819137265460874	60.69877612320591	19	38	75	7	32	0.1914900333644144	0.3006168756712712	0.31697914013962636	0.1909139508246874	
3220000	-31846.77653904736	-30190.489448653385	-1656.2870903939777	-30190.489448653385	742.6958473027837	3.783623149150102	2.214656922919783E-5	0.4669952943408846	2.1793389995516637E-5	1.2219947245816377E-10	0.4957486510174001	-1609.1035322843852	28003.409166874106	44586.933185868926	6722.920528045267	60.65073046980433	131.53230254006945	18	41	73	37	2	0.19759361511517667	0.2933323635143373	0.31697914013962636	0.19209488123085908	
3230000	-31853.01335084807	-30202.578493667053	-1650.4348571810142	-30202.578493667053	698.790662920376	4.479251108306095	2.274611515833959E-5	0.4696773085655531	2.2775907868582637E-5	1.350964532890576E-10	0.49405198844124476	-1604.200012953849	36345.14071008457	32764.27267094663	7785.187224934576	121.68440938204506	65.41997226898519	23	36	73	8	31	0.19162150132532665	0.2910252037571225	0.31697914013962636	0.2003741547779239	
3240000	-31887.219850787125	-30168.521426845182	-1718.698423941944	-30168.521426845182	844.3681013283938	4.435780871160414	1.6539653868658093E-5	0.47054002922648636	1.6165123833256094E-5	7.232641846445619E-11	0.5129705976370775	-1670.5551211291754	45778.70031748793	43522.168878074306	11343.936223452964	300.8007754427393	103.99709887028702	38	23	70	17	23	0.2027034505255648	0.2926743640877343	0.3042480306087765	0.2003741547779239	
3250000	-31889.37858212339	-30191.701963980136	-1697.6766181432556	-30191.701963980136	771.3223719245416	4.003211941003692	1.828824648659873E-5	0.43501744064647496	1.8373755262193506E-5	6.612519929152975E-11	0.44008825384093625	-1650.0540064503696	39277.44945258612	57298.78178494797	9728.104128292141	184.81408999959578	64.30731343842965	39	21	73	21	17	0.2027034505255648	0.29161117086011595	0.3087063890374408	0.19697898957687793	
3260000	-31847.829519518087	-30195.829706723893	-1651.9998127941944	-30195.829706723893	576.7633180861154	4.003211941003692	2.436366558872599E-5	0.44664334330338723	2.4483784267686427E-5	1.179136881285079E-10	0.447381587749171	-1606.8401257212429	40788.20679562284	16440.706241939377	7303.159107211973	77.29717841600625	74.48456970310136	49	22	62	5	33	0.2027034505255648	0.29161117086011595	0.3087063890374408	0.19697898957687793	
3270000	-31890.38705452171	-30192.468800539882	-1697.918253981828	-30192.468800539882	994.8186285406532	4.197469721671453	1.8408726257318743E-5	0.5037284937172692	1.815654196501286E-5	8.7697865708061E-11	0.5247634041814893	-1650.4877399642814	52541.995711321404	5937.542423440262	8565.537538101671	852.9960026207251	105.6926659063576	53	13	67	2	36	0.20733131590062975	0.2963953080249269	0.30216818997774497	0.19410518609669788	
3280000	-31792.769484293738	-30178.01890258766	-1614.7505817060787	-30178.01890258766	543.386926239947	4.070085930672367	2.8257917710330374E-5	0.46592561956600476	2.8399921794104772E-5	2.0520178661237404E-10	0.517731013433275	-1570.319576004249	30700.60783144828	23898.990150006095	5666.410806044035	30.295703353040285	41.3761652130335	36	25	74	19	17	0.2015124213482027	0.29803792606539925	0.30634446648969965	0.19410518609669788	
3290000	-31909.42166820145	-30198.853774364175	-1710.5678938372737	-30198.853774364175	785.6546866890797	4.027564453693404	1.802244832964549E-5	0.4354585840367311	1.798194046038755E-5	6.821408823722069E-11	0.45345223775811927	-1665.863398368285	45474.20074050251	6757.149933584542	8409.351159593003	74.71885490228125	42.00913191465274	52	11	72	33	3	0.1925179260867396	0.29803792606539925	0.30462119723879494	0.20482295060906572	
3300000	-31935.129118998768	-30191.677731764714	-1743.4513872340535	-30191.677731764714	1261.1307501998047	3.8662858503507667	1.4065741358690545E-5	0.48040308094287704	1.415388216025574E-5	5.357089381973218E-11	0.5163952916029056	-1695.7686051235123	40976.88126026412	14085.50385784848	14304.17042988092	59.98088186866851	157.6886116953122	53	29	52	35	2	0.1925179260867396	0.29803792606539925	0.30462119723879494	0.20482295060906572	
3310000	-31897.68754166478	-30227.178454018424	-1670.5090876463582	-30227.178454018424	689.2875238734186	4.264852697937255	2.048531593591825E-5	0.38142234388112667	2.071909439499234E-5	7.503287710637376E-11	0.4199709994873437	-1624.4312602224395	42110.26407532434	11282.177461521467	7090.762567793138	66.67360903994714	165.8231756256065	56	31	46	37	1	0.19654608743026228	0.29801267445553115	0.30462119723879494	0.20082004087541114	
3320000	-31904.786198280253	-30204.748545458067	-1700.0376528221855	-30204.748545458067	873.9738444954238	4.062740557230877	1.797311084947707E-5	0.41161237918889787	1.7704546859520936E-5	6.482064722618376E-11	0.4554900841298528	-1654.7906667233638	36941.052571765475	12110.12542837778	7972.27645117188	70.51175883128538	108.07467615716676	62	42	28	32	7	0.1970735024794632	0.2974852594063302	0.30462119723879494	0.20082004087541114	
3330000	-32081.51798784927	-30228.076859174605	-1853.4411286746645	-30228.076859174605	2148.752181208028	3.938721262836437	6.800950229195984E-6	0.42090290707479094	6.8613683928673556E-6	1.0712493940371034E-11	0.4833684634541823	-1806.9957640988632	109703.40406101904	31008.91464853914	1051.6497003554337	83.91902111602495	173.5580271793051	51	81	1	18	20	0.1970735024794632	0.2974852594063302	0.30462119723879494	0.20082004087541114	
3340000	-31894.378583895446	-30185.272525389115	-1709.106058506332	-30185.272525389115	1062.587653286353	4.129119259376991	1.4520863405734701E-5	0.4159109436448847	1.5154692768627514E-5	5.17712997909443E-11	0.4758058329685849	-1667.70262639742	54959.615620314085	15955.476506742767	64.73505285875375	49.45013326205839	83.43826753693415	50	82	15	4	20	0.1970735024794632	0.2974852594063302	0.30462119723879494	0.20082004087541114	
3350000	-31962.511286668014	-30206.281870706207	-1756.2294159618073	-30206.281870706207	1152.2446264139896	3.9791532219193213	1.2146477733007649E-5	0.39723723497075236	1.2058915506001559E-5	2.7819926036720215E-11	0.4299049614815861	-1714.3568307888406	61671.508251109546	16517.034634718573	153.42644694121324	86.43727863550224	69.52416139123258	60	73	4	10	24	0.2030547219025193	0.29150403998327407	0.30462119723879494	0.20082004087541114	
3360000	-31830.066420888405	-30214.942559832965	-1615.123861055439	-30214.942559832965	557.6106306482128	4.452038351575128	2.5907247176578245E-5	0.40301372458494517	2.5969036861977397E-5	1.2728146864823492E-10	0.4334004163422859	-1577.4208737972738	25545.73002425985	5847.116118051452	23.630632804597614	25.57744488242854	48.18675700367135	75	59	8	25	4	0.2030547219025193	0.29012452519957743	0.30600071202249157	0.20082004087541114	
3370000	-31865.187726513203	-30205.17798280034	-1660.0097437128657	-30205.17798280034	709.3011252995368	4.08759552110131	2.004183098339194E-5	0.42091212160239655	1.9547829178577732E-5	8.838861315093433E-11	0.4687608702646465	-1620.5914225101217	40697.6773206569	8723.683838475894	46.42228190200871	37.66997721864581	57.73858028033829	58	76	16	3	18	0.19072982796787985	0.30852911642952663	0.30600071202249157	0.19474034358010137	
3380000	-31833.99364054728	-30187.717126204192	-1646.2765143430888	-30187.717126204192	718.5672870739903	4.08759552110131	2.3074260327069156E-5	0.42056988017828195	2.2590154577511644E-5	9.535106818996984E-11	0.42461979899607305	-1607.6786739793804	33160.4415917983	8182.105293176253	68.64095394528658	43.44367701308992	34.60892617130277	64	70	2	33	2	0.19724758736350884	0.296812603416401	0.2994829526268626	0.206456856593227	
3390000	-31841.34405336171	-30198.635115700996	-1642.7089376607128	-30198.635115700996	654.8798361578646	4.08759552110131	2.2948068790651657E-5	0.4554627692158434	2.2885654387945655E-5	1.137239016411053E-10	0.462823891521861	-1602.2892508568073	44835.32352194867	7498.098817630166	24.27275676077813	61.845771016300496	51.358142464629175	61	74	1	5	30	0.21163230446385403	0.29148855836268844	0.2994829526268626	0.1973961845465943	
3400000	-31774.092933500247	-30194.901701751733	-1579.1912317485164	-30194.901701751733	420.24392474070464	4.150006876512863	3.4910039637046686E-5	0.3877534483775631	3.504565250262699E-5	1.9047001467116529E-10	0.3936695790329475	-1541.633852409865	27622.51764486108	4543.270602307048	43.14589940811462	37.07618374152011	47.88850368790641	63	72	21	8	7	0.2014771119820008	0.30837955431451536	0.29677643697398187	0.1933668967295013	
3410000	-31691.854622553707	-30183.834722505577	-1508.0199000481316	-30183.834722505577	309.2634063230702	4.174211599556197	4.8259974842038784E-5	0.4268746871374967	4.848946523573236E-5	4.960777802914905E-10	0.45172076283430385	-1470.4606853063124	11798.690564793824	3200.462814550271	437.8326270243898	17.97722325203134	39.22270505125937	70	63	2	15	21	0.20848976004272524	0.2947399228314279	0.29666458169077525	0.20010573543507096	
3420000	-31695.470040879904	-30189.62534592801	-1505.8446949518961	-30189.62534592801	288.0228674958111	4.359014665726883	5.1121418671545594E-5	0.43569146114456525	5.105736205271644E-5	5.17673310964116E-10	0.4437554866616363	-1468.6748360820125	14901.474694247701	4109.485146186182	282.7570375114962	22.936116501239837	27.620753940932058	62	70	4	22	13	0.19670655395497494	0.3065231289191782	0.29666458169077525	0.20010573543507096	
3430000	-31738.012556357415	-30196.008762073314	-1542.0037942840997	-30196.008762073314	338.61772054388217	4.138912405288577	4.319103890906664E-5	0.4824674670066156	4.25089559118321E-5	4.1132698035978056E-10	0.4738196348295456	-1502.8355487232363	16985.791770609325	4127.214107000459	630.9777924623705	21.929562112112855	45.41505271674367	65	65	6	33	2	0.19701243591121975	0.2925702487086192	0.31162134742123354	0.1987959679589269	
3440000	-31846.926619139267	-30212.492471712834	-1634.4341474264322	-30212.492471712834	516.1544637733838	4.159889166069894	2.7604507629521865E-5	0.4082560829983026	2.7686858005408884E-5	1.2995445013883448E-10	0.4131602760801549	-1593.239841377368	25711.647866013922	8023.695787698593	1703.046493665416	80.22846713267285	35.06949697729838	59	72	5	24	11	0.19670879207100184	0.3011861323569031	0.3100434286975855	0.19206164687450894	
3450000	-31723.096845563996	-30172.823622481556	-1550.2732230824415	-30172.823622481556	364.60908584843526	4.032761520792924	4.272362254340709E-5	0.5172914088337159	4.190335242001078E-5	4.770663979809123E-10	0.502511618193047	-1510.3942084059302	16787.817327857483	4274.305789670215	1220.0272396983466	38.39274965970554	50.65348676088983	67	60	7	20	17	0.20083403450416198	0.3011861323569031	0.30591818626442535	0.19206164687450894	
3460000	-31748.390861049957	-30200.719125511776	-1547.6717355381797	-30200.719125511776	381.12123092758367	4.2010644621053626	4.610552361077977E-5	0.4560172237674902	4.536326478444375E-5	4.5371844247273913E-10	0.4471963531596762	-1505.8005019658372	19131.229111262583	4307.004370244129	3726.5760855435637	110.20436778455334	53.98307668309377	55	67	9	8	32	0.19277015368304756	0.3043795330998679	0.3050343174423082	0.1978159957747757	
3470000	-31752.271691991835	-30192.900689837472	-1559.3710021543616	-30192.900689837472	342.7590151475887	4.158660097066184	4.6440535366418856E-5	0.4699259474473977	4.641717669128504E-5	4.95950540077999E-10	0.4613533726141334	-1514.6761294672663	14087.95182222815	4511.529375742113	7205.871011210277	958.9400522630032	84.66561599112819	57	71	5	2	36	0.19277015368304756	0.30281015718160936	0.3050343174423082	0.19938537169303427	
3480000	-31718.510433745963	-30192.757901675657	-1525.752532070306	-30192.757901675657	294.2052346319745	4.267456918276456	5.3595840405262245E-5	0.4796494415204336	5.4048235149330944E-5	7.167162258009283E-10	0.4999450141549718	-1484.7442295140252	13472.578537639096	4213.952651508309	3293.1732626338785	36.6992764853991	54.408745882558065	60	65	8	35	3	0.19502603208313396	0.30721994348854076	0.30549102337105283	0.19226300105727184	
3490000	-31700.5791425411	-30212.47486467335	-1488.1042778677518	-30212.47486467335	228.4903347678916	4.267456918276456	6.431315523569064E-5	0.47282694371152073	6.476500501722824E-5	8.575908263725951E-10	0.4583623112566296	-1448.9588503275095	10957.348733180082	2983.1440243461957	2323.3739169387163	38.0301419726674	28.67586762665992	61	64	8	29	9	0.20224319273230573	0.30721994348854076	0.29372491009248236	0.19681195368667054	
3500000	-31738.386927675994	-30200.583735233286	-1537.8031924427075	-30200.583735233286	383.8999035992293	4.16303938101449	5.308080035148937E-5	0.5100413845599806	5.240689252925334E-5	7.885114566559584E-10	0.5187511307119028	-1495.6119387875212	13664.997562560555	4133.992222690041	3677.8457392936853	50.35529871696428	103.37350115600603	53	52	29	34	3	0.20224319273230573	0.30721994348854076	0.30372664763307783	0.18681021614607507	
3510000	-31687.64205358929	-30178.615616609284	-1509.0264369800068	-30178.615616609284	290.66595054204765	4.16303938101449	5.915601569440815E-5	0.49406913906731525	5.7251968400033663E-5	9.131960828951627E-10	0.5261970781002523	-1468.291967914715	11939.383821913001	9869.105148434011	2943.662918969116	43.873547680054514	21.0135870428312	46	9	78	31	7	0.19357745177098268	0.30565975839796367	0.3063685644650776	0.19439422536597545	
3520000	-31690.54342986771	-30186.342825015978	-1504.2006048517328	-30186.342825015978	261.1207032031126	4.16303938101449	6.277498227445911E-5	0.45060264031059594	6.315564948366643E-5	8.644978099446427E-10	0.4686980902324659	-1462.5053550467119	10234.49111175859	13286.178587706941	2906.9551961154016	44.317140390904726	53.927004461817596	29	30	75	15	22	0.19547507965196487	0.30565975839796367	0.3044709365840954	0.19439422536597545	
3530000	-31688.36020865873	-30191.121633833525	-1497.2385748252038	-30191.121633833525	264.0501553956172	4.16303938101449	6.090247547755143E-5	0.4669659997489521	6.0102075391692246E-5	9.92125543194805E-10	0.523433337556568	-1457.1319994828784	11305.163529504847	5597.2150973666	2999.3258068765326	41.71611913684754	31.325059047585025	60	6	68	5	32	0.19547507965196487	0.30565975839796367	0.3044709365840954	0.19439422536597545	
3540000	-31655.355549161934	-30207.612601668843	-1447.7429474930916	-30207.612601668843	199.4839243664812	4.158536827571485	8.227252094801186E-5	0.43166079434442184	8.052485108196077E-5	1.4548056601676054E-9	0.46732144398142034	-1407.63049375682	11705.048142735051	7206.8675532507705	2493.6817616538524	37.0445131419718	34.68145675800911	37	26	70	35	3	0.2008409056296768	0.29999851724163534	0.3056454663770572	0.19351511075163003	
3550000	-31665.98568533644	-30200.891270224904	-1465.094415111536	-30200.891270224904	225.02620976772258	4.200082451829039	8.271851612441166E-5	0.49096587852251716	8.059818126210213E-5	1.5226428637630609E-9	0.48641068053835174	-1424.0646064939326	12337.520031375254	6607.782042627288	2668.3841558345143	53.60970998871292	63.66791959092649	30	27	77	36	1	0.2008409056296768	0.29999851724163534	0.3056454663770572	0.19351511075163003	
3560000	-31671.641134153902	-30208.962881841748	-1462.6782523121533	-30208.962881841748	206.6964563405313	4.041890276654468	8.393703928076203E-5	0.47770869678870803	8.255955707254148E-5	1.5432998601975767E-9	0.47988354874152395	-1423.5088033518127	7468.612787060099	4786.9806557804195	2329.8160901990086	72.96050922246478	27.538273938353875	39	23	74	1	34	0.2008409056296768	0.29805831675857525	0.3075856668601173	0.19351511075163003	
3570000	-31840.053226647597	-30173.54563303751	-1666.5075936100866	-30173.54563303751	596.8443166955442	3.9414683116432934	2.614639267440304E-5	0.47826245671722906	2.6479733562555255E-5	1.4165524402536593E-10	0.4603612061145366	-1621.8536450486713	24603.772522350017	11604.907736811156	5900.076410777603	364.83658640050146	72.86731471649146	65	17	56	5	28	0.2008409056296768	0.29559694471075165	0.3075856668601173	0.1959764827994536	
3580000	-31790.187398374917	-30225.121134970712	-1565.0662634042067	-30225.121134970712	359.69208926340303	3.9414683116432934	4.454471601977236E-5	0.5166688270826582	4.5087593513074574E-5	4.836866873512319E-10	0.4959761877616504	-1520.1725865077365	20252.79736039454	6602.919156364021	3641.818393071022	1553.933118206787	42.731779097804605	40	34	58	5	34	0.20666776567913045	0.2890220836191921	0.3010012532906211	0.20330889741105562	
3590000	-31839.261023374747	-30226.342990651043	-1612.9180327237027	-30226.342990651043	417.52043430082625	4.278556363712007	3.959095232229237E-5	0.4294271073673047	3.9638384465151646E-5	2.3735979736395394E-10	0.402291288508988	-1566.0826419849877	17241.491460036435	11274.061296407976	4612.517571628707	4304.645116525425	81.03920215083906	36	35	51	15	34	0.20666776567913045	0.29785971523216387	0.3010012532906211	0.19447126579808385	
3600000	-31808.566060660865	-30222.156705997713	-1586.4093546631527	-30222.156705997713	357.07459918744706	4.2134374048013346	4.3321227399521204E-5	0.4509132895445199	4.420192182430675E-5	3.5305423311951327E-10	0.4367098615306915	-1540.3586736834966	14952.527992276224	6131.3647347682245	4155.027716173023	4368.418592208732	69.86692669080497	47	17	47	26	34	0.20666776567913045	0.29785971523216387	0.3010012532906211	0.19447126579808385	
3610000	-31753.772154555976	-30178.164796733734	-1575.6073578222415	-30178.164796733734	377.7013993260195	4.276784132013549	4.0565150668884855E-5	0.4987594229664393	4.1470136697643535E-5	3.640811686743562E-10	0.46631174139660175	-1529.8410414159912	22585.432315037404	7873.3798027064795	5754.612096809485	1463.7722966729839	56.69564176496291	32	58	41	5	35	0.20666776567913045	0.29785971523216387	0.3010012532906211	0.19447126579808385	
3620000	-31783.87235122734	-30201.786336265755	-1582.0860149615842	-30201.786336265755	363.2995567812731	3.929417395958966	3.674180470167528E-5	0.4980965127720251	3.7140484393199204E-5	3.7026806007107895E-10	0.5199598750675511	-1536.3706942080412	24920.534313948832	9578.18337254955	4198.548724222631	1641.166665430341	41.76412738209808	30	39	60	6	36	0.20666776567913045	0.2989012427892399	0.3010012532906211	0.19342973824100781	
3630000	-31782.11026396649	-30196.37143304152	-1585.7388309249698	-30196.37143304152	403.17574086321235	4.11877536037061	3.9484810791557404E-5	0.5166324553174945	3.7715162194076956E-5	3.585231904435956E-10	0.5016394723173188	-1538.422540915841	23329.235468270588	8557.627317353832	6083.945938348741	3877.8388087157405	56.11767921766043	27	49	50	9	36	0.20544931703881958	0.3025003035814291	0.3010012532906211	0.1910491260891295	
3640000	-31808.658101095993	-30229.225452080045	-1579.4326490159474	-30229.225452080045	365.22353954710997	4.11877536037061	4.4182954058556446E-5	0.4182965569777792	4.167923170929468E-5	2.7966617084637237E-10	0.3979588626511723	-1531.7980916292	29548.06125764286	12750.135187831462	6947.6867013129995	3515.5877473841774	49.70217542108171	22	46	57	10	36	0.20427980991448427	0.3027277523593418	0.30194331163704374	0.1910491260891295	
3650000	-31847.38680037368	-30212.64246686912	-1634.7443335045557	-30212.64246686912	527.2144049756026	4.291391600892673	3.263294632294804E-5	0.5172761725680779	3.077454740322317E-5	2.1225873832267492E-10	0.48469748928653805	-1586.6669851160998	14733.81017337637	23943.448443752506	7372.340041521785	3056.198428322255	75.36029525398516	1	60	72	2	36	0.1965070016276477	0.3027277523593418	0.30597167408993997	0.1947935719230698	
3660000	-31905.5666844846	-30220.513434130095	-1685.0532503545044	-30220.513434130095	662.0302071080907	4.1255229760141034	2.4554993651458077E-5	0.44845806001324	2.2609322607843163E-5	1.0048540223427292E-10	0.43671903254611677	-1636.3593090257732	38090.350835107994	29471.25367143075	8693.425357133372	2182.1165494521088	65.74024520808487	6	49	75	7	34	0.1965070016276477	0.3027277523593418	0.30597167408993997	0.1947935719230698	
3670000	-31895.311137983903	-30201.125570191376	-1694.1855677925287	-30201.125570191376	775.29784756002	4.140586648769423	2.099476760447988E-5	0.4325448175725928	2.0023990158000643E-5	8.061175513974983E-11	0.44696254604175495	-1646.4834351172046	37137.46962244466	31439.84769095869	9266.08841818567	766.1769816305954	119.95766057334816	24	30	78	3	36	0.1980334969112004	0.29912220108326604	0.30805073008246303	0.1947935719230698	
3680000	-31923.759401709005	-30193.36621247111	-1730.3931892378926	-30193.36621247111	1067.160279150898	4.140586648769423	1.7042418439566115E-5	0.45966079807999266	1.6143966618096154E-5	7.23708279163113E-11	0.502094716128991	-1682.1207403901033	59162.53563048772	40553.458161254974	12577.521436971472	150.25932546922263	147.5481553177266	39	13	81	2	36	0.19739019367903315	0.29272528105977574	0.31509095333812054	0.1947935719230698	
3690000	-31813.916383650045	-30211.996309624035	-1601.9200740260094	-30211.996309624035	481.45237345512146	4.140586648769423	3.416344044486401E-5	0.46791659516239104	3.231321419451634E-5	2.4111206648640934E-10	0.4631539286188125	-1555.0664029247137	18698.800535392606	56756.54831998636	7991.635817783227	50.04988707277494	43.989407048532755	35	14	84	25	13	0.19739019367903315	0.29272528105977574	0.31509095333812054	0.1947935719230698	
3700000	-31779.293050289143	-30170.91884029147	-1608.3742099976746	-30170.91884029147	449.66255991618	4.187352957770687	3.4603058398896186E-5	0.48015696680038283	3.088815555766589E-5	2.5893652321687153E-10	0.4863978710394423	-1560.7543324151034	13933.222401298213	55659.8567406866	6258.398472466427	49.72624607224958	75.23314562545245	34	11	89	34	3	0.19739019367903315	0.30318993191055565	0.30462630248734063	0.1947935719230698	
3710000	-31761.829672372813	-30193.756096078712	-1568.0735762941008	-30193.756096078712	421.4060777634704	4.187352957770687	3.719615586181536E-5	0.5041542515178382	3.389641191232168E-5	2.9258422247996716E-10	0.49047507465729534	-1522.8816287242566	21843.258051908066	36214.30581186203	6079.304900857466	42.45394904861984	42.44628070157836	35	8	90	36	2	0.19490740405601376	0.30318993191055565	0.30710909211036	0.1947935719230698	
3720000	-31719.904750757807	-30202.833701427728	-1517.0710493300794	-30202.833701427728	333.74923343402145	4.191643199911362	5.688276611897786E-5	0.46310511907098983	5.2736529093246874E-5	6.195144334423067E-10	0.45498906729655336	-1473.790781651142	15854.19410769502	27138.545443127492	2823.1322023259663	77.65959729965728	24.49699745287089	29	14	91	22	15	0.19490740405601376	0.30318993191055565	0.30710909211036	0.1947935719230698	
3730000	-31777.923445801865	-30192.89387796699	-1585.0295678348753	-30192.89387796699	428.1444825985249	4.229362015124718	3.744190317809503E-5	0.4658055307646864	3.469135055926859E-5	2.703684735474355E-10	0.4455292709356259	-1538.3500159237556	15601.24311302417	43425.25597828734	6451.029886046768	45.191284881011796	84.72974851589252	26	18	90	33	4	0.19490740405601376	0.2997194242955692	0.31131214254387446	0.19406102910454187	
3740000	-31877.780488911692	-30199.63054106335	-1678.1499478483408	-30199.63054106335	594.2639222851619	4.045715131962008	2.3998226989568034E-5	0.41304093569596023	2.2519567849279E-5	8.726464526360723E-11	0.4042987684564427	-1630.7986026432163	43895.43645709362	50523.3435410162	9444.159294643374	128.5697384472384	94.75320209612107	24	22	88	27	10	0.19490740405601376	0.2997194242955692	0.31131214254387446	0.19406102910454187	
3750000	-31851.45398087057	-30209.816737812194	-1641.637243058377	-30209.816737812194	495.02713979555034	3.8551271213442933	2.860685285151486E-5	0.4184805909485079	2.6266134379820286E-5	1.295203307875095E-10	0.4137676523744756	-1596.4283434614044	35132.511676237315	28224.09990618423	9030.223227356531	98.00245813143164	19.14502725311051	36	16	82	36	1	0.20177193571450205	0.30005754003409096	0.30436845567395393	0.19380206857745233	
3760000	-31688.026150687525	-30188.66158444711	-1499.3645662404174	-30188.66158444711	260.61929047708355	4.00046707757339	6.262838708574723E-5	0.5032343091010125	5.721559441179206E-5	8.467436347869469E-10	0.5032303502829139	-1457.9665140392474	4387.082765543115	13649.953379040968	3528.884248390904	22.01315008184777	24.440341980464172	2	56	76	19	18	0.19266666071407948	0.30117669693082444	0.30436845567395393	0.20178818668114143	
3770000	-31766.634485671875	-30159.459750514117	-1607.1747351577571	-30159.459750514117	442.37844395808054	4.029086777744551	3.626123829839893E-5	0.5099831240507418	3.269099810953162E-5	2.8322735683436676E-10	0.498471698735988	-1561.3478009431938	36856.05108116308	30525.840703433933	5010.935880650726	52.999540467807	84.20480863634441	18	37	80	27	9	0.19266666071407948	0.30117669693082444	0.3037704675060607	0.2023861748490347	
3780000	-31833.77682248735	-30201.05350919373	-1632.7233132936187	-30201.05350919373	516.0593646832954	4.182740767359027	2.9101602842787796E-5	0.493419620518033	2.8001269623793403E-5	1.778868331832753E-10	0.472309828022212	-1586.5895645786084	28858.375119092696	40775.09114932745	8537.49136963195	57.308309523171395	49.83236731434743	35	18	81	25	12	0.19266666071407948	0.30117669693082444	0.301632597599197	0.20452404475589836	
3790000	-31869.711297295937	-30198.330968137903	-1671.3803291580346	-30198.330968137903	761.9567715052355	4.14818870983244	2.2840363141131387E-5	0.4007025580959616	2.2295045477341368E-5	7.897029993216459E-11	0.40127361427943053	-1625.167037335564	34775.73812261469	34564.93181559609	11545.329579200226	102.16206620212556	51.36174186733294	32	16	85	2	36	0.19365398062093436	0.3030778996201132	0.2987440750030534	0.20452404475589836	
3800000	-31819.325311941873	-30168.647366431087	-1650.6779455107865	-30168.647366431087	705.1064496490956	4.1771263751084655	2.3795662364520577E-5	0.4501742904513697	2.25825913863903E-5	1.0935514188373563E-10	0.458362161104992	-1604.4530752107185	34597.38805406436	30648.07657023967	8771.352771756554	175.26427692267774	58.315176778052525	15	38	79	4	35	0.1996492366596463	0.2975752840857031	0.3013913279340744	0.20138415132057552	
3810000	-31845.21454711218	-30175.243750966685	-1669.9707961454951	-30175.243750966685	754.9829780464635	3.8861381308758305	2.2120952874071146E-5	0.3812850700419277	2.1628263496436686E-5	7.487379425008118E-11	0.3974302199960533	-1623.4759072193947	46664.56886520456	34770.780105799	11040.850317409013	115.80413542614352	61.206823765105405	9	44	79	11	28	0.19692634008217985	0.30029818066316954	0.3013913279340744	0.20138415132057552	
3820000	-31871.2094633177	-30199.47486310121	-1671.7346002164893	-30199.47486310121	690.1835173796767	4.103665928907272	2.0727654935791218E-5	0.44438891879258025	2.0447511037919267E-5	8.739524488186042E-11	0.44957755691685175	-1624.7757025631506	62746.23477730348	34843.0963025945	8999.147438547538	120.66675880747333	60.8301300122224	10	43	80	9	29	0.19692634008217985	0.30029818066316954	0.3013913279340744	0.20138415132057552	
3830000	-31883.659071545622	-30193.80848776696	-1689.8505837786624	-30193.80848776696	809.017743056465	3.9369407945889403	1.8347031839016116E-5	0.43292745105855324	1.7851442407537673E-5	6.287451561064331E-11	0.4353367812793612	-1643.0544802630582	49706.35908283987	27734.81577841162	11572.263202232629	188.87059522012203	50.09928682940013	26	49	58	1	37	0.19692634008217985	0.29622887336592774	0.3054606352313162	0.20138415132057552	
3840000	-31836.479080017576	-30194.62719204774	-1641.8518879698354	-30194.62719204774	651.4694148129142	4.045972015515312	2.3753722646245023E-5	0.45599047654079056	2.3734824961395566E-5	1.1041993574813214E-10	0.4479993361239341	-1595.502560261367	57595.928530772966	20481.345346624494	9088.977437171863	170.91714539781378	38.19902698705244	24	59	49	1	38	0.19692634008217985	0.29609758074625375	0.31191898553666453	0.19505709363490126	
3850000	-31866.768222101113	-30192.527225828697	-1674.2409962724164	-30192.527225828697	809.0385834387465	4.120067622988071	1.924222431382624E-5	0.4750658169727595	1.9585907990354975E-5	8.396429815889368E-11	0.481885215741841	-1627.4400556987678	52693.33028474012	29451.231396674222	11770.6188375623	109.45217551086031	47.673715817788484	10	49	73	10	29	0.1997253816761212	0.29609758074625375	0.3091199439427232	0.19505709363490126	
3860000	-31793.751967901226	-30173.617676516005	-1620.134291385219	-30173.617676516005	580.5150782077457	4.217001609573579	2.5327746887300034E-5	0.5063983232137853	2.5101406513255264E-5	1.4610082604554233E-10	0.48464150975615816	-1574.8923884666742	22382.44040463596	28299.205413710795	10884.481717668754	59.12790001810167	29.287261451462424	9	47	77	5	33	0.1945577198809871	0.30293070247815723	0.3091199439427232	0.19339163369813184	
3870000	-31777.662896262347	-30225.50899059918	-1552.1539056631648	-30225.50899059918	421.1672781111231	4.333140108373946	3.7541615449891996E-5	0.46918481150823677	3.616889670600507E-5	3.2276824961807843E-10	0.4949865948329014	-1508.1272201935265	27147.635705465702	23760.63590704056	6250.28435279402	42.7028003777253	23.736532810678387	18	26	89	9	29	0.19812700707700598	0.2993614152821384	0.3091199439427232	0.19339163369813184	
3880000	-31727.15928736427	-30213.36166614919	-1513.7976212150782	-30213.36166614919	286.22195862746946	3.988225847415337	4.896785798245335E-5	0.4651424344765705	4.740360558314763E-5	5.660884451776805E-10	0.48384784931358155	-1472.3069991131658	7369.430071296534	14277.94502191516	4349.804896249847	46.50227215613839	19.84035955832213	4	51	79	6	31	0.20793119894805223	0.29927569116446434	0.30295192068988763	0.18984118919759518	
3890000	-31691.408474454747	-30195.473705175926	-1495.934769278822	-30195.473705175926	257.4256651558291	3.988225847415337	5.452402188502446E-5	0.4280064051241222	5.455573080294383E-5	5.843775046474446E-10	0.43886956930681925	-1454.7470247318752	8445.382430295009	12798.513454507867	5954.645847970427	28.847892719377043	15.19775126298325	4	46	84	3	34	0.1984292491767577	0.307064133938618	0.30295192068988763	0.19155469619473608	
3900000	-31646.550142207536	-30188.914988830493	-1457.6351533770423	-30188.914988830493	205.5957088666184	4.041589409733582	7.379466576924798E-5	0.4670300614072833	7.301909476034008E-5	1.3386038119005136E-9	0.49177633267545723	-1416.3725205150906	19945.940075303137	10652.390735993029	3696.301559943413	33.046912493666454	11.36756218418216	4	50	80	8	29	0.19390488071517326	0.3117620261597183	0.30295192068988763	0.1913811724352201	
3910000	-31639.24606401006	-30174.295637901807	-1464.9504261082532	-30174.295637901807	196.91999530182903	4.222486650962385	7.0880410803729E-5	0.48990256475913824	6.998719710070684E-5	1.1278056970942114E-9	0.48759342190953964	-1423.919901727018	9763.409743693466	7094.701744539241	3014.1698942978505	162.2215438174833	17.406162659711004	7	61	66	3	34	0.19390488071517326	0.3117620261597183	0.30413926617163395	0.19019382695347378	
3920000	-31700.637409338728	-30183.440228603984	-1517.1971807347427	-30183.440228603984	237.3630870641193	4.222486650962385	5.770986963202655E-5	0.44090602947989394	5.800149322371517E-5	6.560337406565032E-10	0.44866740152729834	-1476.037081873722	9308.628290581615	9751.506435526924	2786.9621398352233	156.3937103759255	19.050007805708795	25	56	54	6	30	0.2014870646221712	0.3071258372564453	0.2983668371485728	0.19302026097280994	
3930000	-31703.769173183482	-30210.347508326202	-1493.4216648572801	-30210.347508326202	246.0371494974524	4.122394511937974	6.258262631996161E-5	0.5038106586994794	6.378043822374E-5	1.1220415611154213E-9	0.510755684208857	-1448.5550141317942	9531.768007509052	9406.796218009815	3405.0110161931743	2422.5765184607726	24.39811109243821	15	55	64	1	36	0.2014870646221712	0.30573617483683385	0.2997564995681843	0.19302026097280994	
3940000	-31705.497739133134	-30214.11981520831	-1491.377923924826	-30214.11981520831	234.78137418568483	4.122394511937974	6.381297972069198E-5	0.4727970342324753	6.463029164388338E-5	1.0587478544904798E-9	0.4928329397991899	-1446.312472492837	12002.955400087612	9052.270349253527	3373.2716369061777	2582.7477565529716	25.615645225525856	21	48	46	20	36	0.2014870646221712	0.3025131920271982	0.2997564995681843	0.1962432437824456	
3950000	-31702.35217914318	-30172.159892432468	-1530.1922867107116	-30172.159892432468	303.6233525384775	4.122394511937974	4.9027972421625824E-5	0.45080293658112236	4.9902063065725464E-5	5.413384582666746E-10	0.4645446761209062	-1483.6355923826734	15556.869218676322	10778.826138953125	4550.48314061865	4096.624284371508	16.08121131986165	39	30	27	39	36	0.1903317493829003	0.3025131920271982	0.31521854340815764	0.19193651518174315	
3960000	-31747.04339422917	-30186.991313396426	-1560.0520808327462	-30186.991313396426	326.5151367766128	4.228609078824139	4.3392684878389584E-5	0.44489487663452304	4.2972103810189924E-5	3.9589697914780905E-10	0.44508156866335924	-1513.9072488428412	15930.88553858518	9501.337187432402	3142.2748856270136	3755.5541302668216	37.65990522806884	44	53	16	22	36	0.1903317493829003	0.3025131920271982	0.31521854340815764	0.19193651518174315	
3970000	-31706.78554989977	-30149.03435269917	-1557.7511972006	-30149.03435269917	351.91720169518686	4.228609078824139	4.584275338347737E-5	0.5435784082813808	4.4283729470131296E-5	7.218874486941414E-10	0.5800667950310864	-1510.791078113346	22588.131580935682	7699.284822687448	4289.39734632772	3788.4288897956444	29.774812332794177	35	47	45	8	36	0.1961289928526162	0.2971916483749305	0.3126719713883955	0.19400738738405704	
3980000	-31865.94247468995	-30176.65714975495	-1689.2853249350007	-30176.65714975495	697.1981588388445	4.274031251779266	2.0866008176677552E-5	0.5671951838456616	2.0357260995337405E-5	1.60306586262296E-10	0.5760236612672512	-1639.2690162984272	44884.43606559568	15289.028497646383	6618.157874700962	6340.499449950121	66.57840145253166	39	69	25	2	36	0.1961289928526162	0.2971916483749305	0.31548447553001674	0.1911948832424358	
3990000	-31854.466319191146	-30195.25713379953	-1659.2091853916188	-30195.25713379953	557.8405999136132	4.274031251779266	2.5145089082552005E-5	0.5348137601539472	2.5820749319748397E-5	2.2851517524050415E-10	0.5740215408814934	-1610.3257743345494	30832.682144854967	11728.088051726669	4804.510192017192	6165.225641551474	75.38002999012008	42	61	11	21	36	0.1912276544566006	0.3053630120514527	0.3140068705579291	0.18940246293401686	
4000000	-31885.78270061297	-30177.140311027884	-1708.6423895850864	-30177.140311027884	915.8143837646646	3.94629955604718	1.8524776405548005E-5	0.4964100027457765	1.8535966928186954E-5	9.144694014719825E-11	0.5062266240214575	-1657.7667873915102	33769.774772190285	20568.40427644481	10786.761789593058	11129.313203372933	55.048821365765086	38	55	11	31	36	0.1912276544566006	0.3053630120514527	0.3021211208219187	0.20128821267002725	
4010000	-31904.90342413696	-30195.893542139518	-1709.0098819974414	-30195.893542139518	884.4762944046848	4.085290206624958	1.6175877592413718E-5	0.46550599916344937	1.6496050861294745E-5	6.668789475081954E-11	0.4875448787112236	-1656.124281549114	47673.063651714736	13064.520516924538	9474.6585371641	22905.46636300082	64.51794879304597	46	71	15	3	36	0.19139224923581485	0.2941676851490294	0.3126129858789623	0.20182707973619274	
4020000	-31738.680701920268	-30196.17796615735	-1542.5027357629185	-30196.17796615735	301.7846943459139	4.085290206624958	4.4212477429812084E-5	0.49428942768986645	4.609955752653173E-5	5.530476174784453E-10	0.5070878281691269	-1496.875534278823	14208.627121055642	5780.628063511184	5982.95629014949	2681.9200283811915	24.437809454979405	38	73	7	17	36	0.20224646777079636	0.3056552575917751	0.3011254134362166	0.19097286120121124	
4030000	-31688.34779420613	-30189.3045715226	-1499.0432226835285	-30189.3045715226	251.82884461580804	4.085290206624958	5.4914279361588194E-5	0.483400921322157	5.581952743528178E-5	8.552824227063335E-10	0.5140714455694483	-1456.0070114111468	16469.734355286593	4814.864618876011	3348.6166160472553	660.8604491874493	20.07829928673332	48	50	35	4	34	0.19109130592248297	0.3056552575917751	0.31289692656668155	0.19035650991905967	
4040000	-31632.375902570617	-30158.747481307626	-1473.6284212629894	-30158.747481307626	222.32815750085948	4.085290206624958	6.436256010523702E-5	0.5116274009803391	6.594548599264861E-5	1.4144240484336616E-9	0.5475074507381269	-1431.6665249351358	12097.675478182859	3291.2741811884403	2639.782058242918	627.7553603555003	10.033039215240297	41	49	43	6	32	0.1986182057644097	0.3056552575917751	0.3051287987524617	0.19059773789135281	
4050000	-31689.652297455483	-30174.89376867995	-1514.7585287755337	-30174.89376867995	269.7739583317463	4.217171649196618	5.412235703892139E-5	0.49751137313713617	5.331052969039485E-5	8.593124083914344E-10	0.5477415705843421	-1469.96916936103	13567.26703519208	4341.092831407355	4593.494335666982	2172.4936899036884	26.501814378883704	49	37	45	7	33	0.1986182057644097	0.30830274533216645	0.3023585134628838	0.19072053544053938	
4060000	-31681.656158777507	-30182.370875209795	-1499.2852835677124	-30182.370875209795	280.2027678140347	4.217171649196618	5.905744778817702E-5	0.4309356097170128	5.8192647665967936E-5	6.55371521679088E-10	0.4308858130250483	-1457.266284826822	13098.589716598715	5335.764117366913	3502.049915488211	382.0985317115932	12.922947659461423	46	31	54	9	31	0.19549633833186233	0.30830274533216645	0.3055287533308266	0.19067216300514397	
4070000	-31750.262255652382	-30196.22078786021	-1554.041467792171	-30196.22078786021	347.2852056520804	4.068716601988222	4.3031792347041096E-5	0.4603714281835149	4.085523653094706E-5	3.870618963420572E-10	0.46244452115237006	-1509.231249508388	19916.70567592023	7687.136680187986	5426.693457584072	1037.6516400132145	12.942268286229787	49	35	50	5	32	0.19366329527239234	0.30656056043162694	0.31364035416479763	0.18613579013118248	
4080000	-31770.796861554092	-30181.23895776639	-1589.5579037877033	-30181.23895776639	456.65221430957433	4.221586337738954	3.428999032371066E-5	0.5120841534956104	3.258986363727435E-5	2.7793425185171835E-10	0.49828168293323627	-1544.3058643838617	19969.681662277686	9334.886037541426	5532.670442988057	1049.3652819508202	27.55468892358021	46	38	51	1	35	0.20047837238267846	0.30656056043162694	0.29736174967194107	0.19559931751375292	
4090000	-31763.49100841961	-30193.236978174686	-1570.2540302449233	-30193.236978174686	374.59310718086965	4.221586337738954	3.948189791252186E-5	0.4383886842793059	3.7983179868772924E-5	2.7495177132294877E-10	0.4362674711125386	-1523.7545681386387	23232.986868907654	8394.108832955706	6623.092670578103	2506.576959318465	30.348373630509403	38	49	42	6	36	0.19184057929160012	0.30656056043162694	0.30599954276301944	0.19559931751375292	
4100000	-31825.48057330207	-30185.984499000097	-1639.496074301971	-30185.984499000097	553.7189780830655	4.221586337738954	2.7453556124385105E-5	0.4689751113964257	2.584076547744401E-5	1.5320253011165542E-10	0.46997184411768117	-1589.8807298101326	44755.25468681645	16685.288961036043	8392.349237835311	5456.064495200163	37.51571830817982	30	43	53	9	36	0.19184057929160012	0.30656056043162694	0.30599954276301944	0.19559931751375292	
4110000	-31903.09268263831	-30196.971224842237	-1706.1214577960757	-30196.971224842237	823.1745611671025	4.289491485733607	1.8404222131430012E-5	0.47283944477544737	1.7928080601461213E-5	7.563325806482849E-11	0.4835182067568427	-1655.9847881314895	40758.73431872312	16723.484930050316	10969.631934036886	6895.265207835541	53.32777705810977	37	59	32	8	35	0.19302385572483624	0.30656056043162694	0.30599954276301944	0.1944160410805168	
4120000	-31921.89597715158	-30190.16821606839	-1731.7277610831904	-30190.16821606839	873.8706633705964	4.181693570834908	1.669506153104524E-5	0.4856537039024119	1.650273799381853E-5	5.575771312199021E-11	0.45528887608559027	-1679.4251335382244	41997.77451189875	13002.586096771725	19712.424740685343	15813.743213034857	48.59544949704311	57	64	7	7	36	0.19302385572483624	0.30542343026800306	0.3071366729266433	0.1944160410805168	
4130000	-31936.91136911935	-30171.5361063819	-1765.3752627374502	-30171.5361063819	1165.696558866941	4.181693570834908	1.3306969117201303E-5	0.476327550665572	1.3379150849459265E-5	3.4141869387311144E-11	0.4583164610582172	-1717.0767866972535	57590.15455167972	22662.64040317105	20247.710311990235	152.24222648283774	121.03053095892834	35	59	40	1	36	0.19302385572483624	0.30542343026800306	0.3071366729266433	0.1944160410805168	
4140000	-31969.025039482556	-30208.177207623423	-1760.8478318591349	-30208.177207623423	1136.3165464744259	3.9492826673817714	1.2565845963127938E-5	0.49703245279476105	1.302298681929179E-5	3.939011095174002E-11	0.4917110564880054	-1711.4331117081604	74958.729892175	27237.448515348788	17811.38063989995	624.9717618921588	97.7070242661828	38	27	68	1	37	0.19925959593312167	0.297755659451788	0.3148044437428584	0.18818030087223137	
4150000	-31947.844118397723	-30203.19879452882	-1744.6453238689016	-30203.19879452882	1254.0451994181842	3.9492826673817714	1.3919615717946884E-5	0.5063043209671855	1.455185320763656E-5	5.0576771578678365E-11	0.49712309162099705	-1696.3012341272727	75977.31039673925	26803.99359284909	15950.45962371351	167.01637095667843	94.52770039096488	21	61	52	11	26	0.19925959593312167	0.29313648029019984	0.3148044437428584	0.19279948003381955	
4160000	-31982.40531063981	-30178.43083783793	-1803.9744728018802	-30178.43083783793	1568.7664338463637	4.162540761908543	9.614612023501927E-6	0.4588977828918968	1.014341622364844E-5	2.0661210288697026E-11	0.46483993823789865	-1754.489721656823	104565.23973752736	34961.245530402666	14042.121794374558	459.34516401838414	96.87100150819705	31	66	36	8	30	0.2012168776506532	0.29826612590467494	0.30771751641085177	0.19279948003381955	
4170000	-32059.360029735602	-30216.98323016314	-1842.3767995724616	-30216.98323016314	1611.8427983360468	4.162540761908543	9.234788389325417E-6	0.3716637674383714	9.553194665378169E-6	1.2310558209992451E-11	0.3699595099386201	-1789.9169419272873	79808.45839677459	35493.91498312014	19469.6770410442	9173.270304304473	183.12306387068168	45	45	45	1	35	0.2012168776506532	0.29826612590467494	0.30771751641085177	0.19279948003381955	
4180000	-32132.319793406634	-30200.86108135435	-1931.4587120522856	-30200.86108135435	2811.5112653442543	4.314326992170139	5.293628854961584E-6	0.36392949797060836	5.405515736350744E-6	3.9197022340500704E-12	0.3706607315755918	-1879.126782448883	158680.14420941367	72274.07229674046	33180.18989298787	626.0794070322305	296.0286678457734	49	33	53	13	23	0.1928448190333887	0.3055557044478464	0.30771751641085177	0.19388196010791253	
4190000	-32118.345465966166	-30214.509631036937	-1903.8358349292298	-30214.509631036937	2280.606709409435	4.049443848123234	6.254963210311866E-6	0.4420205930589541	6.391389425656802E-6	6.478781028354216E-12	0.40790838826706843	-1852.0548849869929	130759.05415830419	64942.98752143835	19329.362079955667	1169.4728113806075	230.1839155861579	48	34	54	10	25	0.20185704321553274	0.2965434802657024	0.30771751641085177	0.19388196010791253	
4200000	-32029.434076982427	-30211.652132085546	-1817.781944896881	-30211.652132085546	1487.3115782084922	4.049443848123234	1.0105645720159213E-5	0.42284682984628913	1.0204770071462637E-5	1.6551999602877094E-11	0.39533785405948163	-1769.0206018728315	88430.36738822458	43937.329599124794	15585.260765041972	163.24438044498908	97.61725050044326	32	47	56	17	19	0.20185704321553274	0.2965434802657024	0.3077984824246704	0.19380099409409393	
4210000	-32087.46498917787	-30190.622805152478	-1896.8421840253939	-30190.622805152478	2155.595786750734	4.049443848123234	6.9631599014797576E-6	0.4217973131174784	7.0120573336531804E-6	7.491993886856406E-12	0.38820772142363913	-1845.3261036263898	92895.87510892644	84492.75036920427	21792.021621245734	266.3678930026868	389.3501825313872	17	63	55	14	22	0.20185704321553274	0.2944682463490817	0.30713203428741065	0.19654267614797438	
4220000	-31926.58782029085	-30196.68917972677	-1729.8986405640785	-30196.68917972677	899.9998575704045	4.049443848123234	1.712823409302731E-5	0.42259497341907026	1.662174091939238E-5	4.662669341199533E-11	0.40624650394509226	-1682.7751058062445	56459.60173202144	31018.3164493185	9881.737359264132	223.3932631428611	71.5082851137389	17	65	52	14	23	0.19407077407009565	0.29475565719628505	0.31463089258564436	0.19654267614797438	
4230000	-31873.325707746473	-30193.545561086263	-1679.7801466602098	-30193.545561086263	713.8522231210919	4.200563903645722	2.315460041267163E-5	0.3842586823889471	2.2385483378807813E-5	8.423339922792999E-11	0.39573348282769216	-1634.476293713642	10548.519129583097	27409.61111208278	11415.843830117663	108.38642088679585	56.5785196474537	5	68	61	18	19	0.19868675390415788	0.2973823028315957	0.30703581187643725	0.1968951313878086	
4240000	-31889.14818432576	-30188.862070615316	-1700.2861137104455	-30188.862070615316	762.8522596396886	4.118176633093836	2.013001732683636E-5	0.3953637478190967	1.948225581132165E-5	6.219709233106624E-11	0.40224117985678365	-1651.8923936389483	41595.28515225047	27154.30720003567	12065.998036129671	18.37234763849066	82.77523301692544	23	50	61	2	35	0.2015262310207352	0.3004161370364886	0.30400197767154435	0.19405565427123128	
4250000	-31944.423804145463	-30215.774545400993	-1728.6492587444704	-30215.774545400993	816.0645327124557	4.234088511578785	1.8722281998498003E-5	0.40596785416013786	1.818252533064801E-5	6.125054369377704E-11	0.42607489400170473	-1681.566404735346	35848.89395485241	32865.19798027779	15529.455025891079	109.97967351190447	97.46596061723221	5	70	59	16	21	0.2015262310207352	0.3004161370364886	0.30400197767154435	0.19405565427123128	
4260000	-31833.596785150454	-30193.843257529097	-1639.7535276213573	-30193.843257529097	666.9739656900352	4.063003358010966	2.761854165514305E-5	0.4117630706051353	2.6911142969845273E-5	1.1907212523767824E-10	0.40226369898426756	-1594.954863329742	30395.59853908246	23587.711390614983	6138.903127454624	59.44091308199119	70.63112527425909	19	47	68	5	32	0.1876478314944129	0.30836404149934576	0.3099324727350095	0.19405565427123128	
4270000	-31801.262938729564	-30195.086066209762	-1606.1768725198024	-30195.086066209762	456.6524616397546	4.172863611592741	3.564474570675307E-5	0.4733977952659393	3.5264799339257965E-5	3.127969790383137E-10	0.4970049731596645	-1561.904291749777	21460.07728550242	21452.945346509336	6950.2621443622575	74.5655745991601	41.35606868846328	4	63	68	1	35	0.185231934186488	0.30836404149934576	0.31234837004293436	0.19405565427123128	
4280000	-31772.614469280437	-30185.52099024495	-1587.0934790354868	-30185.52099024495	436.05714518110267	4.117106374719083	3.627112879548821E-5	0.46922100678229567	3.6032137164722793E-5	3.2925387207184336E-10	0.49546891504297136	-1542.518865594955	36901.697913934455	14618.168484500238	6738.074198633216	94.84852589604321	41.90920514639823	16	43	74	5	33	0.1930675710651737	0.3016380615148546	0.30189253179811726	0.20340183562185382	
4290000	-31817.38251869125	-30197.617355601455	-1619.7651630897947	-30197.617355601455	542.4045707176531	4.084108280556757	3.097201271768154E-5	0.463364502069253	3.106603630460977E-5	2.17823851011059E-10	0.4727997166974675	-1573.5773607564445	25549.643859072672	19693.668218473787	7958.197491066915	617.8954642313962	62.84367019278483	26	30	76	2	37	0.20160420392650072	0.3016380615148546	0.30014857356141517	0.19660916099722886	
4300000	-31779.802711632656	-30197.122906526496	-1582.6798051061612	-30197.122906526496	432.68522433755584	4.397221780699756	3.9572343048382825E-5	0.40990462076693807	3.914389125848102E-5	3.3741468762654997E-10	0.45456735156223377	-1536.3901659423375	19961.463879051113	6764.678648984167	6382.89280055372	2980.8648900097137	51.69816643515924	58	4	67	5	37	0.20160420392650072	0.3016380615148546	0.30014857356141517	0.19660916099722886	
4310000	-31781.260935668448	-30187.150662759042	-1594.110272909405	-30187.150662759042	431.9929615902443	4.34191110137497	3.67440963918171E-5	0.4448850037088137	3.627371661315839E-5	3.702281929437359E-10	0.5019735020385264	-1547.988796325815	19501.28834064871	6576.282180547128	5064.7039617960645	3137.6363017445733	43.6874484471142	61	40	26	7	37	0.20160420392650072	0.3016380615148546	0.30014857356141517	0.19660916099722886	
4320000	-31827.61768128346	-30212.825757619692	-1614.7919236637697	-30212.825757619692	398.61965228897446	3.935669134406552	3.412772680010459E-5	0.3998843568262836	3.4302286035511714E-5	2.390773721335794E-10	0.4446228015486314	-1566.8971612645714	25089.542827319867	10413.08796891438	7419.133298491999	5551.170563388302	77.86168193780038	46	35	45	9	36	0.20160420392650072	0.3016380615148546	0.29205895082143407	0.20469878373720996	
4330000	-31862.179510850707	-30205.479168827544	-1656.7003420231638	-30205.479168827544	615.4629231590192	3.940641641072231	2.4657481271784437E-5	0.3802928308547537	2.48466902930487E-5	8.711838710125391E-11	0.38011811862683115	-1612.259342707976	28254.28032647225	20714.108854394213	6401.391699397192	78.04004433559058	73.45614895483078	53	23	59	5	31	0.20160420392650072	0.29567669568824195	0.29802031664804673	0.20469878373720996	
4340000	-31827.063815809048	-30207.20205601655	-1619.8617597924974	-30207.20205601655	485.3327216676149	3.6831114965188587	2.9640420765425154E-5	0.40937293391249185	3.059639582158429E-5	1.7007501811786158E-10	0.42530768092997545	-1576.5738818358325	22281.40217743222	2425.420825477389	5131.136441435827	239.70912243634476	62.86571050070386	77	10	48	3	33	0.20160420392650072	0.30000754270843527	0.30601244166322544	0.1923758117018379	
4350000	-31829.636343725237	-30215.320064768464	-1614.316278956774	-30215.320064768464	503.60555626189705	3.99962341547737	2.9436259842142283E-5	0.43659662715963976	3.01052381923918E-5	1.7764025475070197E-10	0.45826462595675843	-1571.7005964581913	18992.112334812355	2048.8900672114164	4139.687303256002	235.96788473394994	45.51653035147407	75	11	51	1	33	0.19676838718302803	0.30000754270843527	0.30521768026295876	0.19800638984557728	
4360000	-31770.76208993195	-30159.854884109795	-1610.9072058221584	-30159.854884109795	504.90736088892515	4.031835869781269	2.7670607928579945E-5	0.4954564519770837	2.832485175464788E-5	2.068405375088509E-10	0.5028006184217855	-1562.6437700422543	21077.862223178905	767.9692209470007	5277.308589513904	792.1294576550706	50.9971520254238	74	10	52	2	33	0.19676838718302803	0.30000754270843527	0.30521768026295876	0.19800638984557728	
4370000	-31787.632453919734	-30209.77069583545	-1577.8617580842845	-30209.77069583545	400.59166016715596	3.9837576822460847	3.825874317317206E-5	0.4026404537339991	3.761845966498517E-5	2.6299001408476477E-10	0.4224978501987793	-1533.6057420650352	17015.469356912752	2315.376642117576	4929.639922855296	1103.8906425007046	44.8120227396092	76	19	37	6	33	0.1963186025910553	0.30000754270843527	0.3056674648549315	0.19800638984557728	
4380000	-31861.91145168767	-30213.91065379109	-1648.000797896581	-30213.91065379109	559.2291217887797	3.9837576822460847	2.804732853036379E-5	0.393069628588435	2.6601852439590867E-5	1.2621036943284128E-10	0.4113443634228526	-1601.4486733273752	29480.090950840273	6307.302790718415	5710.9145864967095	2914.493770323462	37.625015548654204	78	18	42	1	32	0.1963186025910553	0.29358220138503527	0.3120928061783315	0.19800638984557728	
4390000	-31704.839157931503	-30190.917449767396	-1513.9217081641073	-30190.917449767396	267.643554642855	4.0386632924253085	5.760798365301052E-5	0.3557005826866301	5.474568961996916E-5	4.820972359746417E-10	0.3955531835652555	-1470.2277544218243	8814.997891960811	3712.4628693529967	3167.2951217475925	3298.846215894336	18.268884496691918	81	2	36	19	33	0.19316046743254198	0.30633573085545646	0.30249741186642365	0.19800638984557728	
4400000	-31757.077825806635	-30230.348334398757	-1526.7294914078775	-30230.348334398757	278.74514851591584	4.4329229533987355	5.444070374565482E-5	0.3363573973772618	5.353841602883753E-5	4.049268996352806E-10	0.37182617759635056	-1482.0541841440945	10593.409441853488	700.8203297324815	2566.036768481268	2940.9992116102526	31.83976307429647	81	4	10	44	32	0.2001924013837295	0.30200211258856974	0.30249741186642365	0.19530807416127643	
4410000	-31791.201670734823	-30205.294518398543	-1585.9071523362788	-30205.294518398543	434.6455069311503	4.242627574811411	3.928241648328128E-5	0.4049480907780974	3.914007932041028E-5	2.7109143102288995E-10	0.42468224400255383	-1540.0000526287106	15830.045462563397	3523.0432099472587	4950.263747140848	4176.621269457998	45.63170085700482	78	36	5	19	33	0.1866564135170797	0.30200211258856974	0.3105554064568773	0.2007860674374726	
4420000	-31796.9395934474	-30181.536636111414	-1615.4029573359876	-30181.536636111414	475.25272378458845	4.242627574811411	3.216039230327264E-5	0.4516547056610124	3.2344986848890895E-5	2.199695500553845E-10	0.4591871432659461	-1568.3370744786516	19780.959165252243	2549.02741045684	1833.8268205754387	5786.202691411699	58.10382313934726	75	10	6	47	33	0.1866564135170797	0.30200211258856974	0.3105554064568773	0.2007860674374726	
4430000	-31814.924887335837	-30205.41615447587	-1609.5087328599652	-30205.41615447587	506.64290036919806	4.242627574811411	3.21916929324799E-5	0.37947218598367005	3.234457137231436E-5	1.8066990343406862E-10	0.4131022793104027	-1562.7706487717062	22605.761887239794	2598.3656811260807	1793.9531682607042	5314.065809647545	44.44462810200633	78	2	13	44	34	0.197439007330704	0.30200211258856974	0.3059179191770691	0.19464096090365646	
4440000	-31821.229798081447	-30183.294180828805	-1637.935617252642	-30183.294180828805	538.8160285618034	4.139252491711859	2.8503494731653964E-5	0.41490099820136656	2.8231804902525535E-5	1.7555730127418535E-10	0.4668771524157203	-1587.6445366925311	21836.41459580013	5357.6637199381485	1425.6312179137417	8322.058541652763	37.650422913124636	75	30	2	30	34	0.20355935495491947	0.30200211258856974	0.29979757155285364	0.19464096090365646	
4450000	-31759.01563271706	-30195.907326189405	-1563.1083065276534	-30195.907326189405	377.9120913951153	4.139252491711859	4.3946756054378225E-5	0.4211618273371381	4.4527637728509794E-5	3.8489316826750594E-10	0.4421074363408219	-1517.9910964751484	12940.35347185063	3088.5294057781975	3640.3088072283394	4049.9530111388935	26.112261534706303	80	31	7	19	34	0.19836191748092435	0.3022229933614885	0.3049950090268488	0.19442008013073767	
4460000	-31844.12676565753	-30210.251959506	-1633.8748061515278	-30210.251959506	576.7234850639184	3.956336910488518	2.748158127242668E-5	0.3962731648410107	2.7824577126179332E-5	1.2453181305413017E-10	0.39600248914864383	-1587.4974762597944	18962.904606917422	2764.1864284221333	6765.726619185803	2833.6274314140464	51.425992058210724	81	12	43	1	34	0.19836191748092435	0.3022229933614885	0.3049950090268488	0.19442008013073767	
4470000	-31734.276756229185	-30197.198156999126	-1537.0785992300582	-30197.198156999126	298.7293912636175	3.956336910488518	4.770256320187363E-5	0.4704747865896179	4.700318249007765E-5	4.902833992295978E-10	0.4689791971404175	-1491.715879709128	14429.98629461628	2683.277392165534	3582.7271187361484	3930.1516937484985	35.37925567343286	77	2	29	28	35	0.19836191748092435	0.30077318808900605	0.30644481429933124	0.19442008013073767	
4480000	-31667.414315707865	-30194.67764575569	-1472.736669952173	-30194.67764575569	230.43901153169185	4.1168062416278035	6.906968677387803E-5	0.4745282937141684	6.757978801073393E-5	1.0061996401525085E-9	0.4724640198197685	-1427.6696509929925	7968.7433543875995	11294.749608592967	2639.464306147567	2719.909262296533	25.55323369423767	61	8	46	19	37	0.19836191748092435	0.2987844201743841	0.3084335822139532	0.19442008013073767	
4490000	-31688.554151431694	-30183.623194226915	-1504.9309572047805	-30183.623194226915	275.15536014742577	4.182408139077063	5.352496413683162E-5	0.5038222703721674	5.213163183486497E-5	8.097277032284098E-10	0.5345712267906568	-1457.5405423497823	10450.275381318652	744.4563316025393	3042.730320672136	5998.395513618899	25.915352325686126	71	1	46	16	37	0.19836191748092435	0.2987844201743841	0.3084335822139532	0.19442008013073767	
4500000	-31694.055072680163	-30179.86546731404	-1514.1896053661233	-30179.86546731404	287.8314595886361	4.182408139077063	5.4007176254936115E-5	0.4557919813338674	5.456483614778485E-5	7.037501510930918E-10	0.47043291243197244	-1468.2442005320922	12987.65680527146	8111.966058649247	3143.4713657563266	4211.918341675793	28.785734255102287	60	19	35	20	37	0.19836191748092435	0.2987844201743841	0.3084335822139532	0.19442008013073767	
4510000	-31702.516327270787	-30196.767052849056	-1505.7492744217293	-30196.767052849056	295.3519499694605	4.271408964490764	5.341861035647152E-5	0.4506393939701915	5.563658107681764E-5	6.567604498767344E-10	0.47363976308070566	-1461.6936248366244	12952.372078628941	2491.656161345868	1840.6449542740977	2941.3559449035965	34.681188839104045	72	17	10	35	37	0.2027635178633609	0.2987844201743841	0.3084335822139532	0.19001847974830113	
4520000	-31710.2642698692	-30209.681402857263	-1500.582867011939	-30209.681402857263	278.79670469739676	4.35730408533789	5.854064596158511E-5	0.44722099851059605	5.9614376648761715E-5	7.065268761236301E-10	0.44080242603012926	-1456.3922332436284	9541.792385086917	1035.9427062572404	2458.209349248392	3179.5225061773835	29.465961642165013	73	18	32	13	35	0.193949143665691	0.307598794372054	0.30451697346907325	0.19393508849318106	
4530000	-31631.09544310208	-30168.451940657516	-1462.6435024445643	-30168.451940657516	229.55391335274973	4.03891646168128	6.415368969525952E-5	0.49321341206678815	6.651547100215225E-5	1.0438198347410333E-9	0.4936947847388685	-1417.7710539275192	10433.67307489203	1548.3462116636515	645.5542874922471	2996.1053050386904	20.65032461154901	71	8	25	31	36	0.2033101245675404	0.30177289566376775	0.2976366585109448	0.19728032125774636	
4540000	-31638.301547143532	-30186.598938785464	-1451.7026083580677	-30186.598938785464	217.1570933520154	3.9831619844245063	7.60808914279364E-5	0.4410888610259148	7.501761259075798E-5	1.2199897153915508E-9	0.45898398358781917	-1405.6435788082438	10149.132064240708	9772.453095281979	745.9007541003735	2765.559161878741	18.89211686409572	73	2	19	42	35	0.1965604902867946	0.2904141620059899	0.3089953921687226	0.20402995553849218	
4550000	-31649.75098536425	-30200.349784231094	-1449.4012011331563	-30200.349784231094	197.6612805414384	4.046863975985732	7.464006139904281E-5	0.42355413208821613	7.333400926463765E-5	9.685471590615885E-10	0.4208730862969506	-1405.2593741625178	9342.452242801513	385.12984894273933	561.217692257863	2827.772111008612	16.46731914559364	72	1	13	50	35	0.1960914670482224	0.3026698187689691	0.299837438901251	0.20140127528155685	
4560000	-31673.99470898143	-30202.073193221604	-1471.921515759827	-30202.073193221604	226.6892587086388	4.218052916241899	6.734882809708599E-5	0.4211904108659043	6.762821986046832E-5	8.666420512017412E-10	0.4381329285338458	-1429.2942058272358	10117.301801830255	947.9348664149361	1724.581698262211	2054.5510940989775	34.978097003592545	65	2	9	59	36	0.1960914670482224	0.3026698187689691	0.30930502103203034	0.1919336931507775	
4570000	-31667.32157917335	-30195.389282797507	-1471.9322963758434	-30195.389282797507	222.4128698385144	4.218052916241899	6.923503505765091E-5	0.3951601531652753	7.087959025383853E-5	8.284660153581702E-10	0.40634694037596797	-1428.5500848098732	9076.886436104836	4861.9568538642225	1635.9126961699528	2501.8036105082765	25.82752709694597	70	2	27	38	34	0.19730194245468236	0.3026698187689691	0.30622187898808445	0.1938063597882634	
4580000	-31673.810550505546	-30198.13062451797	-1475.679925987578	-30198.13062451797	227.11359106073928	4.328225647884392	6.115072502967998E-5	0.4410427744992058	6.451266442604563E-5	8.67108078203843E-10	0.4549467593305769	-1432.5522597317158	9012.037737036282	574.3180888511504	1716.7058667757342	2041.2564996068907	34.53411951895297	69	12	12	42	36	0.19730194245468236	0.3026698187689691	0.30622187898808445	0.1938063597882634	
4590000	-31681.838606319096	-30200.69494372787	-1481.1436625912243	-30200.69494372787	245.57445346121906	3.765043001698953	6.26030108508026E-5	0.43555741874516807	6.406421529059148E-5	8.503823476808996E-10	0.4508260295670615	-1437.3672968424287	9374.393448472212	552.7485117537061	1299.7005752927564	3206.944665208634	33.76820040182543	68	19	6	43	35	0.19730194245468236	0.3026698187689691	0.30622187898808445	0.1938063597882634	
4600000	-31669.261011501003	-30177.751177462244	-1491.5098340387606	-30177.751177462244	229.2534025148772	4.162316632142976	6.536659057041593E-5	0.4837945727766702	6.656295158730488E-5	1.1187723175900693E-9	0.4985559475549372	-1446.268038850723	10561.769330260868	3558.8435365628948	886.6559707390454	3290.1828552635807	45.17060850014117	69	10	16	40	36	0.19730194245468236	0.30280627141971467	0.298273564154071	0.20161822197153126	
4610000	-31679.1431815076	-30191.90644988238	-1487.2367316252191	-30191.90644988238	225.85099823301348	4.140772282128436	7.288233542282402E-5	0.5137822586786184	7.408395925270116E-5	1.7310764220470883E-9	0.555315276860608	-1444.0370483078354	9546.514071886291	2421.0493823750803	3434.468282168157	1555.0667099525615	41.25675183080818	62	65	7	1	36	0.2017404165020012	0.30280627141971467	0.298273564154071	0.19717974792421242	
4620000	-31648.45931397424	-30171.910505325468	-1476.548808648771	-30171.910505325468	186.66277210920492	4.140772282128436	7.695399514864846E-5	0.46352837437257627	7.869983406889028E-5	1.4470564235651645E-9	0.48649228689767854	-1434.7399109813603	9101.178362247936	2296.8974507227394	2911.9131952581693	842.0384493075402	48.06466401134993	72	47	12	5	35	0.2017404165020012	0.30280627141971467	0.29558115365253645	0.19987215842574696	
4630000	-31661.468012530113	-30193.09758323277	-1468.3704292973432	-30193.09758323277	178.18307396656033	4.1604022722641805	8.287024242788228E-5	0.45303297779799606	8.331391040365996E-5	1.6143267684175417E-9	0.476200946335647	-1425.696458777931	9084.77367393051	1580.0993240513537	2886.1033483476976	1520.3997593384127	48.488250939959386	67	51	11	8	34	0.19014277886496833	0.30280627141971467	0.3071787912895693	0.19987215842574696	
4640000	-31646.292150292655	-30220.58277818328	-1425.7093721093734	-30220.58277818328	136.06599042496848	4.235180960304799	1.081051096322126E-4	0.47547560715424153	1.0436169227712488E-4	2.814486026896255E-9	0.49533650521490474	-1386.9233238477918	5847.769966828181	1336.600963558934	1994.2432054444528	187.64381729621448	49.35295672768008	69	29	35	4	34	0.1939676194078609	0.30280627141971467	0.29890172458655184	0.20432438458587185	
4650000	-31637.447527433316	-30187.775509610205	-1449.6720178231105	-30187.775509610205	156.91575309506968	4.297596404564862	9.731003125425866E-5	0.4399039123335617	9.860411398300258E-5	1.9563217568633565E-9	0.4534151968127216	-1410.3378724735348	5786.3207344268685	1202.3290086020918	1888.930865357463	442.1039918145184	20.886239491999238	83	8	44	5	31	0.19511759742862203	0.31198923180028526	0.29890172458655184	0.19399144618454006	
4660000	-31651.99939419033	-30204.92752845087	-1447.0718657394605	-30204.92752845087	170.56588718843275	3.931237171658412	9.923797374034712E-5	0.4963379007374043	9.431343119307116E-5	2.4500071246951354E-9	0.508740411002825	-1409.3442955444114	6196.764390198566	2157.2522223328006	1732.5115801149561	76.70931384376753	21.763792298318943	78	23	35	16	19	0.2056399749075361	0.302134273521348	0.29890172458655184	0.19332402698456325	
4670000	-31610.817353526872	-30193.324917998856	-1417.492435528015	-30193.324917998856	149.7377443660931	3.9862396979397223	1.1051400310277584E-4	0.4087688476444187	1.0891629375986851E-4	2.2724649969265614E-9	0.4326703607117933	-1378.252194042323	5565.427159498608	4019.2466497116734	1452.6508212135689	390.34205993296547	32.33769987190798	74	1	56	6	34	0.2056399749075361	0.302134273521348	0.29890172458655184	0.19332402698456325	
4680000	-31633.345572032737	-30210.59659231091	-1422.7489797218263	-30210.59659231091	154.11660508780002	4.0444165573315	1.0254540823156796E-4	0.49099756657059923	1.0198524289414186E-4	2.8695344572188117E-9	0.5182888045319156	-1384.5079252762762	6507.090847211184	1118.0335472220374	1622.038181753515	157.56886432652064	25.551706574033624	75	14	47	4	31	0.2056399749075361	0.302134273521348	0.29890172458655184	0.19332402698456325	
4690000	-31589.678442271892	-30196.85172682612	-1392.8267154457712	-30196.85172682612	148.17187410711847	4.0444165573315	1.1871681182597003E-4	0.43771124176924414	1.182263167166953E-4	2.6334140811003507E-9	0.4371156940735836	-1357.0143845003308	4830.003677549129	569.9879938819322	1203.29351872136	27.002641996992217	19.615511470782902	77	9	48	7	30	0.2056399749075361	0.2926697174717395	0.29890172458655184	0.20278858303417174	
4700000	-31622.810843290932	-30208.70023908623	-1414.110604204703	-30208.70023908623	136.86120445072896	4.044801254329757	1.0930736054497985E-4	0.46542423657551246	1.067425892267966E-4	2.542294512338016E-9	0.46281219098396303	-1375.4457415018887	5597.991047858179	6853.240962547887	1429.4793087617197	49.412030545954394	34.77001173321734	63	9	63	10	26	0.2056399749075361	0.2926697174717395	0.30114971815066843	0.20054058947005515	
4710000	-31582.84365228568	-30200.63953280579	-1382.2041194798887	-30200.63953280579	118.13418130484413	4.044801254329757	1.2884047787739843E-4	0.4524978108064793	1.289018861726991E-4	3.498237168365387E-9	0.4531012558135897	-1344.9167812340202	4189.905577708476	6089.135385482239	1444.8743526537748	19.865573891069143	14.58518811541461	53	22	61	11	24	0.19714848597980547	0.30116120639947014	0.30114971815066843	0.20054058947005515	
4720000	-31587.81220118415	-30218.97496784102	-1368.8372333431316	-30218.97496784102	118.9003438795113	4.044801254329757	1.269521826128233E-4	0.4305773635558717	1.3185315737423284E-4	3.0235969802021865E-9	0.4219245356573845	-1331.8534897822	5861.6676594697565	749.7707625516995	1510.550451404719	17.48769911061577	27.403794245869307	72	7	55	15	22	0.2013609027401407	0.30524528532740397	0.3012010608386406	0.19219275109381387	
4730000	-31593.59960523777	-30209.82941100342	-1383.7701942343513	-30209.82941100342	126.29606895046214	3.9803382008750483	1.229443372452481E-4	0.4835960875541598	1.259574209839332E-4	3.4737590488474122E-9	0.48265608100153246	-1347.6001223269209	4965.935471975866	635.7305852549738	1334.6354165220469	27.98479135254015	17.83359912104573	73	12	48	36	2	0.1991459205710365	0.30524528532740397	0.3022654411244624	0.19334335297709626	
4740000	-31602.099423652693	-30192.891975825696	-1409.2074478269974	-30192.891975825696	167.54222759152827	4.09579346182028	9.732503173632508E-5	0.4454600104744805	1.0196138523492757E-4	1.9561566865961695E-9	0.44260249936774887	-1372.923995675268	5908.215259272403	885.2272421211943	1309.7199146149198	44.90074620216653	13.681183332095108	74	8	50	33	6	0.20538970074286397	0.2912465476179086	0.3022654411244624	0.20109831051476418	
4750000	-31643.06041722371	-30212.243444691107	-1430.8169725326045	-30212.243444691107	157.46183492381897	4.296012035371311	9.321001178899718E-5	0.4805878052008659	9.702095582455151E-5	2.0888731657486373E-9	0.47573420233523006	-1392.3253109446155	5474.36985410383	7434.611924107653	1567.2693124928053	38.277279431355176	15.306739348848051	65	7	61	24	14	0.20538970074286397	0.29000719369886674	0.30350479504350425	0.20109831051476418	
4760000	-31625.097372175944	-30186.252791801362	-1438.8445803745813	-30186.252791801362	162.2271882047007	4.296012035371311	8.979718090770144E-5	0.4908036078365857	9.303019258577893E-5	2.3428754059259635E-9	0.5157430441467339	-1398.0679824910358	6518.44462178209	11716.679551416279	1989.0917244614384	35.73975813211904	45.845729591484044	66	1	65	35	4	0.19668170310812386	0.3060580407974987	0.30350479504350425	0.1937554610508723	
4770000	-31599.04999729282	-30163.723672289074	-1435.3263250037458	-30163.723672289074	147.91422493140254	4.24164707735003	9.299596279062029E-5	0.4470699379321086	1.0068778124005048E-4	2.107731457437427E-9	0.46991877314292885	-1397.5368492176165	7398.225728415996	3718.0035660233375	1354.200945212783	70.60238014055857	9.468373461492131	40	30	63	28	10	0.20039449565466116	0.3023452482509614	0.30350479504350425	0.1937554610508723	
4780000	-31655.681567239924	-30186.978450032046	-1468.703117207878	-30186.978450032046	188.2586538946648	4.24164707735003	8.263967998679043E-5	0.39736689798815666	8.503560014657106E-5	1.395073689937167E-9	0.4408428522418931	-1428.3091813408207	11940.456779110971	5052.7567520919965	2284.296534484334	29.38092151437156	60.040476395657095	35	52	45	12	27	0.20039449565466116	0.3023452482509614	0.30350479504350425	0.1937554610508723	
4790000	-31652.828383493157	-30193.75651893183	-1459.071864561328	-30193.75651893183	202.10878682553854	4.24164707735003	8.771227499515079E-5	0.4146268096749321	8.895747735645612E-5	1.6403033792569908E-9	0.45183315956377357	-1419.6101552721855	9598.688062322146	4388.141883118026	2230.3852782581325	98.35314065292499	31.31641352589001	21	60	51	24	15	0.20039449565466116	0.3023452482509614	0.30234778994269607	0.19491246615168048	
4800000	-31677.58462416822	-30185.6421484937	-1491.9424756745195	-30185.6421484937	223.96553248141544	4.405028702638863	6.92148415862067E-5	0.43333584861087643	7.068372207692981E-5	1.0843820316258494E-9	0.4626945580432539	-1451.823016185812	9158.483497531879	6608.091991121436	2572.0439484443964	81.16006889352136	37.266789518257056	22	53	56	30	10	0.19682842122700958	0.30446161382133746	0.304485196019516	0.19422476893213605	
4810000	-31750.148279930476	-30191.065608695135	-1559.0826712353426	-30191.065608695135	321.50313592550714	4.12975890531668	5.090174503727616E-5	0.44810239679770186	5.0307421114535425E-5	6.378830631471547E-10	0.4973244802660666	-1517.2176835517282	15571.60371289236	8206.275964083146	2640.0138710494466	170.95178602378604	70.67231243472719	29	47	58	31	6	0.2020144458231693	0.30446161382133746	0.2961136318423235	0.19741030851316888	
4820000	-31764.70052250713	-30222.020876258473	-1542.679646248656	-30222.020876258473	288.43079940105036	4.0554981222829785	5.6306121344439324E-5	0.46591509898924954	5.6376968852236174E-5	8.043963075442468E-10	0.4877695023140229	-1502.236264966581	5556.741685922514	9432.828219529329	2278.0360402245947	112.6798019647833	40.67038400730407	5	70	59	31	6	0.2000051143278037	0.30446161382133746	0.30394452012775736	0.19158875172310058	
4830000	-31774.372333028194	-30205.383080082804	-1568.9892529453912	-30205.383080082804	297.7536968900875	4.097383958590693	4.969404479659494E-5	0.47625350482105144	4.933511640230966E-5	6.572780820723644E-10	0.5109045707447806	-1526.5570669748572	2684.1608659575727	11953.303525918682	3017.659367580806	164.95639757659373	13.84373533671293	3	70	61	32	5	0.19923027783800287	0.30446161382133746	0.30637908537550446	0.18992902296515432	
4840000	-31787.304270200373	-30198.180318350573	-1589.123951849802	-30198.180318350573	341.625051166181	4.168676795363176	4.3755082544731125E-5	0.41321079602116023	4.4703772604040297E-5	3.3958730149802743E-10	0.41664006606544346	-1547.024857365554	14347.391867247734	11487.03554348836	3577.3661895400255	136.04340744246554	38.045542361062026	40	44	52	30	5	0.19923027783800287	0.3015839225095741	0.30637908537550446	0.19280671427691767	
4850000	-31795.31259419144	-30197.603613820458	-1597.7089803709807	-30197.603613820458	371.97192784603953	4.168676795363176	3.79182200913739E-5	0.4283105630251592	3.9237797049984455E-5	3.315023291052999E-10	0.4656869603749557	-1555.0662825351424	19303.22271216918	7692.778950125445	4848.643574112516	103.86330039168494	66.5156655681537	33	61	38	34	5	0.20008910653703393	0.3015839225095741	0.30637908537550446	0.1919478855778866	
4860000	-31825.78002762426	-30231.513916399086	-1594.266111225175	-30231.513916399086	362.29114543050207	4.168676795363176	3.906888493908988E-5	0.4451712241919626	3.9396929824112095E-5	3.3275841756041596E-10	0.47230435264133236	-1550.4461527418703	26524.14897342282	9886.68521263565	5163.51198472221	191.63427398336853	59.7802021949449	26	69	36	18	22	0.20008910653703393	0.30604562025140564	0.30637908537550446	0.18748618783605506	
4870000	-31813.100964642374	-30206.913123389146	-1606.1878412532287	-30206.913123389146	390.0212716824427	4.059712173880831	3.991539247767419E-5	0.4645835691282896	3.9511976874117915E-5	3.4896476599090295E-10	0.4716770867444192	-1562.9742364100791	16023.28042274931	5887.440435198819	6601.021888026657	220.43254522634962	48.38589662663752	50	66	18	12	25	0.20218848383331156	0.2916101714368249	0.30637908537550446	0.19982225935435816	
4880000	-31825.536434789527	-30233.89636931269	-1591.6400654768372	-30233.89636931269	382.1963256820333	4.059712173880831	3.866396110766143E-5	0.4053049799688367	3.958724892976773E-5	2.535485887497631E-10	0.403249793010112	-1547.9189814986694	28242.93232051541	6124.395817356469	3862.3698992204622	464.04217491373686	54.7256067109418	38	63	33	9	28	0.20218848383331156	0.2916101714368249	0.30637908537550446	0.19982225935435816	
4890000	-31837.944573543267	-30224.793819127284	-1613.1507544159822	-30224.793819127284	491.3114804820628	4.195393196504209	3.358957275285452E-5	0.40207022711993473	3.50272405047843E-5	1.859241850691427E-10	0.40369771494264284	-1569.0687164724136	34431.6844932784	7719.438324587094	4711.39061309784	262.8580117938879	70.61524362598264	31	76	26	12	26	0.20218848383331156	0.29612591542995753	0.3018633413823718	0.19982225935435816	
4900000	-31767.52870737968	-30193.00987772712	-1574.5188296525591	-30193.00987772712	358.9169719603775	3.9625499002321924	4.387261788927564E-5	0.47322815483859204	4.476642123201245E-5	5.381899645273754E-10	0.5172644236033933	-1531.161542419767	22167.01596578832	7366.331252888121	3342.9244354821435	439.48896980595634	36.86865446093859	30	86	21	5	29	0.19500134558211746	0.29612591542995753	0.3090504796335659	0.19982225935435816	
4910000	-31784.375830014556	-30207.516795078507	-1576.859034936048	-30207.516795078507	420.97393075204104	3.994991072908125	4.3000989660281014E-5	0.5018399464399421	4.258179222947305E-5	5.046593978663788E-10	0.5310427942424094	-1531.916229285277	37501.2080201688	7885.225029314401	4415.871263503016	497.2056755117245	35.13946081768818	24	51	62	7	27	0.19500134558211746	0.29612591542995753	0.3090504796335659	0.19982225935435816	
4920000	-31876.237828317226	-30201.264228715867	-1674.9735996013596	-30201.264228715867	605.2412158134294	3.994991072908125	2.4414510651618234E-5	0.5103641152076944	2.3778784907474856E-5	1.6590967282942487E-10	0.5277991430412889	-1627.692167574414	42453.23613997221	16914.075886424427	5651.531934389937	1348.2994363862842	47.79894316169232	29	46	62	8	26	0.19500134558211746	0.30532077200633856	0.2998556230571849	0.19982225935435816	
4930000	-31821.115406763733	-30214.904591333063	-1606.2108154306695	-30214.904591333063	394.31413390195615	3.994991072908125	3.686520121988194E-5	0.46822625991266137	3.716850298187599E-5	2.765493316370956E-10	0.4405410263910861	-1561.960850164207	24035.2048100939	10122.927608720682	4770.177671284694	439.8782562820669	35.74511840856131	38	42	57	5	29	0.1929988541084728	0.3022634597867295	0.3049154267504386	0.19982225935435816	
4940000	-32027.27645073475	-30204.92684601177	-1822.3496047229796	-30204.92684601177	1411.3113034994146	4.048851044978769	1.0880916466555488E-5	0.5371311474129137	1.0980073966994525E-5	3.322446438553915E-11	0.5250053154273557	-1769.2824544556215	87484.16683317043	31058.321466585043	15525.543458186956	10615.426378540387	163.7302783909912	40	41	38	21	31	0.1929988541084728	0.3004487364438188	0.3067301500933493	0.19982225935435816	
4950000	-32022.13887529207	-30192.747197723435	-1829.3916775686353	-30192.747197723435	1411.8305536012147	4.03853242944647	1.040965337997517E-5	0.5232041115778812	1.0394854143460204E-5	3.049391838765338E-11	0.5336130373430295	-1775.7065904639096	65623.00574656401	50260.69936534167	16754.75258270511	14140.986785418147	159.0717811801131	53	21	43	23	31	0.1929988541084728	0.2943464025556294	0.31468571555968733	0.19796902777620953	
4960000	-32041.261177595643	-30199.269096639422	-1841.9920809562193	-30199.269096639422	1658.9984735908042	4.168820138810792	8.604291618200673E-6	0.5047712299421797	8.571215131448295E-6	1.8364575332208345E-11	0.49744504168728565	-1786.9147639199139	93094.1218910274	65824.75823129277	18988.67062494041	18802.9173954023	120.14403042671621	13	60	25	41	32	0.19374973161079465	0.29340500171147343	0.30219783492993485	0.21064743174779607	
4970000	-32117.83093663003	-30201.73075547883	-1916.1001811511987	-30201.73075547883	2909.558948299471	4.046607085554655	5.591576454177256E-6	0.5008867176572885	5.577995136228485E-6	7.52097090579557E-12	0.5016746043127799	-1859.7800197039562	141826.12900545797	72727.47309834135	22216.3568335174	24421.83295739876	211.21011451104008	38	41	19	41	32	0.2019168182350429	0.29227826142398017	0.3063913887601271	0.19941353158084882	
4980000	-32170.953225570902	-30187.21657004717	-1983.7366555237306	-30187.21657004717	4150.163116155227	4.046607085554655	4.277082420638292E-6	0.5034057231888183	4.127162595712243E-6	4.958046288941175E-12	0.5336291437650224	-1924.2475302115197	317958.70450500195	117954.719974757	51974.09474398972	41256.278804233414	346.3620952516609	25	52	22	40	32	0.2019168182350429	0.296130344835142	0.30253930534896534	0.19941353158084882	
4990000	-31990.71175227666	-30179.999136294384	-1810.712615982275	-30179.999136294384	1469.5097353381564	4.179903186433545	1.059615449954137E-5	0.514456589739368	1.0785044263183799E-5	2.698699287888502E-11	0.4872766673491611	-1755.8518972884349	133851.81722667438	53098.545148836085	25018.91612532995	12349.960245829241	120.232334942296	12	60	24	43	32	0.1971615243223586	0.30193156491312056	0.3014933791836711	0.19941353158084882	
5000000	-32000.706555102894	-30166.972705250857	-1833.7338498520348	-30166.972705250857	1671.0313488017312	4.179903186433545	8.669034615743509E-6	0.5301073424356221	8.827339272889952E-6	2.2291654594726746E-11	0.537579817766462	-1779.5220803269192	96809.84268810049	42058.751010406115	13490.59561475678	15710.71103276207	90.1502324965361	35	44	15	45	32	0.1971615243223586	0.30193156491312056	0.3014933791836711	0.19941353158084882	
5010000	-31997.963972492216	-30178.067822381567	-1819.8961501106512	-30178.067822381567	1674.7488336805104	3.836154680939977	9.340453075880613E-6	0.4860890435817503	9.789671479854205E-6	2.184022099843985E-11	0.5054035359758836	-1764.9341806319385	114177.01990594178	40001.32522465055	26874.05633134192	19494.47694616298	109.06423797272339	22	61	2	54	32	0.1971615243223586	0.30193156491312056	0.3014933791836711	0.19941353158084882	
5020000	-31868.195773965857	-30177.160199629394	-1691.0355743364642	-30177.160199629394	804.801869890066	4.279460297096463	1.9356815932706042E-5	0.455434554312905	2.01707816140878E-5	9.22288939351501E-11	0.48395075566692514	-1639.4596269681356	62069.80228987097	22759.71863256872	4150.710180353078	9119.350244387537	41.23908084558229	22	63	1	52	33	0.19557107011999472	0.2965198641340751	0.30308383338603495	0.20482523235989428	
5030000	-31885.182870680113	-30195.261397827147	-1689.9214728529644	-30195.261397827147	829.7362599285652	3.7885012092469172	1.9823990063493466E-5	0.44387958111412745	2.0848451239314405E-5	9.851001323718939E-11	0.48179102533611556	-1638.9533134094484	62193.42219550431	21520.910366584398	6850.82982320824	8685.664969829184	42.19768159903352	21	60	8	49	33	0.19557107011999472	0.2965198641340751	0.30308383338603495	0.20482523235989428	
5040000	-31859.89941131364	-30189.33743151319	-1670.561979800449	-30189.33743151319	658.9794886993948	4.254080576363535	2.3624078218552308E-5	0.42869494596879815	2.475971723161066E-5	1.2212047963920714E-10	0.4595472747845468	-1622.2142525691993	33195.21824323865	14677.043410153397	6249.507992845596	4538.002246400179	58.85948653079578	29	56	47	7	32	0.19530253689960364	0.29678839735446616	0.30308383338603495	0.20482523235989428	
5050000	-31893.87008339476	-30203.508770679517	-1690.3613127152412	-30203.508770679517	639.823628474426	4.254080576363535	2.0868363668907276E-5	0.3887518687880435	2.1907693303347175E-5	8.921688372367684E-11	0.43139607899046906	-1639.2565575952297	55687.92642463332	17763.216755357145	17342.64322761439	7642.833527354552	77.92194589076364	26	53	3	57	32	0.19335836834084044	0.29873256591322933	0.30308383338603495	0.20482523235989428	
5060000	-32090.940615175823	-30209.68216986043	-1881.2584453153956	-30209.68216986043	2060.228948248274	4.175854478529354	6.852620499549987E-6	0.4165097401787052	7.105291184465393E-6	9.199291046754553E-12	0.4365280882199098	-1825.9006448604032	134509.1720786563	65079.96857323049	25525.08203010967	18235.723834355922	178.17519141924097	27	47	31	35	31	0.20872812298656024	0.29873256591322933	0.29953492968922146	0.19300438141098797	
5070000	-31871.34922370992	-30203.236603558547	-1668.1126201513714	-30203.236603558547	671.8955649267906	4.082287382571822	2.3448247997755818E-5	0.46092287783549835	2.3907007710343584E-5	1.363632075282186E-10	0.49355652641902564	-1616.8982575445307	44197.29652438494	23276.417971796465	23672.35822423424	5802.429728711088	48.632151450645104	17	32	31	61	30	0.19909414191401958	0.29873256591322933	0.29953492968922146	0.20263836248352862	
5080000	-31865.01725185649	-30199.658621723527	-1665.3586301329617	-30199.658621723527	626.6959974091751	4.131402276903352	2.158948644257766E-5	0.4949943689153236	2.3455624176704827E-5	1.5241396347641298E-10	0.5194783876373026	-1614.5568455787788	31026.177288854225	18835.971315965864	23026.452383160635	6306.048296132419	48.83963551462688	23	18	40	58	32	0.19909414191401958	0.3138052303396601	0.29953492968922146	0.18756569805709783	
5090000	-31754.360784451033	-30200.24150281226	-1554.1192816387727	-30200.24150281226	371.42427397550847	4.007615581439596	3.796284538462027E-5	0.4292821382964185	4.1886691280301195E-5	3.3526179539386765E-10	0.446055912196626	-1506.703477947479	19359.646535388823	12170.724855092294	10162.383925425389	3429.4895361197227	24.20548040233216	26	24	29	60	32	0.20070403080442492	0.3165317452065309	0.2980512159948567	0.18471300799418652	
5100000	-31692.50610669314	-30192.806221129395	-1499.6998855637455	-30192.806221129395	258.6121267469002	3.9616582580441753	5.597283389152909E-5	0.46791861404843477	5.997309313757762E-5	8.240891588734075E-10	0.4939761135491365	-1453.08601267368	19767.785632286	9084.08071394437	8011.82950857502	2546.895439330341	16.443969870502443	27	3	44	65	32	0.19850205736264448	0.30639130486039234	0.2937964409953741	0.201310196781588	
5110000	-31667.029825975955	-30209.845879225195	-1457.183946750759	-30209.845879225195	200.89244207904693	4.008268507997274	7.55994228118133E-5	0.4579566249716194	7.6161149324726E-5	1.3017215361206236E-9	0.47670422427244	-1411.5807045135564	7984.852253624157	15686.132269121921	5543.141310371614	1810.8601955779059	15.024012884368526	8	19	48	63	33	0.19850205736264448	0.3016946005637945	0.2993455057234279	0.20045783635013203	
5120000	-31649.10322353332	-30188.65087663313	-1460.4523469001883	-30188.65087663313	195.6004638168039	4.008268507997274	7.798773739412632E-5	0.4532419990955638	7.993001116198657E-5	1.307920014905435E-9	0.45042339682794463	-1416.4095663120172	4814.147890514841	6602.628392169479	6676.863729582893	2020.9163047197808	11.15288447202753	2	33	38	65	33	0.19850205736264448	0.3016946005637945	0.3025909161429019	0.19721242593065802	
5130000	-31647.374084475243	-30170.004560418798	-1477.3695240564448	-30170.004560418798	220.95907984477725	4.02939781677619	7.626183502707092E-5	0.46856646666747787	7.575844188020932E-5	1.5732291663277722E-9	0.5006131358746148	-1431.7397271814436	8159.4059215963425	9981.768992875157	7968.7338075541875	2521.589629457968	28.00611468674332	3	30	39	65	34	0.19850205736264448	0.3016946005637945	0.3025909161429019	0.19721242593065802	
5140000	-31637.17138874385	-30166.919366087714	-1470.2520226561353	-30166.919366087714	220.32817103113405	4.242535163120965	7.025864700728499E-5	0.44254870589147455	7.034759077923983E-5	1.1052007342602895E-9	0.4690207946403201	-1424.3138078958955	15506.81637655844	9627.15574783453	6302.738854071103	2498.807112231402	25.677080845205836	16	2	54	64	35	0.20050342315274142	0.3016946005637945	0.30058955035280494	0.19721242593065802	
5150000	-31690.78136426588	-30189.18849562558	-1501.592868640297	-30189.18849562558	245.71368280825513	3.9821088021559032	6.359505914345889E-5	0.41423045005921777	6.300089924908093E-5	9.628172767688004E-10	0.4705121094974966	-1455.8827668660115	7281.08319959449	11925.350565103574	5718.205476843996	3411.7943735588124	29.58331278534555	6	16	61	53	35	0.20050342315274142	0.3016946005637945	0.30058955035280494	0.19721242593065802	
5160000	-31762.966037696046	-30196.873701221404	-1566.092336474643	-30196.873701221404	348.52652347300256	3.9704907192945864	4.1373628996637956E-5	0.38276852120489346	4.269098985757767E-5	3.1020756111808803E-10	0.4013779011866256	-1517.5973763084833	14594.82912653321	19120.846408061676	16481.825169905744	4419.039617469439	42.14586482791482	45	8	21	61	36	0.20050342315274142	0.29477110019676755	0.3079494692480406	0.1967760074024493	
5170000	-31754.569966808675	-30214.248190290655	-1540.3217765180207	-30214.248190290655	303.1665830885964	4.052703419879281	4.749880027322456E-5	0.4268665835930764	4.776961003272865E-5	5.158583193473869E-10	0.4656376591693721	-1494.3027716407048	12491.587999341356	7772.64810768342	6853.288729170636	3695.5253204278206	26.082422382535665	42	16	17	59	37	0.1932481294812686	0.30608830925968233	0.3038875538565987	0.1967760074024493	
5180000	-31762.86650155264	-30190.38046561227	-1572.4860359403694	-30190.38046561227	387.0249797010826	4.052703419879281	3.535997569647288E-5	0.48902783653885484	3.7127351935666704E-5	3.766101662021335E-10	0.52394401123296	-1525.2706163132686	16448.07746944878	17215.0251045027	4759.986400848776	3559.3379036560073	24.767568739731352	58	11	31	34	37	0.1932481294812686	0.30608830925968233	0.3038875538565987	0.1967760074024493	
5190000	-31736.847162026406	-30193.077475315633	-1543.7696867107732	-30193.077475315633	360.07861329685153	4.272837684058864	3.674998362006033E-5	0.46119950538623944	3.813270483086156E-5	3.565347764302905E-10	0.48821732008298113	-1497.2904305254492	16782.378881666133	6416.452500420957	4854.241852924106	4490.738080661997	21.85138424303198	67	5	37	25	37	0.1932481294812686	0.30660575610920204	0.3038875538565987	0.19625856055292956	
5200000	-31731.077782622946	-30172.23974714678	-1558.8380354761653	-30172.23974714678	357.8012277692757	4.272837684058864	3.793748375093371E-5	0.47118811122409054	3.9731605192729626E-5	3.996511093905721E-10	0.509930391325808	-1511.155181536031	15741.980940698182	8650.027340116767	3568.419020195339	7006.108989589378	23.13560547740975	65	10	43	16	37	0.1932481294812686	0.29363137309623594	0.3113550541059751	0.20176544331651933	
5210000	-31737.77884478231	-30178.791907053357	-1558.9869377289533	-30178.791907053357	339.3379632477388	4.272837684058864	4.055954038586997E-5	0.43703052530475006	4.103575002774468E-5	4.230965367120322E-10	0.49228479515272927	-1511.8607801252258	14984.632203677333	4411.351088047791	2764.250011145798	7132.479027738542	30.51181254211528	69	28	29	8	37	0.19375469814686688	0.29363137309623594	0.316153622462071	0.19646030629482514	
5220000	-31853.876687492117	-30188.66531518611	-1665.2113723060081	-30188.66531518611	646.9167205570244	4.272837684058864	2.238929108462961E-5	0.40211234210416213	2.2467847636391395E-5	1.004578875749793E-10	0.4394685911376339	-1615.0850697401722	22934.96074030778	6104.649717639449	6426.302198826213	15981.036520093863	52.24152310855151	71	29	26	9	36	0.2096231410985715	0.29774149006076817	0.29617506254583414	0.19646030629482514	
5230000	-31914.91608190217	-30176.633325601255	-1738.2827563009178	-30176.633325601255	1213.1507148939957	3.956954304730472	1.507757888952074E-5	0.4335805483255019	1.501926666580512E-5	5.693692001080696E-11	0.4975349843325784	-1686.422898005858	46229.02954047359	11317.800119036625	16520.2721894367	15040.783715648327	73.06672079385118	65	49	6	15	36	0.18885304801291639	0.2987368556733688	0.3159497900188886	0.19646030629482514	
5240000	-32106.517476859466	-30214.188158102024	-1892.329318757442	-30214.188158102024	2453.0167714031686	3.956954304730472	5.965286838549108E-6	0.3969697720489302	5.9275203174976474E-6	7.04373355479926E-12	0.43948524018372653	-1836.8140493567869	104193.76757057688	33000.017279627136	41688.27204007659	26523.14947400682	189.82940645689771	65	32	9	29	36	0.20662241515038376	0.2987368556733688	0.2981804228814212	0.19646030629482514	
5250000	-32068.01339031267	-30192.11975807371	-1875.8936322389604	-30192.11975807371	2345.8811175924625	3.948353687712206	6.684876472995213E-6	0.4302402383733506	6.62325602270399E-6	9.321713781808842E-12	0.4526852621315351	-1819.4653129912604	124694.15854267118	92595.81343404924	28554.577227511654	26772.35919020099	120.44114788625086	37	25	38	35	36	0.1920073860034933	0.2987368556733688	0.31279545202831166	0.19646030629482514	
5260000	-31992.27822145992	-30188.345681200666	-1803.932540259254	-30188.345681200666	1553.4267244962186	4.258685556386714	9.852889675636842E-6	0.38363782494404686	9.878372446795321E-6	1.6009012553014817E-11	0.4026445105770286	-1750.7633005847078	69583.75222266893	22948.891488573914	14900.690966856897	19927.563013295206	80.96681495934979	56	38	9	32	36	0.1920073860034933	0.2927519586757433	0.31878034902593716	0.19646030629482514	
5270000	-31875.520534040937	-30185.140952047237	-1690.3795819937006	-30185.140952047237	867.6355641735444	4.258685556386714	1.802990521257505E-5	0.37180222024134735	1.8292399781231127E-5	5.623687709358242E-11	0.4076827881980155	-1638.780340609799	38832.60538577072	25637.93082160981	25161.76571715552	9814.176396526409	42.716480070769364	39	14	23	59	36	0.19331517414696608	0.30302653576841976	0.3090794704291884	0.19457881965542467	
5280000	-31936.137035995445	-30217.201197434308	-1718.9358385611374	-30217.201197434308	977.9766645208026	4.258685556386714	1.570694880169258E-5	0.3735963735583274	1.5718359203926936E-5	4.5132808807703885E-11	0.42128776760511727	-1667.1315794258448	53392.74197522781	18048.2314890697	21722.878971856542	10485.425097089781	50.54745872486622	53	15	12	56	35	0.19117505336320084	0.30380053734390555	0.3083054688537026	0.19671894043918992	
5290000	-31807.516481591287	-30189.25604872658	-1618.2604328647083	-30189.25604872658	530.5107365987578	4.164807885294301	2.9561828505233956E-5	0.3625435134600017	2.925820844989078E-5	1.4675859010687692E-10	0.4034170157762049	-1570.253255469582	23073.942841951924	19427.71178786637	4471.707309322861	5074.932017050341	34.890419637731654	51	12	52	21	35	0.19117505336320084	0.29944354951517166	0.31648147543761873	0.19289992168400766	
5300000	-31764.252122663544	-30223.135580477978	-1541.1165421855665	-30223.135580477978	321.9228012927897	4.164807885294301	4.09297749108627E-5	0.41162874835648705	4.2639617118107066E-5	3.3293219675358104E-10	0.4352389373908678	-1495.2925866585692	20724.01123099829	9088.431797754123	2396.7282207063945	3010.7353048981536	16.802320570777177	49	32	40	15	35	0.18956481483478352	0.3011311142184004	0.30814749071927594	0.201156580227539	
5310000	-31818.95363502585	-30195.20926432872	-1623.7443706971283	-30195.20926432872	547.20997948572	4.029458781674566	2.8934528087404444E-5	0.445760429119964	2.942130962575749E-5	1.8704942796535354E-10	0.46900689379301314	-1575.9316947113725	19036.97076520146	12302.110609626607	4944.222414128521	6140.888740028856	51.59696959222644	48	39	32	16	36	0.18956481483478352	0.3011311142184004	0.30814749071927594	0.201156580227539	
5320000	-31752.92147646798	-30180.810385479726	-1572.1110909882523	-30180.810385479726	420.5694919175373	3.9504487279414073	3.4729848277371244E-5	0.43960199947040735	3.5221393986140845E-5	2.722727801237044E-10	0.4743561116379182	-1523.524208016067	19129.22877109493	15469.626913310054	4192.674444933436	7429.631254409017	28.172006333558347	34	38	47	15	37	0.19538592938479313	0.3011311142184004	0.29858010781539296	0.20490284858141236	
5330000	-31841.382658381655	-30217.42232476881	-1623.9603336128462	-30217.42232476881	534.7689500573292	3.9504487279414073	2.4685184357835633E-5	0.4269902690875465	2.541243535643477E-5	1.2085012591510853E-10	0.4367931311330824	-1574.2666613943043	23932.39005025066	7932.063507120744	6395.452074955232	13317.332802881996	37.84998346198232	63	24	34	12	38	0.19861862356662818	0.2926799212840113	0.303798606567947	0.20490284858141236	
5340000	-31745.544241447533	-30185.12660651774	-1560.4176349297938	-30185.12660651774	388.2542901120172	4.117159437044184	3.5370813626840836E-5	0.46796026459266526	3.693344514017132E-5	3.415487817421462E-10	0.5024153227162919	-1512.8228217205617	22604.982604716133	1606.8157937094293	3104.6917067920563	6443.09870283648	24.030757730443508	73	9	36	16	37	0.20039257429508672	0.3022524666699055	0.303798606567947	0.19355635246705966	
5350000	-31743.68706801783	-30195.977816127026	-1547.7092518908046	-30195.977816127026	362.9272052993433	4.109113699288437	3.816426076720395E-5	0.41128045103640815	3.953648820873192E-5	2.8998399128488716E-10	0.4317089577538847	-1499.5998222271749	15010.576332548795	2807.4015089437153	4957.370778329063	10628.375412974736	29.56886737269579	67	28	31	7	38	0.20039257429508672	0.3022524666699055	0.3018509088942815	0.19550405014072514	
5360000	-31666.357679711327	-30207.534020418287	-1458.8236592930393	-30207.534020418287	206.84619634815556	4.107864239995961	6.96476934259036E-5	0.5158494744088643	6.918412973132205E-5	1.4781417234251213E-9	0.5410388884713969	-1414.7056239276542	8973.214860058353	1777.1749574465127	3825.975265852284	2368.641556900797	16.59223565138821	74	15	16	28	38	0.195132775992495	0.31442821585634684	0.3018509088942815	0.18858809925687553	
5370000	-31841.051470307008	-30193.579491387725	-1647.471978919281	-30193.579491387725	654.1178048140753	4.1867333551235415	2.2652905731395974E-5	0.4571738523790734	2.2655920213207967E-5	1.291516138476985E-10	0.48482544360082547	-1596.8864384744074	26637.40786519568	12364.326956737224	7906.173415927438	14681.804135003586	42.673034803437105	58	11	52	12	38	0.20249610691857314	0.3070648849302687	0.3018509088942815	0.18858809925687553	
5380000	-31719.650760589888	-30192.81539494074	-1526.8353656491477	-30192.81539494074	332.3549645583443	4.105290287076334	4.4608774665109855E-5	0.4796692468483626	4.4852746301993406E-5	5.28974034676358E-10	0.49800826980421503	-1479.4712306928725	18064.734307821418	17843.959904876934	3939.3098152458642	3734.7991141396765	18.040615673135992	32	24	64	13	38	0.20249610691857314	0.3070648849302687	0.30383920140923726	0.1865998067419198	
5390000	-31657.672482800728	-30187.609497440426	-1470.0629853603034	-30187.609497440426	229.7243089014964	4.130759000323439	6.20641363325291E-5	0.4603709296781178	6.313091760957345E-5	8.465252914598398E-10	0.4601695322839562	-1424.573038197202	10873.199297157378	9819.745057278795	2101.6246797464487	3326.1373419232245	19.50078860888057	56	15	4	58	38	0.20577738160538353	0.3037836102434583	0.2924612342514296	0.19797777389972743	
5400000	-31672.575949321235	-30183.326638947	-1489.2493103742343	-30183.326638947	248.54783575048597	4.130759000323439	5.763208196305869E-5	0.4705821412832447	5.741693503908565E-5	7.888200602405683E-10	0.4864335796627555	-1444.259677460833	11094.991164411453	6190.026587582884	3261.977868988554	3391.665659677669	19.641858597841182	53	23	24	33	38	0.19772378139503705	0.303428290818931	0.3024761070955192	0.19637182069051157	
5410000	-31679.24473529507	-30198.514334317675	-1480.7304009773936	-30198.514334317675	247.67677499037387	4.368640123439953	5.719577190556455E-5	0.44126476321305264	5.7498963473342304E-5	6.892659823051432E-10	0.4498098003711208	-1433.797622123315	14157.202763729738	7786.866663543694	11314.694848726125	2991.3167322390764	16.15847371923814	47	10	10	66	38	0.19811876926491512	0.3014849719969346	0.30042441581036167	0.19997184292778747	
5420000	-31660.400302505976	-30183.594377779886	-1476.8059247260894	-30183.594377779886	249.40259187071152	3.912798338667875	5.8190950719091896E-5	0.4025202614033246	5.7963654322746505E-5	5.822519281177395E-10	0.40889143234843517	-1431.9672997269195	16102.43727837311	4317.1599066263225	1162.2764634368982	2951.67735297195	19.927220765379204	38	34	10	52	37	0.1981226738881535	0.3014849719969346	0.30042441581036167	0.1999679383045491	
5430000	-31657.590883994242	-30196.993594719796	-1460.5972892744464	-30196.993594719796	265.3109627014316	4.2185357079456045	6.76447440407212E-5	0.4016828289955098	6.644690929481439E-5	8.287358339660556E-10	0.4234362383651052	-1415.0496202181482	9680.78148942485	6593.724108807211	1038.161989434399	3518.7933021101753	16.073485517493047	51	22	13	48	37	0.20247034870750985	0.3014849719969346	0.30042441581036167	0.19562026348519274	
5440000	-31674.58133627941	-30205.441549108396	-1469.1397871710126	-30205.441549108396	230.51454963615882	3.9104799527526035	6.702021941095E-5	0.3879585559200591	6.546618306936293E-5	6.533239619990496E-10	0.39624450562132857	-1424.798790890549	10703.189932870466	7684.894736207572	1525.2446384634454	2704.2592659671363	22.546549763431223	55	12	29	38	37	0.19961448780686042	0.30238617021890346	0.3023790784890422	0.19562026348519274	
5450000	-31640.78692243787	-30189.30061782136	-1451.4863046165094	-30189.30061782136	199.53166948713564	4.029701060019049	7.50787752046022E-5	0.4395744856920304	7.22413949203716E-5	8.717751656630714E-10	0.4132092339452449	-1406.567490252979	13088.374827362619	7920.2882974587255	1684.7995054495202	2793.3074445977823	15.150872533091743	30	39	20	44	38	0.20088512468891687	0.30238617021890346	0.3023790784890422	0.1943496266031363	
5460000	-31642.164732569472	-30179.274281272028	-1462.8904512974427	-30179.274281272028	215.168921494799	4.029701060019049	7.379597906018599E-5	0.4570267460549044	6.968579542764748E-5	8.997087157727318E-10	0.43435905269902153	-1417.6810269863188	11957.290484711717	7555.314302684338	1946.440043494379	3343.425231049146	16.169960094049202	23	47	23	41	37	0.20088512468891687	0.30238617021890346	0.3023790784890422	0.1943496266031363	
5470000	-31621.307485692556	-30183.24524880453	-1438.0622368880242	-30183.24524880453	194.93591974224174	4.207040899913557	8.897205104425267E-5	0.47871676839407823	8.583657127436596E-5	1.5327227678248287E-9	0.4590962261013833	-1393.2644305940164	12589.678496261346	5743.501494913394	4329.245176498623	2398.2079180275673	18.769694626895912	26	15	60	33	37	0.20254527592525434	0.30238617021890346	0.3023790784890422	0.1926894753667988	
5480000	-31655.760116915597	-30173.229145860827	-1482.5309710547697	-30173.229145860827	249.8736618129386	4.0368901187864985	6.59872961997087E-5	0.5151012162127951	6.418623996934908E-5	1.153571529486552E-9	0.5280064454913095	-1437.7531416283139	15628.355051593759	5282.9107358842875	2132.088936976444	2579.482934358299	26.30947801593651	25	77	4	28	37	0.20254527592525434	0.30238617021890346	0.2971095199692394	0.1979590338866016	
5490000	-31641.31102896034	-30180.727522275873	-1460.5835066844675	-30180.727522275873	213.12330592310303	4.0368901187864985	7.473727064697541E-5	0.5248780459674557	7.149374129618091E-5	1.368231463605482E-9	0.5244268830904188	-1413.8454988114747	23094.864870337948	12978.354521856214	4445.417575705433	2550.175675104511	15.887079723254507	13	24	62	36	36	0.19568484450361753	0.3092466016405403	0.2971095199692394	0.1979590338866016	
5500000	-31661.687169263794	-30197.97483667833	-1463.7123325854623	-30197.97483667833	219.57148601578135	4.179210368945673	7.231843679088316E-5	0.5074836423273819	6.939371893523076E-5	1.3068395511171604E-9	0.5016189544648539	-1418.5106448552317	9261.817518997428	11524.497864500145	2360.792921626208	2558.913828170365	20.29125734175713	44	9	36	46	36	0.2057517385272388	0.29930240575442796	0.29989846104928336	0.1950473946690487	
5510000	-31650.351431861396	-30210.648170639317	-1439.703261222078	-30210.648170639317	196.80698353788262	3.965864160797544	8.366605223716711E-5	0.5392866857178381	7.958591524037371E-5	2.110175970567328E-9	0.558374848506339	-1395.7307371615896	11686.832916543022	4424.646351054232	2142.384055107797	2320.5922498113096	17.508990704218625	50	7	17	61	36	0.19948645435470244	0.29930240575442796	0.29989846104928336	0.20131267884158505	
5520000	-31608.660930342936	-30190.618293708492	-1418.0426366344423	-30190.618293708492	182.40224141796423	4.085614918668782	8.675564734972301E-5	0.49739227839450595	8.485312618649896E-5	1.7223673328870756E-9	0.4901559017957346	-1373.760215487845	7159.246237440286	8833.582116963014	927.337840013625	2092.5958242111856	15.140345646300052	59	9	25	42	36	0.19948645435470244	0.29930240575442796	0.29989846104928336	0.20131267884158505	
5530000	-31691.331854952154	-30193.234454462297	-1498.0974004898578	-30193.234454462297	311.18594716286276	4.476784818383529	6.20144938847776E-5	0.5153426378852624	6.12898501446232E-5	9.106937480097713E-10	0.494135039447354	-1452.263414037203	12337.326907165674	13087.590468848723	2944.8541571600185	2522.0350622577903	17.602019612553438	54	9	6	68	34	0.20039502412465296	0.29930240575442796	0.29989846104928336	0.20040410907163453	
5540000	-31639.877376928074	-30189.298407586106	-1450.5789693419674	-30189.298407586106	223.80890827334704	3.982226433672413	7.547066071812752E-5	0.4561293659177584	7.510013454940991E-5	1.4427050229240516E-9	0.49123537940534473	-1403.0573494924085	10295.320259008397	26253.73002747387	6759.784278784746	2250.2229875752787	14.789078773510878	49	4	8	76	34	0.20039502412465296	0.29930240575442796	0.29989846104928336	0.20040410907163453	
5550000	-31679.294148016772	-30210.39629316362	-1468.8978548531531	-30210.39629316362	223.45700167750374	4.06256458571777	6.916090153772812E-5	0.5072506683873473	6.52224836642364E-5	1.2406630005238643E-9	0.5259891682122548	-1422.5630435663018	6476.031125069824	11836.572933500081	10520.317502896814	2439.1768245258854	11.870371126403544	4	7	49	78	33	0.20039502412465296	0.29841878819022194	0.29989846104928336	0.20128772663584052	
5560000	-31679.481683025893	-30195.86918764207	-1483.6124953838241	-30195.86918764207	238.79353187019825	4.06256458571777	6.549384971832022E-5	0.46338943728127197	6.6217487824966E-5	9.046668078339251E-10	0.45615086819046985	-1436.2032570637211	11375.876291164344	6167.54364657846	14294.008308269944	3316.6141447886075	12.208758536342563	34	7	13	84	33	0.20039502412465296	0.29553866191058004	0.3099121565216702	0.19415415744309555	
5570000	-31688.477191671194	-30190.394557726842	-1498.0826339443515	-30190.394557726842	277.6003506598558	4.06256458571777	5.5031181866889796E-5	0.45812784437417103	5.60879881990254E-5	6.768376876287517E-10	0.46986682696485566	-1451.2840711550953	11181.430157972862	14988.537793793526	7060.1450907431745	3478.1844339006548	13.841884477699429	6	49	15	67	34	0.19430721372786128	0.29553866191058004	0.31105504055367467	0.19909908380788277	
5580000	-31636.980849479303	-30215.52124087721	-1421.4596086020924	-30215.52124087721	185.8955455538391	4.06256458571777	8.142223224159723E-5	0.42319139413267604	8.448448846299523E-5	1.5379115639002331E-9	0.46557232071115917	-1377.5214485538856	4257.987468731299	8611.653425242746	2387.979618202613	2654.131067987303	10.681690589362368	21	36	29	51	34	0.19430721372786128	0.29553866191058004	0.31105504055367467	0.19909908380788277	
5590000	-31687.170311571437	-30201.747535405666	-1485.4227761657708	-30201.747535405666	238.5093657530399	4.345348631765913	6.177368152920085E-5	0.46785692628622	6.29495222390623E-5	9.885006851726344E-10	0.49817335228084025	-1439.8013653355822	6725.081819249395	12251.875951305601	5165.113760932042	2739.7900754303987	15.237629091996563	17	23	43	55	33	0.19430721372786128	0.29553866191058004	0.31105504055367467	0.19909908380788277	
5600000	-31737.8752890685	-30202.13960210075	-1535.7356869677503	-30202.13960210075	293.55184886176465	4.150551977606815	5.190570822643743E-5	0.448064626500944	5.1054287368513435E-5	5.714712840227036E-10	0.4642306171447369	-1487.916546961369	13592.518885929305	14834.445120289125	11480.990954953793	4344.955880291966	24.047425727160864	1	36	33	67	34	0.19430721372786128	0.29553866191058004	0.3118189468832322	0.19833517747832524	
5610000	-31791.866330314024	-30194.393901647018	-1597.4724286670073	-30194.393901647018	409.74809334387055	4.287994035365458	3.456172184962697E-5	0.4601068772391659	3.470383533919252E-5	2.7842757467028187E-10	0.48254946796830317	-1547.0711087679133	40303.61045198232	8896.525919428266	18546.709846511767	4557.236812830786	22.6340146140501	5	2	62	70	32	0.19430721372786128	0.3026121659368199	0.3118189468832322	0.1912616734520854	
5620000	-31789.06905926206	-30186.779067119747	-1602.2899921423138	-30186.779067119747	423.4531249994329	4.216477954326863	3.890594981799936E-5	0.5109582591380157	3.748356298678283E-5	4.3935926960151766E-10	0.5503863261135893	-1552.4200188415164	25259.255925826226	24941.737187683466	18204.38013144672	3915.4105075249204	26.080738901939817	30	20	12	78	31	0.20009272871568076	0.30107520188607373	0.3078985982566905	0.19093347114155373	
5630000	-31896.52124202831	-30212.035579819054	-1684.4856622092552	-30212.035579819054	731.0081188325272	4.0248922324324266	2.3201434730393015E-5	0.45981355750754677	2.3507332426321872E-5	1.1927553342801843E-10	0.46845144454774507	-1632.0103791108234	45894.98117420992	25302.948087765664	36333.79932972376	7707.288537481594	71.49092210679702	28	27	4	79	33	0.20009272871568076	0.30107520188607373	0.3078985982566905	0.19093347114155373	
5640000	-31997.387549556377	-30214.73296344269	-1782.654586113686	-30214.73296344269	1151.2262773436246	4.0248922324324266	1.2892620934720441E-5	0.5151500654697262	1.3043222950118059E-5	3.9025781668387695E-11	0.48711970464920107	-1728.1663788572039	41595.690490916146	55929.86251077786	52072.58769530135	13089.892405156279	148.43940252577275	5	26	33	72	35	0.20009272871568076	0.3018709126189828	0.3078985982566905	0.19013776040864466	
5650000	-31913.49488421302	-30190.22046696646	-1723.2744172465616	-30190.22046696646	1069.3308430017419	3.9917503925633233	1.639560961383809E-5	0.4774327685043074	1.6628856880932438E-5	6.020160648341983E-11	0.46867298337466495	-1670.1340070873603	23755.195210266742	56728.58600528343	23950.57788962222	11872.035468114083	109.58984296136505	3	20	48	65	35	0.20668702984819984	0.303036585391	0.29577855866272884	0.19449782609807012	
5660000	-31813.445152425513	-30188.706087700102	-1624.7390647254103	-30188.706087700102	511.41957477326144	4.1023355011458795	3.129832977180058E-5	0.5410451193229425	3.0529924686803214E-5	2.924980384185209E-10	0.5482191836146285	-1574.164303510703	20467.21503224543	33631.05445336706	14783.32331391738	5918.228931556266	43.95880729929668	15	12	46	63	35	0.20668702984819984	0.2928250953924761	0.30599004866125273	0.19449782609807012	
5670000	-31737.85298411937	-30179.026483134483	-1558.8265009848874	-30179.026483134483	347.9597691923846	4.369388674276364	4.3942572307042666E-5	0.49802440043296703	4.1999153172856955E-5	5.605977852350689E-10	0.5398729853819534	-1509.6421202519145	9090.504916096297	22458.533019857852	15101.86363206704	4513.787701098571	20.950390741313253	5	10	52	70	34	0.20109024805535428	0.2928250953924761	0.3115868304540983	0.19449782609807012	
5680000	-31700.153056174728	-30170.280354915038	-1529.872701259691	-30170.280354915038	291.954240521402	4.369388674276364	5.0403215365307516E-5	0.4404555976940901	4.982326861795857E-5	4.782702347879827E-10	0.42811445591092145	-1481.8541187513883	22332.546339471737	18190.407969320117	8908.68053704199	3450.6744322056	20.3919636669762	12	18	43	65	33	0.19636989816601155	0.29844227343457774	0.3115868304540983	0.1936009979453112	
5690000	-31700.1564229971	-30170.987114880547	-1529.1693081165552	-30170.987114880547	278.06525607503335	4.255214495702844	5.129609648946742E-5	0.4304794774092935	5.088282516729951E-5	4.753538846355861E-10	0.42960455308189327	-1481.3428415904839	16606.163847927597	15758.073066739005	10745.825096721162	3908.281656768373	22.970210294424593	46	4	24	64	33	0.19636989816601155	0.29844227343457774	0.30151921300196394	0.20366861539744555	
5700000	-31693.68620641872	-30163.585744349926	-1530.1004620687931	-30163.585744349926	278.134871112339	4.008482162448068	5.0614372305448806E-5	0.4822943114584795	4.949313572289863E-5	6.200144752142675E-10	0.49790024735508365	-1483.5475465898749	16905.649780935557	11549.701156832736	7038.835385805726	2696.8302942924242	21.25822427193566	40	8	28	62	33	0.1969918705654572	0.30209523569563596	0.3008972406025183	0.20001565313638733	
5710000	-31743.989958919195	-30189.261113578166	-1554.7288453410285	-30189.261113578166	345.971781738407	4.276715659121886	4.424327368937182E-5	0.4172334608568651	4.364094853539275E-5	3.404942697828912E-10	0.41806143621325603	-1505.2072950685824	18832.596168275886	13096.351001296887	26217.590602843306	3661.468379001827	28.707123213732977	23	41	7	65	35	0.1969918705654572	0.30209523569563596	0.29765359457472595	0.20325929916417967	
5720000	-31826.664146758732	-30183.232995927185	-1643.4311508315482	-30183.232995927185	597.4684870162988	4.039283924714343	2.7195569121312553E-5	0.4802094575331681	2.6286783291813178E-5	1.656538873971725E-10	0.47245005521133365	-1593.109049179071	27541.972285983313	19607.72851407626	22673.06462897118	5255.92626053732	43.27434383556104	33	9	28	67	34	0.19258721749728655	0.30209523569563596	0.30205824764289657	0.20325929916417967	
5730000	-31785.31943315401	-30171.126905410205	-1614.1925277438056	-30171.126905410205	467.62635582649915	4.167367056659698	3.0403572133347192E-5	0.5142874429962218	2.998662224094686E-5	2.420987881865717E-10	0.5038134297818708	-1563.9945302568199	37577.78823190933	15854.915662533222	18048.44244398455	4435.690668303679	29.945933000982684	24	1	54	58	34	0.19600045246733858	0.2936140215130668	0.3085067916551774	0.20187873436441595	
5740000	-31881.116506668597	-30181.18798348876	-1699.9285231798387	-30181.18798348876	768.1889790371146	3.9751943608325693	1.89844361649348E-5	0.4911500204097459	1.861434938306566E-5	8.469384669214116E-11	0.49839116667761935	-1647.5788492156119	64097.52883147743	19590.24463131763	26492.14861520472	7317.532861211655	55.43514739419186	16	11	43	67	34	0.19600045246733858	0.293578881632752	0.31035015918271047	0.2000705067171977	
5750000	-31883.627387472534	-30171.971782438446	-1711.6556050340864	-30171.971782438446	696.872776120663	4.1489711713528274	2.003173814451566E-5	0.549525637295678	1.9366514282773676E-5	1.345231337126501E-10	0.582631770212206	-1660.3146725246502	24753.00150243621	25074.32724510531	28931.906799820947	6283.518466525632	69.08467654578263	15	25	34	63	34	0.19600045246733858	0.29968313864936125	0.3042459021661012	0.2000705067171977	
5760000	-31804.30738258458	-30180.02773510883	-1624.2796474757472	-30180.02773510883	437.5940236753592	3.942573391245853	3.502986682845622E-5	0.5156465528830235	3.3765287051129265E-5	2.8903260224166244E-10	0.5020693874689874	-1574.0599771283196	14027.719439087114	29777.479644523934	17153.64791015999	5677.241035221412	79.95379295969983	3	34	31	70	33	0.19600045246733858	0.29790322394841134	0.3042459021661012	0.20185042141814763	
5770000	-31723.87692405617	-30170.02864515048	-1553.8482789056907	-30170.02864515048	322.0592807655942	4.417140928887932	5.1725401342891365E-5	0.4778877318704087	4.959028524665452E-5	5.721060028327972E-10	0.4779044706263233	-1504.2795095321844	35203.11954428207	17510.095381010648	13770.36912685458	4187.2410274954555	37.6750133571777	2	32	16	88	33	0.20450579328818394	0.3031286574012606	0.3042459021661012	0.188119647144453	
5780000	-31941.759398297538	-30182.734777714697	-1759.0246205828412	-30182.734777714697	1026.0691591234206	4.417140928887932	1.4655505663550706E-5	0.5002447069999738	1.4555078328553374E-5	4.5505790028942054E-11	0.4652974646859122	-1707.1767401804623	45078.539325054044	34167.08120633309	14440.103609755193	9021.801908990343	116.8084317636172	41	16	45	37	32	0.20450579328818394	0.3031286574012606	0.3034730390748354	0.18889251023571876	
5790000	-32117.940760895493	-30222.514523618553	-1895.4262372769408	-30222.514523618553	2307.3449949659	4.417140928887932	6.610891849678749E-6	0.4811371571231455	6.690863394042602E-6	1.0465949871135176E-11	0.4799874921498239	-1839.748062640365	99213.80046308307	38907.353828690866	39506.284135342416	24036.691918053843	156.93081518572762	56	14	12	57	32	0.20098277891055624	0.31677598755564873	0.2941455306533174	0.18809570288047633	
5800000	-31926.501160513195	-30169.53469839424	-1756.9664621189565	-30169.53469839424	963.123649883598	4.2311744020491435	1.4425736145689957E-5	0.5406863173655981	1.478257455163652E-5	6.422658658084802E-11	0.5458724097726121	-1703.9833223027351	65784.25971683221	40578.41485603514	12044.830407773143	11501.589158771898	111.55155482871272	42	18	58	19	34	0.20098277891055624	0.30049568287449735	0.3040618714175704	0.1944596667973747	
5810000	-32096.07459956577	-30177.36099634136	-1918.7136032244143	-30177.36099634136	2544.891803400783	3.941435257876781	5.819487720200203E-6	0.5390044552747226	5.918240512508384E-6	9.777660669575723E-12	0.5237313276803257	-1860.5793935025376	220595.4303189717	140298.58299876584	27725.46800799902	26452.096774287726	261.75500283838716	19	36	65	16	35	0.20208587683872514	0.3020557297889237	0.30139872657497513	0.1944596667973747	
5820000	-32037.011803659185	-30172.825327337083	-1864.1864763221004	-30172.825327337083	1911.7146195205949	3.968017339703503	7.2750757221782215E-6	0.5112089598154352	7.45917236394192E-6	1.2984003546099403E-11	0.49409964559250114	-1807.6359799651063	110825.56516201305	117488.2956804408	23012.4109702266	22080.32915058328	184.49594308780067	19	36	49	31	36	0.19705262276706678	0.3082472147774204	0.299103880073142	0.1955962823823695	
5830000	-32080.875154232577	-30192.28638231011	-1888.588771922465	-30192.28638231011	2369.74551254117	3.968017339703503	6.960452458685984E-6	0.49373014131167425	7.240458950451344E-6	1.1383301996491184E-11	0.4729671505160326	-1832.0847159043328	270294.61731418467	70671.122050949	22537.31958745855	15880.697629625254	473.5209185240589	8	52	66	9	36	0.19705262276706678	0.3082472147774204	0.299103880073142	0.1955962823823695	
5840000	-31933.05440680077	-30197.240266640565	-1735.8141401602045	-30197.240266640565	907.5771031248479	4.433287821951838	1.6049049842502587E-5	0.5567686381652357	1.6141617493171664E-5	7.311908984765169E-11	0.553371632695483	-1683.4057180835623	33676.127300012726	50848.890406897015	10013.896816666815	9539.659810205068	125.0150879276956	1	56	77	1	36	0.19810094867160663	0.3082472147774204	0.29805555416860213	0.1955962823823695	
5850000	-31997.649560699625	-30200.857106806638	-1796.7924538929872	-30200.857106806638	1293.0577480128588	3.8889485181108676	1.1671567042462654E-5	0.5114918172409234	1.1472725762820672E-5	4.4513089094529234E-11	0.5670603429745089	-1743.9758833146102	55088.96133290972	62075.89872466439	15999.476526747581	8124.516469882189	168.15362890955961	3	47	79	6	36	0.1910491300576446	0.3082472147774204	0.29805555416860213	0.20264810099633154	
5860000	-31791.452884763752	-30188.587942957274	-1602.8649418064767	-30188.587942957274	497.4283150554006	4.01157560421216	3.064643141537962E-5	0.5206169194024587	3.0758990742675494E-5	3.085448382740703E-10	0.5663393770369679	-1554.5283654443692	18107.175269745123	32067.47209437257	4510.564752770356	2854.898422277961	45.03050790004679	13	40	80	2	36	0.20663116599913528	0.3039538714769568	0.29805555416860213	0.19135940835530446	
5870000	-31749.74693468032	-30189.198786751127	-1560.5481479291907	-30189.198786751127	391.3617849694892	3.97702922595858	3.920730293039593E-5	0.45632417453753926	3.948789432185983E-5	3.5451295321016994E-10	0.47998391762903597	-1514.5459024462166	14286.92232705416	23242.729359412315	4424.26787810019	1236.9089412696658	25.444038677240954	4	53	74	4	36	0.20663116599913528	0.3043852827699613	0.29805555416860213	0.19092799706229996	
5880000	-31728.34142223221	-30187.48641019837	-1540.8550120338405	-30187.48641019837	345.3813991953249	3.843675430554903	4.4487724226315857E-5	0.43241610719667384	4.559563723666519E-5	4.78525210211199E-10	0.4738294402555866	-1493.224925245467	12072.401000706992	20196.2183245535	5480.195985667095	4689.613764567422	24.24587322110016	44	15	53	23	36	0.2032964200170113	0.29202291296679983	0.31047494805805087	0.19420571895813665	
5890000	-31721.2362483373	-30209.48564117666	-1511.7506071606404	-30209.48564117666	309.02861104837575	4.241115303790754	4.805634941137063E-5	0.4628250878881252	4.983692630619899E-5	6.075656693948991E-10	0.5008802310954468	-1465.7589628347503	15412.528478105745	20502.509121125866	3522.8180721561466	1577.0572576107074	17.14154860643556	30	25	73	7	36	0.2032964200170113	0.29202291296679983	0.30980365647571806	0.19487701054046944	
5900000	-31712.15134341673	-30197.352601634935	-1514.7987417817913	-30197.352601634935	294.0877739379932	3.9622042624636613	4.9919230049633085E-5	0.4007066632676895	5.084511890062497E-5	4.83227774303316E-10	0.4310360127815303	-1470.0170961468798	14105.706792582532	24678.667595552215	4156.50928506175	485.58299618089154	17.04067652754315	53	1	78	4	35	0.20053072500335511	0.29202291296679983	0.3125693514893742	0.19487701054046944	
5910000	-31657.381661201154	-30199.29679035636	-1458.0848708447957	-30199.29679035636	218.3126584272053	3.992666342898694	7.082065490817629E-5	0.4211770649101423	7.263092706458356E-5	1.0971667551657552E-9	0.45559561601524967	-1416.6996518058338	11617.357587244484	2495.8027891643405	2991.215326598934	479.96629424416517	16.18933985796219	54	15	64	3	35	0.20053072500335511	0.31289786367739947	0.2882903285273104	0.19828108279193357	
5920000	-31651.393562086352	-30215.883408605747	-1435.5101534806058	-30215.883408605747	190.4319064497587	3.8064593685623827	7.731115834772384E-5	0.4239041009574872	8.369322166802469E-5	1.2597400080490632E-9	0.4395846132679654	-1396.3174838103726	7817.258077973884	1978.5659571360509	1846.526622103121	312.86842860850663	13.364133475660894	59	5	69	6	32	0.2001681661545965	0.2857769309635526	0.31577382008991584	0.19828108279193357	
5930000	-31628.10961955577	-30211.337802119066	-1416.7718174367055	-30211.337802119066	158.2220219589298	3.8064593685623827	9.519631178941678E-5	0.4620713133885554	9.599114188148824E-5	2.3303778914290743E-9	0.5020315131238613	-1375.6272719362787	7788.756426896601	10825.462427818045	1904.771750462284	238.69263742879141	15.978004167866839	35	22	75	8	31	0.2001681661545965	0.28735812353342466	0.3141926275200438	0.19828108279193357	
5940000	-31633.607829136912	-30202.72327105652	-1430.8845580803954	-30202.72327105652	149.4191912973323	3.8597607258119657	8.95464881036801E-5	0.41646211762167457	9.161741682512283E-5	1.6024279506636346E-9	0.43596617773192314	-1389.8299884422659	5524.532841683661	9547.770928471271	1486.4486502776572	461.65497325070703	11.449651735240387	40	21	76	2	32	0.2001681661545965	0.28735812353342466	0.3141926275200438	0.19828108279193357	
5950000	-31620.23144037891	-30195.051114070466	-1425.1803263084448	-30195.051114070466	175.32944275382258	4.038461629336711	9.538829411922453E-5	0.44158888659052825	9.810047861331464E-5	1.8646023146750487E-9	0.44134750893022	-1383.2455961628102	6216.6226872219595	10183.275306617365	1816.7909208885408	605.1437544442099	17.698275508872715	56	5	68	10	32	0.19692873309631695	0.29156727310998737	0.3070664256160722	0.20443756817762207	
5960000	-31641.65292658386	-30220.526045529547	-1421.126881054317	-30220.526045529547	154.85529410965705	3.899084256815414	9.463584376166136E-5	0.4323737850455752	9.75463255064483E-5	2.1157888676209156E-9	0.46576411876558343	-1380.6825482542938	6798.471236781592	3215.884932324042	1678.628703948993	827.0040067136092	15.42740067071557	58	11	68	1	33	0.19692873309631695	0.29156727310998737	0.3070664256160722	0.20443756817762207	
5970000	-31643.115306050022	-30203.264067903117	-1439.8512381469047	-30203.264067903117	157.0246128403853	4.434538658772897	8.895340815455013E-5	0.4281348913673106	9.605573836580916E-5	1.638430360369784E-9	0.4290205939856907	-1395.6804929630825	9311.8985310186	4362.7932554337995	4696.109695340051	2390.1257809317963	15.687960300325654	39	27	12	59	34	0.1894085294003188	0.30951287426423346	0.30332508342425457	0.19775351291119178	
5980000	-31642.365996252658	-30194.1586581007	-1448.2073381519567	-30194.1586581007	166.18101438436236	3.9048702664388446	8.425398496260518E-5	0.4712209947150681	9.014530694804879E-5	1.746349537893452E-9	0.4773883194770397	-1405.0179861073664	7689.187257526961	6012.0077882111345	3930.432622008151	1452.7318744143508	24.529772713582357	31	21	25	61	33	0.19338700406485132	0.3023530944298786	0.3031757189223555	0.2010841825829132	
5990000	-31695.354505940315	-30206.274795188438	-1489.079710751876	-30206.274795188438	202.67506442893685	4.061826915806973	7.101703660848288E-5	0.4738088195204936	7.339593292670488E-5	1.2274748512325833E-9	0.48567025043180834	-1444.200870143147	14057.86597968858	8561.698343125154	4195.307648994543	1887.8934904722691	31.60114428390907	10	32	41	56	32	0.19338700406485132	0.30127808073746115	0.304250732614773	0.2010841825829132	
6000000	-31650.184222588417	-30191.37604926231	-1458.8081733261054	-30191.37604926231	186.16265700168776	4.061826915806973	8.323278224141954E-5	0.48763778808521757	8.523058521075348E-5	2.0215395631667647E-9	0.5309439046887745	-1414.9868231415098	11726.72355216957	2764.117426390828	4655.043399218076	1296.463929129641	33.13276310130527	34	1	45	62	29	0.19338700406485132	0.29024235027483203	0.3152864630774021	0.2010841825829132	
6010000	-31673.189583237297	-30195.269594362322	-1477.9199888749763	-30195.269594362322	208.9387046646668	4.061826915806973	7.203426099296617E-5	0.48765617221476765	7.190922653940069E-5	1.5752142858182698E-9	0.5524072933021824	-1433.040234531948	16992.070937436572	1458.091460113425	3978.855279460471	1481.694173444315	24.373231044356857	34	6	38	64	29	0.19338700406485132	0.29024235027483203	0.3152864630774021	0.2010841825829132	
6020000	-31677.93865131786	-30192.38128045684	-1485.5573708610223	-30192.38128045684	224.20751356956413	4.061826915806973	6.828017832429995E-5	0.497734638921567	6.861087340369721E-5	1.1734393461678515E-9	0.5008049190247532	-1440.4697396683719	19299.746556520717	8859.501660284228	5106.30907472788	1193.2777832121253	17.156792024813754	25	19	37	59	31	0.1935604210944472	0.29006893324523614	0.3152864630774021	0.2010841825829132	
6030000	-31626.997768298035	-30180.54714277942	-1446.450625518616	-30180.54714277942	170.7656022880971	4.061826915806973	8.418038458048372E-5	0.4696738102526204	8.627713023046064E-5	1.759973606078344E-9	0.49435610245212913	-1402.093089815165	8348.74591329131	10395.25338086743	4955.902749846807	1427.3668739828556	15.073380443980428	33	16	32	59	31	0.20024808233055394	0.2935594741698577	0.31057083976808053	0.1956216037315064	
6040000	-31646.825234005875	-30193.88921658001	-1452.936017425867	-30193.88921658001	210.60546966282408	4.2178664516784785	8.226049748506744E-5	0.4746930094211827	8.603124264223992E-5	1.9659858705580567E-9	0.5166047748906203	-1409.6860260620383	11734.17599888185	5481.188903576966	3058.4999712825747	1226.884059657004	17.20263075173798	42	18	17	64	30	0.19812461032344608	0.29568294617696556	0.31057083976808053	0.1956216037315064	
6050000	-31652.463743286095	-30191.374766620098	-1461.088976665997	-30191.374766620098	173.30535209539323	4.2178664516784785	8.148722266696726E-5	0.483847409075218	8.982573776058227E-5	1.965378312948747E-9	0.5057432711767423	-1417.4658066317102	13793.145461757915	3277.6254480445923	4061.833657659249	1127.2845906508917	20.397415658640696	31	36	13	62	29	0.1913463573431797	0.29637064185979933	0.31590197478569754	0.19638102601132199	
6060000	-31649.895860560326	-30195.733459054576	-1454.1624015057505	-30195.733459054576	177.9692321288007	4.2178664516784785	8.478236063568758E-5	0.41301692131264894	9.006907110543504E-5	1.515552190568213E-9	0.440051294572921	-1410.0119372511795	8001.180475272223	4423.102683599455	7429.336372792726	1509.8869372949325	23.948902248747633	35	33	6	67	30	0.1913463573431797	0.29637064185979933	0.31590197478569754	0.19638102601132199	
6070000	-31677.583324633495	-30217.354436930396	-1460.2288877030974	-30217.354436930396	174.30819609790885	3.9297913837853864	8.157614245598851E-5	0.45010799635885423	8.78500144514879E-5	1.6730961146637981E-9	0.47379305131888577	-1416.9059911909412	8968.49857313084	5385.229154476025	3964.4062626569385	1558.112909612458	28.403325210294927	36	32	8	64	31	0.1913463573431797	0.2973528371159587	0.31590197478569754	0.1953988307551626	
6080000	-31670.04287686438	-30187.831070666114	-1482.2118061982655	-30187.831070666114	196.91458405277777	4.186297464880574	7.628923101645075E-5	0.404886730538155	8.028853181653143E-5	1.0741459968690377E-9	0.4244534309933127	-1436.9338280130446	13626.774996538072	9293.828376247668	6599.368245536599	1898.6650115047662	40.36657792668081	32	6	39	61	33	0.1913463573431797	0.3135642990741136	0.29969051282754267	0.1953988307551626	
6090000	-31652.202590829052	-30206.887964215253	-1445.3146266137983	-30206.887964215253	182.9360236765178	3.9586840924360227	8.851023198146749E-5	0.4402964376031144	9.156855264855385E-5	1.795486088165441E-9	0.4773705322552222	-1400.340443614043	15390.550224077611	12149.671722763458	4962.533844742263	1297.330858828086	40.90008244135059	1	34	33	69	34	0.20168673191577513	0.299392134466698	0.2987164827719518	0.20020465084557362	
6100000	-31654.191975637037	-30212.320030897983	-1441.871944739055	-30212.320030897983	197.97217843386423	4.361414888688507	8.392257232891138E-5	0.46229751672097863	8.617327682144014E-5	1.993563408370427E-9	0.5263904137245503	-1397.9973854702662	3644.256913251645	8435.497372392892	4477.873500671463	1733.3069385351162	24.943477325798508	2	39	33	64	33	0.20168673191577513	0.299392134466698	0.3075383079311559	0.19138282568636955	
6110000	-31622.19709406708	-30168.821978817414	-1453.3751152496675	-30168.821978817414	181.89823016957487	4.361414888688507	7.795963612969746E-5	0.4495285353729764	8.314724351419734E-5	1.5581166386702095E-9	0.49584310337057186	-1407.1312957179532	5197.107507584338	17771.533586352474	6364.993822747991	1458.9509572477405	31.166331966382153	5	23	44	65	34	0.20502765899501138	0.2992163876853037	0.30437312763331387	0.19138282568636955	
6120000	-31695.12057929081	-30198.441360761284	-1496.679218529528	-30198.441360761284	250.8025386053402	4.260686950174522	6.252870282984088E-5	0.41222636527126016	6.699286685881755E-5	9.039394310251168E-10	0.46483572335336026	-1450.92292826504	6729.263952693197	11397.828933196302	10189.663055097306	2092.2576720899856	24.663854427874647	15	23	29	70	34	0.20502765899501138	0.2992163876853037	0.30437312763331387	0.19138282568636955	
6130000	-31675.50996199457	-30206.185118477566	-1469.324843517004	-30206.185118477566	210.3821724206816	4.128614214991185	6.7866973842323E-5	0.4201374661085078	7.273068038012151E-5	9.283127707563118E-10	0.43491959040736994	-1423.510457435173	9084.751043580041	13865.78762468219	6742.80736824075	2356.5271867667243	22.118865066503	5	23	43	66	34	0.20502765899501138	0.2992163876853037	0.30437312763331387	0.19138282568636955	
6140000	-31668.83641693554	-30177.31116714356	-1491.5252497919782	-30177.31116714356	242.38411289134362	3.9081656412153007	6.319760950071426E-5	0.39313109162619125	6.539277675890027E-5	7.502446100521701E-10	0.4295717416666092	-1447.0137098686587	14135.358471037653	7786.008905098681	4911.65005846073	1744.7111626524588	20.958329780758515	47	4	28	59	33	0.19764054894560626	0.2955664307232258	0.3023910209100688	0.20440199942109763	
6150000	-31640.110807339788	-30200.975443292184	-1439.1353640476061	-30200.975443292184	172.70151853271224	4.224802614966141	8.380204723622008E-5	0.44903536749373196	8.514717011238202E-5	1.842648339195706E-9	0.496260722453561	-1394.7045855690192	16049.813073393581	5313.398923887511	4157.540893962221	1636.3936280220892	23.392814592711193	38	11	24	63	35	0.19250486554612578	0.29772991232015245	0.3051267778859273	0.20463844424779293	
6160000	-31700.3718123235	-30188.148358877144	-1512.2234534463576	-30188.148358877144	303.0384652908354	3.868762029415961	5.961809279348597E-5	0.43786780030061684	6.19089382351486E-5	9.193327916438315E-10	0.48528119957859833	-1468.153817176733	12664.041782215767	4590.276541171023	2838.0518832013827	2518.1525536841805	36.303662379554204	44	14	44	36	33	0.19166989064383827	0.2889629781609683	0.3197748575042632	0.19959227369092872	
6170000	-31693.02183912859	-30214.572238984736	-1478.4496001438513	-30214.572238984736	187.3907905388164	4.172200516104971	8.014404305214251E-5	0.41120224442833264	7.976734335993744E-5	1.1955336537126633E-9	0.4260329103490373	-1433.6082133353543	12005.4619062087	3212.5173962874856	6391.102709884586	1938.1324674148323	23.214740994205602	45	5	18	69	34	0.19305445599106372	0.28895510503622956	0.3185505944866227	0.19943984448608248	
6180000	-31676.178962868522	-30188.805322112716	-1487.3736407558074	-30188.805322112716	225.45632602291278	4.216702555048169	6.499621044221975E-5	0.3664009574427299	6.726660387971231E-5	6.955204713891311E-10	0.3986124715826625	-1443.3353551470016	10574.26365075283	7679.276987685364	2279.530979067357	2447.3233959517793	23.06356320432732	37	35	15	50	34	0.20586623713680796	0.28895510503622956	0.30573881334087843	0.19943984448608248	
6190000	-31629.475457049568	-30177.72494010565	-1451.7505169439164	-30177.72494010565	205.24638457966296	4.224124383811051	7.32596483508325E-5	0.39549073381424416	7.590358377157288E-5	1.1263238006942652E-9	0.447112200334375	-1406.308440513996	11249.755928498373	3995.2319658051547	7889.055641445132	2517.520079359625	18.145384302497646	42	21	9	63	36	0.20275592508679086	0.29206541708624667	0.30573881334087843	0.19943984448608248	
6200000	-31618.067282712953	-30193.550224895287	-1424.517057817664	-30193.550224895287	155.93632195395512	4.189898056010999	9.434597034426706E-5	0.4582069559064819	9.806324887655268E-5	2.1770264227348974E-9	0.4860262935575093	-1380.9074068652342	12647.000024710156	5988.07106870109	1883.4287299458178	1778.9456459592743	18.43560172569125	33	27	16	61	34	0.20275592508679086	0.29206541708624667	0.3002428052631749	0.20493585256378605	
6210000	-31618.88862196058	-30173.950764623587	-1444.9378573369943	-30173.950764623587	167.78280903579352	4.061286383728497	8.636259377636312E-5	0.48029130968691003	9.034955394101185E-5	1.8267560951281376E-9	0.48699346673285643	-1401.942754425436	5808.761581695628	3801.5701149780593	4281.930154100457	1861.3811324461483	31.049624238081524	50	24	6	57	34	0.20498197378237998	0.3107741758537771	0.29801675656758575	0.18622709379625565	
6220000	-31650.27673951052	-30157.318983176825	-1492.9577563336927	-30157.318983176825	238.38086956877515	4.057134375680642	6.573576013741272E-5	0.4759928176149352	7.036668486614701E-5	1.115455852699552E-9	0.49771745794704203	-1447.9278545687262	10401.74182242406	6075.967482338287	4367.857901937049	3273.908968637791	40.77697273334725	47	36	12	40	36	0.20306041812631423	0.300887337054535	0.3088524056722886	0.1871998391468606	
6230000	-31749.991975715915	-30204.88628985604	-1545.1056858598743	-30204.88628985604	337.23580193989113	4.023567721022016	4.809392742416933E-5	0.4129662248557525	5.128895786931609E-5	5.339416863064618E-10	0.4621824777577696	-1499.5376697108443	13998.162236173255	8687.24405243995	2100.536322372193	3521.948291123931	44.05471815443624	40	29	6	60	36	0.18764712186914131	0.3017340644762112	0.3080056782506124	0.20261313540403353	
6240000	-31755.01541355612	-30191.93150591111	-1563.0839076450109	-30191.93150591111	331.148578805327	4.212860147743975	4.444712316603028E-5	0.40044846720862987	4.607502541963141E-5	4.104728422839713E-10	0.44365125362128177	-1515.9863389629202	16145.041655060848	10697.478866183921	1742.3030544400526	4626.572153363449	44.74981862781654	23	54	10	48	36	0.18941267631673123	0.2999685100286213	0.3080056782506124	0.20261313540403353	
6250000	-31763.281128701357	-30199.74969558141	-1563.5314331199484	-30199.74969558141	382.06230185272204	4.212860147743975	4.30219209705563E-5	0.4234962268682945	4.265528217802196E-5	3.4732408079016017E-10	0.4304575959370699	-1516.8831040608522	17748.620162252828	10819.665565611074	3369.974840822241	4226.218397630995	42.77199427213637	35	40	8	51	37	0.19970388190719895	0.30176448187062105	0.30620970640861267	0.1923219298135658	
6260000	-31700.34013869775	-30198.1642135527	-1502.1759251450512	-30198.1642135527	258.83494919365575	4.1135652867078285	5.9333035822566094E-5	0.46548367143053243	5.889933183327148E-5	1.0267206059121609E-9	0.5266473486405353	-1455.2968442685853	13163.392055823824	10265.219180355278	10130.596306861291	3270.432392676105	30.888635238943742	38	17	20	59	37	0.19970388190719895	0.2939564894351007	0.3017366908282316	0.20460293782946717	
6270000	-31759.615157439384	-30212.053881698434	-1547.5612757409515	-30212.053881698434	297.07394466803004	3.7762894183845463	4.8614346910735096E-5	0.445009190621691	4.751162938078374E-5	5.611135796049755E-10	0.4775638207784592	-1501.5400137919637	14674.847234447594	10414.151394181301	4364.153843423159	3541.149065469595	42.690102420228826	33	46	8	47	37	0.19970388190719895	0.2939564894351007	0.3017366908282316	0.20460293782946717	
6280000	-31780.29791307298	-30178.243166764107	-1602.0547463088733	-30178.243166764107	520.3153727012583	4.345280040649064	3.526299872595946E-5	0.46365016591548963	3.363713926730059E-5	2.6303236644256185E-10	0.4683171003868565	-1553.0863710903304	30008.097066939852	10798.62797412949	1989.5870115455195	5816.302175898694	59.991250168566154	36	45	17	36	37	0.20740393867293952	0.2924538194588062	0.3017366908282316	0.19840555104002114	
6290000	-31941.591758518367	-30205.814137012996	-1735.7776215053716	-30205.814137012996	1132.1910393437302	4.040076113567309	1.5710429659921923E-5	0.4802087005560638	1.589192041881313E-5	6.171886608721401E-11	0.49342933400260275	-1683.9137584871469	44521.161998111675	25541.841234463187	4502.768775133309	11295.954098985894	199.4438595295447	35	42	23	33	38	0.19356976896053732	0.3062879891712084	0.3017366908282316	0.19840555104002114	
6300000	-31878.547695687936	-30207.34183916449	-1671.205856523449	-30207.34183916449	616.49167096759	4.22278553337742	2.2818226817611098E-5	0.43559102218436235	2.3285725120165462E-5	1.0758997347628212E-10	0.44177105900430946	-1620.45540333806	39018.50448290715	21673.009023959432	3580.2500838864535	8751.629093969332	140.58341675714917	25	54	32	22	38	0.19726004129900426	0.3062879891712084	0.3017366908282316	0.1947152787015542	
6310000	-31869.653555898123	-30201.162393621256	-1668.4911622768684	-30201.162393621256	653.9862978049816	3.9856298755664157	2.156538011115306E-5	0.4121935233426631	2.2197632392505547E-5	9.47119479447501E-11	0.4447563317545746	-1617.2611355726153	27415.900172553967	24182.488356628055	2955.743080257391	10179.144611278422	92.83726666180813	31	51	17	34	38	0.19726004129900426	0.30049696288111183	0.3075277171183282	0.1947152787015542	
6320000	-32069.36584631104	-30199.638365978804	-1869.727480332236	-30199.638365978804	2012.6521424609184	3.9856298755664157	7.31017908341065E-6	0.42588556784711473	7.387765486391845E-6	1.190685860485158E-11	0.4615826354071148	-1813.8341527074008	144327.22232286842	67538.4875203002	24827.296775520037	23077.818204307525	204.48681396694982	26	47	4	56	38	0.19726004129900426	0.30920567846324587	0.29881900153619423	0.1947152787015542	
6330000	-32075.09950456239	-30189.99931324792	-1885.1001913144676	-30189.99931324792	2315.039227758484	3.9856298755664157	6.801608731170163E-6	0.4078822188423634	6.7710513563657645E-6	8.773440567473101E-12	0.42964384134872147	-1829.5979928459199	82454.19650532462	61695.28047062994	28321.182331219414	29869.15692844272	252.5274019543069	56	21	10	46	38	0.19726004129900426	0.30920567846324587	0.29881900153619423	0.1947152787015542	
6340000	-32077.490027442855	-30197.41614714093	-1880.0738803019217	-30197.41614714093	2295.21859251796	3.9856298755664157	6.813608516627641E-6	0.42137894551779326	6.879498287165705E-6	9.69026873424218E-12	0.4569319274008582	-1823.1648209640996	104386.37054829304	98755.16922353028	8348.480359916786	25300.106057656798	284.23608678688873	65	7	13	48	38	0.19726004129900426	0.30920567846324587	0.29881900153619423	0.1947152787015542	
6350000	-32038.97823226155	-30202.90265625587	-1836.075576005683	-30202.90265625587	1641.0481471012897	3.9856298755664157	8.932738771205218E-6	0.4200499398464903	8.701830361794723E-6	1.6671186937691195E-11	0.45406086170471505	-1782.5442903712496	80302.38921499632	36345.84692204364	16195.130620109112	17016.03297293311	149.59102456994148	72	5	1	56	37	0.19726004129900426	0.30920567846324587	0.29881900153619423	0.1947152787015542	
6360000	-32101.719265049564	-30187.287268578	-1914.4319964715655	-30187.287268578	2783.112232398362	4.182153985887981	5.580645541943843E-6	0.46969173698439265	5.578828963018884E-6	8.22664154222345E-12	0.5098419647014203	-1857.9114194764334	103400.93095403926	41212.36243728908	40351.15553739303	38594.23692416746	293.96800715551745	75	3	1	54	38	0.19726004129900426	0.29938484195622095	0.29881900153619423	0.20453611520857912	
6370000	-32127.375061749968	-30170.663125477684	-1956.7119362722838	-30170.663125477684	4167.531443238443	4.05753602209938	4.2792572178744725E-6	0.4974129588086257	4.3930648750085644E-6	6.555477807310808E-12	0.572690993218953	-1897.5327279386795	125147.43491458344	129437.96028433324	21670.032408560717	53964.142213171945	430.38810182579016	63	12	19	39	38	0.1989182053935957	0.3057457938014181	0.2990928697897454	0.19624313101523938	
6380000	-32230.326097074118	-30182.757282724626	-2047.5688143494906	-30182.757282724626	5788.614155750511	4.05753602209938	2.6426126105825923E-6	0.4788393044857133	2.7802530503722024E-6	2.0617510476541675E-12	0.5060865740777529	-1985.7258342784514	280411.101150095	227601.14136363362	31287.669807888527	79482.33208094942	630.26426387414	62	14	14	44	37	0.19624434881972405	0.2979962064850693	0.30951631367996585	0.19624313101523938	
6390000	-32193.551364322706	-30191.74206458374	-2001.8092997389638	-30191.74206458374	4443.781578588079	4.134843082030493	3.60030933380957E-6	0.4897718812625192	3.7593274677910474E-6	3.933706632720035E-12	0.509373367220588	-1943.6588327820916	163682.0092576948	96086.89212813486	21863.321550210258	40919.81614789541	704.930302398208	70	20	17	27	37	0.19686378947601713	0.3053738146983588	0.2991704453921208	0.19859195043350186	
6400000	-32162.488097240206	-30201.48921969932	-1960.9988775408842	-30201.48921969932	3204.2004223191548	3.679667836798417	4.3408916572881216E-6	0.45102317617616383	4.357541515584258E-6	4.308945695382446E-12	0.46000809941086085	-1904.0671683803473	133072.63742674995	56027.73158681159	25276.06014205394	42144.19040908321	297.8353276244526	75	5	26	32	33	0.19686378947601713	0.3053738146983588	0.2991704453921208	0.19859195043350186	
6410000	-31989.0600484872	-30173.24676445916	-1815.813284028043	-30173.24676445916	1329.0382348071703	4.234832437066717	1.0679201285911022E-5	0.47599180610617176	1.0896643115009559E-5	3.209254045369537E-11	0.5003020264946473	-1760.783576281948	69947.37281567647	38141.50092085979	51709.69011756919	17095.08756945401	103.82743574396956	50	15	14	60	32	0.1947590118476927	0.30467047919863754	0.3019785585201664	0.19859195043350186	
6420000	-31989.434163354723	-30198.651391164283	-1790.7827721904398	-30198.651391164283	1296.984799824877	4.234832437066717	1.0666082151648683E-5	0.4604208994040958	1.0559763138990963E-5	2.7817140449845685E-11	0.49086187617788873	-1734.661289975838	141705.28622900037	27824.462658675	54285.83380160146	14317.037918754877	93.76893911912805	19	44	16	60	32	0.1947590118476927	0.30467047919863754	0.3019785585201664	0.19859195043350186	
6430000	-31960.60901568914	-30200.160050639995	-1760.4489650491466	-30200.160050639995	1114.994612826557	4.028723540915504	1.3196868461289376E-5	0.4591714976909639	1.3330706673482897E-5	4.077291774604196E-11	0.47645066342132214	-1706.9751505107542	54926.83683697447	24614.320697579562	40188.72456514821	11472.884850371855	133.53789654292765	19	40	20	60	32	0.20225685665816523	0.30467047919863754	0.3078071744729451	0.18526548967025064	
6440000	-31883.721536127094	-30196.32409513237	-1687.3974409947223	-30196.32409513237	692.0685740683123	4.1972741054878195	2.0671349349469677E-5	0.5036894246287015	2.0947952025928565E-5	1.0471539921087464E-10	0.4873667283401249	-1636.7703904675232	57098.86499126458	17246.090943325235	7180.748203843463	7409.600512102925	55.518145430346664	23	64	7	45	32	0.19786533239482246	0.2925321011700785	0.3078071744729451	0.20179539196215246	
6450000	-31839.24384767103	-30189.93105472234	-1649.3127929486925	-30189.93105472234	561.874854758228	4.1972741054878195	2.6471729113462447E-5	0.5532930996465022	2.5937667828183293E-5	2.128022483265873E-10	0.5679067301016971	-1599.6780909894621	41353.26884062458	17542.63565012545	4760.230803078079	5685.654601337249	36.80439476999017	20	65	21	33	32	0.19683870297928796	0.2925321011700785	0.3078071744729451	0.20282202137768696	
6460000	-31775.982700880984	-30179.295881165726	-1596.6868197152576	-30179.295881165726	408.0548782422003	4.1137264084528296	3.3265047177427804E-5	0.5535516388968231	3.3605622919439535E-5	3.452762060183199E-10	0.5520582493581431	-1547.3089252907416	50301.15783229239	17142.935561559047	3159.297052577488	4464.424765720108	40.87974521270811	2	76	16	45	32	0.19735720224773634	0.30268526314117733	0.30626241596587195	0.19369511864521288	
6470000	-31791.54008435376	-30188.835942159487	-1602.7041421942745	-30188.835942159487	397.6991222537397	4.073315650721232	3.557821656427522E-5	0.5353593966619992	3.666400341690154E-5	3.690550367180517E-10	0.5359668857996714	-1554.9075286147354	32901.97191894684	16900.647525414526	3684.9509190509234	2990.37100701642	25.1454467543298	1	73	31	35	31	0.20161012936517536	0.29731568584144596	0.3044287480584381	0.1966454367349391	
6480000	-31799.575967769735	-30186.407900068953	-1613.1680677007819	-30186.407900068953	434.6465532971749	4.073315650721232	3.343377637870376E-5	0.5144702446932958	3.36733483835853E-5	2.581778260268179E-10	0.4922343446535351	-1564.7818536209702	29369.27178575	13591.157947907548	3445.643369013751	5080.12573162437	29.97349727236904	15	65	41	21	29	0.20161012936517536	0.2930099230308724	0.3044287480584381	0.20095119954551263	
6490000	-31785.648470918783	-30191.498879782514	-1594.1495911362683	-30191.498879782514	408.2185140090802	4.009205598323192	3.487820301412095E-5	0.5238726412022808	3.562598830276543E-5	3.159108556380781E-10	0.4940143820008238	-1548.401315018954	20731.2494135461	11003.22326554203	6053.301423113722	1234.8486568291569	23.948462273883397	24	58	52	7	30	0.19099253541916544	0.2975637934038461	0.30577861919577615	0.20566505198121085	
6500000	-31914.170032424197	-30178.35962498375	-1735.8104074404487	-30178.35962498375	958.3601745394938	4.009205598323192	1.5847966677511824E-5	0.5042528273506655	1.5956736472003436E-5	5.821190070033754E-11	0.474147001400187	-1689.5193771430938	51767.373866484646	25692.924393070927	9126.752198521404	60.60281976367463	59.590743631820104	25	57	58	30	1	0.1940450845863423	0.305142230417922	0.3064429216901745	0.19436976330555977	
6510000	-31932.168478984695	-30179.894439168987	-1752.2740398157089	-30179.894439168987	1024.5004110021835	4.421118633042308	1.5028720597844423E-5	0.4572288233317219	1.4982437929974768E-5	4.483035319954131E-11	0.45273551968387116	-1705.0466086256615	63874.96583914473	31444.74240657433	11052.968096845045	77.32223835407713	70.56682285391554	29	51	60	22	9	0.1940450845863423	0.3028849414833588	0.3087002106247377	0.19436976330555977	
6520000	-31781.88226127043	-30196.706722031213	-1585.1755392392197	-30196.706722031213	379.0944156891982	4.421327288619285	3.766995716556965E-5	0.42687962924724326	3.886123688104721E-5	2.844353883322833E-10	0.43525443487125737	-1540.6506676502731	21496.670299033824	12761.383360996286	3669.065699512108	724.1174762726523	28.261720928494654	36	40	64	1	30	0.19536826222112744	0.2944031905022993	0.3171819616057972	0.19304658567077462	
6530000	-31815.179830824192	-30182.7194388395	-1632.4603919846938	-30182.7194388395	514.6781676528742	4.421327288619285	2.8910978905897493E-5	0.4815716885926819	2.8976005075165584E-5	2.0361784433900256E-10	0.4911205161945378	-1586.1156644324656	31812.405274183573	12542.096816749176	7590.692423132506	794.0463241646597	38.791597269231175	51	16	68	7	29	0.19673848572007513	0.2944031905022993	0.31572633916658943	0.19313198461103465	
6540000	-31809.47031263933	-30189.403860831593	-1620.0664518077367	-30189.403860831593	475.8783330472697	4.049427589012875	3.072242884925594E-5	0.4424084027500605	3.08842678214664E-5	2.0047409462503272E-10	0.46245306978225964	-1574.5126451351878	19632.61225108569	21321.625830197394	4834.7569201971555	784.9396453742035	30.254408270488995	57	11	65	10	28	0.19673848572007513	0.3010642376453912	0.30838114214481227	0.19381613448971985	
6550000	-31743.81612566731	-30188.670572464525	-1555.145553202784	-30188.670572464525	309.3437039223146	4.043993787842838	5.1537013153881004E-5	0.4339073537874059	5.156811238894295E-5	5.639588133420526E-10	0.44494264299980796	-1511.8416648582556	9214.92116330858	16052.756769990148	3451.995184425829	384.1313823463167	29.332538271789797	43	22	70	13	23	0.19462193932032829	0.30318078404513804	0.30838114214481227	0.19381613448971985	
6560000	-31760.98678930967	-30182.881420096495	-1578.1053692131743	-30182.881420096495	343.19985407326305	4.154173682090836	4.453891903526638E-5	0.42358677970928665	4.431655481143096E-5	4.1989628249814644E-10	0.4535675371632596	-1533.4213680277842	15412.269983770193	25439.758763233778	4729.906327297305	296.197899806024	25.389843095135664	39	22	75	13	22	0.19702251007853622	0.29060449830214113	0.3156583005676606	0.1967146910516605	
6570000	-31792.366633583748	-30180.904641268822	-1611.461992314926	-30180.904641268822	442.08808961431697	4.591790139388547	3.232595023459567E-5	0.4145416793965111	3.140997730936169E-5	2.1257418589272656E-10	0.44761782200255484	-1565.5437623935663	19659.07858639289	34259.84153386913	5789.685663633491	326.97586324836755	22.42195947372096	59	4	70	13	25	0.19702251007853622	0.30516104129187505	0.3011017575779267	0.1967146910516605	
6580000	-31858.042431596285	-30197.412006363997	-1660.6304252322868	-30197.412006363997	583.4578730405465	3.867943024402804	2.5641077654065375E-5	0.37976321428914933	2.4305837490949158E-5	1.108037213050178E-10	0.40892987891441523	-1615.5086613296016	25416.823695933093	22650.076390050275	6247.305729026654	363.7640581188717	30.395682970378637	52	14	68	17	20	0.19702251007853622	0.30516104129187505	0.3011017575779267	0.1967146910516605	
6590000	-31851.881686802535	-30211.305156470546	-1640.5765303319893	-30211.305156470546	584.2218730254725	4.2588673149224565	2.9916594157354233E-5	0.4089626070288331	2.8213548811204363E-5	1.6362280170794385E-10	0.43511520938094095	-1596.134848509769	24092.11457638347	6912.110686808587	7249.108474185054	370.9910699032062	50.391203126481685	65	11	58	14	23	0.2016325053451198	0.3005510460252915	0.3106460338648075	0.1871704147647797	
6600000	-31779.810771823246	-30179.45009591223	-1600.3606759110137	-30179.45009591223	437.60203325444104	4.414632526178542	3.791699011892589E-5	0.46103478512800744	3.482740511020479E-5	3.250330229275548E-10	0.4915057793180357	-1557.2511423551332	17186.056985494084	4173.477544723578	5349.447020810244	291.04869732983514	29.09914739972827	69	15	49	10	28	0.2016325053451198	0.3005510460252915	0.3106460338648075	0.1871704147647797	
6610000	-31800.99622287435	-30190.006116274737	-1610.9901065996114	-30190.006116274737	498.9682036304115	4.299657830728233	3.24411127929762E-5	0.46961701634646974	3.1086005173003295E-5	2.1934392538206128E-10	0.47415907158374765	-1566.6519100284042	16930.93801195471	2189.205357320181	4730.643464175843	946.9917657570766	36.86711773921834	64	1	66	9	31	0.20267340530097303	0.30141911367753804	0.2968209114985066	0.19908656952298076	
6620000	-31784.34799513999	-30192.813497861844	-1591.5344972781472	-30192.813497861844	445.3085242277871	4.028027031972217	3.697864477782205E-5	0.4748946632794825	3.7260011740234116E-5	2.7576309826651594E-10	0.45957762555738235	-1547.8332802389273	23054.990418338843	6851.213967774321	5789.921259753885	252.14527217016058	33.65200460080755	62	12	59	9	29	0.19178889330084847	0.30242824192663037	0.3115231623178157	0.19425970245470386	
6630000	-31934.353055477182	-30191.884787514868	-1742.4682679623163	-30191.884787514868	922.4442787657786	3.827519232712486	1.601466095408758E-5	0.39630220740137573	1.613321976071311E-5	4.2926914797633685E-11	0.4016796994909304	-1694.4122332413287	51755.348409215905	5222.049345340251	11384.51721227856	1175.0415395955513	95.31140242088009	64	9	58	11	29	0.19178889330084847	0.30242824192663037	0.3115231623178157	0.19425970245470386	
6640000	-31917.290519635873	-30190.82168218935	-1726.4688374465222	-30190.82168218935	811.0576044404409	4.322142328426743	1.9183146505152356E-5	0.44687621376757836	1.921300136741518E-5	8.376023335355461E-11	0.4657185705509864	-1679.650198963938	29150.10267037851	31447.961836674323	8625.889667797472	378.519838229833	95.87256322723984	56	23	57	6	29	0.19178889330084847	0.30242824192663037	0.3115231623178157	0.19425970245470386	
6650000	-31890.747107245625	-30175.00221677479	-1715.744890470837	-30175.00221677479	767.5517933984656	4.322142328426743	1.989235032826583E-5	0.47524099407330417	1.975662794409542E-5	1.0505938134457036E-10	0.4929376779758808	-1668.4607074359917	36046.93436102361	24831.648615375714	11530.304936150447	482.2079946060853	46.949383376469626	44	28	63	15	21	0.1972711704649927	0.29008448570800316	0.31148098285158504	0.20116336097541745	
6660000	-31870.26247797507	-30199.14349316018	-1671.1189848148897	-30199.14349316018	595.0495733690051	4.113833241948619	2.550389032522917E-5	0.4774720662038967	2.4916643686278974E-5	1.6110201838613342E-10	0.48802370171308096	-1625.214426852229	37884.04836472707	15730.611208174001	8334.703684798773	252.28960674481962	81.27463681277197	32	49	52	14	24	0.20466595894246567	0.29359316601939206	0.3106317068497676	0.19110916818837304	
6670000	-31896.452395417284	-30214.54684011214	-1681.9055553051448	-30214.54684011214	645.6761336732297	4.113833241948619	2.4173675294910896E-5	0.46903911647093827	2.4301910398311103E-5	1.2858789934048122E-10	0.45299093522945705	-1634.3739788777843	28522.521160909626	10225.005025216775	11663.658772977697	1709.0953886801901	99.68324898331166	39	46	47	5	34	0.20466595894246567	0.2976458624333558	0.30486023706180293	0.19282794156237398	
6680000	-31832.744980799263	-30191.5301288886	-1641.2148519106634	-30191.5301288886	640.6966366354918	4.113833241948619	2.9452026010313893E-5	0.48570642532428593	2.840917478221419E-5	2.0983754036239186E-10	0.49517379967371344	-1592.3782160175447	36319.49514307704	9506.80800611006	8141.4339389507695	5257.747913007075	56.41260659073675	39	79	9	10	34	0.2003944779669447	0.2989618559524406	0.30585396520737546	0.1947897008732376	
6690000	-31809.31851323433	-30174.178170783394	-1635.1403424509363	-30174.178170783394	513.257406429578	3.9473965720076594	2.9890193613604553E-5	0.47148544879860005	2.9770506347750022E-5	2.0519934783023706E-10	0.47314583195938764	-1589.1512823191372	32012.714871104672	8530.68352986842	6951.431533225487	929.2627891930683	61.841236200405454	41	43	45	11	31	0.19796560284520073	0.30318878603733784	0.29869354190977543	0.20015206920768436	
6700000	-31879.57857691096	-30175.36529750225	-1704.2132794087127	-30175.36529750225	714.870052435388	4.113706419245639	2.2151014490096245E-5	0.49208416965360224	2.186617689443545E-5	1.1730876815833255E-10	0.48498042112607165	-1654.8642310026928	41023.63097884416	13565.034314352717	8085.456149356126	5510.030414055567	94.65327299945962	41	44	42	14	30	0.19796560284520073	0.3024998729695277	0.3093341374009096	0.19020038678436033	
6710000	-31730.79009430265	-30176.547443737207	-1554.2426505654423	-30176.547443737207	295.65129628356243	4.113706419245639	5.585784595648865E-5	0.5011772633940821	5.4117940256016984E-5	7.202416792000537E-10	0.4852005869151004	-1511.348101194726	13540.676659976776	7112.280138736004	5033.231720955899	264.16417792589704	60.10839030645629	26	40	67	6	32	0.1996432149445203	0.29561557855422765	0.3061275727606652	0.1986136337405852	
6720000	-31764.251816456588	-30209.339157569604	-1554.9126588869844	-30209.339157569604	340.0288586705072	4.2162349594382595	5.32785766139579E-5	0.5587407985387276	5.1009270750493096E-5	7.385583168939072E-10	0.5377639760170786	-1512.2708074173606	11167.54197451767	15388.92077945944	4251.1120852317335	55.268969856013975	39.11246773905801	69	15	51	23	13	0.19487298802704317	0.2930561455692489	0.3134572326631211	0.1986136337405852	
6730000	-31764.911965268715	-30200.007098925176	-1564.9048663435397	-30200.007098925176	314.5526303715389	4.070225607353587	4.849718824923607E-5	0.4778542852056313	4.884543324678592E-5	5.460553210734466E-10	0.469922917949822	-1523.8064013603082	13182.901781616682	7346.485443099255	3715.0720478350877	60.74355694402902	32.115507617605466	51	37	49	31	3	0.20458427306932137	0.2930561455692489	0.3037459476208429	0.1986136337405852	
6740000	-31835.337149494408	-30206.21486944747	-1629.1222800469363	-30206.21486944747	516.6971405771304	4.070225607353587	3.154273151173889E-5	0.4561421106760424	3.0945945847305706E-5	2.0569846695900534E-10	0.46021451629847093	-1584.3254709482935	24935.484953470143	18078.21308132385	7842.442673411512	35.3841635048107	65.08314540334172	59	18	58	13	23	0.20542591937304255	0.2930561455692489	0.3037459476208429	0.197771987436864	
6750000	-31729.375322497457	-30181.528749713223	-1547.8465727842358	-30181.528749713223	306.8468691928131	3.7934940383417564	5.219733563887212E-5	0.43448250013769474	5.1318068170495133E-5	5.901251124222719E-10	0.4578206278679271	-1506.3044361776945	16728.85309293327	5100.287314263509	4317.5354472862045	94.9441288748387	39.332738503551546	57	36	42	21	15	0.20542591937304255	0.2930561455692489	0.3081745508087314	0.19334338424897551	
6760000	-31704.29638747602	-30204.095751015968	-1500.2006364600513	-30204.095751015968	251.95124556510208	4.185923973147311	6.548609824261565E-5	0.47940353645034145	6.346235575891573E-5	1.2232622771985634E-9	0.5301776111350793	-1459.8925860765974	10091.870776252114	3377.4371975163112	2564.271428658924	31.215896595594817	63.00633389738412	69	5	60	29	8	0.19942069385117728	0.2990613710911142	0.3081745508087314	0.19334338424897551	
6770000	-31781.656518691143	-30194.80082936478	-1586.8556893263628	-30194.80082936478	420.75774140022565	4.0888368311679795	4.113403487720392E-5	0.4957501948895867	3.951428461682121E-5	4.878051823506142E-10	0.5406637018066487	-1544.893510312642	13669.418991164152	6479.900460267769	4769.38449257156	45.92143030942664	58.111281009538594	59	20	55	30	7	0.19942069385117728	0.2990613710911142	0.3081745508087314	0.19334338424897551	
6780000	-31828.242520117088	-30186.188255207035	-1642.0542649100526	-30186.188255207035	611.9624075138288	4.0888368311679795	2.8749042261593593E-5	0.43447649400033206	2.8337279980514216E-5	1.892967085595191E-10	0.47538399577868246	-1597.4065194044897	20244.111665549848	7552.10524852599	10017.633547002626	286.9214527146681	43.26931532914392	68	60	6	9	28	0.19942069385117728	0.2990613710911142	0.3081745508087314	0.19334338424897551	
6790000	-31860.39864037318	-30182.990615082013	-1677.4080252911667	-30182.990615082013	690.1697391899577	3.859885563541704	2.3635064800181283E-5	0.49949674923383364	2.2784716005244197E-5	1.5314438787808001E-10	0.5286333180439933	-1632.0048812032423	30966.17310409421	4972.54552941525	9102.638260943073	217.6311380847956	86.28528804979264	72	14	47	7	31	0.2036953766612685	0.2969495795863549	0.3096902012387953	0.1896648425135797	
6800000	-31923.45684872672	-30213.630549422334	-1709.8262993043866	-30213.630549422334	802.616727925761	4.057041371703777	1.836650377004348E-5	0.4392719542981142	1.78566410319759E-5	6.042585373406507E-11	0.42842836818599317	-1663.8278041799758	34453.85619283013	9528.118132472826	12549.19957219514	188.74660638669627	96.41824327703122	72	32	28	3	36	0.2036953766612685	0.29513086171338293	0.3096902012387953	0.19148356038655168	
6810000	-31864.5204526894	-30199.224451509534	-1665.2960011798682	-30199.224451509534	717.4310179323344	4.057041371703777	2.3540174694093394E-5	0.40975676330256094	2.2783000064317324E-5	8.651723534698985E-11	0.40882838044631115	-1620.7814555746816	30959.136795446924	7904.583540347277	9078.003870511084	118.52887804294701	61.37238847600436	67	27	38	1	38	0.1933243694764253	0.2955886218538204	0.305631203002253	0.20545580566749974	
6820000	-31750.572889232615	-30176.41316195779	-1574.159727274826	-30176.41316195779	440.57587793045525	4.0167682550117725	3.961917491831199E-5	0.4437740253280838	3.648433349824728E-5	3.0562230143229134E-10	0.4704067548777115	-1531.7124960790488	16155.637485442872	5011.450057525081	7159.351984688613	30.010544452652763	41.37184972710067	65	26	41	6	33	0.19220935520272253	0.30509754785088655	0.305631203002253	0.1970618939441363	
6830000	-31749.92105460401	-30185.123380063353	-1564.7976745406554	-30185.123380063353	395.66063534901457	4.056709396529019	4.248068861568948E-5	0.4272643488752242	4.0920607167722676E-5	3.257345431523746E-10	0.43932226309135664	-1522.297045911731	22351.220930846797	9446.652265608282	4574.479959728207	57.670639739212476	47.02013948586273	58	6	67	2	38	0.1998688361357545	0.30509754785088655	0.297971722069221	0.1970618939441363	
6840000	-31737.782696862087	-30196.519019807853	-1541.2636770542342	-30196.519019807853	350.1140878261914	4.056709396529019	4.9125461597635937E-5	0.39248511020975335	4.866651670827794E-5	3.672755079020684E-10	0.3921089334221411	-1500.5996008315524	10111.305772816751	5126.553414378745	3971.8253283070403	131.71021198599254	29.84395261319502	64	12	55	1	39	0.1998688361357545	0.30509754785088655	0.297971722069221	0.1970618939441363	
6850000	-31694.01672055466	-30190.554715268558	-1503.4620052861017	-30190.554715268558	280.88752473399836	3.8343420443098357	5.636815958621749E-5	0.4582622931407804	5.4431310384282215E-5	6.085866185404506E-10	0.44571781710773106	-1462.8825447040838	13325.82785389267	3086.9838407568504	3229.686841568302	22.006959081739577	42.906106179261975	53	13	65	9	31	0.19629531016833238	0.30867107381830866	0.29712751626893313	0.1979060997444242	
6860000	-31711.88611610373	-30190.481280722146	-1521.4048353815867	-30190.481280722146	280.40615326248144	3.8343420443098357	5.3291993910649016E-5	0.45526640660405643	5.1165713571592435E-5	5.741496023607528E-10	0.45665307209945766	-1480.2722057784213	20219.98834458392	2872.7131006767136	3581.3998617450015	51.37264935944167	35.04453651050568	53	40	40	1	37	0.19471245982219623	0.3102539241644448	0.3025690595469254	0.19246455646643193	
6870000	-31682.901171342375	-30211.08770968311	-1471.8134616592656	-30211.08770968311	234.0745906439901	4.0440722475229	7.136600341384986E-5	0.4466113813308567	7.007282517618877E-5	1.1175510058483657E-9	0.4641936931990353	-1431.8145929473717	9678.869391264658	1952.4193288273925	3947.177863915788	33.96502592231999	29.25364691597963	54	32	46	5	34	0.19975858974347635	0.3052077942431647	0.3031828841927936	0.19185073182056378	
6880000	-31621.538910274223	-30180.09276071924	-1441.4461495549842	-30180.09276071924	186.8110196380031	4.0440722475229	8.945850716080575E-5	0.5103124310461972	8.29023583580351E-5	1.96393927424877E-9	0.506480655598253	-1402.4256372713155	5689.765793863796	1768.0642825793896	2672.088228288856	17.061497644454846	39.21926986921054	64	29	40	12	26	0.19975858974347635	0.3052077942431647	0.3031828841927936	0.19185073182056378	
6890000	-31621.68973354417	-30181.18751703566	-1440.5022165085086	-30181.18751703566	203.7440983713897	4.179076552495927	8.958545655907172E-5	0.47642243933720585	8.674455681791751E-5	1.560111336595908E-9	0.45055386979747214	-1400.5747750904902	8113.671893277834	2772.1749091511338	2905.952073651817	10.656683956898073	31.40042803299388	64	5	64	10	28	0.19827402557770157	0.29778312996234974	0.3120921126393833	0.19185073182056378	
6900000	-31707.743479669498	-30188.578514711076	-1519.1649649584206	-30188.578514711076	265.03697588378003	4.179076552495927	5.8915202523914225E-5	0.463438968789111	5.639394813394469E-5	7.597754863247098E-10	0.4736858387994025	-1477.5628188538294	10811.44546366514	5526.198637187762	3250.3645390309553	309.09714763645263	38.23428102149355	52	24	57	2	36	0.2011369729978503	0.3120597842655709	0.29793257759560987	0.18887066514096734	
6910000	-31753.729949792338	-30208.93942092271	-1544.790528869629	-30208.93942092271	304.8900925573423	4.250961687633383	5.2636202019116105E-5	0.49347104802775743	4.9283734727954945E-5	6.786159523939925E-10	0.512057432999855	-1502.0137283605286	11145.300741916199	5122.430173726278	5836.2975120519095	312.28374254103073	40.70995485887153	65	25	41	5	35	0.18967934503298822	0.3120597842655709	0.309390205560472	0.18887066514096734	
6920000	-31746.593699395304	-30198.356093148446	-1548.2376062468584	-30198.356093148446	333.8079391538524	4.250961687633383	5.503272655740319E-5	0.45941847900053917	5.184675957452298E-5	6.315192391964507E-10	0.46065121412184556	-1507.1828710460413	12782.31246941385	4429.126106936577	3623.6704550927407	96.75803297244599	49.457837644212525	56	17	59	21	18	0.19500419403433297	0.31171420472545597	0.3031132350615543	0.19016836617865526	
6930000	-31788.957207770993	-30221.278782491037	-1567.678425279956	-30221.278782491037	353.59721435181564	3.928608763621061	4.467749162791328E-5	0.4250920802833514	4.3708380455257036E-5	3.9693799556233417E-10	0.44914070435335307	-1525.0353585084467	15002.957041203885	16559.957069854263	5263.097583526227	74.11350022458133	24.787439383056523	37	24	74	25	11	0.19500419403433297	0.28856162026155946	0.3038075416354946	0.21262664406861145	
6940000	-31769.57036755061	-30193.209132705768	-1576.361234844841	-30193.209132705768	393.318007828789	4.002992132018514	4.212953553416619E-5	0.4238310727963893	4.202494897865258E-5	4.173232292516651E-10	0.48381345242135976	-1533.7267829211883	15119.115091230069	11130.611772284754	4695.765463575081	59.9070153359633	76.72855772804307	46	10	79	34	2	0.19500419403433297	0.28987405528507676	0.32047110745907464	0.1946506432215141	
6950000	-31685.28894184693	-30183.336566075737	-1501.9523757711931	-30183.336566075737	284.8186020303537	4.176472032309684	6.440654543602431E-5	0.43359986880843226	6.311655008992527E-5	8.494976623372783E-10	0.45183805945773653	-1461.964685574302	12231.306903909204	3993.4703948480296	3675.0954215781985	44.98173679978772	19.650321513291406	53	14	68	22	14	0.20507391095577324	0.2868828924681407	0.3039064633225556	0.2041367332535289	
6960000	-31667.1166064865	-30198.613166680236	-1468.5034398062628	-30198.613166680236	215.756857006559	4.059360800598438	8.117319439399991E-5	0.45448277563940104	8.001659085712778E-5	1.5065828871818207E-9	0.4764803218644966	-1429.3957695301738	7477.375908520427	4362.439721048071	3117.1481287030815	53.28600413826465	18.732997624025096	71	11	54	24	11	0.20507391095577324	0.28950392190031415	0.3039064633225556	0.20151570382135542	
6970000	-31643.843947860707	-30195.53966372902	-1448.3042841316858	-30195.53966372902	180.30528536860487	4.03448273074811	8.834990898580694E-5	0.46694187831354766	8.526073480437046E-5	1.979458138263546E-9	0.5045596711499972	-1408.8273998150366	8663.987288249074	5694.9562641277835	2612.849895471579	62.18503302052104	19.864979913835942	43	19	73	8	28	0.20507391095577324	0.28950392190031415	0.3126287659446589	0.19279340119925212	
6980000	-31644.239049033018	-30187.664963262632	-1456.5740857703872	-30187.664963262632	215.30617474500218	4.187412487491913	8.018438624011361E-5	0.5000406437065094	7.82346007351833E-5	1.8344974246737925E-9	0.5351911105471546	-1416.802547107235	10876.116642407573	5959.072021799018	2363.7981445189316	51.23207890338313	21.328751283582886	23	47	64	16	21	0.19333734572046024	0.2985472344505688	0.3126287659446589	0.19548665388431052	
6990000	-31656.09620369815	-30197.459899531514	-1458.6363041666384	-30197.459899531514	180.99180459514582	4.050594272568605	8.019616054289417E-5	0.44736546206805555	7.823666792157256E-5	1.4307481971708734E-9	0.4770298829952362	-1418.9989511013034	16274.264210284724	6805.720575381479	1741.1495971109919	46.31171567234703	11.42985275058629	23	52	60	20	16	0.19627322697969074	0.2906231850310728	0.3100815142774093	0.2030220737118255	
7000000	-31713.37558211514	-30197.46860183205	-1515.9069802830882	-30197.46860183205	282.1934580138087	4.050594272568605	6.249882845502722E-5	0.5331155959689775	6.001402423227334E-5	1.1590930116762163E-9	0.5508703143638276	-1474.9628446149895	12451.05252883506	8463.550680611213	3407.694504204901	39.64860868726303	26.022450796639813	23	46	66	28	8	0.19915009222209323	0.29469848960782613	0.3051259435244135	0.20102547464566553	
7010000	-31684.336634077234	-30202.18567843783	-1482.1509556394062	-30202.18567843783	197.56733136839534	4.028508861052847	7.79517687706815E-5	0.5892807265046004	7.27473482445465E-5	2.013109280698812E-9	0.5888807449728546	-1440.0681761518672	13577.650934805404	6535.946657064929	2762.703351547923	241.40696802621585	48.236330892422316	21	48	64	1	37	0.19527505448505572	0.3032721213751137	0.30949139035299045	0.1919614337868385	
7020000	-31671.388575772642	-30196.399109011487	-1474.9894667611557	-30196.399109011487	239.30390749832358	4.281126205031632	6.417020570380397E-5	0.4503326831082847	6.280799714828646E-5	8.447697095253721E-10	0.4611258143550263	-1429.3986565117518	15536.450821642558	6806.65170961754	2452.417952951178	3516.742767520766	26.173191075607544	25	52	35	21	38	0.19678130444240208	0.3038411286075455	0.30741613316321237	0.1919614337868385	
7030000	-31715.489748745953	-30203.19118071575	-1512.2985680302063	-30203.19118071575	282.53438175742	4.092460883146532	6.0165299731355245E-5	0.47535461815810304	5.674114875790982E-5	8.169149751435199E-10	0.4814086858813959	-1466.024446730076	17231.75831208769	6812.262202685503	2572.917332485605	4265.555389711219	44.40232590970979	17	58	40	18	38	0.19336177254763598	0.3038411286075455	0.304646599755498	0.19815049908931898	
7040000	-31682.13023750244	-30190.44469157542	-1491.6855459270178	-30190.44469157542	260.06462877172106	4.092460883146532	6.18730843943625E-5	0.4424168007882014	5.968150893017745E-5	8.920554821186662E-10	0.47566884031876666	-1446.5591868401593	17930.602612020495	7923.475819108972	2032.7960547467349	2515.542770322202	25.18195494865143	26	48	33	26	38	0.19336177254763598	0.3038411286075455	0.304646599755498	0.19815049908931898	
7050000	-31664.84006835897	-30186.088672004353	-1478.7513963546182	-30186.088672004353	230.15431669371324	4.092460883146532	6.661021055691626E-5	0.4216689627516841	6.782823455190774E-5	9.125487705504705E-10	0.43954341485541315	-1433.3519921509442	8206.401345662214	7869.292369575545	2279.299774532023	4412.117383463042	21.423967467986625	46	26	43	17	39	0.19974833812006432	0.29052533903716604	0.3140075164428618	0.1957188063999063	
7060000	-31740.295999790676	-30175.205907805965	-1565.0900919847127	-30175.205907805965	374.8182935449326	3.9573217059615784	4.058028033680121E-5	0.4685677159982583	4.0671581490393276E-5	3.9688789943766816E-10	0.4764605209429072	-1519.346117329639	14609.056313381263	4238.707087854963	3900.252155080444	4374.160175374055	40.68546968748523	64	43	12	14	38	0.19522304406326615	0.29052533903716604	0.3140075164428618	0.20024410045670446	
7070000	-31657.830744829742	-30189.961060643735	-1467.8696841860067	-30189.961060643735	216.918731872145	4.0044303972115785	7.461961659973248E-5	0.4211841075861984	7.246338628444191E-5	1.004273703975474E-9	0.4292445809646222	-1429.2979352097443	9516.952457001264	1785.8687230620287	1900.065047196585	90.301829071384	31.528090212046628	67	49	18	3	34	0.19522304406326615	0.3066409233711577	0.2978919321088701	0.20024410045670446	
7080000	-31629.590784365733	-30183.37994037127	-1446.2108439944652	-30183.37994037127	177.12473457466726	4.0044303972115785	8.769466397742872E-5	0.4161450826471788	8.581846461741721E-5	1.3908083248786768E-9	0.42549619024465124	-1403.6243480034886	8842.502830379544	1754.6491582664703	632.3426315292219	2057.6467601528166	15.682879589878118	72	34	3	27	35	0.19037572364796615	0.3018030028881083	0.30757717300721954	0.20024410045670446	
7090000	-31650.031717313974	-30187.692630785208	-1462.3390865287668	-30187.692630785208	200.82786743625442	4.275376103609823	7.50730027826323E-5	0.49013024892302176	7.264664541710684E-5	1.305072694384885E-9	0.48598232314627976	-1416.4185652982562	6759.398719640048	11584.253441606172	2191.7795288235675	3738.01990108427	13.88045577692801	58	10	34	34	35	0.1981687189674608	0.3098842310429788	0.29170294953285436	0.20024410045670446	
7100000	-31665.483523480314	-30190.150427356493	-1475.3330961238216	-30190.150427356493	220.46610311278235	4.066597028772519	6.71424732368636E-5	0.4812963234131869	6.464908163944433E-5	1.0528383654642145E-9	0.4823537600576849	-1430.5077259543352	7599.00221708233	9710.115023401499	3433.5256827845656	2712.737646376155	13.191159618079995	31	36	20	47	37	0.20551384975798945	0.3025391002524501	0.29744961715230084	0.19449743283725796	
7110000	-31641.144977341006	-30206.924198617922	-1434.220778723085	-30206.924198617922	205.51851547174357	4.251231447156079	7.723913131561371E-5	0.43652933269618543	7.950676742212596E-5	1.2029276591115148E-9	0.4385618933626602	-1389.0418235821264	8752.769624499773	11793.756810604826	1872.5909698406535	2774.956801861663	11.146951702927216	27	25	6	75	38	0.20325430913089543	0.3047986408795441	0.302214147062558	0.18973290292700082	
7120000	-31633.986349838462	-30209.344860886915	-1424.6414889515486	-30209.344860886915	180.60089928447408	4.251231447156079	8.691565969043108E-5	0.47001378924767223	8.476048797552406E-5	1.7705907871115885E-9	0.4854572859691616	-1376.8026733699023	8330.414244046695	10035.332878047193	20033.99283381756	2969.1639452469626	10.89202810785765	36	3	5	89	38	0.1953381868298724	0.3012510230768083	0.30576176486529383	0.19764902522802386	
7130000	-31626.369214160306	-30217.95402198137	-1408.4151921789357	-30217.95402198137	171.34083878151785	4.251231447156079	8.970903433751138E-5	0.42899071540773676	8.722108820589819E-5	1.6433350864641839E-9	0.448234424999282	-1360.2227541814732	8593.661835861632	27888.43154742311	6578.572239569732	2866.2960125885606	10.59299973653075	31	7	1	94	38	0.1953381868298724	0.30225942181668497	0.30576176486529383	0.1966406264881472	
7140000	-31601.011022959356	-30203.111466697163	-1397.8995562621913	-30203.111466697163	169.9692888318873	4.131730804991225	9.306714383152881E-5	0.4157865140438897	9.22635943585578E-5	1.6711630558547207E-9	0.4414474031896976	-1351.5616644800787	5361.867960031046	4478.08359039704	14398.353102416864	2606.0795592514332	10.969896978189224	11	10	17	95	38	0.1953381868298724	0.3008730157368215	0.30576176486529383	0.19802703256801069	
7150000	-31591.06881917912	-30201.73442410795	-1389.334395071167	-30201.73442410795	151.11623464266063	4.131730804991225	9.940655767854031E-5	0.4492516259026847	9.842611523649489E-5	2.5471577995739232E-9	0.4922688146153914	-1344.4740474684588	2435.1399407562167	8506.398161854228	6011.734003906226	2271.4790231627376	11.158471125732616	6	39	13	75	38	0.19075304538889054	0.30545815717780334	0.30576176486529383	0.19802703256801069	
7160000	-31575.026103249358	-30186.22428880635	-1388.8018144430082	-30186.22428880635	158.33664850589844	4.226393568831347	1.0018295085795301E-4	0.4390961143096066	1.036223509389487E-4	2.3441644727118427E-9	0.47402101672497365	-1341.8537060916087	9252.646622607948	19390.976810268337	10898.025235311095	1787.7815438342845	13.706871329003192	34	7	2	90	38	0.19781697169121154	0.30128646175959445	0.3063714442682152	0.1945251222809772	
7170000	-31604.780414960172	-30196.10880587457	-1408.6716090856044	-30196.10880587457	166.0035382813434	4.204773746361615	8.863953384940193E-5	0.47223944919218824	9.141239778014187E-5	2.0832177056207298E-9	0.5018333641903251	-1364.3891940324372	11265.15995489225	6965.240815827231	3411.9767711982854	2035.9409266857692	13.742468874116677	51	7	5	70	38	0.1969133926953971	0.30128646175959445	0.3063714442682152	0.19542870127679166	
7180000	-31587.735855604427	-30186.88255694215	-1400.8532986622772	-30186.88255694215	185.41851193832503	4.204773746361615	9.626139660223362E-5	0.5240001939826482	9.640620146078604E-5	2.6416129917251507E-9	0.5314660471299328	-1357.1633148495148	8575.105319253673	6228.351968164215	2996.0356746572465	1833.6097199477435	15.740198534023449	23	26	28	55	39	0.20030698571006553	0.29789286874492604	0.3063714442682152	0.19542870127679166	
7190000	-31583.30256385027	-30187.510695946796	-1395.7918679034747	-30187.510695946796	170.4914498332182	4.090534303602916	9.867363546398472E-5	0.527430069840556	9.552145279487325E-5	3.0608145018389764E-9	0.5630995592624477	-1350.1635542370016	4444.004607692931	8333.2492179951	10525.608355779837	2238.4876578838716	13.004756074904838	9	9	36	78	39	0.20030698571006553	0.3074595781911479	0.29670393347372104	0.19552950262506394	
7200000	-31606.63511863516	-30185.09273931769	-1421.542379317469	-30185.09273931769	170.44197111626798	4.017520320961287	8.484364312325074E-5	0.5101497933816901	8.299115037356013E-5	1.9514214855424234E-9	0.5290683727951806	-1376.842725604999	3324.850474530749	9553.192701004327	3927.3377628751687	2351.5289992323897	19.679584364925056	4	45	14	69	39	0.20030698571006553	0.3074595781911479	0.29670393347372104	0.19552950262506394	
7210000	-31621.872727641767	-30161.918009451103	-1459.9547181906644	-30161.918009451103	220.30769918059684	4.34729175132456	7.397113495488874E-5	0.46599428151802147	7.195076592668593E-5	1.149941163402798E-9	0.4760227215774294	-1415.1511340293268	6101.319250086088	8980.179624503595	5981.734685524374	2251.8447134731005	17.992064592984974	6	53	16	57	39	0.1989918849177614	0.30217645891747363	0.3005450000971672	0.1982866560675961	
7220000	-31609.219881010617	-30183.131726844695	-1426.088154165921	-30183.131726844695	196.56131795392037	4.149183896478238	7.573678445117537E-5	0.42555527279890115	7.597647412384456E-5	1.1060811574369509E-9	0.4312761150326177	-1380.9322976087794	8489.932809806363	13060.626595892409	2569.633726743939	2595.1893507160908	12.852129882557216	30	23	16	63	39	0.1989918849177614	0.3016999475259224	0.3005450000971672	0.19876316745914735	
7230000	-31690.424908496254	-30189.582265932935	-1500.8426425633177	-30189.582265932935	303.28415597803075	3.95892006503629	5.570352727050059E-5	0.46843515322897017	5.385402995623747E-5	6.040255459068206E-10	0.448947400460431	-1453.3523987669291	18058.87189478263	16731.093996088082	4499.280135892993	4315.881473942728	26.984817004646885	19	29	15	69	39	0.1989918849177614	0.2966707353400541	0.3070133604809897	0.19732401926119317	
7240000	-31632.445313247506	-30199.85325934214	-1432.5920539053675	-30199.85325934214	199.00457444750236	3.95892006503629	7.806957848105608E-5	0.4340280483600754	7.733036729546429E-5	1.3343656426456694E-9	0.4559142124954289	-1388.9329866066498	7906.569473365164	6558.449058915551	4449.633378271216	1809.6718103248234	16.14919793351391	42	22	17	51	39	0.1921372591667722	0.3059380019654228	0.3070133604809897	0.1949113783868137	
7250000	-31595.95771839471	-30194.572892302473	-1401.3848260922373	-30194.572892302473	151.17599545591423	3.95892006503629	8.708970495898177E-5	0.43943810237986797	8.8039730415974E-5	1.5975567002041639E-9	0.44164342964590114	-1358.4760665140823	7483.585248393205	4975.714856905794	1854.4691719922973	2190.4215608294166	11.121752955335463	37	27	29	40	38	0.19739451820977635	0.3026136144465359	0.3070133604809897	0.1929785068626965	
7260000	-31572.07833065402	-30174.33644112522	-1397.7418895288042	-30174.33644112522	172.4650066810319	3.857633608148758	9.159800595548181E-5	0.4613476022041756	9.221622389937944E-5	1.8377241257415046E-9	0.45915965219789406	-1360.022242852544	5531.058196086554	1867.6534407416677	2239.599327125457	78.99288969143737	10.516702361715623	72	20	42	1	36	0.19739451820977635	0.3026136144465359	0.3070133604809897	0.1929785068626965	
7270000	-31546.781378761767	-30186.845896401435	-1359.9354823603317	-30186.845896401435	135.51559446371118	4.197056780776606	1.0450765421010652E-4	0.4651986063288299	1.04876338517565E-4	2.7251747289248403E-9	0.4995899391829957	-1322.3973246948217	5199.920476888223	1321.044646073554	1652.3585834202468	136.8797172473959	5.573630117533933	71	38	25	1	36	0.19593698389397304	0.3009327294549567	0.3101517797883722	0.1929785068626965	
7280000	-31617.31455036964	-30188.840905406316	-1428.473644963323	-30188.840905406316	191.30358346235064	4.444695221199134	7.238407193239159E-5	0.4671790933728942	7.270939753831727E-5	1.4888346838100029E-9	0.4983285499940554	-1386.4272640325685	8016.54242085162	1520.2479294099046	3074.102851992845	919.3638750772511	11.759539403188928	72	49	10	4	36	0.19593698389397304	0.2954903604739696	0.30667608218357023	0.2018965734484856	
7290000	-31611.433960619157	-30186.706941747696	-1424.7270188714617	-30186.706941747696	199.42722685558934	4.33476732469015	7.433012737075941E-5	0.4372393004716996	7.396909660387394E-5	1.2742890963390143E-9	0.46817903275215245	-1380.3825656096387	9289.09813616378	1722.0742786191513	2820.0297184805745	3860.6505034166203	12.922618543169332	72	41	12	9	37	0.1998669146783052	0.2960876917127054	0.30667608218357023	0.19736931142541767	
7300000	-31645.054185817313	-30184.29437038879	-1460.7598154285233	-30184.29437038879	225.11892553764997	4.044745845772503	6.302781875279914E-5	0.4335350906796214	6.135767590618733E-5	1.0160367115122646E-9	0.5000331762152208	-1416.3184302255634	9439.055168708675	1632.62751200009	4865.435719720091	1938.9655479254147	14.038113495346265	74	38	13	9	37	0.1998669146783052	0.2960083194255544	0.3067554544707212	0.19736931142541767	
7310000	-31684.948564552673	-30186.98631639318	-1497.962248159492	-30186.98631639318	289.8581536379345	4.010557127401279	5.4338083477110194E-5	0.41555089444080107	5.249859511509517E-5	6.335416951952403E-10	0.4668463949805236	-1452.5999697934674	13335.183331733371	2037.253439545808	2906.1127011467433	4834.224954685933	16.92106048581769	74	11	30	18	38	0.19800944801993683	0.2960083194255544	0.3067554544707212	0.19922677808378603	
7320000	-31730.123240523302	-30188.26798382902	-1541.8552566942828	-30188.26798382902	339.07335275557944	4.010557127401279	4.478017417963687E-5	0.4389244808680145	4.507560625074259E-5	5.062202235235368E-10	0.49971174104588	-1494.2156092270866	17231.829825249493	8601.44491157213	2102.4063958882384	5981.788495018941	36.520198413759054	47	33	18	35	38	0.196127647486191	0.2960083194255544	0.3067554544707212	0.20110857861753187	
7330000	-31752.775976192563	-30182.352925011077	-1570.4230511814849	-30182.352925011077	437.5130414292983	4.010557127401279	3.36635476685546E-5	0.4462205213513636	3.397465805143443E-5	2.660833014488777E-10	0.4721381694414189	-1523.6542597584876	18561.05606032453	8130.859403091883	4915.914521753077	4680.921905648733	27.94835462888794	58	26	25	24	38	0.2000279681690409	0.2909142048831177	0.30794924833030796	0.20110857861753187	
7340000	-31731.84731218116	-30158.86308140556	-1572.9842307755957	-30158.86308140556	395.9388511704316	4.010557127401279	3.609884601367182E-5	0.4505396288374681	3.5982565073329676E-5	3.294658966170147E-10	0.5013241048740487	-1526.461429391653	16036.344045001484	5537.256534308307	6317.4214440475625	4496.106687151653	32.54859751728882	65	7	61	1	37	0.2000279681690409	0.2966240030897144	0.30794924833030796	0.1953987804109351	
7350000	-31779.729080279067	-30180.682795504454	-1599.0462847746114	-30180.682795504454	460.67425227565565	4.119363921047467	3.195226321205363E-5	0.45987809639435717	3.235821104311219E-5	2.4618100478792097E-10	0.47399662019989075	-1551.0066746356038	21297.686209196243	5565.708723176595	7685.745100709881	6579.792997041829	43.2896478826895	60	58	11	5	37	0.1982856336446592	0.2983663376140961	0.30016885219190753	0.20317917654933548	
7360000	-31885.90437369123	-30169.276488824806	-1716.627884866427	-30169.276488824806	944.3311629170418	4.119363921047467	1.6543132877846886E-5	0.4268658883810244	1.624772034869198E-5	6.700383674165666E-11	0.4836542647435562	-1664.6682623915742	41318.84940570375	10357.588231418576	17018.339843634774	16641.861319874075	77.59126064587151	64	34	22	14	37	0.2067225642227651	0.2926771088051852	0.30016885219190753	0.20043147478014045	
7370000	-31871.890795271793	-30182.976539575047	-1688.9142556967456	-30182.976539575047	787.4810124723497	4.017979767620957	1.923078751744015E-5	0.45433196628046646	1.8683120760390674E-5	8.803605551538582E-11	0.47949790210477344	-1640.6350839422182	37972.92241757509	10398.541142332124	10659.278609794172	2694.630773963041	76.30856996954613	62	45	19	7	38	0.20613863990439887	0.2971639875349296	0.29626589778052936	0.20043147478014045	
7380000	-31862.94508283648	-30182.95676097484	-1679.9883218616371	-30182.95676097484	661.6811482153377	4.075720191582802	2.1487019358063403E-5	0.4074766766659807	2.1278353251798146E-5	9.580794691715219E-11	0.44681184294044424	-1632.1321638690818	30215.06057202377	8899.931982305521	15557.40888853698	1442.5385807724679	51.99195165763922	59	51	21	3	37	0.19403821835481122	0.29843899781489847	0.30836631933011704	0.1991564645001716	
7390000	-31743.73451710512	-30181.56079492078	-1562.1737221843407	-30181.56079492078	408.3988660674819	4.230807221345113	3.950622031848283E-5	0.45205159964915465	3.954971476950478E-5	3.800102227263994E-10	0.4792823505769399	-1520.0733752471413	17954.846520015293	4597.443168937488	5478.940997927423	63.249226341323364	38.98853293866117	58	55	19	14	25	0.1963057229637495	0.29160928620010484	0.30836631933011704	0.2037186715060269	
7400000	-31713.59858676084	-30175.563949490162	-1538.034637270679	-30175.563949490162	330.89798697487396	4.230807221345113	4.7292743282713455E-5	0.46812496052650376	4.41979535908982E-5	4.709880497425519E-10	0.4735180812666386	-1495.8632192030557	15686.401845368247	3589.2697383024683	6317.450482651648	51.62511714919035	34.58549044084213	62	58	12	17	22	0.20118840239156366	0.30335097213032663	0.30965357801562443	0.18580704746248358	
7410000	-31817.861946876143	-30224.496726047906	-1593.3652208282358	-30224.496726047906	474.61487648439936	4.159871679474316	3.096410934519602E-5	0.43508740756364794	2.9691991721701007E-5	1.5717104084549423E-10	0.41203928985766675	-1548.8549315948117	26814.78803126633	5713.576836600018	10667.33997097827	89.55482318242659	40.05598970143283	60	60	12	1	38	0.20295350930579764	0.30158586521609265	0.30495286603199423	0.19050775944611378	
7420000	-31832.660024550947	-30195.43187754516	-1637.2281470057846	-30195.43187754516	545.5314533024659	4.159871679474316	2.754173626871002E-5	0.4429907868295613	2.6786905729670708E-5	1.4122845037176408E-10	0.4418124581385618	-1591.006811719698	31095.31148155138	6535.200826627581	16000.759800387545	76.07515625977537	67.06987771444595	60	66	6	8	31	0.20295350930579764	0.2966259517945455	0.3069258311802835	0.19349470771937166	
7430000	-31817.739466208182	-30201.323907966773	-1616.4155582414091	-30201.323907966773	552.6621758627604	4.110038418031984	2.9363027515627008E-5	0.49893453949975897	2.8207374696762847E-5	1.8737045696169067E-10	0.48711263995593546	-1571.9835043284015	27833.689615291503	6285.007859632307	7933.360227541951	48.41470406600914	72.12173382657667	60	69	4	18	20	0.20295350930579764	0.2966259517945455	0.3069258311802835	0.19349470771937166	
7440000	-31810.613066839236	-30205.96220605897	-1604.6508607802643	-30205.96220605897	435.83598463770727	4.110038418031984	3.3033725370623024E-5	0.5424749267460731	3.2440756035102146E-5	2.8164455377360144E-10	0.5272542421164764	-1561.4827435357035	24707.00272315147	5813.323843869808	4463.170524918103	60.710986402530075	73.82242334161286	62	45	24	15	25	0.20295350930579764	0.2966259517945455	0.30167137388333115	0.198749165016324	
7450000	-31887.571290946882	-30200.67893499312	-1686.892355953762	-30200.67893499312	656.8075691127818	4.346463263828383	2.2410366981204516E-5	0.49753553682630247	2.136551830857999E-5	1.0625592746120737E-10	0.47978382497659444	-1641.2911374379578	35213.7679121912	8767.65812007365	7859.200165205654	167.56276709940906	148.14179651722455	57	66	9	11	28	0.19722241822438735	0.2967454765818869	0.31148276768049243	0.1945493375132316	
7460000	-31796.65293444306	-30180.137910613266	-1616.5150238297952	-30180.137910613266	498.1832883179232	4.346463263828383	3.3207457682724045E-5	0.45968874769461365	3.1704481304619945E-5	2.217933432300704E-10	0.4565633766087362	-1572.730530044412	22611.53458710471	7483.168677213828	7054.105583501903	117.12420663858633	69.09665184149156	62	64	4	23	18	0.19914047804134877	0.29482741676492547	0.31148276768049243	0.1945493375132316	
7470000	-31855.989622910598	-30204.71878598037	-1651.270836930228	-30204.71878598037	666.7917187217865	4.299887735930182	2.6162762300351272E-5	0.44668395346828005	2.4988854860702617E-5	1.1684128009559075E-10	0.4139362320517724	-1606.3001112169127	25052.475779055556	7034.596465039934	12072.619636247993	63.72598315259692	67.13387619630997	65	61	6	7	32	0.19618355874749097	0.3085551533186135	0.2923814104749361	0.2028798774589577	
7480000	-31846.930394581952	-30207.61833119861	-1639.3120633833428	-30207.61833119861	543.4810482566367	4.094196254502461	3.067776150906119E-5	0.4468449436747014	3.0344103914163054E-5	1.6172107018204839E-10	0.41245231048915293	-1593.623959596984	29551.934239830694	5274.154217195743	5641.567191698874	1304.0214131229093	72.644050931886	64	67	1	6	33	0.20270052181839446	0.30203819024771	0.3063810811391786	0.18888020679471518	
7490000	-31723.674460963328	-30178.309617113795	-1545.3648438495343	-30178.309617113795	320.0336648675054	4.094196254502461	4.7687403009916216E-5	0.5070984232792497	4.648948326529788E-5	6.088137696530171E-10	0.5164181114583	-1505.7372507964049	14460.518287777424	3748.1876097210675	350.99972730457023	293.33005791049953	32.25500522345514	66	65	3	5	32	0.19631558238204944	0.2958635624450121	0.3063810811391786	0.20143977403375812	
7500000	-31765.887696804035	-30191.564386774222	-1574.3233100298141	-30191.564386774222	433.66804829706535	4.169806370544157	3.946984738788157E-5	0.44741880721132715	3.861563060070665E-5	2.6730418335084027E-10	0.4237342247197425	-1534.5067828725428	15227.146657656955	4384.593578605478	1659.9789236311296	77.32139837766292	37.458261313224384	69	63	3	8	28	0.19569141320845954	0.2958635624450121	0.3084515604245071	0.19999346392201947	
7510000	-31768.891162875145	-30195.307051741023	-1573.584111134121	-30195.307051741023	408.0583217548825	4.169806370544157	3.7773119472483765E-5	0.5035162054567506	3.661465995009936E-5	3.8478182305310465E-10	0.5197982504719171	-1530.3168371867407	20667.474007993034	4431.86382278674	5828.027802789512	158.2836870045923	46.92152490874192	59	56	19	2	35	0.19743397713229954	0.2941209985211721	0.3084515604245071	0.19999346392201947	
7520000	-31764.7417682896	-30201.806862982074	-1562.934905307527	-30201.806862982074	370.5973903482772	4.150907832501653	4.248211264137108E-5	0.4664250771676858	4.156530527729859E-5	4.5722019914970735E-10	0.5028883697346301	-1521.4980323493642	18282.595218831855	4475.004834481446	4614.190978977826	45.02808793457666	27.077403876199103	73	60	1	2	35	0.19243732674255895	0.3011102878148925	0.30612771586756227	0.20032466957498443	
7530000	-31740.620316722867	-30217.543629202297	-1523.0766875205718	-30217.543629202297	289.41789562258305	3.934580433690695	4.988033419597246E-5	0.44135380605179725	5.066656949771573E-5	4.791895544364345E-10	0.4450292772011635	-1487.540456641531	13927.463883389071	3762.181951875054	59.94125013749756	31.205607173804886	23.89603517929518	66	67	19	7	12	0.19863808723131757	0.2949095273261339	0.293077735631222	0.2133746498113247	
7540000	-31739.264512526348	-30202.540746200306	-1536.7237663260405	-30202.540746200306	330.34235862557625	4.324517524638766	4.7189126110728134E-5	0.5415818845308513	4.5382253935305604E-5	5.8313345050372E-10	0.512667159125178	-1499.105274824631	16183.066172669527	3619.9917165642983	88.1068029075271	84.17941408807131	28.25320259636864	62	73	5	7	24	0.19863808723131757	0.29976096998768625	0.29601757929143196	0.20558336348956244	
7550000	-31789.211624941094	-30188.697591308835	-1600.5140336322568	-30188.697591308835	472.28108554809353	3.9379217662758412	3.461934257601457E-5	0.50562451462171	3.2151689712299274E-5	2.5872741544587843E-10	0.4820028482305243	-1561.2574039450265	27758.9012159386	4024.9003001953038	83.84206145318836	44.37843571805883	99.01450172799025	61	74	24	9	3	0.19287398791472768	0.3044556910398545	0.30750647082747373	0.19516385021794236	
7560000	-31688.77086167546	-30177.339606577876	-1511.431255097584	-30177.339606577876	276.35671555822216	4.2611399109033865	5.742234496465817E-5	0.45604263778013737	5.45362044675047E-5	6.06322174365009E-10	0.44457251865885095	-1477.121335268645	14296.473089191926	2262.139818088255	51.42047773308382	18.843292085313717	14.296021363769176	63	72	20	3	13	0.20039382657826668	0.3062619339836953	0.29818038922009393	0.19516385021794236	
7570000	-31756.23205104407	-30204.839822874084	-1551.3922281699836	-30204.839822874084	355.22133902276653	4.09425523458441	4.229692745628363E-5	0.42986035686624147	4.077693761724427E-5	2.9427713292455106E-10	0.42137227488480605	-1515.0806753415848	20621.90533504549	2665.03989702358	101.70609625422064	17.53426515265792	28.195197347456293	62	73	18	12	6	0.1880837504899007	0.3053635244619149	0.3085993025601025	0.19795342248808015	
7580000	-31709.264324654312	-30181.93483032063	-1527.3294943336807	-30181.93483032063	294.07948791727966	3.9836583251370374	5.035506178872996E-5	0.45072682564212024	4.715353033552266E-5	4.36167407521925E-10	0.4388040136114644	-1491.48024658261	14896.820362533741	3222.3741212774	168.4454402145044	18.91035189081516	17.831405131729543	63	71	15	19	3	0.19991598660121968	0.2914467974733259	0.30925037527611404	0.1993868406493386	
7590000	-31866.18072822251	-30226.611520405575	-1639.5692078169345	-30226.611520405575	529.945083006889	4.193786786557219	2.779807665694884E-5	0.4464411812254446	2.6067907190709208E-5	1.4748298062776417E-10	0.44692237560531095	-1599.6240322587896	31624.63223046941	4755.822732551598	459.1861992346004	39.827865115845924	55.53274537606607	70	66	4	18	13	0.20615691445495588	0.2914467974733259	0.30300944742237784	0.1993868406493386	
7600000	-31866.338726584545	-30210.56000925862	-1655.7787173259233	-30210.56000925862	600.2430774074096	3.8706424698685518	2.44361057491719E-5	0.4459900172137203	2.2423365784241375E-5	9.603214485931944E-11	0.43077106984535213	-1616.1058934750363	31760.602311618313	5620.6072262089865	358.17163780064743	48.730075887858995	51.2631517827827	69	68	1	11	22	0.20615691445495588	0.2969601014942963	0.30823584608526217	0.18864713796548388	
7610000	-31836.134725089036	-30205.56719539436	-1630.5675296946752	-30205.56719539436	510.19770649132056	4.432622382640107	2.8204833504926625E-5	0.4300531692174166	2.6773339864257626E-5	1.56630165634962E-10	0.46401055184014117	-1591.3325244879939	27022.32133546474	5887.251226747833	139.73767523506558	109.52252244441722	28.48561050282206	71	65	2	4	29	0.1941894973508662	0.3076538922270375	0.31001441331565693	0.18814219710643756	
7620000	-31865.216315595204	-30182.632148823304	-1682.5841667719	-30182.632148823304	742.1160821602944	4.156285139973427	2.0598736617743542E-5	0.4273756313129656	1.9758561733086732E-5	8.03667908390916E-11	0.43887957513475334	-1643.1639082356787	35492.05806330938	7820.6279376136845	121.36908347866687	54.84932235775485	48.223867633198566	69	67	9	9	17	0.20322524749622767	0.2993735284277395	0.3009786631702955	0.19642256090573554	
7630000	-32029.063863551877	-30174.086488928097	-1854.9773746237818	-30174.086488928097	2099.7031354284454	4.156285139973427	7.597293764167901E-6	0.4687549799885226	7.383003386119877E-6	1.2259333501761684E-11	0.4736407029304755	-1807.898495917872	110418.23805400314	15905.929293983321	152.55999960179008	484.7417998578183	172.60689141667248	70	65	28	2	6	0.19692677170077388	0.2993735284277395	0.3009786631702955	0.20272103670118932	
7640000	-32115.025617949475	-30187.052304429697	-1927.9733135197803	-30187.052304429697	3015.3016926981077	4.0049211998228404	5.064875088541146E-6	0.4686631162296587	4.786503766100834E-6	5.162197461506622E-12	0.4605140965923166	-1880.8659976769436	151241.79421782092	34281.080273310195	115.33100602571236	206.59796482194704	305.08754350045945	70	68	5	23	5	0.19692677170077388	0.29424410092973785	0.3147952790655816	0.19403384830390485	
7650000	-32274.855168897015	-30211.913192691416	-2062.9419762055995	-30211.913192691416	6753.05401295011	3.762716249275117	2.4902375640965433E-6	0.44008396686218576	2.443245476069792E-6	1.1204199954134376E-12	0.4352389764853714	-2012.5725211763008	317602.4795685421	62743.95481045459	1085.5237092579293	191.1311078190532	439.06880767487576	69	69	9	2	22	0.19692677170077388	0.29424410092973785	0.3147952790655816	0.19403384830390485	
7660000	-32303.94816733224	-30220.113268790225	-2083.8348985420153	-30220.113268790225	7306.939091419954	3.9948252018317736	2.016313627442842E-6	0.43016411725613096	2.020091301254969E-6	7.660487314270182E-13	0.43277272808500133	-2033.2347320956023	290502.9030327152	88815.09195538017	546.6547819422414	579.0816131206709	532.2087776193517	66	72	5	24	4	0.20348603302600146	0.29980068925207887	0.3044817188718157	0.19223155885010218	
7670000	-32168.817995294652	-30182.86153926328	-1985.9564560313752	-30182.86153926328	3883.0783933853613	4.112556809334694	3.581301403799856E-6	0.517463831936805	3.583401277253582E-6	3.826264250184966E-12	0.5350380901920333	-1939.4707684594525	175138.76566730862	34740.36241099654	322.4409291760188	145.03922752244367	149.57168999786836	76	64	6	3	22	0.20348603302600146	0.2901690534696737	0.31048524003540334	0.19585967346891972	
7680000	-32123.227658365282	-30215.33279514532	-1907.8948632199624	-30215.33279514532	2205.3070535893758	4.350182374668721	6.058707243462838E-6	0.5029122472840502	6.020981483783243E-6	1.1560183308063548E-11	0.5508572121471792	-1860.6060331474678	91599.28788505451	30775.833466885142	2245.5406067203467	218.5670874314832	225.41869864355812	78	60	2	7	24	0.20179200345066817	0.2901690534696737	0.31048524003540334	0.19755370304425302	
7690000	-32294.871354354233	-30194.771481853084	-2100.099872501148	-30194.771481853084	7416.320474945135	4.297572904177393	1.9666592036430404E-6	0.4498755855434292	1.956058045121899E-6	8.266119215187777E-13	0.4569792371971429	-2047.10539600223	358063.2935304082	77801.66869280463	8315.54739839991	751.8850815153579	628.5611431065863	76	60	2	17	16	0.20179200345066817	0.2939815459382206	0.30642321814468826	0.19780323246642117	
7700000	-32173.13000885718	-30212.236525597913	-1960.8934832592663	-30212.236525597913	3485.112666026242	4.297572904177393	4.257551488985627E-6	0.5096859885185451	4.217565809101097E-6	5.927803806332123E-12	0.5564701809375645	-1909.6220186744997	145779.52072677683	32728.455467815464	24524.94768390833	290.79864718818067	249.88247242595105	79	56	4	27	5	0.19662826567942626	0.2979262408298439	0.31447344528073284	0.19097204820999525	
7710000	-32022.68377511084	-30189.003866728835	-1833.6799083820042	-30189.003866728835	1586.50098538698	3.9418472035133125	8.799403374338134E-6	0.5155341204492437	8.553872792532033E-6	2.3698068949055636E-11	0.5581372642083146	-1790.2314224228123	87345.38429434672	15131.887995449699	261.9314879824001	122.30510646296969	80.07103729526933	84	52	7	17	11	0.19662826567942626	0.29712362500864503	0.30867097001586946	0.19757713929605755	
7720000	-32043.212576294096	-30195.45818900514	-1847.7543872889532	-30195.45818900514	1808.9997954626053	3.993571301741326	8.323060336605695E-6	0.429859734264291	8.230546394305956E-6	1.5111981088494793E-11	0.4614266374547224	-1803.1357189102846	80407.12222949279	17470.532202894385	529.2901013943161	131.6644277810909	200.4560307510663	70	66	12	16	7	0.19662826567942626	0.29712362500864503	0.3052174191359861	0.20103069017594088	
7730000	-32012.920212741556	-30199.68667974063	-1813.2335330009275	-30199.68667974063	1354.9008641664466	3.972168664000823	1.1437317897925705E-5	0.45220874161656016	1.1503356232937313E-5	2.6688993259163344E-11	0.45026464433578395	-1765.3245054325278	65727.59012462554	16643.935298776363	6878.637264571141	1040.7676761052976	245.33499089413982	71	63	2	8	27	0.19662826567942626	0.2928957361731266	0.30944530797150455	0.20103069017594088	
7740000	-31946.20471638725	-30189.92474129714	-1756.2799750901052	-30189.92474129714	1098.5547736189997	3.9787761466111413	1.3971085090877514E-5	0.5033130378021485	1.3871250660773049E-5	4.5327442115271286E-11	0.48279492263217005	-1707.1479132447398	44923.138079291086	8902.867253857561	10602.056104908941	3758.8013997393055	67.11845018335354	70	37	28	3	33	0.19662826567942626	0.2928957361731266	0.30944530797150455	0.20103069017594088	
7750000	-31971.422827962517	-30196.091477089667	-1775.331350872848	-30196.091477089667	1160.1519043584212	4.355342129223604	1.3088264596983191E-5	0.4246102786243659	1.2756143292236803E-5	3.1821305881397504E-11	0.42823165655198453	-1725.9777957115352	46723.53462265712	9977.844938240947	16651.62344098653	2119.8358882170805	150.93290209089747	70	52	10	9	30	0.1988075877537177	0.29089551526427726	0.3092655758179576	0.2010313211640457	
7760000	-31916.171391936856	-30221.56386191469	-1694.6075300221682	-30221.56386191469	839.8744762592837	4.009445270978644	2.0687085260941533E-5	0.3874525523090648	2.012842245796876E-5	6.125415325092313E-11	0.3784021416907323	-1649.5895708286866	30616.697118754368	7853.637157421504	10546.28020164631	60.342938696514764	89.65720056223802	72	49	14	8	28	0.1988075877537177	0.29089551526427726	0.31014678600030293	0.20015011098170038	
7770000	-31862.65948682036	-30186.63685971564	-1676.0226271047216	-30186.63685971564	743.3774261832821	4.009445270978644	2.0819565590195895E-5	0.4632447974549422	2.0742192575660848E-5	8.611034012476036E-11	0.4417523806325576	-1630.50232917181	38097.356134677546	7355.46537410461	10355.498127913788	111.07605906141363	81.89231716892	59	51	25	3	33	0.1927766539780027	0.29692644903999227	0.31894792018393725	0.19134897679806606	
7780000	-31850.175402012414	-30180.234011317596	-1669.9413906948187	-30180.234011317596	686.4962448382299	4.019774784069517	2.2900013238924626E-5	0.45891484481551414	2.1542293668552575E-5	9.707371864369973E-11	0.44114010480374133	-1624.8016648553883	37258.331694047294	15480.317715428295	8893.810954484961	51.48052761822673	62.1157275542243	58	13	64	10	26	0.1927766539780027	0.29692644903999227	0.30307069731025393	0.20722619967174935	
7790000	-31799.04593507043	-30174.76706866056	-1624.2788664098694	-30174.76706866056	535.0518068685452	3.7091225086185227	2.8126882090006416E-5	0.42965525851816205	2.6246782810233372E-5	1.4037414616577142E-10	0.436579295055276	-1581.8572702911138	29327.36205571843	7213.383616467867	5160.267404149537	59.91681934433609	21.073350881177237	53	56	27	20	15	0.19250053066265782	0.30909807558969515	0.30307069731025393	0.19533069643739137	
7800000	-31963.528334110673	-30179.273896426366	-1784.254437684308	-30179.273896426366	1344.9376847759002	4.118314203253454	1.1652746271463265E-5	0.43418999460679286	1.0952490390536843E-5	2.335650285222564E-11	0.4323085861564655	-1736.4846211165184	69674.42112595512	20770.422695330686	15309.891519450139	182.72593825191404	89.40783244010251	58	25	52	15	21	0.20366269084268818	0.2948867950397545	0.30816982804526877	0.1932806860722868	
7810000	-31883.759656481896	-30167.64746258568	-1716.112193896215	-30167.64746258568	849.2929059893397	4.118314203253454	1.780869050418955E-5	0.50347243491334	1.6879076344713732E-5	7.487048494217238E-11	0.49689853780619364	-1670.8259329507453	39979.98739179696	11135.693979530299	9027.912843455371	77.36290177095597	64.01259445198185	65	20	51	17	18	0.20464421893343393	0.2948867950397545	0.307188299954523	0.1932806860722868	
7820000	-31835.326399412577	-30181.39682132496	-1653.929578087615	-30181.39682132496	615.309154898645	4.221949398135002	2.4353397354165138E-5	0.4377363243644932	2.2869263580924726E-5	1.1076085861072875E-10	0.43535590007579306	-1613.9594101652156	32838.14672753532	9264.607925166736	287.5020812783395	38.02903009841022	41.95148825179204	73	61	5	16	16	0.20464421893343393	0.2990310905768047	0.3030440044174728	0.1932806860722868	
7830000	-32033.836997920844	-30203.86126388156	-1829.9757340392844	-30203.86126388156	1624.3381996484027	4.141214220408403	8.78101239542822E-6	0.48760973245825434	8.034709913284646E-6	1.760818339508894E-11	0.4967101396351417	-1786.4403771822238	67097.2740769875	22054.665290073775	371.21229421133256	90.3363909221497	86.00771313339223	69	65	14	14	9	0.20367449036511817	0.30553228936696325	0.3030440044174728	0.187749215850444	
7840000	-31845.830104675	-30200.55858437702	-1645.2715202979782	-30200.55858437702	624.9672789047563	3.9952689246305395	2.383724024118072E-5	0.4248023615890288	2.286827695548763E-5	9.922185331924887E-11	0.426636562052688	-1606.4451404848962	28109.60708231206	8035.381377751086	116.24004221757392	49.75728034688922	43.981469471961795	70	64	4	9	24	0.19723922607067457	0.29969749735518664	0.2990170000752748	0.20404627649886217	
7850000	-31835.719862308197	-30181.26974898109	-1654.4501133271083	-30181.26974898109	633.6836339777667	3.9952689246305395	2.4256240488902643E-5	0.41976001456616374	2.3032412995127035E-5	9.301332855769616E-11	0.40785504871787237	-1616.5966942743942	24214.310654259374	7366.790849131029	76.36967107087797	30.04724269592148	37.84938057969627	71	64	23	5	8	0.1960511098864137	0.30088561353944754	0.2990170000752748	0.20404627649886217	
7860000	-31823.93265291936	-30190.323506295856	-1633.6091466235036	-30190.323506295856	576.171937306344	3.9310840907089406	2.5743389350606678E-5	0.48784739229836677	2.5368327946485694E-5	1.38542920371883E-10	0.467917367927025	-1594.7588467105368	25331.837028074584	6428.177525892444	143.41201044537823	47.69766882044107	51.62531426351109	68	68	2	8	25	0.1960511098864137	0.30088561353944754	0.2990170000752748	0.20404627649886217	
7870000	-31870.500316684152	-30196.287332598593	-1674.212984085558	-30196.287332598593	617.3898491168106	4.144020944439556	2.1360972166799677E-5	0.4559625757921424	2.0837931590602532E-5	7.945753138127605E-11	0.4274180251993919	-1633.075555699982	30842.995623692015	7343.775241195011	59.705176914684095	163.17668969000263	27.22896409329654	69	67	11	6	18	0.1960511098864137	0.3042254892841648	0.298523255592575	0.20120014523684474	
7880000	-31739.940722579682	-30204.63218869293	-1535.3085338867518	-30204.63218869293	343.23806750303004	4.144020944439556	4.4311054964899734E-5	0.5661984590053678	4.310708898828537E-5	7.039018623967624E-10	0.5860474148164171	-1500.0113703487827	17380.085767515382	3795.2164640738847	21.42477061338758	19.31349221426279	14.644394258194133	68	68	17	12	6	0.19348185862997985	0.30679474054059863	0.298523255592575	0.20120014523684474	
7890000	-31775.30686223224	-30192.02744083239	-1583.2794213998513	-30192.02744083239	457.3166730400996	4.105720340115259	3.2736645909906276E-5	0.5038996495134593	3.226422343421411E-5	2.772906397904413E-10	0.5055794475998507	-1547.0534186177283	15320.616217008172	5409.014770749977	45.736932515256505	29.07055697550173	22.519354256182805	72	65	4	12	18	0.19348185862997985	0.30679474054059863	0.298523255592575	0.20120014523684474	
7900000	-31805.64145183411	-30212.980169388033	-1592.6612824460785	-30212.980169388033	498.30025199894504	4.227483547346286	3.140005363822956E-5	0.45285413930644075	3.10035140252478E-5	1.9291636260700997E-10	0.4399521335710253	-1552.6471840127674	25827.02041068256	6345.014465446936	956.9463929983075	17.019604695062593	26.919448819989764	60	73	5	10	23	0.19348185862997985	0.30714715991515346	0.298523255592575	0.2008477258622899	
7910000	-31814.38879862461	-30185.82850022951	-1628.5602983951019	-30185.82850022951	561.5983434761981	4.241450251990394	2.5532374116814983E-5	0.46903597789182483	2.5180963600348527E-5	1.4112253854717858E-10	0.4625403745510736	-1584.5626877340592	23076.082068365136	7110.527904757316	9999.250297358732	21.935485560479002	37.535758535480774	67	56	15	31	2	0.19348185862997985	0.3035081523012027	0.298523255592575	0.20448673347624066	
7920000	-31779.575284933526	-30202.87822730793	-1576.6970576255965	-30202.87822730793	469.14858737525924	4.012734444400314	3.319792713721067E-5	0.3945398649545287	3.2957846854391946E-5	1.9107895182739487E-10	0.41517994291536026	-1539.921032773986	17492.023586469768	7258.7819882400045	118.92509076385295	17.68265296040397	20.367489625224504	68	69	1	24	9	0.19348185862997985	0.30707216615353256	0.298523255592575	0.2009227196239108	
7930000	-31718.769736643928	-30217.512717677702	-1501.257018966227	-30217.512717677702	307.98131141037635	4.168463582068522	4.6876556725087624E-5	0.4782723026109678	4.533062119899738E-5	5.341661476902995E-10	0.5001998850053043	-1464.7571080025996	13079.362739738252	3367.6324733677343	649.6463672680995	7.21202609746324	8.55859571427477	74	63	1	7	26	0.2028347618136786	0.30594263703666746	0.2964088536446662	0.19481374750498598	
7940000	-31881.67016134547	-30200.18443624795	-1681.4857250975226	-30200.18443624795	802.672464258634	4.1656009425264084	1.7532823642335894E-5	0.4892460526977631	1.7006776390298107E-5	6.908765019459099E-11	0.4780546009822428	-1637.6398042760372	52988.686098990176	8118.407408357914	1202.091188109274	23.570521351440476	74.4208641140411	66	69	4	24	8	0.19533810964734025	0.3033999437302337	0.30644819911743826	0.19481374750498598	
7950000	-31819.53120143646	-30151.54413939097	-1667.987062045491	-30151.54413939097	696.5488830167075	4.1656009425264084	2.069490957031412E-5	0.4481271118167449	2.004571129506137E-5	8.361169314406115E-11	0.45466469014906136	-1628.603296056509	32159.40915089954	7653.346431915226	255.88263415947873	33.401532946914536	34.01853663467866	73	63	3	9	23	0.19772625631666405	0.3033999437302337	0.3035091892548325	0.19536461069826794	
7960000	-31842.42148374037	-30176.650968677095	-1665.7705150632773	-30176.650968677095	709.8290032207319	4.118119989637806	2.019650970362839E-5	0.4731295538099107	1.956025747140557E-5	1.0226107811674052E-10	0.5007530863835689	-1625.2233969619151	37466.03033674573	8396.928906821098	742.0944652653606	28.899074524337205	24.22537758405007	72	64	3	2	30	0.19772625631666405	0.29975302546200544	0.3071561075230608	0.19536461069826794	
7970000	-31945.205038525088	-30190.440484313298	-1754.7645542117882	-30190.440484313298	1097.4943412228138	4.092273403149885	1.2323931060475204E-5	0.4233289955058822	1.2034518257470471E-5	3.354259988929549E-11	0.4708534995872888	-1707.9734325527463	62230.088478730795	13823.260364521557	2667.0908157117597	1386.0172053372105	35.475202628616	69	64	4	2	32	0.190744960914203	0.3071749128790585	0.3071561075230608	0.1949240186836759	
7980000	-31907.878775080022	-30160.18748141463	-1747.6912936653944	-30160.18748141463	1147.2650819522478	4.092273403149885	1.3040771018945875E-5	0.4349313833640292	1.3076735643262423E-5	4.108256645475962E-11	0.4858406295375547	-1696.6660930677278	50435.439481389876	12230.421046423186	24103.552407062336	4154.05446538122	40.131357141509866	76	44	8	10	33	0.19070682184551502	0.3071749128790585	0.3071561075230608	0.1949621577523639	
7990000	-31897.059804375975	-30179.020587805575	-1718.0392165703988	-30179.020587805575	831.2232012274648	4.092273403149885	1.7469286705084527E-5	0.44650828205253273	1.6658358139419127E-5	6.254530721944058E-11	0.46806113877984884	-1668.278360214053	32861.92424055015	11186.797354384325	13000.771046126549	7379.104920456546	52.43822176038448	82	51	4	1	33	0.19069486331192317	0.3071749128790585	0.3071561075230608	0.19497411628595573	
8000000	-31757.291704200972	-30182.51669607429	-1574.7750081266834	-30182.51669607429	421.2120171566741	3.9088057013746482	3.806900289355715E-5	0.44248868209512915	3.709881939055251E-5	3.1941148913427753E-10	0.4707957273353488	-1526.75600434089	19934.171494052986	5649.770888590304	3178.313539321624	8119.42880169752	21.31330570397558	65	53	6	12	35	0.19235285153463516	0.30329920898323165	0.3076728710690901	0.19667506841304133	
8010000	-31770.287930485247	-30184.473852796535	-1585.8140776887133	-30184.473852796535	388.7949163873974	3.989965529752211	3.7029020234201786E-5	0.4570396947999425	3.665482861219602E-5	3.314696806758009E-10	0.4960205895042021	-1539.350739978217	16153.270257724465	6838.239707651471	4483.391174507631	4857.533262023507	29.627803540425322	67	20	3	48	33	0.19262239482969445	0.30329920898323165	0.3074033277740308	0.19667506841304133	
8020000	-31774.684772637254	-30192.64695468144	-1582.0378179558154	-30192.64695468144	389.47001913827467	4.218628509739682	4.014765354090327E-5	0.4587871021486135	3.89514211378262E-5	3.3235135147188483E-10	0.45571565364910566	-1535.5486623310942	15539.99312710919	4917.422297411193	2355.8247675819184	5350.752610578321	25.339812417286385	75	1	26	36	33	0.19262239482969445	0.3076646741110171	0.3030378626462453	0.19667506841304133	
8030000	-31793.33641527816	-30194.619692805474	-1598.7167224726868	-30194.619692805474	364.056052507395	4.3267232843473495	3.8626440665453135E-5	0.43884251619063946	3.7352567319956886E-5	3.111035364581019E-10	0.45736648391983425	-1554.5079119057937	17606.409807219825	3403.1232002850415	5081.71459627119	939.0610621232884	46.65042268551501	70	19	42	7	33	0.19262239482969445	0.29597452616972425	0.3135730707185535	0.19783000828202602	
8040000	-31756.628413551298	-30179.53524424921	-1577.0931693020873	-30179.53524424921	380.31364995564115	4.187299316155408	4.2466998837746023E-5	0.4221450654095336	4.067487383933825E-5	3.0997234365326856E-10	0.4210985376392627	-1533.536799945934	18973.569308640832	4082.6822812097835	5078.358833416142	518.9870807107658	37.931224195668555	70	43	21	8	29	0.19501970114374978	0.29651786682405384	0.3129196877887781	0.1955427442434165	
8050000	-31772.960507581778	-30198.29229498558	-1574.6682125961995	-30198.29229498558	371.0738958201566	4.178982816848434	4.3189330086080054E-5	0.42454047671056017	4.14963166636392E-5	3.2562552093682717E-10	0.4286948243869982	-1532.541514309208	12954.496067035216	4475.082497107374	3052.7866045279397	570.4196859852358	39.77586100446123	81	51	2	4	33	0.19501970114374978	0.29651786682405384	0.3129196877887781	0.1955427442434165	
8060000	-31772.797014110638	-30197.089559438205	-1575.707454672434	-30197.089559438205	341.03293320170224	4.155470072697915	4.39910478019873E-5	0.44976951645702395	4.076055068874187E-5	3.461852467279434E-10	0.4435242537296322	-1532.3971571975126	13549.939191036216	3800.0104213962445	7431.481190067149	239.63556395304175	39.596216567117125	70	43	21	7	30	0.19501970114374978	0.2930110351112685	0.31430885390385077	0.1976604098411292	
8070000	-31752.812052966354	-30173.163021989807	-1579.6490309765456	-30173.163021989807	383.58532499268904	3.9688552101727392	4.455909320983375E-5	0.49273845812913175	4.020559002850171E-5	3.691317708411425E-10	0.4592732227064171	-1540.2426840567848	12497.015327610121	4706.446902035227	1103.8484836999405	126.04376470613067	25.812593165446824	86	47	1	9	28	0.1952541388507435	0.2998341481341298	0.307367417363951	0.19754429565117398	
8080000	-31735.699930749113	-30199.822014139732	-1535.877916609382	-30199.822014139732	307.9283877521717	3.9688552101727392	5.334684044130941E-5	0.4475203431439539	4.9842174734868544E-5	4.226824588341795E-10	0.40420623484886564	-1499.6527419719264	12490.604194007867	3547.4003176198607	117.05725357872721	25.377906216726373	38.27637851417396	76	57	9	1	28	0.2042807752466103	0.2998503759345198	0.3006827971841882	0.19518605163468003	
8090000	-31736.20305928928	-30190.56801709924	-1545.6350421900434	-30190.56801709924	294.97537131063865	4.283400780462804	5.836313933532125E-5	0.4689903621880571	5.543534615043213E-5	5.779932897072305E-10	0.43242356330271087	-1508.6254975793158	11658.113891879644	3352.951251946006	176.88551212652138	23.22267332927879	47.62074815356974	60	76	13	2	20	0.2042807752466103	0.2998503759345198	0.3006827971841882	0.19518605163468003	
8100000	-31742.256110620263	-30181.54415578891	-1560.7119548313526	-30181.54415578891	318.49991862157856	4.160213930166177	5.193835725278327E-5	0.4808257284577629	4.870832988455602E-5	5.845801017777179E-10	0.4841507070054227	-1516.4435848301773	14295.990157461338	4839.526304507127	7513.8908690302205	582.3147041666747	35.85673832995621	60	62	8	15	26	0.2042807752466103	0.2945006751953556	0.3011426444095123	0.2000759051485202	
8110000	-31799.40550709327	-30194.818159432303	-1604.5873476609672	-30194.818159432303	464.5853557967142	4.364420219591017	3.7896573704315755E-5	0.49263737737265834	3.527796994081376E-5	3.071763590634664E-10	0.47859864472716773	-1564.6916051311543	19137.918037193464	6021.5387719961345	558.3679867326746	91.99511429591068	57.451198090213545	64	66	15	1	25	0.19178466442208048	0.30169584154479856	0.3107753132649371	0.1957441807681822	
8120000	-31877.6585725463	-30203.887164192154	-1673.7714083541484	-30203.887164192154	774.8772179919699	3.9198175511692868	2.5165852997111886E-5	0.5075598125711975	2.420972425285995E-5	1.5930257075005306E-10	0.5135434855749395	-1626.6108132319325	31043.48773590547	9297.121401644828	19458.924702997796	228.7071466518495	63.39275300163943	59	71	1	20	20	0.19979474888972665	0.2917643513584863	0.30276522879729095	0.2056756709544945	
8130000	-31889.396335884252	-30207.947402714428	-1681.4489331698235	-30207.947402714428	626.5972305093806	4.280669302567884	2.1675952173629014E-5	0.4593046697840667	2.153864260061691E-5	9.28808119427813E-11	0.44402462922019476	-1638.4259713560273	32957.19039311142	6455.325463334327	1077.042419326451	513.4015128153707	49.38982839847553	61	72	5	11	22	0.2012257066145368	0.2917643513584863	0.30276522879729095	0.20424471322968435	
8140000	-31893.449719508375	-30175.738640449676	-1717.711079058699	-30175.738640449676	791.9313484079596	4.280669302567884	1.7024306526113274E-5	0.48975902203402333	1.6848739017232394E-5	6.295383156243509E-11	0.46705568507353046	-1672.5149917809638	51943.434545006756	12602.28129909244	707.7050928895918	759.602889897163	58.22924333828312	54	77	3	16	21	0.2012257066145368	0.2917643513584863	0.30276522879729095	0.20424471322968435	
8150000	-31857.80998108945	-30186.374800273654	-1671.4351808157935	-30186.374800273654	612.4822452196669	3.883995550619559	2.302963534191413E-5	0.5340599408095001	2.2727849914783657E-5	1.464626728081822E-10	0.5198417079459231	-1629.4163540717511	37576.42302279195	10423.218914981995	975.8292176532202	40.130084604029165	51.47846584812676	54	77	15	21	4	0.19309906331746943	0.2946485227347515	0.3080077007180931	0.20424471322968435	
8160000	-31842.88418953208	-30181.91502967979	-1660.9691598522907	-30181.91502967979	564.2257357016707	3.9430715344840936	2.602727576519886E-5	0.4921799039727853	2.494039539207996E-5	1.5161545780327845E-10	0.4885142753223328	-1619.572351889288	32895.67558465844	8796.347029307362	282.4651116411895	194.30609592646667	60.688545055065234	53	77	25	4	12	0.18931500267548393	0.30289700453605645	0.30127581592389857	0.2065121768645594	
8170000	-31811.68318935118	-30203.02292557285	-1608.6602637783278	-30203.02292557285	436.6778373233815	3.6755270182060644	3.477232272540516E-5	0.410780424257361	3.5252645924331966E-5	2.0416532029222708E-10	0.4071950052104765	-1569.2994556062667	20090.031637108536	5400.135903624785	192.2547123247087	136.69254608788887	114.91951829774453	56	74	21	9	11	0.19107948468031943	0.30289700453605645	0.30025168436716754	0.20577182641645492	
8180000	-31836.27693511714	-30169.14808884844	-1667.1288462687	-30169.14808884844	707.7876110506218	4.122194497830568	2.180533922774052E-5	0.48655904015470947	2.1872497578514168E-5	1.1825913696375685E-10	0.49135490690625055	-1625.5616135576095	37225.74662584951	9013.007677593318	436.68387726747477	148.56499516382436	54.206426244884106	51	79	12	1	28	0.19107948468031943	0.30289700453605645	0.31286659304190984	0.19315691774171262	
8190000	-31818.746691562224	-30209.612728868517	-1609.133962693709	-30209.612728868517	496.45919882035156	4.352630948408155	3.1992758549841234E-5	0.4022198683807756	3.210766227421158E-5	1.6888462382168943E-10	0.4051767466940102	-1566.645751365239	26675.946508873894	9015.921941426273	321.7128779383232	480.0493246925745	42.37801304504723	52	80	6	1	32	0.19640700031037045	0.301095185844025	0.30900416800608366	0.19349364583951922	
8200000	-31731.660136722654	-30174.366381156135	-1557.2937555665178	-30174.366381156135	385.79493006072954	4.0889949180058025	4.1070123234635324E-5	0.48471425774048416	4.052276672791034E-5	4.727134260767568E-10	0.5272716445661484	-1517.7732716599915	15902.01174248829	5509.234904813722	1182.852821353282	22.56376370324982	33.10160160922973	58	74	5	9	25	0.19687270582883123	0.301095185844025	0.3085384624876229	0.19349364583951922	
8210000	-31754.323661898317	-30193.60319019768	-1560.7204717006375	-30193.60319019768	412.459803034725	4.0268580446709965	3.85645806874059E-5	0.45570024354226385	3.848304928919018E-5	3.4452682441003976E-10	0.47909727942643937	-1524.8017264716962	18677.56216077703	5236.643931300594	33.74691258875417	20.564047113433908	21.624227207952863	66	70	8	3	24	0.19687270582883123	0.301095185844025	0.3085384624876229	0.19349364583951922	
8220000	-31683.92342338111	-30190.88624900244	-1493.037174378671	-30190.88624900244	257.9130154725988	4.018035763330368	5.447609931532775E-5	0.42547872492092154	5.480098978822163E-5	6.31823770823805E-10	0.4500079544165975	-1451.542930597716	11650.41296960495	3904.2359530684107	4620.918269492664	210.4660810229013	13.641218140893844	67	54	13	6	31	0.18908370344004655	0.3088841882328097	0.30662235195261345	0.19540975637452868	
8230000	-31698.97318940672	-30187.948364799257	-1511.0248246074634	-30187.948364799257	304.4286842934181	4.137970254740433	5.964819715331859E-5	0.5025024571871556	5.5774117290610985E-5	1.0970702324840104E-9	0.550334221035886	-1469.3225347325147	9793.653707382451	4720.732548238202	4851.685352972875	197.18487267473637	28.614131980157165	79	33	21	1	37	0.19027572591486158	0.3088841882328097	0.29988712643155896	0.20095295942076813	
8240000	-31774.742091667344	-30205.988347182123	-1568.7537444852194	-30205.988347182123	394.65276046376107	4.137970254740433	4.1343351761885123E-5	0.5014827462484779	3.760337687415092E-5	3.61876949824116E-10	0.4806071329054972	-1525.074086438136	13393.249004388383	5794.5995816864715	11907.26760416569	80.0743852233917	28.393641243366968	63	63	7	5	33	0.19793249702678126	0.3022566268988054	0.30881212788980655	0.19099874818460513	
8250000	-31695.655068532422	-30183.700950843326	-1511.9541176890966	-30183.700950843326	280.6101351937993	4.137970254740433	5.8026019564853965E-5	0.47233275368544814	5.4742343641053925E-5	5.744149346889702E-10	0.44056697434833914	-1468.588194222552	11095.700805991517	4787.682723986402	3318.7079606223924	1459.7009622404385	23.82918882343607	57	32	44	2	36	0.19793249702678126	0.3022566268988054	0.3007288537068511	0.19908202236756062	
8260000	-31701.43098034782	-30208.578485324233	-1492.8524950235872	-30208.578485324233	243.06716687950512	4.137970254740433	6.79389819561255E-5	0.49042426530513744	6.346634705259847E-5	1.0120260509553163E-9	0.4719064917445552	-1450.6032224015228	9294.703136973172	2685.6644196601983	3651.098559339134	765.1681039089075	18.586924605564114	71	16	47	3	34	0.19970792020876796	0.2984050956661559	0.30310793331679275	0.19877905080828176	
8270000	-31667.51547998607	-30196.44766546319	-1471.0678145228778	-30196.44766546319	225.41525755883345	4.016279268951732	6.826599261917091E-5	0.4918859808956037	6.535086007335352E-5	1.1583102910168094E-9	0.4973476155382411	-1431.324071179349	10505.431499776492	7869.92330496653	2611.3094429580997	19.732401047326572	19.60711365227717	56	16	61	31	7	0.19745289073379335	0.2984050956661559	0.30310793331679275	0.20103408028325637	
8280000	-31687.36395242872	-30191.301544129998	-1496.0624082987226	-30191.301544129998	257.97770268792857	3.8837778321624743	6.676590675552741E-5	0.4400913616679648	6.332002570503459E-5	7.940062078532507E-10	0.4391680612475128	-1456.4673199205222	10461.218234487333	5500.580189957028	3764.1127652940468	28.75278314679898	16.350200301520008	36	41	58	25	11	0.18840473152687415	0.2984050956661559	0.31215609252371196	0.20103408028325637	
8290000	-31732.612936324214	-30202.652672562377	-1529.9602637618361	-30202.652672562377	296.7822571284303	4.200921066212178	5.0056021837029014E-5	0.4551402877272911	4.881218837911496E-5	4.222968124857743E-10	0.42087524939118337	-1488.621090588621	15782.756676970674	9435.980679141378	4284.2424672557245	43.35570927706992	17.901362592194786	35	38	62	14	22	0.193182737209822	0.30038227323254046	0.31215609252371196	0.19427889703392398	
8300000	-31796.168817300626	-30193.89149818754	-1602.277319113089	-30193.89149818754	517.8154057074955	4.264298457437295	3.091567051184402E-5	0.43901405898054047	3.0573550776352654E-5	1.4524215603659316E-10	0.3924392336084364	-1558.0267139281796	28244.990415525244	21864.840864340862	6638.489910035715	56.56582834333022	35.71908678584948	24	43	68	9	27	0.19942968934930894	0.2990981691547966	0.30500965853351025	0.19646248296238258	
8310000	-31737.78792283262	-30178.492203210444	-1559.295719622175	-30178.492203210444	381.16271283923095	4.222943039114977	4.2937504444741945E-5	0.43310040930470584	4.214543940171208E-5	3.127569059399044E-10	0.4126419252611043	-1517.848087354045	16396.950074167	8062.123306571546	4907.402941265859	47.00345093752828	19.351158013394357	44	26	65	17	19	0.19415597765535964	0.30093678339117397	0.3084447559910822	0.19646248296238258	
8320000	-31751.510481785364	-30188.829421185743	-1562.6810605996225	-30188.829421185743	414.75159867170237	4.222943039114977	4.002894428603214E-5	0.41196602609907834	3.885944016932364E-5	2.40307896204409E-10	0.3897832585312865	-1520.6013749339913	13470.443642638227	13890.29767299101	4822.286061922427	18.506013264520035	30.511085728133498	64	12	60	21	14	0.19661831686691753	0.29847444417961605	0.3084447559910822	0.19646248296238258	
8330000	-31772.566760897003	-30219.315345115574	-1553.2514157814303	-30219.315345115574	374.15070095139595	3.8862876002032243	4.204232445893474E-5	0.4738722452000708	4.0212641492586136E-5	4.1505909076453506E-10	0.4907150312927509	-1510.9715348289003	15639.978915951926	8468.856715855252	3796.375861900372	24.75282680568584	55.867739314061524	55	22	59	33	2	0.19661831686691753	0.29548275853626	0.3094114135534565	0.1984875110433643	
8340000	-31761.851018676123	-30194.71814996315	-1567.1328687129703	-30194.71814996315	435.0734694935351	4.297651572247745	3.7471505746665034E-5	0.4793006103877303	3.684227351944281E-5	3.252480466041616E-10	0.47672877282447723	-1524.7956127425332	27256.34847012792	8645.3668712121	4331.884845361804	28.627818401730444	26.639825200758125	45	22	69	12	23	0.19661831686691753	0.28747992188476784	0.3174142502049487	0.1984875110433643	
8350000	-31827.120311777722	-30180.785061326227	-1646.3352504514935	-30180.785061326227	635.6244679847399	4.106638493615391	2.188459690936132E-5	0.525733940278568	2.1671259473598653E-5	1.2473976451620231E-10	0.5019410504179118	-1601.485270399792	27057.317107683546	30700.768772323372	7381.351642455134	38.565056101518564	26.929102835889708	15	50	71	21	14	0.19661831686691753	0.303680847547206	0.2999238250964105	0.19977701048946434	
8360000	-31893.12632886925	-30185.531881257833	-1707.594447611415	-30185.531881257833	906.4754237072485	4.106638493615391	1.5975871391453235E-5	0.4590569470870191	1.536100688428458E-5	6.316615512937894E-11	0.4935365494867757	-1661.7446843519438	42285.25405855565	42598.607595035945	7948.923466644909	22.201581970809073	30.55397346362516	20	48	68	25	10	0.19661831686691753	0.3068001131654639	0.2999238250964105	0.1966577448712064	
8370000	-31830.17087476371	-30183.319232277816	-1646.8516424858929	-30183.319232277816	650.8395781420639	4.125216661874832	2.1664601049814426E-5	0.38309494690463913	2.1386135252104955E-5	7.915634399433232E-11	0.4090897713565974	-1601.563687155956	21925.51475312233	25001.18001416762	10015.265105442828	20.424567743818177	49.9093593594979	2	68	66	31	4	0.19211758974085477	0.3068001131654639	0.3044245522224733	0.1966577448712064	
8380000	-31804.499360830618	-30196.873254619088	-1607.6261062115288	-30196.873254619088	557.7551733209378	3.796477587925861	3.0069927277892257E-5	0.42597894091864763	2.9512837341063353E-5	1.6479789246326502E-10	0.42996683218736736	-1562.9719580937283	28240.913286459432	16231.406161314513	8653.212754967817	27.20991777724398	53.56607064576543	17	57	60	19	18	0.2066451223684245	0.2933101884865077	0.30338694427385976	0.1966577448712064	
8390000	-31747.869425417695	-30179.644865840837	-1568.224559576857	-30179.644865840837	405.74026579403744	4.197293898703386	3.6656900697548144E-5	0.3855827449265045	3.5779025440450396E-5	2.1007452653947783E-10	0.39363212526595837	-1525.6867316443997	7583.444412374208	20549.773996722382	4837.826108003854	35.56005105343668	26.4868949895686	1	72	61	8	29	0.19677611866927558	0.2933101884865077	0.3132559479730087	0.1966577448712064	
8400000	-31718.594464275306	-30203.649014658593	-1514.9454496167125	-30203.649014658593	310.26033812761074	4.335430718248153	5.534889698314597E-5	0.40633500539895606	5.3723392192767554E-5	4.891942333103615E-10	0.3992192813007311	-1473.55486581705	14254.416762490438	10982.977371487465	4241.697336485768	21.484649303314402	27.240923889353788	3	69	61	15	23	0.19368225927719607	0.29711979035319347	0.30419420633815963	0.2050037440314492	
8410000	-31631.76158890781	-30182.939990921237	-1448.821597986575	-30182.939990921237	220.5786616031429	4.313880773004889	6.9963589700556E-5	0.41426729535389256	6.997130182266525E-5	8.126128584497106E-10	0.40683190741772535	-1408.5862418457966	15224.990790996262	7733.960427656306	3351.023063515688	8.577610485490275	14.412931846661682	19	51	64	23	14	0.19368225927719607	0.30430590120223394	0.30419420633815963	0.19781763318240872	
8420000	-31698.136680115833	-30188.82078672245	-1509.3158933933848	-30188.82078672245	291.87985530709847	4.303913070870493	5.406271061717698E-5	0.42243473954383387	5.411062890918921E-5	5.581115926798888E-10	0.4353824945178433	-1466.3996596095656	13761.21279620934	11064.652648468948	4230.626218629081	19.464835088059374	56.02198513276545	27	47	59	36	2	0.20104528318385473	0.29948792601044283	0.3019785314887114	0.19748825931698943	
8430000	-31784.77025423268	-30187.953070587184	-1596.8171836454972	-30187.953070587184	441.23810138165237	4.3021739670824095	3.465800927851881E-5	0.41418033075484983	3.422150565657377E-5	2.5278697308051496E-10	0.44520584849729455	-1552.5815485297423	24384.150297191594	18583.671903783164	7653.308809749787	44.823948885313634	51.562036572642434	33	34	67	12	25	0.20052165419475937	0.2997583806559898	0.30609530117605394	0.19362466397319528	
8440000	-31822.369985183752	-30202.435235360153	-1619.934749823598	-30202.435235360153	489.27334505818004	4.3021739670824095	3.2113752169998875E-5	0.47323006365527776	3.188951108262337E-5	2.607977067172873E-10	0.49618572924390936	-1574.1566681021775	24042.329845486536	17205.191530222797	5392.584004663103	792.7773591467862	50.066799320122904	42	19	75	3	32	0.19496747088368588	0.3016588328078471	0.3097490323352702	0.19362466397319528	
8450000	-31928.50727049545	-30216.721085739082	-1711.7861847563704	-30216.721085739082	823.5203954461338	4.3021739670824095	1.9948452141423215E-5	0.4623299646998692	1.941096464708165E-5	9.385028822731366E-11	0.5014726185778263	-1661.2585004913262	40201.97473734651	44255.33937902627	11129.539033274272	3925.554796931678	101.2767733241598	56	5	69	8	33	0.19496747088368588	0.2971012502431327	0.31430661489998457	0.19362466397319528	
8460000	-31919.33755898613	-30207.639746995825	-1711.6978119903076	-30207.639746995825	850.906390918111	4.063679198315442	2.1249379775303456E-5	0.47212199142759664	2.067053894718966E-5	1.0130100395812801E-10	0.4908391259776387	-1660.5878376532874	30278.093178953106	31771.766638254063	7043.870675493535	10284.411189471652	125.39609790930211	17	44	66	9	35	0.1917292944561739	0.2971012502431327	0.3095913576448944	0.20157809765579737	
8470000	-31870.050004689663	-30203.639392422607	-1666.410612267056	-30203.639392422607	599.6512188586481	4.21182971594042	2.6267705118247934E-5	0.4512581197165669	2.6181868751770875E-5	1.365355414550497E-10	0.44260966142842956	-1617.1322379631854	45354.35594877315	43736.95330881827	8823.08307764804	1678.8937191489056	75.27099688104353	14	27	92	3	35	0.19962763184882867	0.28920291285047794	0.3095913576448944	0.20157809765579737	
8480000	-31957.02942335972	-30209.333354064616	-1747.696069295102	-30209.333354064616	1059.8637709783923	4.411438768102939	1.495073751702027E-5	0.5664590738824157	1.5203398360964583E-5	6.633572260245417E-11	0.5504624211057321	-1692.8865714553906	63917.01764490721	103362.60316933882	12348.366555118097	11392.106888330529	110.52979799586575	20	17	89	11	34	0.20067153270543758	0.3025622701111863	0.29568145420561415	0.20108474297776038	
8490000	-31848.58930966239	-30202.934462889993	-1645.6548467723976	-30202.934462889993	597.218984550191	3.6583326236844687	2.6711047908289046E-5	0.43510752651833984	2.7330989014662445E-5	1.419758727664407E-10	0.43799751034343953	-1597.1988878519942	26300.974880604732	32122.494438919755	6951.450160515324	2956.558600145769	58.45010414739913	24	16	92	5	34	0.20547993771736797	0.3025622701111863	0.29568145420561415	0.19627633796583	
8500000	-31847.99321048838	-30175.34319188388	-1672.6500186044998	-30175.34319188388	577.8960634767633	3.911874050908935	2.4040553088890703E-5	0.4497909640255462	2.4164396040101295E-5	1.1416343586053057E-10	0.4414125600998862	-1624.3993437224053	46136.414528226356	55432.527760589204	9082.830881895195	431.8248413285596	50.29431623149961	33	11	91	6	30	0.19576616438273683	0.30002798209766834	0.30441599806892594	0.1997898554506673	
8510000	-31909.060095505873	-30215.24114802926	-1693.818947476613	-30215.24114802926	729.0739567797837	4.287976419869528	2.027354237225599E-5	0.3925835369169406	2.075956722537245E-5	6.547658936220592E-11	0.4020870620402391	-1644.3457629176644	54936.396917844795	84644.40449453067	10029.693989048088	481.6155716363942	77.2516705546837	29	14	91	8	29	0.20323407662517848	0.3065694549623899	0.29960585609226514	0.19059061232016491	
8520000	-31832.466294853508	-30191.404931541416	-1641.061363312092	-30191.404931541416	490.4596494833189	4.147299684843171	2.8446511849465493E-5	0.4343138390755115	2.8380531766710082E-5	1.4459618610928323E-10	0.4264915202666696	-1594.2451067370762	29167.964443846162	40969.452364352706	8753.288815685206	247.7807255481362	60.38619283247178	13	29	93	3	33	0.20323407662517848	0.3065694549623899	0.30238581776440987	0.18781065064802016	
8530000	-31725.432834108342	-30189.280649298427	-1536.1521848099137	-30189.280649298427	335.63691416224486	4.147299684843171	4.683931893433935E-5	0.44394636620524225	4.409239741752819E-5	4.0224810146929186E-10	0.4335812105357489	-1493.9624523690325	9393.320001054977	14204.47560415348	5637.973420390323	72.75380058928405	21.622492082182795	7	41	85	12	26	0.20323407662517848	0.3065694549623899	0.2945562290625294	0.19564023934990069	
8540000	-31690.469047960396	-30190.80113482957	-1499.6679131308272	-30190.80113482957	264.0883179867105	4.094920292917208	6.160916967240766E-5	0.48340058797968943	5.765976619797949E-5	7.222011738058317E-10	0.4445682148174489	-1457.6910946584999	11302.97065111396	14590.080519818473	3378.9863470325845	90.29999320613535	20.74354278316227	5	40	88	1	37	0.20323407662517848	0.29554671092641505	0.30557897309850424	0.19564023934990069	
8550000	-31751.288280906625	-30192.0750683706	-1559.2132125360274	-30192.0750683706	389.908282977844	3.9758949830707553	4.3295688693777115E-5	0.43204249934978756	4.196817263767584E-5	3.257232316177203E-10	0.424916251890595	-1513.7633636004841	10372.182437894191	26877.342947738605	4297.915019330587	582.8198560114364	25.567106347143042	5	54	75	1	36	0.1964816147483199	0.2941212254052408	0.30557897309850424	0.2038181867479335	
8560000	-31683.933204195604	-30197.888625704145	-1486.044578491459	-30197.888625704145	261.3232635256319	4.089510311142274	6.201548283042731E-5	0.4575395831141199	5.912873482544198E-5	8.003815237769256E-10	0.4705371434794055	-1443.7824765758292	12328.797194051956	11816.2115199098	5385.485031887979	99.03513232576631	20.29324398872732	19	42	72	2	36	0.20312734471662675	0.2941212254052408	0.30557897309850424	0.19717245677962666	
8570000	-31692.83584960087	-30203.32527125811	-1489.5105783427607	-30203.32527125811	278.7897509237052	4.089510311142274	5.7033070451799126E-5	0.44250127540063117	5.520976284301511E-5	6.883712259331561E-10	0.46012527806642545	-1448.7042711451008	11525.67758612036	10928.475592505476	3928.487464885764	39.249761572972616	14.625156092815825	15	47	71	5	33	0.20312734471662675	0.2973954741260924	0.30230472437765266	0.19717245677962666	
8580000	-31685.470554623458	-30179.078587979806	-1506.3919666436539	-30179.078587979806	289.1977831184541	4.089510311142274	5.518551994213686E-5	0.49124892537728415	5.340005125217641E-5	6.980265534742665E-10	0.4831876911476287	-1460.8970146893666	14272.470582068056	10339.523300258912	4695.711293836262	2156.7386397013993	18.001884439461154	9	42	80	3	37	0.19684005820483594	0.29539816362957155	0.3034758896585593	0.20428588850703167	
8590000	-31721.333139119182	-30184.892202542793	-1536.440936576391	-30184.892202542793	366.959377257203	4.013574880289844	4.420392461244749E-5	0.4433444395147169	4.1870580480921655E-5	4.0033468988597094E-10	0.4534764858460436	-1492.335516348502	23594.98612028735	13653.499438884477	3423.4837388550586	472.02878323278094	17.70453820538251	1	68	64	1	37	0.20271380588344134	0.2905873921340206	0.31231959231776746	0.19437920966476907	
8600000	-31717.967696675572	-30168.62753911064	-1549.3401575649314	-30168.62753911064	324.10851564134106	4.124054787343374	4.908440809460803E-5	0.4857348080626605	4.685051634958669E-5	5.808312308074153E-10	0.4855090976617458	-1501.2292440260817	15955.71483590229	10745.382928076506	4774.366127334051	7656.067654579455	37.28602347948756	14	51	54	15	37	0.2008819215096373	0.2898802802945301	0.31231959231776746	0.19691820587806358	
8610000	-31679.48269628439	-30163.926740778068	-1515.5559555063217	-30163.926740778068	291.89658265647967	4.13242202880947	5.422606284593409E-5	0.4764326904066551	5.416841082431614E-5	7.381765626581561E-10	0.4866628707773265	-1472.5010944858461	10959.818592815967	7080.312200235076	3726.456092994109	766.8448846322028	30.5415216594401	26	49	58	1	37	0.19771401738279729	0.3016795843049742	0.3079106374110218	0.1926957609012051	
8620000	-31820.683252966934	-30176.857585473546	-1643.8256674933882	-30176.857585473546	623.9029328167786	4.24741185357123	2.6687153023437567E-5	0.4935078871531877	2.7007945384345732E-5	2.0413403668277597E-10	0.5136463763513549	-1598.4038144860774	23261.1849420519	19897.643103124392	6666.447918575812	328.09492347608455	58.49498851032486	33	42	59	4	33	0.19771401738279729	0.3016795843049742	0.3079106374110218	0.1926957609012051	
8630000	-31843.980732133	-30192.567768151628	-1651.4129639813714	-30192.567768151628	599.8903203393536	4.257200551352395	2.538860602463575E-5	0.4571039860064716	2.6076332760832827E-5	1.399966774461047E-10	0.45847203760540356	-1602.4432490175702	31485.42687472716	24224.131781107946	7249.907802014214	4178.988172504649	74.03354349893137	22	48	63	3	35	0.18918296605685972	0.304982472126036	0.30908187565001927	0.19675268616708344	
8640000	-31908.53209709302	-30194.094068407	-1714.4380286860162	-30194.094068407	784.8592006393053	4.257200551352395	1.8208115786790284E-5	0.5016889911112581	1.899861573623921E-5	9.52188809216526E-11	0.5118600230671304	-1660.5018397650967	54114.77807348453	20867.514604018575	8903.093419024786	24457.032513628306	100.6775841261678	41	35	50	9	36	0.1893352933928822	0.304982472126036	0.30892954831399677	0.19675268616708344	
8650000	-31862.026740249075	-30225.733271401	-1636.293468848073	-30225.733271401	496.2560441425852	4.0665292534048865	2.8463903151059312E-5	0.44733511267981496	2.9577338307313927E-5	1.8454372492715053E-10	0.46764809609671965	-1587.1844485599913	28627.065014394775	13339.980363886583	3708.7431032051168	7482.8212214771875	67.27279874232238	45	28	40	23	35	0.19508440954450193	0.29923335597441625	0.30892954831399677	0.19675268616708344	
8660000	-31836.552880903426	-30208.63351086733	-1627.9193700360972	-30208.63351086733	589.4793547371638	4.128167576492545	2.7689361671093433E-5	0.46023736246749336	2.8045639869385735E-5	1.9093397628374712E-10	0.4909355451198038	-1583.387399724415	36979.91690589984	10355.818375929219	6835.708973846416	121.01020179612883	51.31630795972866	37	48	47	8	31	0.2041827592699219	0.29923335597441625	0.29983119858857676	0.19675268616708344	
8670000	-31909.827356608705	-30202.386259943778	-1707.441096664926	-30202.386259943778	764.9431033633341	4.335287859995519	1.9937695124472817E-5	0.5389306227610632	1.9448112953315992E-5	1.1865057146062653E-10	0.5296744607033051	-1658.7375456543573	45779.14021082417	38711.583894357165	12657.913789023241	503.813217092624	106.5977674194623	27	37	68	8	31	0.19391932047635932	0.29923335597441625	0.30693174887876046	0.19991557467046234	
8680000	-31992.79963040464	-30180.947506144443	-1811.8521242601946	-30180.947506144443	1378.4109161199542	4.18026708400405	1.0582824688358611E-5	0.4820491071427433	1.0393187056614385E-5	2.815575548075808E-11	0.4931775500113937	-1757.9708605099145	81423.38740551396	66181.87284695468	18140.80034283226	11081.348605680136	138.04995666811263	25	37	71	3	35	0.19550132474686588	0.29923335597441625	0.30534974460825387	0.19991557467046234	
8690000	-32097.248468833764	-30220.72602874809	-1876.5224400856753	-30220.72602874809	1921.642511849802	4.007996113470198	7.762153140063532E-6	0.50362084029321	7.566156993601953E-6	1.4594839978804648E-11	0.4901306699154073	-1822.1303535806137	218172.88693167007	126283.43069227898	24001.22291606073	2114.7609169321267	210.49004550515866	1	58	75	8	29	0.19795487029028935	0.28855287051500417	0.3048986338875781	0.20859362530712672	
8700000	-32182.054463638484	-30176.75921646445	-2005.295247174036	-30176.75921646445	4073.1308220083065	4.007996113470198	3.7571160393218613E-6	0.514931641094589	3.608725872289716E-6	3.783620501830487E-12	0.5171223132477155	-1949.5699458238983	207914.4216701133	182889.92864599306	44072.22073992453	2078.903320582887	452.0638247074206	31	33	69	16	22	0.1950385951685072	0.2978691788548189	0.3048986338875781	0.20219359208909413	
8710000	-32039.92552063135	-30197.640512235448	-1842.2850083959017	-30197.640512235448	1597.3650641441468	4.007996113470198	9.09279949513544E-6	0.39446659076630664	8.988266785543446E-6	1.3663511388675677E-11	0.4131975586560806	-1791.4941584255128	112869.63561480537	64697.69249938271	20179.813001025075	629.6574431583091	131.67065717521325	29	37	67	20	18	0.19656952790365806	0.296338246119668	0.30670478561833164	0.20038744035834055	
8720000	-32140.010294796248	-30228.283371540772	-1911.7269232554747	-30228.283371540772	2452.09550485865	3.9842286176695705	5.854220955550668E-6	0.3892219250860935	5.777904753037548E-6	5.409917250212877E-12	0.39845416621960605	-1860.103551025133	138089.9835989626	94340.12223977163	29530.117460551824	250.0162639034687	185.76207528857	51	14	70	23	13	0.2016983098061314	0.29293803029355225	0.30551918732259903	0.19984447257771565	
8730000	-32120.00174987082	-30195.03213250876	-1924.969617362058	-30195.03213250876	2671.9776409514293	4.106129260045683	5.557405655845091E-6	0.4363114506224274	5.494964528069316E-6	6.462330244791125E-12	0.4599064098430587	-1872.5304460155583	147319.44337228258	92378.79026022986	33160.689320385565	473.53422135866623	230.34012711691383	34	35	66	18	18	0.2024341218811072	0.29627566346336637	0.29975686120357786	0.20153335345194695	
8740000	-32013.749576098682	-30186.22385963759	-1827.5257164610919	-30186.22385963759	1570.6291004640534	4.256623490127491	9.745885786399888E-6	0.441516058384375	9.430015454340813E-6	1.7864625786194076E-11	0.4370050676989047	-1778.0357611663248	83131.10021193873	49712.656827599	16626.934235866935	227.95764656925226	162.2507904722047	32	40	64	11	24	0.19698899615309612	0.2991339932164458	0.3112771001907647	0.19259991043969174	
8750000	-31908.65604813306	-30188.85393699522	-1719.8021111378412	-30188.85393699522	930.8045038272663	4.256623490127491	1.7095821322246306E-5	0.4877828372847037	1.665300624333915E-5	7.805325645013167E-11	0.5182949009838134	-1672.648289975472	36340.184930255935	34752.53035766824	13550.692464466134	109.7927713649702	82.18896569773378	31	50	53	18	19	0.19560997295805332	0.2991339932164458	0.3126561233858075	0.19259991043969174	
8760000	-31923.776313333114	-30181.591527664328	-1742.1847856687841	-30181.591527664328	1029.8907703969635	4.081611072808278	1.483149400154873E-5	0.5090929528746068	1.407210428794014E-5	6.58203135347235E-11	0.5427805186850424	-1695.6663603971788	46112.78391039743	28476.722257811634	9759.026301280654	112.61076327332522	56.24384242249847	36	39	58	25	13	0.19560997295805332	0.2991339932164458	0.3126561233858075	0.19259991043969174	
8770000	-31880.416242667576	-30202.072350523216	-1678.3438921443606	-30202.072350523216	714.4682659556522	4.086909718465643	1.934977741804752E-5	0.4749911393477222	1.914061970247414E-5	9.080858559985173E-11	0.4905558809088378	-1633.1218266630447	41831.68076615154	15352.956116617983	8954.234409194278	93.29434674315182	39.24843063392507	37	45	51	26	12	0.19560997295805332	0.2991339932164458	0.3019787029472895	0.20327733087820968	
8780000	-31872.07931138223	-30189.025973617743	-1683.0533377644858	-30189.025973617743	758.2115385157208	4.086909718465643	2.0542959385268898E-5	0.49641805730664	2.0321882666004558E-5	1.0804887018390034E-10	0.5159844596920089	-1636.799913695317	47059.16814799622	19727.40580433408	9725.689594862894	146.92403702467257	56.70905044280204	29	64	40	10	28	0.19981372607341702	0.30625690796739	0.3019787029472895	0.19195066301190172	
8790000	-31850.563309394925	-30200.270826356365	-1650.2924830385612	-30200.270826356365	690.9981405616985	4.086909718465643	2.5039556284975087E-5	0.4147624395099661	2.584352975078164E-5	1.2218825685915533E-10	0.4361130024733164	-1602.028148669323	32668.333686902166	23009.67781314656	9311.77675325432	2522.5152136087854	43.67855344187827	25	44	63	3	36	0.2030632688902531	0.29921150377852573	0.3057745643193177	0.19195066301190172	
8800000	-31869.373602124415	-30182.62026654425	-1686.7533355801627	-30182.62026654425	708.4179933535306	4.086909718465643	2.1444402495401754E-5	0.408345181680872	2.1276212350724723E-5	8.619165795011384E-11	0.4288554446890227	-1636.2573630062536	31220.844632402634	21993.414426468997	9311.454574619464	11006.946841218742	60.88898591246324	45	29	51	9	37	0.2030632688902531	0.2933846033630107	0.31160146473483274	0.19195066301190172	
8810000	-31885.0766663097	-30227.799949530196	-1657.2767167795032	-30227.799949530196	592.4670322508994	4.086909718465643	2.283038083644669E-5	0.4078136744929693	2.3190002956062444E-5	9.778807817369337E-11	0.4274532893498544	-1606.7571011131008	59570.492418703514	17664.145080840914	7085.614612371321	8111.947307824093	32.42151943085632	22	46	24	41	38	0.19507601131278923	0.2933846033630107	0.31160146473483274	0.1999379205893656	
8820000	-31821.16660395602	-30236.628941492185	-1584.5376624638322	-30236.628941492185	432.6164613740484	3.961547292281979	3.153189823806602E-5	0.38577463025077974	3.2566621072907485E-5	1.6886696061422892E-10	0.39953966928167456	-1535.5690763688317	23910.110080951774	19218.11014947326	10145.514880291468	6684.034313569364	21.979781882619637	9	48	2	74	38	0.19507601131278923	0.2933846033630107	0.31160146473483274	0.1999379205893656	
8830000	-31813.259917777472	-30211.84130338783	-1601.4186143896407	-30211.84130338783	480.1640733399845	4.196805309359493	2.8014557782335683E-5	0.4269046202214854	2.9292143476596425E-5	1.8608966706538992E-10	0.4577887086141836	-1551.8142611332794	26631.047638153083	24368.166483292694	14765.087901422718	4989.9100292149915	38.65090535187174	30	39	10	54	38	0.19596418357190815	0.2924964311038918	0.31160146473483274	0.1999379205893656	
8840000	-31872.471224921643	-30193.030718497314	-1679.4405064243279	-30193.030718497314	935.6010778801631	4.196805309359493	1.960532457761873E-5	0.4063403527689785	2.0297641571395378E-5	7.582416052730865E-11	0.44038537239324643	-1627.7438376339142	40741.611509882656	33237.901963950004	22422.373193991985	8791.749045521648	70.93344796911266	23	36	21	53	38	0.19174634032664165	0.29739409428122265	0.30700736435801507	0.20385220103411889	
8850000	-31897.058933671426	-30198.77662719928	-1698.2823064721465	-30198.77662719928	894.2721582401887	4.196805309359493	1.8077040311291783E-5	0.4056783851774568	1.7805940040722296E-5	5.336877644247812E-11	0.4147660914976294	-1646.1694109624464	47041.32822264069	17534.354054353	26723.94259044507	10586.329309633651	74.68864398028649	29	23	25	56	38	0.19174634032664165	0.3036391079311726	0.3007623507080651	0.20385220103411889	
8860000	-31776.784685572442	-30181.247941668702	-1595.5367439037398	-30181.247941668702	448.65597200748954	4.044190701921701	3.317551061940497E-5	0.4651942450412942	3.3666373233043924E-5	2.922738767014724E-10	0.5077503833617648	-1544.494093101125	40294.672620333935	10465.817435951147	25170.549683618643	4299.272499075963	38.33069597811077	27	29	14	64	37	0.19174634032664165	0.3019665184091439	0.303141277724676	0.20314586353953676	
8870000	-31859.91550874416	-30190.277803906487	-1669.6377048376733	-30190.277803906487	677.1247457688087	3.957234560113791	2.2914426281874516E-5	0.46562679263871537	2.3381319341880303E-5	1.4955362585321895E-10	0.5214876792682945	-1619.0980881479636	36331.210816392406	31925.192627807544	13799.02239797468	5879.918626280241	57.09626862283551	33	3	47	52	36	0.19899080237304562	0.29472205636273996	0.303141277724676	0.20314586353953676	
8880000	-31772.09759298209	-30203.37441300323	-1568.7231799788601	-30203.37441300323	376.1416703771234	4.05320795743614	4.02633105532183E-5	0.4104339870386332	4.128594793668865E-5	3.1598443710194275E-10	0.4396202456447813	-1520.675727384383	19087.88728582131	13700.84186076953	11996.426210338865	4475.245281080466	31.549781967842623	36	18	27	54	36	0.19802049316879924	0.2940213763796747	0.3041115869289224	0.20384654352260204	
8890000	-31777.21123947753	-30186.273250612117	-1590.9379888654128	-30186.273250612117	364.49322386955845	4.308049939369787	4.045237243421656E-5	0.4109137802170147	4.054281022724782E-5	3.312402426581415E-10	0.44627148638791475	-1541.4440749620674	45815.061787041326	17071.441898655445	11471.025089586783	4368.639807982073	55.95624295341466	6	57	36	35	37	0.19802049316879924	0.2940213763796747	0.3041115869289224	0.20384654352260204	
8900000	-31712.941865916117	-30172.660083927698	-1540.2817819884174	-30172.660083927698	288.82312578257205	4.027640745775298	4.996483615415731E-5	0.4518624165077744	5.065731181133047E-5	6.592647685508678E-10	0.5057512014814398	-1494.1538224322844	18968.360840930814	10498.985172959648	4412.258498329478	2859.5909756609376	40.46029786874013	17	57	5	57	35	0.19886910038047972	0.2940213763796747	0.30503516992338514	0.2020743533164588	
8910000	-31797.745030755807	-30192.712613334916	-1605.0324174208913	-30192.712613334916	433.7278843059049	4.027640745775298	3.211892347309851E-5	0.4869894848910755	3.2792683068089335E-5	2.807491651854857E-10	0.5114512855838107	-1555.838049060687	30070.331997446523	18522.969246501056	2587.0443537433807	5635.633922361234	45.53149464745883	26	51	23	38	33	0.2025107067916862	0.2907757989784151	0.3082807473246447	0.1984327469052523	
8920000	-31663.29327730213	-30189.457468190627	-1473.8358091115053	-30189.457468190627	230.25138014200084	4.027640745775298	7.164258748681443E-5	0.4469424228308555	7.227710849474002E-5	1.2594380697727572E-9	0.4804963764046528	-1430.0307946512642	12176.760855667313	6623.066071784874	1828.4588299419927	1994.93450378706	16.237852068150016	34	41	10	53	33	0.2032050876076425	0.2900814181624588	0.3082807473246447	0.1984327469052523	
8930000	-31689.68211828498	-30176.438862802675	-1513.243255482307	-30176.438862802675	287.23287368983415	4.027640745775298	5.5579306845382136E-5	0.43720121795711087	5.663401255067221E-5	5.859197075156955E-10	0.43200819876600216	-1463.566385168554	21500.28306227343	7769.599353893813	23137.73552680655	3300.350364977599	21.593541582110387	28	31	11	68	33	0.2032050876076425	0.2910018693160696	0.3121949619995158	0.19359808107677046	
8940000	-31722.696335660068	-30197.1572421284	-1525.5390935316673	-30197.1572421284	278.67239591962095	4.027640745775298	5.264702367736667E-5	0.4450294560426221	5.300436974617776E-5	5.520959609433537E-10	0.44607728744823105	-1479.0808967646196	13759.775493006504	10877.187247906224	7580.299091455399	3263.1483051444234	22.00906174758167	26	48	5	58	34	0.19522650528729835	0.30138968963077845	0.30289505726330807	0.2004887478186135	
8950000	-31754.636148780366	-30184.772470250333	-1569.8636785300325	-30184.772470250333	364.3515809066811	4.027640745775298	4.063124902900922E-5	0.5085916851376675	4.0109354302415096E-5	4.062915808395582E-10	0.49748587039136943	-1521.421258394383	21536.448758289484	10691.25976375148	10961.419839516822	5080.802146858048	27.31654856460126	32	17	22	66	34	0.20546886222387475	0.2896699356939274	0.3146148112001591	0.1902463908820371	
8960000	-31718.51590643351	-30190.83846918423	-1527.6774372492785	-30190.83846918423	297.3910998834892	4.027640745775298	5.211902285825022E-5	0.4694024092599362	5.048369464174083E-5	6.236303376521583E-10	0.4889400943470608	-1480.034893581231	23199.426822785405	9286.563824396588	7816.333480131917	4386.308396523412	19.04981983242161	28	22	22	65	34	0.20844708458210676	0.3070882902341654	0.2942182343016891	0.1902463908820371
[truncated: 9,135,864 more chars]
