# Supplementary material for: Dissemination of Mycobacterium abscessus via global transmission networks
Source: Nat Microbiol. 2021 Sep 20;6(10):1279–88. doi: 10.1038/s41564-021-00963-3 (PMC8478660; doi:10.1038/s41564-021-00963-3)
Supplement: Source Data Extended Data Fig. 8 — Ancestor data and substitution rate distributions for Extended Data Fig. 8. [file 41564_2021_963_MOESM14_ESM.zip › figureS8/DCC4_date_randomisation6.log]

#
#model:
#
#<?xml version="1.0" encoding="UTF-8" standalone="no"?><input id="posterior" spec="beast.core.util.CompoundDistribution">
#    <distribution id="prior" spec="beast.core.util.CompoundDistribution">
#        <distribution id="BayesianSkyline.t:cluster11" spec="beast.evolution.tree.coalescent.BayesianSkyline">
#            <parameter dimension="5" id="bPopSizes.t:cluster11" lower="0.0" name="popSizes" upper="380000.0">380.0</parameter>
#            <groupSizes dimension="5" id="bGroupSizes.t:cluster11" spec="beast.core.parameter.IntegerParameter">1</groupSizes>
#            <treeIntervals id="BSPTreeIntervals.t:cluster11" spec="beast.evolution.tree.coalescent.TreeIntervals">
#                <tree id="Tree.t:cluster11">
#                    <trait id="dateTrait.t:cluster11" spec="beast.evolution.tree.TraitSet" traitname="date">
#                ERR3198398_Europe_UK_2012.33606557377=2015.25205479452,
#NQSH01_Asia_China_2015.38904109589=2012.92349726776,
#NQSG01_Asia_China_2015.25205479452=2015.24931506849,
#NQSD01_Asia_China_2013.57260273973=2016.79781420765,
#12078_1#62_Europe_UK_2012.94808743169=2015.38904109589,
#SRR7800410_NorthAmerica_USA_2016.79781420765=2011.83561643836,
#12163_2#87_Europe_UK_2012.92349726776=2010.87671232877,
#NQSF01_Asia_China_2015.24931506849=2012.75956284153,
#10665_4#49_Europe_UK_2006.50136986301=2012.49726775956,
#NQSU01_Asia_China_2012.43715846995=2013.57260273973,
#10625_4#79_Europe_UK_2010.87671232877=2006.50136986301,
#12163_2#84_Europe_UK_2011.64657534247=2012.33606557377,
#12163_1#82_Europe_UK_2011.83561643836=2015.80273972603,
#SRR7800482_NorthAmerica_USA_2015.80273972603=2012.43715846995,
#NQSE01_Asia_China_2012.49726775956=2012.94808743169,
#12082_5#69_Europe_UK_2012.75956284153=2011.64657534247                
#                                    <taxa id="TaxonSet.cluster11" spec="beast.evolution.alignment.TaxonSet">
#                        </taxa>
#                    </trait>
#                    <taxonset idref="TaxonSet.cluster11"/>
#                </tree>
#            </treeIntervals>
#        </distribution>
#        <distribution id="MarkovChainedPopSizes.t:cluster11" jeffreys="true" parameter="@bPopSizes.t:cluster11" spec="beast.math.distributions.MarkovChainDistribution"/>
#        <prior id="KappaPrior.s:cluster11" name="distribution">
#            <parameter id="kappa.s:cluster11" lower="0.0" name="x">2.0</parameter>
#            <LogNormal id="LogNormalDistributionModel.0" name="distr">
#                <parameter estimate="false" id="RealParameter.1" name="M">1.0</parameter>
#                <parameter estimate="false" id="RealParameter.2" name="S">1.25</parameter>
#            </LogNormal>
#        </prior>
#        <prior id="MeanRatePrior.c:cluster11" name="distribution">
#            <parameter id="ucldMean.c:cluster11" name="x">0.0029</parameter>
#            <Uniform id="Uniform.3" lower="2.9E-5" name="distr" upper="0.29"/>
#        </prior>
#        <prior id="ucldStdevPrior.c:cluster11" name="distribution">
#            <parameter id="ucldStdev.c:cluster11" lower="0.0" name="x">0.1</parameter>
#            <Gamma id="Gamma.0" name="distr">
#                <parameter estimate="false" id="RealParameter.4" name="alpha">0.5396</parameter>
#                <parameter estimate="false" id="RealParameter.5" name="beta">0.3819</parameter>
#            </Gamma>
#        </prior>
#    </distribution>
#    <distribution id="likelihood" spec="beast.core.util.CompoundDistribution" useThreads="true">
#        <distribution data="@cluster11" id="treeLikelihood.cluster11" spec="beast.evolution.likelihood.ThreadedTreeLikelihood" tree="@Tree.t:cluster11">
#            <siteModel id="SiteModel.s:cluster11" spec="beast.evolution.sitemodel.SiteModel">
#                <parameter estimate="false" id="mutationRate.s:cluster11" name="mutationRate">1.0</parameter>
#                <parameter estimate="false" id="gammaShape.s:cluster11" name="shape">1.0</parameter>
#                <parameter estimate="false" id="proportionInvariant.s:cluster11" lower="0.0" name="proportionInvariant" upper="1.0">0.0</parameter>
#                <substModel id="hky.s:cluster11" kappa="@kappa.s:cluster11" spec="beast.evolution.substitutionmodel.HKY">
#                    <frequencies id="estimatedFreqs.s:cluster11" spec="beast.evolution.substitutionmodel.Frequencies">
#                        <parameter dimension="4" id="freqParameter.s:cluster11" lower="0.0" name="frequencies" upper="1.0">0.25</parameter>
#                    </frequencies>
#                </substModel>
#            </siteModel>
#            <branchRateModel clock.rate="@ucldMean.c:cluster11" id="RelaxedClock.c:cluster11" spec="beast.evolution.branchratemodel.UCRelaxedClockModel" tree="@Tree.t:cluster11">
#                <LogNormal S="@ucldStdev.c:cluster11" id="LogNormalDistributionModel.c:cluster11" meanInRealSpace="true" name="distr">
#                    <parameter estimate="false" id="RealParameter.3" lower="0.0" name="M" upper="1.0">1.0</parameter>
#                </LogNormal>
#                <rateCategories dimension="30" id="rateCategories.c:cluster11" spec="beast.core.parameter.IntegerParameter">1</rateCategories>
#            </branchRateModel>
#        </distribution>
#    </distribution>
#</input>
#
Sample	posterior	likelihood	prior	treeLikelihood	TreeHeight	kappa	ucldMean	ucldStdev	rate.mean	rate.variance	rate.coefficientOfVariation	BayesianSkyline	bPopSizes.1	bPopSizes.2	bPopSizes.3	bPopSizes.4	bPopSizes.5	bGroupSizes.1	bGroupSizes.2	bGroupSizes.3	bGroupSizes.4	bGroupSizes.5	freqParameter.1	freqParameter.2	freqParameter.3	freqParameter.4	
0	-1156.8040929264237	-1081.911078570163	-74.89301435626061	-1081.911078570163	19.27837601705934	5.308418649662744	0.012233143715294105	0.5672744399650461	0.009792898412088663	5.6965219705851013E-5	0.6638854543332935	-50.798402141172645	176.59934497381045	135.33328535103826	9.35226509082607	5.986937998226798	2.5041754298929955	1	2	3	7	2	0.1832700457912065	0.32523310184146975	0.29963974193012327	0.19185711043720005	
10000	-1170.9398608559927	-1085.8777336593982	-85.06212719659457	-1085.8777336593982	22.091400031755356	3.3793965408829107	0.0067461904268469345	0.6103090985663013	0.00598404000363104	1.6524779954899463E-5	0.6579870952810197	-60.500085417100024	213.01306329171055	54.25303559550114	9.451974464998022	16.12132072718741	3.194911942335243	3	1	3	6	2	0.17374207374041034	0.325224938293682	0.3100818762326643	0.19095111173324295	
20000	-1175.9497158841823	-1079.7013649996552	-96.24835088452701	-1079.7013649996552	33.44508288451891	3.6205958411337997	0.0047491320498927415	0.4180351874799503	0.00534974038070113	4.821392602579375E-6	0.449654039243537	-68.897008827943	292.0436042693117	58.19491717132772	81.06748800790118	17.422540196320035	17.152080292824195	3	2	2	6	2	0.14639514697061673	0.32555255870011685	0.3374288030024579	0.1906234913268081	
30000	-1222.609620392099	-1094.5560926607327	-128.0535277313663	-1094.5560926607327	95.40863635429231	3.292225371288487	0.0017278558701268936	0.34558466455603226	0.0018227982151278889	4.134713565272221E-7	0.34877341809027823	-91.53761173257223	842.731977190261	461.8722718318593	541.9916987562297	507.28571679979365	113.36275310957527	1	2	1	4	7	0.1328848507487299	0.3097266151778483	0.3044852589027242	0.2529032751706971	
40000	-1185.182454907982	-1088.397616910479	-96.78483799750306	-1088.397616910479	35.661095438267836	3.292225371288487	0.0037992165942290954	0.40943061109213774	0.0038374693016917354	2.5209908082290964E-6	0.4216572694023651	-73.84277455808693	308.7328302859757	78.22444320622455	25.229916150803383	3.8256764886615646	0.27910877255416433	3	7	3	1	1	0.1741659547590492	0.3539025965575373	0.2632041548924049	0.20872729379100807	
50000	-1189.3865782445089	-1085.1356887747793	-104.2508894697295	-1085.1356887747793	36.49593106354938	3.3459218531502084	0.0038260794340627333	0.314172209030756	0.004307782001118994	1.439594408861209E-6	0.2750723163716831	-69.5861972539183	140.54135253168386	290.64823885408236	778.2642249715379	345.48783722457756	5.433967827207025	1	5	1	1	7	0.19378111734311484	0.3616068249514042	0.22069757040429838	0.22391448730118196	
60000	-1192.0620160164967	-1084.2940970778773	-107.76791893861935	-1084.2940970778773	46.843002216224015	3.716953967427783	0.004127454713768108	0.16709292084644836	0.004239755744205236	3.582403872057308E-7	0.14324274714038202	-74.80260606989758	922.1029169772775	240.04651242079112	135.44808005972058	225.11684429960187	40.147107988092145	1	1	3	2	8	0.17876108748704275	0.3616068249514042	0.26900203492304886	0.19063005263850358	
70000	-1184.139772954605	-1091.9840887406392	-92.15568421396574	-1091.9840887406392	32.24013106222423	3.5264964273904518	0.004512425848115825	0.0241848490946855	0.00456391034181963	1.1923483843816694E-8	0.02407189984819482	-71.41244543598086	82.39089186176555	84.41390590752555	23.103097530340396	15.190033440065669	2.3319908753804794	2	6	4	1	2	0.1752723828668607	0.32918710754744146	0.3049104569471937	0.19063005263850358	
80000	-1190.2391663813232	-1096.5336680732455	-93.70549830807765	-1096.5336680732455	30.85750793447094	4.12029864664713	0.005515267648750932	0.15960526200309486	0.00531982930739255	3.2396303628082086E-7	0.10719460532573936	-69.28202337104224	308.4460607080596	77.49838639828332	48.78280597017911	7.973003691798858	5.383113542167713	3	4	2	2	4	0.1752723828668607	0.36108902427179457	0.2730085402228406	0.19063005263850358	
90000	-1189.3169012738404	-1080.5342185131256	-108.7826827607148	-1080.5342185131256	61.263210900607625	3.8836361296698336	0.0024681544303186468	0.31788642888292673	0.0027093695601029043	7.440329105162847E-7	0.3371596677171157	-81.39166133651186	381.5626130389972	170.4119025144744	31.054619159549937	7.984120623449959	19.001086819618706	3	5	5	1	1	0.17821635846712025	0.358145048671535	0.2730085402228406	0.19063005263850358	
100000	-1178.5062795240792	-1087.5892456647607	-90.91703385931842	-1087.5892456647607	52.46682257879126	4.094749530071092	0.003282543348454786	0.4019718276653151	0.0031585794877969165	1.1091618689926236E-6	0.34078321867118516	-68.40424493028316	256.817292017311	2.2136137650544168	4.2219884428627905	9.177216177554536	8.217659713869148	6	2	1	4	2	0.17821635846712025	0.3060510063033923	0.3251025825909833	0.19063005263850358	
110000	-1156.3666627467762	-1081.8682953880568	-74.49836735871945	-1081.8682953880568	22.253846992392138	3.4242492553383417	0.008976159789905474	0.43624755426035344	0.00936325051765117	1.675730582801125E-5	0.4644354516654414	-52.59456852963139	153.862831050885	7.431432096508262	9.06912922381241	11.020561347089634	9.324945167676717	3	7	2	2	1	0.1991924449293292	0.30793633730024994	0.30224116513191673	0.19063005263850358	
120000	-1165.8793261759563	-1081.5882863958263	-84.29103978012999	-1081.5882863958263	21.33906866157041	4.126349831247543	0.0072608986183064946	0.4289956582929277	0.007774715597359693	5.746920292740725E-6	0.3287533546540185	-62.877804299754466	169.53548204042838	34.302070878826235	6.543422205092884	5.013790783897149	4.372545644810803	5	5	1	1	3	0.19712776603737675	0.32178925685706844	0.2904529244670507	0.19063005263850358	
130000	-1156.133972342582	-1079.1074705398535	-77.02650180272849	-1079.1074705398535	15.667771439411485	4.068545112204026	0.012580348563702862	0.4841851694347877	0.01128882806815558	3.258299264224251E-5	0.4968097160115732	-53.10766768879999	86.01244305228083	165.88574897036165	11.792879890778869	7.648827450468162	3.6404226276075606	4	1	5	1	4	0.19712776603737675	0.31894143867265307	0.2969192284204707	0.18701156686949894	
140000	-1166.9248407840369	-1084.8970326682063	-82.02780811583062	-1084.8970326682063	19.551366336944717	3.730839818459285	0.011607544803184044	0.551075909832346	0.009816769842221079	5.754842076263328E-5	0.6829277229211302	-60.68769601139852	155.9017530321024	19.279481983650392	6.380442213916057	5.508581971940568	5.534746090092145	4	2	1	7	1	0.20126449062823293	0.3151913996935135	0.2965325428087541	0.18701156686949894	
150000	-1161.145992023067	-1081.321899558011	-79.82409246505611	-1081.321899558011	17.56327843971831	3.8545396845276687	0.007226574901375958	0.9190731636139934	0.008119738474830227	5.3685615351053104E-5	0.8676322471639724	-54.984962791695786	147.96448895900951	5.5139282891562695	13.825956228284936	17.828579356085466	2.8046883789975765	4	2	2	4	3	0.20126449062823293	0.3151913996935135	0.2691565985776851	0.21438751110056795	
160000	-1169.3805237356419	-1088.008012909871	-81.37251082577077	-1088.008012909871	19.6575607628449	4.321300505602591	0.008166287251058077	0.37118972911288145	0.008813419139321427	1.056081238886842E-5	0.38257092106157276	-59.72205071428708	109.87303983967996	17.792710218608324	9.285958416067698	14.829265935580882	3.5014645898272856	4	1	1	2	7	0.21068136120330258	0.3147669288815715	0.2691565985776851	0.20539511133744026	
170000	-1175.125798350193	-1082.039655976778	-93.08614237341496	-1082.039655976778	35.69179851937964	3.8003176445238718	0.003971432426733674	0.6758690352571384	0.004397152004158799	8.006684081612636E-6	0.6543760396097741	-64.1035035720305	366.44279203157953	223.4270485670239	23.631714410047675	10.74533058598208	23.803174950252654	2	1	1	9	2	0.21068136120330258	0.3086885237475832	0.2691565985776851	0.2114735164714285	
180000	-1160.370180966542	-1076.165307551044	-84.20487341549801	-1076.165307551044	25.95375745967514	4.254788503543339	0.009104981039617582	0.695794465066317	0.0081572091742561	2.3903826864132893E-5	0.5978264695389992	-59.718835380280126	150.15468097443465	11.792979107938766	7.7369719845765	21.681621219359297	6.19125071561494	3	3	3	1	5	0.21068136120330258	0.3185065841552554	0.2513744362799142	0.21943761836152723	
190000	-1164.554449543125	-1081.6616112652262	-82.8928382778987	-1081.6616112652262	24.417855186070106	3.4994285814830137	0.01054599114575886	0.5073234028874151	0.008297006520511229	3.6701321524640415E-5	0.6284963239047154	-59.191223054260234	291.9611277267161	37.88083633584904	18.087743554359815	10.144068209679999	1.640606723387145	2	2	4	3	4	0.21068136120330258	0.3185065841552554	0.2513744362799142	0.21943761836152723	
200000	-1159.664785504957	-1079.2996758814284	-80.36510962352865	-1079.2996758814284	17.514670651701348	3.4994285814830137	0.010758875195777003	0.5612317965253782	0.009646095758496587	3.418956840356595E-5	0.5465400568665219	-54.56277629965481	174.23414222557784	136.5072092295967	43.89650857854624	16.07445969708785	2.8161873322825954	1	2	3	2	7	0.21068136120330258	0.3185065841552554	0.2513744362799142	0.21943761836152723	
210000	-1176.153956844957	-1083.9880887922625	-92.16586805269452	-1083.9880887922625	28.33461624890043	3.8663941307418423	0.00730799279034239	0.5782032091417634	0.006401634345199444	1.577252297470175E-5	0.5716143057481128	-71.08021903490877	270.71237279281075	37.607231161728755	7.17178385235217	1.6554081317800025	1.133701209479559	7	3	3	1	1	0.21068136120330258	0.3185065841552554	0.25877848764285416	0.21203356699858722	
220000	-1166.0159208623768	-1086.8030534333984	-79.21286742897829	-1086.8030534333984	22.123410809833334	3.8663941307418423	0.007223221605682572	0.1565012721609836	0.007662064230561781	1.7977756675107068E-6	0.18073896034614328	-61.11200318945168	90.69649601633272	19.351063641975763	8.076642751735154	2.255314175447976	3.3376247329330684	7	1	2	1	4	0.21068136120330258	0.3185065841552554	0.2718855959821495	0.1989264586592919	
230000	-1177.9951787116397	-1082.3569288661533	-95.6382498454864	-1082.3569288661533	34.70169698569154	3.4249166596921494	0.005281272247535682	0.3685738332222125	0.0051338333432081286	2.3291261226758996E-6	0.3241369457342669	-71.72976881920397	281.2062483824339	46.28643431558617	15.702945282023247	7.657841011767656	10.549513761763498	2	6	3	3	1	0.2106028042812469	0.32462720792396804	0.26584352913549253	0.1989264586592919	
240000	-1171.0832994911693	-1083.255052298086	-87.82824719308331	-1083.255052298086	28.81263304105611	3.8483755387441847	0.004919088950279051	0.33263104047653086	0.005065032861686979	2.9994418498772336E-6	0.33812860744760337	-64.03323208996048	268.4440740861687	38.54774796422166	10.500762566462306	17.262314493341407	1.111558750302319	4	6	2	2	1	0.19754350217003222	0.32462720792396804	0.27890283124670723	0.1989264586592919	
250000	-1171.1538842924267	-1075.599025711069	-95.55485858135762	-1075.599025711069	30.705245240916078	3.797525813581948	0.005387062748769596	0.5229472618169606	0.0053117679057361694	4.461804680922169E-6	0.4627769987591737	-68.63941622736861	158.64042571786976	118.22508644505463	125.10444979965003	13.521583991902345	4.605895223276352	2	2	2	7	2	0.19754350217003222	0.32462720792396804	0.27890283124670723	0.1989264586592919	
260000	-1165.2591865564623	-1081.2359903826384	-84.02319617382389	-1081.2359903826384	21.584411983882152	3.797525813581948	0.007223154267168077	0.4884617658186847	0.007654040127791096	1.229570541238121E-5	0.5178414663378728	-61.009044136436295	155.7181323029049	73.71229175975355	17.51258108383292	6.848065097889789	3.607084040779146	5	1	2	2	5	0.1803806632291222	0.3537279775247409	0.2614717179510572	0.20441964129507906	
270000	-1164.7306997392125	-1084.082560904881	-80.64813883433149	-1084.082560904881	16.815335558058955	4.399806004173437	0.012833126222071129	0.5591451396098333	0.011715404060724417	3.256709754227066E-5	0.505411046859232	-56.83218874333055	108.86082482980262	69.54210027713422	10.355812023633561	14.891157487565847	4.387580158681424	3	4	1	2	5	0.1803806632291222	0.369894086607941	0.2614717179510572	0.18825353221187896	
280000	-1166.6974602224234	-1085.0423379631736	-81.65512225924985	-1085.0423379631736	20.976808108160682	3.331982949610663	0.008273483782678063	0.42573695971787445	0.007651038695876419	9.155116833624382E-6	0.3692001200987666	-61.27018496118586	133.6457067905145	18.41886415269203	5.586984984558575	4.210359593291945	6.344890083750429	3	4	5	2	1	0.1803806632291222	0.369894086607941	0.2685291470434208	0.1811961031195154	
290000	-1163.1190904592447	-1087.1611224486264	-75.95796801061822	-1087.1611224486264	18.12168806058027	4.468189795194536	0.0099177709892749	0.35695603176252677	0.010118109299697114	1.2882443665475675E-5	0.34154215384590886	-55.78121440788047	204.05728143607254	5.654885909643066	8.035151998049024	3.5000794248908345	2.3351041499473295	4	3	1	1	6	0.16619458975042595	0.37444242574002895	0.2685291470434208	0.19083383746612367	
300000	-1157.9669457078714	-1078.3864140508429	-79.58053165702867	-1078.3864140508429	16.879790523661914	4.28728684158303	0.01280664714591711	0.8970669702497042	0.009878385267343345	4.318323385206874E-5	0.5747221015237853	-58.93927507265489	40.86827721912729	13.536777886575482	7.363790919465682	1.5414756700682644	5.2367519114881595	5	2	4	1	3	0.1929538866232291	0.3372942013195193	0.2685291470434208	0.20122276501383013	
310000	-1168.9429942261477	-1079.684554429381	-89.25843979676657	-1079.684554429381	24.05977892970799	3.33508724937301	0.010542995537922154	0.6200495438757387	0.00735649770720979	1.718843051610569E-5	0.5122167768894031	-61.16612042047918	1259.0910232101076	74.45528269687584	9.480684411941418	13.216276102197218	7.8003550115975235	2	1	2	6	4	0.1787423969781493	0.33634135577783564	0.26948199258510447	0.21543425465890992	
320000	-1179.008505214088	-1087.0692119365463	-91.93929327754178	-1087.0692119365463	21.12097032009856	3.4895822661591605	0.011978478934404442	0.8558499370392855	0.00846858024292711	5.1156767289643785E-5	0.785170498081326	-65.17297524133649	225.76508913042346	59.45655889452883	37.33301753640951	14.653882586247189	13.65159742369924	1	1	4	3	6	0.16984496042509695	0.33634135577783564	0.27837942913815683	0.21543425465890992	
330000	-1165.836480121897	-1078.1919937323223	-87.64448638957474	-1078.1919937323223	23.126434448919166	4.7526655310704395	0.007468760588886836	0.35644423947431625	0.007744948580530926	1.1084773403252973E-5	0.4411008858712276	-63.22049000944898	155.90589999690297	59.61348741614956	52.80027674990141	9.205892038546349	5.604656381912734	3	3	2	5	2	0.20414010101736757	0.342582839347139	0.2574751340891079	0.19580192554638484	
340000	-1184.3882907883153	-1081.4036648780518	-102.98462591026345	-1081.4036648780518	44.138615416097835	4.470629675457899	0.004137156749818414	0.2930498300042045	0.0037786844038310155	1.6145310813517012E-6	0.3297917329742582	-74.82284271891042	436.32472747312073	84.77486377498694	102.00955026700981	15.702862116047093	15.27231258351106	2	1	7	3	2	0.20414010101736757	0.33627172114646364	0.2705048901986945	0.1890832876374736	
350000	-1200.117314914038	-1085.7307366301206	-114.3865782839172	-1085.7307366301206	50.388539766116594	4.212578162921346	0.0035871933052216156	0.4674116362494949	0.0032106169630462798	2.9641801086746636E-6	0.5068932008663964	-80.34270105686679	2768.947788047315	244.21230552352188	216.38007871515708	44.069437318807715	4.250387736754065	1	5	3	4	2	0.21126558029404222	0.3185086909735211	0.2811424410949624	0.1890832876374736	
360000	-1195.0445255913808	-1088.630600079578	-106.41392551180269	-1088.630600079578	52.246859203829885	2.8550266553557355	0.0036233619610194353	0.003815724232639118	0.0036255886560854393	1.7548795635453495E-10	0.0036536131993778385	-79.83049871743769	225.74292526852668	226.0019013825527	67.40951325582662	33.04214753011223	80.85012292806539	2	6	3	3	1	0.22324836644443175	0.3185086909735211	0.2691596549445729	0.1890832876374736	
370000	-1191.2110514887079	-1083.3993198216822	-107.81173166702561	-1083.3993198216822	50.47348215420336	3.2657688665170395	0.0032396391750521324	0.2870662469865312	0.003407986826503984	1.2409251856928751E-6	0.3418284153523425	-78.43464236144014	267.36701858686354	229.68984665112188	110.78017700745907	17.42592095017095	42.59883057864493	1	2	6	5	1	0.1649669588627138	0.31434729369867076	0.32744106252629085	0.19324468491232394	
380000	-1179.9767832659286	-1079.4700303341685	-100.50675293175996	-1079.4700303341685	35.956037938340025	3.2657688665170395	0.005833169784731626	0.46083224083855057	0.004928341639841059	3.190706797661421E-6	0.3520739803105159	-73.88126714917294	123.10136532371276	210.3644556871451	82.6631296813972	15.698560424712054	4.133041449418404	1	6	1	5	2	0.18289809749970107	0.3820316578086134	0.2351643978934038	0.19990584679828108	
390000	-1163.345226290679	-1087.0404772856402	-76.3047490050388	-1087.0404772856402	15.021891813579517	2.9211289416961352	0.01069494335487535	0.6505518195201829	0.010281575972031972	3.0262996619262922E-5	0.5043483536945571	-50.47312784912288	380.55753671307315	535.3722113292142	4.540666286900902	3.305195317195623	1.161648598759934	3	1	9	1	1	0.15943981795484122	0.3820316578086134	0.25862267743826367	0.19990584679828108	
400000	-1142.964273041622	-1079.8235579589775	-63.140715082644405	-1079.8235579589775	20.21935776810598	3.185240522740203	0.009245818572729268	0.8437880138854748	0.007531181703058771	6.134355272429648E-5	0.8469556188755751	-45.13589908547912	159.78515268738158	0.26494638113516517	0.5636948041970709	0.6134109823969285	2.3610732061952824	4	1	1	2	7	0.2089809159909129	0.327388021993397	0.27646397943800927	0.18716708257768022	
410000	-1168.9079685799522	-1089.2574678696017	-79.65050071035049	-1089.2574678696017	22.6301517529163	2.993484526253502	0.008286532253259937	0.25567949349507474	0.0074988318696195665	5.016172024394866E-6	0.28275923292512106	-59.35704394563835	181.6818096891215	26.858885992556587	6.362413823614672	5.008707808119874	4.712211689118037	3	6	4	1	1	0.1956934634485717	0.3355261685390928	0.24165572284670295	0.22712464516563197	
420000	-1145.3010941048005	-1072.833070614231	-72.46802349056952	-1072.833070614231	17.908512894127007	4.541112930770518	0.00916885831473469	1.092110593341543	0.009530345859139536	1.0119814799142852E-4	0.9883415486482046	-50.19198814233834	134.73358147359994	21.81019466761546	4.124009698026759	5.391678186626615	1.3281582114390416	2	6	3	3	1	0.1956934634485717	0.3237199208066325	0.27968573077935205	0.2009008849654432	
430000	-1152.8468619910832	-1084.171206957917	-68.67565503316612	-1084.171206957917	15.898370602429685	3.933323011418372	0.016381143425955	0.6105074680867946	0.011784916402793446	4.433783149308253E-5	0.48101793431769735	-47.36625893897097	437.41928529139614	16.159411858857844	1.9222257238568332	2.534640593054955	1.620877249552988	2	6	3	3	1	0.17276514574300852	0.35375719031078123	0.27257677898076643	0.2009008849654432	
440000	-1143.1201913640016	-1083.8814365767219	-59.238754787279724	-1083.8814365767219	16.01988940546743	3.933323011418372	0.012975672803078495	0.5173222601536285	0.011899087863472853	3.9608916011572615E-5	0.4864861452738637	-39.77014701717012	120.61460400913502	11.466333329116248	4.311113045471951	1.0630983003906231	3.0368836882530093	2	3	2	1	7	0.16436524847757725	0.33988131453001436	0.2864526547615333	0.20930078223087448	
450000	-1160.076512294458	-1081.2881798768387	-78.78833241761932	-1081.2881798768387	16.284191791959003	3.275134246020941	0.010074083425143168	0.575970010125381	0.009822215827800409	3.37956287060149E-5	0.5484587721937753	-53.856452937983896	48.54807573870729	85.15833085185797	10.35626410584182	1.3547475196215355	7.776084867300395	2	2	2	3	6	0.1832770461709396	0.32251938508374395	0.2864526547615333	0.20775091398378254	
460000	-1165.2680327014614	-1094.8662983408503	-70.4017343606111	-1094.8662983408503	17.38956759111404	3.0145087816896687	0.009121733000348365	0.1500107050557288	0.0086854008566734	2.2624564814934907E-6	0.17598395910977438	-51.1416317421509	295.7641890544492	4.13523306995675	5.709643353889621	1.914257638674143	3.5044357637868644	3	1	5	1	5	0.14896114134159175	0.34673363773140853	0.2864526547615333	0.2178525661654658	
470000	-1172.1973855734038	-1078.8358594770941	-93.36152609630966	-1078.8358594770941	29.93112693218237	3.5575203742989134	0.0061401591096654825	0.7039772439533776	0.006532594070455156	1.743112438703256E-5	0.6561730201313911	-65.71210127877404	431.5429842448548	52.32055742704866	32.971070676009994	24.391355936439385	12.665473658659092	2	4	2	4	3	0.19451174016892214	0.34685240523272937	0.2864526547615333	0.17218319983681457	
480000	-1182.888544796286	-1088.4386595836295	-94.44988521265655	-1088.4386595836295	33.805871364538056	4.383600730884244	0.004605740921979441	0.28512642307316405	0.004407546718253182	7.614398190271376E-7	0.19482386196751492	-70.75627201482278	197.51752171858936	95.70216985793228	24.663835013945782	7.74523162946891	5.028209623964821	2	3	5	3	2	0.1573416652366454	0.34685240523272937	0.2794931854635937	0.21631274406703094	
490000	-1186.82194466784	-1082.5227856372414	-104.29915903059853	-1082.5227856372414	57.86967249451912	4.388326106790389	0.0028294798224526227	0.745590145437375	0.002197092534470235	2.1281956384655093E-6	0.6210381591136693	-71.90737183715828	307.1310319543295	400.60628522538366	225.4281625987584	12.553614254057262	22.859904563768858	3	1	1	8	2	0.1573416652366454	0.33146958205814553	0.28532275089160103	0.22586600181360747	
500000	-1185.3687240207648	-1090.580435410349	-94.78828861041566	-1090.580435410349	25.727074718631886	5.018465782370527	0.005909953763552806	0.2743085992238574	0.005719389421306351	3.047797472488942E-6	0.2936940537566843	-69.33119692758063	197.25923980862834	279.2542950017548	17.48433590755383	9.466661320515142	3.6726957715732107	1	7	1	5	1	0.15478555288365273	0.32971651560387394	0.28532275089160103	0.23017518062087172	
510000	-1184.048783161261	-1086.4737780808423	-97.57500508041875	-1086.4737780808423	36.256698928763235	3.784926786033234	0.0053495646616346605	0.22205413905612983	0.005334849722954634	1.7504186424393866E-6	0.24713042162940008	-71.44512760408654	154.33762783600878	156.92899353695134	98.7600877638903	13.566875608005175	11.861045641290154	3	4	3	2	3	0.15478555288365273	0.32971651560387394	0.28532275089160103	0.23017518062087172	
520000	-1201.503438044702	-1082.4061286230622	-119.09730942163998	-1082.4061286230622	65.41003229270672	3.260474413934425	0.0022547842034512486	0.4981571904490508	0.0022829392400708763	1.5849489044938333E-6	0.520956639758742	-86.03842727193243	807.0495945037065	290.9246248444252	327.14405944894105	60.47724093856452	22.829142969653663	2	1	7	1	4	0.21647709796667122	0.36190722065897446	0.2187784380946845	0.20283724327966926	
530000	-1177.599192517462	-1082.668432746249	-94.93075977121303	-1082.668432746249	29.86602444976254	5.204806412221166	0.004641445986678876	0.44094535947082036	0.004747696259342057	3.0214026340345386E-6	0.37995519851921	-70.24293124134736	110.70812097838375	61.8836922805848	53.55722756543255	10.360652132211769	7.945572243120666	2	1	7	1	4	0.15225012197232296	0.35905071892053225	0.285861915827475	0.20283724327966926	
540000	-1181.8214585715132	-1081.5278183687967	-100.29364020271635	-1081.5278183687967	40.90644182790089	4.57371146738629	0.004116689699861686	0.3107672674263878	0.003571644219970327	1.3874010044517617E-6	0.3255163308126612	-76.36222421171998	108.38908101238167	30.878180458733613	25.22331258348207	36.00615119977049	0.8489670838003577	9	1	1	3	1	0.17267915455791882	0.35905071892053225	0.285861915827475	0.1824082106940734	
550000	-1177.5893540871757	-1081.6543370837298	-95.93501700344585	-1081.6543370837298	31.166667514111158	4.31123495805597	0.006224757961582145	0.255480195408558	0.005678535843561259	1.7783546092118364E-6	0.2297247223392445	-69.56225813734376	349.8572262933328	124.5775439003932	50.301524790064086	13.48779792539878	11.221244536348435	1	4	4	2	4	0.17267915455791882	0.35209615781211295	0.285861915827475	0.1893627718024927	
560000	-1180.2960249026632	-1087.6590643960885	-92.6369605065748	-1087.6590643960885	31.786052320466023	3.6485678230941887	0.005689112481699625	0.3019271949575881	0.005582947621034593	2.7237918862764314E-6	0.29660418767561847	-67.58230660622074	190.7121467961595	228.27559995977714	31.99872890139078	10.28670704980648	2.295119528187885	3	1	4	6	1	0.19125160744409728	0.35209615781211295	0.2881261136466505	0.1685261210971388	
570000	-1170.4923481007907	-1076.6046016894925	-93.88774641129822	-1076.6046016894925	31.242224210747473	4.058245363667491	0.0057485736465442555	0.4918828663721843	0.0049919682603685326	4.30950219175675E-6	0.44107630126117414	-68.90934682733383	132.82883652195537	56.79569085867778	68.0125035420879	13.13589064250957	3.298177536169482	3	2	3	6	1	0.19125160744409728	0.3190403106938761	0.29467939607402194	0.19502868578800417	
580000	-1185.670071852972	-1085.134361189677	-100.5357106632949	-1085.134361189677	38.97408173021309	3.387272957742509	0.004660770040845107	0.3976848315102605	0.004588168612452218	4.105556200784594E-6	0.38489619900445665	-74.03266898627479	500.33949434444327	91.8946233256977	46.02474773833325	9.753742633100105	7.932159319283475	2	6	4	1	2	0.19295647255797582	0.3554363954590586	0.25828331130883947	0.19332382067412562	
590000	-1186.1209423084615	-1081.0139315628328	-105.10701074562864	-1081.0139315628328	31.991660841868704	3.5160360367595165	0.004889857221549662	0.15732019867476302	0.005031436704671269	6.827135999223827E-7	0.16463164927053484	-74.9353198843866	981.9373800284911	266.55711510542756	63.393045578412796	68.38375583839439	8.382165364979764	1	2	7	3	2	0.19295647255797582	0.3554363954590586	0.2927535075179956	0.15885362446496948	
600000	-1203.3668176524482	-1089.0017853238207	-114.36503232862748	-1089.0017853238207	48.31410869195031	4.113483247292514	0.004105371807506207	0.301814401013831	0.0036251169822611594	1.2836501395330202E-6	0.3070586425230497	-85.53035542633407	96.4144523738329	39.2074655883868	143.7404645760342	39.4087674287861	57.08636900191224	1	1	8	4	1	0.19295647255797582	0.3348106276893428	0.23503542690852283	0.2371974728441581	
610000	-1173.0446300855804	-1076.9001827721672	-96.14444731341311	-1076.9001827721672	33.54748439213231	3.850392744796083	0.006703457041916452	0.828977136184383	0.006159836358567478	1.6649192883776215E-5	0.6386915302482747	-72.22493325227644	180.11637668899388	45.65283332979297	18.365351891913644	5.322846869619108	4.412145099598009	4	4	5	1	1	0.21123541970531723	0.29832187204945837	0.3101968021021626	0.18024590614306135	
620000	-1185.5809042969454	-1086.8472923169793	-98.73361197996601	-1086.8472923169793	47.373966110303584	3.846382371290047	0.0031575972417443093	0.0057987042197444215	0.003166503737923913	2.3994063571956533E-10	0.004892665130854619	-75.82313725230232	252.12256554869882	141.60760183137654	14.595872009556897	15.802394539877387	12.586936286437787	4	4	5	1	1	0.17545681650383804	0.33339017888965783	0.31090709846344233	0.18024590614306135	
630000	-1209.7750497208763	-1083.3261407065752	-126.44890901430102	-1083.3261407065752	132.61422742133644	4.221804226440236	0.0013860717829690138	0.31292761780655715	0.001430806445023374	2.164644296910007E-7	0.33450927590678387	-93.668389301937	1296.9561132407705	192.17728421556995	244.41223204908195	23.35894431548038	31.566239323462224	3	6	1	4	1	0.23716932545838526	0.3217666270819297	0.27949023585598437	0.16157381160370013	
640000	-1199.4041391932085	-1082.8477495489788	-116.55638964422967	-1082.8477495489788	84.48965348992077	4.8718729047614335	0.001996883879569522	0.3009540187048084	0.001995903557296948	3.457075171419106E-7	0.28106832046934993	-84.38941995653614	1095.6465045453535	304.5829688741106	191.7763136238027	38.72423464935661	23.887208660510808	1	1	6	6	1	0.14749062152518339	0.3217666270819297	0.33557459953821217	0.19516815185467418	
650000	-1189.571323761132	-1078.2585462651095	-111.3127774960224	-1078.2585462651095	56.1472361793457	3.4876931901472448	0.003645353570572595	0.305372063554279	0.0031234205003074296	8.293828767922023E-7	0.28083102631380025	-82.78461129372978	382.47756026070573	91.58140499668217	80.43077701439293	59.150814604156295	23.151643468431416	2	1	6	3	3	0.19412835168232867	0.3594069073373395	0.23875092970081213	0.20771381127951916	
660000	-1185.6081098252162	-1084.0304028692367	-101.5777069559795	-1084.0304028692367	35.67368240367756	4.449058964394807	0.0041761854252309214	0.24337264241626555	0.004428160337124432	9.753554788812593E-7	0.22728077725275636	-75.43067314858389	124.48114357789254	94.10784368981602	87.50127748366512	24.399185761991344	21.554568132569802	1	5	2	1	6	0.17220753982927817	0.33681366221103437	0.28514413044406595	0.205834667515621	
670000	-1173.7270507963462	-1082.6001385497207	-91.12691224662554	-1082.6001385497207	38.92278898433877	3.4763963862579006	0.005722587265054581	0.5793859891390288	0.005737817438196781	1.5332608909785507E-5	0.6299744493924685	-64.55873439035733	186.5856663177702	7.251339859367878	16.869722195939342	23.113613471802626	46.542785213600965	4	2	2	4	3	0.15401465929027267	0.33681366221103437	0.3033370109830714	0.205834667515621	
680000	-1175.0769299270805	-1087.142096178502	-87.9348337485786	-1087.142096178502	19.029513504874377	3.7145641331685453	0.008512998243475295	0.20397492196801378	0.00774318699789909	4.051767540231685E-6	0.2583144605479915	-59.056460614597206	340.7260649041584	830.6114558995384	34.446246291251626	17.708977795254334	1.0375202127808987	1	1	1	10	2	0.15401465929027267	0.33681366221103437	0.3033370109830714	0.205834667515621	
690000	-1167.532316816034	-1078.5072748381945	-89.02504197783942	-1078.5072748381945	24.43397818018314	4.160925788236082	0.006994965932965239	0.6104391127677878	0.006749579418753107	1.1608712597727845E-5	0.49888566050132316	-65.0814554120189	155.80893481202781	34.652297665344236	23.170722716213305	13.431407663423597	4.7253232251225405	3	1	2	4	5	0.16404050106092752	0.3579732187100194	0.25036352507322407	0.22762275515582844	
700000	-1165.0720762941748	-1085.7441386582534	-79.32793763592153	-1085.7441386582534	16.83502352929968	4.441484777532416	0.012462807529140191	0.480192989348448	0.01103524529538966	1.9951928317114666E-5	0.3867011724421269	-57.36548207059802	129.1876810592983	28.318401235860637	24.53710768686612	3.685010357477379	2.8938891901253454	4	2	2	3	4	0.2044599415191708	0.3675784011033813	0.25036352507322407	0.17759813230422325	
710000	-1176.4665028971292	-1092.0741652119773	-84.39233768515192	-1092.0741652119773	22.229719767166632	4.318554650207081	0.00775847166649703	0.4548057573915025	0.008057476597720579	1.6807345981472323E-5	0.5207933935919595	-60.81431034530404	86.35676575358478	93.52511526271876	48.22400632161815	9.123813778416597	0.050963853371533405	3	3	2	6	1	0.16570356671360023	0.3675784011033813	0.2891198998787946	0.17759813230422325	
720000	-1172.0395025349126	-1086.7001362685357	-85.33936626637693	-1086.7001362685357	28.036171384440237	4.318554650207081	0.005068089360785858	0.5082819352360736	0.004478857150779457	6.140358708005987E-6	0.4825531204108791	-60.52612006419291	111.28345545709041	3.5329776310091856	7.712567767538019	29.466244827089554	6.82615697019568	5	2	2	2	4	0.1703857895104461	0.3166726118621479	0.33414860839215516	0.17879299023525022	
730000	-1194.7765678961787	-1080.9144921096595	-113.86207578651918	-1080.9144921096595	100.09653843574871	4.318554650207081	0.0015649242960747375	0.6951350890616121	0.0014139225682486343	5.209065760391173E-7	0.5172159210317108	-82.61424741030224	583.5197289149398	234.12766154688816	62.934945889424235	16.31984656928637	34.64199018170054	4	1	2	6	2	0.17213519662645949	0.35645423422997335	0.2943669860243297	0.17704358311923685	
740000	-1187.9694873541398	-1085.0332034831242	-102.93628387101552	-1085.0332034831242	42.66305253152969	3.341130683446016	0.0036417651732562604	0.5450604005825704	0.003333678465507973	3.751986181213373E-6	0.5534653097334655	-73.40890439236178	331.6991249584517	371.9896557710584	61.52368213655954	33.13053525394521	10.073356209196751	2	2	1	4	6	0.17201043286573134	0.37247549134824	0.2784704926667912	0.17704358311923685	
750000	-1190.6804079581439	-1092.130276982241	-98.55013097590293	-1092.130276982241	39.62609961376153	3.573580646929328	0.0050069358296645225	0.10186542962331752	0.004911128566514342	1.5160973879835388E-7	0.07727930843069548	-73.361570062759	421.6861384325795	110.65546829357987	33.20432624944837	20.03763584663077	6.6469683364083085	2	5	5	1	2	0.17201043286573134	0.34139262519073704	0.2784704926667912	0.2081264492767398	
760000	-1186.4209008944604	-1081.858930552024	-104.56197034243633	-1081.858930552024	45.1454460623696	4.361283706232718	0.003701295946261186	0.7429862163133125	0.003398522514276601	3.55681817702745E-6	0.5329161596571906	-77.25806025249491	245.99387401874307	121.00496428655646	37.89243697044661	9.909926464225482	12.551713768665412	7	2	1	3	2	0.16257598408010498	0.34139262519073704	0.2784704926667912	0.21756089806236614	
770000	-1185.2764002634233	-1085.312111577059	-99.96428868636411	-1085.312111577059	39.50887860168759	3.496916686104565	0.004038902805060865	0.3527557968283046	0.0038141197902682336	1.3106884044684008E-6	0.3056991671975359	-75.96698621416793	295.6805308084678	82.78346100540745	29.886421146815472	6.888321390627995	2.7874060826661666	2	6	3	2	2	0.16257598408010498	0.3674437300058012	0.2592344882232736	0.21074579769081953	
780000	-1168.0506502210396	-1081.9001288181876	-86.15052140285206	-1081.9001288181876	24.486627368817977	3.9026437132594007	0.0073522913428348225	0.35994395541608254	0.006969459457704592	5.440762271741111E-6	0.3352186877912952	-62.09687898659756	187.83477432771951	67.87978823550695	15.337612289521356	12.368108825595254	11.960503273328754	2	2	2	8	1	0.16257598408010498	0.3636414470844966	0.2755532366410868	0.19822933219431096	
790000	-1184.6038378173305	-1090.5633630495756	-94.04047476775482	-1090.5633630495756	26.32799617845423	3.055808817717726	0.0059361885766165984	0.04116047113608899	0.006017027067771544	6.023988679637291E-8	0.04109444087829646	-66.36862525589319	207.37937826252127	70.86454628898221	259.93895118780534	12.2738119685299	11.94996013821557	2	2	3	7	1	0.21535127014761196	0.3636414470844966	0.2227779505735798	0.19822933219431096	
800000	-1180.88240310638	-1083.1941332437168	-97.6882698626631	-1083.1941332437168	32.07359295897401	3.2076160721303055	0.006515267165548252	0.5346084412101771	0.006799806331845778	1.452512975535715E-5	0.5613427358712069	-65.29508817579008	1947.787362761196	296.4779053315426	31.990779424490913	16.408346858794506	38.51358123446346	1	1	3	7	3	0.17329250580371625	0.33923067032274323	0.2553893656506097	0.23208745822293014	
810000	-1175.9294911291154	-1087.2107490974063	-88.7187420317092	-1087.2107490974063	24.923394932459658	3.4083107129048305	0.006505112584331652	0.09559537352179888	0.0067459986671104715	3.995515925561231E-7	0.09370404026675126	-61.644722602468924	128.64839817285818	370.28538894692207	60.541090002870554	28.284363984995963	5.541432085659406	1	1	2	4	7	0.21719320066052683	0.3546281122562708	0.2553893656506097	0.172789321432592	
820000	-1170.3089021290377	-1087.2078208786086	-83.10108125042909	-1087.2078208786086	21.346054198880758	4.860291262651239	0.009916347698925534	0.4278928185785583	0.009421140010779878	2.1126604125941175E-5	0.47727901208881884	-58.12462629925081	20.948311262582273	64.16277297110175	13.27112285554885	36.22216320835611	9.227490369675701	1	1	1	4	8	0.21719320066052683	0.3546281122562708	0.2979604773599434	0.1302182097232583	
830000	-1172.5090420567522	-1082.5495311291186	-89.95951092763366	-1082.5495311291186	21.022118416861527	4.860291262651239	0.01072541578390594	0.5970582481971135	0.009624589186798304	4.510157598326498E-5	0.7117494894512294	-63.91622906464104	346.83078181083926	61.96697191957228	19.721485689519486	14.244953896976629	6.603429295171398	4	1	4	1	5	0.16540255649110808	0.3399452131963016	0.30594242973344415	0.18870980057914546	
840000	-1191.6944196039967	-1084.818700356996	-106.87571924700062	-1084.818700356996	39.92273167084568	3.9543825626228823	0.005636230425873641	0.4025860211113473	0.005309624456971901	5.1174770782169385E-6	0.4082502883523713	-73.20741610372508	5057.781813746916	208.8861885862519	49.341555510860374	47.81186867023245	15.229785834307405	1	2	9	1	2	0.19628819647340584	0.30905957321400385	0.30594242973344415	0.18870980057914546	
850000	-1187.062578831065	-1084.7260641150137	-102.33651471605125	-1084.7260641150137	39.4958077636423	3.1993884638973697	0.006187516821199925	0.3781674511903396	0.00461992085517172	3.3836762668718243E-6	0.33697344241729055	-78.05920003162531	133.85327591672592	48.39755029721032	27.81064177304866	24.34787254932698	16.503905455105915	2	1	8	3	1	0.19628819647340584	0.38117599063071456	0.23382601231673342	0.18870980057914546	
860000	-1177.5779834298194	-1087.446358901992	-90.1316245278275	-1087.446358901992	31.884640569147376	5.299128426937983	0.0054764980432438085	0.3283690719757834	0.006216665409797014	4.4449657914067595E-6	0.35861239521841914	-67.31431451390057	107.23228153451767	19.124231060800472	10.154635588111473	12.44467019397171	21.181193861952117	4	6	1	3	1	0.19628819647340584	0.38117599063071456	0.23382601231673342	0.18870980057914546	
870000	-1181.7316908550574	-1090.2764780659036	-91.45521278915375	-1090.2764780659036	30.287397472247953	3.204774698541951	0.0050539651617741	0.3903324611440875	0.005122273289349745	3.7650672089285864E-6	0.3661871473505885	-67.47965169700096	211.32864823485804	106.74028476346557	23.952256022285198	10.853356840831974	2.2781829962358473	4	1	2	7	1	0.16848995532202932	0.3934509957792056	0.2595654568278015	0.17849359207096283	
880000	-1182.8330554239708	-1077.2751116463683	-105.5579437776026	-1077.2751116463683	59.07551244371014	3.7483820775201853	0.003075565862981938	0.7596693840103936	0.0034005569015420844	5.700659887907986E-6	0.7260539330072365	-75.26508194316438	327.6992121378364	212.67846953626966	108.2736757821237	31.90239625951014	20.69814806906477	3	1	1	6	4	0.16848995532202932	0.36857483009825476	0.2595654568278015	0.20336975775191368	
890000	-1171.901527796215	-1079.9329913261006	-91.96853647011442	-1079.9329913261006	24.839246008309182	3.7483820775201853	0.006690920371672748	0.6041048728467839	0.006523668827902627	1.9050962020103138E-5	0.626796089605979	-63.36436186451368	868.4851267509024	262.9841432243813	27.459813934894395	13.623508730028405	1.1381814979068854	2	2	1	8	2	0.19257229229933864	0.36857483009825476	0.2354831198504922	0.20336975775191368	
900000	-1188.0908953996845	-1080.8186865887844	-107.27220881090008	-1080.8186865887844	47.47983097203587	3.5616370367136034	0.0035854487318003757	0.34028251694123385	0.0035971992774301363	1.9653002641914216E-6	0.3830719530487771	-75.88644010663057	420.7366777054932	682.8830125478493	210.52892344277535	20.666091933711954	16.460052595626017	2	1	1	2	9	0.19257229229933864	0.36857483009825476	0.23261474532536877	0.2062381322770371	
910000	-1175.518646625915	-1088.101035464865	-87.41761116105	-1088.101035464865	30.747070215571192	3.533293570274497	0.006376441608795651	0.31753367033404806	0.006044672317655667	4.2070459428259585E-6	0.3443142533707967	-63.630005696260746	297.9126553440619	47.65637219822523	8.515210351973206	13.23177197366862	5.854105124534865	2	2	1	9	1	0.1710217286721393	0.41450729781772283	0.23261474532536877	0.1818562281847684	
920000	-1163.3255075155198	-1088.37467307642	-74.9508344390998	-1088.37467307642	18.346209789331525	4.038566340760283	0.008467159383529639	0.4121546907978899	0.009967785672194123	2.115053433724385E-5	0.4637338433019494	-49.57431835988959	320.6048190185508	267.6521141883669	18.080181455958744	3.87119209342641	3.411840758526558	1	1	2	3	8	0.2125053782578536	0.36018221648528587	0.23261474532536877	0.19469765993149113	
930000	-1169.2146000449395	-1084.0816186431146	-85.13298140182499	-1084.0816186431146	16.317327842418784	4.252149028932756	0.011451484173841977	0.624055262061652	0.009386378055338627	6.639676965866073E-5	0.7641326160675846	-53.096571015813154	408.4180474739638	1726.737411051966	46.12493056084713	2.6138484342441335	1.6805184646489215	1	1	3	1	9	0.2125053782578536	0.36064994016339824	0.2321470216472564	0.19469765993149113	
940000	-1159.8716612285755	-1078.8633376771402	-81.00832355143525	-1078.8633376771402	18.98309510186131	3.52340957913556	0.010133850590712394	0.5656010600175687	0.008689519639315833	3.458868916001511E-5	0.5921928255797161	-53.11061942599418	1540.8213013904378	210.74267913919994	9.918199843658016	6.396918758189397	3.2324221077405246	1	1	4	6	3	0.19349398795291184	0.36064994016339824	0.2321470216472564	0.21370905023643288	
950000	-1166.1280169244055	-1094.0771978523892	-72.05081907201635	-1094.0771978523892	12.977049733124206	4.278942261504001	0.02013378312991342	0.9811970761318193	0.01049971353688737	3.284345565368202E-4	1.1636140824005246	-50.22975741929646	63.932283508862476	23.79168705093591	26.74103985760959	1.6038023123935854	1.6973445413893509	5	2	2	5	1	0.1766127636480633	0.3775311644682468	0.2321470216472564	0.21370905023643288	
960000	-1150.329686856073	-1079.9594082842618	-70.37027857181126	-1079.9594082842618	14.905595192162236	3.156293679848171	0.01763890124032755	0.9684533293285353	0.011978704138415232	2.6825128943692625E-4	1.01685763082174	-47.90845107412502	132.95371040744064	24.566367363454646	16.169406520899855	5.773028405654718	1.059113292721761	2	3	1	3	6	0.1766127636480633	0.3775311644682468	0.2321470216472564	0.21370905023643288	
970000	-1176.8315313292917	-1090.9606731795236	-85.87085814976817	-1090.9606731795236	19.812491077062138	4.639734230557752	0.00787851574225775	0.25446009511494044	0.007654771518755528	3.2310030625707752E-6	0.23018390096272126	-58.883825651712854	389.32024288738586	586.4682524084043	15.646097072517339	5.1822094822046125	4.555394773040269	1	2	5	3	4	0.19324606098896052	0.3217843108802372	0.27126057789436886	0.21370905023643288	
980000	-1174.5531148064233	-1083.517094286115	-91.03602052030826	-1083.517094286115	27.135534362603465	3.8057886534186895	0.005395630314223683	0.2700568701222203	0.00505903867469242	1.9229029395155542E-6	0.26975841357930114	-66.50345465692413	185.9276426685696	181.79414476838173	20.014979763494832	13.365745408298864	2.3250982596598964	1	5	2	4	3	0.19324606098896052	0.3097354715555131	0.2833094172190929	0.21370905023643288	
990000	-1169.7976357814903	-1079.446641084302	-90.35099469718824	-1079.446641084302	28.969274376290713	3.4025427514503765	0.0054481527929796355	0.49746628117496855	0.006610992429632682	1.2177510327373176E-5	0.5945791104703733	-64.26257922287115	345.8218269842985	44.575353672258665	45.249830490418795	14.690036866547075	7.734940458182674	2	5	2	3	3	0.1790670367795705	0.3097354715555131	0.2974884414284829	0.21370905023643288	
1000000	-1173.571927478966	-1089.156951183692	-84.41497629527412	-1089.156951183692	23.819804207024866	4.024016638172212	0.005825926494878553	0.3179552195643107	0.005712019149326502	3.6836682654842034E-6	0.33832443989962513	-60.53603820991648	430.55666481851193	91.30877419438497	8.50205820590909	6.802914382229956	3.0068677265712522	3	2	3	6	1	0.1790670367795705	0.33420279381932205	0.273021119164674	0.21370905023643288	
1010000	-1173.3940067840776	-1078.6756390907367	-94.71836769334085	-1078.6756390907367	29.520256971160638	4.024016638172212	0.006608635641744336	0.42770625664711626	0.006351229047998675	9.78054849023236E-6	0.45123414277766966	-67.68488348849291	415.5149832746319	53.72439574130358	44.915194137186646	31.370001078433475	0.7137636772234258	2	9	1	2	1	0.16168156834871514	0.3515882622501774	0.273021119164674	0.21370905023643288	
1020000	-1175.2316935052536	-1091.8510717869822	-83.38062171827136	-1091.8510717869822	20.879951640099016	4.024016638172212	0.008786025765818498	0.0433782066233798	0.00880622145775652	1.4864144897361453E-7	0.04438456150995056	-60.217760919112216	117.86370088787972	112.88032656962872	100.80870685894367	5.979014563681	3.5421766464382025	1	2	4	6	2	0.19810792938964963	0.36375685096576643	0.23659475812373948	0.20154046152084387	
1030000	-1180.070528984617	-1083.0594924957045	-97.01103648891258	-1083.0594924957045	23.286949283675003	4.024016638172212	0.007442345127452917	0.2558275043048822	0.007959114905635228	3.32543573836205E-6	0.23546450746788541	-67.17935013667004	660.3059963395847	737.2260947257107	26.27500597140411	26.394085152122216	4.703285237000718	2	2	3	1	7	0.23384486674555707	0.2989094292580884	0.3014421798314175	0.16580352416493643	
1040000	-1172.194125881585	-1092.3628199856944	-79.8313058958907	-1092.3628199856944	22.881695151412924	3.9378347469017503	0.01069389570660408	0.5705823158538582	0.00999641036028808	4.677472238665015E-5	0.6495660061039779	-55.14916805398769	326.99680753906443	35.83905208353058	4.419052965900651	10.532342945469846	5.615837960260316	2	1	2	1	9	0.21321245473478792	0.2989094292580884	0.3220745918421867	0.16580352416493643	
1050000	-1161.8117148942079	-1087.6403035476426	-74.17141134656522	-1087.6403035476426	19.02315241354633	3.818119880968197	0.007754696940905231	0.8287151804973927	0.008434480821553065	1.8910551405994666E-5	0.575608553366931	-49.20655379038428	268.58373708135923	124.40343337417791	5.77856890100119	7.252666743549885	0.8091335287281926	2	1	9	2	1	0.22072523812543868	0.27691125583975884	0.3145618084515359	0.18780169758326598	
1060000	-1165.1865475616498	-1085.292789318685	-79.89375824296486	-1085.292789318685	17.795937837427864	4.304612005966828	0.009634656804844408	0.807108670479586	0.010951694210523966	4.417080613951744E-5	0.6516510879576184	-52.275859293860705	584.9177108999586	31.182562405029817	31.264651325909874	14.60871049498358	5.299096914922082	2	1	1	1	10	0.2033994364026336	0.28202360136016236	0.3252715716524322	0.1893053905847713	
1070000	-1156.3919193963836	-1080.1224659382592	-76.26945345812436	-1080.1224659382592	17.065246770020373	4.511658954369453	0.01112691302951101	0.4493538473390587	0.011170038838349333	3.174537478118684E-5	0.5129796971993631	-50.287848589012626	348.09571576932564	327.6480803782439	7.363429052961367	5.992182142199433	3.835420193206883	1	2	1	6	5	0.2033994364026336	0.3061420497729026	0.2836639381410939	0.20679457568336934	
1080000	-1165.102647996395	-1087.3950962009935	-77.70755179540146	-1087.3950962009935	21.96886344466619	5.128389877200834	0.009080706218948962	0.45168894526981024	0.009029232746290248	1.912761459080393E-5	0.45807470399322076	-57.20577555207477	78.82782904894594	30.0898290532369	16.292414283227725	4.04479072247371	2.1838341469550855	3	1	3	7	1	0.2033994364026336	0.29010785955622354	0.2763085275992381	0.23018417644190423	
1090000	-1166.9286041453095	-1090.0554250644966	-76.87317908081287	-1090.0554250644966	17.913598813858524	4.9122541426761765	0.01401224510722215	0.6355851068092898	0.012390966587316476	7.029171432328525E-5	0.6374440573948998	-54.26527777765838	223.66505578187315	17.802867419734127	12.725871161058182	1.9075089126313525	3.3039937600936917	3	1	4	6	1	0.2033994364026336	0.27925364613687376	0.28716274101858785	0.23018417644190423	
1100000	-1158.0266005459684	-1080.4560708643944	-77.5705296815741	-1080.4560708643944	22.07219658339098	4.470168938278769	0.00824709230032083	0.5505622853456319	0.008152972196461078	2.8159010130251167E-5	0.6470867126858673	-52.95188625684399	497.39692356597686	17.97534225170095	6.2335957381039515	10.335807046568776	4.938617503943026	2	1	8	2	2	0.1863017123545121	0.3434589721008908	0.2623365726465292	0.20790274289806732	
1110000	-1167.6314674899772	-1089.2098512461782	-78.42161624379897	-1089.2098512461782	18.758239305120703	4.902410492668362	0.008738670877373894	0.30274575708203905	0.008531291305786998	1.0039880783851962E-5	0.3660817165797281	-59.815212007767855	93.99926777016115	14.352154447900768	6.884752703490657	4.576567788499649	1.2901543175069874	4	7	2	1	1	0.158721333645008	0.3569420957928019	0.2764338276641222	0.20790274289806732	
1120000	-1176.70396308184	-1102.182773508273	-74.521189573567	-1102.182773508273	15.253557294689054	4.902410492668362	0.012080197351955148	0.5326187810702809	0.01113546315217051	4.2983070985570434E-5	0.5239025058506733	-51.935111375070456	23.070879979815736	65.14650067545338	12.524358605821845	2.7156397033992286	7.289087754855036	1	4	3	1	6	0.17474707283925428	0.3569420957928019	0.30381257945514845	0.16449825191279485	
1130000	-1171.3866527513683	-1093.1920507754535	-78.19460197591482	-1093.1920507754535	19.527121183735577	4.823732313129039	0.01006409401158332	6.875077199165019E-5	0.010064235489675472	5.314267923564848E-13	7.24351248556303E-5	-61.23188293004048	69.9729147633122	53.3033125907291	7.977916636021012	9.88463074614939	8.138519012714546	1	7	5	1	1	0.16445899258468863	0.328685882103829	0.33206879314412135	0.1747863321673605	
1140000	-1162.8243998113694	-1086.9059843678028	-75.91841544356666	-1086.9059843678028	19.504067886060454	4.500952009274817	0.009649721020397793	0.005187453388963722	0.009668666049024558	2.2651278228155018E-9	0.004927385917565786	-59.60708293415196	23.21225537549942	50.308371056632375	9.419658481287613	2.4861717994888206	3.1621862590793324	1	7	1	3	3	0.16445899258468863	0.338223247964293	0.2892077578802151	0.20811000157080276	
1150000	-1160.0946616757255	-1089.5893967209374	-70.50526495478819	-1089.5893967209374	13.431195384066728	3.3331396725826647	0.01350475203508414	0.07376217207160347	0.013700768854165435	7.189623509646486E-7	0.06260017743978187	-54.68757831834256	68.95243881799978	24.51188056927624	2.17953609235707	2.779908496166004	1.4932240956711456	6	2	2	2	3	0.16445899258468863	0.338223247964293	0.30922789007153806	0.18808986937947977	
1160000	-1168.5832074910072	-1086.3239107413465	-82.25929674966078	-1086.3239107413465	20.094333247084435	3.706171491287775	0.008840698624665994	0.4383611228219078	0.008462387805440305	1.1137692496478596E-5	0.39202476495052807	-59.67557051416854	160.48053082666388	38.285522794562475	6.037078240939594	4.3637078654374255	10.473308023034685	3	7	3	1	1	0.17687950539931935	0.3478682106697961	0.29958292736603487	0.17566935656484906	
1170000	-1180.1149065975615	-1092.1486051191523	-87.9663014784091	-1092.1486051191523	32.20181052531943	3.706171491287775	0.00708572460921824	0.49477229659369526	0.007960471366417515	2.1617404398821985E-5	0.620662618385851	-61.944758698906426	148.00205129808614	151.3045775175159	19.448155464618267	6.156158211611178	15.758847503912397	1	2	1	4	7	0.17687950539931935	0.3131001099649441	0.3158464851422757	0.19417389949346026	
1180000	-1190.5116823317248	-1085.159751677665	-105.35193065405986	-1085.159751677665	44.029542042982484	5.143546315690168	0.006129440920123636	1.070600514008665	0.0035081234533489575	3.637735762717997E-5	1.4284930406007785	-73.75070384544694	2334.5279887402808	110.975485933565	13.94340891454717	7.64583467840881	11.50264592389988	1	6	3	3	2	0.19321225094214697	0.29518789827542524	0.3158464851422757	0.19575336564015144	
1190000	-1161.5545475280376	-1079.6353186681556	-81.91922885988193	-1079.6353186681556	18.51175192026591	2.8819001672766964	0.010765771266993135	0.5924793302032263	0.010796962091542257	2.6622025475448106E-5	0.49511651081186975	-57.72853724161969	90.3615941515905	121.32532763216784	26.075394079633238	5.789676018412668	7.728817960698821	1	4	1	7	2	0.1470535023503764	0.33267748020859433	0.3090135744752239	0.21125544296580473	
1200000	-1163.041053266952	-1081.2015167796196	-81.8395364873325	-1081.2015167796196	22.92372250873344	3.3975968275704327	0.008901060721917231	0.4745903059639677	0.008612538118880254	1.816578259087268E-5	0.4933618594790622	-57.123566337179604	436.74706672886305	36.73718321467826	30.709714525373332	8.628348326454176	1.305147290088653	2	2	2	8	1	0.17862505221017466	0.34312787050751403	0.3090135744752239	0.16923350280708677	
1210000	-1167.6106165891492	-1081.8911222662587	-85.71949432289068	-1081.8911222662587	20.06670423807982	3.7495763166122607	0.009646616044531365	0.5838623255657288	0.009293322217956954	1.862534047075263E-5	0.47222461555498507	-57.444510495426734	591.7771496850702	138.9812980439112	59.696356300156005	15.165163752183489	4.9869062932936625	1	2	1	3	8	0.17862505221017466	0.33799956568135964	0.3090135744752239	0.17436180763324116	
1220000	-1186.0970452990673	-1088.3261079303759	-97.77093736869132	-1088.3261079303759	30.831801551017648	3.074130366634119	0.0058045109762590585	0.2364538202028184	0.005418852532667773	1.9665334886864775E-6	0.23873404971278106	-73.13664545491955	172.07150397166077	86.35699496880234	86.50310308567416	1.7703567765636936	4.17533764724433	2	3	6	1	3	0.17862505221017466	0.31770601838643925	0.3072462037565211	0.1964227256468643	
1230000	-1189.5448150693712	-1086.0191729824558	-103.52564208691541	-1086.0191729824558	40.1659702166209	5.397340679232223	0.0049842728222165966	0.33569829760170855	0.004799312829850953	2.2617412492194124E-6	0.3138311986890619	-74.53654416172293	183.75126521124764	232.74743547030278	35.85343420494143	51.930005374265214	32.073016247803075	4	3	3	1	4	0.18061073596914273	0.32527832999191336	0.2678743757642117	0.22623655827473158	
1240000	-1174.9994638430135	-1079.7044598228115	-95.29500402020199	-1079.7044598228115	34.06201129921407	4.481352241257519	0.00616300402561992	0.3606561112943143	0.006067762496418349	2.7617670899283243E-6	0.2858112381033754	-71.46389135199017	132.24674717241314	73.88528867570058	15.850412755884594	13.743673783728743	10.959624527087781	4	4	1	2	4	0.18061073596914273	0.32527832999191336	0.30837977197245137	0.18573116206649193	
1250000	-1181.6290484259493	-1081.8404317315349	-99.78861669441454	-1081.8404317315349	36.47638081483833	4.015177096397079	0.0048976662291919555	0.4730175354093469	0.0046808832571993714	4.703375278971883E-6	0.4783900545344993	-72.69277517286451	152.25979915291342	211.94719842703233	51.07452821000032	19.083050696400825	11.142957355720936	1	6	2	3	3	0.17005837771056587	0.3337532135792299	0.31045724664371166	0.18573116206649193	
1260000	-1174.206604790404	-1085.6601880835856	-88.54641670681842	-1085.6601880835856	22.732073207148606	3.4648289153109926	0.007065389567393153	0.2292355611262874	0.006881524368547265	2.259276576820976E-6	0.22658794357148893	-65.10634660382738	69.50168617538641	31.886623897354944	77.53914785330267	9.17794805257101	7.820860035017132	3	7	1	1	3	0.17005837771056587	0.3392058231032564	0.26655879103645375	0.22417700814972327	
1270000	-1191.3360232462426	-1090.16687268569	-101.16915056055262	-1090.16687268569	40.212524006298636	3.1841336554980266	0.00535292759474212	0.7543161290817406	0.004474314538406929	6.874456281223508E-6	0.5771855613733158	-75.75643083943007	101.02838480818029	51.951370552155005	31.39876570517124	31.463213264897806	10.093509724777457	4	2	2	6	1	0.16351770418089567	0.3476766701328924	0.2954759826322817	0.19332964305392955	
1280000	-1179.5986101308638	-1086.4425947863815	-93.15601534448233	-1086.4425947863815	26.193353259635174	3.1841336554980266	0.005374525621556599	0.44103692548797113	0.005165228948740023	8.16047655481082E-6	0.5595417788536221	-65.72209282741166	304.3916107556555	20.977199684967157	55.923692818105174	38.15262886675489	1.6809545530329397	2	3	6	2	2	0.16351770418089567	0.3476766701328924	0.2954759826322817	0.19332964305392955	
1290000	-1183.4457636244308	-1083.0873188099538	-100.35844481447698	-1083.0873188099538	50.3347101247679	3.1841336554980266	0.0031786752218246023	0.34771186957466793	0.002992191377736378	1.117644781528718E-6	0.3387303468517934	-72.21536889169761	353.4329277704669	63.808654010801014	100.25313769648524	49.99378449869219	0.42603259000818755	1	4	4	4	2	0.16351770418089567	0.3476766701328924	0.2954759826322817	0.19332964305392955	
1300000	-1214.3028437173546	-1082.2956611026164	-132.00718261473816	-1082.2956611026164	103.16029363956834	3.6306520680917327	0.0024694545495552874	0.518536254184782	0.0021332216690962916	1.7364369754970427E-6	0.5885716307479858	-91.91606725626355	4449.113552392705	4771.051732925544	226.2106689306788	98.23592772772155	98.4676222310693	1	1	1	11	1	0.18856032042013554	0.35186290500646045	0.27475095541456607	0.18482581915883728	
1310000	-1196.8944674044135	-1093.6396489673314	-103.25481843708218	-1093.6396489673314	44.56096208327713	3.9544819536796227	0.0037422321026441855	0.33035405041519844	0.003529754404138763	1.1514558897690545E-6	0.3076305843033463	-75.92224581483624	233.8134541210599	222.5027491687477	116.47283962369443	10.42913080934468	7.235521362861246	1	5	3	3	3	0.18856032042013554	0.35186290500646045	0.27475095541456607	0.18482581915883728	
1320000	-1189.2483113651722	-1080.933732388713	-108.31457897645927	-1080.933732388713	53.87941425530864	3.7790394883495626	0.003352488270441996	0.47768523084209996	0.003428301269619561	2.6323027511185127E-6	0.5036679449295302	-79.94589449097741	116.34259231753809	113.17925820933893	197.64126104178465	28.678896368623242	13.248391238702927	6	1	1	3	4	0.19733894048862866	0.36080165333091524	0.2718310075346383	0.17002839864581717	
1330000	-1194.1261451392797	-1087.685099599649	-106.44104553963074	-1087.685099599649	42.46949687301914	3.7790394883495626	0.004100568251366546	0.44854741830313094	0.004320489635234196	2.2892947361668657E-6	0.3735874339601399	-79.12082470718535	207.67383850188372	131.71764664698313	44.70742498972495	31.41508056397961	24.856788900157195	1	3	5	1	5	0.201940596533401	0.32091374396177624	0.2718310075346383	0.2053146519701839	
1340000	-1175.4166064950223	-1079.0915129833584	-96.32509351166381	-1079.0915129833584	25.41948372527772	3.7790394883495626	0.006891369878305788	0.15993954504593788	0.006939769113084805	1.7698735664203304E-6	0.1940475360821415	-68.81013945257703	82.54353478416822	178.3356541218054	138.43295690116474	46.63882362072824	29.664162521735154	1	1	2	4	7	0.17948225874555576	0.3049941797897635	0.30017472205184403	0.21534883941283608	
1350000	-1173.148560588599	-1089.8415342807557	-83.30702630784326	-1089.8415342807557	22.54025233977172	3.7790394883495626	0.008480567744001691	9.358467445075887E-4	0.00848102354377561	4.752366166048641E-11	8.127631912597283E-4	-64.8480910475579	202.21321550444785	38.940724639598606	5.594918580771115	6.0434659679497456	7.26537629987231	3	5	2	2	3	0.17948225874555576	0.33225354618178415	0.28069585781710876	0.20756833725555068	
1360000	-1175.4920001854994	-1093.6480644437866	-81.84393574171277	-1093.6480644437866	16.712333080515798	4.788358481604993	0.011003129996926512	0.46120553221487404	0.012045837922889886	1.476962081147192E-5	0.3340246260506658	-60.17667471448935	71.11368576176574	20.268401052623766	16.061910142289474	13.948109591929418	5.14470489733235	4	1	5	1	4	0.19946366601669555	0.31227213891064437	0.28069585781710876	0.20756833725555068	
1370000	-1157.842078770032	-1078.5895318796952	-79.25254689033676	-1078.5895318796952	22.845914641607674	4.788358481604993	0.00788017222063033	0.6536429234873904	0.007462225590210058	3.018795865015826E-5	0.6166150688488672	-55.96157353575969	174.21893888484766	9.159336137844843	4.182036753391949	12.639337678579507	2.388049143033232	4	4	3	3	1	0.15733400992358712	0.36565340001870056	0.25625776529388544	0.22075482476382616	
1380000	-1176.1595177423242	-1084.670232288853	-91.4892854534712	-1084.670232288853	32.007432112081005	4.788358481604993	0.0064330647408245185	0.7696099824388901	0.006225553554250996	1.8993584954137445E-5	0.6734508332633325	-65.26335979936069	309.55403931211094	92.8232486265627	3.1168391275277103	5.725671771034139	9.884283004765397	4	1	1	5	4	0.2045800789105632	0.31840733103172447	0.25625776529388544	0.22075482476382616	
1390000	-1162.9612395882373	-1079.5550988551183	-83.40614073311889	-1079.5550988551183	22.27445319563641	3.635344114525146	0.011763720060988175	0.7783989331908389	0.009548551326704994	7.440283706645178E-5	0.8040511553299121	-58.99548344211081	142.17466795341946	102.83256626461798	16.37076456457991	8.403841827766751	3.527842148092304	4	2	4	3	2	0.2045800789105632	0.28524859936766755	0.27527369951676844	0.2348976222050001	
1400000	-1156.7199394669576	-1084.6028735384452	-72.11706592851229	-1084.6028735384452	16.39510901663726	4.936314697655172	0.010925277029300712	0.4650266544533649	0.009075907719126463	3.520713044666792E-5	0.5242115077508533	-52.219372799973286	106.52555273887137	4.008021378384657	5.846404315769182	2.380781424710928	5.183347465376719	4	4	3	1	3	0.16477811745831886	0.28524859936766755	0.3150756609690128	0.2348976222050001	
1410000	-1161.3318556175952	-1082.9518900044736	-78.37996561312158	-1082.9518900044736	16.836527209265817	5.262134294863929	0.011004968026828122	0.38618026850009884	0.010321756105906882	1.6769326456755788E-5	0.3976457145840237	-53.97074628804558	157.1595726891034	261.9445482292691	8.423738330672832	4.306022057131486	2.881143815535425	2	1	9	2	1	0.20369876570859094	0.28524859936766755	0.33192794148277815	0.17912469344096266	
1420000	-1153.7929592841263	-1082.4583413658288	-71.33461791829738	-1082.4583413658288	20.00799763362847	3.2698499048242344	0.010410465444143325	0.40060846117026044	0.00980242170909949	1.846072036187355E-5	0.42929304517049666	-50.39900210143764	364.6234617159651	16.4401753724674	5.29004482958644	4.530497135432459	1.0497962324571788	2	5	2	5	1	0.21284122090458865	0.29149018049409237	0.31654390516035563	0.17912469344096266	
1430000	-1154.8198471037788	-1086.102181453801	-68.71766564997775	-1086.102181453801	14.960416095859191	3.8826448592116263	0.010903719047988036	0.4206810568470667	0.010821659759399988	2.2786370727552635E-5	0.41402666990710757	-48.17911040428484	322.2095063451563	7.062526281589964	1.9565783802502366	3.173509468023232	4.136025879561318	3	1	2	6	3	0.1835883016506713	0.32342924759207686	0.28460483806237113	0.20837761269488	
1440000	-1160.077247759583	-1079.6043787085114	-80.47286905107167	-1079.6043787085114	18.233645145568616	3.77502865892812	0.007885541865060375	0.41693040572874696	0.0075878023809184455	1.5095259238851553E-5	0.4747021230703577	-56.96932730554908	438.33981858054517	13.65124053812263	6.212112909156741	8.158977065138599	8.678093067843642	2	5	4	1	3	0.18519865227869955	0.3388623479931545	0.2675613870332652	0.20837761269488	
1450000	-1168.5441091386308	-1078.2612124224604	-90.28289671617031	-1078.2612124224604	25.91946734042546	3.585572392325123	0.008006370595311486	0.5848467818156828	0.007246176031203388	1.2681505983982773E-5	0.4658672008625097	-64.37639464316689	660.615676010199	91.49184174018119	7.948297024736065	3.1305944136998294	6.579175194802323	2	4	6	2	1	0.20111042367340198	0.3388623479931545	0.2516496156385628	0.20837761269488	
1460000	-1159.4663583420217	-1078.4762193948745	-80.99013894714716	-1078.4762193948745	14.952426626304936	4.489449724200796	0.00821454486155631	0.5671992202751661	0.010672664606506543	2.9827497255770445E-5	0.5538268032249896	-53.240506377064506	680.6137545164057	345.7520359969992	11.074899600181611	4.260879557111044	5.920804067273476	3	1	4	4	3	0.20630414354967255	0.3336686281168839	0.2516496156385628	0.20837761269488	
1470000	-1191.924745631285	-1079.0785888366709	-112.8461567946143	-1079.0785888366709	66.87144891403786	4.230073363666807	0.0031362405154792003	0.9570671433442035	0.0024778328133734998	3.612058908292098E-6	0.7463798965970453	-81.33581728398792	267.1721201152963	85.81039900879865	62.27249927149174	56.533426578107026	106.71676735081847	2	1	3	8	1	0.19118722922789733	0.3336686281168839	0.2516496156385628	0.22349452701665523	
1480000	-1178.6616006095203	-1083.6195148502252	-95.042085759295	-1083.6195148502252	26.531475618086127	3.724109184764623	0.006296120985348514	0.49308150316084465	0.006255438546845299	9.449554232131144E-6	0.4880815945420988	-68.27438257605917	143.1425023460224	76.51786495103276	73.73994327651407	43.110697551786195	6.904606048246124	3	2	5	1	4	0.16574210239022416	0.2991285429572358	0.3116348276358841	0.22349452701665523	
1490000	-1180.5433194583109	-1084.3466244601416	-96.19669499816928	-1084.3466244601416	27.365545651090848	4.424681284151334	0.008899061895889996	0.6120532557385031	0.007141921802416345	3.01642870611655E-5	0.6742462507603415	-69.56138950654045	43.35612999790848	87.95105549182979	37.19387928828029	19.887879524234446	43.841134817063185	1	4	3	5	2	0.16688958672511203	0.34890166505801984	0.25740761376937876	0.22680113444748867	
1500000	-1182.8279582968441	-1083.2593522671214	-99.56860602972282	-1083.2593522671214	38.19491816506659	3.3720317965525424	0.003522962087887542	0.37717972261985866	0.0033794173215244637	1.6393842890343576E-6	0.37785832524009366	-72.88927458708885	621.3609805464334	117.65800145326273	17.01225247314717	15.268594761642765	9.228690502090252	1	4	6	2	2	0.2055850109191102	0.30930520477537604	0.2708295642742817	0.21428022003123143	
1510000	-1185.897663131135	-1089.0156671426882	-96.88199598844679	-1089.0156671426882	30.208578554514563	4.044500524525602	0.0050752671418406396	0.37360925466739364	0.005467152124713841	5.687509850427205E-6	0.44352320629870046	-67.75051717779452	761.7828025320688	54.95372232200002	112.72806104183252	13.766042029173855	5.575289618010547	1	3	4	4	3	0.2055850109191102	0.30930520477537604	0.31432052542493605	0.17078925888057706	
1520000	-1180.2454698046058	-1086.9317703714526	-93.3136994331533	-1086.9317703714526	39.565233889702945	4.900403418341691	0.005690819545806302	0.4796829069293358	0.00492971389848096	7.428487999711999E-6	0.5252351286973146	-69.00561717396339	39.642767482593555	95.89895739668157	19.373754635715105	5.017727437838837	12.176519410568773	1	7	2	4	1	0.1725966107551079	0.34060120972060487	0.2887895330805333	0.1980126464437533	
1530000	-1187.0381717981488	-1086.2281313266678	-100.81004047148092	-1086.2281313266678	43.11177690218555	3.4295674135002474	0.004211641788980084	0.057975817202780895	0.004255402369958355	7.120530714996983E-8	0.06317870148712816	-76.38752479621776	58.59055452276701	62.62099809913713	93.42236091990242	69.40205692403467	6.262468528579225	1	2	1	3	8	0.1725966107551079	0.34240088263700197	0.28807078197451036	0.1969317246333791	
1540000	-1195.8547308181983	-1086.3259737728417	-109.5287570453565	-1086.3259737728417	49.565206120322095	3.7097715137054603	0.004072409990033744	0.5658718263801441	0.003491337746830181	3.23461382221471E-6	0.4890728061602811	-77.4869147298965	1018.9020616993819	354.7933715935581	99.20459640895764	38.81926724823616	23.198902929584495	1	2	2	9	1	0.18932826389564114	0.3501782064896972	0.2635618049812819	0.1969317246333791	
1550000	-1161.9527265131235	-1078.482717490427	-83.47000902269649	-1078.482717490427	32.33592345129063	4.735133388532211	0.007331078545776171	0.5735194579688315	0.006615829530010618	1.3034047687227708E-5	0.5372396596289144	-58.25543610863921	55.55768760858615	113.91424378511327	19.71353803567169	9.189378821697415	16.292548838840524	1	1	1	11	1	0.1724616487696125	0.3501782064896972	0.27793473676560276	0.1994254079750869	
1560000	-1169.1435812328946	-1084.6159910994093	-84.52759013348535	-1084.6159910994093	18.012026062043784	3.4179067060392243	0.010425768526616738	0.6798410754671477	0.008896060733010741	2.5880407802048863E-5	0.6556868014493469	-59.88485662222204	140.0157256010732	10.626276471116112	8.417268429830742	5.983747284231059	24.930408557505512	5	6	1	1	2	0.1724616487696125	0.3261665270678071	0.3019464161874929	0.1994254079750869	
1570000	-1157.080163296144	-1084.8781107560817	-72.20205254006228	-1084.8781107560817	15.39862225291549	3.2071820410617353	0.012581369182969268	0.406218828015349	0.01111181650450351	2.789868021349166E-5	0.42067756747826723	-48.330166937537875	62.78047590749767	123.00824140358931	57.368370472242496	6.497188200769971	3.992130929927773	2	1	2	3	7	0.2191267164670461	0.31868882131449794	0.2601154606430382	0.20206900157541716	
1580000	-1148.7518124077008	-1079.7215329944006	-69.03027941330019	-1079.7215329944006	14.962634813407012	3.6874673241453118	0.009500365609713438	0.47966588640348007	0.0090713059461456	1.784469722435819E-5	0.4377715903845305	-50.02706394114462	116.78711805973879	11.41200617399611	6.112546046372342	4.830066425970251	0.5006413764360936	3	3	1	7	1	0.1735528639828584	0.3290782367845043	0.29529989765721953	0.20206900157541716	
1590000	-1157.3967163095256	-1084.5070822228345	-72.8896340866912	-1084.5070822228345	16.368493755029007	4.828129853427155	0.01123946403153559	0.4646492561935107	0.011413668128183365	2.4245880583201168E-5	0.4558304829331282	-51.992058308607604	211.7651393170788	7.435999185836292	3.890939519266143	1.8270320215765234	5.050194781346584	3	7	1	1	3	0.1735528639828584	0.31822653696849984	0.29529989765721953	0.21292070139142164	
1600000	-1158.7514757531503	-1088.2508282412512	-70.50064751189919	-1088.2508282412512	16.494573231850147	4.071986315881231	0.01002795082418947	0.4176840798916291	0.010758359462002664	3.230797631729142E-5	0.55700358695941	-50.10449350393755	176.1185611602281	23.45096506945475	2.307739453196716	2.1542384377686297	4.521789511920646	3	1	2	1	8	0.2107429855637981	0.31822653696849984	0.29529989765721953	0.1757305798104819	
1610000	-1159.17633553885	-1084.4755921288127	-74.70074341003732	-1084.4755921288127	15.250813667146753	4.518636855055501	0.012468704398146893	0.6132735748340701	0.010989741559067295	6.439327397709026E-5	0.6538936944974242	-53.22173350618705	89.71288343405642	62.011314986870524	11.478972137713303	2.9270544200441484	2.5114840151225324	3	3	3	3	3	0.2280181054616261	0.31822653696849984	0.27802477775939155	0.1757305798104819	
1620000	-1149.2042076272073	-1079.822692376256	-69.38151525095127	-1079.822692376256	16.112753757709545	3.703837149944588	0.011697102071633173	0.7224550050327437	0.011329943233737663	7.904384240384528E-5	0.7347903170913048	-49.599671111046476	202.82296800202306	6.51184058922976	1.84774459899502	3.0666519505018157	1.865776008291281	3	4	3	4	1	0.20065522936021163	0.32461411344027236	0.29023072613475537	0.18449993106476004	
1630000	-1147.6765815313115	-1081.318929948137	-66.35765158317436	-1081.318929948137	15.670631130970037	4.037702748956144	0.010702665591887848	0.3913285623355183	0.010359403618136536	1.9281200369056437E-5	0.4210039018502603	-49.15651068857421	94.88100008661804	0.9659412647796458	1.026422218392572	2.980848632517659	3.320163810920192	5	3	3	2	2	0.157688524969152	0.3567040556332489	0.29023072613475537	0.1953766932628431	
1640000	-1161.078264308605	-1075.868842266886	-85.20942204171884	-1075.868842266886	25.64155567975955	3.838713267660377	0.006737419082517896	0.5420981108813105	0.00639348384808317	7.130106562829284E-6	0.4406226352034944	-63.09025439698637	100.4663916364156	14.818099064517945	20.43378803408677	9.335392529143148	5.2792575865559686	4	1	4	5	1	0.1972451080656904	0.3567040556332489	0.26460736614775066	0.18144347015330947	
1650000	-1172.662068250092	-1084.6419912201725	-88.02007702991966	-1084.6419912201725	18.707388606271746	3.901635268280741	0.007710185157934866	0.5058710189435146	0.00795677233961592	1.3091950140521705E-5	0.4720248882356713	-64.70860229763973	101.24653818970208	89.8805294963849	20.28227813082161	5.0124871650718665	6.50922459305528	2	6	3	3	1	0.14164389901052343	0.3461709352347951	0.28275476390690146	0.2294304018477795	
1660000	-1157.994766056623	-1079.2278616520962	-78.7669044045267	-1079.2278616520962	19.759768866136913	4.18562541452853	0.008280366529018498	0.3943936127389516	0.008869987599464543	1.2631306005674764E-5	0.40930881285191834	-55.487398239342944	153.47331680975552	117.25090092625625	16.47033756011667	7.1239334399863194	2.617973354810304	3	1	4	6	1	0.1723970453735641	0.3461709352347951	0.28275476390690146	0.19867725548473883	
1670000	-1163.9060029841717	-1081.3324913352997	-82.57351164887211	-1081.3324913352997	28.000312537746503	4.201072961892634	0.0075121961167351125	0.41683901936829315	0.006662582976948923	9.35157846733755E-6	0.4423876100529351	-56.96025844150946	707.6707438237663	39.434411383876764	6.533681546694943	8.465664858188713	10.302364626374189	2	3	3	6	1	0.1577439810735383	0.33151632354855115	0.3120624398931712	0.19867725548473883	
1680000	-1149.5441744992706	-1077.3166749885556	-72.22749951071498	-1077.3166749885556	14.222116026634989	3.689854472140526	0.01089103368458607	0.657475380508852	0.010052146466420081	6.142527903590892E-5	0.7130910512124451	-49.4584821997095	114.67367076114836	76.57157144481653	10.331884146207678	8.285073830074522	1.2043469904188042	2	1	4	6	2	0.1577439810735383	0.33151632354855115	0.29069524700238586	0.22004444837552417	
1690000	-1159.9396343386693	-1081.2909624525448	-78.64867188612457	-1081.2909624525448	20.82878829946284	3.4945779757427387	0.009042929146804712	0.6199909760439587	0.008624768851633156	2.5420656042960872E-5	0.5367044861972174	-52.81836258993516	101.36069041052116	220.27296984236312	15.249054565421167	5.479215343071684	8.838703130717356	1	1	5	2	6	0.1577439810735383	0.33151632354855115	0.29069524700238586	0.22004444837552417	
1700000	-1155.8519434839125	-1085.4434013710888	-70.40854211282358	-1085.4434013710888	15.514656557746253	4.55865740009759	0.012699121258215018	0.64942544889225	0.010390659762954946	4.271441408728842E-5	0.522906138565938	-47.87281342455221	96.91284665741644	56.423523384534235	15.073378766377926	4.32677028530143	4.5591889791571365	1	2	1	4	7	0.2305907100379736	0.33151632354855115	0.2796929212732286	0.15820004514024608	
1710000	-1165.5214453239635	-1083.8808617907496	-81.64058353321397	-1083.8808617907496	23.982377006387573	4.024137195036397	0.007398974175163253	0.45881486010368205	0.008191494443026663	1.3704455229950703E-5	0.5142392066059324	-61.11510981389463	125.34339866510146	10.317762293637616	8.75127341125143	7.624931708031588	2.7435986970960595	4	1	4	1	5	0.16310473100468587	0.3990023025818389	0.2796929212732286	0.15820004514024608	
1720000	-1189.754754247457	-1089.7804599745696	-99.97429427288743	-1089.7804599745696	37.41715860547521	4.211752976435324	0.005521022148674589	0.010686778838252661	0.005508306925395323	2.5829050993992107E-9	0.009199659032921822	-72.83428543983491	283.0394530932523	369.2724354461957	138.08119721037164	17.32806127789725	17.89055343907954	5	1	2	2	5	0.19924663854759644	0.3768821601262894	0.2656711561858675	0.15820004514024608	
1730000	-1191.7081311074608	-1087.597923144704	-104.11020796275682	-1087.597923144704	42.059454571914614	3.326091084778179	0.00474439993128474	0.421096496357646	0.004488188007432948	3.879002747407442E-6	0.43275743172232867	-77.8768701602782	479.44667510349507	223.42353588126377	33.17910102276381	8.900065247957421	0.9434300283486329	3	2	8	1	1	0.2014948815674096	0.35498506938186186	0.2853200039104819	0.15820004514024608	
1740000	-1181.2833295723399	-1083.4248663816284	-97.85846319071162	-1083.4248663816284	34.66097394922759	4.267270265547619	0.004934434300965026	0.20037052463289026	0.0050091270274234935	7.021045979784018E-7	0.17144482135522487	-70.29998773596569	160.0590704804895	85.94124205681898	169.1659532425937	39.2859929723626	9.068144748905357	2	3	1	3	6	0.18295121222880215	0.35498506938186186	0.2853200039104819	0.17674371447885354	
1750000	-1164.369081516785	-1075.026098568451	-89.34298294833394	-1075.026098568451	33.32022712759155	3.3777130269696625	0.007065514914151174	0.602814187003698	0.006777233367554621	1.8649390562401692E-5	0.6084353590326516	-64.59144345962179	176.73881271795568	12.579338171902272	14.113383333355765	10.163208675639439	25.715694508591803	5	3	3	2	2	0.18295121222880215	0.35498506938186186	0.2853200039104819	0.17674371447885354	
1760000	-1153.7608143715456	-1084.3506698394988	-69.41014453204689	-1084.3506698394988	14.62267610198123	3.1812292888033937	0.015594874514246394	0.8239638773418789	0.011146085771966355	1.7503199318646213E-4	0.8439575874406616	-47.87088783541128	241.71514216105086	16.734886194444908	3.8153249335145656	3.905838173758594	2.3717035960272526	2	1	4	2	6	0.1702300182130106	0.3218200436877754	0.3196702475829303	0.18827969051628313	
1770000	-1165.693228657967	-1080.1671819662822	-85.52604669168487	-1080.1671819662822	20.8744135063573	4.672659013053786	0.008049619773238455	0.8435146611242543	0.00807669536972634	4.190963931223371E-5	0.7575628146343245	-62.77020599350322	44.66781907217253	51.70256521609385	19.4515986344826	6.90705589216633	5.342799048351507	5	1	2	3	4	0.1702300182130106	0.38162745421982414	0.26282924278924036	0.1853132847779243	
1780000	-1166.8172692766802	-1096.6739888294624	-70.14328044721792	-1096.6739888294624	13.460396960204564	4.604181344106144	0.01437588204699848	0.1865171474332987	0.014643502311527966	7.501373105353536E-6	0.1937168759798967	-51.655588028602935	54.89946766162586	44.695814955370935	10.390448041216626	2.585952232040924	2.265892794288614	5	1	4	4	1	0.1586320031031106	0.33543293265386276	0.32062177946510173	0.1853132847779243	
1790000	-1152.4613656675733	-1077.707357473769	-74.75400819380434	-1077.707357473769	22.9143639652361	4.604181344106144	0.009691008689876572	0.6631771274527957	0.008408290563280145	2.6682993393351637E-5	0.6119043232872684	-51.49653806437564	297.25545836930485	19.166096341053482	4.0372548199496885	5.644390554613604	6.036438227259538	3	2	2	4	4	0.1586320031031106	0.3943700158607231	0.24186771363857462	0.20513026739759108	
1800000	-1172.2966473217555	-1092.325461257223	-79.97118606453243	-1092.325461257223	20.303356311336152	3.4595668840204206	0.009590793200502098	0.3238314285373469	0.009391692962063545	1.0158858629610397E-5	0.3299213456681438	-57.75717636466234	260.90448251960754	27.303613000758492	10.957969970349037	6.863899858265902	5.864367173448603	3	2	1	5	4	0.14363109050996548	0.3584835595348813	0.24186771363857462	0.25601763631657803	
1810000	-1161.9794445738314	-1087.5250878286229	-74.45435674520856	-1087.5250878286229	16.79384787789944	4.218638262139052	0.008895129112289487	0.24459012638808045	0.009891255348941575	5.471024484914939E-6	0.24391927065937122	-57.44874694290692	45.728919497945164	8.312817156694317	8.715520120666126	5.76089626110534	0.33680383311036355	6	1	5	2	1	0.15608684229555858	0.34751624635223904	0.30061024804016623	0.19578666331203562	
1820000	-1181.2937413078184	-1087.3461739924055	-93.94756731541287	-1087.3461739924055	29.35118970568142	4.13355754268624	0.00534064353352924	0.4037563341101867	0.004936507853063598	4.031455021077447E-6	0.39353383100712697	-69.33443716916646	113.67086660796308	22.39460808085792	31.39439843911454	18.088321920596698	27.543377475873104	4	1	3	4	3	0.14313372585761977	0.37835054473968266	0.30061024804016623	0.17790548136253076	
1830000	-1177.60921241258	-1081.4584152402665	-96.15079717231346	-1081.4584152402665	31.238755779176973	3.3985741790349087	0.0058295199215977565	0.5761871200706498	0.0056118110373763585	7.1944608816048884E-6	0.498115306940964	-68.80165694137645	198.13694643481236	154.41726733509412	35.609179598023346	36.696362305776056	5.084965878330726	3	1	4	6	1	0.21787987654507068	0.364166038460365	0.23427304983033392	0.18368103516422987	
1840000	-1189.3693062809666	-1091.4228368261015	-97.94646945486521	-1091.4228368261015	31.732953248659125	2.6138009220575724	0.004983561659021995	0.45410769184423094	0.004853589210004756	2.70760453592292E-6	0.34207919087872013	-70.31386377431551	1475.1735232582935	150.74321182228923	11.935117655359724	11.554820431024307	3.2116901740128765	3	4	3	4	1	0.16792076583479815	0.3315823738432479	0.24018411844972382	0.2603127418722296	
1850000	-1202.3900024963762	-1090.4031578523377	-111.9868446440384	-1090.4031578523377	50.82707109022106	3.4144939491121207	0.0029363428130282847	0.656583424023998	0.0031472413762983595	2.9441534812999588E-6	0.540226065551366	-80.62964338252539	258.9681409952796	494.7748106894724	94.28828234394408	52.283333458543396	11.909236134472959	4	3	3	2	3	0.19192079572423865	0.32039070571640205	0.22737575668712917	0.2603127418722296	
1860000	-1181.962771007992	-1082.69878469102	-99.26398631697207	-1082.69878469102	39.664024906746405	2.7919020043385596	0.004599847537180733	0.33355021470669416	0.004649717071835429	3.3529681474954733E-6	0.3929699836541943	-71.35681908268077	246.6827375634739	362.91012205903826	69.3037276562607	5.808936334550585	11.473296248974155	6	1	2	1	5	0.19192079572423865	0.32039070571640205	0.2729866851979003	0.21470181336145844	
1870000	-1172.0298298978685	-1093.9192538593825	-78.11057603848606	-1093.9192538593825	17.927201812048853	3.234248274930755	0.007453953682619785	0.47869961590097393	0.008058123700899028	1.6799787837050785E-5	0.5009380923065407	-49.56761630359129	1438.193626486683	34.72290208670173	5.161246820308512	16.79836085794469	9.785931145573903	2	1	4	1	7	0.19192079572423865	0.35113704929060924	0.261415022957527	0.1955271320276246	
1880000	-1152.4941899382952	-1080.7677299489585	-71.72645998933667	-1080.7677299489585	18.737938801959135	3.686816568387941	0.010091211347089847	0.4695349523385614	0.009725483498026198	1.5856843324334643E-5	0.4135211537292004	-49.36134864808278	190.58829104291496	7.944971956071719	5.166900437599396	9.556140399453106	11.968842676468192	3	2	5	1	4	0.1594682428711781	0.343344618207829	0.3101056994943934	0.1870814394265989	
1890000	-1160.0939361787882	-1082.7508298936696	-77.34310628511855	-1082.7508298936696	19.416235091834448	4.1463090884429965	0.010667452387494303	0.4464046407677379	0.010994509710795394	3.203628175515003E-5	0.49716642149635487	-57.575351339494304	73.514916090645	10.484826028263202	7.774208457684518	8.216263204493593	4.64316087542516	3	1	9	1	1	0.1815299072930357	0.343344618207829	0.28804403507253584	0.1870814394265989	
1900000	-1174.0173970470798	-1088.8515117137479	-85.16588533333199	-1088.8515117137479	23.756203554179457	4.1463090884429965	0.009746241034897862	0.4242493151038955	0.008546885803927564	1.771105862168325E-5	0.47406423781660884	-59.1783311966116	940.4327975083366	80.37696104936997	14.423794080166704	4.8013098454069665	4.773394738242502	2	1	6	2	4	0.15589591150743456	0.3689786139934302	0.28804403507253584	0.1870814394265989	
1910000	-1182.7060105593298	-1097.3930806393291	-85.31292992000068	-1097.3930806393291	17.50615685041176	4.1463090884429965	0.010914685961744877	0.4765226812098662	0.010828863865020012	2.6138787001954514E-5	0.49532206819724833	-56.833370384178195	166.454438441097	118.16253315563901	61.08943033832016	83.54766656810138	6.435274260895279	1	1	2	2	9	0.15589591150743456	0.37535372079713547	0.28804403507253584	0.18070633262289362	
1920000	-1167.9213997880881	-1096.2129134267293	-71.70848636135882	-1096.2129134267293	26.285480097213263	4.102554040693051	0.006296418466763247	0.3348220554330769	0.005908727938885604	5.623225925894098E-6	0.37247727215149745	-50.192154740297184	302.91619673313045	4.750413259363073	5.130566712983654	5.163900383826973	7.38575637115388	2	4	1	1	7	0.15589591150743456	0.38342096630218714	0.2799767895674842	0.18070633262289362	
1930000	-1161.4038387407375	-1078.0872931369927	-83.31654560374474	-1078.0872931369927	23.253355670139875	3.422430208789987	0.007064044322347343	0.77650564381544	0.006873981583060623	2.0053095203621373E-5	0.6716432727829797	-59.75495470372201	194.5875614999197	34.063040979378364	7.485616119286747	8.790621135704438	6.053688273862196	3	2	5	2	3	0.18300656561380257	0.35631031219581916	0.2816395409044481	0.17904358128592968	
1940000	-1167.6299623513694	-1089.3637943851381	-78.26616796623132	-1089.3637943851381	18.0328022148054	3.976682983077605	0.008845925914787238	0.2923045169827696	0.009017889979953701	8.740965804616213E-6	0.3188134580882008	-56.40574895078708	171.71678005463053	27.001815224741957	13.904042382543373	10.005182921652333	4.37108876163525	3	1	4	5	2	0.17638992214520274	0.362926955664419	0.2816395409044481	0.17904358128592968	
1950000	-1158.6277081004853	-1083.971349873119	-74.65635822736638	-1083.971349873119	24.157780459843625	4.541991814878903	0.008261791020245218	0.36609545392876647	0.007381243397251433	6.779711837890718E-6	0.3422563608709808	-56.332485824963385	114.40069490373813	4.412546886540887	1.4017147602141422	3.0545205730886615	4.256890523709709	5	1	4	3	2	0.18261306180098855	0.3202904414666077	0.2842057433337991	0.21289075339860422	
1960000	-1167.552876568274	-1079.6329142448876	-87.91996232338646	-1079.6329142448876	22.600312579845212	4.329338892945626	0.006024864071388823	0.4916530090841627	0.006368340753739824	7.069916226420522E-6	0.4768373689542557	-62.38718709130117	195.0190461938791	67.99785753975962	5.4124957443196235	12.321847023938078	18.28497360099814	3	4	2	3	3	0.18801115933865348	0.3148923439289428	0.2842057433337991	0.21289075339860422	
1970000	-1182.1111056789948	-1083.3757195223297	-98.73538615666502	-1083.3757195223297	32.007272528978326	3.7402962999027154	0.008936743260314338	0.8183549049552434	0.005542047609915706	1.63487119281488E-5	0.6196727052721654	-71.63551874163595	606.7880647227712	66.55493165347889	16.2255967531645	12.222533560712726	4.932019890780953	2	7	2	2	2	0.18801115933865348	0.31160775194966656	0.2842057433337991	0.2161753453778804	
1980000	-1172.113844111484	-1084.8659447119971	-87.24789939948683	-1084.8659447119971	21.30180912369269	3.7402962999027154	0.008040815391295093	0.21298425859186257	0.007532801402501302	4.22021054249685E-6	0.2624039902617987	-65.62946279766857	142.93165651725428	126.93323654571749	19.074511309829543	2.0154332993151165	1.9678985141341587	1	6	4	3	1	0.1641689493150854	0.35581167833882493	0.26384402696820874	0.2161753453778804	
1990000	-1171.0784541858038	-1087.7174098809664	-83.36104430483739	-1087.7174098809664	17.9140837396358	4.146278060176933	0.011056545529447374	0.6035905422835096	0.011251632267740067	2.82888874473621E-5	0.5138164774893297	-58.30987891204155	74.03908723296917	42.23018496677753	7.694335978406255	7.975542429771826	32.560463680216984	4	2	6	2	1	0.1641689493150854	0.3327930957105355	0.28840737481478723	0.21463058015959133	
2000000	-1176.8694687403815	-1089.2923446765071	-87.57712406387449	-1089.2923446765071	18.89212227228881	3.141013507021425	0.01116519584536791	0.3570660357068625	0.010317719897266337	9.912608778863728E-6	0.2923825200289876	-61.23346327845075	409.6313261304615	63.470191316979324	22.456468323279697	8.150591745832804	21.07845829204969	3	2	3	3	4	0.19175389633509624	0.3327930957105355	0.2993388392766311	0.17611416867773663	
2010000	-1157.1924518685184	-1081.2328500866683	-75.95960178185015	-1081.2328500866683	19.737311372828056	3.162897571852949	0.008661836605862665	0.5414301311039241	0.00865335006634365	2.1448504119610123E-5	0.5380281971697876	-52.636536976932476	107.26564521278873	4.199468658453307	16.876016260602146	11.768070661154798	3.6955659686582987	2	1	2	7	3	0.19031265279691442	0.3248835995967057	0.29013783007380645	0.19466591753257287	
2020000	-1162.9272864274637	-1089.5098607118105	-73.41742571565328	-1089.5098607118105	16.978700874458255	3.9729297297142727	0.011343992734034036	0.30216519024019234	0.011709308746663623	1.382715664833789E-5	0.31773840994469477	-51.83733918850846	206.14116151732765	33.469759284523576	10.841227863797313	7.459403475561584	2.2105432726241636	3	2	6	3	1	0.20626124471973206	0.30948941488936915	0.2895834228583254	0.19466591753257287	
2030000	-1164.1801268601496	-1084.0506590955047	-80.12946776464486	-1084.0506590955047	21.34354109562478	4.404786752286888	0.016027616885920366	0.8469122667285504	0.00953367409142554	3.035933811936706E-5	0.5492152355048587	-57.45612221211898	109.04274700022441	9.25934484031972	3.9990720438361054	3.83547832962932	12.567289091697837	3	5	1	1	5	0.17335353174041995	0.34239712786868126	0.2739945211239076	0.2102548192669907	
2040000	-1139.916762773623	-1080.599579544019	-59.317183229604055	-1080.599579544019	12.922562773885353	4.142289114687483	0.015487667449658363	0.6669770247612518	0.012228708415875348	1.191628777092495E-4	0.685499144377167	-39.45382042232323	319.9099446118923	11.215148970638849	5.788392488926872	1.3990750458797852	0.1460951194006515	2	2	9	1	1	0.17335353174041995	0.36627770661631237	0.2739945211239076	0.1863742405193596	
2050000	-1152.4012134465945	-1080.9152465387058	-71.48596690788881	-1080.9152465387058	22.654473363027368	3.9235651523082735	0.00773776662480651	0.5051838190169778	0.00834049023709575	1.9826999001929245E-5	0.5693714216965873	-51.224686640726006	141.81801503050522	9.587294786896786	3.056867436322054	3.9022555531716314	6.43192147699066	3	3	6	2	1	0.17335353174041995	0.38014344957125906	0.2601287781689609	0.1863742405193596	
2060000	-1156.6472063341746	-1077.0193693351878	-79.62783699898674	-1077.0193693351878	17.029854213179952	3.991562518897132	0.010933323490019874	0.7131853787169928	0.00941884521078344	2.825626855983804E-5	0.5167522826694272	-52.7306124657463	365.7208904671281	6.885194124627291	22.52158599360991	5.531934837861321	9.832260186914034	3	1	1	5	5	0.17335353174041995	0.3766957137523973	0.2601287781689609	0.18982197633822134	
2070000	-1152.973059147621	-1080.2889921033545	-72.68406704426643	-1080.2889921033545	15.382859030733979	3.887261623387252	0.008916812690282818	0.5809994243929167	0.009914204841029487	2.189699202241899E-5	0.4803739468063471	-47.246913489804925	745.5489250795239	100.68910884796917	9.784003907567627	1.5754966819154244	3.017562568890067	2	2	1	2	8	0.17335353174041995	0.31868831931063185	0.31813617261072635	0.18982197633822134	
2080000	-1158.6030381038236	-1078.392093160536	-80.21094494328764	-1078.392093160536	21.015197733596104	3.811058878600157	0.008454595516155875	0.4105111110563546	0.009061517972639996	1.3378194676552763E-5	0.3897789860518571	-51.36879099289302	238.10727848197166	248.00436121695208	127.22918538307512	36.4030432858297	6.5333788159082244	1	1	1	1	11	0.17335353174041995	0.31868831931063185	0.32631930906373524	0.18163883988521243	
2090000	-1173.1943262054212	-1084.842421682803	-88.35190452261818	-1084.842421682803	21.382794145398954	3.508932784100805	0.006454266554047457	0.43628164979436973	0.0077522046014008835	6.5873706614509485E-6	0.3513242908813853	-62.83186844375403	196.35401641269863	4.273923164779795	18.055686776544736	10.057388375927621	15.918902432506918	5	1	1	4	4	0.15148135101441532	0.32171726968584885	0.32631930906373524	0.20048207023600004	
2100000	-1168.4272208632094	-1086.961416006888	-81.46580485632155	-1086.961416006888	17.33999587419905	4.42738728205896	0.010901344004663768	0.5824624441446927	0.00962877922267154	5.4641650222998126E-5	0.6611046983314554	-54.920207885029015	131.005312051542	8.925029823083847	40.487167617137985	17.742138069699138	4.672191366489245	4	2	1	1	7	0.18682316936212134	0.2834107027230442	0.3429937980567168	0.1867723298581171	
2110000	-1159.5999667099702	-1082.6442813565977	-76.95568535337253	-1082.6442813565977	15.709340184419663	2.9724603514534262	0.011836578345698094	0.5551810832357865	0.012083386773624402	3.3461524695883554E-5	0.5170954251318238	-55.654232379404974	68.15294594679057	27.767062005608086	13.913872983764326	13.914558941957747	2.8100166049562496	2	1	1	8	3	0.1833903557112194	0.34588613974787136	0.285066428046491	0.18565707649441762	
2120000	-1160.3872734566758	-1081.3363619187444	-79.05091153793143	-1081.3363619187444	19.49109347207769	4.419836145033836	0.012489625863348038	0.5182721447570595	0.010289489351571656	1.4916238699459633E-5	0.39497905014825674	-55.50848219018493	54.54111436666253	122.76433420640116	8.84849854031313	9.6874397382868	3.5477048677671434	1	3	4	5	2	0.1833903557112194	0.34588613974787136	0.285066428046491	0.18565707649441762	
2130000	-1156.6509780160588	-1078.2592058150753	-78.39177220098357	-1078.2592058150753	18.359089204612093	3.7681738845945247	0.012680503331793385	0.7180470016088013	0.011398774035826249	5.7007913619818056E-5	0.6890760368364086	-55.58494468940597	179.62913891335486	28.459666226003193	6.863055800486746	7.681363228100199	4.7728272384463635	4	1	3	2	5	0.199565593996361	0.34588613974787136	0.2743460428710323	0.1802022233847347	
2140000	-1156.6022242542072	-1084.000044629088	-72.60217962511899	-1084.000044629088	15.979923408637129	3.744620201132867	0.0113148186980094	0.44249675449507037	0.011762027075970648	2.865027725516778E-5	0.4723544688609953	-51.254486178829914	64.89718202309358	67.08158587964617	13.913140105754637	6.4003776262848415	3.75342923909979	1	2	3	6	3	0.199565593996361	0.34588613974787136	0.2743460428710323	0.1802022233847347	
2150000	-1150.6144136061855	-1081.5015958904696	-69.11281771571589	-1081.5015958904696	13.472857058691664	3.175672854007567	0.015166843169784687	0.5255799955264713	0.012320891142102903	6.153100176719567E-5	0.5351478183310736	-44.90693684371891	396.66493343818496	132.0156174295398	14.17570459813796	3.755522072003058	2.0676611178652347	1	1	2	4	7	0.1548718951783079	0.34588613974787136	0.2854792305106192	0.21376273456320097	
2160000	-1163.2447602745503	-1093.0048242840319	-70.23993599051852	-1093.0048242840319	12.589606028209799	4.653940348674586	0.01955125368509406	0.35361179023411077	0.01851475639910742	5.089118996064527E-5	0.38847419817488654	-51.29189114319552	8.776129523377449	3.5007041321778187	19.04382242357287	7.143611606670375	1.8822542796764936	2	1	3	3	6	0.1654150448549009	0.39205740402784284	0.23359762182789526	0.20892992928936044	
2170000	-1160.3798714967113	-1080.5840316242093	-79.79583987250193	-1080.5840316242093	18.502473705337916	4.229810136080989	0.012355174968537466	0.7179635955002159	0.01189935335834132	5.4584098630261115E-5	0.576065326844803	-58.736254514802624	36.53320739285125	40.520161450341305	9.302256678671377	4.637050256577207	6.698975436332301	1	4	2	6	2	0.17183797703251985	0.33317314613005805	0.31180914462863235	0.18317973220878914	
2180000	-1151.8127463673993	-1079.443961255581	-72.36878511181844	-1079.443961255581	15.424094712115261	3.618198340906112	0.01255174976767155	0.7082823766646693	0.011310339627243907	7.319981213028052E-5	0.6633219785475893	-51.91102562826625	77.88532730880004	17.733513348066413	4.5365755570938235	7.026050290588476	3.4201820963131198	2	5	3	2	3	0.17183797703251985	0.36330569029870263	0.28167660045998777	0.18317973220878914	
2190000	-1161.1709937073708	-1080.1144286361437	-81.05656507122711	-1080.1144286361437	20.657648868954315	3.618198340906112	0.010432151550022521	0.6954273934898052	0.007970518248053659	1.5543814532938128E-5	0.484550232498953	-54.51176066046612	452.53110466580574	103.55070817818532	10.946948381191035	11.096433682855046	7.526268976258287	2	2	2	1	8	0.17183797703251985	0.36330569029870263	0.27444811709491795	0.19040821557385895	
2200000	-1200.5058626026937	-1080.9163483965133	-119.58951420618041	-1080.9163483965133	66.57098135596216	3.271450294802518	0.0021775906590609743	0.5008482672676751	0.002172179591340944	7.828590780403244E-7	0.4146310577217273	-89.48472207126554	186.0615012321481	194.10449645978042	31.43509454323717	73.92311820951178	74.23095343494776	2	7	1	3	2	0.19309053281179994	0.3239108665949654	0.2957796196163487	0.18721898097688547	
2210000	-1208.0182906239115	-1087.0511589711648	-120.9671316527467	-1087.0511589711648	98.45691898814746	2.3567020632721274	0.0018212949727078444	0.7364803201101233	0.0014920205263060304	1.0246716430229043E-6	0.7153227365410637	-82.4585170281445	5084.4465051272155	89.87213874119193	125.69086885161256	289.55952205808535	53.78799620322575	2	1	1	1	10	0.19128844218839117	0.32306650902958645	0.2966239771817276	0.18902107160029424	
2220000	-1169.1576824276349	-1081.2483254186025	-87.9093570090325	-1081.2483254186025	29.108258174420193	3.7824715856609155	0.006436113778807397	0.2569262533812186	0.0065690562864758086	4.0571477198960606E-6	0.3133385038013458	-65.1907223732985	181.2239358285394	38.59623794203238	8.882867640431948	11.21855511596862	11.92366342826194	5	4	4	1	1	0.19128844218839117	0.31924315567846895	0.2933606935532307	0.1961077085799086	
2230000	-1154.038593466054	-1078.4160375474883	-75.62255591856581	-1078.4160375474883	19.42786969524523	3.478684899176372	0.007386215623986047	0.5095593922089651	0.008769818864563858	1.1527035186310115E-5	0.4151402051665934	-56.84142742897346	112.49063211413016	13.080351450220471	4.196650002682309	3.404585295869474	2.327010349656129	2	6	3	3	1	0.17468917938085468	0.33290879239067367	0.3092996213918981	0.18310240683657303	
2240000	-1165.9625187195475	-1078.5615028455722	-87.40101587397517	-1078.5615028455722	20.936936501657158	3.636224656894627	0.008174754987209288	0.5838869157336434	0.00902503013035149	1.5916040888046785E-5	0.4971718720327388	-59.35870681058779	763.6001175301066	150.31649639142697	9.776264816513192	13.858281567314988	9.46495040747952	1	3	1	2	8	0.18969114107271784	0.33290879239067367	0.3092996213918981	0.16810044514470987	
2250000	-1166.304344493809	-1084.4038630992989	-81.90048139450995	-1084.4038630992989	20.560110716708035	2.7715194838482566	0.007017789084533719	0.703243462340397	0.006744454389076757	3.170407420875527E-5	0.7795031940177721	-56.40182351047616	415.88849687741146	49.711396688265864	8.023856593577436	10.655297033433868	9.508271165424787	2	3	2	1	7	0.18056081691417408	0.3488394033091485	0.2597643681071331	0.21083541166954384	
2260000	-1171.3745115340491	-1084.0049187142567	-87.36959281979232	-1084.0049187142567	24.53624098931498	4.04740241042664	0.006145790325067445	0.5697994361979039	0.007216124167902713	7.369187823928897E-6	0.3846380863935307	-62.95536813632991	193.56503313123528	17.25534928148134	11.58187706057176	21.06434343913549	8.297867934277898	3	1	1	4	6	0.1634952708548568	0.34335051505111014	0.28072162328196715	0.2124325908120654	
2270000	-1167.4090330565134	-1075.7161218122085	-91.69291124430495	-1075.7161218122085	28.702789483024453	4.04740241042664	0.006978233413879279	0.7916177858773374	0.0066056187728816985	2.0295614499711283E-5	0.708629113452552	-62.90089145266154	432.3812637682135	81.81662125915099	12.399387258392489	14.79372881942736	32.63722785724462	2	2	7	3	1	0.19562820592625493	0.30098744976046626	0.289985953024361	0.21339839128891727	
2280000	-1172.5560272984915	-1083.4331567456154	-89.12287055287598	-1083.4331567456154	24.77310418456408	4.339742332426043	0.006603957527431924	0.6062148409717744	0.006363506361496137	2.2148861177399694E-5	0.6785031187853543	-63.99563637814763	194.78170459933244	119.3163024533822	19.784149075228935	12.356320793158844	1.5066937092359196	1	1	10	1	2	0.19085433198554191	0.35655668507238986	0.294759826965074	0.15782915597699368	
2290000	-1174.8219956010585	-1081.9489666305926	-92.87302897046587	-1081.9489666305926	27.25989207432072	3.53850677504018	0.005271333776014232	0.15803559522838484	0.005205461914001094	8.444842817849539E-7	0.18086254501682725	-69.15385339922297	167.3406470459828	64.88169021102769	29.211034213828203	7.060967307630984	15.282650390578961	2	6	1	1	5	0.17476510848568355	0.35655668507238986	0.26653488103366646	0.2021433254082596	
2300000	-1158.2196158886977	-1082.5190720926287	-75.70054379606904	-1082.5190720926287	16.380599165073274	3.245963388790981	0.009262698682913368	0.3143896708939481	0.009865373386880313	1.2671148198542818E-5	0.3695067307243675	-52.91024412223417	60.173410440379726	152.21599275047217	15.932276204636478	4.0818014653680725	4.6703528197643065	1	3	3	5	3	0.17476510848568355	0.3361561274801205	0.3044022453842153	0.18467651864998008	
2310000	-1161.7695540856548	-1081.1915846931333	-80.5779693925214	-1081.1915846931333	19.166803976854222	4.5487244425499584	0.00765048371352758	0.8379768234008061	0.008646114115369054	3.4281435730824685E-5	0.6924399679868695	-55.341609292877486	264.6216112568627	24.112937286295228	15.55408264132585	12.931499578657018	5.559709107788442	2	5	4	3	1	0.17476510848568355	0.3361561274801205	0.3044022453842153	0.18467651864998008	
2320000	-1173.503653131663	-1078.9090628465506	-94.59459028511242	-1078.9090628465506	24.590643517426404	3.6127301592085015	0.008193998321146765	0.5979180749610813	0.008400880289735707	1.3386194203693078E-5	0.46264444783315106	-68.1886147386734	122.6036417229063	94.8354906692884	16.492754312024093	15.110034685966951	35.2341090846613	5	3	4	2	1	0.19728975521967596	0.30638367550146145	0.2845486133490318	0.2117779559298302	
2330000	-1162.8744253425666	-1085.6698731765869	-77.20455216597965	-1085.6698731765869	17.834004303618393	4.500483090320912	0.01033134026993644	0.6927287140013425	0.007869637378718838	3.9757202978832065E-5	0.7317997076995876	-53.740966786794395	332.7058408063991	30.777515467111865	11.339315041755436	2.4611292488690517	3.2043740306169552	3	1	5	1	5	0.19728975521967596	0.3539221868572085	0.27609167916953525	0.17269637875357974	
2340000	-1157.7551651321392	-1086.1720018068152	-71.58316332532411	-1086.1720018068152	17.167932497304342	3.5731624464533986	0.011276318498114843	0.5125620275585218	0.009583975539615562	2.844097997501815E-5	0.5272046364357502	-49.831705236643565	180.59671644837798	5.586801466526806	7.289526138868844	9.396323022797874	5.37669290445045	3	5	1	1	5	0.19728975521967596	0.3539221868572085	0.27609167916953525	0.17269637875357974	
2350000	-1161.488107586132	-1076.2358222683442	-85.25228531778777	-1076.2358222683442	18.847827260974213	3.1415481232042395	0.010247217782407185	0.8050700771900191	0.00872425496424882	3.9456567610268937E-5	0.7165887238064979	-62.58623212356449	83.61926467723518	43.98694320776527	9.341255891747519	10.728065647006883	5.286620887199882	2	3	1	8	1	0.17469325283057477	0.34059485591902094	0.27609167916953525	0.20862021208086845	
2360000	-1150.7556116149296	-1079.7211675523185	-71.0344440626112	-1079.7211675523185	13.77024503127009	3.1415481232042395	0.012821114955731768	0.8010735512303152	0.010378114850814033	4.434442825283339E-5	0.6371331137927306	-45.43497724163359	28.954545538469937	113.61703036187605	36.015233427724674	14.2056352777059	3.2998593000195426	1	1	2	1	10	0.18259655391971	0.33251718998614166	0.30462573581811037	0.18026052027603742	
2370000	-1172.6671317003027	-1084.8183681034711	-87.8487635968316	-1084.8183681034711	22.57597167174787	3.2876852601679745	0.011844886977730958	0.7048349178547858	0.008637770678581085	2.395584086837994E-5	0.5579769765551831	-60.81118126866159	234.45837305691865	21.46435109208429	39.74362645220666	25.219264301848916	20.16398789664738	2	5	2	4	2	0.17781330040136784	0.3373004435044838	0.25895466671540013	0.22593158937874763	
2380000	-1164.1358303977186	-1087.8805855909486	-76.25524480677	-1087.8805855909486	17.282096523164046	3.6966516532248517	0.01053914743346306	0.4002287193320299	0.011003574764197568	1.752899020713993E-5	0.3919328511841916	-55.990232553044486	118.75861909351028	8.063378732766125	9.660218413716912	4.267052007719386	5.759813154283078	5	4	3	2	1	0.17781330040136784	0.3373004435044838	0.25895466671540013	0.22593158937874763	
2390000	-1160.1935130726804	-1080.7836396976336	-79.40987337504679	-1080.7836396976336	19.864193113275757	3.2135637307807112	0.0082745635493332	0.3856159536709862	0.008272639681845249	1.0886040958555228E-5	0.3862958789519952	-56.22929631848456	364.327570939877	10.867531301870095	4.623621714281299	12.385535456331805	2.3110133597454947	3	6	2	3	1	0.17781330040136784	0.3373004435044838	0.3031099202535794	0.18177633584056838	
2400000	-1190.3649852524752	-1098.0086188777148	-92.3563663747605	-1098.0086188777148	25.944309171251692	2.8881179283015173	0.006705527945149917	0.5374981296102787	0.006350474161301041	1.043336016828924E-5	0.521796419597857	-66.86514144986154	173.64732124849243	69.4941359204413	46.71489303693117	10.746384304386178	14.490987154284781	3	1	5	3	3	0.17781330040136784	0.3487499933755849	0.28570415578671376	0.18773255043633297	
2410000	-1191.5307862963223	-1083.0519487199138	-108.47883757640844	-1083.0519487199138	42.11651137416412	4.358379330212344	0.003427245076490453	0.19731329078286222	0.003587466250669552	3.883500108331166E-7	0.17238487644129438	-80.95818114111249	81.47582400893856	142.0239413941712	123.83517079480329	50.71794522258903	40.488450399570716	2	1	6	3	3	0.1658413655222514	0.36072192825470134	0.28570415578671376	0.18773255043633297	
2420000	-1183.3257608674367	-1084.0415769691092	-99.28418389832744	-1084.0415769691092	34.0636861889032	4.173088744314954	0.005151553485358393	0.2826966227728238	0.004775070387546972	1.2606600608526488E-6	0.22280816775289852	-71.94769239189043	175.90335049656412	129.5772746080727	84.09927510143834	50.22519217199544	13.656870246385651	2	2	1	3	7	0.18315526358193127	0.36072192825470134	0.2622892155861965	0.19383359257717037	
2430000	-1179.8559868012862	-1085.1492779264313	-94.70670887485483	-1085.1492779264313	25.778234983436608	4.422313977994092	0.006865873351251306	0.2748147751548369	0.006906276932637529	3.921057803959806E-6	0.27568030163670415	-70.4604328210225	58.038825680677675	51.81073858926782	34.90975497144139	50.724526723319286	5.447717040770854	3	4	4	2	2	0.1829769023067889	0.36072192825470134	0.26775999323212857	0.18854117620638064	
2440000	-1167.0236049416944	-1091.5360475916675	-75.48755735002693	-1091.5360475916675	19.114027674265824	4.27882970457666	0.009368651201775423	0.1389515193478053	0.009055951047817775	1.3158527640750892E-6	0.124666663097116	-56.53011472832931	67.23259899113323	4.02997253259039	7.090759238698967	5.981302439193417	11.240198826945624	8	3	2	1	1	0.19058761307671357	0.380791680538605	0.26775999323212857	0.16086071315255226	
2450000	-1183.3618665818	-1086.820822428752	-96.5410441530481	-1086.820822428752	33.5996990025828	5.0923566483187725	0.005410542178562348	0.3184477011465795	0.00540006019082612	1.7531634737381737E-6	0.24733546849698743	-67.52343630479807	469.5824714190768	35.67530284171537	65.25632487537068	60.30003197633051	5.351604358933522	3	1	1	3	7	0.19058761307671357	0.3292881565257266	0.31926351724500696	0.16086071315255226	
2460000	-1192.5777587916878	-1090.2974295235538	-102.2803292681341	-1090.2974295235538	45.18291621200115	5.324075599753505	0.003934515510574909	0.17244575002947082	0.0040997778375600575	2.7556113364970756E-7	0.12620805477233304	-71.72702529838045	1653.8300037796837	99.95344586220332	159.44587609109013	5.938724006328968	7.355995192651892	1	2	5	6	1	0.19889060328083694	0.327787221168348	0.26989137607337654	0.20343079947743792	
2470000	-1199.5447895457391	-1089.3639351398542	-110.18085440588496	-1089.3639351398542	58.80015005003844	3.2269899939992777	0.003208602334512872	0.11902322087680833	0.003314691449949524	7.887260013303125E-8	0.08480288860281508	-80.06441962292223	341.36211166388694	386.5927557386661	265.16100000418487	35.08546644769886	35.388604182051516	1	5	1	2	6	0.19889060328083694	0.327787221168348	0.26989137607337654	0.20343079947743792	
2480000	-1181.633561783915	-1082.2755560558307	-99.35800572808417	-1082.2755560558307	42.04331200790122	5.247124149889942	0.0035752080869687415	0.07782627682121372	0.003523680023110602	8.516482896051525E-8	0.08178099153863438	-72.92970670662555	259.2556851238228	48.898333241664375	95.9338338685637	15.323820821074301	17.043972941693323	4	2	2	4	3	0.19889060328083694	0.34171616134710425	0.26433778365696897	0.19505545171508923	
2490000	-1206.8915026003974	-1091.9965344319776	-114.89496816841972	-1091.9965344319776	60.27778124730557	2.9500566150778633	0.0027313770939019245	0.1344075654296626	0.0025839929445380513	1.2654108851720144E-7	0.13389202249028656	-82.97877875315037	944.8329949892855	567.527332316606	75.6665546314277	110.04045611175793	28.883216052131488	2	1	3	3	6	0.19995463589096008	0.34171616134710425	0.26433778365696897	0.1939914191049661	
2500000	-1177.7927349943939	-1078.514036203706	-99.27869879068786	-1078.514036203706	46.94039276009062	4.6139006698437015	0.004529380482416478	0.4864893426179706	0.004080471884787522	2.527323792898849E-6	0.3771393545017236	-72.31722362632247	223.03073149596912	123.81388265494333	32.151415779548316	29.517616406507805	8.7357831954167	5	1	4	3	2	0.19225596954085122	0.34171616134710425	0.26433778365696897	0.20169008545507494	
2510000	-1174.254823509125	-1083.2210432468337	-91.0337802622912	-1083.2210432468337	18.27658246619986	3.7851212493273185	0.010020126983174834	0.6673615155683013	0.008421829831035905	4.6711144156420756E-5	0.7182919473304893	-62.80535724093113	197.5288384526356	168.38745420934518	93.79530468569742	19.25636969012045	11.673150613643031	1	3	3	1	7	0.16884634702020784	0.35609406838944785	0.2889271812527423	0.18613240333760134	
2520000	-1155.7887151538566	-1085.9596501070216	-69.82906504683513	-1085.9596501070216	20.044349555215177	5.374759693098495	0.007827218938700519	0.47170732781273594	0.008338702980740152	1.3433729699796441E-5	0.4546807611303296	-45.96130416381129	419.5996601139558	66.57669619145985	1.7800465245171029	3.790734231502737	2.8960472204760177	2	2	3	6	2	0.17716333330731782	0.35609406838944785	0.30236805908365927	0.16437453921957443	
2530000	-1161.321368956239	-1081.7831897465098	-79.53817920972915	-1081.7831897465098	15.325998390563717	4.234138070169763	0.012512105934510671	0.6436110951966028	0.01180452564405008	6.325841588429431E-5	0.6349634589479627	-56.352875519714964	169.13781274021906	111.4685722438427	15.47984758062909	2.479181770265723	1.8176273029533392	3	3	6	2	1	0.181144072955164	0.35609406838944785	0.2983873194358131	0.16437453921957443	
2540000	-1172.9118888988185	-1085.9773214929328	-86.93456740588562	-1085.9773214929328	18.77521396923613	3.130550880412434	0.012295630952537382	0.767390196930417	0.007917089619372056	4.750714096556701E-5	0.7316150712319688	-55.91002311439223	843.2107897647967	373.31306568044744	66.8140333186766	28.537374361811917	3.071891135742345	1	1	3	3	7	0.181144072955164	0.35609406838944785	0.29119797730739155	0.17156388134799597	
2550000	-1173.8401203936246	-1091.0199436270668	-82.82017676655772	-1091.0199436270668	20.569764635395074	4.480954735518842	0.009242037232681268	0.5593571982317225	0.009880055858539662	2.3950159524082396E-5	0.496569609745825	-58.55639226358127	48.63126374940253	100.00168722712255	14.030642428581071	17.829549762363225	4.289708451340083	3	2	6	1	3	0.16504164833858412	0.35609406838944785	0.28465781358686004	0.19420646968510738	
2560000	-1163.8009719664872	-1086.8834084402567	-76.91756352623037	-1086.8834084402567	19.406563359279804	4.436106819417659	0.010209106411625061	0.3309886570213903	0.010153711308431197	1.1334012900916657E-5	0.33909520998486387	-56.501981129301306	136.73834750266954	18.304262865178334	11.786374857294955	6.556725315202873	1.2039270375181665	3	2	5	4	1	0.1623576409193051	0.36152300465512544	0.2873418210061391	0.1887775334194298	
2570000	-1167.842858748044	-1085.6050515649815	-82.23780718306227	-1085.6050515649815	17.981969550555203	3.853692521404128	0.008294554018754443	0.638758912930988	0.008038497910285733	2.7635111572740324E-5	0.6042544843560276	-60.04974137954359	104.56606445051555	40.86318136904613	12.052125662020218	10.044997834516748	1.2601982796450075	1	5	1	6	2	0.1772379753554798	0.30713862308741796	0.2873418210061391	0.2282815805509626	
2580000	-1181.3210601052358	-1088.3658791579037	-92.95518094733211	-1088.3658791579037	32.64202613288892	3.276357742507679	0.005122131463990322	0.5601940902419531	0.00494157350153721	8.250284242431845E-6	0.5759549268264145	-66.70364621603112	340.9177759919939	46.97203564254533	6.963541223247083	13.95856023530192	22.199709268839232	2	6	4	1	2	0.18633541457186348	0.30713862308741796	0.2782443817897554	0.2282815805509626	
2590000	-1179.9357757061073	-1087.846032904373	-92.08974280173425	-1087.846032904373	28.143900424389855	3.527752601034816	0.00560591972632417	0.19594680367999415	0.00554288281547047	1.6545864684240116E-6	0.22226549517358085	-64.39387144595058	334.2850164176603	261.29775644541934	91.42558741191954	23.863879303621943	11.876549800103593	2	2	1	2	8	0.2238992003670189	0.3260962173105905	0.23342004493145552	0.2165845373909345	
2600000	-1207.1920429302543	-1088.9566935232556	-118.2353494069986	-1088.9566935232556	113.96118924863495	3.853675371402518	0.0011099264972879806	0.5258862846151595	0.001277679667766101	3.8699756308113693E-7	0.5097432907988506	-85.49339090719037	1971.840759394959	236.96802936920125	56.290015550098175	44.29930247930364	34.6528623292283	3	1	6	4	1	0.21392513130946705	0.30384242703434206	0.2656479042652558	0.2165845373909345	
2610000	-1194.9403324147088	-1080.8055405815528	-114.13479183315597	-1080.8055405815528	62.256405417501924	4.475903845022635	0.002527904242381525	0.5194687375744516	0.002726136910888833	1.1991982039840073E-6	0.4006818722001021	-80.12897108098501	1107.998317123281	1540.4293765512161	105.22958184130685	25.86915342058018	13.239190349265089	1	3	1	3	7	0.1900763831483108	0.36282229407700595	0.2727737743910823	0.17432754838360037	
2620000	-1189.8914505597045	-1083.7739138457548	-106.1175367139496	-1083.7739138457548	47.60591148929999	4.475903845022635	0.00469207508361538	0.4450296097221481	0.0048135186930510845	4.704675479655024E-6	0.4589478566709606	-76.09039572084019	142.13648166053252	304.37001338129784	131.44064176888318	19.502054137349475	30.633417377755585	4	1	5	3	2	0.17563796245261595	0.34539506626668504	0.26744769207655655	0.2115192792041419	
2630000	-1176.7459246558171	-1081.156327818387	-95.58959683743024	-1081.156327818387	29.4110788491715	3.673695413857464	0.00624221240160021	0.4809660493238592	0.006185322575772804	1.0133106420430827E-5	0.48556113802379436	-71.28543373259929	150.90688819915968	79.16462002320132	24.284830760103937	5.6838887001226865	10.064858706886579	4	5	4	1	1	0.17563796245261595	0.34539506626668504	0.26744769207655655	0.2115192792041419	
2640000	-1175.9230045561362	-1084.9765400167005	-90.94646453943571	-1084.9765400167005	28.261221555352183	4.453997701250375	0.007292099702554923	0.2172202676579366	0.006420822263257508	3.162113861605509E-6	0.25808359907228795	-68.64523853597458	268.40380873945185	50.3870015574894	7.846381635304656	2.9706579616752418	5.956029338892652	4	6	1	2	2	0.1996815279121499	0.34539506626668504	0.2434041266170226	0.2115192792041419	
2650000	-1182.4627469830384	-1084.7987681812435	-97.66397880179487	-1084.7987681812435	33.883398730078575	3.414703027432209	0.004907177690678767	0.9581705942911554	0.0057680695462066015	1.0839014297241551E-5	0.6216807249625197	-70.74255826427081	369.14720559526455	47.4427910446337	15.946974354259783	19.49172120655501	3.8259172143379074	2	3	2	6	2	0.18364217177249337	0.34539506626668504	0.2434041266170226	0.22755863534379844	
2660000	-1164.5814290232283	-1082.2932635751197	-82.28816544810867	-1082.2932635751197	22.771427082242663	3.414703027432209	0.008289373416289467	0.7431520439370891	0.008211629104341757	4.222734182771928E-5	0.7870768377137979	-59.466304763202565	162.02017819724662	29.542005657286442	4.628216045142557	8.233920579732551	4.652951544668078	2	7	1	3	2	0.21152223469547762	0.3091627980719829	0.2434041266170226	0.23591084061551634	
2670000	-1160.7361232304074	-1084.0529473413378	-76.68317588906953	-1084.0529473413378	17.560566258961707	3.237472630597594	0.010029689699545334	0.4647691737728549	0.009294508484268273	1.8377611184620746E-5	0.4556263128035764	-53.17711409482493	74.83079213772822	98.2560313440595	53.44845286824699	5.922087495380479	3.736860642776147	3	1	2	7	2	0.21152223469547762	0.3250088044248095	0.2434041266170226	0.2200648342626897	
2680000	-1175.9458755022897	-1087.0014952480944	-88.94438025419527	-1087.0014952480944	22.85499298493945	5.112903200350632	0.010327771428150799	0.7626092393273567	0.007517433650647256	1.637343208272588E-5	0.5749288081112047	-67.66404460107991	54.01045944701306	14.220578323490697	11.58698667236245	3.081480177048792	6.820405522706221	7	5	1	1	1	0.16442241765763047	0.3581669013322743	0.25734584674740496	0.2200648342626897	
2690000	-1162.3249636072076	-1085.740736247861	-76.58422735934663	-1085.740736247861	17.509970818240618	4.237528471181005	0.007950052931164598	0.6678642130707036	0.009047759353956616	4.440798235303392E-5	0.7038037297638897	-48.52438240901317	55.465638647717675	135.80691475130863	95.27534727289826	2.3100875526986235	8.306465635472165	1	1	2	6	5	0.20132563929998043	0.306294384279606	0.2875801528770715	0.2047998235433415	
2700000	-1170.9191539632661	-1092.9691885560492	-77.94996540721704	-1092.9691885560492	19.02966878012385	4.237528471181005	0.00972637378821012	0.3107863385563413	0.009419332652904587	6.762022880589073E-6	0.27030595703947713	-50.95061272859853	104.09843030958406	321.7536572075308	54.23251078346197	6.964212330362566	6.596461213840422	2	1	1	3	8	0.20132563929998043	0.2869318901717392	0.3109223930213197	0.20082007750696013	
2710000	-1170.6894986673512	-1088.7523944345974	-81.93710423275391	-1088.7523944345974	24.137135191583237	3.1716038605329495	0.008916758830570286	0.44170268819680036	0.008083653143637038	8.702969936005701E-6	0.3553128414784622	-60.76123648328128	125.28802355897481	16.949829760854918	6.790384760033525	9.893860445899394	6.517755891998246	3	2	2	4	4	0.17846183177940653	0.34790441503509495	0.27281367567853787	0.20082007750696013	
2720000	-1169.7466331803985	-1092.2526567081836	-77.49397647221483	-1092.2526567081836	19.38250048117936	3.753169512012805	0.01433943144099126	0.7213034821344602	0.010672902740877411	1.7339741642708262E-4	0.9947692227432916	-51.92788252248374	347.9809758093657	62.57832089620198	27.399369683916937	6.902038064477015	4.391368922968297	2	1	1	4	7	0.1716081125181765	0.34790441503509495	0.27281367567853787	0.20767379676819014	
2730000	-1156.6510020693067	-1090.618571433181	-66.03243063612577	-1090.618571433181	16.05256991804412	4.058062020396699	0.008283253788487334	0.5221671712764967	0.008951982734286075	1.707504608402781E-5	0.4710496863572267	-44.52145679455508	274.6812387811854	6.136967090018972	3.435741740438185	5.627278883537409	4.953612155497381	2	7	1	2	3	0.17022514073550918	0.34790441503509495	0.27419664746120515	0.20767379676819014	
2740000	-1145.9185289384977	-1083.0444678599124	-62.874061078585356	-1083.0444678599124	15.083092878393312	4.1283953142218675	0.0078106540280543585	0.6707104053421777	0.009723341331298296	5.7794950898628246E-5	0.7267987797765003	-41.75408680802147	410.2200741801201	3.046050288120091	0.9561202425560086	2.2330371502406408	3.636024963341299	3	1	3	3	5	0.17022514073550918	0.32830286312264845	0.2937981993736517	0.20767379676819014	
2750000	-1160.7274241189552	-1080.1721571821538	-80.55526693680135	-1080.1721571821538	17.05861774916149	4.1283953142218675	0.009441817672099725	0.46779054438280365	0.010946707414576826	2.709468115285865E-5	0.4495228585606419	-59.23548255863688	50.80060326680317	10.390100271850322	15.435747724346259	17.96279342547229	7.407261839601264	4	3	3	2	3	0.1865956473037515	0.3628374866171036	0.2592635758791966	0.19130329019994785	
2760000	-1174.477460219821	-1083.8270201374883	-90.65044008233285	-1083.8270201374883	32.553802256180056	3.728305345445396	0.004932811360770274	0.9089822826726972	0.004555055997221051	7.07421385954891E-6	0.6392250040189729	-66.49913771999226	204.43447962818263	11.153140319813266	14.068520224389731	13.173705760792755	0.7568382599341906	5	1	4	4	1	0.16425740166424768	0.3618755608344086	0.3261778289034602	0.147689208597883	
2770000	-1169.5465200518952	-1083.8154042154076	-85.73111583648755	-1083.8154042154076	21.225751045450647	3.932730069619384	0.008593347322995076	0.6481267136332075	0.009682687529262251	3.005427500220435E-5	0.6219156843491775	-58.873864348623826	131.2656787856327	276.11834090956626	19.36498225785057	12.141852906282937	5.193924895057421	1	2	5	4	3	0.17346623414423482	0.3632828712677272	0.295232226818868	0.16801866776916946	
2780000	-1164.0748240789114	-1083.0349839613395	-81.03984011757181	-1083.0349839613395	17.858246977275904	3.932730069619384	0.008776242736953994	0.4169988176024586	0.008866804623835418	1.6268571353051138E-5	0.44411558772710413	-57.49334490225923	249.3895984096221	13.727259815203483	29.720733312343487	5.302226024220487	2.3614922501110547	2	2	3	7	1	0.16397949042948956	0.3049388603404503	0.295232226818868	0.23584942241119158	
2790000	-1163.6299312549838	-1080.6113311760635	-83.01860007892029	-1080.6113311760635	27.836271685772235	3.218511676125154	0.009394825809009941	0.8162446007958787	0.008536146627539652	7.445914259960115E-5	0.8263663454504424	-55.54316317852546	711.8471176941619	23.2443844028944	7.783566109785019	8.408585960631154	20.682324670055824	2	2	5	5	1	0.16397949042948956	0.3049388603404503	0.3485388993461271	0.1825427498839325	
2800000	-1166.1392175274455	-1084.0740684707835	-82.06514905666197	-1084.0740684707835	20.03403711810431	3.218511676125154	0.007014724151841399	0.4377499329744749	0.007506020467736423	9.527049955102655E-6	0.4312243819614533	-60.119356321298916	96.97799033704433	14.82216355403452	28.70978011678745	4.408643679686738	5.244478405266719	3	2	7	2	1	0.20353910168351508	0.3254340956171252	0.28848405281542666	0.1825427498839325	
2810000	-1166.4994048419687	-1087.1066690817188	-79.39273576025	-1087.1066690817188	21.981178829241866	3.386612043141074	0.0074993148587720795	0.3183920908592066	0.007282450059119011	6.658921177923905E-6	0.333670178395211	-55.97127618426311	308.5219611811601	50.1469371418651	6.267453258805164	12.123938585816529	0.7919957083903467	2	1	9	2	1	0.21148542158146003	0.3270712063228898	0.2868469421096621	0.17459642998598754	
2820000	-1164.0108528605788	-1087.830487256122	-76.18036560445664	-1087.830487256122	16.92043879920893	4.229345979870415	0.009337844308653384	0.2543150754043129	0.009168653649509596	5.6378121342810995E-6	0.24928496138862957	-49.659194059467964	654.7503530690155	463.19479683702605	48.779320689681064	3.1610553853856347	0.2390405190156029	1	2	1	10	1	0.20575833385170741	0.35261795718684874	0.26130019124570314	0.18032351771574015	
2830000	-1173.14819387301	-1079.1261511702273	-94.02204270278274	-1079.1261511702273	27.38506267530764	2.9610496459129045	0.005468037631125684	0.6820379060982262	0.005661538884677185	1.4257344775591388E-5	0.6310508053784346	-65.45510665374785	258.008585343574	221.9775649588966	76.76075027458259	32.50165929307445	0.8516848076082719	1	3	1	8	2	0.1728565287726494	0.36056146584228765	0.2533566825902642	0.21322532279479817	
2840000	-1178.3912549593608	-1082.20356025276	-96.18769470660082	-1082.20356025276	35.48503361293817	2.681552329466107	0.004691401250395867	0.49701291074629855	0.004337582270169175	4.607116090947753E-6	0.504467054846274	-66.96037437643169	840.5768649692269	16.26932110054349	56.96253896728845	14.877898075233096	8.87953459418164	2	6	3	2	2	0.20302023183484696	0.3303977627800901	0.2856210029692241	0.18096100241583832	
2850000	-1160.0653870655763	-1082.0009126823961	-78.0644743831802	-1082.0009126823961	20.60688713422099	4.329769988754351	0.011327263418797638	0.6341898879037371	0.007478648293864796	1.1648046529835995E-5	0.460909825433269	-56.34773846401372	129.61891707177926	29.306202803873767	8.347048733153121	5.989716003084537	3.5966583351492827	2	4	3	3	3	0.17400440231020406	0.359413592304733	0.2856210029692241	0.18096100241583832	
2860000	-1176.947576755055	-1090.2028736620364	-86.74470309301871	-1090.2028736620364	25.4944956773947	4.908491211741203	0.009371312253837139	0.5856705824688723	0.008790211824605145	1.7906532449651817E-5	0.5091807140083084	-64.63292240857587	103.56727494518543	46.28090895905917	9.602244627066936	2.3410526468264425	4.946354125556445	1	8	1	2	3	0.21439108586767686	0.359413592304733	0.2452343194117513	0.18096100241583832	
2870000	-1163.6286680605233	-1085.7997296299343	-77.82893843058905	-1085.7997296299343	23.731703708492752	4.593819793267378	0.013282026026481507	0.5474132670001589	0.009067905655186323	1.5046233513305497E-5	0.43167374311032275	-55.880841951485394	172.34874238493484	19.67872028945573	3.613987126962412	5.101475310038403	7.111233150936126	4	1	1	5	4	0.20402820707516917	0.34425857119897196	0.2707522193100201	0.18096100241583832	
2880000	-1179.401560368519	-1087.073441754259	-92.32811861426018	-1087.073441754259	23.51978458798858	4.320063028894233	0.008525652279610475	0.2900350643302813	0.008293130305457384	5.601858602117433E-6	0.28040791281791927	-67.41099083893936	103.36483650002667	43.75493603038315	40.60015988511797	10.851817956721849	27.681411460912326	5	4	2	1	3	0.20402820707516917	0.31931460293765196	0.2917162471887805	0.18494094279839796	
2890000	-1193.0053652280296	-1088.8518294987016	-104.15353572932797	-1088.8518294987016	42.52923076002162	4.649182123330921	0.0037129963608891147	0.25144288887504684	0.0037952802461627575	1.1527914684991774E-6	0.28793187369973744	-75.69972412351693	334.27526663436754	41.09434141017473	82.86769848239895	63.60748629512441	6.508915095863495	2	5	3	3	2	0.16103006357684915	0.3663331208040682	0.2876958728206842	0.18494094279839796	
2900000	-1202.501196732441	-1080.7066301745979	-121.79456655784313	-1080.7066301745979	84.79706896135582	4.348133991712002	0.0018642114201725406	0.3258714909509385	0.001587557315123616	4.181660564242078E-7	0.3754953266741265	-89.49235793418076	244.12957835995027	780.3517463877894	32.431981137205945	23.53848794868059	53.78657698701283	7	2	3	2	1	0.16051416244130096	0.3515239133332076	0.26062915086096555	0.22733277336452543	
2910000	-1199.5685122148493	-1081.473419005444	-118.09509320940533	-1081.473419005444	52.96940994145066	3.162201431603794	0.0027372393980312857	0.557936357964297	0.003214226628231405	3.6332527197686533E-6	0.5859537599411329	-83.90710378778456	173.9238127125941	232.31938836396594	811.5292628501965	86.11145338570158	8.5385008773968	3	7	1	1	3	0.16241792530270158	0.3515239133332076	0.29767616567929156	0.1883819956847988	
2920000	-1191.4446977205776	-1089.016084642994	-102.42861307758352	-1089.016084642994	40.406231373218084	5.4759177715873895	0.004800893452506386	0.09569442247542383	0.0049141096385184315	2.014898792188828E-7	0.09201872125554757	-73.75328303090616	256.94560021188596	174.36109634126205	198.41118633719816	30.65838589562459	25.190557724871294	2	5	1	1	6	0.1959040647794639	0.30971887584545726	0.3059950636902796	0.1883819956847988	
2930000	-1194.670667514303	-1096.4275309197756	-98.24313659452744	-1096.4275309197756	39.07072051232528	3.690025891248515	0.004580133754238697	0.10044061804549761	0.004569056038271637	2.038601965029333E-7	0.09728815794643739	-73.74344869036577	100.08166194721363	88.0002824831177	133.81122449388818	18.769750906529104	0.34009301448664325	2	3	2	7	1	0.1959040647794639	0.33633681689977296	0.2793771226359639	0.1883819956847988	
2940000	-1186.3507649546514	-1086.500447727036	-99.85031722761534	-1086.500447727036	38.569164338265196	3.8663334034751813	0.00441305606942036	7.482987763705613E-5	0.004413077454799945	8.688432346854881E-14	6.679166189499117E-5	-75.01330178893066	600.2625344667616	86.17604490093677	102.75677009839768	51.795529334157706	13.720669913357902	1	3	4	2	5	0.1959040647794639	0.33633681689977296	0.2793771226359639	0.1883819956847988	
2950000	-1194.5181586634938	-1097.84404882388	-96.6741098396138	-1097.84404882388	31.05774651955115	4.880053423297387	0.006940990326465175	6.642363988121862E-4	0.006940146931396922	1.881337478269332E-11	6.248962023418678E-4	-72.02764316679526	114.48684699697853	43.95715757515541	153.22173691764644	46.23285641736847	6.2219089229001945	2	2	1	4	6	0.18611477327496959	0.3306446385212897	0.2948585925189415	0.1883819956847988	
2960000	-1174.434836164345	-1090.7174484200598	-83.71738774428508	-1090.7174484200598	23.53621995702706	4.880053423297387	0.007013445705145304	0.01779110040439579	0.006957313858673369	1.3155106632953089E-8	0.016426882042268068	-63.27923012178267	160.85729066595374	93.99400956248566	12.703227801453274	6.167794118780676	2.456901660743334	2	6	2	4	1	0.18611477327496959	0.3306446385212897	0.2948585925189415	0.1883819956847988	
2970000	-1182.6674195470582	-1080.711252711605	-101.95616683545322	-1080.711252711605	42.840022623720536	4.199138044572469	0.00417942991045391	0.24626073005928995	0.004045083342775901	6.879136835693396E-7	0.21556339627999113	-76.75535944024118	148.2081434593278	121.58218447568471	64.93716452208784	6.193523328112861	9.774536232915443	6	3	1	4	1	0.1631346437047374	0.3536247680915219	0.2948585925189415	0.1883819956847988	
2980000	-1215.3059091845903	-1090.7887178373996	-124.51719134719059	-1090.7887178373996	122.14016953768231	5.403264395677569	0.001525221386830292	0.26582037823708826	0.0013676565076252247	1.1399765867351788E-7	0.2390264052431136	-91.60357795688508	427.37478510527444	717.9316400927648	133.90043533442764	107.98826161211382	17.58647769807228	5	2	1	4	3	0.20957288827033616	0.30126284014377924	0.2948585925189415	0.19430567906694268	
2990000	-1183.3169748728678	-1090.2192197672389	-93.09775510562899	-1090.2192197672389	43.544292447592596	3.5697736919542957	0.003549361959346425	0.006076295190889402	0.0035519127560327633	5.090663582642814E-10	0.0063666807184873195	-72.29548598116129	123.57584602096071	19.81586379314055	22.626537204090152	3.955701245528503	13.311655486359056	8	2	2	1	2	0.20957288827033616	0.30264889227652864	0.2971375278320604	0.19064069162107436	
3000000	-1182.4043664574824	-1082.0303799082071	-100.37398654927532	-1082.0303799082071	36.404617392800304	3.782095656338822	0.00522195777689059	0.3987565607106148	0.0048039653457706616	3.782734847636438E-6	0.4179994096416596	-72.61948833636751	430.47579695600064	104.2116673068619	29.947471437442065	27.863859135227596	25.70721116579638	2	3	6	1	3	0.17829893416730236	0.33392284637956243	0.2971375278320604	0.19064069162107436	
3010000	-1166.3169290897251	-1077.612794227104	-88.70413486262126	-1077.612794227104	25.95153124444549	3.8852506961000826	0.007752805737266602	0.30606044256085346	0.008056039861872595	8.177162324951686E-6	0.36612801868768036	-65.69977658660173	62.03114788225484	57.46581356756821	17.157565253876562	26.447978332326695	7.3127040694136065	3	1	5	1	5	0.20262261895122488	0.33392284637956243	0.2756024051076908	0.18785212956152145	
3020000	-1163.2790684909025	-1082.403662056432	-80.87540643447053	-1082.403662056432	15.050312552030842	4.111250439267788	0.01360597310172002	0.5874847775638786	0.011687014021398351	5.380041079622436E-5	0.6234590747716352	-56.16906012823718	131.20900744766698	216.38483705468815	21.436293811709895	3.1068909766512025	2.6063552456188814	2	2	3	6	2	0.20292585029139992	0.3336196150393874	0.2756024051076908	0.18785212956152145	
3030000	-1160.5637552972057	-1079.704399316393	-80.8593559808128	-1079.704399316393	19.82495362336039	3.6462251237463335	0.007774772682300859	0.6515190427546271	0.0075504719224991235	2.0733999750640183E-5	0.6155210683125263	-61.60675740694137	85.72841824117596	16.968138976415254	4.786396754379869	5.223949587887386	0.08044467842220308	9	1	3	1	1	0.19172971871748257	0.3336196150393874	0.2813111019676353	0.19333956427549426	
3040000	-1155.7757748529032	-1079.5582968084748	-76.21747804442833	-1079.5582968084748	20.160014590078102	3.272160924558636	0.008549598123619535	0.7523922676943616	0.007432152861908007	1.5761374188404078E-5	0.5168719312502276	-52.745177388015975	134.44908922134516	15.033985548618372	19.269755207214963	13.346566851740025	5.405757588408739	2	2	1	1	9	0.1951714936732727	0.3336196150393874	0.2813111019676353	0.18989778931970414	
3050000	-1154.0747217440498	-1081.4707513336684	-72.60397041038142	-1081.4707513336684	15.371683271195884	4.052805147705364	0.01430798512940575	0.7514651986921427	0.01184298269034274	5.216485357435381E-5	0.6194916209248493	-47.64499649432217	100.82301004620122	108.55256699984248	2.6947853833245743	7.116766029411758	8.39202336261818	3	1	4	5	2	0.15671871510722887	0.35714993890048957	0.27850911949695956	0.20762222649532155	
3060000	-1170.0059013494665	-1083.4337694038154	-86.57213194565112	-1083.4337694038154	19.054123429401123	4.811086377813976	0.011401689673720062	0.7225763174049404	0.009799345003057012	3.3183470054038964E-5	0.5778053561602846	-58.55452700881262	183.70481829202245	158.13727971577086	3.573246887757244	11.459842598208047	16.317958195669693	1	4	1	8	1	0.23138189211741333	0.30923310428088224	0.27850911949695956	0.18087588410474445	
3070000	-1168.6771307845827	-1081.9390923343187	-86.73803845026396	-1081.9390923343187	21.706635436298487	3.370618885421128	0.008548274698132796	0.5135235571984734	0.00809648624649231	1.9600149513841177E-5	0.5049805418452463	-62.07607690175404	263.5055978163062	20.959158657532466	8.403895559438165	19.57513221670021	7.981960298997942	3	4	1	4	3	0.18433644748278274	0.36982311024859876	0.27850911949695956	0.16733132277165855	
3080000	-1179.6917872944198	-1090.0499315270579	-89.64185576736189	-1090.0499315270579	25.022608891680587	3.370618885421128	0.007760871783795842	0.38801892533009064	0.006528245494366186	5.453384926010263E-6	0.3528582981947764	-63.75752726306479	92.64799532130242	152.30443693384788	97.20131882529151	10.737300068974859	8.21063863838783	1	1	1	10	2	0.19693848060962346	0.35722107712175805	0.23148739863143458	0.21435304363718352	
3090000	-1155.291832657419	-1082.5169603202892	-72.77487233712998	-1082.5169603202892	16.812713204274313	4.438526393113525	0.012097196785543746	0.5933966190607257	0.011722805505620295	2.8059039477040825E-5	0.44591469536234185	-51.92474562881624	73.83268780009443	31.71847727864968	5.458177556129862	7.032430218589857	3.4324737444870066	3	2	3	4	3	0.19018141626271234	0.36895504426957976	0.27444673984887935	0.1664167996188281	
3100000	-1172.2866576708977	-1093.960982297771	-78.32567537312691	-1093.960982297771	18.270563066883067	2.5137562540931104	0.009971570880830536	0.24087829416403997	0.00999919631344028	8.827678950473268E-6	0.29183280001438533	-56.40039857973882	345.5392710661667	96.9721467816332	3.0264674295991307	3.6533648157124423	3.4944161004740044	4	2	2	4	3	0.21556393412620534	0.36622359489783074	0.255711190246511	0.1625012807294525	
3110000	-1164.0182601179554	-1083.118501761271	-80.8997583566842	-1083.118501761271	20.263923524675604	2.640222178110275	0.011099349754551355	0.5453679508054381	0.009333655200310266	6.27883130722212E-5	0.7337831953292868	-56.95981049007155	195.4530248642814	6.145031512752572	3.248375281217485	4.807172239145626	22.98997243628815	3	3	3	2	4	0.21227411825494605	0.35320108050850235	0.27202352050709866	0.1625012807294525	
3120000	-1171.6064945270773	-1080.435356671472	-91.17113785560527	-1080.435356671472	21.652979537984123	5.403293393421425	0.008400494895010158	0.587435062716961	0.007657028362531448	2.6009635782350172E-5	0.5690407246616314	-63.85671781476545	238.07485254605106	121.25759858952506	30.100710402327874	27.66888811115431	4.299497543194062	3	1	5	1	5	0.14457829503148517	0.35320108050850235	0.27202352050709866	0.23019710395291337	
3130000	-1168.050773217813	-1083.5620752212183	-84.48869799659468	-1083.5620752212183	21.55340202847204	4.444861097885682	0.007316441880898883	0.43850820050234446	0.007332407650514128	1.3399012814915302E-5	0.49981116255189195	-58.48142425712895	277.7627306125219	240.36670983721774	19.128547686094358	8.38995999268535	4.941510209788063	3	2	1	4	5	0.18326883558675833	0.35320108050850235	0.27202352050709866	0.19150656339764022	
3140000	-1176.6779090193647	-1092.6825427487636	-83.9953662706012	-1092.6825427487636	25.78439072040864	4.595325966734943	0.007695135655750967	0.007328096997273112	0.007698770126422192	4.297366212077538E-9	0.008512759070489663	-64.79800674405331	241.25730303488766	15.029411517977373	13.205201553666067	7.6643212565119345	0.9581298722029358	3	6	4	1	1	0.18326883558675833	0.3230275663452685	0.2856545386209632	0.20804905944700952	
3150000	-1183.801980689174	-1087.8305243977547	-95.97145629141922	-1087.8305243977547	28.23988098387492	3.21480359131992	0.006424925576680147	0.07762374173268262	0.006525181168261584	3.104561288114916E-7	0.08590039341770019	-72.67916862639436	91.40358441508013	74.17555377098752	26.87346823065841	41.11785713368155	6.477241321645499	8	2	2	2	1	0.18409415702145862	0.32220224491056826	0.26618595909430637	0.22751763897366636	
3160000	-1183.8330237510902	-1087.070276579271	-96.76274717181921	-1087.070276579271	30.60825519363238	3.21480359131992	0.0059486287886953235	0.4431809984001711	0.00587805382047353	7.680630027247215E-6	0.48399680149356444	-71.44430990201738	54.53834898066881	79.69713780588383	70.46828435509278	30.61632875145207	19.598907454602127	1	2	3	5	4	0.2031392940781946	0.32220224491056826	0.2628211490466399	0.21183731196459687	
3170000	-1197.4629384987682	-1080.6912285720134	-116.77170992675471	-1080.6912285720134	61.21580354895204	3.4920120461137425	0.002746332323603159	0.33357036654289673	0.002812546303147212	6.197846558835189E-7	0.28581103304245564	-83.16420119508663	394.8620885423337	114.83100001476068	459.06622955560465	100.1358851837321	14.321277882567259	3	2	4	2	4	0.2031392940781946	0.32220224491056826	0.2628211490466399	0.21183731196459687	
3180000	-1180.9308773345253	-1087.4172909022636	-93.51358643226182	-1087.4172909022636	31.016980460169304	3.4456459081982103	0.005190427164342497	0.5459011787507608	0.005234209525540938	6.501391348756733E-6	0.4924456323106767	-68.50184783763018	235.7390254615033	61.48577461279349	18.800770802224296	14.602162110864047	10.517728612939585	5	1	3	3	3	0.2306065656520476	0.30183075511456764	0.2620943681475668	0.20546831108581756	
3190000	-1173.3064821103296	-1090.7518413156704	-82.55464079465928	-1090.7518413156704	24.263952168308226	3.0487191313755644	0.0071269116065000105	0.48263076671016053	0.006157928236074167	7.905850307718316E-6	0.48753236501980857	-61.894925344444246	166.0725589120817	20.681260489516195	4.878901549898673	5.526639607565424	3.80031941647037	5	3	1	5	1	0.2306065656520476	0.30183075511456764	0.2545184738075185	0.21304420542586583	
3200000	-1198.6578494405117	-1088.0821961332495	-110.5756533072622	-1088.0821961332495	59.01603487701916	4.29015393195968	0.0022042909680584665	0.11360271848919168	0.0021916381399929986	5.1211264999579994E-8	0.10381294996465035	-83.77363806895877	192.24706741663158	117.35284958723945	37.853086114032706	63.848918840695525	26.0029499571247	6	2	2	3	2	0.17929658468319046	0.33189420562133803	0.29288320571645343	0.1959260039790176	
3210000	-1179.326280565972	-1080.6715396592333	-98.65474090673862	-1080.6715396592333	32.731864330450534	3.0209250152929252	0.005360680524388633	0.2345159059245691	0.005046390006805955	8.793596761775729E-7	0.19298062704273597	-71.65591725133321	104.64829105285213	195.188312291101	87.68529806464747	45.03994678452579	16.923654685192894	2	1	5	1	6	0.16536058679218113	0.34416437157024626	0.29288320571645343	0.1975918359211187	
3220000	-1186.910585796717	-1087.6478304686955	-99.26275532802148	-1087.6478304686955	37.858444765990626	3.291026132869305	0.004387692168400178	0.004623286884647957	0.0043845844944612345	4.077139127593584E-10	0.004602156506841811	-72.14088365383539	602.6816608551553	724.2417359159754	76.17934698357136	12.223143940403236	9.871549336288961	2	1	4	2	6	0.16536058679218113	0.37435985433725394	0.2685262161618423	0.19175334270872216	
3230000	-1187.0337553820882	-1092.1231570458424	-94.91059833624578	-1092.1231570458424	29.42713605542321	4.226653173666251	0.004918005148083838	0.06584209182656116	0.004853927027533231	9.101378240071116E-8	0.06227477983530533	-73.20181899911903	58.591443790980016	50.95229853140111	56.82360704961328	8.91475989172642	8.564051975048514	2	5	4	2	2	0.16536058679218113	0.3331027057790701	0.3216796383054997	0.17985706912324853	
3240000	-1178.1133810282377	-1086.060184544087	-92.05319648415072	-1086.060184544087	27.10360923653062	4.1663775276526716	0.005831888988406342	0.09360184437139492	0.005832700216182375	2.691910419407783E-7	0.08885647183649041	-63.248672151553656	487.4703455393534	1001.081524383853	106.21286104049243	6.882577956622388	1.2066107608655003	1	1	5	7	1	0.16536058679218113	0.352180699318435	0.3026016447661348	0.17985706912324853	
3250000	-1187.0574268352827	-1094.7687970753354	-92.28862975994724	-1094.7687970753354	22.358860479271	4.755360237957477	0.007389409785713972	0.23615509999952894	0.006768539653956403	2.989191886999825E-6	0.24248229115192416	-66.97544717410966	505.6703481233378	158.76565742177883	43.84632643216545	1.4827638913863865	2.222912952580794	4	1	8	1	1	0.16904761607917407	0.37224803335230844	0.2782873999570319	0.1804169506114851	
3260000	-1176.1884182190768	-1076.9252936776495	-99.26312454142727	-1076.9252936776495	39.858336191576676	4.3318017146754615	0.004776011766343067	0.8228092251081982	0.0043382312185575225	9.118256833129396E-6	0.6474119312734866	-68.86460484808487	615.1364252478681	86.93548387622424	79.35112979591776	39.3369579425878	0.41709026325779625	1	5	1	6	2	0.16904761607917407	0.3298539724630856	0.2782873999570319	0.22281101150070792	
3270000	-1192.3178242125766	-1078.8006149648922	-113.5172092476844	-1078.8006149648922	64.07610138434359	3.9165625982215273	0.0033360149353553487	0.739828595705923	0.0028673479610262253	9.358100040037846E-6	0.8901964824264852	-83.45742245586322	227.22794146596675	79.04748626276688	124.01210069557314	65.89518228290035	19.236126316091127	6	1	6	1	1	0.18871820266995218	0.3235509591630446	0.2824551504992165	0.20527568766778623	
3280000	-1183.0837805580304	-1074.8851704698181	-108.19861008821219	-1074.8851704698181	51.06886712839954	4.052307726406394	0.003525438315267238	0.4688713549893018	0.00335041391070972	3.4169526455385886E-6	0.48177796111220833	-81.16234051924188	183.1251736958772	210.28599620887593	45.724880503250354	20.481115899062683	8.178352661929571	3	7	2	2	1	0.18806806890253588	0.3309968805710468	0.2896527937774907	0.19128225674892613	
3290000	-1196.080989270928	-1085.4269041065395	-110.65408516438862	-1085.4269041065395	75.21632918418028	3.444518297026589	0.0022464477963402706	0.27646285916192176	0.0021589987720113204	4.0605050233565674E-7	0.28621923565041246	-81.06456152987649	277.5072874352568	134.33053363352082	119.22395079128424	131.40414850740004	4.567723877425042	2	7	2	1	3	0.18806806890253588	0.3456931870448838	0.2459020752562611	0.2203366687963188	
3300000	-1192.8860036104395	-1083.2862964880876	-109.59970712235199	-1083.2862964880876	49.30841334181962	4.195940814860676	0.004147275441430581	0.5024678575206717	0.0036998383195176866	3.2322648322112452E-6	0.4704123039464699	-81.97481442043836	284.6306259113612	46.871656345105684	39.81697161271904	37.988521272121524	30.732635041357785	4	3	1	1	6	0.18526842263382565	0.3456931870448838	0.2561912282573625	0.2128471620639276	
3310000	-1211.2141582085712	-1095.3044619965822	-115.90969621198902	-1095.3044619965822	106.28085721922179	4.195940814860676	0.0016148114051186973	8.312054529217669E-4	0.0016151639604565786	7.494501656411272E-13	5.360459096052146E-4	-91.31512913099618	403.39697032623155	260.19924824791286	30.896655968276974	26.005552949509287	16.245785157305573	6	5	1	2	1	0.1897674300328056	0.32878083613762715	0.2561912282573625	0.22526050557220426	
3320000	-1205.091289212395	-1088.2464549685844	-116.84483424381054	-1088.2464549685844	65.75980039279706	4.324502845947882	0.0022271158735621284	0.18120746081133313	0.0022968876807171116	1.4346144312673702E-7	0.16704105645378411	-84.23407537051912	382.9086030460198	143.1509457117392	268.72364330184024	282.8096390532458	29.687982647392293	1	3	5	1	5	0.20631354991593015	0.2819410342890945	0.3114522939831792	0.20029312181179565	
3330000	-1192.3936938268268	-1079.5126497906383	-112.88104403618851	-1079.5126497906383	68.35030641969041	3.128134897354111	0.003127173807611666	0.720070759179644	0.002504594706671979	1.722493922401326E-6	0.5104953956687774	-84.39353439621658	225.23042255509935	210.0832316642618	67.28554645110697	18.507246645723935	16.406961209160734	7	3	1	3	1	0.20631354991593015	0.3144443530944082	0.3043485544986776	0.17489354249098354	
3340000	-1176.034215440133	-1084.3366986150859	-91.69751682504724	-1084.3366986150859	22.76039007254967	3.2102005682609236	0.007556047705566102	0.28935789476474566	0.006981343628249203	3.519577990459696E-6	0.2580361454215699	-65.71967724699553	479.857794949329	41.588901954723156	30.866190336485275	23.93685341603509	10.739634567620454	3	1	4	2	5	0.20631354991593015	0.3517936347247998	0.266999272868286	0.17489354249098354	
3350000	-1194.0228720228658	-1092.3554865707508	-101.66738545211496	-1092.3554865707508	48.265793691096434	4.916461646234486	0.004459893748370143	0.13229164838265886	0.004399856618424458	2.981045232210269E-7	0.12604913279334404	-75.42106814148363	155.6762111290613	149.79836161547425	22.434656313969167	38.44921163808006	21.24657788534496	5	3	2	1	4	0.21275315696993688	0.33410387232981564	0.2504076346666684	0.2027353360335786	
3360000	-1179.5799118123496	-1081.1776305095568	-98.40228130279279	-1081.1776305095568	35.27611008342134	4.2964035802890965	0.005080367650214331	0.42361942399930047	0.004714358786718306	3.08565898829539E-6	0.3850195195991775	-71.86276000886636	193.1119663953427	94.64875944572437	98.91378176000299	12.43168156055827	7.033921986630913	3	4	3	2	3	0.21275315696993688	0.33410387232981564	0.259816387371967	0.19332658332827998	
3370000	-1194.5694193936163	-1097.6463718509624	-96.9230475426539	-1097.6463718509624	33.5466789786889	3.075184653100103	0.004399134240644655	0.019152765404824357	0.0044157080524534235	7.08607696367473E-9	0.019083323053418786	-69.30728676337853	250.12266443850075	111.82169032902685	131.74836655495284	143.9637538917566	6.643072626904508	3	2	2	1	7	0.18873591404372872	0.3511356501846729	0.2611220871466812	0.19900634862491662	
3380000	-1182.594209718293	-1084.8097953066153	-97.78441441167783	-1084.8097953066153	31.76731464733294	3.3994648182510514	0.004786593517468075	0.18194095773363297	0.004813478364235618	6.76880146550207E-7	0.17584704420410754	-73.12659256252749	329.28004273714265	152.1595006104278	14.8466130807011	14.601786849154875	4.417046240809606	3	5	4	2	1	0.18873591404372872	0.3511356501846729	0.2974236646042842	0.16270477116731363	
3390000	-1182.991995665504	-1100.5995048989967	-82.3924907665072	-1100.5995048989967	22.841274882776826	4.526750460467951	0.006473901791485261	2.6927944724516354E-5	0.0064739483896857795	3.341527483812411E-14	2.823612156007291E-5	-62.99749689757479	125.76896564250667	61.947658935910475	10.260281990830897	25.525825127312988	6.483718507306069	3	4	2	2	4	0.16002680804219283	0.3511356501846729	0.2974236646042842	0.19141387716884953	
3400000	-1175.8796769042538	-1103.3952243500066	-72.48445255424701	-1103.3952243500066	25.53636211492412	4.270801602616864	0.005874441564418057	3.259400365158096E-5	0.005874441032642848	5.005211103857064E-14	3.808444646755672E-5	-53.97991428112992	509.86402720719065	87.9956774958114	4.902604970939989	5.1631208157047315	2.0785282336005335	3	1	8	2	1	0.18838417623272938	0.3227782819941364	0.2974236646042842	0.19141387716884953	
3410000	-1180.325487944072	-1090.6938075903677	-89.63168035370425	-1090.6938075903677	27.85103291216812	4.349295382742211	0.005049773354427178	0.8861720660571172	0.00572126472061373	1.7860720836765944E-5	0.7668469580326869	-64.57746182627164	185.51944628210114	15.86810167450161	12.75731743735399	7.901694390930837	16.064329249430408	3	3	2	2	5	0.18838417623272938	0.3227782819941364	0.2974236646042842	0.19141387716884953	
3420000	-1159.1567107939122	-1081.8519762661704	-77.30473452774176	-1081.8519762661704	20.652371599133016	4.256334387792574	0.009334668950084897	0.7387286393397041	0.00852152481644773	2.9135624362765558E-5	0.6504243036693728	-54.79961227636389	149.24676932717213	9.646642821633751	10.508647778134513	10.003741616289116	2.756222990042604	2	5	3	1	4	0.18838417623272938	0.3227782819941364	0.2974236646042842	0.19141387716884953	
3430000	-1162.076012821451	-1086.424893752559	-75.6511190688921	-1086.424893752559	16.739451125004113	3.9208818187104404	0.012386655406972057	0.4621601718931481	0.012456074369060068	2.5360481894660807E-5	0.4110886009515659	-56.09630670781211	34.05983807114303	41.377801446722	6.415554519137895	3.0132299513244774	5.506517651500243	7	1	1	2	4	0.18838417623272938	0.3227782819941364	0.28705630805254023	0.20178123372059348	
3440000	-1157.5176039078428	-1083.9007349624342	-73.61686894540858	-1083.9007349624342	17.796470112355298	3.6784390670694984	0.009451605647021142	0.41321670230379126	0.010214351342125599	1.59525612751323E-5	0.4061544110311107	-55.084672847316824	127.65215676954065	6.438286343087749	4.94398266523537	3.92661708619696	1.9747861043039423	3	3	1	2	6	0.20602831929421273	0.29300829911779724	0.3168262909288794	0.18413709065911016	
3450000	-1183.3999548229056	-1090.7891315771033	-92.61082324580231	-1090.7891315771033	22.53470462270347	4.539820374996557	0.00982979825291981	0.40004893105993894	0.008708920436083765	1.4949102057891273E-5	0.40635070324676753	-66.83968283253837	109.61566630891383	54.96464962349691	40.39345479398366	9.799171191910228	27.48484342592693	1	7	1	5	1	0.1909483180381061	0.302680104047663	0.3564689680262727	0.1499026098879578	
3460000	-1199.0689942458034	-1094.615513980192	-104.45348026561153	-1094.615513980192	45.99366934439721	3.062439723558419	0.002847982696030652	0.6391880894322296	0.0030888106556973536	2.5683067390790926E-6	0.5493987527358406	-75.40010966656818	360.5208172683071	201.33055830273761	76.48619410577568	16.46605579948009	19.87235802197614	2	4	1	7	1	0.19140085123254236	0.3481012325015605	0.3189769685013448	0.14152094776455199	
3470000	-1191.6384891335106	-1094.0047128404306	-97.63377629308007	-1094.0047128404306	37.12622621849478	2.8278691944548426	0.004696043163527315	2.772339248456131E-5	0.004696016670325837	1.7869848956471702E-14	2.846620761702004E-5	-75.47696297245906	201.41465355109747	128.17068984604106	70.40972448173973	64.06078623684034	5.830465587941175	2	1	8	2	2	0.23038794387771305	0.34970974873910055	0.27998987585617413	0.13991243152701197	
3480000	-1203.076580282231	-1091.554340015047	-111.52224026718396	-1091.554340015047	56.18943225405359	3.4505324877656434	0.002691718830861359	0.47191770727063553	0.002691539891271175	2.016818115894204E-6	0.5160081570601949	-81.94223393689997	145.0453615669097	352.6993333993818	28.492209698414435	50.18346548702948	9.61172140818776	2	4	5	3	1	0.1530496423707664	0.35464603711455295	0.25826986591766293	0.23403445459701738	
3490000	-1189.5753744127508	-1089.8842117823976	-99.69116263035308	-1089.8842117823976	56.681825408052596	3.683544955911847	0.0033422628339480473	0.04379164586180134	0.0032663420708581646	2.0369537620945078E-8	0.04345837947378606	-77.31479358067284	180.00094993538042	46.7790338513134	5.947015114591928	17.204634685756815	5.954873720638026	9	2	2	1	1	0.1530496423707664	0.3259824400676254	0.2869334629645905	0.23403445459701738	
3500000	-1188.3975387321877	-1083.6656167160868	-104.73192201610105	-1083.6656167160868	34.35390797950584	4.3478160550743565	0.004407510725079603	0.28679991789869236	0.005031890674671137	1.961922684987575E-6	0.3061330903786602	-73.98040344735847	1079.8083855302878	106.14796859718179	69.0325581819461	74.51832170197319	10.778887662329955	1	4	1	3	6	0.17908716814309136	0.38891490611975205	0.26965202091277923	0.162345904824377	
3510000	-1178.2679958493868	-1085.041328882432	-93.2266669669549	-1085.041328882432	33.006528444733625	3.9049330513162768	0.0053682064623381195	0.10996803916212743	0.005528031564532327	3.582124699320756E-7	0.11041266600515359	-65.88357574254735	217.33994517692736	17.4496118494618	32.673151204592585	96.058035348708	20.924872049226543	2	1	2	2	8	0.16394016389352792	0.3568042293551374	0.2847990251623427	0.19445658158899165	
3520000	-1189.999296940241	-1090.1827906499004	-99.8165062903405	-1090.1827906499004	41.48186409904601	3.2009442637260346	0.0035870038381970843	0.029582455172071732	0.0035775179090785556	9.516940642282236E-9	0.027236917514917355	-75.86109938601162	245.4235287645573	141.26653986666076	83.78445896698226	10.076642824174684	4.632884445236912	2	7	1	4	1	0.16394016389352792	0.32399398374380134	0.31760927077367873	0.19445658158899165	
3530000	-1181.3546839934363	-1090.4628694384232	-90.89181455501299	-1090.4628694384232	28.201777728625842	4.6893970936465	0.0065154246537855965	0.025953869527345335	0.006457418384235471	1.7417559963623108E-8	0.02044581817322805	-69.62442718212776	51.30676902214218	75.4271094819216	42.972634937898	13.277694402874674	6.144908299613986	5	3	1	2	4	0.17278543841660682	0.32399398374380134	0.31760927077367873	0.18561130706591272	
3540000	-1171.5151505162285	-1078.7860126939759	-92.72913782225261	-1078.7860126939759	26.147244759312326	3.759869274156225	0.009122204334593565	0.6722467710118628	0.006750803486893342	2.988461357935655E-5	0.6725733557153681	-67.83258973212826	120.53924136659697	37.82466852344445	36.45471929064272	21.187859440507715	7.476291666116076	3	4	2	1	5	0.1916515722053165	0.32399398374380134	0.269092719772354	0.21526172427852772	
3550000	-1166.4008430341848	-1076.4069916577391	-89.99385137644562	-1076.4069916577391	39.65915525126996	3.6940775928108467	0.007763502670097823	0.68889628630732	0.0061943153497843705	2.7048741400259158E-5	0.714131995781476	-63.26879939507123	174.68725170309796	55.70600432087345	42.35939581022392	6.0032082337572685	16.612863979615753	2	1	4	2	6	0.17840246716837435	0.3460603792107635	0.27538932389693954	0.20014782972392212	
3560000	-1169.656738882858	-1081.4954073846986	-88.16133149815947	-1081.4954073846986	28.769225539837553	3.433740367393016	0.007849998565054353	0.7641465071858874	0.0055546000860803935	9.369094801016085E-6	0.5558766887722576	-64.05716759074379	334.2983208125019	33.130751917638676	12.145060012080998	6.83878810777131	3.5571116971367296	3	3	1	5	3	0.16385541989177346	0.3606074264873644	0.27538932389693954	0.20014782972392212	
3570000	-1154.915947803877	-1083.0072018610815	-71.90874594279558	-1083.0072018610815	15.714495766388602	3.6029884922373903	0.009742883379353787	0.4854781142722269	0.009504499470564289	2.5895812713938514E-5	0.5227641275201227	-49.09126220420422	306.2733706996983	8.966709829405817	8.761315006056487	9.945923545243746	4.348592856111158	2	6	3	1	3	0.19318873649370577	0.2906378364343179	0.2796220674610369	0.23655135961093893	
3580000	-1163.7429545189177	-1086.9405174056897	-76.80243711322795	-1086.9405174056897	13.307809493006959	3.6029884922373903	0.013944429214692931	0.6124552770031458	0.011927854312139767	4.280438949118294E-5	0.5377972283908236	-54.17008993880761	76.17158479810142	52.79689956837258	34.47899913834098	9.34130593350504	0.3723250376362191	4	2	2	6	1	0.17114934202658996	0.3511619131826354	0.2657025758155931	0.21198616897518102	
3590000	-1153.6401938222461	-1082.9200694558813	-70.72012436636494	-1082.9200694558813	15.722045227989875	3.7085294686709314	0.010582573998248728	0.48099612402147346	0.009354537255853541	2.7756146086969144E-5	0.5031349500893855	-48.34005593331415	245.97630113235437	8.844000248928936	16.53628932046546	4.649936362207443	2.3876811074604576	2	2	1	9	1	0.17114934202658996	0.3646899803696028	0.29269666089170715	0.17146401671209954	
3600000	-1172.4170607826848	-1076.5813851885955	-95.83567559408917	-1076.5813851885955	31.875805870682953	4.782521773369892	0.004968087105432064	0.7415129704437777	0.005018968466883187	1.9626522479153524E-5	0.7659963390633652	-69.6834464454714	281.34402496601405	78.4002282947845	6.083622656303204	7.128484828033646	13.255202622070604	5	3	3	3	1	0.18419793855074318	0.31874401891975573	0.29269666089170715	0.20436138163779344	
3610000	-1185.3549790447153	-1096.0817881452497	-89.27319089946559	-1096.0817881452497	25.572940558153686	4.68393483278341	0.00672462309003042	0.5667355533949578	0.006679812430225381	1.6427115998908823E-5	0.5981603203233022	-62.74138746417901	177.14694661852047	334.4508653533731	17.56414837942904	5.654777975818523	4.298223943826794	3	1	6	3	2	0.18419793855074318	0.3463506040469646	0.3277315632332232	0.14171989416906852	
3620000	-1186.559678430227	-1089.361615057937	-97.19806337229016	-1089.361615057937	41.53854607085154	3.3216476586503583	0.0037806944794694006	0.28934536244523223	0.0037384588303233045	9.25893542852254E-7	0.25460174547451725	-72.07452517025047	272.95696711218227	115.01991040215417	1.7096581011352057	5.646793704560404	10.561093247797407	2	9	1	2	1	0.13307562269081516	0.3463506040469646	0.3277315632332232	0.19284221002899654	
3630000	-1193.5315546533718	-1085.027354824921	-108.50419982845065	-1085.027354824921	62.38219753289292	4.145902015651187	0.0036537539311140145	0.5757879634135016	0.003415806518932886	4.620562067291976E-6	0.6060546791881972	-78.67769127861693	138.51472972520833	225.09485112480021	82.26152460368647	66.62161999113846	34.84454437609511	1	3	4	4	3	0.1348264025915586	0.3445998241462212	0.3277315632332232	0.19284221002899654	
3640000	-1193.0389609550496	-1090.1654732569264	-102.87348769812314	-1090.1654732569264	36.459805030888646	5.131835784322649	0.004398906035632981	0.27337584365617057	0.004185307889016597	1.106831746908755E-6	0.2502887155426392	-74.06109901979866	176.8895439125895	325.40348742684654	69.21700676837783	45.089299557668824	7.225115856252963	1	1	2	7	4	0.2176709624645856	0.35291671554064535	0.2897488854058401	0.13966343658892852	
3650000	-1219.0794096448678	-1091.455345799112	-127.62406384575593	-1091.455345799112	156.62409432680926	4.4403580083087295	0.0011277138365272537	0.4486750660429412	0.001062619599249424	1.8775817186813528E-7	0.4067312536080492	-93.69746002993226	1107.1326460646164	285.37584632158007	211.27141632576505	115.59082030810073	40.30294093713559	3	3	3	2	4	0.2176709624645856	0.32350366740380987	0.2903731556039774	0.1684522145276267	
3660000	-1191.6944989174722	-1077.3461822912318	-114.34831662624036	-1077.3461822912318	64.48760894005419	3.646783231799242	0.002085483499562046	0.5076171196876937	0.002183470956565368	1.577947377397395E-6	0.5713231234068423	-82.65069115800645	407.7423918628521	105.73308116492942	130.0391450644452	163.50030628724878	13.532861662338778	1	2	1	8	3	0.2176709624645856	0.33020491459248263	0.28367190841530465	0.1684522145276267	
3670000	-1200.8450353077892	-1081.1286172049818	-119.71641810280738	-1081.1286172049818	151.28957268866313	3.399269292521725	0.0010917648237400656	0.6358332700559723	0.0010131361478623298	6.318073452543753E-7	0.6282253391724888	-90.9681672043876	406.2016137761125	362.41715973262376	134.14469264097835	7.057079016540395	0.6693398029176139	9	3	1	1	1	0.19437220559352422	0.33143430345813935	0.28367190841530465	0.1905215825330313	
3680000	-1212.6003120438147	-1098.400924802242	-114.19938724157275	-1098.400924802242	62.675951950163956	4.165835098475458	0.0024542439854491724	0.20671759035114415	0.0024825138034381697	2.0447033199166087E-7	0.18738654589736065	-84.28321932958566	298.584045213707	406.57617190075405	107.33315779475087	67.50050455305129	12.413576063507136	3	4	2	4	2	0.22470497958668295	0.31600289936548204	0.2687705385148032	0.1905215825330313	
3690000	-1200.0955437625923	-1076.1135145323938	-123.9820292301985	-1076.1135145323938	153.60731410604538	3.2958032043453063	0.0010828905491006248	0.8055916095472232	0.0010961074412151714	6.036185318326556E-7	0.7400689454861687	-90.26723851236676	677.862062320283	508.262991650079	31.604825938826988	67.6418140322634	49.29142000989807	1	5	3	3	3	0.15686207886123194	0.36264436651298126	0.29256067330238833	0.18793288132339794	
3700000	-1155.5067371761884	-1091.0785295832734	-64.4282075929151	-1091.0785295832734	18.128865183765715	3.2958032043453063	0.011048396859517145	0.5346232982565136	0.010401541184558381	2.73228377914688E-5	0.4855235989412539	-43.797932003813706	172.08860062604205	18.44597525633451	3.2686094329210578	3.9779551375038626	4.589511150945162	2	2	5	5	1	0.15686207886123194	0.3523274614384776	0.302877578376892	0.18793288132339794	
3710000	-1155.0544241595649	-1080.1541139972271	-74.9003101623378	-1080.1541139972271	16.286129573574332	3.4981302930488827	0.012400831594824436	0.5329048310575994	0.009966019210402001	6.60279564217316E-5	0.7405892475857161	-51.30001057544802	67.5764238265799	119.98864412683588	12.353758602088662	11.79541734736773	3.6581989404586555	1	2	3	3	6	0.1487952190670597	0.36368891247787155	0.26036932423288395	0.22714654422218428	
3720000	-1158.4308655473612	-1083.6610208611885	-74.76984468617266	-1083.6610208611885	14.090823971299749	3.4981302930488827	0.015664646910650663	0.6788566562606536	0.012921692715792686	1.108601196694056E-4	0.7058701605836626	-52.24234293363481	116.45628234836724	82.58268720242893	17.25055070284368	5.184413732892922	0.6831974635617872	1	2	7	4	1	0.18652584525421423	0.36368891247787155	0.2226386980457294	0.22714654422218428	
3730000	-1158.8490251247445	-1080.4163819075684	-78.43264321717609	-1080.4163819075684	15.830234916035701	3.251575919550182	0.011102841984256137	0.536997295597645	0.011088516885597404	2.471311545185987E-5	0.44070350269665715	-54.68953241730226	90.26959397190485	61.149016303924064	10.989254485457662	20.211666703339727	6.7184569538714145	2	1	2	5	5	0.2219783495667761	0.342840900225573	0.2627128505073035	0.17246789970034687	
3740000	-1153.4461101874772	-1079.8731179133035	-73.57299227417361	-1079.8731179133035	21.071636702160674	3.4260068387152285	0.007409142986442053	0.6686717369364703	0.0086587330178649	4.5258558046157745E-5	0.7677400046687152	-51.08363844826853	271.6107826298764	8.583238662682964	8.54200353479637	6.757997560061023	3.7843777708122452	2	2	7	3	1	0.1794733311222811	0.342840900225573	0.2919406991710755	0.18574506948106984	
3750000	-1152.325377513443	-1074.3961506088815	-77.92922690456165	-1074.3961506088815	25.319131886769952	3.4260068387152285	0.00849845930252046	0.44967620675914344	0.00756983686377771	1.6239209369895175E-5	0.5036928544609738	-54.73587019440061	229.91377689665134	6.478247485668064	15.372819111597465	10.193900603261111	3.9734493429870335	2	6	5	1	1	0.19128458656655728	0.32704485311221276	0.2801294437267993	0.20154111659443008	
3760000	-1152.387452532414	-1079.323293546969	-73.06415898544506	-1079.323293546969	17.923143715887363	3.4260068387152285	0.008470662041956793	0.6964772701332926	0.009960450610190325	3.794170234348833E-5	0.6466424139296851	-48.001489424525275	747.2448864244346	13.94252939637379	7.920438116053662	3.1394929896887698	6.937030611866941	2	4	1	3	5	0.15690363058432294	0.3544826301896416	0.2870726226316048	0.20154111659443008	
3770000	-1152.9399870421475	-1082.5225108165046	-70.41747622564306	-1082.5225108165046	15.781316254996565	2.860874631184976	0.010555788894826118	0.5234755991799064	0.009697783912577794	2.5417666736538285E-5	0.5176949443843074	-50.654702909158026	86.13209914348202	39.61672478939543	12.014230050639844	2.648816361309571	1.9076325841003385	3	1	3	3	5	0.16729952090214215	0.3544826301896416	0.27667673231378564	0.20154111659443008	
3780000	-1159.6354826031209	-1080.234004182716	-79.40147842040483	-1080.234004182716	21.949090528289094	3.9138266502524552	0.00882837039601157	0.7261961230566923	0.008148598903041872	1.233824511641823E-5	0.48472188401898664	-56.63341592981057	198.77534027178208	21.286035470566585	4.530174498822674	7.22196839148604	4.906567581477691	3	2	4	5	1	0.19041375759706733	0.3544826301896416	0.25356249561886046	0.20154111659443008	
3790000	-1170.3500266499213	-1089.1429129385317	-81.20711371138974	-1089.1429129385317	19.48450658268061	4.488297992083118	0.012331129443162262	0.434547071925475	0.011055887896863393	2.3639601963186903E-5	0.4404897331698716	-55.48858998280785	472.0706385340558	16.237751342568572	2.3122155284131938	9.89114157820034	8.045703128350489	3	1	1	5	5	0.19041375759706733	0.3109832364159528	0.29706188939254924	0.20154111659443008	
3800000	-1158.3126386031006	-1077.6244026070299	-80.68823599607062	-1077.6244026070299	28.932439506342124	3.5249062579607338	0.008579425891057696	0.5331691615066735	0.0089346989785503	3.1518483444170884E-5	0.6116263838000365	-55.8749518459932	307.75989368283336	101.86892110651465	6.830280669267321	6.30460732279527	8.676479082606978	2	1	7	1	4	0.19041375759706733	0.3446311682742819	0.26341395753422014	0.20154111659443008	
3810000	-1178.1515103826753	-1089.0759535050784	-89.0755568775969	-1089.0759535050784	25.140503803527704	3.396819241582924	0.0071197492216192515	0.7084315181481453	0.007744706890924379	4.456353566338364E-5	0.8007962775582282	-61.55968156648789	124.5243968964695	264.1605303608573	53.769272938719574	6.72612768818009	7.611050032942173	3	1	3	2	6	0.22417805557956375	0.3108668702917855	0.26341395753422014	0.20154111659443008	
3820000	-1169.3672653971448	-1087.2236059020236	-82.14365949512121	-1087.2236059020236	23.85179920166184	3.983092935137762	0.00849174006690663	0.5139315390031133	0.007863844905225983	1.1889826319038441E-5	0.4697071193287925	-56.20736609398925	778.3456989511072	20.18130704703261	7.998685798988518	12.026656942649561	9.30765875900987	2	6	5	1	1	0.19152756205982485	0.3848284152269856	0.23907110334430345	0.18457291936888562	
3830000	-1186.4966047532878	-1086.1665278274802	-100.33007692580763	-1086.1665278274802	40.29655399739119	3.983092935137762	0.0035952733366075027	0.7031033561448088	0.003512999141028219	7.169904741668887E-6	0.6814337554734731	-73.02114838147054	280.7534120382022	13.10235569766084	20.82592263935734	40.24869891524117	6.861201352608095	5	2	3	4	1	0.15123077662924228	0.37371641882616713	0.27936788877488605	0.19568491576970407	
3840000	-1186.9616215140472	-1090.3060638687368	-96.65555764531042	-1090.3060638687368	28.683200329290738	3.698082343157144	0.005437707942410164	0.4006282125462168	0.005372454104781565	3.550265731556668E-6	0.3491526098576652	-69.18834878202341	496.3482641528063	212.86347245882615	23.86787933253409	19.06555503714077	7.297566676818793	2	2	1	6	4	0.15123077662924228	0.34489972505288063	0.33766852973399614	0.16620096858388045	
3850000	-1173.7216014955468	-1083.3980506420019	-90.32355085354494	-1083.3980506420019	25.262552134190017	4.24006386470839	0.005038479145193819	0.34189437770051084	0.005312315143919788	4.535513058041765E-6	0.38662474523924056	-62.49029212552101	1735.81697681313	154.7459803696187	8.099258951437996	7.2926606347156975	7.004715844407027	2	2	1	4	6	0.1763604973862551	0.34489972505288063	0.31889208128947405	0.15984769627138973	
3860000	-1167.6514864949827	-1084.0927516198153	-83.5587348751674	-1084.0927516198153	22.73855884660903	4.24006386470839	0.006410983501647212	0.49486264849371975	0.006643307266108008	8.276454395337445E-6	0.4460186491816766	-58.575075688989024	188.8067644820227	212.4420649481545	16.54431715826516	5.871241037792192	3.79723327552308	1	1	8	2	3	0.1763604973862551	0.3385727643399111	0.31889208128947405	0.1661746569843592	
3870000	-1182.4525315919773	-1081.4271778936868	-101.02535369829047	-1081.4271778936868	38.45415848260346	4.24006386470839	0.0041964611970918995	0.44683870093831757	0.00471308377909333	5.860945760245853E-6	0.48448190023545606	-74.16058894480592	146.39513140999532	225.5266348702063	6.160005054509434	18.301803380214196	0.36090575808743414	5	4	2	3	1	0.16065870981500627	0.3385727643399111	0.3095083781879688	0.1912601476571133	
3880000	-1165.312384813653	-1077.2592690423974	-88.05311577125565	-1077.2592690423974	32.98645869527123	3.5644649205399253	0.005512173952006349	0.3769671926604632	0.005089146811984313	2.3188835484309166E-6	0.30629859194158876	-66.20533697696764	139.2422898530651	14.67514634857667	5.207277573788544	12.713283263556892	6.0943924016068625	7	2	2	1	3	0.16556435007541206	0.3385727643399111	0.3095083781879688	0.1863545073967075	
3890000	-1187.7293832854857	-1083.1539853603404	-104.57539792514528	-1083.1539853603404	40.81579085010781	3.995723621960691	0.004242747188004522	0.32967622939198754	0.004555164497511765	2.43498574851429E-6	0.34457841704375164	-72.73069534895555	362.6791027469383	35.6591175222895	190.59205473995794	22.682362749809467	19.99865362591584	1	1	5	6	2	0.16556435007541206	0.3385727643399111	0.3095083781879688	0.1863545073967075	
3900000	-1185.9377089306565	-1086.6673242340128	-99.27038469664373	-1086.6673242340128	38.7209166463172	3.995723621960691	0.004563360186198572	0.5383513830032757	0.004195417065784705	3.487619246968787E-6	0.4416042970993976	-73.19149548228091	319.9520131056365	74.5204007274841	38.34979544055438	7.5766806008231145	8.89704133067161	5	1	2	2	5	0.17959412352312826	0.32454299089219496	0.3095083781879688	0.1863545073967075	
3910000	-1177.9534451200557	-1084.0381796781921	-93.9152654418635	-1084.0381796781921	32.725643636521866	3.995723621960691	0.006161700355335186	0.1907442100914722	0.006312548517990263	1.911222619268207E-6	0.21918330489739793	-69.06670173294236	182.08140741989638	14.208844947441927	41.86125523599823	18.849761112994205	11.085265920188656	3	2	4	2	4	0.1778511433784425	0.32454299089219496	0.29727912529888334	0.20032674043047874	
3920000	-1195.3187113784193	-1089.8876237509621	-105.43108762745717	-1089.8876237509621	53.727367583082476	4.445004464341227	0.0033247784018109777	0.016300462075671384	0.003343364777816006	1.9830890317383346E-9	0.013339900892403982	-80.11222687655561	160.94621361586266	170.41204971877286	86.62703036681553	36.43147116366732	13.630956911474387	3	4	2	4	2	0.17315637521067936	0.32454299089219496	0.30197389346664644	0.20032674043047874	
3930000	-1186.2850332881276	-1087.4527307118972	-98.83230257623046	-1087.4527307118972	28.469006493598823	3.690420789138428	0.006358908265691824	0.009039257587894915	0.006342846544243851	3.2933026838009778E-9	0.009027730771356827	-70.00281500867405	116.63275319981456	505.31949400428283	93.12077102578411	54.722301522608525	20.245375601807332	1	1	4	5	4	0.1898330727735289	0.32454299089219496	0.2852971959037969	0.20032674043047874	
3940000	-1182.9740858070602	-1087.8461642108161	-95.12792159624402	-1087.8461642108161	24.898068070584355	3.5257489390755694	0.0066358307358512	0.23237880897238933	0.007115261491990591	3.0111519687235808E-6	0.2681079058798831	-67.20925476021382	241.5867567534898	242.98747230690898	29.001896772931662	50.94388984331264	8.663742884818904	3	1	1	4	6	0.1898330727735289	0.36778513327517703	0.26190869804923	0.18047309590206356	
3950000	-1202.9170804963505	-1085.8671850029305	-117.04989549342018	-1085.8671850029305	68.45961658574674	4.1342604139487005	0.0021978942384412257	0.1582798414943531	0.0021259818120969052	1.2521310577696507E-7	0.16610643726192617	-83.67483953443913	1212.9656744202166	919.8341656662953	26.71611917360731	62.422172921609196	55.04495941185989	1	6	3	4	1	0.1898330727735289	0.36242566008880717	0.26726817123559987	0.18047309590206356	
3960000	-1180.3072600537062	-1080.5879840860002	-99.71927596770585	-1080.5879840860002	37.684559198250476	2.9783392931828994	0.00382965620191978	0.2787996594295578	0.0036885756684156023	7.606904452917285E-7	0.23384801973163574	-71.8397559318491	539.561842914623	60.83751803571293	85.43504973727006	5.629200945420398	13.01523708347738	2	3	3	5	2	0.1898330727735289	0.36242566008880717	0.26726817123559987	0.18047309590206356	
3970000	-1178.6903394379178	-1090.4298124669867	-88.26052697093115	-1090.4298124669867	30.92476525429713	4.2189919204014235	0.004594327726262407	0.6179052240146026	0.0050760326500235205	6.344909214551345E-6	0.5368193105464818	-63.83903473957137	281.6255004921839	61.76742894303669	9.425522553453668	6.4821334057772395	6.897479140974565	5	1	2	2	5	0.18644453740142053	0.32580717776879736	0.29595447109116657	0.19179381373861504	
3980000	-1153.6853645269414	-1079.6828367944745	-74.00252773246689	-1079.6828367944745	16.22327683529137	4.965917178154334	0.011039342635115685	0.8970229512917989	0.010010646987119945	4.282244983677483E-5	0.6269217751732288	-49.704690816827615	191.59590227327848	55.01843004639398	15.226983747982185	5.697446429241303	2.7211266753634415	2	1	2	7	3	0.18644453740142053	0.32580717776879736	0.2708389110107045	0.21690937381907713	
3990000	-1164.419373006121	-1083.4754934825041	-80.94387952361701	-1083.4754934825041	18.25532214184743	5.361860134962524	0.014000568362253656	1.010452679777845	0.010062943569601876	7.567260912347077E-5	0.7773250711185861	-53.53535409498305	140.8590024847408	170.73407772018388	31.4627761792159	11.089587227397065	4.531435857817539	1	1	2	10	1	0.18644453740142053	0.3638853924685575	0.2708389110107045	0.178831159119317	
4000000	-1163.4600789240226	-1082.0941889093563	-81.3658900146662	-1082.0941889093563	18.235211990186418	3.542850878657598	0.010365429313991228	0.8088618701777717	0.007541182508713677	5.73227186664011E-5	0.8551806941832215	-57.36923829438304	167.73512648719392	116.33745305604681	17.829085466307074	2.32829375519959	2.5640768076644247	2	1	5	3	4	0.18644453740142053	0.33867969169836554	0.3057532128889324	0.16912255801128104	
4010000	-1170.439892056092	-1080.8557940393198	-89.58409801677234	-1080.8557940393198	22.67040848433698	3.7595022382469123	0.0064695525034704614	0.6438798657757383	0.006560496485428304	1.3443485856683432E-5	0.5867851135419481	-66.25092166392307	69.54689515619133	62.025860664172605	19.966717585408748	13.696191550758249	6.662844936398984	1	2	1	6	5	0.18644453740142053	0.33867969169836554	0.3057532128889324	0.16912255801128104	
4020000	-1168.3134762901318	-1084.9980259099516	-83.31545038018027	-1084.9980259099516	26.500085013636266	4.765943746296504	0.00583588437560954	0.4459943315138626	0.006559723084549257	1.0223915824556023E-5	0.4732044727808108	-58.877967746975145	263.83718344205226	13.699095733966939	10.343750887525738	18.57217241344317	8.682192494272245	2	8	2	1	2	0.18644453740142053	0.3301911677058702	0.27340512275847106	0.20995917213423776	
4030000	-1170.90331865929	-1081.2872222269443	-89.61609643234584	-1081.2872222269443	31.349147503048904	4.253698556606977	0.005093823648482195	0.4889388416583844	0.004612298499504434	6.458865306603167E-6	0.5469988536766641	-64.52896371971806	331.972498636385	53.056115996373045	9.9297891451535	6.101134951215368	12.778495192748583	2	2	7	3	1	0.1832178923608533	0.3301911677058702	0.27340512275847106	0.21318581717480498	
4040000	-1170.4470177951289	-1082.5791772033501	-87.86784059177867	-1082.5791772033501	32.39296731063415	2.9345657501638684	0.013802418837102719	0.9140321171325084	0.006130454809319695	1.3042864487124362E-5	0.6225274934041245	-63.16441301090781	129.05565867301166	18.911534988275516	13.357845068283156	15.887776720984084	21.127732550974308	4	2	4	4	1	0.18870222323863306	0.3247068368280905	0.26205459564590367	0.2245363442873724	
4050000	-1169.715100095676	-1083.750354484625	-85.96474561105117	-1083.750354484625	19.515118677591314	4.338105005090294	0.010110036639691088	0.6517312918208593	0.008489748968962589	2.0576141952227283E-5	0.5118578660067896	-61.712426189881306	241.19688789035595	63.25753225219512	23.27816972640082	5.862601699195409	2.3793918391625453	3	5	1	4	2	0.18870222323863306	0.3443943517081266	0.27241129588893354	0.19449212916430642	
4060000	-1176.9878612718069	-1088.4816499450455	-88.50621132676132	-1088.4816499450455	32.1452483779532	3.9520005799420033	0.005327450273810294	0.27925261101441423	0.006030315781001007	3.0123005542866504E-6	0.29050661368391234	-65.05212560754042	110.74473002764414	62.56266667340465	33.01184805003878	14.772006379302919	10.7516861594903	2	1	2	7	3	0.20533250644983375	0.3277640684969259	0.27241129588893354	0.19449212916430642	
4070000	-1167.5593008186488	-1076.3477001601202	-91.21160065852864	-1076.3477001601202	27.477886247835738	3.173605692260899	0.006354773540872127	0.5828574002459328	0.005871397311059939	1.1022118368354646E-5	0.5401875435676378	-65.31014715139189	233.22830910207182	233.28454648282496	40.48188766914643	4.759089465819969	3.1871279292034	1	1	10	2	1	0.20842714690466077	0.3277640684969259	0.27241129588893354	0.1913974887094794	
4080000	-1206.9179955452692	-1093.151944637072	-113.7660509081972	-1093.151944637072	51.59739696698767	5.440204175146853	0.0028984857211195292	0.3338836677790112	0.003014708052957428	1.0032337039621127E-6	0.32140165254922565	-78.74448133478916	154.9261417247311	692.8082978853076	61.003083243995036	150.69309400569435	20.869496795275882	4	1	4	1	5	0.19377539915462572	0.3453184814885093	0.27241129588893354	0.1884948234679311	
4090000	-1186.5368559021874	-1092.5872499988998	-93.9496059032876	-1092.5872499988998	26.69027482851964	3.1495029278155853	0.006570172316573748	0.022472929213023955	0.006551778904215036	1.836812979629694E-8	0.02064123733866372	-68.87951141795965	46.94159899789963	93.45216748741971	60.79328492258042	114.91381236662423	11.833765020665147	4	1	1	1	8	0.19377539915462572	0.3453184814885093	0.2944678306600074	0.1664382886968572	
4100000	-1175.801470640701	-1083.553847388332	-92.24762325236885	-1083.553847388332	31.888557522516294	3.234695820511562	0.006012435257568396	0.23655556818484444	0.005607518964484476	1.8096587738580178E-6	0.2383261610123884	-68.11342317718503	41.635757387146285	107.27549961220065	68.04314088180985	11.310008252830636	10.808824777643864	1	5	2	6	1	0.2156762159789452	0.3453184814885093	0.27256701383568793	0.1664382886968572	
4110000	-1191.0012931331341	-1082.3227706771538	-108.67852245598039	-1082.3227706771538	55.86103777670437	3.677595565962369	0.003831850435100459	0.40031994294677475	0.00406031338392311	2.4763516663711918E-6	0.40903664217775804	-77.32834723891591	784.8157415566063	475.31868312835576	62.321901814455146	28.945401661081103	38.06661953832665	1	1	8	3	2	0.18331643050572274	0.33145118507014004	0.30159943790572524	0.18363294651841167	
4120000	-1182.8458120345897	-1082.5671123970544	-100.27869963753535	-1082.5671123970544	30.55819800789032	4.497686561321717	0.005162522289258632	0.5012751226574668	0.005043554074361786	3.7421732493212133E-6	0.41052934523190154	-72.3255974286259	368.4491764263409	137.9725257866447	30.87436871000215	10.188484803676623	21.046117885912057	2	4	3	3	3	0.18331643050572274	0.33145118507014004	0.30159943790572524	0.18363294651841167	
4130000	-1185.8836403850926	-1091.1785802381692	-94.70506014692343	-1091.1785802381692	28.54968797614917	5.0852415219475	0.005888456301473263	0.3234665719470618	0.006438146850340691	7.818150180281367E-6	0.4404657954168209	-69.15813608627623	107.3684850203503	101.38011536665796	33.770219569959636	32.73767146376432	11.733489078285135	1	1	2	10	1	0.20469115528409215	0.33145118507014004	0.28440721181948897	0.1794504478262785	
4140000	-1203.4953858071692	-1094.2702307573625	-109.22515504980677	-1094.2702307573625	59.260910778025114	4.516127649245672	0.003259517223665372	0.18309492047451986	0.003283882410061159	4.138409954828895E-7	0.19186763323248	-81.4302265687736	304.1809599926956	196.3447595956114	34.74331748243306	37.359409057739796	31.47859960262162	1	8	2	2	2	0.21279659063447173	0.3233457497197605	0.28440721181948897	0.1794504478262785	
4150000	-1197.6558300407144	-1084.8666970221639	-112.78913301855056	-1084.8666970221639	59.92314439080325	4.6222229364723475	0.003008129350634187	0.5156589801091035	0.002877122924094062	1.9360929411671845E-6	0.4576094117827464	-82.26042214101818	229.80280193305126	242.0416978492089	83.43699865701424	95.24167211551212	9.124487431390705	6	2	2	2	3	0.16846866676784536	0.3463476916204838	0.30705950730223425	0.1781241343094363	
4160000	-1210.9732863186434	-1090.693632220094	-120.27965409854929	-1090.693632220094	110.55750499498296	3.586347590558593	0.0014656096392675413	0.7478342510428667	0.0013909967489706952	1.04728139389424E-6	0.7032164072465844	-88.68265640644795	420.4929164786867	474.69965582575855	64.28657764002385	53.183983269258235	6.041080600366166	1	6	4	3	1	0.18299238405101312	0.3181860605013747	0.29972618232114084	0.19909537312647102	
4170000	-1204.2748036087419	-1078.8962141490697	-125.37858945967216	-1078.8962141490697	97.65274836633762	3.3894180810175114	0.0016676754665114993	0.7530744759039879	0.001639280265308664	1.0018082155782098E-6	0.6496849364212641	-89.29791143099712	484.0338590052145	70.22700135066009	284.7583665286101	258.81016713497866	48.530707529708735	2	3	4	2	4	0.18299238405101312	0.34617846791104756	0.271733774911468	0.19909537312647102	
4180000	-1224.0545893876063	-1083.7377941013374	-140.31679528626893	-1083.7377941013374	214.0769583204239	5.832956873318065	9.87659662033444E-4	0.7589352273693547	7.681095747013055E-4	3.4332229481324813E-7	0.7422452874254453	-101.27058270671601	3228.6088331049573	680.1332061741541	359.8007826608448	114.85145967627196	112.88680054116539	3	3	1	4	4	0.1840757243046135	0.39886917427966867	0.24485506308441118	0.17220003833130637	
4190000	-1182.0054142567076	-1085.5987797492141	-96.40663450749342	-1085.5987797492141	26.534044679130197	5.271624146346865	0.005703704477066501	0.218746006004051	0.006005620196536822	1.373348339209641E-6	0.19745149606326426	-68.96434662225758	214.95737507820257	290.3104820284617	55.28362159553315	23.25841684710411	8.160262954339888	1	3	4	4	3	0.22229309427478416	0.3382572949901087	0.24202022379232174	0.19742938694278508	
4200000	-1179.6705012578732	-1083.0084788660129	-96.66202239186032	-1083.0084788660129	30.159864009442458	3.1368407269896945	0.005015376977207888	0.3966980378450588	0.005535154207015806	3.364288882412667E-6	0.36295203176980584	-69.19920116076051	100.26166320728082	171.31607027344975	92.81388261035785	52.078413706522085	8.487501742852631	3	1	2	4	5	0.17552918331044817	0.2862690058369052	0.32171675602428484	0.21648505482836158	
4210000	-1192.8100315711988	-1096.487475585285	-96.32255598591385	-1096.487475585285	42.94709917422144	4.857862589978913	0.004128072129501997	2.4137207456629873E-4	0.0041282675440224665	9.471125763982893E-13	2.3573473823289206E-4	-72.28519562883965	102.43716905164558	286.3077569060241	64.71126991306745	30.046808079056397	9.808647490875053	6	1	1	1	6	0.20501472430825354	0.33044471548658794	0.25974765086644425	0.20479290933871397	
4220000	-1176.891471515764	-1091.2516061826202	-85.63986533314359	-1091.2516061826202	24.455456277896133	3.541193739612802	0.006130167435214861	0.4181151128593254	0.0063315643171949695	8.937032270479052E-6	0.4725376818869169	-60.50504698922863	277.1994625571261	47.85240420149863	70.76499112787498	4.512390243774138	3.035071101457515	2	3	3	4	3	0.19563243887519172	0.30531160036464117	0.3022102157585299	0.19684574500163693	
4230000	-1188.957521870796	-1092.6744896709517	-96.28303219984433	-1092.6744896709517	27.292066834687425	3.0112301213724617	0.004611475700843198	0.5083224014097802	0.00459819593028097	8.900437343680662E-6	0.6352629722688252	-70.5411306566337	131.7818215582825	73.11662612231571	61.114574632176335	33.21125873657953	4.303747067762315	4	2	4	1	4	0.19563243887519172	0.30531160036464117	0.2621942775152353	0.23686168324493154	
4240000	-1181.3687278995951	-1094.3129140587507	-87.05581384084445	-1094.3129140587507	26.209610935950636	3.472222725715132	0.007326755885066316	0.12268587286932493	0.007332031556286663	8.028048523565872E-7	0.12296525488191468	-65.64189077581997	115.36845479712855	75.33303523132658	21.849976300693484	7.605593555520301	5.242567798885881	3	3	4	1	4	0.19563243887519172	0.30531160036464117	0.2621942775152353	0.23686168324493154	
4250000	-1197.7665678022004	-1084.444066419625	-113.3225013825755	-1084.444066419625	57.84519880355256	4.331054595337711	0.003093814026031244	0.4841997249330475	0.002828807657304754	1.9365535942597683E-6	0.4960741059191012	-82.19584821551891	131.17881289062277	273.4202909050173	29.942845955368337	94.3210915726417	11.359183463752583	3	4	1	3	4	0.2332387379731745	0.31152130625035074	0.27955226455128346	0.17568769122519104	
4260000	-1174.1117686435718	-1086.2763155973055	-87.83545304626647	-1086.2763155973055	22.574200459443425	4.331054595337711	0.008714538823018682	0.5993094077099325	0.006979557500541491	1.2126635152906455E-5	0.4999049387857965	-61.524038984214194	579.9362827192309	9.891969501622858	13.600641997949822	14.124832700741052	12.055089232807024	2	1	6	2	4	0.22395893318582244	0.29831225515014037	0.26514848703465504	0.2125803246293819	
4270000	-1190.2662436087926	-1079.3900598128062	-110.87618379598652	-1079.3900598128062	61.865809056867164	3.817320422340545	0.002756114448944141	0.5724401294125214	0.002685367948945252	2.336257009316349E-6	0.5714073864012335	-80.51256925571319	297.9943401925203	312.08434717857824	56.42083666458556	54.61931459534636	27.052098338133135	3	1	1	9	1	0.2184420666072195	0.3038291217287433	0.26514848703465504	0.2125803246293819	
4280000	-1181.5817027906608	-1076.7074877666855	-104.87421502397517	-1076.7074877666855	39.995677562228465	4.08969293282798	0.0038790641618405906	0.45213515278806937	0.004182128073750359	4.174639467305292E-6	0.5081634880933502	-73.46721976909974	651.4525486598299	273.66798629386574	148.51289280685563	54.96154579467371	18.313125985629746	1	2	2	6	4	0.21361539475740643	0.32908037020770886	0.26470853760808244	0.19259569742680205	
4290000	-1159.4430214325575	-1090.0547760930183	-69.38824533953921	-1090.0547760930183	13.92371938831676	4.08969293282798	0.012008013455082357	0.5060508404289347	0.011569691847431616	6.068693699783008E-5	0.6119403578994626	-48.34609867691934	162.9898103810137	103.96069259084427	3.8542123630282643	1.5937186454253753	1.5152203290784672	1	3	9	1	1	0.17814963971897865	0.35891925560853327	0.27033540724568583	0.19259569742680205	
4300000	-1167.5682099349378	-1092.0131929050897	-75.55501702984816	-1092.0131929050897	15.602361153850737	4.115650410343544	0.012196713884546809	0.03875804984329777	0.012231145193374557	2.8908575936284596E-7	0.04379594866501881	-54.0464828088672	58.6395831954011	59.592662097279515	64.07728276756073	14.4145688637304	2.530235885945543	1	3	2	2	7	0.17814963971897865	0.35891925560853327	0.27033540724568583	0.19259569742680205	
4310000	-1170.7916183553714	-1085.7377122992518	-85.05390605611962	-1085.7377122992518	19.16612160588372	4.7270912059126715	0.00870707144317225	0.30908725482016475	0.008477525850654467	7.5155932481877175E-6	0.32072324010864367	-58.84666208338978	962.7415955085211	73.23684609103348	30.949735576170603	6.557503568484456	2.2780865004325506	2	4	2	4	3	0.17814963971897865	0.3680442494203343	0.2665579493655964	0.18724816149509044	
4320000	-1175.959800027922	-1086.51011049481	-89.44968953311196	-1086.51011049481	24.85803217584617	4.7270912059126715	0.006145283251995133	0.36623572731604115	0.006391420676628841	6.22953921003051E-6	0.40630061862680655	-64.38495858928106	786.0552250321416	41.859756281137344	16.615927798991326	5.626911357831223	3.5943740460574083	2	6	5	1	1	0.1927086554850899	0.3680442494203343	0.2665579493655964	0.1726891457289792	
4330000	-1170.225826741395	-1083.6942173856055	-86.53160935578951	-1083.6942173856055	22.82836860878505	4.7270912059126715	0.006644799669694932	0.30834611186183014	0.008164133627152141	7.149844987190095E-6	0.3509726412126445	-64.18689463002666	97.49747028525924	15.036994869247033	11.02572621838424	15.294850427283297	19.45698034215833	3	4	3	3	2	0.17113081774377625	0.3680442494203343	0.2665579493655964	0.19426698347029284	
4340000	-1171.637471632089	-1082.6461636512902	-88.99130798079887	-1082.6461636512902	23.539470160920988	4.7270912059126715	0.007556415732593078	0.38088686255502713	0.007108486471509582	1.1460669788212818E-5	0.47719718779786324	-64.20807989958243	344.3756441024052	154.70780942707128	19.098755753377787	6.544721779159355	1.4878989445401314	2	3	2	6	2	0.17113081774377625	0.37884077121957377	0.2665579493655964	0.18347046167105338	
4350000	-1180.8034999570411	-1083.5977416790488	-97.20575827799225	-1083.5977416790488	48.028641489792456	4.7270912059126715	0.005356375426650464	0.5727959389499996	0.004183223813935458	9.160667687212492E-6	0.7312221540928108	-65.37420996137152	1250.4758801538787	308.2264604903438	62.85633695214751	11.300272220291477	21.07144563242991	1	1	1	6	6	0.17019105903495269	0.3442847193288213	0.3027370053368139	0.18278721629941186	
4360000	-1165.5171368505628	-1080.4656909924802	-85.05144585808257	-1080.4656909924802	21.750480767020722	4.113245275085246	0.0093637961122543	0.4781991243531446	0.008755489031501017	1.1586888945948613E-5	0.41540101836993826	-59.77741597249938	81.95677279112718	242.07525325771928	11.973779672612855	3.0741993119311086	5.66299372518733	1	2	3	2	7	0.18597263210388984	0.3442847193288213	0.28695543226787673	0.18278721629941186	
4370000	-1156.3455623252908	-1086.0603272411367	-70.2852350841539	-1086.0603272411367	17.164296385201094	5.010050646132347	0.009023537122907323	0.4337573756162401	0.009682260995736191	1.5952431116773055E-5	0.4230660045173379	-49.58698488767043	109.91446390716426	6.832143289936703	8.721112806846643	3.6981753792415963	6.566526616142708	2	3	1	5	4	0.18597263210388984	0.3442847193288213	0.2938708050232605	0.1758718435440281	
4380000	-1172.1239911312707	-1087.3586693104771	-84.76532182079363	-1087.3586693104771	22.478903869525688	5.376338774476417	0.008216340719410898	0.3674571038398659	0.008012161710530622	9.213451932280667E-6	0.3622883943078831	-61.82587192405594	138.62560729988854	24.25110367288434	18.287645904782185	10.416383810745934	9.625773013809328	6	1	2	1	5	0.18597263210388984	0.32713975815382956	0.3060328509923275	0.18085475874995285	
4390000	-1158.6031085034515	-1085.5646582645854	-73.03845023886608	-1085.5646582645854	20.123865203397305	3.8903153037635465	0.008329014888749311	0.3108009376013032	0.009111440399634874	9.987705564976236E-6	0.3407030272510399	-50.574041251064216	295.9106032552878	7.729931927203291	2.085052418914021	7.327774093995341	6.917515124969571	2	3	1	7	2	0.18597263210388984	0.32713975815382956	0.3060328509923275	0.18085475874995285	
4400000	-1168.3213263430612	-1085.2131485992145	-83.10817774384661	-1085.2131485992145	28.498487858196555	3.6432081671672085	0.009192860807052389	0.6343804618506812	0.008023706430100254	3.3330260930211446E-5	0.6694966302835363	-60.7354855222394	102.25738834720072	35.34020599952975	13.931276971326781	10.394207981490126	4.536933727515608	3	1	5	3	3	0.18597263210388984	0.34560056068123707	0.302180571656843	0.16624623555802992	
4410000	-1162.915457434152	-1083.7037998020774	-79.21165763207443	-1083.7037998020774	15.96268631462289	4.489082495254453	0.010625590028161139	0.4516714361754216	0.011089864961162713	3.2726753253180063E-5	0.5258975118394339	-58.107339596325	288.7413718620044	30.165853521638066	2.186804141400879	2.6942483971742606	2.4302612795561407	3	4	2	5	1	0.18597263210388984	0.34560056068123707	0.302180571656843	0.16624623555802992	
4420000	-1172.4486734086443	-1081.7441992034915	-90.70447420515289	-1081.7441992034915	29.6914226932163	3.5294848576672218	0.005351234851387591	0.2893434762203668	0.0055993018533299285	1.9177453866526795E-6	0.265582850806299	-66.14668603101323	137.16530656245394	10.75188564430654	41.09524876765124	16.894397920412736	2.2497141781597674	2	1	6	5	1	0.2113924159821962	0.3390472337385309	0.2838079553724161	0.16575239490685656	
4430000	-1170.126567697228	-1077.72855241724	-92.39801527998796	-1077.72855241724	27.901708901196557	3.455036751621052	0.007227974297094338	0.7103510393572218	0.006058616529279874	8.61125406855467E-6	0.5390781032959416	-65.13479206530559	312.8186459139185	159.8019861177373	30.10880142740925	18.844484040976436	3.5433336203682937	3	1	6	3	2	0.18192559150786586	0.35400226918990385	0.2688529199210432	0.19521921938118691	
4440000	-1158.6691741371196	-1085.0298865550599	-73.63928758205971	-1085.0298865550599	15.16845418692516	3.455036751621052	0.010354235209459195	0.5470269972986305	0.010583172938423842	2.6953982533806408E-5	0.4992358703125487	-51.85607171887375	158.03566615819878	93.45510156703371	8.077780524321948	3.0379567497457383	1.7317134345233458	2	4	2	6	1	0.15982981590756765	0.34314071498347065	0.28527170110199906	0.2117577680069625	
4450000	-1160.364736563245	-1078.6933611862155	-81.67137537702963	-1078.6933611862155	26.44548231342047	4.070304846691802	0.007770264667042144	0.7116672576214389	0.007454938830358133	4.6420212842101196E-5	0.7571842743569933	-56.03797945777828	38.58258690812974	142.46719768970416	39.021999053166255	8.178981070634082	3.117782999058682	3	2	2	2	6	0.17417676735293544	0.34314071498347065	0.27092474965663127	0.2117577680069625	
4460000	-1157.8855595198424	-1086.590203191737	-71.29535632810553	-1086.590203191737	20.252924512096328	3.709096226383515	0.013860901971012285	0.6028917309212356	0.009568322271548194	6.009787955781275E-5	0.7342196501193026	-51.75400509555937	72.40977019585686	4.870681835753752	7.570538973189494	2.385289295412695	4.75341945516522	4	6	1	3	1	0.16757515643127371	0.35979513055362283	0.2748258989289376	0.1978038140861657	
4470000	-1174.9972233880187	-1095.8833640317193	-79.11385935629944	-1095.8833640317193	16.88714995292908	4.396762373173649	0.011058400426696466	0.15633992478408248	0.011161810756224688	2.5700364495778827E-6	0.14307987361022137	-58.83058086616167	24.996119764258307	28.14660913555484	38.20959298021861	17.53464071131233	1.1539781730230674	2	2	2	6	3	0.16757515643127371	0.35027727918975443	0.284343750292806	0.1978038140861657	
4480000	-1164.7914605531205	-1092.0654676860843	-72.72599286703611	-1092.0654676860843	16.232379632553673	3.714341413780665	0.011230207772740645	6.464186042616697E-4	0.01122899415641047	5.281585058576361E-11	6.472580211833837E-4	-54.08957639383804	14.65834356131682	22.8039134960265	52.423972897015496	9.840082900676139	19.723998810078147	2	2	3	7	1	0.19657031237112735	0.3212821232499008	0.284343750292806	0.1978038140861657	
4490000	-1163.051720792324	-1091.8837683264805	-71.16795246584347	-1091.8837683264805	13.264083229511915	3.4796814028018495	0.017815073148507592	0.08887497166560641	0.01800663800529253	2.3157916775170557E-6	0.0848406841254377	-51.18045864495054	15.663553157623983	21.37562690382549	59.7958769174448	12.217320895279041	2.3779102637278084	2	1	2	2	8	0.1668587992371529	0.3422989875412563	0.284343750292806	0.2064984629287846	
4500000	-1178.1744136031477	-1093.5434402249718	-84.63097337817588	-1093.5434402249718	20.561489498651227	3.4796814028018495	0.00911606517048073	0.30933089524475227	0.008466366541899356	3.2201917045258458E-6	0.21506072210093688	-62.34207468328224	174.33646038064703	20.502082142979585	16.595017600770703	11.102004845336724	7.9369493230434855	6	1	2	5	1	0.1530529247481309	0.37761741762916984	0.27009728182972903	0.19923237579297004	
4510000	-1176.8802037258279	-1086.2038505271062	-90.67635319872167	-1086.2038505271062	23.547556983727453	3.4796814028018495	0.00745152297773803	0.09159117086404875	0.007331427094630855	3.252812596961485E-7	0.07777965736867876	-65.6084938401834	88.4475730321679	55.293969510749434	152.56591868798776	2.5442759824711816	6.205939016217437	6	1	1	1	6	0.17250977741707263	0.3261118695938667	0.3021459771960905	0.19923237579297004	
4520000	-1190.761750815329	-1094.6943723474803	-96.06737846784868	-1094.6943723474803	39.67565475069112	3.795214683559598	0.004840609433963612	0.6154690381277241	0.004107236578890253	6.014785982813817E-6	0.5352857670723516	-70.47929638656494	189.83726854329018	117.18965119512863	8.150799634302775	3.20012369239583	10.722474948018592	6	3	2	3	1	0.17250977741707263	0.322944517207396	0.3298468430587306	0.17469886231680065	
4530000	-1185.1271344751156	-1087.0324949720289	-98.09463950308663	-1087.0324949720289	38.402319898797934	4.033784372428238	0.0036190534008270587	0.17814953957712196	0.0037643943649880076	4.349787397272378E-7	0.1751963405141574	-70.90285156254797	205.4398959505834	69.01448510371848	183.72397016508756	18.094845528396785	1.8416231785227477	4	1	2	7	1	0.19103347025556397	0.332530694737261	0.31363112970733953	0.1628047052998354	
4540000	-1168.3863659232675	-1090.630561530899	-77.75580439236835	-1090.630561530899	19.042706608300445	3.6012819203447717	0.008107724675475192	0.4790296633629673	0.008693414295310831	8.802661554050591E-6	0.3438361347017544	-53.589474410555724	251.11587231135124	29.231272235978096	21.342559803340055	14.161818457810375	5.846445001459242	3	2	1	1	8	0.20607118781027678	0.32914018406148815	0.3053434108336306	0.15944521729460442	
4550000	-1159.0092202364756	-1080.4950860107458	-78.51413422572985	-1080.4950860107458	29.31460759022207	4.027183853053188	0.007539038554467688	0.7263902959299394	0.004872296237574942	1.1463414756610648E-5	0.578374067498863	-54.53320810197006	463.9954180128491	8.032067345339875	8.030046945943731	5.456766253511115	5.788015307851899	3	3	2	4	3	0.18819708405244892	0.32914018406148815	0.3053434108336306	0.17731932105243228	
4560000	-1159.9409962783411	-1082.7801166804325	-77.16087959790875	-1082.7801166804325	16.20825603953941	4.027183853053188	0.015402671972072329	1.2568901208620715	0.010023089550080546	1.1531220510722203E-4	0.9652614601366588	-54.815237430940726	79.64033426479803	21.16269519703367	6.331068638427997	4.607583759667595	5.3014659271689935	3	5	1	3	3	0.15536428488658763	0.38253957677716366	0.2847768172838163	0.17731932105243228	
4570000	-1160.5241063170263	-1081.2588470850542	-79.26525923197201	-1081.2588470850542	16.22605151976598	4.027183853053188	0.008336006427931173	0.4118413216450137	0.008820373807374368	1.2552546632567047E-5	0.397311123432125	-57.63036482437146	152.3996090043567	39.41517370146835	1.4361471829014536	4.185863189555788	3.804341137314528	2	4	4	3	2	0.15729193342355502	0.36807477889916795	0.2778457229429554	0.19678756473432152	
4580000	-1183.7190263356179	-1077.7564403294723	-105.96258600614557	-1077.7564403294723	45.36051215040669	3.204994748495555	0.004212730240622814	0.3041900832043325	0.004166676142520154	1.291148790543807E-6	0.26340672965542067	-78.05909694119343	194.73031619589545	130.80757855654514	14.684328572435625	50.27426717140919	18.58140064194818	1	2	2	4	6	0.16394019177459404	0.36142652054812896	0.2778457229429554	0.19678756473432152	
4590000	-1193.1440187752664	-1102.5076275987283	-90.63639117653811	-1102.5076275987283	26.96290989144493	2.8146595940941626	0.007669705182385046	0.006066900933291181	0.007679899596826411	2.6288811491652144E-9	0.006685002067487348	-67.67357254498249	172.67806965242676	76.79120916833209	75.89341551721922	19.704513566680628	14.428061608883633	3	2	4	1	5	0.20253855139019342	0.3217360199855029	0.2533901234620901	0.2223353051622135	
4600000	-1186.687584122922	-1089.0352251105496	-97.65235901237256	-1089.0352251105496	37.6869979981086	5.3214932790604745	0.004395937207443921	0.003001508509439587	0.004396550177353625	1.6373878740997868E-10	0.0029116073307682254	-74.41991168013298	182.43210000406845	194.39833377898796	65.36374124248245	8.80829590078309	5.503525485261974	2	1	7	2	3	0.1897796277454126	0.35176147870346647	0.2492949711899751	0.20916392236114575	
4610000	-1183.2589030860247	-1082.1676043819323	-101.09129870409234	-1082.1676043819323	45.001514787821094	5.3214932790604745	0.003533380182267336	0.3287469598144944	0.003565486840819644	5.876388332147695E-7	0.21521246589933896	-73.83832908311416	223.11985781486175	191.93138477949074	86.7731117550425	14.833704320856508	7.255838036984846	1	2	4	7	1	0.1897796277454126	0.351623560059886	0.24943288983355558	0.20916392236114575	
4620000	-1192.1980278196174	-1088.4179347619227	-103.78009305769467	-1088.4179347619227	54.7776068736082	4.235142355319165	0.002830616503453563	0.20721413609718112	0.0028939836941324877	2.0385168731684164E-7	0.15336298026827858	-77.7753842798625	230.2971246052235	94.30385521883503	79.97021925613247	13.831569508444561	12.906637079888267	5	1	3	2	4	0.1897796277454126	0.3311228292255329	0.2699336206679087	0.20916392236114575	
4630000	-1192.9416476113636	-1093.9373302627444	-99.00431734861917	-1093.9373302627444	38.209651795167716	3.5769080696741877	0.0034660432866754224	0.11883695519868565	0.003427909460867493	1.8059479924665234E-7	0.12186714886237783	-74.09529624001948	699.1960098911603	63.92959991489645	14.023701577467385	7.494501333767648	12.28432055786225	3	4	2	1	5	0.19852191166850483	0.35764493055808366	0.24043791682615312	0.2033952409472583	
4640000	-1184.6611933671309	-1081.7943600715182	-102.86683329561258	-1081.7943600715182	46.086560952146655	4.166944694266953	0.0035862472623184273	0.11528142243044899	0.003438066762395424	1.5168586490172638E-7	0.1113556359950429	-73.119330690944	334.92793111720255	309.92959035917335	537.6703867613223	9.92844694853703	4.430338392693762	3	2	3	6	1	0.19852191166850483	0.30649178703000163	0.2954145366556685	0.199571764645825	
4650000	-1186.3108654548714	-1092.1617068336516	-94.14915862121987	-1092.1617068336516	26.515565022530716	3.3019065575520288	0.00492892783317254	0.37729763551177986	0.006367281315096526	4.995812098336354E-6	0.3830815939346287	-67.87274239062852	288.2926753549984	103.58976058684256	29.342825109550493	29.174951101973956	8.460981027212911	1	3	4	1	6	0.15039270017623688	0.3546209985222696	0.2954145366556685	0.199571764645825	
4660000	-1178.3299113549806	-1077.69653095098	-100.63338040400043	-1077.69653095098	31.447592760521815	3.6101348332694854	0.004964817402162175	0.6462702645766004	0.005483273881943194	9.943112048412723E-6	0.589808418318625	-69.66477562342527	343.2125338119587	224.86937299501452	221.85898756234104	39.8033368813018	11.359863598405225	3	1	1	3	7	0.19954204876910048	0.3238983185991166	0.2769878679859579	0.199571764645825	
4670000	-1176.799146464909	-1091.3495242103972	-85.44962225451161	-1091.3495242103972	24.95196180322504	3.6101348332694854	0.006762684269807119	0.16115046872151767	0.006726902177459399	1.0062472588323237E-6	0.14650601183630538	-64.78334883047074	394.4051163900149	58.71692484477182	3.9172022489494522	2.2023046456295314	2.0526408698871363	4	4	1	1	5	0.19954204876910048	0.3238983185991166	0.2769878679859579	0.199571764645825	
4680000	-1159.5090457072297	-1078.2558017747285	-81.25324393250115	-1078.2558017747285	19.99902881939002	4.390555879502863	0.009129424621816963	0.5608291785882391	0.009440768292587604	2.8360926791060596E-5	0.5734465187358209	-57.802689935795485	136.17256390496112	12.140119425274866	22.979317762450286	9.105595981085768	6.9765715179837855	2	7	2	1	3	0.19954204876910048	0.3238983185991166	0.2769878679859579	0.199571764645825	
4690000	-1177.3027445453886	-1089.9537786887954	-87.34896585659315	-1089.9537786887954	27.976706917073166	4.068677498830435	0.006133493726423622	0.17785775216607339	0.006631080335950519	1.4425039337900625E-6	0.19208763714054786	-63.025427495744715	74.71927203941846	31.648303723335697	88.46920816379085	4.3918110896370965	8.7893413123689	3	3	1	4	4	0.19954204876910048	0.3238983185991166	0.2769878679859579	0.199571764645825	
4700000	-1195.3978068091612	-1091.8975674775604	-103.50023933160084	-1091.8975674775604	36.85133259225498	4.482193643525464	0.004118968433821501	0.0039011797073859296	0.0041226577190120696	3.4748708420830523E-10	0.004521539387797025	-76.43348386431315	346.630352476412	91.55897727116589	176.22066829769025	47.98564841571636	20.620932870663232	2	2	3	7	1	0.16023146612064498	0.35971077441750204	0.2949791034130513	0.1850786560488017	
4710000	-1190.356429391161	-1084.649721207812	-105.70670818334905	-1084.649721207812	51.75534764806564	4.99724024146161	0.003645435189162788	0.33915245533800764	0.00349363318683469	1.4086575670698451E-6	0.32009868391589597	-78.33543368974924	110.74345804906031	122.27789616905694	58.38880861337708	21.94307302911902	44.69222799392325	5	5	1	3	1	0.17364730487697072	0.31366142112385975	0.2972080637212852	0.21548321027788436	
4720000	-1212.8887398582476	-1089.5636436869015	-123.325096171346	-1089.5636436869015	108.80141725988852	3.226374059268768	0.0017280964811184634	0.527931373831512	0.0014267908817049491	5.109675255939384E-7	0.47672692920931886	-90.95362101096337	597.1584742192435	539.0150065476795	90.81287498081173	84.60375694066404	16.565753166041176	1	5	7	1	1	0.17364730487697072	0.3268549003294404	0.28401458451570455	0.21548321027788436	
4730000	-1184.9565779635147	-1085.8974102757613	-99.05916768775344	-1085.8974102757613	49.3241820554393	3.226374059268768	0.003697968966861185	0.29822167987244574	0.0036425006098910044	1.469585507878958E-6	0.33170638834595956	-68.99853993089076	509.6640059054047	176.60024670973	247.3346113768438	9.374116080968529	14.97983830833882	1	3	3	6	2	0.19487089720029005	0.36254927761065964	0.26736577624759755	0.1752140489414528	
4740000	-1185.2268343315964	-1083.0440381463068	-102.18279618528969	-1083.0440381463068	42.96933104351922	3.226374059268768	0.0034521872604772273	0.4126811460277287	0.0036665187641391553	3.1993341036762954E-6	0.4761978200520459	-76.70569565797777	256.72008437218113	145.83888028953132	19.19730283804858	11.700719713086892	10.976663857903667	5	5	3	1	1	0.19487089720029005	0.36254927761065964	0.26736577624759755	0.1752140489414528	
4750000	-1177.3602003504263	-1089.260193259165	-88.10000709126136	-1089.260193259165	27.104700483109884	3.827705038312481	0.00569479735804355	0.3458352336253228	0.0056008288586909	2.8891046782259264E-6	0.30325408043149354	-66.00201005262304	386.4109967898924	22.648982122175624	10.087587458189565	6.244877275576746	0.7398424433819323	3	7	2	2	1	0.19487089720029005	0.36254927761065964	0.26736577624759755	0.1752140489414528	
4760000	-1180.5576530047645	-1090.165099990262	-90.3925530145024	-1090.165099990262	29.222268085278237	4.1257603584676374	0.006902983094942104	0.10344445928003379	0.006846249374873645	6.179995315055728E-7	0.11471724962557306	-67.8853925407521	37.311658025537035	102.49909339783588	24.247009319621483	14.739387531489108	8.637473603797053	3	4	1	6	1	0.19487089720029005	0.32145308765463565	0.2982822460442628	0.1853937691008115	
4770000	-1179.2622411696136	-1085.5827363861013	-93.67950478351241	-1085.5827363861013	30.121257468502776	5.352460222024906	0.005394067399617076	0.27245585565760305	0.005991161773803678	2.658536611501071E-6	0.2881891544324023	-68.8419885479821	156.70810063749175	118.43843371800317	34.901890018574136	16.126068586830343	4.622049401110201	5	2	3	2	3	0.2126035493092201	0.30786374131714406	0.2982822460442628	0.18125046332937303	
4780000	-1197.78739674433	-1089.799480174742	-107.98791656958798	-1089.799480174742	59.22821040695805	4.026824965041412	0.0032464851404270106	0.0026694416016586893	0.003244244298245921	6.511581993728912E-11	0.00248553706446312	-81.07307836394536	730.0740150097575	178.12958822889166	76.63327654530762	53.74513388427069	13.065918122791375	3	5	1	4	2	0.15632190725740888	0.3530618510249247	0.3093657783882933	0.18125046332937303	
4790000	-1190.2630914361037	-1082.809087010568	-107.45400442553579	-1082.809087010568	57.324889985904086	3.6736406247324336	0.0027616336905650395	0.11351320879536346	0.0028108642216482524	1.0480076320262686E-7	0.11480072255245855	-77.28729257644302	198.7538744510933	920.6415048694492	33.45160839510815	17.600151551553193	11.902357513344823	6	1	4	3	1	0.17009859941594324	0.3393928174195236	0.3092581198351601	0.18125046332937303	
4800000	-1176.4473102081472	-1080.8078350420237	-95.63947516612345	-1080.8078350420237	26.98996822154965	4.381034085634301	0.006372423692638025	0.7308839529160546	0.008473970279094327	4.583134418872679E-5	0.798806906011507	-66.37607806738492	63.27989774827867	92.57291840560669	82.92783711505238	119.69499873387078	27.841166095724308	2	1	1	3	8	0.18431966704152794	0.31649186244943656	0.3087901628510537	0.19039830765798177	
4810000	-1155.0598103450836	-1081.5049600016434	-73.55485034344024	-1081.5049600016434	18.741592605138393	3.7372826901588048	0.0116937363488453	0.660964685446298	0.0106693694356541	5.3385367190454025E-5	0.6397595207282017	-48.37019238467801	323.28143765623054	53.76488229476675	26.355366743432995	5.5335521218088095	5.644944842527612	2	1	2	6	4	0.18431966704152794	0.3246077414090556	0.3006742838914347	0.19039830765798177	
4820000	-1161.4157311444385	-1081.7555743264602	-79.66015681797822	-1081.7555743264602	18.29191692781475	4.042057991799847	0.009559561650904835	0.7120311889136453	0.008574320876941394	2.531597015172182E-5	0.5806406385281868	-52.843522189780835	314.24110444628604	157.8322495664769	3.9527478125313698	9.984072434706018	4.872282744967717	1	2	2	7	3	0.216039472473752	0.2957780859171675	0.26905370702269965	0.21912873458638082	
4830000	-1164.4402433876467	-1087.7083695585163	-76.73187382913025	-1087.7083695585163	18.350042966064997	3.18559889327663	0.010157376429125991	0.6646242228378221	0.010362502368795556	2.6973903503872484E-5	0.5531539979965499	-52.77842805405838	181.77168472187162	17.453023653056036	34.867760268280435	3.4866896165073333	3.80807571072115	2	3	3	2	5	0.216039472473752	0.2957780859171675	0.26905370702269965	0.21912873458638082	
4840000	-1160.4886572077053	-1078.417869235058	-82.07078797264725	-1078.417869235058	18.332994185375245	3.5714794721918004	0.010682976877146245	0.477752616622696	0.009898143915417537	2.0313555250155004E-5	0.4494707433700543	-56.958708908163864	465.6412102975202	51.88681561075843	6.91917458099274	11.629379233146528	5.490045636490016	2	4	1	6	2	0.20278840166714382	0.3036220336004269	0.2744608301460484	0.21912873458638082	
4850000	-1155.2359434390455	-1084.8597898995165	-70.37615353952903	-1084.8597898995165	16.391813300749384	2.8116750570979785	0.010995715121701244	0.6552864567040745	0.009072133105037789	3.104517055921462E-5	0.5417203688056313	-47.44329303767122	196.11921298587296	186.78829907331624	1.9170343163204882	1.700750896177354	2.8493023899027388	2	2	2	7	2	0.20278840166714382	0.3252707355427506	0.25132827592546203	0.22061258686464344	
4860000	-1165.0292432846816	-1078.970335905395	-86.05890737928665	-1078.970335905395	22.263925044674135	3.9331446716296496	0.00882315179737119	0.49754325191406085	0.009043321397079461	2.2454198434360037E-5	0.48657183435522994	-62.77879263950182	123.96335981598338	39.086055360778914	15.908785396803754	18.420276249617	2.5111471704284267	2	1	8	3	1	0.1898003746539957	0.31861779291444803	0.2794370529539422	0.21214477947761393	
4870000	-1173.9112692517651	-1083.3325078231226	-90.57876142864245	-1083.3325078231226	25.961802245617434	3.9331446716296496	0.00754080378222	0.7002118158686241	0.008358172588046857	4.190679964299654E-5	0.8469959354966186	-65.58784023209384	78.57748903167429	56.18289912285844	37.60436502442512	29.91848150407462	1.886908624258819	2	2	5	5	1	0.1627385468011951	0.3456796207672487	0.3031403247171379	0.1884415077144182	
4880000	-1187.3826755524804	-1092.5803666456052	-94.80230890687511	-1092.5803666456052	23.35704947426801	4.192321798774756	0.0075071385351530625	0.17492280847275493	0.007767869535024786	1.7301178081732479E-6	0.1716255655403309	-70.06173008485128	183.9357511275659	31.765748717755123	36.8698914260283	26.219170418635013	23.674063094621488	7	1	3	3	1	0.2095430495830534	0.281616071572772	0.32039937112975625	0.1884415077144182	
4890000	-1170.5411239418524	-1080.661670464148	-89.87945347770446	-1080.661670464148	27.12893074911433	4.192321798774756	0.006012412478353996	0.46269367026910224	0.005860192547692361	5.0335471158411775E-6	0.4159948610673633	-66.92558421365699	152.33064027004968	26.820317505647452	18.1680284542481	11.684868696620304	6.134161938849627	4	1	2	7	1	0.15309876167279995	0.3184824416766146	0.3154969002726461	0.21292189637793918	
4900000	-1173.4191283848545	-1081.074402838894	-92.34472554596053	-1081.074402838894	27.070863709877052	3.27832098767724	0.006979537491782825	0.4608316675034413	0.006281057014673281	1.2494791500590429E-5	0.5605507731505331	-66.8885221891964	611.9890254168839	17.417999749842327	9.122739662463449	2.7256387669940567	10.273594728898063	4	5	2	3	1	0.15309876167279995	0.3551401406583795	0.2903782511246542	0.20138284654416616	
4910000	-1177.3179826507017	-1081.440655791885	-95.87732685881664	-1081.440655791885	24.892602404971196	3.3014437394102703	0.007217512296962705	0.679492584410525	0.007562154579382034	5.2931555368389344E-5	0.912944260312855	-69.59273999486524	90.48286902373404	90.46820550435021	35.95806656187768	21.129994494478623	30.860241747953282	1	6	3	2	3	0.20617369038259026	0.3211090167843491	0.2373033224148639	0.23541397041819653	
4920000	-1157.4622663407304	-1081.2884656994654	-76.17380064126485	-1081.2884656994654	22.459924586511615	3.782953954029664	0.007606957512704473	0.40135561881545023	0.00849394579165627	1.2347345900720653E-5	0.4316109040693846	-57.40018638301585	92.57745563636261	31.096246485622903	2.3989682130409418	1.782466112499524	3.19460334803007	3	6	3	2	1	0.1863698513924894	0.35329468207839076	0.26857636824309217	0.19175909828602744	
4930000	-1170.9575744440067	-1089.2938569700475	-81.66371747395922	-1089.2938569700475	29.08814351153653	3.400553536027564	0.009615025222448021	0.7632342114842252	0.006449497586221978	2.146591684812269E-5	0.6318207236031955	-58.25781053573296	369.34828907320093	5.3364715471129065	6.33730027206639	5.361941141328498	7.168292494398891	2	2	8	2	1	0.21276431655027164	0.3267846203539047	0.268691964809796	0.19175909828602744	
4940000	-1159.9276435183867	-1081.439905136998	-78.4877383813886	-1081.439905136998	24.81462387302579	3.5298463079128766	0.010385952677595777	0.4627756988692454	0.008378655920203329	2.4719029427988958E-5	0.534953690963951	-55.66086212162698	169.51707118973718	49.957264268041804	6.38870062032626	10.560899314875705	3.5837084185054655	2	1	2	9	1	0.19053880719483957	0.3267846203539047	0.29091747416522806	0.19175909828602744	
4950000	-1170.5667987814222	-1090.9485582685606	-79.61824051286165	-1090.9485582685606	17.918079085780736	3.4553311279865304	0.010821733787490507	0.004871291975464466	0.010832781551868944	2.7620703102561386E-9	0.004854565960050577	-59.996222217124675	59.4110907135208	70.27030543076833	35.162241058559886	12.458591972110215	4.7105158206223035	2	5	1	4	3	0.19053880719483957	0.3267846203539047	0.29091747416522806	0.19175909828602744	
4960000	-1168.4731390109023	-1086.2044103232167	-82.2687286876855	-1086.2044103232167	18.016910374887463	3.8440273060028174	0.008248010363554933	0.5757202819155335	0.008463114784386647	2.8940048263357877E-5	0.6139818484358249	-57.86967995677042	48.28321361005793	127.39269516434861	49.635767287742	6.130338390637745	2.4938190660227217	1	2	1	7	4	0.19053880719483957	0.33743390343944996	0.29091747416522806	0.1811098152004822	
4970000	-1164.488079963982	-1084.1504037382515	-80.3376762257305	-1084.1504037382515	19.71865605449872	3.826685643575783	0.008991876617481662	0.660567327324344	0.007281560136634022	3.2855336597221026E-5	0.7528667612097011	-56.43550601448015	297.96397970381344	34.4371048973363	4.269550165281299	5.065410839653198	8.448981771473552	3	3	4	3	2	0.1966650086345945	0.3434033048419321	0.29091747416522806	0.16901421235824515	
4980000	-1156.8983315692199	-1079.1048718006116	-77.79345976860837	-1079.1048718006116	21.98167168392085	3.826685643575783	0.008680930624939262	0.7290951936798735	0.00788986215985021	2.5812536016313603E-5	0.618998064942748	-51.61938991807942	290.7971852502415	9.600305460702518	6.175087261456831	23.858396866934832	0.20003078078810183	2	3	8	1	1	0.15745403229001134	0.3461783427345976	0.29091747416522806	0.2054501508101628	
4990000	-1159.2265682595857	-1080.170747840244	-79.05582041934171	-1080.170747840244	23.029008086658454	4.257879102776304	0.0073118742655083075	0.6495138232451595	0.00695534667345266	2.081664200626999E-5	0.6546194492906741	-53.549386837528594	503.3661187340635	7.4152254673675895	8.683018633634594	8.299936954240861	14.464897564482662	2	6	3	3	1	0.19819198067359722	0.35717000243257724	0.2562077810727533	0.18843023582107196	
5000000	-1171.6805804739408	-1093.1344453594036	-78.54613511453736	-1093.1344453594036	16.038708698046875	4.794557770810986	0.010490483616097888	0.2304177713949442	0.010398193338120967	7.48310851806578E-6	0.2624529398705878	-55.964844785711804	108.45721258519193	85.71933174601524	17.966508493791995	11.54450948552008	3.454059778048464	2	3	1	3	6	0.18549550036549114	0.33169784341894654	0.28362910220127074	0.1991775540142913	
5010000	-1151.5539107209545	-1076.4979160443986	-75.05599467655578	-1076.4979160443986	14.738584350600556	4.794557770810986	0.010022929456779506	0.5935049088167527	0.010810497517253942	4.9218958372917825E-5	0.6371543352831148	-52.672090096480375	189.89422799776298	19.267829125628246	16.452581472588804	6.579206242069244	0.1675444210385757	3	3	5	3	1	0.18549550036549114	0.3388582079541237	0.31009906754236954	0.16554722413801537	
5020000	-1150.626525706067	-1081.191544365182	-69.43498134088509	-1081.191544365182	14.251609605572757	2.838785266914853	0.016058018068760584	0.6954246134735761	0.013228306093896726	6.723586131770649E-5	0.6000846390483286	-48.96758743038716	151.43900023824983	6.769886249663687	8.711090896758433	2.996727729185284	2.985511113841032	4	3	2	3	3	0.18549550036549114	0.3388582079541237	0.2490919979811977	0.22655429369918723	
5030000	-1161.961040835752	-1086.2330995459088	-75.72794128984344	-1086.2330995459088	15.606496925071383	4.659000257242094	0.011164702319117533	0.396191969317055	0.010287760502248536	1.9049306442436598E-5	0.3993857182376318	-55.472698411879115	77.30492108875919	30.700178986908707	11.074832765515817	5.0950237105951155	3.8657458239118996	6	2	1	1	5	0.18549550036549114	0.3388582079541237	0.2762785161946542	0.19936777548573073	
5040000	-1187.46326004945	-1088.4162058551856	-99.04705419426432	-1088.4162058551856	35.1296371642926	4.126630457448205	0.006198309967150657	0.46706102460776355	0.006694342485835229	8.222469046789219E-6	0.4477504394624926	-71.86649188306927	178.16591170144804	97.49383784133393	27.652708222627698	28.08279926751704	42.27411453778846	4	2	2	6	1	0.18549550036549114	0.3388582079541237	0.2762785161946542	0.19936777548573073	
5050000	-1195.2500643001076	-1080.5729132017211	-114.6771510983864	-1080.5729132017211	52.58438478282557	3.0484854966746577	0.004096054131585803	0.4567668339220664	0.003486762304620208	1.4061383399242352E-6	0.3554501848892478	-80.74848830977166	1544.644272978471	305.8200807142704	254.49988478255258	67.53522047985284	42.94874022280774	1	2	4	1	7	0.18549550036549114	0.3550092667669796	0.2601274573817983	0.19936777548573073	
5060000	-1182.8090648282903	-1085.3988421892898	-97.41022263900055	-1085.3988421892898	24.177054563535815	5.405437753649994	0.006908806551541015	0.40432752154579976	0.008058890558073566	1.1516513167878342E-5	0.4401482734722805	-67.37998376690834	1276.1459894838608	221.30441211985243	44.60127198338309	15.810222446404994	10.691003157986096	2	2	3	1	7	0.18549550036549114	0.33712678667668217	0.27069401721053954	0.20668369574728693	
5070000	-1169.507769127303	-1090.1229751245023	-79.38479400280052	-1090.1229751245023	16.725631049136236	3.830353163174648	0.011368464160287207	0.29148998993588415	0.010847915269311899	1.1542367605130235E-5	0.30958553494104735	-57.45239931696062	32.70398972980847	77.6165098424896	54.555934535812824	1.9338691772966021	2.6608565531538044	2	4	2	3	4	0.18549550036549114	0.31941279534443073	0.25874289905730874	0.23634880523276913	
5080000	-1151.9773481171815	-1074.8853430284155	-77.09200508876599	-1074.8853430284155	17.575097995457025	3.9195835537010524	0.010345195283521003	0.7599399413377785	0.009558250253602204	5.277030322111899E-5	0.688225703227204	-52.717156236879006	201.96381925128046	9.533514026419441	16.456543710050898	14.446833831285451	3.265583500329576	2	8	3	1	1	0.1961641147665027	0.33120927396291244	0.2890562870008642	0.18357032426972042	
5090000	-1157.8666729354973	-1087.9740706897724	-69.89260224572485	-1087.9740706897724	14.857846913742499	3.070810364113869	0.0129156951109847	0.3600575629384172	0.01242440516325696	1.681304609241352E-5	0.33503632139333556	-49.57081640528556	82.072747433945	35.28094143694459	1.5677433383213666	4.959259245960639	3.831030002726212	3	1	1	3	7	0.19255359929925836	0.34733911196886463	0.2890562870008642	0.17105100173101256	
5100000	-1170.5001228642768	-1079.589676007836	-90.91044685644086	-1079.589676007836	32.88231398767498	3.45044308671898	0.004667744014330432	0.5027150345173464	0.004323067814351081	6.695993778915513E-6	0.5782583693596998	-65.93137221642415	476.6427015541633	34.85589604422258	6.201279571156939	10.11936095066715	9.439567371872815	4	1	3	4	3	0.19255359929925836	0.34733911196886463	0.28177736279443205	0.17832992593744468	
5110000	-1153.5049190494747	-1076.3633479271512	-77.14157112232351	-1076.3633479271512	16.738398049658215	3.45044308671898	0.008695563167810332	0.745295727779937	0.008791904077271444	4.0546887305749615E-5	0.6941774942964156	-54.80428735986461	156.25325970337514	25.480576166752076	8.313782885780059	8.993125902398614	1.3944725938767775	3	5	2	3	2	0.16657088308257914	0.34733911196886463	0.25834776784175745	0.22774223710679853	
5120000	-1170.0315831192	-1085.5965619989624	-84.43502112023745	-1085.5965619989624	18.735490866135386	3.576804865061481	0.010437684829087154	0.43618651970039585	0.009275355649586502	2.041821102158865E-5	0.4601329420592355	-57.745912157245286	356.25853479739294	297.03965742733334	11.394735144709728	6.483681938768071	10.10548874941643	2	1	8	3	1	0.15243336242140143	0.4061218349097691	0.2579100879208137	0.18353471474801547	
5130000	-1178.164380425621	-1094.5786684780846	-83.58571194753625	-1094.5786684780846	20.75683898302719	3.3244565511179713	0.009243666897269763	0.17506982544956742	0.009587725964801152	3.639871225139476E-6	0.20626561666440235	-62.67525386338273	83.78418626057068	26.31042351048889	11.158507504236292	16.22876491753031	10.371453144164537	3	4	5	1	2	0.15243336242140143	0.38048780188670067	0.2777572432547569	0.18932159243714067	
5140000	-1176.6442583117941	-1083.1228512155924	-93.52140709620174	-1083.1228512155924	22.97996568247422	5.190953070488998	0.007280391832551615	0.6554778685465619	0.007463967597308433	2.0795452785109753E-5	0.6449235904037619	-65.55647434684454	639.0618713957562	113.62868273392289	13.333183726109931	14.41072071690087	7.091082793465189	4	2	2	5	2	0.143891467424448	0.39306518030169196	0.2737217598367191	0.18932159243714067	
5150000	-1167.8096580492393	-1080.2120841440321	-87.59757390520713	-1080.2120841440321	23.228122897999928	5.035845411853568	0.007669621651927892	0.38157569559130994	0.008343390212686637	8.020225973927346E-6	0.3502108241227224	-55.12293678876152	947.6924150839056	471.4297003644821	322.68655217184096	4.06735865947101	8.377823740199451	1	1	1	6	6	0.18850418134414415	0.3441652724365191	0.2584695351603748	0.20886101105896165	
5160000	-1184.1000862970902	-1091.1228451685772	-92.97724112851292	-1091.1228451685772	28.289229000629526	3.1432283242305914	0.008313969387690533	0.7174248528868772	0.007089879907972638	3.741013849467343E-5	0.7974900110084178	-64.81831315237417	138.05534875651173	169.0672369459809	96.08394896048023	12.42673301327821	17.463100109928117	1	1	1	1	11	0.20811639519422245	0.32455305858644085	0.263814537749385	0.20351600846995144	
5170000	-1158.5954706983584	-1083.6508464064138	-74.94462429194449	-1083.6508464064138	15.054691293142133	3.3043264692944088	0.014301239122805542	0.837266642598846	0.011028360019777144	7.209755484833225E-5	0.7360586675888153	-50.74559576595625	156.95643816633063	156.5613663876464	16.252762720468237	2.587803337531606	2.1556974461927965	1	1	7	4	2	0.16081860753909527	0.3418717005823509	0.28711713205898587	0.21019255981956764	
5180000	-1161.3699391021285	-1084.3167720988654	-77.0531670032631	-1084.3167720988654	17.097333484249866	3.303658359916604	0.010268316962400808	0.4607914104498562	0.009637445742910995	1.986797076330755E-5	0.4685340952782114	-54.2535586609783	125.24033133960181	35.262570711468264	6.511960591115691	15.689774306753698	2.102407952495362	5	1	6	2	1	0.18005457648472392	0.32263573163672227	0.3104214343734211	0.18688825750513235	
5190000	-1162.1146765780445	-1085.676762160243	-76.4379144178014	-1085.676762160243	20.164181050815383	3.211159002283207	0.008100825493097513	0.5002355458956975	0.007348920648752914	1.043483008801259E-5	0.45517889444439236	-56.727241854237946	359.7672547343758	3.0558654673527683	5.031667895891192	1.019714006739639	1.3054718576615982	3	1	6	2	3	0.18005457648472392	0.3120918648898124	0.33064879297214445	0.17720476565331889	
5200000	-1155.58094573838	-1085.8448679661315	-69.73607777224858	-1085.8448679661315	14.77676582404714	5.09399977605859	0.013115886200790511	0.4520361871438263	0.011195031106117442	1.6543368732901242E-5	0.33754378295018833	-47.52179520025826	177.10913582930215	8.564421678840205	12.74792845162837	8.842215393957167	2.6737337946165853	3	2	3	1	6	0.18005457648472392	0.3120918648898124	0.3420361793258891	0.16581737929957427	
5210000	-1159.7460158496724	-1080.5986072731496	-79.14740857652282	-1080.5986072731496	17.82284495736015	4.530183728008618	0.010522708605009526	0.516099111862952	0.00850230547479012	1.5793755173837776E-5	0.4510153107392631	-56.26362824725729	149.6646623187502	28.72469863331757	12.61541029482523	7.696462937843187	8.991325538744428	4	1	3	4	3	0.18005457648472392	0.29561701340096985	0.3420361793258891	0.18229223078841678	
5220000	-1149.8853917493366	-1080.9832409178964	-68.90215083144014	-1080.9832409178964	13.955249738891869	4.188165940932102	0.010830390665846545	0.7590893952054475	0.011474939178595645	1.2118651364303857E-4	0.8244500153992437	-49.23966810493721	122.98231669641945	5.826073129056564	6.473279980783903	2.3681586034188187	1.861709982940555	4	3	4	3	1	0.18005457648472392	0.3650098001610422	0.27264339256581677	0.18229223078841678	
5230000	-1155.0508208133567	-1083.3102055618872	-71.74061525146945	-1083.3102055618872	19.58449746689083	4.714763885035562	0.013138478269240481	0.6088126891310437	0.010644341168648586	3.3698549047592935E-5	0.518317324743065	-44.50027750983187	435.94123323550446	361.08068656350207	2.6222227895927053	4.912774037635378	5.084022502277468	2	1	6	4	2	0.17564823134970575	0.3650098001610422	0.27672289772259284	0.1826190707666589	
5240000	-1151.3850599255552	-1079.6397070958317	-71.74535282972361	-1079.6397070958317	17.681023580150704	4.714763885035562	0.012071389406558978	0.7614484041821187	0.010041429875818991	5.421272634385616E-5	0.7144543443525204	-45.61663563014133	211.4000839209552	208.58646375149556	7.74072478036257	3.232919322801504	6.531815245521241	2	1	3	5	4	0.17564823134970575	0.3223697352119062	0.2987620265354018	0.20322000690298586	
5250000	-1157.8292170374525	-1082.0103853487526	-75.81883168869987	-1082.0103853487526	15.464473666036431	4.140085240216585	0.012454923252458599	0.37993706042824754	0.012481268178966812	2.7135405825544932E-5	0.4065411535540343	-51.095641977987015	46.50690245449167	99.72593625558652	46.00550801683622	29.337075822620765	2.374773042625422	1	1	4	3	6	0.20213509655042106	0.3207055505473391	0.26496117515003365	0.21219817775220576	
5260000	-1158.2743751244625	-1082.7389930693969	-75.53538205506567	-1082.7389930693969	17.264458524513312	4.2073532090808206	0.007320323785879668	0.7463336486728799	0.008892793712770537	2.9946964001767007E-5	0.6788071524907916	-53.9389766816516	138.11048125143842	18.25935617778767	6.3466954224688	7.323436251160406	1.1897073230733226	3	1	5	5	1	0.20213509655042106	0.30248411705591804	0.2738255909451127	0.2215551954485478	
5270000	-1169.2287617179813	-1079.3963862212763	-89.83237549670497	-1079.3963862212763	31.417258432679702	3.324794485772747	0.005023818708936576	0.6549355270995482	0.005290114287514346	1.1180863559489884E-5	0.61736134298123	-67.13346165899699	241.92369537640985	17.052504361252478	25.764139191413566	3.4419834865723664	0.23371886563522776	5	4	4	1	1	0.17334362394123698	0.3331266333071154	0.2738255909451127	0.21970415180653452	
5280000	-1168.2945275104432	-1076.9054916165724	-91.38903589387093	-1076.9054916165724	27.717332236047717	3.92805025615683	0.00726072609481099	0.5870715335178756	0.005966324412901223	9.960330228025847E-6	0.4875224202674089	-64.27128847463811	235.3390463690981	28.090664257285958	25.97307528301242	51.82202626901004	1.5358437585576699	3	2	4	4	2	0.17334362394123698	0.32576876353356815	0.2986174951140592	0.20227011741113524	
5290000	-1165.9998705291018	-1081.2634911077116	-84.73637942139011	-1081.2634911077116	19.829068163091737	4.7266092218773315	0.010149037213515214	0.4977788673650328	0.00845769525597078	3.263208525436918E-5	0.6361663818845723	-62.752640084969954	96.40815691735716	20.166884023359753	13.083417287152834	10.249476216697055	8.058252718950337	5	3	4	1	2	0.17334362394123698	0.32576876353356815	0.2986174951140592	0.20227011741113524	
5300000	-1161.0597295354255	-1077.7476358959314	-83.31209363949411	-1077.7476358959314	17.43208704683558	3.748786725310362	0.010555396313078457	0.7307038887210144	0.009925938482578172	3.759429773506729E-5	0.5926838536634654	-56.173007481095155	113.80118094799572	78.22045835681811	9.404139707529195	34.24912902963375	2.738554184974258	1	3	8	1	2	0.1875468037648719	0.3570657148049383	0.29983157807515687	0.1555559033550325	
5310000	-1171.0615572047227	-1091.9709882379664	-79.09056896675635	-1091.9709882379664	20.8224568842144	3.407638746023133	0.01239161384514986	0.5028681507430413	0.01188126285297813	2.736006675638843E-5	0.4527539958755871	-55.338569853112254	103.73018339597166	86.81503202141957	20.861473678137088	15.033976148713567	5.004747442010188	1	2	2	4	6	0.1875468037648719	0.3570657148049383	0.29983157807515687	0.1555559033550325	
5320000	-1182.2098451182528	-1098.8097357736094	-83.40010934464347	-1098.8097357736094	19.603952716181215	3.6390186165270677	0.008286859608897556	0.02518544023027003	0.00832630925269389	4.0172265608073524E-8	0.02417703097953251	-60.33677328440553	118.99276679196257	96.21642362496584	55.96740108562053	5.956790277439134	12.268980180569455	1	3	3	7	1	0.1875468037648719	0.3570657148049383	0.29983157807515687	0.1555559033550325	
5330000	-1175.9400949625533	-1086.3712924006218	-89.56880256193149	-1086.3712924006218	30.14340058992409	4.695769124794512	0.008691187392882308	0.43025028969814777	0.006895913127008729	5.625282427730649E-6	0.34800482286364604	-67.81416382376678	90.33205901807986	32.14673165362091	29.985453186554075	3.7191099205516207	3.298368542697508	5	5	2	2	1	0.1875468037648719	0.34353224868842563	0.31336504419166955	0.1555559033550325	
5340000	-1171.6824101388102	-1089.048809493229	-82.633600645581	-1089.048809493229	26.388861500755567	4.695769124794512	0.007473233729138151	0.8538066045258188	0.009016553185582685	6.097284889217751E-5	0.8958557674456261	-57.35408547694567	98.02825758325498	151.12922225479434	13.33470990306329	3.7878126787152793	5.933677567234066	2	3	7	1	2	0.1875468037648719	0.34353224868842563	0.3039147818893809	0.1650061656573211	
5350000	-1163.592704621079	-1087.1120685540081	-76.48063606707086	-1087.1120685540081	14.311836654908674	4.695769124794512	0.015241757202799518	0.3763541881700795	0.015347913167151148	2.2152330065675967E-5	0.30819799806472337	-56.517484916250865	52.99968215695812	31.043448553422962	13.99850327362518	8.607744296957371	0.7157587695786768	1	3	6	1	4	0.1875468037648719	0.36700755939427526	0.2784073482171865	0.16703828862366593	
5360000	-1164.4914749679933	-1085.1485965208583	-79.34287844713498	-1085.1485965208583	26.001331102479	3.7640710948210474	0.006502943769061233	0.3783575837503658	0.006842938358987479	7.239702383645398E-6	0.42081254229150694	-56.40714928258396	180.29161495498047	93.98277054518569	5.502926611853015	2.7294437348738283	6.639619326675979	3	1	2	3	6	0.17395388390495564	0.36700755939427526	0.2784073482171865	0.1806312084835822	
5370000	-1181.2204696012075	-1080.2565762378485	-100.96389336335899	-1080.2565762378485	27.280627727240923	3.7640710948210474	0.006441531486652181	0.5700457739685127	0.005457541012490716	1.0130673992733562E-5	0.5846272086770892	-68.86776755244954	894.4156491549162	24.66988775028171	74.8424619209318	74.45214077719076	10.44039484122025	2	4	2	1	6	0.14886991963168542	0.36683395801271845	0.2690096503944112	0.21528647196118447	
5380000	-1163.7534701156846	-1083.4716289917203	-80.28184112396445	-1083.4716289917203	19.27900043256045	4.9256808248500175	0.008196017859673811	0.6378343275037063	0.007777258150157897	2.4786207614337614E-5	0.5649636852580834	-50.47226077034169	855.9079392651154	33.41447316193124	24.92644876792277	45.4988543748436	4.487404592962612	2	1	1	1	10	0.16708347311138017	0.4062650367481163	0.2690096503944112	0.15764183974609192	
5390000	-1159.9184618166187	-1083.9867030062933	-75.93175881032538	-1083.9867030062933	19.885529419015967	4.473208496856262	0.008790105388717502	0.4595217567738228	0.008449115224570822	1.6738554963262094E-5	0.5299348320350701	-52.9513939732517	61.79420887948451	161.97058906244237	4.380212295591167	4.154127361505425	3.496982654343277	1	3	8	1	2	0.14895273124018926	0.4062650367481163	0.2690096503944112	0.17577258161728282	
5400000	-1168.3008881407502	-1085.442057761487	-82.85883037926332	-1085.442057761487	20.805498056880865	3.5499722031513237	0.010108050162665342	0.7986735210379199	0.008116424854119534	3.3518685967864684E-5	0.6186499113574833	-51.47370461800318	664.8650537701016	347.35348704768825	307.89925480460045	7.135393795280391	1.7708596175105193	1	1	1	11	1	0.24106304392601868	0.3141547240622869	0.2690096503944112	0.17577258161728282	
5410000	-1161.7406546767536	-1085.989783264657	-75.75087141209663	-1085.989783264657	15.196249298595562	4.355710053442992	0.013366600273653087	0.36516155524167654	0.01244083942446027	1.5613080694318684E-5	0.32432203389627345	-54.0625909439573	45.31955198691776	46.96931691304894	37.72235945101109	9.544834990840032	3.0019548859397256	1	1	2	6	5	0.17999253974470397	0.3752252282436016	0.2690096503944112	0.17577258161728282	
5420000	-1143.7566362584164	-1081.4721365162584	-62.284499742158026	-1081.4721365162584	15.565483557985376	4.205525974234472	0.01300535224107823	0.6389146012731023	0.011896593423555184	9.761825545863648E-5	0.7156061807139733	-44.05454851271221	171.84481313817062	1.9594086554893024	1.7212125977431074	2.2743304442543395	1.9130205763995305	4	1	1	5	4	0.16597979081030415	0.3892379771780014	0.2690096503944112	0.17577258161728282	
5430000	-1157.860035254053	-1078.453217679384	-79.40681757466895	-1078.453217679384	14.879584135437907	3.680875366100121	0.013324126609570145	0.7343635324168406	0.0103293630015205	9.04557014840556E-5	0.7760628190477739	-56.450611145917456	108.67198662644329	50.58387118771152	7.572582762682844	8.11061995405072	6.939723147720255	4	2	4	3	2	0.17698068225493802	0.37823708573336756	0.2690096503944112	0.17577258161728282	
5440000	-1147.0274993427106	-1076.0899809787607	-70.93751836394999	-1076.0899809787607	17.22081808995755	3.240442048923188	0.015140625449830818	0.6577402758887884	0.009545803793847455	9.199913900659792E-5	0.7692473407955048	-48.73293730169405	191.50378566904214	13.295225562830423	5.617142769208731	9.65720965984173	2.942353104303539	2	5	3	1	4	0.17549405640302687	0.30361324536765233	0.2897017027332414	0.23119099549607902	
5450000	-1151.2633924351762	-1087.497123117596	-63.7662693175802	-1087.497123117596	19.464994620118432	2.9678910717210383	0.01163870417803883	0.5809011203541374	0.008852595715095266	5.728088022793814E-5	0.7021563813801995	-42.69910223782745	226.50666306094436	3.9018660374009873	3.107834924926348	4.875960632029728	7.386779366216161	2	2	5	2	4	0.17549405640302687	0.30361324536765233	0.2663978397097196	0.25449485851960085	
5460000	-1171.1081162998462	-1086.309102614072	-84.7990136857742	-1086.309102614072	20.37873896270595	4.631684217387849	0.00688372703001951	0.6208688720960417	0.009583122330883377	4.22791978078372E-5	0.7308127961473889	-56.782075014199144	220.01613361298828	155.64704293411054	87.54172831608597	18.208831452598645	7.592153075967046	2	1	2	1	9	0.17549405640302687	0.30361324536765233	0.2663978397097196	0.25449485851960085	
5470000	-1156.04011887762	-1087.3655417763862	-68.67457710123382	-1087.3655417763862	15.16930051417395	3.976320950367317	0.009979167458912554	0.8304227693840627	0.009398126120681388	3.606007693124581E-5	0.5965865030894929	-45.775787091218604	271.4114866259402	37.35646849441768	3.159455852029192	1.4421342946687652	3.5725529311044792	2	1	10	1	1	0.2219642157856515	0.3004660126639288	0.23195130481788023	0.24561846673253906	
5480000	-1177.079445049944	-1082.4069344719057	-94.67251057803827	-1082.4069344719057	25.46545118370426	3.124691066277814	0.007619455483421168	0.5094488301146404	0.006765844619671835	6.415045937039131E-6	0.38637062011481504	-64.68463082122017	272.4972790975529	112.54801819705233	70.87037725323042	126.68782583121057	8.148308314218601	1	2	4	2	6	0.17183131220409012	0.36134079199730107	0.23195130481788023	0.23487659098072822	
5490000	-1187.706100431073	-1089.3900162239026	-98.31608420717053	-1089.3900162239026	40.28083074360163	3.124691066277814	0.004255575902247923	0.03949153656374949	0.004275816463173758	1.875261207698197E-8	0.032027669752162265	-71.69288057879236	542.8590939136186	66.31228378536612	107.86651227152514	19.01315904592767	12.167250210276595	2	4	2	1	6	0.20374554361521297	0.31081251798718984	0.2725030295176386	0.21293890887995826	
5500000	-1193.220292481627	-1087.2087627534029	-106.01152972822399	-1087.2087627534029	68.95496120566233	4.301222463800434	0.003715146050611633	0.5851759113309252	0.0032538730636292555	1.4098950291022876E-6	0.35055171701421817	-77.38620321384391	179.96826457488575	44.32208980980422	104.4473737600923	36.68516654916945	20.11442855009093	3	3	3	1	5	0.20374554361521297	0.31081251798718984	0.2725030295176386	0.21293890887995826	
5510000	-1197.018167057236	-1090.2056708998389	-106.81249615739722	-1090.2056708998389	42.75913933080029	3.873303453296607	0.003466524596933301	0.3239963953233103	0.003482398800221918	1.4452166823713694E-6	0.35041474694997143	-76.03269775896077	388.82227757059195	184.12369097761518	279.6179755929084	47.96255318165132	17.4416241219597	6	1	1	1	6	0.18618700882640213	0.3269736997530785	0.27698704423603243	0.20985224718448667	
5520000	-1190.5701994092826	-1088.5974662719987	-101.972733137284	-1088.5974662719987	26.146691710501578	4.993396472887494	0.007258064811683437	0.5079632452362944	0.008282312133563079	1.355602446069914E-5	0.4621726450013855	-70.06028612816186	1003.6173797437184	60.94484446694487	59.42705929555886	89.94711609865608	19.669396883038456	2	5	3	1	4	0.18618700882640213	0.32592512865719914	0.2937252196553179	0.19416264286108056	
5530000	-1194.278827647021	-1087.1404450119185	-107.13838263510254	-1087.1404450119185	46.628147192651014	3.9945524003419455	0.0030694516698754762	0.011083328018504554	0.003064213142451251	1.5629812992953742E-9	0.012865320653463517	-78.45157557019286	408.791511433366	316.374540504303	286.2055095511639	27.722929006711354	24.328533692704756	3	4	1	2	5	0.1874029400757929	0.3247091974078084	0.2937252196553179	0.19416264286108056	
5540000	-1181.164477106464	-1083.1999765497965	-97.96450055666732	-1083.1999765497965	40.80280725405479	3.405479761677192	0.0033877964642353444	0.485438714542892	0.0035271060044731115	3.5505776137729734E-6	0.5268766068592367	-70.9573991885194	713.4126156459067	70.85740718726353	31.122668868482666	10.017439607156808	9.422382552563734	2	2	2	5	4	0.1874029400757929	0.3247091974078084	0.27674717040712005	0.2111406921092784	
5550000	-1182.1661476080658	-1078.1069065726922	-104.05924103537365	-1078.1069065726922	61.09436834500435	3.0214937866377	0.0019463495143673592	0.7899560239052281	0.0027980913777060487	3.401735900263714E-6	0.7215986011715881	-73.41687663258203	213.46406312170686	320.44033135089865	21.285922505989248	36.01078888792439	46.535227989790194	1	1	5	2	6	0.1874029400757929	0.3247091974078084	0.28643489339304795	0.20145296912335045	
5560000	-1185.95211820367	-1085.8650318286789	-100.087086374991	-1085.8650318286789	32.91532781572562	3.843339893415083	0.005225150459918978	0.3009755274163228	0.005141148693161738	1.2924785024082354E-6	0.22275833364323405	-70.7481687198317	792.8262687541101	86.83597218585177	105.37555614408397	33.663516075022365	6.87526403334878	2	2	3	4	4	0.1874029400757929	0.34201725411946915	0.28643489339304795	0.1841449124116897	
5570000	-1174.1445955867234	-1076.2118142092315	-97.93278137749185	-1076.2118142092315	23.200894744596663	3.1246823657543494	0.007897967589474069	0.4764985213942922	0.006393206330369118	6.158849757066531E-6	0.37391960357409026	-67.18310940086717	472.39502866372055	426.60875114971884	40.78343575922088	51.882529017813674	26.72614675048333	1	1	2	5	6	0.16497516498057338	0.34201725411946915	0.3219194477197962	0.17108813318016097	
5580000	-1177.5279199170436	-1083.3489279051544	-94.17899201188916	-1083.3489279051544	28.697022453558617	2.826083437426444	0.006028874326977561	0.35379011097944796	0.006572010867870771	7.952728744501002E-6	0.44188960564648483	-67.60556661197141	259.41980364260303	204.38084308721236	45.064536752801224	10.54674230623035	14.342182725639276	2	3	1	5	4	0.15343899532362415	0.3550128360148676	0.30568151763487644	0.18586665102663147	
5590000	-1187.0087409281891	-1084.2291102698339	-102.77963065835523	-1084.2291102698339	59.30976184304702	3.9719938047840113	0.004081568777210932	0.7156956290109449	0.0031221622099715652	7.680935728436619E-6	0.7718852613216897	-70.2344431270745	67.76340858299261	447.45817328101384	61.62372046602398	13.82509101582531	17.535477611948156	1	2	4	2	6	0.17580961841301468	0.332361100912938	0.2833108945454859	0.20851838612856108	
5600000	-1174.8311047812558	-1088.118213773708	-86.7128910075478	-1088.118213773708	16.547833026474546	3.9719938047840113	0.0124969525667837	0.6939549641815126	0.010274450858350655	3.8830747868453695E-5	0.6209937858224472	-59.38327608865409	220.41905167698027	217.69369922511223	10.593936436730289	13.718704326137756	12.181603719040735	3	1	2	8	1	0.17580961841301468	0.332361100912938	0.27699739166662496	0.21483188900742203	
5610000	-1153.2728379916925	-1085.3881585253346	-67.88467946635808	-1085.3881585253346	14.161367529864037	3.2620255098774495	0.010329013033734666	0.6270281186023927	0.011274780381249381	4.789821409226219E-5	0.6025942193935748	-47.79343007618812	112.09036621493253	13.518732890826684	0.8717027902655994	3.550272105082304	0.5609308677669465	5	1	4	4	1	0.1670076978836391	0.332361100912938	0.2857993121960005	0.21483188900742203	
5620000	-1172.5866931103935	-1086.859468131193	-85.7272249792006	-1086.859468131193	18.042160566066663	3.848798514421154	0.007342313393505162	0.5302952725016579	0.008809575412075771	1.3811734772241859E-5	0.4665416937307275	-58.1564648659772	293.9820211157781	177.30215398873207	78.04215814537055	15.820274990529178	4.672449627540027	1	2	3	3	6	0.15485868377632092	0.3229957452658474	0.29516466784309114	0.2269809031147402	
5630000	-1162.1596953816331	-1084.6469246477434	-77.51277073388974	-1084.6469246477434	15.36616168497066	4.275984791322663	0.010883356471155911	0.553313926123861	0.011441985292056088	3.6287627124124345E-5	0.5080002954411256	-51.53709466616521	142.61675786336954	11.447343407315685	44.03563855806772	11.245478718967728	7.333572200800239	2	1	1	6	5	0.2070812740682979	0.3358833828165379	0.30141256886699686	0.155622774248167	
5640000	-1154.4301463395389	-1079.9893256237203	-74.44082071581855	-1079.9893256237203	19.005519720984147	4.2980529346997045	0.010370455601480592	0.5184374942059442	0.008883299569140815	2.3073828804585588E-5	0.49633826565997896	-53.039616978718435	208.48998826696146	32.21075741309284	9.357941191322318	3.1099335772173	1.9827018145197939	2	2	3	7	1	0.17270281281038546	0.33975506624846497	0.33191934669298223	0.155622774248167	
5650000	-1162.3148130787554	-1083.4004263611725	-78.91438671758276	-1083.4004263611725	21.52291342359497	4.2980529346997045	0.007537380749731733	0.4535348348966529	0.0077763295510481275	8.989394487358088E-6	0.38589549513433113	-53.409729668378496	750.3938216439219	3.6052444398702157	9.064387516391967	9.336881521758597	7.112582250843038	3	5	1	4	2	0.22384575299991472	0.38093153064086893	0.239599942111049	0.155622774248167	
5660000	-1155.4871699734445	-1074.6861014147255	-80.80106855871884	-1074.6861014147255	16.32235979081626	4.855150351366032	0.01021352345371321	0.6072632893364167	0.009367670780270454	3.3521894836134796E-5	0.5696467834656851	-55.05769913965136	342.32295112609154	161.7415135052127	10.595939947442208	4.837800786112136	5.43376987068399	2	1	4	3	5	0.17157037257759095	0.3267158568329956	0.2954817988586378	0.20623197173077537	
5670000	-1177.2016592656269	-1081.3549203078578	-95.84673895776902	-1081.3549203078578	26.19306087432314	3.9752694648542115	0.006597235449546208	0.66487432676847	0.007054817964119327	1.0092679439929833E-5	0.5044067805954446	-68.97966402178514	88.89617522009164	29.818277982922396	21.539744548405054	29.09874310953617	81.04917871454342	3	2	2	7	1	0.19660122438909894	0.3124897871620607	0.28467701671806467	0.20623197173077537	
5680000	-1181.1461004354192	-1088.3361043542213	-92.80999608119784	-1088.3361043542213	31.351231372387097	4.217707622159105	0.0038376985871170534	0.60276694740975	0.004931102247050636	7.61357497266036E-6	0.5871226495449082	-62.56340040380726	1379.0311508573623	151.05780992207195	33.13508446700524	5.500359162470969	12.876573946596254	2	1	1	3	8	0.19660122438909894	0.3124897871620607	0.2965363444802497	0.1943726439685904	
5690000	-1171.2693996305375	-1088.6790337689974	-82.59036586153995	-1088.6790337689974	21.185829459694265	3.5159209730157945	0.008837996055589242	0.35048668395832233	0.008795097641995825	8.984309543658469E-6	0.34777696277003706	-60.01096931141732	115.93414954075318	98.52143661573868	19.145339514849475	6.855826364554198	4.162554576320344	5	1	2	4	3	0.1669758665291764	0.3369270638249646	0.3017244256772683	0.1943726439685904	
5700000	-1176.4537669510835	-1085.737428870408	-90.7163380806756	-1085.737428870408	23.908036146614567	3.4328864734436455	0.006133181408997301	0.6620947322437837	0.006801117862471818	1.5570768681327488E-5	0.6201040603517385	-67.06719158720809	49.49758268630918	56.910757157386826	38.59728437694804	17.461884147743138	5.806836839178118	4	3	1	3	4	0.1669758665291764	0.3369270638249646	0.3017244256772683	0.1943726439685904	
5710000	-1188.1422038943945	-1093.5545981752077	-94.58760571918673	-1093.5545981752077	24.578817602012567	3.1105963506044154	0.0071562444350291065	0.07120913838404458	0.007293509552207628	2.390172375834185E-7	0.06765464066445082	-69.99292357366755	400.95716426440043	89.00617345422731	5.838716329832774	6.383133902752787	19.951212492716692	1	9	2	1	2	0.1669758665291764	0.3369270638249646	0.3017244256772683	0.1943726439685904	
5720000	-1174.9257721786767	-1076.4952167562662	-98.4305554224103	-1076.4952167562662	42.249357160179635	3.896065625526269	0.0040673757203333475	0.4769532658983968	0.004619837318331598	3.487955972926058E-6	0.42248678485945157	-72.61473426454555	284.3562553172559	92.3023354198159	23.474698033926792	9.65965806988972	13.364289332809676	2	8	3	1	1	0.1669758665291764	0.3369270638249646	0.3088701011290421	0.1872269685168166	
5730000	-1180.2029980762209	-1088.4319447414634	-91.77105333475741	-1088.4319447414634	32.196209696726605	3.805691201329475	0.005088742079617746	0.11816270776940135	0.005482025569460384	4.866476420782283E-7	0.13564892721924193	-69.09129737050513	239.73738419866592	115.46162578173167	11.188896947421533	6.0713338883556975	6.376200008109895	1	8	4	1	1	0.1669758665291764	0.3369270638249646	0.3088701011290421	0.1872269685168166	
5740000	-1182.5762560341	-1078.8245579962304	-103.75169803786963	-1078.8245579962304	47.108195436311554	3.5094405183206105	0.004068137453093012	0.49592161361215814	0.004150827415371666	2.187649287936752E-6	0.3568973079010036	-77.38094328299206	99.85139962923141	40.02274936373226	35.09539936704507	61.26483540813357	39.3489795938217	7	5	1	1	1	0.1712383428671156	0.3244882251790651	0.30779212816284635	0.1964813037909727	
5750000	-1181.6605274776289	-1085.3176392769321	-96.34288820069672	-1085.3176392769321	30.654676534307704	3.085483035557944	0.004580913437993999	0.20945394226909014	0.004725395327318987	6.23187412127594E-7	0.17152741577968522	-69.34402727695662	279.9704696993812	72.68902470839718	141.47255424688157	10.602264712681489	10.662720614542092	4	1	3	1	6	0.1712383428671156	0.3244882251790651	0.30779212816284635	0.1964813037909727	
5760000	-1179.8930927585964	-1082.16898974047	-97.72410301812643	-1082.16898974047	30.028970961426495	4.726758410061505	0.006285845562148295	0.31767004055399467	0.005944769313238537	3.4086534090278885E-6	0.31099321033815985	-68.8282056801462	158.31199658275617	143.4320515541981	117.88567242878204	12.799823971170598	35.932068524387326	1	2	5	5	2	0.17394933356148265	0.32366438659756885	0.30779212816284635	0.19459415167810193	
5770000	-1183.2059281659513	-1075.7024941244288	-107.50343404152257	-1075.7024941244288	50.76136534638208	3.342954149048697	0.003944972059383263	0.3921055239396234	0.0033964799497897664	1.6644064172754803E-6	0.36855876500372176	-77.4251771679244	292.0524973941382	120.18287303593924	30.888993999644015	101.48222699946612	23.53791960491504	1	2	2	8	2	0.1951940259630755	0.34625721359138983	0.275555189086454	0.18299357135908045	
5780000	-1197.2422069460783	-1096.6082186489657	-100.63398829711272	-1096.6082186489657	40.83526911886366	2.923264547665158	0.003473080268809845	0.17663941316523968	0.003511939751278603	3.2788460961333363E-7	0.16298109073320388	-72.89874697940182	159.29919822773257	309.63971964779495	86.21162199236242	46.753275957401215	7.963163891310134	1	2	2	6	4	0.1656313136257754	0.34625721359138983	0.3072106973220498	0.1809007754607847	
5790000	-1204.8993269379773	-1088.0977646430456	-116.80156229493168	-1088.0977646430456	70.34402573896925	3.2240713922209268	0.002394388582538547	0.20272081827746397	0.0023730937813966997	2.7783687806305727E-7	0.2220120153528424	-83.38800674269304	1653.5345071826753	184.4821793078999	291.62877939001436	43.25817404891691	53.30575489338577	1	2	5	2	5	0.18783159653545692	0.3171231341647185	0.3099728493163841	0.18507241998344026	
5800000	-1190.414290254227	-1087.2043055211827	-103.20998473304408	-1087.2043055211827	52.48804863490007	4.148972551533426	0.003437159788072853	0.26506111112468184	0.003316926932210534	5.107597278731527E-7	0.21601331413415076	-73.08472622524104	337.52772880856935	441.8886061404374	389.50115615377973	9.671898490075245	4.792583411614423	4	2	1	7	1	0.20152996638674722	0.30378326142598683	0.2962744794650938	0.1984122927221719	
5810000	-1179.3546014828864	-1083.670925356333	-95.6836761265534	-1083.670925356333	32.147434256333696	4.8832642544268	0.005020524867320654	0.4037850190880541	0.005936428585288103	4.304616978176519E-6	0.37461758621480384	-67.05722362040896	775.53579410648	168.3447407109829	20.59994935449334	17.024424081698907	16.158022463584974	2	1	6	2	4	0.22385715535043837	0.30378326142598683	0.3061153528523848	0.16624423037118974	
5820000	-1157.3764083604397	-1077.6441576160496	-79.7322507443901	-1077.6441576160496	21.58157261449667	4.5966999397127655	0.009504812443214647	0.6853736994831023	0.008094215790858537	2.560923280467401E-5	0.609215803424525	-57.514282207153855	60.50548650518711	47.416118329398586	7.015969696456927	11.338040485753446	1.2716272099402248	2	2	9	1	1	0.18190256834730328	0.3457378484291219	0.3061153528523848	0.16624423037118974	
5830000	-1159.6008835297127	-1086.3575195170502	-73.24336401266261	-1086.3575195170502	17.020366159946217	3.202444339193912	0.010050116453793324	0.46570679147272537	0.010121171095017131	1.9705668578424667E-5	0.43357060537754183	-48.27985753643408	374.66529550273873	201.34763229654914	2.896706818759835	4.952677173654018	4.745769740319875	2	1	1	4	7	0.18190256834730328	0.3457378484291219	0.3061153528523848	0.16624423037118974	
5840000	-1178.7499044971073	-1080.924487151397	-97.82541734571026	-1080.924487151397	31.19070092315591	3.342710199334135	0.004983792190356562	0.5525609287266047	0.00512204307340136	7.451212237432076E-6	0.5385396478558059	-68.05055720638607	126.0905549303841	344.3744333920084	58.0403028832119	45.00166118330096	19.755605767875952	1	2	4	4	4	0.14965492668268432	0.35121172420258423	0.3061153528523848	0.19301799626234636	
5850000	-1182.6838961851524	-1080.9354752821723	-101.74842090298013	-1080.9354752821723	42.286985152657856	4.432355161650201	0.004241049618116685	0.4100933931010192	0.004269083279902563	2.8715560785668635E-6	0.3988205545900144	-71.88636685962561	414.79142081345015	47.03274426841131	39.16503941296419	95.3724411342714	22.599846100447596	2	1	3	4	5	0.18087318755036014	0.35121172420258423	0.2701420378256454	0.19777305042140994	
5860000	-1182.4978690232206	-1083.5003057305644	-98.99756329265621	-1083.5003057305644	50.2788446625062	4.432355161650201	0.0037101146907382544	0.7691717965703333	0.004013762433661285	1.1874325589193573E-5	0.7711624133762986	-70.76480299478077	258.64143275528	141.65952317309717	31.667810147479557	33.646432768343246	0.7346257319486262	5	1	4	4	1	0.15573544512184026	0.3234358939365251	0.3234439288721563	0.19738473206947804	
5870000	-1173.6733141619814	-1079.7452832573188	-93.92803090466269	-1079.7452832573188	27.645391350558803	3.41480183276181	0.004950179430147156	0.5901907031161685	0.0052311656724302	5.977210402687292E-6	0.49270035743311824	-68.27338670353231	192.75260600830276	138.72885799452322	15.942231061936305	8.023371604720271	12.674104501289078	1	3	8	2	1	0.1473509786570836	0.3206009693614125	0.3251204920337673	0.2069275599477363	
5880000	-1173.9997656257624	-1088.1624586412008	-85.83730698456162	-1088.1624586412008	27.02472839306459	2.6503152659185645	0.007735150626065848	0.7380991371316795	0.007321816089595928	3.2865295684557105E-5	0.7233204403060212	-59.312888938323155	210.52315801223207	13.146920825609447	5.788791075836118	17.841588250651235	42.39069522453848	2	3	4	1	5	0.1753384134404266	0.3815252467852226	0.2362087798266142	0.2069275599477363	
5890000	-1173.0809542690174	-1083.4826938086112	-89.59826046040631	-1083.4826938086112	22.79543946910166	4.338964591800026	0.005475447096379668	0.4876304384908682	0.00708770927759136	1.0919882619968557E-5	0.5242033794236871	-64.34199930318229	203.60139433355099	14.852736032241065	23.43752711824197	25.883230330606473	10.24215203328485	3	1	7	1	3	0.1753384134404266	0.345963498385488	0.26838816351159395	0.2103099246624911	
5900000	-1184.3768111975578	-1092.6418241043818	-91.73498709317585	-1092.6418241043818	30.939799801773358	3.976202406107458	0.006761316306926001	0.03512592208792429	0.006731634195360877	3.7547007093059736E-8	0.028882338800068012	-68.6646375093652	136.8757464172096	83.73591809866356	19.094372708946434	23.186629038364927	18.494791806025265	4	4	2	2	3	0.16250530743125155	0.3014857777441492	0.3115062977142143	0.22450261711038458	
5910000	-1174.0241928600726	-1074.636318765293	-99.38787409477965	-1074.636318765293	38.83129280240063	3.5365202474027044	0.0047291451017845865	0.38131928262654347	0.0042599144497970885	3.0735514717806585E-6	0.37595356301537813	-73.36399298302108	211.48240033044019	69.08240910348042	27.46642061649638	26.912116696591564	28.198103115253467	2	7	1	3	2	0.18857279470968064	0.3014857777441492	0.3115062977142143	0.1984351298319555	
5920000	-1173.7111012928258	-1083.901434700834	-89.80966659199187	-1083.901434700834	30.67174470357655	3.4656338218637313	0.006094399428903493	0.500698734313871	0.005621581204757445	9.342818894773822E-6	0.5537958149690274	-66.38739686186814	189.936165589679	41.15571744110739	11.727621289004096	12.243068317925117	6.876471110529163	5	1	6	2	1	0.18857279470968064	0.3014857777441492	0.29002421340741685	0.21991721413875293	
5930000	-1194.214327733356	-1089.3674548968506	-104.84687283650524	-1089.3674548968506	45.42649215814818	4.06545691835325	0.0034555332478707346	0.5534486350681042	0.0033446737269538034	2.4524831199392944E-6	0.4662354898421958	-75.89718294662795	185.85169643182223	165.96368697473872	174.82517893232975	21.942669256276314	12.0617905583465	3	3	1	6	2	0.17134603735489493	0.343636506101642	0.29002421340741685	0.19499324313604585	
5940000	-1181.3838175432536	-1081.7575252206784	-99.6262923225751	-1081.7575252206784	44.64679883273336	3.7776333470785426	0.004184146727154127	0.5015356631483784	0.0033359843603437064	4.022426812167212E-6	0.5085880955822483	-75.89724232825448	210.26176488745534	40.80765902667086	20.27706744238147	11.937291524372121	3.7282691150068876	8	2	2	2	1	0.17134603735489493	0.343636506101642	0.29002421340741685	0.19499324313604585	
5950000	-1190.2797905315838	-1081.2539494435125	-109.02584108807129	-1081.2539494435125	74.10639817735934	3.461106428656862	0.002430862112079709	0.18979065880803253	0.002348870745457322	2.6278592674695016E-7	0.2105425742713018	-81.69927781712289	188.43943453658588	375.75371626297994	73.92565193511201	13.92714415948822	10.151320670080114	6	1	4	3	1	0.16817807529376833	0.3249379367262297	0.29335346159095255	0.21353052638904896	
5960000	-1204.2853849698056	-1083.0256898862228	-121.25969508358273	-1083.0256898862228	83.96576886410452	3.798212537557417	0.0019281181701453513	0.3988471650940112	0.0018470323562158636	6.873837669860162E-7	0.429417141941518	-87.49753505006838	1502.3905882580434	345.59578961236855	150.23702823382428	74.01995898069129	69.48580581596684	1	1	9	1	3	0.21975955557622373	0.3249379367262297	0.2561873076290368	0.1991152000685093	
5970000	-1179.301232260789	-1088.3841984095136	-90.91703385127545	-1088.3841984095136	23.6992465674248	3.798212537557417	0.007768789501287979	0.20252542195893172	0.007867909333900677	4.29281718759319E-6	0.26750226264726557	-63.774758687197426	577.0021146717153	60.85458879107023	30.496392141552267	38.03818191370938	13.676430715831508	2	2	2	2	7	0.19299024710664445	0.31149148703564816	0.2999038439153732	0.19561442194233372	
5980000	-1178.9620627574143	-1083.2405417905252	-95.72152096688919	-1083.2405417905252	27.63446066389904	3.3850567871446797	0.004990747666079767	0.4701622014620289	0.00606852337655108	5.734098258359605E-6	0.4148918751753466	-68.15182008272433	137.85048625737977	212.5158488439556	24.25167626777224	38.54286244987922	10.468604651503096	3	1	2	2	7	0.20228086777916945	0.30220086636312316	0.29003430395895485	0.2054839618987521	
5990000	-1167.0620884310542	-1078.0463788401826	-89.0157095908717	-1078.0463788401826	24.411568937178686	3.6480928259570162	0.008658675716986662	0.46655555168713464	0.00804555549791067	1.0536164366144082E-5	0.404617930376037	-65.11996162953058	78.39582013306295	161.57896123636422	21.6834237927935	6.377701457755084	3.7812609653499702	1	2	5	3	4	0.20228086777916945	0.3261245964012808	0.29003430395895485	0.18156023186059447	
6000000	-1172.8053608389052	-1076.2567858363338	-96.54857500257137	-1076.2567858363338	40.70204283342595	2.9938350987169	0.003379763235781181	0.4159264514307484	0.003987096051202755	3.306292890614876E-6	0.5004058819590572	-70.46199810816553	331.8242822181184	55.245086348838534	30.350350899831227	22.36201257491772	18.44857841271084	4	2	2	3	4	0.20228086777916945	0.3261245964012808	0.29003430395895485	0.18156023186059447	
6010000	-1166.9724512995904	-1083.3935408247817	-83.5789104748086	-1083.3935408247817	26.329636641542464	4.190081960569212	0.010499537779281462	0.6241336647060217	0.010283831868023306	4.881600472738926E-5	0.6692236109856168	-59.244440573946996	141.03862523794535	18.243297640384434	26.12574081575634	10.433409702864905	12.217439380989864	3	6	2	2	2	0.16408887689491655	0.3481054788895234	0.27513845138182846	0.21266719283373112	
6020000	-1152.0312223656267	-1075.7857293574207	-76.24549300820608	-1075.7857293574207	19.379743277245844	4.105904138331641	0.010142881488570876	0.480904627430298	0.009868775085069077	3.9059234729262415E-5	0.5950245010156497	-55.2952498841465	71.80740853677524	56.6299537233321	6.041977518547681	3.0271940815411296	5.421568473959986	4	1	1	4	5	0.16408887689491655	0.35329435218294797	0.27513845138182846	0.20747831954030657	
6030000	-1169.675534781019	-1086.4448162075166	-83.23071857350244	-1086.4448162075166	22.759980506581506	3.4543342048369117	0.00818225036216871	0.3788858543682285	0.008558407316645707	1.024124818056707E-5	0.3879059506932399	-60.80137728794627	203.12880299169666	5.9448105262026	8.761016984074672	12.728247935320224	8.437520917719565	4	1	1	8	1	0.19440755109435673	0.35329435218294797	0.27513845138182846	0.1771596453408664	
6040000	-1187.4571577790134	-1089.0594618469913	-98.39769593202209	-1089.0594618469913	50.02773247598095	3.649186549092101	0.0037188973789864157	0.20883642968385613	0.003939766357339505	6.546443424860028E-7	0.21503514221578338	-72.47941462690393	205.29811809215963	178.697680598182	17.417588080109578	13.324004236689392	24.95211541644162	4	1	4	5	1	0.16084751579911052	0.35329435218294797	0.27513845138182846	0.2107196806361126	
6050000	-1163.9910413952837	-1078.8091592223639	-85.18188217291971	-1078.8091592223639	17.87594465959835	3.4391130351247843	0.009454607149910569	0.4549940280474914	0.009166511801372679	2.5687708136171564E-5	0.4956445801455554	-61.72086212268783	238.479278187998	35.771207187326574	21.977790251689104	11.43845513433417	1.8150587140946983	3	6	1	4	1	0.19524599770112208	0.3313012087120083	0.2772408552804307	0.1962119383064385	
6060000	-1160.0828279430084	-1078.233956127394	-81.84887181561427	-1078.233956127394	21.22672093575871	3.743352961934401	0.008982769421784666	0.5238436410674439	0.007282431640989338	1.2131743994835167E-5	0.45352400877393606	-59.84266876633322	116.6432061949494	9.442725164805378	10.819562416989172	2.3359404215635835	7.616413503046802	2	3	8	1	1	0.19524599770112208	0.3313012087120083	0.2772408552804307	0.1962119383064385	
6070000	-1175.1363276737534	-1085.6254550326419	-89.51087264111156	-1085.6254550326419	18.93266558180151	4.926199256675917	0.010127246440394118	0.5904299822416891	0.008585113838620803	1.491547399940317E-5	0.44216458743320863	-63.198129683995454	56.64193716921872	11.017005313146111	57.64985272645931	13.617424329524376	8.393852670115505	2	1	5	5	2	0.17681516619692492	0.35721742612319185	0.2772408552804307	0.18872655239945213	
6080000	-1159.8193394637995	-1086.433878661391	-73.38546080240842	-1086.433878661391	15.011568957951008	3.817551698582766	0.01097032152057068	0.4731525757288928	0.009913180429786892	1.5875707039837468E-5	0.4090498198034315	-53.721507670265915	50.74912878260503	27.37339723669156	26.215734383590174	2.280386182674168	1.5321391175544805	2	2	3	7	1	0.19702653184672753	0.33700606047338927	0.2772408552804307	0.18872655239945213	
6090000	-1164.223902090342	-1080.1186530957414	-84.10524899460073	-1080.1186530957414	25.68597168652577	4.6196471422663	0.008098157620818695	0.62557543074371	0.008911426780797408	2.6655885620950193E-5	0.6356900351033602	-59.69979031673491	210.64085594058454	94.0735411678835	5.509390446499861	4.779523824338878	7.609810968838694	3	2	1	3	6	0.17615956270319488	0.33700606047338927	0.2772408552804307	0.20959352154298477	
6100000	-1178.426727869436	-1087.1942268698804	-91.23250099955573	-1087.1942268698804	20.192049583320685	3.9028787248020422	0.007120471746453716	0.45125932241133293	0.007674983304064188	1.3884476519111286E-5	0.4504309810822425	-64.82729044612259	413.80700089630204	44.22597542542291	52.85638570509831	6.693090995876098	7.803741062992825	5	1	1	5	3	0.17807199388755862	0.3286307362483616	0.29125371052297866	0.20204355934110077	
6110000	-1168.3372368916755	-1083.095896195985	-85.24134069569041	-1083.095896195985	23.944909922784777	4.055439193627031	0.009545171651411543	0.621301570924901	0.008636469416196096	2.0162373672950222E-5	0.5097985354814915	-58.53230963337343	105.63391337377126	259.7343573895887	5.757402962987646	11.331634184511426	5.214065524178558	3	1	3	3	5	0.14704285593069316	0.3228499279377011	0.32094027141950066	0.20916694471210467	
6120000	-1190.1041577031494	-1085.7166148016179	-104.38754290153149	-1085.7166148016179	48.40533427892491	3.459464759642222	0.00588369642314278	0.6958938965306953	0.00482949554787954	8.094885826484025E-6	0.5561908048428725	-71.53848397685604	2678.3078534320507	317.7390036732298	15.574704320211312	25.81941963401321	17.60245430472342	1	2	2	8	2	0.14704285593069316	0.33933019481774634	0.2568920939301884	0.25673485532137175	
6130000	-1162.954014290209	-1078.9711784184922	-83.98283587171684	-1078.9711784184922	24.18236464440721	2.767751908532161	0.007304637333224298	0.5160260758026635	0.007509868945824981	1.7433959563999572E-5	0.5605291268718944	-60.32702929451106	214.93956864580448	36.905999847546866	16.714604106223426	16.029849523249396	2.959073369745645	2	1	5	6	1	0.16474922180511228	0.36272591042200136	0.26617195615055683	0.20635291162232913	
6140000	-1164.1385610153575	-1090.0146948300371	-74.12386618532027	-1090.0146948300371	24.001006484500206	4.687172299928452	0.008462877317952327	0.396372714960872	0.008242053588869792	9.345791396427753E-6	0.36488265717848944	-48.95764607930445	553.9688307819263	6.311908175612819	6.688836826385397	4.701357330689083	15.667890614044708	2	7	3	1	2	0.1937001795978711	0.3913996072979869	0.23206249914995877	0.18283771395418283	
6150000	-1174.811033798807	-1081.6694551436592	-93.14157865514787	-1081.6694551436592	26.14308727752531	4.815457086509997	0.005527607359502585	0.5963832148351901	0.007145179985997544	1.334888945100237E-5	0.5548253899282934	-65.04469387653235	447.1402147549933	39.695126027840686	21.071331735672242	13.992669282592486	32.976125314347385	2	2	5	3	3	0.2021095298596849	0.3012903989468924	0.32625109347845394	0.17034897771496837	
6160000	-1157.4935876564928	-1077.1152820042166	-80.3783056522761	-1077.1152820042166	17.989171291611548	4.815457086509997	0.008578328935818435	0.6508020274199287	0.00828448188454578	1.8912029959446566E-5	0.491790861637859	-56.16719817932895	247.64704249812021	28.974797211773268	4.123494976163166	10.06721151621557	3.3032742741657954	5	1	5	2	2	0.2021095298596849	0.3331352791137064	0.29440621331163996	0.17034897771496837	
6170000	-1170.548395294095	-1085.2136504742357	-85.33474481985911	-1085.2136504742357	23.194271876348573	4.723224295781615	0.009700097029212165	0.37880573694287983	0.008257013165104021	1.115068255247802E-5	0.3834141600172791	-57.82865825557267	382.7388550528385	219.42480359084882	38.70056780128764	10.27514380759008	11.728689783917165	1	1	2	10	1	0.20844396898361442	0.3331352791137064	0.2880717741877104	0.17034897771496837	
6180000	-1177.231512090788	-1089.3486464744317	-87.88286561635648	-1089.3486464744317	21.403048499131643	4.0910860784528325	0.008725406713208955	0.4368274409241544	0.009180902560711504	1.6919658749373055E-5	0.42854109725180206	-61.86142840391401	110.51563170078585	153.67260440723712	100.22771728186106	5.76426580552994	5.816902555542698	1	3	1	5	5	0.1796630601348602	0.327664274458355	0.26247262863435794	0.23020003677242645	
6190000	-1179.7863615652416	-1084.934655923277	-94.85170564196459	-1084.934655923277	25.43798745242231	3.1533752981824277	0.008441089872250824	0.5462436856025327	0.007118636572925043	9.305582406280915E-6	0.45440161551018554	-69.83012342620864	67.95150222832802	53.85339123591567	38.917530985272755	34.47724887747659	27.73451724957282	6	1	1	3	4	0.21553591924042162	0.327664274458355	0.26351351612828416	0.1932862901729388	
6200000	-1175.7340183498898	-1091.8386231237528	-83.89539522613696	-1091.8386231237528	25.16602249283659	3.857679392672449	0.006483499422109052	0.019308693896584156	0.006493034163323734	1.8558518849944553E-8	0.02101728386167336	-61.80790194811139	233.56468693720396	133.7638508542679	21.827714050061203	5.277320447393237	5.565924112513304	2	1	6	2	4	0.24254811643969912	0.31602896042259526	0.2481366329647664	0.1932862901729388	
6210000	-1183.0366902715116	-1091.0096548485963	-92.02703542291532	-1091.0096548485963	30.92719798482539	4.949022840492273	0.006057186445017483	0.487336923615017	0.00577232854206878	8.132501168977418E-6	0.5077762951354762	-63.92550908053931	227.4900645798112	207.83087555756904	52.26941502234513	8.64167304809423	16.634660832642567	1	2	4	6	2	0.1366920280215459	0.3273965015179652	0.34262518028754974	0.1932862901729388	
6220000	-1169.3383052618858	-1082.2296439749466	-87.10866128693918	-1082.2296439749466	27.115606896672666	3.1300854521448858	0.008221036490155542	0.580399625159392	0.006767350606683125	1.3108833752163024E-5	0.496377761606652	-61.34074970302552	150.2010014494827	17.343611777834955	37.13475378763904	7.394034386930124	18.633578248403122	2	8	1	2	2	0.17498718826591164	0.3273965015179652	0.304330020043184	0.1932862901729388	
6230000	-1177.426312575547	-1078.3524442499493	-99.07386832559773	-1078.3524442499493	35.121955283843114	5.071222109446095	0.00580810781385377	0.5998631110315862	0.004905633366286304	8.186713697955045E-6	0.5477414776236625	-68.05558009830553	691.5559016148306	285.1481436409974	104.2364947941665	4.366760338575405	10.394941071570857	1	3	1	1	9	0.20012908571311994	0.33850009087206356	0.26808453324187725	0.1932862901729388	
6240000	-1184.5259806198242	-1087.2822744484301	-97.24370617139414	-1087.2822744484301	37.83244584900767	3.858965370116663	0.00393492463687479	0.14904305975702278	0.003907821286649264	2.8360056041078985E-7	0.13810564793464422	-73.07279312275693	259.9656091482293	81.22950979639971	14.689077375200178	20.129811159072016	6.299815412832969	4	5	3	1	2	0.22669710972009527	0.31966761062658045	0.26034898948038504	0.1932862901729388	
6250000	-1175.4725261531917	-1080.5075441804745	-94.96498197271725	-1080.5075441804745	33.54100378955035	3.867549100697985	0.005462836635899202	0.347819976758487	0.005818286315528423	3.6217472244555053E-6	0.35654583352597846	-71.34639936327733	88.88921450526706	56.35471328172389	8.960360987949874	13.62861333306347	24.43901562593358	5	5	1	3	1	0.18920090182032337	0.358597356281323	0.26034898948038504	0.19185275241796812	
6260000	-1174.476985818431	-1086.7009448182255	-87.77604100020554	-1086.7009448182255	27.56491871244771	3.867549100697985	0.0061437797978391604	0.19001604844466202	0.0059296755012933355	1.4254472776397725E-6	0.19741589303952112	-67.7732656317649	115.71256679834259	26.759973168896813	13.646111608900732	5.635106723780549	3.9931353608683438	2	9	1	2	1	0.1958101963089789	0.358597356281323	0.23075859573107432	0.21483385167862332	
6270000	-1170.1678355678632	-1089.762340091815	-80.40549547604819	-1089.762340091815	24.428925365515035	3.6430857443188316	0.007405681763212063	1.0042652115794116E-4	0.007405846122443892	4.478705209576526E-13	9.036722121775685E-5	-62.9048641963423	123.35247625156634	63.14405611572879	37.89805452055729	6.323908102652071	0.011862942011556195	3	4	6	1	1	0.1737331706817581	0.34517550582160866	0.27496117349563565	0.2061301500009971	
6280000	-1168.1746407723329	-1076.677988161753	-91.49665261057966	-1076.677988161753	22.237641032321726	3.524635429624099	0.008770283905594197	0.6306509579858003	0.007402996403127091	2.7315490916623787E-5	0.6489352680627313	-65.14298066742525	692.053078763581	50.69182376909602	17.580068151364163	9.531495408513024	6.305128731266398	1	6	2	3	3	0.17577433122443634	0.34777299196574246	0.26273061237300244	0.21372206443681827	
6290000	-1150.0972266136212	-1088.0588374769934	-62.03838913662777	-1088.0588374769934	12.642188040401686	3.5732785947629364	0.01155512946918639	0.3128534841715288	0.011812547265734564	1.5047884965785664E-5	0.34452707761734475	-44.24337368326047	67.60317721001906	32.55056631621686	1.546927323062772	3.0337398676610876	1.165123986485721	4	2	2	6	1	0.1969095629256096	0.34777299196574246	0.24159538067182917	0.21372206443681827	
6300000	-1156.747196171672	-1077.3806729483565	-79.3665232233155	-1077.3806729483565	17.739075791789727	3.5732785947629364	0.010655842635590964	0.6943156923782795	0.010159076924580672	3.1699113784525404E-5	0.5895662419572173	-59.28260511699099	156.17963111773906	31.216584777180348	1.7800598452735235	1.3736573260088416	2.455726726684342	3	6	1	3	2	0.19332425779364315	0.34777299196574246	0.24159538067182917	0.21730736956878471	
6310000	-1160.9201450359324	-1073.5223273083632	-87.39781772756923	-1073.5223273083632	20.333507476062888	3.2685004711515147	0.010068778031470094	0.8958776383814403	0.007690292138325293	7.742615512676899E-5	0.9766304745270357	-59.5338546323651	128.0412627834247	103.55384741811368	108.23730752154177	7.200345279692355	11.28132207350256	2	1	2	8	2	0.19332425779364315	0.3353467402409455	0.24928440144328531	0.2220446005221255	
6320000	-1179.503790467406	-1086.5733791117138	-92.93041135569207	-1086.5733791117138	28.56917948359588	4.125497345070616	0.00621176448626261	0.7188124650122444	0.004994499883286833	1.316733691614252E-5	0.6506775324147764	-65.94457385545358	78.21249441870116	93.98838434530826	83.96590990897153	3.574184648613111	9.993201242160161	2	1	2	4	6	0.19332425779364315	0.35124340075565885	0.23338774092857195	0.2220446005221255	
6330000	-1190.7569642531719	-1081.5648255478627	-109.19213870530926	-1081.5648255478627	44.636295658589646	4.611978207969826	0.0027499736782669493	0.899874812081477	0.003359253876870286	8.776351255911282E-6	0.8084658618924888	-74.26452319014679	588.2331742624178	935.9665475414707	126.20099813121648	19.99791369161094	36.09638386473715	1	2	2	1	9	0.14077808982832002	0.3405912903724545	0.29658601927709943	0.2220446005221255	
6340000	-1175.2958088118853	-1079.4976150596162	-95.7981937522691	-1079.4976150596162	31.63368027636829	3.9463427235566018	0.0061397890796396504	0.3615358047164906	0.0057672102453631005	5.795776043394573E-6	0.41431717697283715	-67.93608063644793	215.417049971858	263.51615574560856	39.22996624053133	26.076154284922456	20.78259082338219	1	3	2	2	7	0.1698979372753193	0.3114714429254552	0.29658601927709943	0.2220446005221255	
6350000	-1180.5427676305017	-1081.2411875536045	-99.30158007689707	-1081.2411875536045	37.102925016163155	2.878627585924914	0.005313537800152287	0.2932003367409332	0.005384875207360747	1.8831136586031254E-6	0.2520980385508085	-70.88897804236679	580.4057157830371	18.271727179580452	34.34875804095114	54.90917968565141	32.03151123895729	2	1	1	7	4	0.17619135683221335	0.32445875445998945	0.2971190870853527	0.20223080162244395	
6360000	-1176.661955771621	-1079.3915067097419	-97.27044906187923	-1079.3915067097419	27.6944970726189	5.135166381118339	0.006072775661213201	0.7455613234456137	0.006132803394989509	1.8516131620937565E-5	0.6959374374975392	-66.86254956520418	765.6895203385023	53.291660839130884	53.266229503393234	38.834268491188936	9.790738881123882	2	5	1	2	5	0.17619135683221335	0.37816810263319595	0.2749164302228539	0.1707241103117362	
6370000	-1169.9395985773183	-1079.3946742172277	-90.54492436009062	-1079.3946742172277	29.602280456534015	3.4663278512228386	0.0054993629825481	0.4815533385862261	0.005334718726939056	6.17835344942644E-6	0.4544460630073451	-68.46210260818134	114.35569510202791	53.887591197385426	10.434162589930743	4.834669532391713	7.245570932944756	4	5	1	2	3	0.1625432231195646	0.342205612550845	0.2714932398420941	0.2237579244874957	
6380000	-1185.0555478470806	-1078.705354486717	-106.35019336036358	-1078.705354486717	45.990655331628375	3.58658971340561	0.003907100357405241	0.31330004065211614	0.0038807493874454765	1.954633428811477E-6	0.35261262095246226	-78.093692769412	300.63925886568654	74.22061320263673	87.25372499083886	14.735340516339514	34.1326815075743	1	3	7	2	2	0.1625432231195646	0.342205612550845	0.2714932398420941	0.2237579244874957	
6390000	-1198.170174624446	-1096.8797918872585	-101.29038273718739	-1096.8797918872585	48.25656091833807	3.062019877420879	0.0032602233809966193	0.12683834145775863	0.003142022476142048	2.0824497508509673E-7	0.14219897815538932	-79.20112758261843	233.30577198938207	84.0647221663276	22.336803823403336	6.252659189123765	3.249391382947145	3	8	2	1	1	0.1991271219983739	0.30885738359219683	0.3017370829387912	0.19027841147063745	
6400000	-1173.926925001324	-1096.002387541426	-77.9245374598978	-1096.002387541426	18.24749045904065	3.238109237437469	0.010674518576564443	0.9146648979370852	0.00917810229386334	4.835092332708455E-5	0.6773348751424043	-54.976987676579334	50.99688349756519	90.97640588844935	12.035318094071705	7.759508075762067	0.4183354579939412	2	2	5	5	1	0.1991271219983739	0.3378722990472261	0.27272216748376193	0.19027841147063745	
6410000	-1184.7972235988202	-1087.643194773934	-97.15402882488624	-1087.643194773934	25.75582543010778	4.612409738784034	0.006881017762771664	0.35998380239537175	0.007030774335144889	6.52379827845347E-6	0.375818218824062	-64.00992628457763	2061.1975261922767	804.6870216776111	143.7970675774513	14.030332668354239	13.21416160877127	1	2	1	9	2	0.1991271219983739	0.3378722990472261	0.2551234912522583	0.20787708770214106	
6420000	-1173.9014386134827	-1076.3073220774015	-97.59411653608124	-1076.3073220774015	37.93608812202665	4.030197291700171	0.004445910750882683	0.8259665576293833	0.004695157373064176	1.6697688855886046E-5	0.8690218236469163	-65.90814334361532	297.3406698555736	203.4577762366802	322.26042544027786	11.47964727224422	12.166369802272337	2	2	1	2	8	0.18316910347787926	0.3378722990472261	0.3052748063501263	0.17368379112476767	
6430000	-1160.569178096826	-1081.4284045997542	-79.14077349707162	-1081.4284045997542	18.721127470461628	3.2529819967199063	0.006852608115751176	0.5534333021104076	0.007452000745230436	1.528031760672421E-5	0.5122047561828974	-55.6148430659116	236.28771906260266	161.2863336778508	12.094725030412524	1.62497066953867	2.263239234583438	1	1	8	3	2	0.18316910347787926	0.3378722990472261	0.30775249957413164	0.17120609790076236	
6440000	-1172.0619601837602	-1089.4856187964251	-82.57634138733515	-1089.4856187964251	17.733004343502223	3.9370319696646914	0.007719915239078428	0.46206367072516286	0.008237701330955104	1.4262934168049609E-5	0.48469382915805154	-56.205894424614485	305.0852583856014	330.1576567761941	34.634937539194105	1.545040548545539	2.7289896186640505	1	1	8	1	4	0.1681298172818177	0.3529115852432877	0.30775249957413164	0.17120609790076236	
6450000	-1160.207383931429	-1084.1959819688964	-76.01140196253266	-1084.1959819688964	19.94768475495464	5.813703644259791	0.013865824125003338	0.9478881014532494	0.009801171539629804	3.683855342808611E-5	0.6059334556347303	-46.5866338588617	544.8685929068581	640.7006742538243	9.75826703409118	5.35964721318705	2.027002405196986	1	1	3	8	2	0.1681298172818177	0.3529115852432877	0.30775249957413164	0.17120609790076236	
6460000	-1168.0048425422765	-1085.3559430518633	-82.64889949041329	-1085.3559430518633	19.99095784483212	5.813703644259791	0.011008401894989084	0.8151603821399295	0.009409909085467032	3.539132539824856E-5	0.6631751932640658	-57.22075687176158	227.1882866685493	60.44800919363523	10.16600366625935	5.762890279710513	8.843908878630918	4	1	2	6	2	0.1681298172818177	0.3529115852432877	0.30775249957413164	0.17120609790076236	
6470000	-1168.5908461461456	-1092.5133042906218	-76.07754185552375	-1092.5133042906218	16.264763929326442	5.437690801039087	0.010219406478193058	0.31764002813501063	0.0109875261895543	1.2812229639406527E-5	0.35095478694997884	-51.565213618739875	323.5976563569677	167.14974021561434	5.050763381159975	3.9268745379489034	5.846683683743654	1	2	10	1	1	0.1681298172818177	0.3529115852432877	0.2717655482065432	0.2071930492683508	
6480000	-1158.0221612342355	-1081.022659703245	-76.99950153099054	-1081.022659703245	17.561779997813268	3.9499279452687617	0.009360107811869257	0.3931761119128983	0.010122633658703585	2.0051416886341987E-5	0.47239222209578136	-51.170754261008135	253.20840333591937	170.8137309923009	5.243738374258453	13.046782508551255	3.9097597940819426	1	1	2	5	6	0.1681298172818177	0.3554371362844033	0.26923999716542757	0.2071930492683508	
6490000	-1145.1048861630327	-1077.459366885073	-67.64551927795966	-1077.459366885073	13.45875692801811	3.9499279452687617	0.01851072040877818	0.9777044029731187	0.010240567410273915	1.1852450487814043E-4	0.8053469335594814	-46.72928167441568	139.38976434172324	8.015714672307949	1.430145001828841	4.108919903872796	0.9418948871529744	2	9	1	1	2	0.16695629409457347	0.35864401811088326	0.26923999716542757	0.2051596906291151	
6500000	-1186.1957249713334	-1080.0880931075023	-106.10763186383119	-1080.0880931075023	44.68464645632557	3.572676789167792	0.004993250461328826	0.41676652492135785	0.004271061851749345	3.8862374546061925E-6	0.4428505592001841	-74.88347620301212	1144.7043692983063	296.677325986341	65.50630429879807	48.491670555290476	14.225949539051875	1	3	5	1	5	0.23676310990724475	0.30759738219966365	0.2653421541095364	0.1902973537835546	
6510000	-1203.5726221920136	-1084.8437256681843	-118.72889652382929	-1084.8437256681843	81.18356337930253	3.572676789167792	0.0017553933260102744	0.43292621173438744	0.0020381753012984507	5.50632961146255E-7	0.35658534340582254	-86.70913095982796	440.9988883434572	219.96411687936288	276.9153903684946	102.06402409120115	14.721398752612721	1	6	2	5	1	0.21426662879696842	0.30759738219966365	0.2878386352198127	0.1902973537835546	
6520000	-1194.0271195209946	-1085.1296425742826	-108.897476946712	-1085.1296425742826	43.92165818476944	3.572676789167792	0.0037905349807565865	0.2946516879779499	0.00407342074104116	1.7934228063387083E-6	0.32530598472917927	-79.25114063448126	131.13834565156378	292.4999778647735	95.3763155092426	85.14208329029262	31.911368667646204	1	2	2	6	4	0.21426662879696842	0.30759738219966365	0.2878386352198127	0.1902973537835546	
6530000	-1197.4841589520004	-1088.9785395452514	-108.50561940674912	-1088.9785395452514	51.98907723202914	4.208172923775783	0.00280153122917922	0.29267720764410504	0.0029302102521039457	1.2553257054365799E-6	0.3620701470761466	-81.14372934432396	166.042757647137	118.65168727432018	126.2056825785467	39.89765147588542	6.413860007242143	2	2	6	2	3	0.2055651117743889	0.3263472106646632	0.2777903237773926	0.1902973537835546	
6540000	-1180.3361388452456	-1082.954038744708	-97.38210010053773	-1082.954038744708	26.498460952745443	4.208172923775783	0.005791546945533447	0.18317062220313166	0.005872767411769319	1.3668327927678467E-6	0.20225700795434556	-69.83549433349533	798.7467223629835	20.487557981860967	35.177567973943646	28.929543049982048	17.09863259365924	2	1	3	1	8	0.1895392814121886	0.3702672343958958	0.25073494241133326	0.18945854178058175	
6550000	-1159.7328954076397	-1084.5867874355688	-75.14610797207096	-1084.5867874355688	18.90895177188993	3.565535898488182	0.00803418433249299	0.6205974750123591	0.007999061981542962	1.3591895905058303E-5	0.4781599381376238	-54.24617074928594	91.09465832562674	19.194540761786925	6.629166930251166	3.7215433377069145	7.499549556252337	3	1	5	5	1	0.19208731650761432	0.3547809138838049	0.25073494241133326	0.20239682719724694	
6560000	-1187.69485845688	-1091.1587691248503	-96.53608933202963	-1091.1587691248503	22.523299465751748	4.401828050032024	0.007620130653935311	0.10087801996389585	0.007425350983543195	5.350267499631533E-7	0.09845504150763013	-69.06647386331353	156.01833936282807	38.16914805888179	120.29379072504018	66.23835637667742	9.944098640756152	1	2	6	2	4	0.19208731650761432	0.3547809138838049	0.25073494241133326	0.20239682719724694	
6570000	-1181.3257625461074	-1081.5128692125847	-99.81289333352257	-1081.5128692125847	35.88302333747428	3.6359632408536333	0.005168042086844955	0.3370142187606405	0.005043357679293688	3.1400291547751517E-6	0.33579169267214365	-75.45590700481486	93.64398100832322	61.86979807434126	28.851252967159578	31.550190758884114	16.91041384509894	3	6	3	2	1	0.19208731650761432	0.3547809138838049	0.25073494241133326	0.20239682719724694	
6580000	-1178.6873288366326	-1083.4809931243067	-95.20633571232582	-1083.4809931243067	30.16017095562125	3.6359632408536333	0.006490224045971511	0.6826903210042319	0.005610659123391508	1.1185615327658703E-5	0.5965986575125132	-70.41559755967295	100.23808496884492	100.00434496276154	5.368353556104221	10.272550903759345	12.14950747802742	3	5	3	2	2	0.19208731650761432	0.34015809939953967	0.3042166146951761	0.16353796939766935	
6590000	-1164.8217278944012	-1086.725717950195	-78.09600994420619	-1086.725717950195	16.482316605456386	3.6359632408536333	0.010285678382588691	0.3949876018440499	0.01123251962496991	1.0326802705953438E-5	0.2970262226597844	-57.36642692490338	93.5010525320201	17.26799376174894	10.973877301124586	10.359646597940149	5.175426610580745	3	6	1	2	3	0.18089255833807855	0.34015809939953967	0.3042166146951761	0.17473272756720512	
6600000	-1182.775859064307	-1092.645371841918	-90.13048722238901	-1092.645371841918	18.63182018409453	3.1325668711036196	0.010036433498979548	0.17530097514157386	0.01016956352792394	2.7183091262931257E-6	0.1642480363245171	-63.50677207481231	136.52914100632108	84.89083018306013	82.40895600943848	91.74855539843851	2.202369125652937	1	3	1	4	6	0.18089255833807855	0.3954074541183	0.23985321128691806	0.18384677625670287	
6610000	-1172.303679466643	-1088.7526595595225	-83.55101990712046	-1088.7526595595225	23.521205505917873	2.995409241490999	0.007941356655378703	0.4348803988247011	0.006811401705869192	6.923361079308144E-6	0.38752076590397483	-61.53430784171605	114.78087225569602	8.468179549718082	5.232882015170314	10.126028522983935	20.849621342446664	4	2	2	5	2	0.15531164113308601	0.38596378381600804	0.2748777987942025	0.18384677625670287	
6620000	-1187.453945909907	-1083.640102016701	-103.81384389320597	-1083.640102016701	45.867634641831735	3.8050973836659763	0.00535923545602912	0.6036969146551383	0.004861434415128022	8.550348896071948E-6	0.5893201524310596	-74.518174140327	389.9309819961781	131.4529943322229	92.42671823032248	21.681730697385564	21.755753792993456	4	3	1	2	5	0.1542298254224873	0.33616014707248865	0.2748777987942025	0.23473222871082097	
6630000	-1181.80577870566	-1083.1407696484769	-98.66500905718306	-1083.1407696484769	39.91871299128844	3.8050973836659763	0.0035920626625405533	0.3533174086756825	0.003876701840587003	1.934182200240516E-6	0.361545318020156	-69.94730579816762	578.0513206305993	52.465118727041684	111.21934944282665	9.654480981273698	10.2352355210444	1	5	3	3	3	0.16292962385092144	0.362739456029804	0.2748777987942025	0.19945312132507148	
6640000	-1158.4692607475326	-1088.1272610820124	-70.3419996655203	-1088.1272610820124	16.16073153640519	3.6754548185306377	0.01033092829645561	0.4030680080162293	0.010879485674950267	1.6971677611006006E-5	0.41156615419483866	-52.970998628193364	130.05263272124967	5.833542548994411	3.520864239347409	1.2440032663709535	1.9180451244159709	3	4	1	5	2	0.20637598876201546	0.362739456029804	0.2633197143501064	0.16756484085807355	
6650000	-1161.9092101053473	-1081.3635593737833	-80.54565073156397	-1081.3635593737833	18.733097709061877	3.6754548185306377	0.010737211327981474	0.37896562647229787	0.010257521813220705	1.5216021257979234E-5	0.37752427640638847	-55.193495487107214	91.69378050807497	182.7774314372165	16.099703628138865	19.552744461415664	5.861162313170977	2	1	6	3	3	0.20637598876201546	0.362739456029804	0.2633197143501064	0.16756484085807355	
6660000	-1166.3211696550518	-1084.467816732136	-81.85335292291579	-1084.467816732136	21.263824562771813	3.6754548185306377	0.009774099145660794	0.43136265536530294	0.009573018991108483	1.7621094376280777E-5	0.40715640039083545	-59.316761116182604	102.26684926341727	118.86622021585849	19.274521036063966	5.014661195919776	1.9628349444602982	3	3	2	3	4	0.18049370321588218	0.32908116793390124	0.29463449129832636	0.19579063755188963	
6670000	-1158.2560723315482	-1079.4904250885209	-78.76564724302737	-1079.4904250885209	17.369314741991538	3.1224467710014565	0.009757701861168679	0.5437796761309093	0.008416707604182581	4.252734969968164E-5	0.7209701876165417	-57.23265143440477	84.99158386504224	38.274019876375675	14.742301474034115	11.025957454825427	1.7372413260276347	2	1	1	10	1	0.18049370321588218	0.3167999123409858	0.3069157468912418	0.19579063755188963	
6680000	-1155.2034868046342	-1081.5740489620432	-73.62943784259095	-1081.5740489620432	17.705633282420248	3.1224467710014565	0.01919501711590378	1.0613030538894548	0.010709083900780826	1.363273737291978E-4	0.8528218513037608	-46.05632446211993	30.225719656080262	137.37144184592896	1.4761758672488472	4.318518014653809	11.510686200772088	2	1	4	2	6	0.18290277556461113	0.3167999123409858	0.29480634602885497	0.20549096606554748	
6690000	-1153.5295863984034	-1079.8014155752173	-73.72817082318596	-1079.8014155752173	14.993209011603993	3.8060758920814033	0.018160488809558603	0.5886844486485181	0.013606966279499824	5.698223316077099E-5	0.5100099611800047	-50.14445663741649	81.73140675962215	5.054192743037721	9.697464499214613	27.495664668956	5.539631306174355	3	1	1	2	8	0.18290277556461113	0.3167999123409858	0.29480634602885497	0.20549096606554748	
6700000	-1160.4849881127693	-1083.332895553735	-77.15209255903429	-1083.332895553735	19.528819354950013	3.216109311698911	0.010862559843205886	0.6784405697474156	0.010531904788639657	5.5937517275578196E-5	0.6884809364707167	-53.1825561391108	164.56874469091915	57.88922634107297	13.631596325629657	5.067232286097164	9.3850041570722	2	1	2	5	5	0.1891889926989236	0.3105136952066733	0.29480634602885497	0.20549096606554748	
6710000	-1151.679962264951	-1085.2048283494405	-66.47513391551043	-1085.2048283494405	12.98680318921688	3.5410412954252215	0.011680206143759761	0.8752539239247793	0.010162708664825017	1.1015932301040571E-4	0.9484574030121544	-41.22798783853628	137.537832662783	7.349376488374157	12.166450087017646	1.1003451748325672	6.173832426655542	2	1	5	5	2	0.19036854671193265	0.3105136952066733	0.3057197160421748	0.19339804203921865	
6720000	-1155.9178659611744	-1082.869985244592	-73.0478807165823	-1082.869985244592	18.12974710453114	4.409649136206846	0.009801966263479225	0.6817623333161388	0.010441425334444707	2.3403008184757247E-5	0.5078144760099638	-53.129904858415884	178.66481333024475	6.325171963344567	3.1534791669687694	4.066507381070159	1.1268896080667223	3	6	2	3	1	0.21142723451496734	0.31434531700360735	0.2808294064422061	0.19339804203921865	
6730000	-1166.5100074505824	-1082.2871650797788	-84.22284237080359	-1082.2871650797788	25.975193460155197	3.590168420068122	0.00710356157133525	0.6367418320664973	0.007823360454411727	1.726748327246119E-5	0.5817250958503564	-59.52204587498272	225.75093546730204	34.06226585322082	32.94488362505682	9.94364295260066	4.739293278602226	2	3	2	3	5	0.21142723451496734	0.31434531700360735	0.2808294064422061	0.19339804203921865	
6740000	-1153.0457596620686	-1079.3587028237152	-73.68705683835334	-1079.3587028237152	16.94068116117742	3.566495334993546	0.011877632157385324	0.6020680398290981	0.011222514946334467	5.0048658694613454E-5	0.6169806840674594	-52.03221157137126	138.4405082753507	24.94567529918777	10.334574354713082	6.629877887958488	3.93208899976879	2	3	2	2	6	0.16490610056811028	0.3257088213275006	0.3159870360651699	0.19339804203921865	
6750000	-1160.283534908282	-1080.44038698694	-79.84314792134214	-1080.44038698694	21.151707884206772	3.8281181971087745	0.008374303189833697	0.5458323600932979	0.00762070851606994	1.4425349734915792E-5	0.5045084483774879	-58.122607089855315	270.00094487545925	5.7943709175081235	8.623744867480386	5.085271967025144	2.4058304583069825	4	3	1	6	1	0.17558548917050396	0.3421635795871175	0.2888528892031593	0.19339804203921865	
6760000	-1160.1511473698417	-1084.923072173133	-75.22807519670869	-1084.923072173133	14.599903689339218	4.329694328774739	0.010787754569594873	0.45478264245919814	0.010835075751055015	3.381612904587309E-5	0.5066518442817763	-53.26215790188311	214.5199724860418	40.136606970260786	13.755795220030567	4.949991816333779	0.8929103743361462	2	5	3	4	1	0.17558548917050396	0.3421635795871175	0.2775482667635645	0.2047026644788135	
6770000	-1176.826654893488	-1093.2781108775728	-83.54854401591516	-1093.2781108775728	24.8652762760443	3.739465114591903	0.008189369017656652	0.40425424345158567	0.007575965532332178	4.596327821770752E-6	0.282074144110149	-61.37801202377371	158.1178287092304	6.892157617186362	16.6401870977896	5.692121842236811	5.046030553313053	5	4	1	3	2	0.2045019469330274	0.3644691575989062	0.26875982378314656	0.16226907168491933	
6780000	-1165.3903969794446	-1083.980288139365	-81.41010884007949	-1083.980288139365	17.96028845538777	4.110813772084937	0.010272620292220945	0.32593450745555497	0.010413333826711332	1.1012030841864418E-5	0.3253473210334306	-57.71154088136972	151.0340858848441	114.44365959299125	9.78641549826565	3.2508327779369566	8.450379377148865	2	3	4	4	2	0.2045019469330274	0.3464341891001895	0.2867947922818632	0.16226907168491933	
6790000	-1159.9248084465278	-1079.0812476914036	-80.84356075512407	-1079.0812476914036	16.822836518565424	4.8471486760518445	0.009299066316363312	0.7909725416764208	0.009418602704662453	2.46443398348598E-5	0.565491836234709	-56.155872982251495	119.91970871658214	81.18409485231525	17.13020756255215	12.12190980241376	3.0814197413541775	3	1	1	9	1	0.2045019469330274	0.34177947235095857	0.2914495090310942	0.16226907168491933	
6800000	-1168.2730769076402	-1084.6565065817015	-83.61657032593872	-1084.6565065817015	22.09873630334594	4.8471486760518445	0.00802925566644434	0.3980975449519452	0.007687690509116757	9.255987017021143E-6	0.37784110644361507	-60.3381834385467	166.88131751631684	21.425699195280274	17.20935609005929	10.809653710310885	10.883222684148729	3	2	5	3	2	0.20319005931580095	0.34177947235095857	0.2927613966483206	0.16226907168491933	
6810000	-1162.8703154167154	-1080.5708085538283	-82.29950686288711	-1080.5708085538283	18.35454727269106	3.388076388253827	0.008379687983742041	0.4969224633318021	0.009468845169614794	1.5774571709258926E-5	0.4311030762228878	-55.24813157201985	379.0055117003737	16.695223145128566	29.23422256680588	38.861212744720866	4.018099449011348	2	5	3	2	3	0.20319005931580095	0.34177947235095857	0.2927613966483206	0.16226907168491933	
6820000	-1164.5992973791438	-1082.3644092548911	-82.23488812425269	-1082.3644092548911	16.605504093068287	3.388076388253827	0.008105029147158608	0.45314890222973003	0.008434600027030177	9.840975946975247E-6	0.3985286318811004	-50.1237545227805	1552.1364566821385	872.9613667811421	414.7416117955184	2.3842101296645453	1.8209110016060002	1	2	1	9	2	0.1859158529151682	0.34856764308979754	0.2862452417012132	0.17927126229382043	
6830000	-1193.8647717134954	-1096.0507719736504	-97.81399973984497	-1096.0507719736504	28.509645222288814	4.31007406793541	0.005747787706263404	0.09925229638859302	0.005770728243491155	2.468017851971628E-7	0.08615204086048013	-70.65394439566118	148.7270402467462	91.74733573372974	119.4440436460824	89.92362913478046	6.752191923273281	1	1	6	1	6	0.16112869853897208	0.3495792207961588	0.2885874711814123	0.20070460948345623	
6840000	-1177.9352721362065	-1083.6059182702156	-94.32935386599094	-1083.6059182702156	31.931301213620113	3.2880924578076027	0.00458814337391886	0.37860789492755276	0.004950505036058404	2.937769446036001E-6	0.3413029417419762	-74.42800073906473	125.0429500469262	63.85127230463377	2.0639897400337683	2.801331207218386	2.2506722251228157	7	4	1	2	1	0.16112869853897208	0.3495792207961588	0.27354886743760726	0.21574321322726125	
6850000	-1182.325957119605	-1094.169680941238	-88.15627617836688	-1094.169680941238	31.139718707264958	3.2880924578076027	0.005179998577685035	0.01304239404221398	0.005171015505477721	3.891923165201003E-9	0.012085082366418682	-67.8744510143433	116.69812915551559	62.777071305150116	11.027550803801407	7.340981427552474	12.690791673417523	7	1	1	1	5	0.1811145402809887	0.3495792207961588	0.25356302569559064	0.21574321322726125	
6860000	-1194.3213900248304	-1091.6099622272022	-102.71142779762813	-1091.6099622272022	50.269608841895696	3.928288121040237	0.0026829400762350465	0.29517525783121495	0.002737269611619581	7.183443297968505E-7	0.31654148293324436	-74.84486273975342	1000.7445197932011	170.83573176803316	11.982424670383084	8.412893648503582	15.538398634809429	1	7	1	3	3	0.1811145402809887	0.3271673471858772	0.2759748993058722	0.21574321322726125	
6870000	-1209.300767926704	-1093.2082293454234	-116.0925385812806	-1093.2082293454234	69.73724438810336	3.928288121040237	0.002088615138057874	0.1637887728134737	0.001938559203242596	1.1093790111519879E-7	0.1633742570292249	-85.01887040201751	514.6798454462419	96.38364267163153	152.87930463018387	158.735058466308	34.779519327085836	1	1	4	5	4	0.17551755279229161	0.3349152435220225	0.2682270029697269	0.22134020071595834	
6880000	-1192.584542707862	-1079.8315257967095	-112.7530169111526	-1079.8315257967095	59.86565684916672	4.572870716904304	0.0030729481127388086	0.7136476383174641	0.002851255831236195	3.879797783392428E-6	0.6434323858983422	-79.92265815665672	377.80405819956883	73.81947715081947	192.49075144930143	116.93445458588012	2.898687574090667	2	4	6	1	2	0.18453275951383505	0.3349152435220225	0.25921179624818347	0.22134020071595834	
6890000	-1199.5514449076538	-1090.9546659510158	-108.59677895663789	-1090.9546659510158	60.23188318805825	3.5431581351217067	0.003916705250722096	0.21139017361188026	0.003962620339993408	7.858720030562589E-7	0.23368748851731114	-76.94942870616737	840.7011239097595	496.8086277801012	75.22224350021695	90.90758572305334	16.45149669088942	1	1	5	2	6	0.18453275951383505	0.34416680377774944	0.25921179624818347	0.2120886404602314	
6900000	-1178.6109799323278	-1080.162596370064	-98.44838356226381	-1080.162596370064	29.581139381565915	3.5521359186879256	0.005944837637561197	0.3620356461026988	0.0056133075328768005	3.738412947381676E-6	0.3512578273092698	-71.69870581512872	133.6023683606556	131.4805854820356	72.1601339003234	41.226576624482	13.405696506551838	1	4	2	6	2	0.18453275951383505	0.35910201707307704	0.25921179624818347	0.19715342716490383	
6910000	-1172.4713688466782	-1078.1935111207076	-94.27785772597065	-1078.1935111207076	28.697089190139078	3.7730190709216	0.006961665912513291	0.5788482904298172	0.006233267410704063	1.0044418275108645E-5	0.5275104359316388	-65.5497756908569	151.58357081901025	106.79996633988628	173.2006351117469	22.25778598658628	17.6643979115365	2	1	1	7	4	0.21092643553353047	0.31959804678851034	0.2723220905130547	0.19715342716490383	
6920000	-1218.5302822182061	-1078.6413019632082	-139.88898025499802	-1078.6413019632082	187.76073330265217	4.232138623614422	8.979111817886947E-4	0.6871170887662281	8.58350898037741E-4	4.4476335759494236E-7	0.7144450415017974	-99.83835819648772	4469.036915135781	997.3916526397107	397.6493399672174	290.8465917683972	89.90143722346718	2	4	1	4	4	0.17556739099902613	0.32212960441039407	0.2832630487292538	0.2190399558613254	
6930000	-1193.172925933638	-1076.2379942082657	-116.93493172537232	-1076.2379942082657	80.7732775020673	4.3363734246212084	0.0020451559927069183	0.7071345635470604	0.00204032659215292	9.605991915345325E-7	0.5259273396923567	-81.46480436080009	659.8740258692891	837.309107364988	38.36095630353488	97.95348830187275	53.30693234343834	2	2	5	2	4	0.1717747345807302	0.32592226082868997	0.2832630487292538	0.2190399558613254	
6940000	-1168.8737553606397	-1081.9758078997813	-86.89794746085829	-1081.9758078997813	39.125261841702425	4.3363734246212084	0.003644819405312185	0.4890494569662231	0.003394472839405471	3.120381758960216E-6	0.4606785014822531	-58.96086881566512	976.9630482361935	9.56293795309826	23.53050863473235	18.956133057676706	3.085820594831902	2	1	1	10	1	0.19797538235335865	0.331419561068654	0.2515651007166613	0.2190399558613254	
6950000	-1166.594663287822	-1079.860128083678	-86.73453520414388	-1079.860128083678	22.39801907324758	3.7375177876879744	0.006937004223275327	0.5899487993863228	0.006272038035392379	2.216907001335964E-5	0.6700273476449659	-68.49161248399457	73.20167260980348	12.367362548663126	3.2177140720661206	4.226147620075173	1.0702814290527012	6	2	3	3	1	0.22530111934501476	0.3554820544465605	0.2570962332044907	0.16212059300393342	
6960000	-1177.289878342091	-1083.4817817584799	-93.80809658361122	-1083.4817817584799	34.56821464519604	3.7375177876879744	0.004727612362558825	0.044791566007034496	0.0048427647039094015	5.681754561428419E-8	0.049556854542147324	-70.53309211111839	120.34044818292968	127.97112656157098	84.33689172410034	2.434702039238925	4.492804538741558	3	1	5	3	3	0.17205297398245376	0.3554820544465605	0.28583272140492116	0.18663225016606397	
6970000	-1202.2473534542078	-1088.7588487205383	-113.48850473366946	-1088.7588487205383	84.38856823702926	2.752012328238505	0.0021515137162535784	0.01057512760372711	0.0021497318370307587	5.47797546576481E-10	0.01090128326810543	-83.29074956519703	404.15745839957015	410.95903592375475	448.5950444594697	107.1137116966175	23.549267345633144	2	3	2	1	7	0.18250216979745928	0.3340847222105555	0.2816769807350101	0.2017361272569745	
6980000	-1203.9742036713076	-1085.8417399290076	-118.13246374229992	-1085.8417399290076	57.29012173055872	3.2264946055138237	0.00439971496472999	0.730955420485312	0.003155543708264824	4.26290302956712E-6	0.5823175970801971	-82.28085101916935	3065.087083891032	186.66971060963849	95.74888270228793	144.1279673248212	17.521088073808436	1	6	1	4	3	0.16737449681257693	0.335643631528117	0.29135895175008686	0.20562291990921858	
6990000	-1203.7260346379312	-1082.2384361513707	-121.48759848656061	-1082.2384361513707	112.1311316988676	3.9296415058643634	0.0014915044996476159	0.396255722065278	0.0014963954823020978	3.7129991298945904E-7	0.40884696578453605	-89.81031029862706	327.75341310240134	371.9211288978719	102.43028741014116	118.21063152241042	35.67450328325184	2	5	3	2	3	0.2138221441978136	0.335643631528117	0.2449113043648502	0.20562291990921858	
7000000	-1185.6723347559075	-1083.9732841911255	-101.6990505647821	-1083.9732841911255	39.47212851036166	3.498953887428363	0.004426376124585951	0.005095622829498111	0.0044200396629082254	3.9836330478921866E-10	0.004512601036536527	-76.35508436070586	186.7993303387722	142.23389522403764	85.18295384443019	19.579363919460107	42.65150947997494	4	3	2	2	4	0.2138221441978136	0.335643631528117	0.25568628434666596	0.19484793992740285	
7010000	-1181.396466832034	-1084.373123301046	-97.02334353098817	-1084.373123301046	37.66419786945613	3.7700995951730296	0.004973318207406579	0.004122593161868744	0.004976274003800481	2.924606317593691E-10	0.0034359070638660346	-75.85588641803679	142.88337764030598	108.95513067571319	19.89934652963541	11.476432290590518	10.014508073841217	5	5	1	3	1	0.2138221441978136	0.335643631528117	0.25568628434666596	0.19484793992740285	
7020000	-1179.2758660066204	-1086.9040430167167	-92.37182298990358	-1086.9040430167167	27.276782001463168	3.6609465539649393	0.005607261064914182	0.43462701153388733	0.006005982144796214	5.198195245844617E-6	0.3714281526166162	-66.82285226519735	97.24079700124659	112.64548309027755	23.426366003235444	34.517710841981	5.924996056158567	2	1	1	10	1	0.2034004106551332	0.335643631528117	0.25568628434666596	0.20526967347008324	
7030000	-1198.1223787369192	-1090.0151347732171	-108.10724396370212	-1090.0151347732171	54.20868386170558	4.159541001688201	0.0033266229030128017	0.09583213972078379	0.003398321156325057	1.2270093709132968E-7	0.10516904760090905	-79.63621668936574	206.3177836070589	194.18036388317543	162.3960262940326	83.2167640707328	17.014114723583756	1	3	4	3	4	0.17212109975622156	0.3560689381212873	0.2930479947378241	0.1787619673846664	
7040000	-1170.0786068964212	-1081.8567521121527	-88.22185478426863	-1081.8567521121527	21.688034055442447	3.2835950164281362	0.008059510643819951	0.43658780996818763	0.008328278715146227	1.8090492151302917E-5	0.4871389054183556	-62.42171189501111	95.53598691216875	265.6959508624686	23.764587061383622	3.9984914393683204	6.6409433353759315	3	1	6	1	4	0.1697252685783754	0.35846476929913346	0.2930479947378241	0.1787619673846664	
7050000	-1161.503574148523	-1081.7190329226519	-79.78454122587115	-1081.7190329226519	18.400720174567642	3.924126319074395	0.009324393895353346	0.4037152518207407	0.009835171412447443	1.8675103651012174E-5	0.45763654295100054	-56.979997059301695	174.08365820133722	66.9560968012781	15.78038199666057	9.103577410071015	1.6750852707725497	3	1	3	6	2	0.19050730180822817	0.32337427565351357	0.2930479947378241	0.19307042780043351	
7060000	-1166.9871946050257	-1075.9507887589928	-91.03640584603306	-1075.9507887589928	22.330996474124703	4.426372335022243	0.007197392298545894	0.3939693760331721	0.007780581340432878	1.1447443404692148E-5	0.43137807956464386	-63.127775509676205	364.18570200559515	102.40453005196396	91.06894853180997	28.32595436398251	2.7769180554283754	3	1	3	2	6	0.19050730180822817	0.32337427565351357	0.2930479947378241	0.19307042780043351	
7070000	-1171.6620101739286	-1083.9026755249288	-87.75933464899978	-1083.9026755249288	22.427614485116266	4.546221349065911	0.009836946577328406	0.46306729478654546	0.00989552437009283	2.4622655651417648E-5	0.5018241632866143	-63.45485602232644	237.89516328229908	33.67105322596955	30.436125370716898	7.136773741563467	6.0185780768591295	2	3	1	1	8	0.19050730180822817	0.32337427565351357	0.2930479947378241	0.19307042780043351	
7080000	-1145.9176174539282	-1080.2887035277968	-65.62891392613147	-1080.2887035277968	17.896000328537657	3.8366918953172204	0.010366993231042	0.4946101639339226	0.009882333411510525	2.875568344156314E-5	0.5435565413064831	-46.582365573219896	111.28680521305452	19.868870638557926	1.6495158858314933	0.984463670173915	3.005901261817815	2	5	1	4	3	0.19050730180822817	0.32337427565351357	0.2930479947378241	0.19307042780043351	
7090000	-1161.4755782525385	-1084.2301956269696	-77.24538262556904	-1084.2301956269696	23.630973010166915	4.48464187774049	0.009085473747121457	0.4956003526223117	0.007840401355394579	1.7851752658948217E-5	0.4995623618471262	-54.635165867335054	273.8306161956134	36.121363386540125	7.236722483183954	4.767533553015357	3.9468435195686564	2	1	8	1	3	0.19747090127815836	0.3584574251009303	0.25100124582047717	0.19307042780043351	
7100000	-1155.5228585260074	-1071.6057005528164	-83.91715797319097	-1071.6057005528164	22.506709124979697	4.628085309208343	0.007537122228615323	0.6122876880533094	0.008614368992702657	2.8363595879673074E-5	0.6388880349717655	-59.58418467389586	286.30519245406623	27.74677609836556	12.608895503868265	10.3587426522103	5.8779562420836635	3	5	2	1	4	0.1902180693894057	0.33406691294737106	0.28264458986278906	0.19307042780043351	
7110000	-1160.2387393146028	-1083.8853482440245	-76.35339107057835	-1083.8853482440245	19.422556095527735	3.7531686319639945	0.010021798713888122	0.35335995104234635	0.009631958759324696	1.5613252088462058E-5	0.3848453819491516	-54.49221402016639	115.17910578117383	28.567369749102458	6.49324344552198	9.894903881751105	11.564348719694634	2	3	4	5	1	0.16964817026421702	0.3605944916094382	0.28264458986278906	0.18711274826355512	
7120000	-1158.3687331851768	-1091.8594466348175	-66.50928655035932	-1091.8594466348175	12.435505264598692	3.925089077899655	0.013959783406879518	0.6650870741187795	0.012789512372853721	4.790343595070889E-5	0.5356595089056041	-44.33932538105676	353.2411120614713	15.732598584822757	7.859749431707211	3.7059599206209684	1.6500989727305042	2	3	2	5	3	0.17830157567743443	0.3519410861962208	0.28264458986278906	0.18711274826355512	
7130000	-1158.675452495732	-1076.4163774551969	-82.25907504053525	-1076.4163774551969	20.610163965859613	3.5975099389940426	0.01284126912870653	0.7591313007169067	0.008137456629197383	3.925758054830006E-5	0.6351128449416232	-57.246222012251664	367.1067701235554	61.62823587049491	7.495638036802618	9.869659229218856	1.1956311095620975	2	3	7	2	1	0.17788295009040175	0.3523597117832534	0.28264458986278906	0.18711274826355512	
7140000	-1163.3060943916203	-1088.853571279071	-74.45252311254924	-1088.853571279071	16.250610904360972	4.7870327883008175	0.012654106303632248	0.4055343176743047	0.011805162292821365	2.2169403015163146E-5	0.4274609244379587	-52.85574925371957	130.28479891880147	12.355413858845882	8.598389862655564	10.860036069608558	6.027684185319638	4	2	2	2	5	0.17788295009040175	0.3523597117832534	0.28264458986278906	0.18711274826355512	
7150000	-1148.829051545034	-1081.056505196166	-67.7725463488679	-1081.056505196166	14.220549625685274	3.012449700449613	0.01209792926241087	0.5443462777107065	0.011423479628722507	3.343735746464723E-5	0.4643170767829007	-49.06275310607736	79.94960200170149	32.178069254232554	5.168317199337311	2.0485354169391576	2.0937749614357615	3	1	3	7	1	0.17048931179124188	0.3389272343706923	0.30347070557451006	0.18711274826355512	
7160000	-1164.1100134539536	-1085.8812221498094	-78.2287913041441	-1085.8812221498094	17.150380801088193	3.238360104752279	0.012563894414328479	0.6723777838832682	0.010884130095110698	4.2766991674692365E-5	0.6053401460493038	-55.09897114485174	258.5270241036896	8.144137293695575	5.9738793570361395	6.370853240469837	11.506880804931905	2	5	2	5	1	0.1692413204951097	0.32468804794424205	0.3177098920009603	0.1883607395596873	
7170000	-1157.7129380947729	-1079.7815975631445	-77.9313405316283	-1079.7815975631445	16.300454106246967	3.3477729235282516	0.00918267856428898	0.6505038556272184	0.009103048635649352	5.948222864997295E-5	0.6736699001404249	-53.96387641503294	83.1046307567002	84.3486960729052	69.89276612997438	4.890546020250429	1.6331227852566503	1	3	1	8	2	0.19633612546465423	0.34252575205993174	0.27933521385532084	0.1818029086200925	
7180000	-1158.70499520723	-1090.9694587338029	-67.73553647342715	-1090.9694587338029	18.42401525161206	6.543354822875444	0.014774288308322975	0.668010393067289	0.01048027881356545	3.970580241414956E-5	0.5765891591026175	-45.93831051135522	110.43613970176574	22.12546339499706	7.987318227098558	3.410813963836289	4.865941658898908	2	3	1	8	1	0.1682119759633097	0.34252575205993174	0.27933521385532084	0.20992705812143703	
7190000	-1174.7010548331402	-1088.0541653301186	-86.64688950302161	-1088.0541653301186	21.456317829122515	7.519070490423514	0.008472281975845208	0.4514962655777389	0.00906777869344883	2.0461572250455934E-5	0.49218203614769185	-63.63686647490137	98.35759209596205	31.373554409988955	18.432987281095	7.253789683132887	8.293276939806749	5	5	3	1	1	0.1682119759633097	0.33308591073358945	0.2898506424694773	0.20885147083362293	
7200000	-1163.322252417895	-1078.4916832095687	-84.83056920832625	-1078.4916832095687	21.10295564191134	5.739655108854215	0.007998411168186233	0.554267761598987	0.00896889307700401	2.2057293735607424E-5	0.5387470041555105	-60.248067580213146	76.13485198663912	22.095444989033336	53.417470319849095	8.112943976550026	7.318142745331658	3	3	2	6	1	0.2114294912908869	0.30713457093023466	0.2792874885643475	0.2021484492145303	
7210000	-1196.858144913764	-1096.715383841477	-100.14276107228696	-1096.715383841477	44.25464749930578	3.0435603269052973	0.0051503305373822314	0.07340865716575994	0.005219112687519675	1.2873775380332518E-7	0.0681819930944618	-75.32668016470548	161.77814013799713	120.8618056719025	55.29927527053355	35.062501126151496	15.795882635147194	6	3	1	1	4	0.21831046418578381	0.3169263370314292	0.25700843815569735	0.207754760627089	
7220000	-1185.8781148027922	-1092.6507912876666	-93.22732351512552	-1092.6507912876666	48.441245378272875	5.1162258195716985	0.0028607389238559963	0.0011122762536488675	0.0028605148951617704	1.047106444594733E-11	0.0011313231075462725	-73.8769683723629	220.2577941961174	12.242388133004798	13.78790852242301	7.193907234922951	8.922371169896337	8	1	2	2	2	0.14590930483935	0.393128951682873	0.26029139652931466	0.20067034694846175	
7230000	-1187.3497433188397	-1090.8026903392133	-96.5470529796264	-1090.8026903392133	38.60576543907484	5.1162258195716985	0.004301876281418078	0.11830850216760579	0.004156581706928032	2.2334447309387003E-7	0.11065743979693904	-73.78923777082515	104.20550089090933	112.79175654271573	23.634421775949633	8.988792854981739	6.634671332965058	6	2	5	1	1	0.2242866923037538	0.34238624505241694	0.2319412134256855	0.20138584921814312	
7240000	-1211.6091608782644	-1083.843524145085	-127.76563673317943	-1083.843524145085	111.60019890058233	4.607116263820752	0.0017662197874109631	0.32234096591062217	0.0015218348894586264	4.629987703012695E-7	0.3847027064044109	-94.78460767213139	855.2286906316377	273.33938883936185	41.07981693819449	117.91417723319242	25.864191269795676	5	3	3	2	2	0.1531586650457599	0.32975193306188405	0.31570355267421224	0.20138584921814312	
7250000	-1202.8309688444554	-1082.8727407161034	-119.95822812835186	-1082.8727407161034	86.73209666029402	4.526411682504662	0.0017885584885292472	0.24968732211292632	0.0018603067599078191	1.9372890977669222E-7	0.24069610557105958	-86.48626063255874	760.8082787476513	115.07479340201667	185.73580023285234	254.67144038899866	16.74620952338182	1	1	5	3	5	0.16976722795894061	0.35324612940969446	0.29909498976103155	0.17789165287033268	
7260000	-1182.100338785522	-1082.8534845184106	-99.24685426711127	-1082.8534845184106	31.454308085772652	4.526411682504662	0.004985478077248753	0.37417446767975543	0.004994313146397162	3.0716086781576865E-6	0.34127981428097953	-73.77314790915207	141.40538619701258	49.12563338123934	31.27892061316594	24.759544803253906	30.82282741732047	3	3	3	4	2	0.15189746512782587	0.3677562386252736	0.2672749176828594	0.2130713785640404	
7270000	-1197.9604635027545	-1082.5126055222152	-115.44785798053934	-1082.5126055222152	75.36405493832837	4.16270365026399	0.0019738427549418455	0.6217306529347473	0.0020642838663649772	1.1028436549097543E-6	0.5450900499603395	-85.78517649179382	477.0805021371074	84.99973190421267	84.60809135821764	23.69057724375567	24.91104228746813	6	6	1	1	1	0.18608007405223576	0.36338088402742885	0.2594454018008903	0.1910936401194444	
7280000	-1179.2775613899416	-1083.766395641699	-95.51116574824249	-1083.766395641699	29.97287443928299	3.8851135758835325	0.0050503183972086555	0.2618163336405432	0.005518719573172015	1.5594448622004857E-6	0.23519279329534484	-69.75826149008498	175.01975522342659	78.92065359297779	69.05971003448172	31.531215006387903	7.460525820258593	4	1	4	2	4	0.18608007405223576	0.3327995033643636	0.2900267824639556	0.1910936401194444	
7290000	-1169.2669364386388	-1086.2557488345637	-83.01118760407513	-1086.2557488345637	19.388845566441667	2.9524779633498706	0.005827860446912082	0.6959779900540501	0.006769648119214091	1.875192462147394E-5	0.63442659903263	-57.9196906906931	292.83604723544926	33.67351499349606	27.936150915036308	13.419252638257355	3.228749360765226	5	2	1	1	6	0.21961767637368598	0.3517398860831506	0.27108639974516857	0.15755603779799418	
7300000	-1150.3565026538263	-1080.6948245028557	-69.6616781509706	-1080.6948245028557	21.65191832887513	3.980721543534958	0.007262558848428377	0.4462309481450472	0.007699638802681641	1.506618631756106E-5	0.4857629150976802	-47.74751169327957	115.85209273834268	8.998464093591993	1.3992069321384157	5.411918838212123	10.710101796814781	2	3	4	3	3	0.1926553641712329	0.389172564348883	0.26797693974413994	0.1501951317357435	
7310000	-1167.1659481283555	-1083.6150108919485	-83.55093723640688	-1083.6150108919485	18.73599864768442	3.5933024217174383	0.009495030529980478	0.31537555993974936	0.009433368967549097	8.955127051884694E-6	0.3169125773807608	-60.8448286121039	135.5118132956032	74.87516278686446	45.17801057407416	2.078774039687902	2.798747665236042	4	5	1	1	4	0.19495111352297773	0.3276214991878844	0.26797693974413994	0.20945044754499723	
7320000	-1186.3964171439675	-1090.9253096005834	-95.47110754338414	-1090.9253096005834	27.105210024372067	4.42034880897708	0.006010331523700398	0.15831094250250596	0.0059009583910755925	7.788171162220626E-7	0.14912411118328212	-67.77421829595842	203.7811808546739	250.42880735581687	89.71524952614892	42.122050780091385	9.89618902250699	2	2	2	4	5	0.19495111352297773	0.36740250966852606	0.2281959292634983	0.20945044754499723	
7330000	-1158.455962024923	-1075.6236415884107	-82.83232043651232	-1075.6236415884107	27.35578669470519	4.24669636027731	0.005887134048068095	0.8663613344888775	0.007289602012153113	2.7950697891689143E-5	0.8228642921462185	-56.655810027825225	147.15271939621246	247.41916630393945	3.620363244828233	1.3710765513879242	4.67570380741759	1	3	3	1	7	0.19495111352297773	0.36740250966852606	0.233470939696751	0.20417543711174452	
7340000	-1170.9099271639054	-1081.868389775383	-89.04153738852223	-1081.868389775383	25.99773393691385	3.596255058830822	0.006330937049493543	0.6126823896153949	0.007500839656302465	1.6100437967538905E-5	0.5497849065339259	-60.657619131060486	247.57957158581078	60.88924486020991	10.59908244580447	41.84393837573979	9.292573890783919	3	2	2	1	7	0.18821708707112114	0.33452213198622965	0.27308534383090405	0.20417543711174452	
7350000	-1179.3753882219692	-1090.817315364805	-88.5580728571642	-1090.817315364805	24.01067123815917	3.596255058830822	0.0073144050505072195	0.18478547235534995	0.0068614473595201165	1.9952180232239757E-6	0.20372331378905337	-65.68110870793133	137.34156840342715	74.16388967660987	8.101160214178316	14.84213286926346	8.319406226650598	2	6	1	2	4	0.18821708707112114	0.33452213198622965	0.29003461669360053	0.187226164249048	
7360000	-1173.255023878309	-1087.323513940073	-85.93150993823589	-1087.323513940073	22.165560182887862	3.596255058830822	0.0072102554505300755	0.12330015494429626	0.007211510397954778	6.079155626849099E-7	0.10626573510471161	-64.13450095638976	136.94231227135205	50.27154689750547	38.69724562948039	9.84903387958381	1.5638365143488864	4	4	2	1	4	0.17611250029551	0.33452213198622965	0.29223526845667985	0.1971300992615798	
7370000	-1188.8741650729578	-1082.7310685358818	-106.14309653707593	-1082.7310685358818	39.699817212589224	3.596255058830822	0.003948203543670814	0.2660555626060316	0.003965516524807111	1.269386659111232E-6	0.2851711514133281	-78.60010938247197	175.60339437559986	125.21166959118318	25.124303864937318	61.81698823559309	23.449482488079784	5	4	3	2	1	0.19833498431249738	0.3364007007458075	0.29223526845667985	0.17302904648501455	
7380000	-1165.2708278016698	-1077.6959459596437	-87.57488184202622	-1077.6959459596437	21.032695664153934	3.1660621305977563	0.007924364340298681	0.577794694367674	0.007715320233193518	2.1856871009223153E-5	0.5656124634044668	-61.104851705961956	500.88460317980685	30.174133097511884	25.926909790916508	16.30481885349886	11.932758478370795	2	8	2	1	2	0.19256921654572612	0.34079151277061015	0.2803835220299971	0.18625574865366593	
7390000	-1186.5367105944838	-1099.0901584093724	-87.44655218511144	-1099.0901584093724	30.146356069851453	5.468451495964585	0.006257741819625964	0.19886255082069923	0.006097194563687985	1.5142218580919195E-6	0.1958159957875335	-64.11420671823448	134.19850017802443	18.683769116663548	16.75196051860765	7.270003424181056	20.490579581924205	4	1	1	3	6	0.171046830522875	0.33596064527922	0.324914356257091	0.16807816794081337	
7400000	-1177.8065119588896	-1090.5722585025687	-87.2342534563208	-1090.5722585025687	25.35959034682326	3.724526701218408	0.005907902896579425	0.5639709318610353	0.006180259712086273	7.861448954827697E-6	0.4331890157141449	-65.92596073369023	51.09917013040424	74.67552721269439	10.170363584440008	2.0113201027861027	3.763689870291097	1	7	4	2	1	0.171046830522875	0.33596064527922	0.27631838949323106	0.21667413470467328	
7410000	-1166.579974691907	-1077.7499306287648	-88.83004406314211	-1077.7499306287648	25.063083020367092	3.4255573002968425	0.006997482925321653	0.6165355996961629	0.007026309016298846	2.046179795015386E-5	0.6468003116268748	-64.32309292575475	208.96979295645494	67.7514982036712	24.467911489332128	7.403997832640036	6.6360326453707374	2	1	3	5	4	0.19636827440548404	0.3231478208638785	0.3019415083165493	0.17854239641408748	
7420000	-1184.1642747490298	-1081.4439547440536	-102.72032000497619	-1081.4439547440536	32.89226513552002	3.543637576402409	0.005119601813526997	0.5744002929865526	0.004979200855071794	9.775659765870814E-6	0.5876112775819318	-72.33402648976106	454.0557829898821	227.71891880962704	167.0344294986782	17.64476851614771	17.167933118411	1	3	3	3	5	0.19636827440548404	0.3231478208638785	0.3019415083165493	0.17854239641408748	
7430000	-1185.604344940514	-1083.253678972577	-102.35066596793693	-1083.253678972577	37.9135672439771	3.8913274146266406	0.004521394424430009	0.5555048824186453	0.004211126813936521	3.5138065702950157E-6	0.4715034954951669	-70.93415048668788	388.64368319449534	372.7938636032712	210.7232078277261	50.034744260387214	3.9088764125665585	1	2	3	5	4	0.191474125599004	0.3231478208638785	0.2919486259567527	0.1934294275803641	
7440000	-1163.0698964750386	-1086.4993440355386	-76.57055243949996	-1086.4993440355386	20.487202777514618	3.8913274146266406	0.008575718935998216	0.49575687468478075	0.007651073266594094	1.5882263568669363E-5	0.5379384482698256	-52.50399740671682	280.6123545250668	58.867458016618755	7.600416937994504	7.7674061246919495	7.925014200624613	2	1	1	1	10	0.19255412241956132	0.36348070742641997	0.2505357425736539	0.1934294275803641	
7450000	-1179.698295363703	-1090.482842526258	-89.21545283744487	-1090.482842526258	37.93463698008823	3.0031739148798984	0.005893814071225229	0.4399747018077469	0.005293212800030632	6.087191927697062E-6	0.47755171849761535	-63.33189135375625	423.08838782521985	13.28950749680235	24.221981364575395	15.471940972228918	15.818725182539758	2	4	5	1	3	0.1475620509972482	0.3202314436903107	0.30005568360651524	0.23215082170592513	
7460000	-1183.2038479303399	-1086.3282990616299	-96.87554886870998	-1086.3282990616299	28.41223845665258	4.704370803921996	0.005623694912322822	0.2312824638834922	0.0051164141345530975	1.9334806409799416E-6	0.2622120044476255	-71.87075601686202	265.4279351508175	37.00382179772026	45.260894719543096	16.29686502461214	7.264366899781231	1	1	8	3	2	0.18559548189739344	0.3202314436903107	0.27045319040051585	0.22371988401177925	
7470000	-1168.5704993057814	-1081.0757093425236	-87.49478996325779	-1081.0757093425236	22.794775261614856	3.8779612463902895	0.007171696314234983	0.5914220946337446	0.006911827229653768	2.0415108910559004E-5	0.65493238557687	-63.51914296077121	178.66892637365274	42.81342693242431	27.944961409243373	11.208297206921566	2.4869070995253932	2	2	7	2	2	0.21078239200468235	0.3202314436903107	0.29581217897176004	0.17317398533324613	
7480000	-1164.6216576006786	-1076.3934976441801	-88.2281599564986	-1076.3934976441801	26.164479313424927	3.1392188411690154	0.007595013549425061	0.42083949357189687	0.007271693228434934	1.3446071928841589E-5	0.4900747055632097	-62.85348163863175	152.95178345341048	21.017544844651887	53.74428687997749	11.43366437193703	13.765090196981431	3	4	3	1	4	0.17321100142367052	0.370223639099701	0.24581998356236973	0.21074537591425796	
7490000	-1176.6512722879902	-1079.366850201111	-97.28442208687916	-1079.366850201111	49.84807134093465	4.019279897653968	0.004285648460161238	0.3718932812208708	0.003567858953186512	2.82683724991662E-6	0.45578183207948203	-70.60363220125186	773.6330811843014	21.327833765445618	14.940519526799159	22.076648999902513	10.438129950965736	3	1	2	7	2	0.182178469802035	0.36125617072133653	0.24581998356236973	0.21074537591425796	
7500000	-1163.630976699324	-1080.7846581116924	-82.84631858763157	-1080.7846581116924	26.836920120129456	4.203405427963754	0.005562461994060796	0.4432955784297564	0.0057558841290796985	5.7993301738623445E-6	0.4084140188969089	-58.57122951297775	233.1646863276176	18.331576125728215	25.910368567858608	8.844437721207804	9.102911617835474	2	4	1	4	4	0.17641569797259407	0.3630196832396444	0.24581998356236973	0.21474463522539103	
7510000	-1157.4771839452385	-1076.8626961121022	-80.61448783313634	-1076.8626961121022	19.150522627321685	4.203405427963754	0.00727302507619181	0.41300586000263256	0.00931236835388774	1.7020793565655293E-5	0.46563697607753296	-59.134573255039115	156.73045073041885	18.675497797833224	11.542513099356434	6.483664303104384	5.027223917667158	4	6	2	1	2	0.17906485814106626	0.3586856048532105	0.2619986975660742	0.20025083943964828	
7520000	-1180.7325974128132	-1097.2604441394712	-83.47215327334204	-1097.2604441394712	18.104907321772576	3.97445485371799	0.014459873058770344	0.40963641464743755	0.012397074569852545	2.504740764295387E-5	0.3906229864063838	-60.95126400814505	29.38724200867152	53.239839934308705	9.112714742032388	18.491764907639123	12.48395650252332	4	6	3	1	1	0.17906485814106626	0.3586856048532105	0.2619986975660742	0.20025083943964828	
7530000	-1150.534798076822	-1086.292982404405	-64.24181567241708	-1086.292982404405	15.305990682543705	3.0633894146206377	0.011212652405529908	0.22673457679025852	0.01062898014620717	9.840927694469686E-6	0.27645262137734944	-47.19132064163986	90.6728414588458	27.13775580942766	2.0036077702124016	2.0060086593674025	2.110435077143711	2	4	2	2	5	0.17664308851774543	0.3611073744765313	0.2925747751773897	0.16967476182833274	
7540000	-1166.5166182512648	-1073.4427103120242	-93.07390793924067	-1073.4427103120242	19.70776042983384	3.6051887408990315	0.006384784536642534	0.7465154977219542	0.007540738025986424	2.832856062372119E-5	0.7615300210663262	-63.21347013195253	568.0095509837017	136.46452680335784	116.00876061296383	17.49939568089434	6.860189055767349	1	4	1	5	4	0.17664308851774543	0.33856895927670466	0.2925747751773897	0.19221317702815938	
7550000	-1166.9250367184993	-1079.841819998022	-87.08321672047737	-1079.841819998022	27.60518842118203	5.218172771407767	0.00632383869678024	0.4090098113843038	0.006345735470865874	8.494371501378915E-6	0.47882467509664717	-63.09535227611633	108.91713755640373	38.192903785290724	18.089637593362895	18.266537619267563	18.24686558572025	2	2	1	8	2	0.2005343294888377	0.33856895927670466	0.30044712988459	0.16044958134986684	
7560000	-1178.5613533015733	-1083.8168440097268	-94.74450929184641	-1083.8168440097268	19.350470821459485	4.386192646199223	0.010862902141535295	0.7210288660041669	0.010069126219739093	7.416318425642036E-5	0.8384332008193378	-65.51620872244048	388.90253217628657	100.85671416458845	31.43262231754991	43.703125088052815	14.385637622309924	1	4	5	2	3	0.21763673006540812	0.33856895927670466	0.28334472930801957	0.16044958134986684	
7570000	-1177.8170169871541	-1088.400073286836	-89.41694370031813	-1088.400073286836	24.667450162624956	3.111723158850747	0.007789849209968183	0.4335600121202226	0.007386560419088839	8.06345238064449E-6	0.37857880733072263	-61.46730593663991	649.0189055063706	264.62971147119544	8.738667377289278	14.616978274325547	9.975654191079068	1	3	4	5	2	0.21483439646320213	0.33472626867174937	0.24863604518617255	0.20180328967887518	
7580000	-1163.297148920904	-1081.6863040346389	-81.61084488626504	-1081.6863040346389	21.219534046987302	3.591970571305585	0.007985193266421352	0.27474627348161584	0.007452424443396248	5.855119555271576E-6	0.30445106362026797	-59.182914799534345	271.90563327787174	44.982609331937525	9.102612135626346	8.888184543607663	3.217844822725101	2	5	2	2	4	0.19069589134083875	0.35886477379411275	0.24863604518617255	0.20180328967887518	
7590000	-1152.0048709336402	-1085.9153135690979	-66.08955736454239	-1085.9153135690979	18.355907525736182	3.8415841753627045	0.012186896383886207	0.42037709424329633	0.010413938077879553	1.988065353688488E-5	0.42050986319371864	-46.46677113486416	125.95855533226099	13.463707821771738	3.0209403053471675	5.688280827057081	1.8415708758362987	2	1	8	3	1	0.15492518605027378	0.35886477379411275	0.2844067504767375	0.20180328967887518	
7600000	-1172.172412663465	-1081.826757623571	-90.34565503989404	-1081.826757623571	30.846276951182876	4.634160373383477	0.005496718231466855	0.4542526813945849	0.005628321476384419	5.401160675701229E-6	0.4127774871116357	-62.846597353964924	188.21855541092418	179.53174649196296	9.168729262196818	9.550049703656741	28.468413813460433	3	1	1	9	1	0.1748767220378234	0.35886477379411275	0.2644552144891879	0.20180328967887518	
7610000	-1189.0760003625392	-1086.1859748012414	-102.8900255612978	-1086.1859748012414	29.84119998764389	2.817117196034748	0.00478282763963506	0.7679211748341138	0.005185412376813087	8.250772873713768E-6	0.617627666782056	-72.84421956237979	231.7453763425314	138.47919880144906	50.37941895529169	15.33678651716235	53.676440500557	1	3	8	1	2	0.19977953498833498	0.33033752323663185	0.2793460498504205	0.1905368919246119	
7620000	-1185.1517184888562	-1080.1035639022432	-105.04815458661302	-1080.1035639022432	49.426368343311665	3.8078155643297036	0.0037458150037686347	0.5657953598165502	0.004303278260466791	5.797406529390647E-6	0.5833455235306066	-70.67837698016608	1012.907567069427	1631.1938833184172	125.9727634643816	26.211960379407373	17.24282570352272	1	1	1	10	2	0.19977953498833498	0.33033752323663185	0.29668313966563387	0.17319980210939856	
7630000	-1197.7713075850932	-1096.9466918824417	-100.82461570265143	-1096.9466918824417	32.09933376728183	3.3583041003085565	0.0055505911754777934	0.43345085538661393	0.005027301570000119	4.086495108865529E-6	0.3747218939186788	-66.87688665186649	2170.2416947505735	1109.9479244318834	440.20412839876997	6.726414186595197	5.347667656049981	1	2	1	7	4	0.18208105977971198	0.3136835449554369	0.31438161487425687	0.18985378039059353	
7640000	-1149.2538477788794	-1075.8828248819955	-73.37102289688399	-1075.8828248819955	20.87601545700196	4.124164387834569	0.007179950535579345	0.6083274705675746	0.008296103957594723	2.4306752208806603E-5	0.5861482987958583	-47.627664462297865	296.4523874181418	46.66226358558747	1.9983301824186592	8.574393723855069	3.9872180108413926	2	1	5	6	1	0.18142450633373286	0.3136835449554369	0.33497978407089857	0.16991216463993097	
7650000	-1176.0504720144177	-1087.1643631718098	-88.88610884260788	-1087.1643631718098	19.82497224234581	5.76161498255069	0.008946048213214226	0.3620008933341839	0.00846553041752668	9.34921139549559E-6	0.3459192969077983	-60.51144580682199	337.22899879021656	242.18066106879186	45.09302646215572	24.93501206909943	11.626074708471016	2	1	3	2	7	0.18142450633373286	0.3532563617184797	0.2811293878337384	0.1841897441140483	
7660000	-1151.205362800672	-1079.3080349868922	-71.89732781377988	-1079.3080349868922	18.649427981281985	2.984366223624188	0.010536090102682173	0.5458170243743315	0.00867741373173807	3.225961500704702E-5	0.5598998826993904	-53.323311559170826	129.34160185433942	19.983014030172573	2.299019069802118	2.10827978588924	2.0232000040080425	4	4	1	5	1	0.2140933574575676	0.3532563617184797	0.242475060527511	0.19017522029644096	
7670000	-1149.4404347069474	-1077.237559094192	-72.20287561275543	-1077.237559094192	18.324216564961386	4.762567872021099	0.011462214419045625	0.6930542437599927	0.009606209132859618	2.755583672081286E-5	0.5361759249944553	-49.781769473474455	78.80738866589431	5.61309374056792	1.4617699249135658	5.937596294014964	13.164205865267208	3	2	1	5	4	0.20942169670254637	0.32304405145768106	0.2652371526261095	0.20229709921366232	
7680000	-1152.301060022553	-1089.5785902241055	-62.722469798447555	-1089.5785902241055	17.628669376181318	5.15999622151913	0.010359707324337723	0.3977858821347206	0.01044758873468221	2.1382400469150303E-5	0.41898872792950503	-41.43001236245263	105.00365237712171	2.143370518007426	1.8848193673908797	8.547486293959807	6.285364217846374	2	2	4	1	6	0.17120357508610895	0.3914402953218538	0.27199605706084223	0.1653600725311942	
7690000	-1182.565152946836	-1078.3622806991673	-104.20287224766858	-1078.3622806991673	46.09712756585932	3.606288633419813	0.003374871612099769	0.599219493862531	0.004225419043190403	8.68432447003385E-6	0.6800645830837686	-74.44604975544647	841.5492909025658	42.25051086843106	73.65123236817993	28.22846939926016	5.697757827913934	3	3	5	2	2	0.17120357508610895	0.37014632866498803	0.27199605706084223	0.18665403918806	
7700000	-1184.946356343457	-1093.130289074228	-91.81606726922915	-1093.130289074228	25.048094465095808	4.272969289240754	0.008644596911825285	0.5902114329236664	0.0074281136280791825	1.5436759376278424E-5	0.5742409277151033	-65.778736565385	99.76278646166033	51.63642743504799	38.736549302739874	45.54964675319235	12.061018214534572	3	3	1	2	6	0.16462326729071897	0.34397857710227175	0.24823956552832388	0.2431585900786846	
7710000	-1169.5510102202138	-1082.3374827597754	-87.21352746043834	-1082.3374827597754	23.714825685340408	4.328477437891304	0.009266422367164833	0.5058958577839725	0.007845832100300149	1.4793105177447257E-5	0.45765068170652706	-63.14943283156607	115.70257094221397	38.26989436269176	34.85053114025814	11.876293082191532	10.46481475169973	3	4	1	3	4	0.16462326729071897	0.34397857710227175	0.28231383855308007	0.2090843170539284	
7720000	-1172.0654526130754	-1076.7742098500862	-95.29124276298921	-1076.7742098500862	26.16866293605507	4.4090168324125205	0.00931896260853706	0.47218383570599437	0.006877430736906447	1.1855834315279335E-5	0.4376438434031198	-68.51204241774484	123.79858537546271	20.72477458862102	6.461051922040045	35.65487513004156	12.152847619960905	7	1	1	2	4	0.18264345217159386	0.34894179227493294	0.28231383855308007	0.18610091700039233	
7730000	-1201.038754269521	-1081.089285833629	-119.94946843589187	-1081.089285833629	86.96009431301573	5.027672838248659	0.0029353526683234994	0.6132235513479628	0.0023600982944050664	2.3458233238190597E-6	0.5680862373932211	-86.48148841941915	517.6719273703035	338.48510882845267	133.82152191187268	97.39000345907195	86.9754492917597	1	4	7	1	2	0.17745119987927746	0.34894179227493294	0.28750609084539647	0.18610091700039233	
7740000	-1191.3200755250039	-1096.985134686818	-94.33494083818603	-1096.985134686818	30.1182107094208	5.027672838248659	0.004860936131251389	0.16531718307815657	0.005123928074827316	4.30046753688873E-7	0.13140311731713308	-71.15480434087821	232.09547275800767	67.58316578825558	19.393416438678774	10.841185917857713	3.944540561603198	2	5	4	3	1	0.22363903878529945	0.302753953368911	0.28750609084539647	0.18610091700039233	
7750000	-1195.7128692164183	-1094.5049510164238	-101.20791819999455	-1094.5049510164238	37.66222093537416	3.4190723638333185	0.004506768404362243	0.026385370748034067	0.004505838386922324	1.39580482395349E-8	0.02617753014196587	-76.53990937485214	398.0444228002533	43.82133408140169	76.41836278513277	10.72388309605888	7.367405667067567	7	1	3	1	3	0.22363903878529945	0.302753953368911	0.28750609084539647	0.18610091700039233	
7760000	-1191.383860890819	-1095.8734588280604	-95.51040206275867	-1095.8734588280604	29.355718674545926	3.3576282852743233	0.006124950396288004	0.015962810463626357	0.006146752740908991	1.3053749250486335E-8	0.0186006396392206	-73.38544394348337	126.89604776733687	20.235332447687036	49.81740957480039	21.815045138132014	2.948220831310841	6	4	2	2	1	0.24186160578539054	0.33426415332712806	0.23777332388708827	0.18610091700039233	
7770000	-1181.0596170496347	-1082.5309191283536	-98.52869792128106	-1082.5309191283536	40.521564941430455	3.622663104423743	0.005233584711249752	0.34467652429462015	0.004950460797138238	2.8691601179644906E-6	0.33522632380446793	-75.7209226845042	59.50525486619981	84.34409777052079	56.14672415634964	7.63914549670715	2.380157067123102	4	7	2	1	1	0.2110752360047427	0.32618507204485836	0.26855969366773613	0.19417999828266203	
7780000	-1190.0876166236285	-1085.4003032976896	-104.68731332593893	-1085.4003032976896	32.79997269983948	3.4788506766827827	0.00555978839043422	0.276413375635309	0.005090471041804602	1.8058390051874728E-6	0.2555071423782237	-72.46197891066912	545.0361588472431	501.58167849320216	341.55632992860194	79.37018280315203	6.6401724002245555	1	2	2	6	4	0.2110752360047427	0.32618507204485836	0.270842665072269	0.19189702687812915	
7790000	-1226.2932384515009	-1090.7149737427	-135.5782647088008	-1090.7149737427	149.28809188924666	5.103471385354566	0.0013718750633650717	0.3727916367062333	0.0012441663050494398	2.2052355072083973E-7	0.3602738818497652	-99.26376875467011	1336.4257724284585	471.87226106547047	303.9136397383061	268.2958976375873	110.46791320269567	1	7	2	1	4	0.19051710805072242	0.33904493681113906	0.281377364283874	0.18906059085426372	
7800000	-1217.657067088393	-1087.1152971856186	-130.54176990277435	-1087.1152971856186	103.20856884133956	4.582995277994875	0.0015255094971940188	0.1742820926507981	0.001499296753393828	8.25056359371481E-8	0.18150492316138359	-92.03138647814994	7679.26614870137	1104.5694269896424	934.3943980560942	63.73593486323744	26.342846040519873	1	3	3	2	6	0.1748444030156179	0.3189700615576751	0.3171249445724425	0.18906059085426372	
7810000	-1216.1140770525071	-1091.049260825596	-125.06481622691095	-1091.049260825596	153.21082875809603	4.400803567727207	8.480768363222126E-4	0.2854379039867574	8.579350747176509E-4	5.951253981459634E-8	0.2906405271786476	-92.77136674802287	2107.218713723467	640.4068039701729	38.13951970563064	40.67918239717208	5.646563509537519	1	8	4	1	1	0.1748444030156179	0.36111715591865906	0.27497785021145854	0.18906059085426372	
7820000	-1218.56010408627	-1078.079818020179	-140.4802860660912	-1078.079818020179	101.6759978081286	3.7374918423909054	0.0018469208300508008	0.38785513844199665	0.0017468928836198484	3.592042484343729E-7	0.3698585892217976	-98.10984961915395	2013.9928775546289	2697.12289507707	1120.937264582527	1443.087513655058	148.19588946124284	2	2	1	2	8	0.1748444030156179	0.30850566614778674	0.3191994052276097	0.1974505256089849	
7830000	-1179.2062363225077	-1080.1546368418756	-99.05159948063205	-1080.1546368418756	28.35294374520403	3.2441051347646415	0.0052516434805543605	0.33522593548633184	0.005526332519887931	2.595882248144012E-6	0.30786916350239935	-69.1420186515609	525.5110649608246	303.7658734277411	144.22648636749895	38.522548137980515	10.693053400507656	1	2	1	9	2	0.18251840083783874	0.3346374383196531	0.28534585899994036	0.19749830184256703	
7840000	-1177.627234751602	-1085.4524666782306	-92.17476807337141	-1085.4524666782306	25.884677546454895	3.7831585075325744	0.006614252513572484	0.24293458605955773	0.006305089294416834	2.6656896340737503E-6	0.2613975103362856	-66.53146222002144	312.42479666510394	158.89922701756612	56.82142304292625	10.132607596050098	4.5892172570675545	2	1	8	2	2	0.20603656276480173	0.35738719542441155	0.2390779399682189	0.19749830184256703	
7850000	-1170.1239939088782	-1083.580975110667	-86.54301879821129	-1083.580975110667	30.579561782490543	3.3520418673626065	0.010663042008726406	0.838880820502633	0.007807768002404081	2.4527585974102805E-5	0.5868150299355993	-61.333319728893954	348.2148881397015	23.644802842174947	10.96643788030756	11.035428853528355	8.658747012110897	3	2	5	4	1	0.20603656276480173	0.32348156015073265	0.26321465468588584	0.207267222398579	
7860000	-1167.4351234496712	-1083.688829077279	-83.7462943723923	-1083.688829077279	19.313342648485786	3.9996031251014634	0.009161715135129641	0.22961376240229975	0.008859001044195762	5.636417132284942E-6	0.25511172517998865	-59.28455979862577	114.24485664888215	244.36593877867273	13.863416670001579	10.095042609976122	3.840651361623717	3	1	3	6	2	0.18157389592682718	0.323634125600018	0.275616067922631	0.21917591055052316	
7870000	-1137.9912863921525	-1074.9810580634328	-63.01022832871969	-1074.9810580634328	18.170933817950747	4.24425839150916	0.01517389583511712	0.914127432942881	0.008141764006094489	1.9226419197470706E-4	1.0696765235639345	-42.38052415103293	246.14741088096662	3.5280042623643735	1.5307981765159597	2.927253899529677	2.2024344020512854	3	1	5	3	3	0.18157389592682718	0.32319714338568944	0.253448064332803	0.24178089635467967	
7880000	-1158.5448227320578	-1081.976417270197	-76.56840546186075	-1081.976417270197	13.553410525079428	3.8053924032267323	0.019912501475914623	0.9285027363356351	0.01317050313879639	7.064281759232295E-5	0.6132265832478628	-56.261975302003265	63.23079917405983	25.410634727388484	6.328408505880875	4.756612817873843	1.511602475700711	5	6	2	1	1	0.18157389592682718	0.32319714338568944	0.253448064332803	0.24178089635467967	
7890000	-1156.7182378611324	-1086.6475507836024	-70.07068707752994	-1086.6475507836024	17.33628555842198	3.899605278050729	0.010242347737741362	0.3532324683444683	0.010862167583342816	1.4628043639310405E-5	0.35402866345056366	-48.92695523440943	168.75590681667285	11.667148996021817	10.00894721768163	3.401807729945531	6.4770119177367365	2	3	2	5	3	0.18157389592682718	0.34707264445918484	0.2657749307457616	0.20557852886822567	
7900000	-1179.719089516308	-1083.9578832989985	-95.76120621730952	-1083.9578832989985	40.82811688675608	3.899605278050729	0.004065359981928595	0.4882030077499871	0.0038752150569211783	3.875477452277812E-6	0.48020146144386794	-69.51819967433488	165.07204061453433	65.37246966128365	72.73650536779591	7.499576777010725	12.770913175814716	4	1	1	7	2	0.2232680326649371	0.34707264445918484	0.2752506424126253	0.15440868046325196	
7910000	-1192.091504077796	-1087.9439342718747	-104.1475698059213	-1087.9439342718747	41.08650417433474	3.753601070007891	0.004065790184616852	0.05579371899961656	0.004014663853389229	4.131337675731794E-8	0.05021610899069765	-75.93630349577063	402.3118785965218	212.33225200500928	79.91198642050628	81.22181429074108	8.417810484026687	2	1	2	8	2	0.14186678466242722	0.34707264445918484	0.3294545333929284	0.18160603748545873	
7920000	-1180.9095243655345	-1083.8036974244749	-97.10582694105962	-1083.8036974244749	34.22038267485564	3.753601070007891	0.006597118057596136	0.7352227143519766	0.004743472058957297	8.336937060903073E-6	0.5905338048915147	-71.85970967427018	84.0480019550578	103.9674991796216	51.735014255078326	2.712097435273729	5.385591921594188	4	3	1	2	5	0.16888229817320655	0.34707264445918484	0.32815226157263677	0.15589279579497103	
7930000	-1170.2472383429808	-1080.2189570432822	-90.02828129969858	-1080.2189570432822	21.885011112993734	4.139778458030178	0.007840040557572115	0.612810980478927	0.008888547401837761	2.6093807066895274E-5	0.6017876865327882	-61.35332010576489	432.6381943767116	128.473897784304	51.34961427207197	31.875384983225615	7.0794064091300495	3	1	1	1	9	0.16888229817320655	0.3709127647910568	0.30431214124076483	0.15589279579497103	
7940000	-1170.559359301631	-1084.9435751720098	-85.6157841296212	-1084.9435751720098	20.701873349140836	4.1667121469182895	0.00569809907973984	0.48898539547999487	0.007071905365260264	8.420208195499124E-6	0.47027100793918675	-62.57118139250621	115.88520121532838	28.3108946883654	11.103770403665452	18.098124179646707	5.558147332920631	5	2	3	4	1	0.16888229817320655	0.3709127647910568	0.3083148502127666	0.15189008682296923	
7950000	-1150.74811528401	-1078.1226196994874	-72.62549558452272	-1078.1226196994874	19.154750931541695	4.996362564605731	0.009073016088968553	0.5009647480519968	0.009460762286716518	2.626040673282599E-5	0.5753598734894547	-48.69093800985886	474.3411488532733	12.947208491858182	1.1631011930667836	3.9543868337416708	5.548392524544035	3	3	2	3	4	0.16888229817320655	0.38337815986598867	0.2814636495256599	0.1662758924351441	
7960000	-1176.8288853440715	-1090.210109205708	-86.61877613836353	-1090.210109205708	19.244906946138464	3.6466373247270285	0.009207929831551422	0.0026632877778803034	0.009213733649084344	4.711322606226939E-10	0.002356012537196291	-65.61246953877715	164.54976681099552	53.92754422408396	25.025311080171882	18.506387286780654	12.230494408833522	3	6	2	2	2	0.17062301333269086	0.38337815986598867	0.27972293436617557	0.1662758924351441	
7970000	-1171.5305092474914	-1086.9002604338586	-84.63024881363285	-1086.9002604338586	20.820930369499752	3.6466373247270285	0.0086962183210111	0.32940956908735447	0.009137491691433316	8.188655838293932E-6	0.3242293506296459	-65.26776976591967	41.646166990548735	67.8175887541849	25.881785300719592	2.051374508951502	0.14386923857111086	2	6	4	2	1	0.17062301333269086	0.38337815986598867	0.27972293436617557	0.1662758924351441	
7980000	-1167.147374981431	-1092.6522504775653	-74.49512450386585	-1092.6522504775653	18.018911393873513	3.1197331824023884	0.010982171524125927	0.18115950483954132	0.011236112837734314	3.18676902501367E-6	0.16383413893559812	-54.10265551426618	82.52315785436555	23.404883364374086	3.0845035028558727	1.6134159356043316	8.317957065886542	5	2	1	2	5	0.16159930149212506	0.3924018717065545	0.29263066055902387	0.1533681662422958	
7990000	-1173.7991400413293	-1089.5393594982334	-84.25978054309594	-1089.5393594982334	31.156722001652803	5.0649039121196955	0.005013013160236638	0.48555689146032277	0.005320232943705191	5.216251116901149E-6	0.4355308101371183	-59.46442724421427	303.5584709277965	31.00642061161083	10.961847441213328	8.24280996362989	13.605048532047858	2	2	1	3	7	0.22958236854547404	0.3244188046532055	0.29263066055902387	0.1533681662422958	
8000000	-1176.5748025570226	-1084.3030821373611	-92.27172041966146	-1084.3030821373611	19.51449440425434	4.032610372346235	0.00796207311468236	0.3776792933583854	0.007672634038467723	1.0268517354931896E-5	0.38430347864594994	-58.43073561595835	213.9350803330388	549.7745283399113	5.753017803327801	38.2809643964421	11.608797227981858	1	2	4	3	5	0.22379303327179143	0.3244188046532055	0.2984199958327065	0.1533681662422958	
8010000	-1165.2857054105882	-1085.5166865007234	-79.76901890986491	-1085.5166865007234	18.11609823256119	3.573944603579332	0.008952726699928071	0.4863767233328427	0.009046791344302686	2.1549759121779E-5	0.5053476047467607	-59.67805849962063	120.73927897749375	23.334901674528652	6.0300528569257645	4.634175708746638	3.155718254871598	3	2	3	4	3	0.1748022640561039	0.2994643578639925	0.3233744426219195	0.2023589354579833	
8020000	-1152.218160278301	-1086.2637276891	-65.95443258920088	-1086.2637276891	18.390552496125466	4.675223650348611	0.011132666470859028	0.36134901997996033	0.010245797490881121	2.613942895834278E-5	0.4629243461379995	-44.3771459535253	194.04137217323827	2.2875220380518773	6.7081791408680225	2.1982603136100676	4.954352086248084	2	1	5	1	6	0.15526905724735604	0.39407421540908494	0.2482977918855749	0.2023589354579833	
8030000	-1161.076786946863	-1089.313395698206	-71.7633912486569	-1089.313395698206	16.665261790368614	4.3218256226570935	0.011099027928711279	0.6314543246875493	0.010025474159045368	2.413254939462179E-5	0.49489966810861274	-51.247444631252534	91.8389958186901	8.86765094956849	8.649670448225114	4.929369688411795	5.1343680535577665	3	4	1	2	5	0.15526905724735604	0.402811108639322	0.2580999980909796	0.18381983602234148	
8040000	-1161.0440091520957	-1081.825081894309	-79.2189272577867	-1081.825081894309	19.092987294012364	3.3438417923163133	0.010098340490039784	0.7325750143055983	0.010215960803962462	3.4959601215630444E-5	0.5743387011857647	-56.498169267701435	25.186556183416783	63.052370303386354	24.289585035793078	7.435619771279189	6.351926565069328	1	2	2	1	9	0.12919405335111536	0.3301840285804809	0.33738456157481744	0.20323735649358543	
8050000	-1175.2747632087674	-1081.833500249289	-93.44126295947827	-1081.833500249289	20.51940428353302	3.3438417923163133	0.007173567098001903	0.752456594728703	0.0065188008840536445	2.917586896237712E-5	0.7547447205009093	-66.14750543431435	88.52838220689286	50.552743511891485	121.63085008903256	24.24998105637745	7.155040302879989	3	1	3	4	4	0.12919405335111536	0.3513840266942154	0.294017932480544	0.2254039874741244	
8060000	-1169.757722296285	-1089.0225557928713	-80.73516650341374	-1089.0225557928713	19.30159009221819	3.3438417923163133	0.007909428030009139	0.4992635903431716	0.008230981762852698	1.600884865923236E-5	0.47605650977421465	-55.84314904038663	96.9505040502604	20.816501165493282	6.141806657030942	28.987451238748314	5.9445001726794215	3	2	8	1	1	0.16511260635958624	0.34354526695458554	0.3142179924068273	0.17712413427900006	
8070000	-1170.995603678903	-1083.1798800857775	-87.81572359312558	-1083.1798800857775	25.72471096824472	3.5162661006191778	0.007364711668464454	0.6689968088885223	0.007096655366229896	3.194929258786649E-5	0.7075807018758957	-65.71520668919112	85.70970872971895	36.04680832168834	8.571817265112085	11.490978542602452	3.4071897466283363	4	4	1	5	1	0.19829329485575237	0.3103645784584194	0.2566859006571495	0.2346562260286778	
8080000	-1163.772737535826	-1079.0437225890385	-84.72901494678759	-1079.0437225890385	24.497995541792022	4.363024058687202	0.007996628961969955	0.3898114129314614	0.0077590012263964725	9.660805749588711E-6	0.40739235884627056	-59.995780320989255	240.0234099613761	97.71596373549905	16.029644472918918	13.00056612673098	5.892993038700115	1	2	9	2	1	0.19289434486479068	0.338689552282743	0.2620848506481112	0.20633125220435422	
8090000	-1184.9802546158185	-1092.3212306789744	-92.65902393684397	-1092.3212306789744	28.62283455795453	3.2729123259492487	0.006514666046837755	0.1983744075958183	0.006753330455581854	2.0280294245584504E-6	0.21767881659782543	-67.34551315120609	118.55928535477312	272.67306839047524	23.603935947626077	12.566703504585611	8.654426750462186	3	1	6	3	2	0.2144846863629758	0.3493255724182444	0.2620848506481112	0.1741048905706677	
8100000	-1189.369982870378	-1079.6653042117666	-109.70467865861126	-1079.6653042117666	81.01771203969547	3.2729123259492487	0.002956909587908023	0.9620269295067468	0.0021742849020664422	1.330202125362374E-5	1.164475366496945	-74.67044368694023	774.038527879306	161.70108808497105	23.6953229186218	113.81731797847472	0.6385959680447801	4	1	7	1	2	0.1937140976411537	0.3493255724182444	0.2828554393699333	0.1741048905706677	
8110000	-1172.5014375839842	-1080.1670932080604	-92.33434437592379	-1080.1670932080604	37.72673459070301	3.860169111087972	0.005096163643875134	0.587951877827217	0.005647028443232414	8.993951009443738E-6	0.5167538068235059	-67.74362112737954	279.6401676270613	25.2942088605473	9.208532176905024	15.048373177169935	7.598778626475248	2	5	2	3	3	0.173336521120948	0.3569543868788154	0.2956042014295679	0.1741048905706677	
8120000	-1202.4491709342162	-1078.8160650202176	-123.63310591399873	-1078.8160650202176	84.76052957417473	3.8426222604690556	0.001893473578403787	0.8329766386585256	0.0020638723778387876	4.080036103772436E-6	0.8538166341476359	-88.19928485439026	343.6670085667903	463.43629971874867	581.231161466145	89.3031550188986	56.95674132324525	3	2	4	3	3	0.173336521120948	0.3569543868788154	0.2956042014295679	0.1741048905706677	
8130000	-1193.9326035508425	-1078.208201741694	-115.72440180914847	-1078.208201741694	89.78255268352717	3.8426222604690556	0.0019720282072899875	0.7969037361626736	0.0019624684640844807	2.69443166270691E-6	0.7808837224785936	-83.93316282560878	693.9405170064481	177.554199981641	37.20790229169268	31.819882970826697	59.830932638638224	1	2	3	3	6	0.17203185593392567	0.3569543868788154	0.2969088666165902	0.1741048905706677	
8140000	-1179.1072838073712	-1089.4455722346927	-89.66171157267848	-1089.4455722346927	30.112475671216487	3.928600570472345	0.00583406283614242	0.026382143737370013	0.005867465289088163	1.6628415926315812E-8	0.022013321190641148	-68.22717227625225	88.7490764475078	82.76873684971649	20.0980526171203	19.288866078588526	5.041144934091214	6	1	4	3	1	0.17203185593392567	0.3569543868788154	0.2969088666165902	0.1741048905706677	
8150000	-1181.996454824797	-1091.7717645270307	-90.2246902977664	-1091.7717645270307	23.646358261795157	3.1815545428417167	0.006677789240108365	0.006783299857300182	0.006670001996853807	2.280463038639323E-9	0.007149468855295023	-68.75597952344054	72.16934422827262	77.2320999198448	49.11037929594333	31.415331782129954	3.4440086527523137	4	2	3	2	4	0.17652657593476503	0.3524596668779761	0.2969088666165902	0.1741048905706677	
8160000	-1179.7376390000397	-1083.2837619706718	-96.4538770293679	-1083.2837619706718	34.62337001878176	3.635922155391349	0.005581737635908031	0.37116031322772414	0.005904798117345563	4.10449729818021E-6	0.35233449515550164	-72.49272295721505	120.72318690138627	98.35626606048119	5.7123169744486	9.170722575628712	14.968245556428041	6	3	3	1	2	0.21327577653303964	0.3524596668779761	0.26015966601831564	0.1741048905706677	
8170000	-1180.5736943569352	-1095.2985804056518	-85.27511395128333	-1095.2985804056518	19.929438224858025	3.635922155391349	0.00967246681252539	0.14721409993910722	0.01006190780329636	1.7711396686571823E-6	0.13679522578607362	-61.97297636777034	26.03812554894645	74.23265617673286	69.50313290066981	17.14427219583603	11.22164906806547	1	6	1	1	6	0.21327577653303964	0.3524596668779761	0.26015966601831564	0.1741048905706677	
8180000	-1173.8495197170093	-1086.3315339810538	-87.51798573595549	-1086.3315339810538	21.74249291795523	5.056530615719968	0.0075320744120286	0.3232086908521429	0.0072855437132696875	5.696379794462144E-6	0.3223661038504335	-63.46896648804153	158.5570293142144	42.881520342751756	53.34456477607376	8.77752338055814	3.310112488309866	5	1	2	5	2	0.21327577653303964	0.3524596668779761	0.26015966601831564	0.1741048905706677	
8190000	-1177.6089661984038	-1086.728307988562	-90.88065820984194	-1086.728307988562	30.841456597766804	3.2485047733744907	0.005534682429208904	0.2307589760122402	0.005762303525423212	1.4749960190193838E-6	0.22438662044585972	-67.76773422230433	77.83128291211474	103.39664167352542	74.1144792352073	1.5022518792329278	2.9844812087311596	3	1	5	5	1	0.18822440708001179	0.3082399516907318	0.28521103547134347	0.21832460575791196	
8200000	-1169.283534940143	-1084.2918920338275	-84.9916429063154	-1084.2918920338275	19.753242110694504	5.413338682838125	0.0074480776252658434	0.6069743904065242	0.00796277434581124	1.663422745071795E-5	0.5359527152989799	-57.34717974734427	222.5306407052025	217.39305848816616	21.054791176234655	21.99345873076161	2.489510496302474	1	1	5	5	3	0.16694716447906316	0.3403718595806861	0.2743563701823378	0.21832460575791196	
8210000	-1144.379813006294	-1082.3738908507455	-62.00592215554852	-1082.3738908507455	17.657364603721426	3.6207405813583686	0.010006037640639353	0.5715685348765296	0.010394948916400476	4.039471836054035E-5	0.5998023727797014	-40.845144570068676	107.76797540913829	4.427217869117719	2.0443014671852757	8.420911380653902	3.4536455295110735	3	1	7	2	2	0.16694716447906316	0.3403718595806861	0.3099305901338467	0.18275038580640307	
8220000	-1151.1270645893412	-1080.4744623534712	-70.65260223586999	-1080.4744623534712	17.50006338671921	3.4279574772107764	0.01264050801762563	0.6407187379087294	0.010598935460332573	5.825438643302505E-5	0.6489536348229006	-49.25925379636278	181.2836963605684	26.109078928318503	7.37622305026369	3.997252372203986	3.092566005170234	3	1	2	8	1	0.16691565442432896	0.3403718595806861	0.3104181718681422	0.1822943141268418	
8230000	-1174.183070780703	-1093.0717742734246	-81.11129650727833	-1093.0717742734246	30.037003727283654	3.4279574772107764	0.007535139905313868	0.5785397358127481	0.006552075652103378	6.124636949765085E-6	0.3449431872410628	-57.84825125146868	114.27392532650326	100.94380879129325	10.317285944378042	7.370688544058113	5.490126479518077	1	2	4	7	1	0.16571747883770374	0.3403718595806861	0.3104181718681422	0.18349248971346702	
8240000	-1188.091900242305	-1095.0405671100273	-93.05133313227773	-1095.0405671100273	41.97946554054496	3.5484232701831813	0.003310439824593912	0.5345355481031869	0.003528240996213777	2.244641286513653E-6	0.4570542248001723	-63.81702116822015	440.99881741469807	506.45844334941665	10.230774681309757	7.734191484262675	17.398758345432455	1	2	3	4	5	0.2001372886934242	0.32545247285398266	0.27651113639330344	0.19789910205928876	
8250000	-1155.8528104912084	-1075.9709229905152	-79.88188750069331	-1075.9709229905152	16.620593993742244	3.5484232701831813	0.010243845562827491	0.7905217021473968	0.009620930997949464	6.96113286302082E-5	0.7685782039590654	-54.165020430891786	119.60913021858515	142.4243411570884	42.4411703394533	8.95370265247464	3.7222454717140994	1	3	3	3	5	0.20098597875893712	0.32460378278846974	0.27651113639330344	0.19789910205928876	
8260000	-1182.087217981439	-1090.180166631624	-91.907051349815	-1090.180166631624	25.406591393580563	4.882400824789175	0.007467534304935695	0.13439948043695116	0.0074427006324837685	9.494221113982403E-7	0.12961678669258356	-68.31333325261703	230.19382338639963	184.94974211519002	19.716113915091366	5.164204011847446	3.5855019934753267	2	6	4	2	1	0.20098597875893712	0.32266206411291853	0.27651113639330344	0.19984082073483997	
8270000	-1193.2553794312444	-1085.7729043352695	-107.48247509597489	-1085.7729043352695	39.932298133557076	4.440868037929084	0.0054097168095354	0.37033972706789564	0.005073788947267868	3.820360977941529E-6	0.3867681678201686	-75.36607844765366	1325.6516041285165	346.0804987034069	29.750716516212115	40.150922207076015	45.970728005053054	1	4	4	2	4	0.20537011813763315	0.32266206411291853	0.29249740130916335	0.179470416440284	
8280000	-1165.3181457002563	-1078.6014464321129	-86.71669926814344	-1078.6014464321129	22.884787725434784	4.861680093241545	0.01075885716397438	0.9904023993568758	0.008881867931883683	5.501927033867554E-5	0.809712069365843	-63.02153973758134	98.84285420569265	28.518249684343267	4.8013832366758225	7.603886373992737	10.325719903296687	8	1	1	1	4	0.1833880509500596	0.3704312571945021	0.2667102754151533	0.179470416440284	
8290000	-1166.7224367496997	-1079.9168154793608	-86.80562127033892	-1079.9168154793608	15.759558028317052	4.474786416514733	0.016895385405927582	1.3530846254585307	0.010910834520322186	3.364482348913162E-4	1.152346015188926	-54.97491229243498	725.4844703188229	138.65678402505569	98.56862702138847	16.86679874931456	1.5615507974784653	1	1	2	5	6	0.18011321597867472	0.3704312571945021	0.2521099237696174	0.19734560305720478	
8300000	-1147.4771446991706	-1076.6798813733867	-70.79726332578385	-1076.6798813733867	15.749742001589333	3.46199150966472	0.009067241214737653	0.4887751788816364	0.009677160604393768	2.2082362367223416E-5	0.4730483738687442	-47.107871993100574	888.1655207368627	17.64652432273618	1.9486540773577377	3.9730865700639173	3.6982793826099005	2	1	1	6	5	0.18011321597867472	0.3769439594444944	0.270745446318858	0.17219737825797188	
8310000	-1177.5175528421116	-1081.322569564411	-96.1949832777006	-1081.322569564411	43.10749248923305	3.906128614925301	0.008325135526119095	0.8659913425662971	0.005607892859907338	1.7175525947137365E-5	0.771183879546191	-68.23467990183394	66.84749234884079	186.80002975399347	20.108392702588716	6.330508732518446	17.55497950419454	2	4	5	3	1	0.18011321597867472	0.35623427000764657	0.2874343106365096	0.1762182033771681	
8320000	-1164.7928240748686	-1077.6509194272273	-87.14190464764133	-1077.6509194272273	21.88499286839324	3.537202386147242	0.007563777902881623	0.6755830150589301	0.0072182855065998225	1.4729093018207056E-5	0.5429327431419906	-59.768463809949935	129.53914292703215	4.791959834184744	2.6025566800271855	19.73753978997319	24.050893518242024	3	1	1	9	1	0.1675130355516787	0.3327351702777347	0.2509876277930091	0.24876416637757648	
8330000	-1160.1564092505944	-1082.8789568927114	-77.27745235788302	-1082.8789568927114	16.473334371470308	4.706409651081272	0.01006163959783777	0.4999654247470544	0.009035623683442498	1.8648429062173965E-5	0.46915561718307786	-52.56833852625761	314.1830500031224	8.530046604067671	19.98372163032982	10.252388334486756	3.504867735378091	3	9	1	1	1	0.24989037892157706	0.3327351702777347	0.2509876277930091	0.1663868230076781	
8340000	-1156.6580567724982	-1079.811594094753	-76.84646267774514	-1079.811594094753	18.299255611884835	4.022602997972018	0.006984767146989496	0.9755990226770832	0.006383106858994292	3.622896458682359E-5	0.91278166271475	-53.207435207397054	760.7263275927932	9.08194831962482	3.1928821146454327	3.9125609595205972	0.715465738025629	4	4	3	3	1	0.16924146203978574	0.3327351702777347	0.33041587138165723	0.16760749630082128	
8350000	-1171.2030326617748	-1099.815231869126	-71.38780079264899	-1099.815231869126	11.379951408310777	2.4466299748471982	0.018186986390950104	0.34905102507751584	0.016827736320121772	5.156363644932305E-5	0.4019904533132966	-49.53162229201975	245.98403447656491	45.776787641538554	19.064737246256698	6.2820295526562	0.5879634026443814	3	1	1	6	4	0.1744291405826966	0.3535029927062809	0.23286749667338327	0.23920037003763814	
8360000	-1146.751024281184	-1079.471308380178	-67.27971590100617	-1079.471308380178	12.578767467485653	4.50409637948995	0.016468235518882098	0.9726344793462294	0.010823576314921524	1.3084885794238953E-4	0.8608781915542956	-43.79910635296441	76.80102879220671	145.39710203949957	10.977919467345519	1.193133653523126	1.3902750389419933	2	1	5	4	3	0.20394240131986374	0.3535029927062809	0.24303771539152233	0.19951689058233196	
8370000	-1140.5041905820035	-1075.7360780471397	-64.76811253486385	-1075.7360780471397	12.61704091352149	4.50409637948995	0.020389266306002685	0.6761898217435743	0.013173306153405746	1.9670439043555226E-4	0.8141268787920515	-41.83655805692219	58.08489665943312	95.86605652682162	7.462927056910822	8.442238201964695	1.5367711574725313	1	2	4	2	6	0.20394240131986374	0.3535029927062809	0.24303771539152233	0.19951689058233196	
8380000	-1163.3655099846735	-1083.5695984134506	-79.79591157122287	-1083.5695984134506	17.212029864105265	3.4925196437593335	0.009206317596620673	0.47717213155956556	0.010154331315507028	2.1218836582992448E-5	0.44662303163442196	-53.678509469582835	145.1364647980553	211.496605785103	6.5782307723762035	16.285489221173744	1.7466756339892966	1	2	4	7	1	0.20032763084579078	0.3535029927062809	0.2466524858655953	0.19951689058233196	
8390000	-1172.6219104171262	-1086.1711332231355	-86.45077719399079	-1086.1711332231355	20.87955245868273	3.0402702820263166	0.00753424892488058	0.39239541615928847	0.007427553745345566	9.968218938796493E-6	0.43097511598165866	-63.228041316825745	306.0897553205194	91.21956545238127	22.979677000790442	3.1173347712973394	2.2095252150645117	2	3	3	5	2	0.20020592633976583	0.3536246972123058	0.2591938770349267	0.1869754994130006	
8400000	-1150.3567348440804	-1074.3208488923929	-76.03588595168753	-1074.3208488923929	15.613332952514112	4.248185262464055	0.009918476065290456	0.631747001806431	0.01022408491309851	3.511914150241714E-5	0.5916407886271	-54.754138082893284	74.2005139722842	4.90261532103039	7.955944013590801	11.129139093406943	7.4695567144728905	4	6	1	2	2	0.18902183628878913	0.3536246972123058	0.2703779670859034	0.1869754994130006	
8410000	-1160.2067670959545	-1085.581748824229	-74.62501827172557	-1085.581748824229	19.239800530571312	4.760389694284087	0.01172117322320218	0.5895899576269752	0.01042325384600162	5.251057506907426E-5	0.6468498767228421	-52.42329558977623	148.753366988691	41.2038383878035	7.231964818350237	3.881606710193005	5.085742230061283	3	1	3	2	6	0.18483061237802356	0.3096732010596721	0.3185206871493027	0.1869754994130006	
8420000	-1170.1217896303122	-1084.008569870092	-86.11321976022008	-1084.008569870092	21.9428012487046	3.1961397283253783	0.007428526475975424	0.5570285025216812	0.008045738192803298	1.2236014289790154E-5	0.4875861459169779	-61.35470935543694	48.01443192664989	108.25424745733831	22.651702786435862	26.02051785505275	2.5188548929092187	1	1	6	4	3	0.18483061237802356	0.35917627995990364	0.26901760824907117	0.1869754994130006	
8430000	-1166.9867032405432	-1081.2562076027618	-85.73049563778127	-1081.2562076027618	27.28289526367791	3.939817531851673	0.005836030218500614	0.6014694838417887	0.006015460668403176	1.0469413207604877E-5	0.5976127387572289	-62.809834365687756	148.43443154380333	12.087606782695682	11.09123316994998	10.860462982733159	11.07347502120367	2	3	4	4	2	0.18483061237802356	0.35917627995990364	0.26901760824907117	0.1869754994130006	
8440000	-1192.4036945676464	-1097.9335786382671	-94.47011592937939	-1097.9335786382671	29.64991583571943	4.462667267773309	0.005766875538953474	0.14760839881944304	0.005982155802687291	6.696345289648943E-7	0.13791072879004945	-68.6191849526659	348.3092101856804	374.73902631582104	30.47564958171194	9.70075568262109	0.8808077983817504	4	4	1	5	1	0.18569994073612575	0.37154312666291256	0.2557814331879601	0.1869754994130006	
8450000	-1185.0142916209497	-1084.0449640017114	-100.96932761923837	-1084.0449640017114	43.365456394938796	3.5717329118671906	0.004039870180184473	0.30241921709299346	0.004066828084414135	1.84501245609186E-6	0.32502398556952944	-73.76447731416407	1251.6236015598365	60.49723238468942	25.69271878438977	15.754734040557326	5.153389599599622	1	9	2	1	2	0.1970100207572863	0.37154312666291256	0.27214205454098145	0.15930479803881867	
8460000	-1181.1688207148002	-1081.9642157251606	-99.20460498963968	-1081.9642157251606	34.357815002769165	4.842012078706257	0.005619330085756428	0.2933929615499848	0.005761189232330291	2.7350848327733033E-6	0.2950205610402328	-72.29408958200999	326.89518340441447	121.50677732167068	56.44543523116891	13.400218195193055	14.182739621747405	5	3	1	4	2	0.1799493458800357	0.36265682639396296	0.2541176997310528	0.20327612799494754	
8470000	-1173.8044124321052	-1084.4666324497002	-89.33777998240504	-1084.4666324497002	32.230943603404725	4.248971072587838	0.004255733163803578	0.6291928965724011	0.004254163549131217	3.694049529101865E-6	0.47233561889164033	-63.79674537605708	316.29248167753065	33.66841912472078	16.273131928349287	13.179359549042545	12.066430154937065	2	3	5	4	1	0.17822026935613516	0.336302944948273	0.2822006577006433	0.20327612799494754	
8480000	-1181.349919917337	-1082.0231620428451	-99.32675787449199	-1082.0231620428451	30.058070760439342	4.248971072587838	0.005646098890736348	0.6861560253918925	0.005091281957160448	2.3633387257342474E-5	0.84566686854725	-70.45949395556745	585.4593852322198	72.22503237700384	24.378409298312256	37.13276994038686	1.2474926719531205	1	5	2	5	2	0.18101215108356775	0.336302944948273	0.2822006577006433	0.20048424626751496	
8490000	-1172.6670684325065	-1087.042597584603	-85.62447084790357	-1087.042597584603	19.72223431896937	4.248971072587838	0.009071982801542757	0.5360464901672051	0.008573119951089279	3.612832818351466E-5	0.7050486363557645	-62.19885672845179	87.04398688656046	59.182915276698154	20.82340203580797	17.368137566626512	2.5274027356601048	3	3	2	5	2	0.19574682325684553	0.34837847279767054	0.26517603376597654	0.19069867017950642	
8500000	-1172.9686477939697	-1082.6279248469345	-90.34072294703519	-1082.6279248469345	25.343702140434132	4.945589796226117	0.009257069353306687	0.8013274318711917	0.007575680913568171	2.0505431839352442E-5	0.6290981343528061	-61.86849145187914	332.67580948418185	11.145553500599858	31.64957015499383	3.153443054042094	10.338307384656442	2	1	6	2	4	0.20343081407736308	0.31699170724872416	0.28887880849440534	0.19069867017950642	
8510000	-1157.337189898953	-1085.5669531441088	-71.77023675484422	-1085.5669531441088	23.699514090919465	4.669612886969258	0.007222240955001509	0.45637082943312757	0.007501724942401818	1.0495829903657562E-5	0.45399368404127766	-49.365794840864716	387.7854644618201	9.913037144035101	4.128380577117013	5.554007141563582	5.10040876629545	3	1	6	4	1	0.20343081407736308	0.35787688188336747	0.2690372645053464	0.16965503953392208	
8520000	-1162.3609996240057	-1081.7819511083533	-80.57904851565236	-1081.7819511083533	23.976903967019336	3.2973279429101696	0.011832088821824011	0.90927569039189	0.008238799875983527	5.355142960849033E-5	0.7910363891694094	-54.29997671900096	133.8096321584688	171.49378830521115	20.010353157167334	2.4201238406734547	6.0918838922685925	1	2	3	1	8	0.1678769427234832	0.33782017167918127	0.32464784606341246	0.16965503953392208	
8530000	-1156.628757733749	-1084.3357621428315	-72.29299559091726	-1084.3357621428315	18.095015198621667	3.3830423529396922	0.008855347053125557	0.7108043332347282	0.008653101997137737	3.64394966632348E-5	0.6086877454219404	-49.70338825090634	204.74459759297437	33.87270257003771	6.194881127105923	6.274923200435222	3.644306953807163	2	1	3	1	8	0.1678769427234832	0.3008993172407876	0.32464784606341246	0.20657589397231577	
8540000	-1177.749345299245	-1090.940560568743	-86.80878473050218	-1090.940560568743	23.897663823553163	4.491530132462899	0.010478695112108753	0.49954265888403193	0.008802096103370505	1.642290777534942E-5	0.43805152235719597	-64.16759661105858	64.78195726622029	38.00535808393717	21.26596377553942	13.297439812691035	10.515831892301557	3	2	5	2	3	0.16821258812539866	0.3008993172407876	0.31903489442873045	0.2118532002050823	
8550000	-1160.4560104051734	-1085.5194995165357	-74.93651088863766	-1085.5194995165357	20.632138864385457	4.804929350118477	0.007770638667405879	0.46128615437373927	0.007318666128260966	8.84531582839811E-6	0.4169629554876322	-52.43286448732388	204.69546855107853	10.058766154871126	15.132710557937227	6.633154125836971	3.60303281030617	2	3	4	2	4	0.15666568846582518	0.31244621690036106	0.31903489442873045	0.2118532002050823	
8560000	-1152.0980967844253	-1079.163486048963	-72.93461073546213	-1079.163486048963	22.55687929794598	4.592529005995949	0.013158074622561234	0.9349407623048326	0.008562095562728717	1.6203487733673167E-4	1.1020259781306352	-48.3227493462852	221.82680942985067	19.46370400059747	4.17034068401594	4.765797299260189	11.879522240292305	2	1	4	7	1	0.15666568846582518	0.31244621690036106	0.3229028224413252	0.2079852721924876	
8570000	-1161.9272465463116	-1084.0644214515207	-77.86282509479078	-1084.0644214515207	18.84141435013967	3.188530020060669	0.010710225277263575	0.5991635315630878	0.008348484971122658	1.805693276769908E-5	0.4686311370890307	-53.999477373764684	169.88362526008308	24.58225490342696	15.356619818117261	3.7878908190173726	11.09051439406706	2	1	4	1	7	0.19608648126669617	0.36325689044860887	0.2565812135240944	0.18407541476059958	
8580000	-1162.5986642795356	-1079.263122666401	-83.33554161313462	-1079.263122666401	24.627265237108606	5.1820597786561295	0.011477487008732397	0.880785917167782	0.009052281748078308	5.846581771305805E-5	0.7230915774308455	-58.54093837488768	104.48701802809559	21.896616120860944	23.252269476704452	18.83207693304417	6.355860417011369	2	4	3	5	1	0.19163412382273434	0.36325689044860887	0.2565812135240944	0.1885277722045614	
8590000	-1155.6462281838974	-1083.2599381278983	-72.38629005599904	-1083.2599381278983	19.45957002049224	4.7649179368745225	0.012549820517191886	0.513430384181694	0.009707444697666353	3.874872768397591E-5	0.5381390605310242	-50.91910031555045	117.17176900842382	5.695277172739748	8.981832414877344	11.536807718107829	0.7707136111692183	2	3	4	5	1	0.19106833909399487	0.36344462639364633	0.2569592623077965	0.1885277722045614	
8600000	-1154.1957867966803	-1075.9940257348	-78.20176106188013	-1075.9940257348	23.619290779293713	3.359475931851664	0.008861694128511712	0.7789990531860495	0.006610226366037273	5.281272197796607E-5	0.9387946104473603	-52.75264161410025	468.165875424886	63.283985759158966	8.104625822062983	10.217100909594436	0.3013312339156854	2	3	6	3	1	0.19250717350989802	0.35732648125180627	0.2616385730337334	0.1885277722045614	
8610000	-1149.2957498488972	-1078.604379091662	-70.69137075723533	-1078.604379091662	26.506479650741653	3.1765549569805707	0.008851147214338552	0.668777114930624	0.008771762325649173	4.3376017728806846E-5	0.6658616710911582	-43.63264660065431	208.83354013268257	564.9825458479993	2.3793476288393456	2.3599976322845153	4.718426911241376	1	1	5	2	6	0.19884888838855058	0.3237365984594761	0.288886740947411	0.1885277722045614	
8620000	-1158.3024112940861	-1081.2466323023136	-77.05577899177261	-1081.2466323023136	21.035962157049884	3.1765549569805707	0.009982589508184845	0.5821362291843628	0.00907688387704738	6.056147016652586E-5	0.7331604276796639	-56.617547559983436	69.63178653345312	44.17238882636017	3.1409621934269585	2.950555359217578	5.814138520181756	1	7	3	1	3	0.18846721377030856	0.3414516852289339	0.27117165417795325	0.19890944682280343	
8630000	-1165.6780301923204	-1092.2365507465413	-73.4414794457791	-1092.2365507465413	15.68192608914754	3.6948101315671846	0.009023171311964149	0.37376128244577156	0.009112316378564163	9.581096514355697E-6	0.3472272376371418	-53.42999111489478	177.15823983253762	33.14473705538782	5.514879144108455	1.9966164197397944	2.5884565687556935	4	2	3	2	4	0.18970511262477882	0.33593555074392417	0.2754498898084927	0.19890944682280343	
8640000	-1171.9797566505247	-1089.4863235010473	-82.49343314947741	-1089.4863235010473	19.750982142160026	3.6948101315671846	0.009213823257455985	0.19405086857522955	0.00914350053481812	3.680807238008488E-6	0.21162216261814876	-60.805923529521465	86.66198777324662	67.0869290882922	11.03333689954675	14.761275006941124	3.170500033204173	4	2	2	2	5	0.1736433790848729	0.34465356417165555	0.3025685227352687	0.17913453400820192	
8650000	-1159.9190537795312	-1090.731152227445	-69.18790155208627	-1090.731152227445	12.588174385857625	6.405563067094712	0.021483863243682313	0.6610069297454988	0.01718233632751771	9.33802378351451E-5	0.5316506185096699	-45.77750382688719	106.77726635646087	79.05004564673334	6.599064142220404	7.138698655768427	3.0358329051319184	2	1	4	5	3	0.1736433790848729	0.34465356417165555	0.3025685227352687	0.17913453400820192	
8660000	-1164.3552635105386	-1089.1591598083562	-75.1961037021825	-1089.1591598083562	13.850596706813013	5.127109817668247	0.010185464558096621	0.44193494375379644	0.012603977944062726	4.482800106497372E-5	0.5233504576857716	-50.4113817773042	73.10342976421556	57.96107648039922	112.1015014388585	6.04635035520334	2.502116468574484	1	1	3	6	4	0.16173002729977898	0.34465356417165555	0.3025685227352687	0.19104788579329585	
8670000	-1171.3500839579826	-1101.105155426232	-70.24492853175069	-1101.105155426232	15.727240304643473	3.2203892172654847	0.01393065451257963	0.18721287937091455	0.012975257637792866	2.8694620653163077E-6	0.1318667233995276	-52.625206104715076	159.60868966483287	11.127741950168108	2.6695682081661816	1.963456969987438	3.107325947981384	4	5	3	1	2	0.16173002729977898	0.38185867798172296	0.26536340892520127	0.19104788579329585	
8680000	-1139.8364063310573	-1078.9025553271558	-60.93385100390155	-1078.9025553271558	13.110586224359823	3.37525293422523	0.012137810554871828	0.7764484006152685	0.011493102270763327	6.179312109396623E-5	0.6470559521097221	-44.21489805820431	81.20238022606918	9.752923972703428	1.6783788901577184	1.5544172305227644	0.6825944979093843	4	4	2	4	1	0.16297222372524184	0.3421824954166256	0.2679650893194197	0.2268801915387119	
8690000	-1169.9345992143576	-1080.437867273719	-89.49673194063872	-1080.437867273719	27.745089859258503	3.7557365659996083	0.005566327057705262	0.5444469866080801	0.006106552228472433	8.40001934365304E-6	0.4964989392086714	-66.95911952130517	71.39186923318314	19.083977778582174	15.620044604427333	20.5088918745854	10.228783320447576	2	1	2	6	4	0.18967655667714206	0.3586393802093026	0.24093877404481884	0.21074528906873555	
8700000	-1174.695126095575	-1084.6299209552808	-90.06520514029418	-1084.6299209552808	26.05438074289625	4.106578418563926	0.011407319948104056	0.7276709910111745	0.008185766579297664	3.3486171842698665E-5	0.594406593737668	-61.51449619068348	336.00165592729695	52.74340319031968	6.858480937836776	18.46498814245931	37.322912155435496	2	2	3	5	3	0.18918937760912313	0.2820153332780762	0.31805000004406414	0.21074528906873555	
8710000	-1156.9858936267901	-1078.9362437360253	-78.04964989076483	-1078.9362437360253	17.742876008493962	4.585461442328738	0.014844461416290925	0.762776528467834	0.0099829122276491	7.06800985615208E-5	0.7171025490891659	-54.06849831111001	212.1635723178536	105.27407313436059	13.222958237053005	4.944261927287083	0.3358993949844418	2	3	4	5	1	0.18398992239908615	0.3359975836068526	0.28569016187183705	0.1943223321222232	
8720000	-1166.9910396740308	-1082.0482383448414	-84.9428013291894	-1082.0482383448414	20.631050468362048	4.18222017274801	0.008320323358460616	0.4825644406842293	0.007954173251586313	1.3100319929515489E-5	0.4488559713708592	-59.777605471487306	257.5272545378986	20.38709743249927	45.0173394743668	6.48503318722254	4.1424975389058405	2	4	3	4	2	0.21368884890188358	0.2805210757387718	0.27647100893304444	0.2293190664262992	
8730000	-1175.030470155498	-1089.4192716816196	-85.6111984738785	-1089.4192716816196	21.236697355731664	3.6822700810894844	0.010645746384422313	0.5211099029006054	0.010191768754404364	1.8233656462276773E-5	0.4005534645946553	-61.732909239060554	231.76596862965476	31.14191262614037	15.938790876531774	7.886385217571126	10.196812101674709	5	1	3	5	1	0.22597236430215303	0.2935333272657197	0.28604937982978385	0.19444492860234242	
8740000	-1163.7749970249497	-1081.8990190198854	-81.87597800506437	-1081.8990190198854	30.57635075301661	3.605332788844079	0.005741179950426787	0.7529108521394068	0.005410988317691681	2.2238782088706195E-5	0.7165490113717938	-52.20860938904378	248.41295904862554	764.944902129696	16.6780829689423	5.789339745757419	5.483949871052812	1	1	1	9	3	0.18366429712398308	0.2935333272657197	0.2913887448082927	0.23141363080200358	
8750000	-1175.3387151647132	-1079.6365710958087	-95.7021440689046	-1079.6365710958087	30.326106083388993	3.605332788844079	0.004366535578623393	0.6688483291200885	0.006122480396231202	1.6559278242877278E-5	0.6547300833365999	-66.90688206900394	127.97799556629117	119.44699953589459	164.94329532515968	42.83384594820352	4.912299915509614	1	3	1	5	5	0.18366429712398308	0.2935333272657197	0.2913887448082927	0.23141363080200358	
8760000	-1164.0179160353096	-1079.687692861489	-84.33022317382047	-1079.687692861489	20.97697924012153	3.5255027264795533	0.008862714590679957	0.6558237234128702	0.008588497098243152	3.447760815927131E-5	0.7442272527364159	-57.11462231496961	1390.9472172687363	28.057301191621217	18.850349859983016	3.9996835613462327	5.964395919555633	2	4	2	2	5	0.1539994568555731	0.32319816753412967	0.2913887448082927	0.23141363080200358	
8770000	-1175.8743233821406	-1083.4386056816693	-92.43571770047124	-1083.4386056816693	26.343548086051015	3.94805426229486	0.00705986329646535	0.35775083756154336	0.007475347857443181	8.163157514181646E-6	0.39548074378587433	-66.89041545290543	130.04126662920913	195.03800214503397	41.82980045953825	16.703363714636485	1.825125552505798	1	1	7	5	1	0.18028043730005588	0.3451004223976584	0.26948648994476393	0.2051326503575208	
8780000	-1177.8765005551118	-1080.0963469454784	-97.7801536096334	-1080.0963469454784	43.28898671946965	2.763094633332709	0.004716978818311343	0.6879661692745282	0.005560008916676022	1.2377298795677884E-5	0.7035580227141794	-68.23270884324279	1031.6351818564715	73.73647760440716	58.88413582935774	21.502662555968605	9.923540076030498	2	1	2	7	3	0.18258282600929604	0.30664391977438726	0.3056406038587949	0.2051326503575208	
8790000	-1171.1524906284294	-1078.3917207742093	-92.76076985422016	-1078.3917207742093	27.776540321011442	3.728346191951837	0.006494811889466096	0.9982592926108698	0.00705391437138997	6.319753839013559E-5	1.0197583188201333	-65.40724037099808	265.2397429460202	120.34892726476522	18.573268764171576	11.935984365336033	10.812018091969104	1	5	4	3	2	0.1863561891967862	0.30664391977438726	0.3056406038587949	0.20135928717003063	
8800000	-1167.3754948040712	-1080.1100611280856	-87.26543367598563	-1080.1100611280856	18.46172614762947	3.728346191951837	0.009258229763662565	0.580072417610792	0.009538145725147357	3.0620322319943076E-5	0.55192507734529	-60.658188663771945	258.43139831151444	42.54635613718484	39.62174766342202	33.638530823386	3.6451068551495394	4	2	1	3	5	0.1863561891967862	0.30664391977438726	0.2757822400794218	0.23121765094940366	
8810000	-1159.173206345168	-1087.9460690930853	-71.22713725208263	-1087.9460690930853	15.687387415482721	3.6938904832466406	0.009797115108712421	0.6896845243625181	0.011498360947993204	6.673426303663006E-5	0.7397800216597512	-50.682059059836085	88.24353496251767	7.165029975934536	11.449851441570024	4.674264091922443	3.2416035822362357	2	3	4	3	3	0.2117347904999155	0.306317186676209	0.2507303718744708	0.23121765094940366	
8820000	-1149.5737014083747	-1079.158461043213	-70.41524036516172	-1079.158461043213	18.200920452927022	3.0987407669321594	0.007838855718714613	0.6225385352832191	0.00855020025032366	1.855933670052992E-5	0.515726097562603	-48.49113574890909	252.69850334618744	3.3473464165567823	4.75593911689592	8.573931741361138	2.3594448783604296	2	4	2	3	4	0.2117347904999155	0.306317186676209	0.2507303718744708	0.23121765094940366	
8830000	-1170.5830992754213	-1081.6888370957938	-88.89426217962746	-1081.6888370957938	20.11314915060446	3.836151137168183	0.009016374588922854	0.43942920883615594	0.008376957985326009	1.3100335448653103E-5	0.41864229620797283	-62.60760556431089	539.7323660816862	67.9530600024538	33.80564777356763	8.656248108152234	7.702584615829331	2	2	2	5	4	0.16601977939867874	0.35379486325281323	0.29644538297570755	0.18373997437279946	
8840000	-1177.6642207588493	-1094.106639606977	-83.55758115187231	-1094.106639606977	17.957135377879506	3.0427861081485696	0.010186484080554625	0.38971045155087297	0.009686694533602718	1.4685763153025146E-5	0.37847616244036547	-61.67342198992824	105.82805477186913	18.646311471255437	15.88641780289566	17.286534090166544	5.475185411843214	3	6	2	2	2	0.23331825787753874	0.3563484758973042	0.24741507276827435	0.16291819345688172	
8850000	-1155.3593042036428	-1083.4037732532654	-71.95553095037735	-1083.4037732532654	16.486363157889787	4.527252862793536	0.011766663297119792	0.385012027135533	0.010602612839540634	2.0589663271391263E-5	0.3985163311061103	-50.485454675235694	111.6883563825629	159.35759839663126	3.424775655236013	1.9197134428882547	1.9779936771351296	3	1	8	2	1	0.23331825787753874	0.3563484758973042	0.24741507276827435	0.16291819345688172	
8860000	-1180.709799117907	-1091.686012259005	-89.02378685890206	-1091.686012259005	23.95369402683626	4.3230852024922735	0.00802931452341943	0.48446891753440696	0.007154661381423611	8.701661401941616E-6	0.4210740962537553	-61.28957919856897	265.01481721690914	27.406075539651738	40.72885612478714	57.82629478749893	8.060011883673074	2	1	3	1	8	0.21233830906222428	0.31991144981206865	0.28297916491497055	0.18477107621073552	
8870000	-1169.850859028865	-1087.4142545873767	-82.43660444148823	-1087.4142545873767	22.17450303484432	3.8430371872146334	0.007456507871550345	0.32852140430759613	0.006806334282002682	4.166920346797858E-6	0.2999539056022305	-56.686660587470854	403.1248218144592	238.613431487533	11.650044643807917	10.901843259613992	2.6217371588054172	1	3	3	3	5	0.21233830906222428	0.31991144981206865	0.28297916491497055	0.18477107621073552	
8880000	-1175.9245340153636	-1082.337647439874	-93.58688657548964	-1082.337647439874	32.39846131704394	4.533324062692901	0.004461458362713179	0.6035050846536274	0.00448668532130924	4.847016062727708E-6	0.5498773329582508	-70.06555458633348	249.6660410152074	52.52673688667126	12.476410771338914	7.163248902875259	1.2819761343949707	5	3	5	1	1	0.21233830906222428	0.31991144981206865	0.28297916491497055	0.18477107621073552	
8890000	-1195.1909853878492	-1085.5218274256752	-109.669157962174	-1085.5218274256752	70.34099195905814	2.928066893013018	0.00219496825901117	0.848772304829204	0.002076050632696268	3.318299340048941E-6	0.8483990375976375	-79.0711763996406	640.689558883009	57.47439214047634	55.88644817637119	24.77038127068174	44.020691221012925	1	2	2	5	5	0.22270255405541683	0.31991144981206865	0.29934574069999886	0.15804025543251468	
8900000	-1174.4172623839013	-1081.299210228783	-93.11805215511825	-1081.299210228783	27.72532341943257	4.302728413549352	0.005397359686013043	0.7203321771440049	0.005876477045005911	9.364865509269838E-6	0.5871205068368853	-63.40968156572137	451.1295108183348	171.36083755422206	64.87702112757154	33.97311913791008	7.339241639443472	2	2	1	2	8	0.22270255405541683	0.3157594557855154	0.3034977347265521	0.15804025543251468	
8910000	-1158.5500965941956	-1082.5150521970227	-76.03504439717301	-1082.5150521970227	17.90960228039122	3.2413982729542066	0.007001566076982146	0.5198205457407387	0.007823225877444537	1.5933060494260275E-5	0.5240051872102374	-50.285126682167274	424.8194006522427	146.46767678618866	37.91387632358197	4.7680798051153825	2.8813152437065233	1	1	2	9	2	0.22270255405541683	0.3098922102027531	0.3034977347265521	0.16390750101527696	
8920000	-1185.0716647776508	-1092.762211833452	-92.30945294419877	-1092.762211833452	34.890475766312555	5.748168528259411	0.006813570415071755	0.7833490263501556	0.006032853316980409	2.740459425613763E-5	0.782006204057328	-63.23423077596351	128.7080412406173	162.33405963374994	121.95034407828629	19.16201632135561	11.385889141833827	1	1	1	6	6	0.18090867963710036	0.37129416088332556	0.26312468971093184	0.18467246976864127	
8930000	-1170.2014983128836	-1081.7718884331275	-88.42960987975614	-1081.7718884331275	19.159727395261932	5.035610617849658	0.007210279145553797	0.5780321973900938	0.008177043837822053	1.82632835263103E-5	0.5346028909207465	-58.73209700317873	746.0115196460825	167.65836654691296	95.5766012047512	7.775754769381589	7.593888963733479	1	1	3	3	7	0.2231273338300241	0.30218784308640284	0.2917789396033917	0.18290588348018041	
8940000	-1166.740124088633	-1085.9009237774687	-80.83920031116413	-1085.9009237774687	21.261151623619174	3.5862102664959807	0.008212440562622067	0.3784003099124928	0.007724433712372898	1.088581356111732E-5	0.4262473808820562	-53.41838826895744	538.0068139974512	290.22007634650873	41.45805007540856	3.2970225835356817	5.8252645475259115	1	2	2	7	3	0.19712344002948923	0.30218784308640284	0.31778283340392655	0.18290588348018041	
8950000	-1160.6696864387357	-1087.4435086860528	-73.2261777526828	-1087.4435086860528	16.106988252114306	3.6318284318447396	0.013960962893064116	0.30883263167155606	0.012850241108209932	1.3106255955839305E-5	0.27153501146141384	-55.5397817847755	44.528520723629256	13.81386089708698	6.460819250428124	7.114638204224688	2.092388443157613	6	1	5	2	1	0.18098774391072797	0.3183235392051641	0.31778283340392655	0.18290588348018041	
8960000	-1136.2495090114617	-1080.8592298696226	-55.390279141839066	-1080.8592298696226	12.26768708936532	4.196863623177044	0.014577897360103904	0.6112969700393406	0.011740320552602742	7.164841752831503E-5	0.6191150980600695	-41.63289033798398	38.65733301673435	7.134944434955443	0.43939210832750203	0.9546525141681069	0.17286535316730017	6	1	1	6	1	0.20481454755742112	0.2905467911302072	0.3217327778321903	0.18290588348018041	
8970000	-1158.827520370448	-1084.7992637308257	-74.02825663962216	-1084.7992637308257	11.660118319683214	3.571684653596304	0.03152986078391614	1.1299605387843457	0.012696872027685194	3.4967466393708154E-4	0.9196640126850494	-50.95213639498174	85.51155333882534	15.26005866140388	24.35083342088721	7.28615860517436	0.04883667557448289	4	3	3	4	1	0.20481454755742112	0.2905467911302072	0.3217327778321903	0.18290588348018041	
8980000	-1151.1429778317977	-1083.0191798485862	-68.12379798321155	-1083.0191798485862	11.664616862208195	3.453872487820248	0.02070085017939452	0.8316350013864656	0.014613654597026463	1.424556266361828E-4	0.7331722819074591	-50.370843203224915	69.58710620129057	7.000142214290305	1.3279370212415689	1.194278643544535	2.910994809359586	3	8	2	1	1	0.20481454755742112	0.2905467911302072	0.315497554589666	0.1891411067227047	
8990000	-1158.1538296616911	-1082.9729697005027	-75.18085996118846	-1082.9729697005027	14.37776509039968	3.453872487820248	0.013354964744027451	0.5424272896844687	0.013085584564062992	6.313104183250102E-5	0.5415013055368613	-52.987490522725416	84.81654597555202	58.3017497043643	16.407102661073186	7.90035011009862	5.152955039799679	5	1	2	3	4	0.16778329678662823	0.3489458095240641	0.25822857530205034	0.22504231838725633	
9000000	-1161.03797947553	-1092.2599494349038	-68.77803004062625	-1092.2599494349038	16.536086915943773	4.221062180587779	0.011675837948590704	0.28466096809905106	0.011527250998829154	8.702514999406883E-6	0.25886496327544695	-47.430352183956856	159.71824333491324	11.947077317685764	9.001411393947954	4.053482750585016	9.294134468037244	2	1	1	7	4	0.16778329678662823	0.3835517862432264	0.26278124675278436	0.18588367021736005	
9010000	-1159.6472848639596	-1080.8436744328253	-78.8036104311344	-1080.8436744328253	20.059212796956967	4.221062180587779	0.009122393093117263	0.7820894463526773	0.008557598348400733	2.2196764559502554E-5	0.5637706496768309	-51.69036511913122	458.79017267966174	4.649519146296015	4.4186752119314425	18.56152605306484	8.007089379517797	2	2	3	6	2	0.16778329678662823	0.3835517862432264	0.26278124675278436	0.18588367021736005	
9020000	-1164.0510403590006	-1088.0196113394957	-76.03142901950484	-1088.0196113394957	22.692589499768822	4.030865063045816	0.006652566880927347	0.6126235033195827	0.006948036223368012	1.2887282278914045E-5	0.5217077138824876	-54.61214192836504	261.9254449744002	9.678118674204928	4.874879784720837	2.0729390197566935	4.206308394895053	3	1	5	5	1	0.1585667190188815	0.34118236974664123	0.2851914981892245	0.2150594130452518	
9030000	-1178.2759179308523	-1082.8245186313852	-95.45139929946716	-1082.8245186313852	27.284422794448467	3.998191080526287	0.005862354832614602	0.8166508104349244	0.006669660372577708	4.501605130104468E-5	1.0079100961833323	-67.31926032946252	288.8408445671203	84.93940273500888	76.85391512804561	13.13440782293188	9.324155327207809	2	2	5	1	5	0.17416724236620007	0.34118236974664123	0.26696718427652083	0.21768320361063695	
9040000	-1191.4203305854278	-1088.3050848808575	-103.11524570457031	-1088.3050848808575	43.82317418115145	3.998191080526287	0.003483231543951424	0.48426833300561306	0.0034889119491010004	5.0527017509353596E-6	0.6016862621114087	-75.64267242871139	141.2215294815266	52.38006478225935	19.670718117134133	60.7167540486198	26.97288936652574	4	2	1	1	7	0.1891543387737835	0.3772970904788091	0.2784099557899185	0.15513861495748799	
9050000	-1168.2007104899978	-1083.4557541609227	-84.74495632907514	-1083.4557541609227	19.996881529958884	3.9463642210098717	0.008740369422995402	0.31193963219489396	0.008098186183176445	6.38698950312839E-6	0.3228331957389838	-56.75171375523129	83.642724321868	388.13491874954815	16.04631533943296	13.786390966655942	9.071216643388164	1	2	2	2	8	0.1891543387737835	0.3772970904788091	0.2847909633670478	0.1487576073803587	
9060000	-1178.902081924555	-1079.1747906651785	-99.7272912593764	-1079.1747906651785	29.59976881453807	4.15954245682653	0.006811557704092767	0.7191236321938295	0.006232311044962719	2.3786346317932816E-5	0.760028484067184	-67.45977670325954	171.82906891690178	729.6098371153847	44.91885947150333	25.50062185794978	9.320594301870527	1	1	3	6	4	0.1891543387737835	0.3294250966393417	0.2847909633670478	0.1966296012198261	
9070000	-1166.8130856092382	-1078.0120249918823	-88.80106061735589	-1078.0120249918823	24.645279754016975	4.15954245682653	0.0062369063998837715	0.39214372052191765	0.006764349499000223	6.226520688249167E-6	0.3694760565811248	-60.696733426000975	296.41553225390794	383.6366823898178	17.54451469410058	22.272686770922768	5.153291518842338	1	1	1	10	2	0.1891543387737835	0.3468719374846865	0.26734412252170303	0.1966296012198261	
9080000	-1174.0479090436781	-1079.7137580481153	-94.33415099556275	-1079.7137580481153	33.37642806491748	4.6186701562811	0.005634314750403698	0.318793159940915	0.004878950454958031	1.8862725249436249E-6	0.2661942398447954	-71.99544967251111	92.72758307277115	164.95734209292291	6.337129880121394	4.969399688940265	1.5453159665028826	8	2	3	1	1	0.1891543387737835	0.3696653641045303	0.2570737012440819	0.18410659587760334	
9090000	-1182.45039732987	-1085.7015479559416	-96.74884937392827	-1085.7015479559416	43.4810388480111	4.582068897583378	0.003792650381636005	0.16916823848339732	0.0037187637128620245	4.3473687750292866E-7	0.17616523901356482	-75.63517402115005	129.22038220465853	33.08302133780941	15.82222420817695	10.134385063290473	3.2650363542651664	8	2	2	2	1	0.1595520127490434	0.39926769012927044	0.2570737012440819	0.18410659587760334	
9100000	-1182.041894369758	-1091.809761823413	-90.23213254634491	-1091.809761823413	28.80523411255796	4.1183097967495605	0.005470146253915139	0.12248582328082427	0.005520338828632902	5.013578987379077E-7	0.1304739376066166	-68.15030151623145	133.85836059017413	53.40544103166071	36.67544428625596	3.8960116790485633	5.644082768479476	5	3	2	2	3	0.1595520127490434	0.39926769012927044	0.2570737012440819	0.18410659587760334	
9110000	-1178.6692555193815	-1095.2751069432597	-83.39414857612182	-1095.2751069432597	28.766307280057166	3.6000657445622477	0.005510228816592806	0.005219496086746988	0.005501887242340471	6.444699756041574E-10	0.004609337358391097	-63.77164753384348	216.2161185840397	21.501053011161993	3.7966385882255063	10.506541173675968	3.0370331350552973	6	2	4	2	1	0.15875209788090208	0.3564066247600947	0.26551241973659695	0.21932885762240537	
9120000	-1177.4556838164829	-1090.8985815238711	-86.55710229261172	-1090.8985815238711	24.560517725535007	4.192583468683074	0.0058063679946375995	0.013354589088955812	0.005803805744236009	4.639928133725247E-9	0.01175225470625851	-64.93125793404361	210.17628421751246	100.05377502876834	26.483189274484232	7.194065736375691	4.588061423986246	2	6	1	3	3	0.15875209788090208	0.3564066247600947	0.29700269802362594	0.1878385793353764	
9130000	-1204.777957802643	-1088.718992271018	-116.05896553162516	-1088.718992271018	48.569480163313024	5.483982068074402	0.003793687165945205	0.4425991659752822	0.0034960086321167453	3.0924101382878755E-6	0.46136922524561297	-82.68091455592594	348.82785155746524	408.4360997075293	190.89289170182562	161.29014337168718	50.37561245486843	1	1	5	4	4	0.18840578421112206	0.3564066247600947	0.23331034100040524	0.22187725002837713	
9140000	-1181.696791377089	-1075.9638234671554	-105.73296790993362	-1075.9638234671554	51.96724122868519	3.7576424567873383	0.004456451118913444	0.6404267507324531	0.0038519444944606534	8.392836986989682E-6	0.6818505697854091	-77.67132256170112	116.5467414481576	72.08425109987135	90.18660477078424	60.28446233855753	25.08247061259216	4	2	3	2	4	0.1639725087877004	0.32229786508445485	0.29185237609946674	0.22187725002837713	
9150000	-1198.4912072395439	-1088.235439190556	-110.25576804898793	-1088.235439190556	69.03511833202718	3.7576424567873383	0.0023815734885288017	0.042202939090663076	0.0024203145109343302	1.2911924244068404E-8	0.04706873966213228	-83.07295719125612	215.1917001420811	190.66620780131683	105.42712564401477	75.16551818484808	12.478801896912037	2	4	2	3	4	0.20298333752990988	0.3359659441450003	0.26637057769310185	0.19468014063198708	
9160000	-1191.7701423177841	-1081.8274702796518	-109.9426720381324	-1081.8274702796518	71.91471000047305	3.4742450689197426	0.0028543015499244767	0.8034760967369161	0.0022138691304607245	1.889562027433099E-6	0.6371418358998917	-82.56984444354221	333.95500100754373	110.51401140350212	28.65902348852475	19.505717926955555	5.809425608404123	7	1	2	4	1	0.20358667344384215	0.33536260823106806	0.2880220386855782	0.17302867963951074	
9170000	-1190.0673785335423	-1082.5058989769716	-107.56147955657065	-1082.5058989769716	52.279843055056354	3.4742450689197426	0.003066378339100454	0.4956897498750438	0.002853481346472251	1.3631137952270123E-6	0.41334267633293237	-79.37519380639236	223.3318054268407	157.1632393721498	134.0465791844553	23.15417593543701	9.712239388086749	7	1	1	2	4	0.20358667344384215	0.30363489085142226	0.2880220386855782	0.20475639701915654	
9180000	-1184.9455483156391	-1083.9136724825078	-101.03187583313147	-1083.9136724825078	37.8702049882281	3.4742450689197426	0.003897662095062038	0.4098460201400851	0.004095349939981372	3.2563104518067595E-6	0.4357068411627918	-73.21326563662582	283.8817557969069	71.62966785759424	73.92092966256253	49.828351163759926	13.44657412336003	2	3	3	2	5	0.21452133415537125	0.34013214100385264	0.24059012782161873	0.20475639701915654	
9190000	-1197.0871710681351	-1080.7282715072517	-116.3588995608833	-1080.7282715072517	72.28947954392098	4.591725655443033	0.001779888214004265	0.5302306991892138	0.0022893602436065345	1.1431488485296517E-6	0.5070591929041822	-84.59073862191703	402.6404095674716	38.22183122893838	129.96891458160414	74.59552275678288	21.52183862407182	1	1	7	3	3	0.21452133415537125	0.361272551692461	0.2194497171330104	0.20475639701915654	
9200000	-1222.7601494793194	-1086.6295302785722	-136.1306192007472	-1086.6295302785722	122.10917846251789	4.2029793352189415	8.398628725145689E-4	0.5225075956407086	9.797868833339295E-4	3.927448467604181E-7	0.613871639999883	-97.94667495058412	3877.802545187415	3408.0322103369676	220.67858181532569	52.97368444441132	27.80839497103987	1	5	2	4	3	0.20046463839690953	0.361272551692461	0.24877999086741204	0.18948281904321662	
9210000	-1200.3029170951945	-1096.9580747597402	-103.34484233545439	-1096.9580747597402	64.47624184073129	4.322993681453357	0.0028407909403359646	0.011024443903518994	0.0028419649666322024	9.463029308144503E-10	0.010803782153864842	-76.37557432150803	166.96716203493136	128.57069655062554	247.31686632934935	50.656990870958104	8.794871742365823	2	3	2	2	6	0.20046463839690953	0.31044731943793946	0.29960522312193355	0.18948281904321662	
9220000	-1183.3110433358963	-1080.8275360980867	-102.48350723780955	-1080.8275360980867	44.10768623093586	4.575378518075882	0.003986110126773841	0.47387966670044224	0.0036842615701434453	2.3147477637556544E-6	0.40145778574556285	-76.38483254266016	82.86530069035182	42.38763596776198	99.39085807786498	15.469970377232155	12.066144752869002	2	1	5	6	1	0.20046463839690953	0.31044731943793946	0.29960522312193355	0.18948281904321662	
9230000	-1197.095114592216	-1085.7720816781346	-111.32303291408145	-1085.7720816781346	62.94671685015917	3.9368929287016625	0.0022155099343677247	0.36954581505484707	0.002196501563532881	7.455154529539185E-7	0.37432348468139104	-83.33312446919157	390.74547721245705	317.31488547725064	41.4827446061866	11.905270375096617	12.562602922538712	3	4	4	3	1	0.20046463839690953	0.34888194799813815	0.26117059456173486	0.18948281904321662	
9240000	-1187.0170948337586	-1084.3094075648153	-102.70768726894323	-1084.3094075648153	40.758000651087414	3.370440094649475	0.003338101600215068	0.19961365186800348	0.003683374700641701	4.2171741016392604E-7	0.17736154186045397	-76.57092166480878	147.50638228696607	150.3462806315892	93.79359033865501	33.05846017519842	6.85923637310018	4	1	3	5	2	0.20046463839690953	0.32632568714747057	0.28516352614262575	0.18804614831299335	
9250000	-1169.0051770707962	-1088.5167069735062	-80.48847009729009	-1088.5167069735062	18.360088176724354	2.9210540162645735	0.009961823007386541	0.3983867249525621	0.009857938332937933	1.8528090647078923E-5	0.4490772194177376	-54.39678522393546	60.480393156910665	92.98827283319893	165.41793917977458	19.698715852877537	5.003437212415415	1	1	2	3	8	0.20046463839690953	0.32324958553594213	0.28754223463592365	0.1887435414312239	
9260000	-1160.1658647400857	-1084.7822885168694	-75.38357622321642	-1084.7822885168694	18.312122590642463	5.370258565335869	0.007364178484126525	0.4809193793921066	0.008301850631319845	1.2680140159556154E-5	0.4757865860286081	-53.62232604612678	161.03383250808142	13.461055093354666	5.451695556606277	3.5711320994774725	8.039686456032754	4	1	3	6	1	0.16920767469619452	0.32324958553594213	0.30858183569843256	0.19896090406942998
[truncated: 11,132,034 more chars]
