# Supplementary material for: Dissemination of Mycobacterium abscessus via global transmission networks
Source: Nat Microbiol. 2021 Sep 20;6(10):1279–88. doi: 10.1038/s41564-021-00963-3 (PMC8478660; doi:10.1038/s41564-021-00963-3)
Supplement: Source Data Extended Data Fig. 8 — Ancestor data and substitution rate distributions for Extended Data Fig. 8. [file 41564_2021_963_MOESM14_ESM.zip › figureS8/DCC2_date_randomisation9.log]

#
#model:
#
#<?xml version="1.0" encoding="UTF-8" standalone="no"?><input id="posterior" spec="beast.core.util.CompoundDistribution">
#    <distribution id="prior" spec="beast.core.util.CompoundDistribution">
#        <distribution id="BayesianSkyline.t:dcc2" spec="beast.evolution.tree.coalescent.BayesianSkyline">
#            <parameter dimension="5" id="bPopSizes.t:dcc2" lower="0.0" name="popSizes" upper="380000.0">380.0</parameter>
#            <groupSizes dimension="5" id="bGroupSizes.t:dcc2" spec="beast.core.parameter.IntegerParameter">1</groupSizes>
#            <treeIntervals id="BSPTreeIntervals.t:dcc2" spec="beast.evolution.tree.coalescent.TreeIntervals">
#                <tree id="Tree.t:dcc2">
#                    <trait id="dateTrait.t:dcc2" spec="beast.evolution.tree.TraitSet" traitname="date">
#                10208_3#75_Europe_UK_2012.412568=2012.5,
#ERR3198505_Europe_UK_2009.819178=2008.423497,
#12082_5#89_Europe_UK_2013.616438=2012.377049,
#12045_8#39_Europe_UK_2013.843836=2001.846575,
#SRR7800669_NorthAmerica_USA_2015.983562=2001.306849,
#10625_5#78_Europe_UK_2001.331507=2011.164384,
#ERR3198407_Europe_UK_2009.010959=2013.043836,
#10665_4#8_Europe_UK_2005.063014=2006.830137,
#7396_6#51_Europe_UK_2007.835616=2012.849727,
#SRR6871401_Oceania_Australia_2015.043836=2009.876712,
#10625_5#77_Europe_UK_2001.331507=2015.124658,
#10665_4#75_Europe_UK_2007.594521=2014.958904,
#10625_4#22_Europe_UK_2011.591781=2008.005464,
#ERR3198507_Europe_UK_2009.876712=2012.778689,
#ERR3198408_Europe_UK_2009.824658=2001.331507,
#SRR7800622_NorthAmerica_USA_2016.054645=2005.769863,
#10625_4#21_Europe_UK_2011.668493=2011.591781,
#12082_5#90_Europe_UK_2013.621918=2016.300546,
#10625_5#74_Europe_UK_2001.334247=2011.093151,
#12163_2#46_Europe_UK_2012.724044=2011.254795,
#10625_4#23_Europe_UK_2011.69589=2008.344262,
#11861_7#68_Oceania_Australia_2009.5=2012.724044,
#10665_3#51_Europe_UK_2004.092896=2011.016438,
#10625_5#75_Europe_UK_2001.326027=2009.010959,
#10208_3#38_Europe_UK_2011.876712=2011.821918,
#7396_8#58_Europe_UK_2010.969863=2016.043716,
#10250_1#27_Europe_UK_2009.169863=2012.412568,
#SRR7800515_NorthAmerica_USA_2015.950685=2009.169863,
#10665_3#35_Europe_UK_2003.591781=2007.835616,
#10625_5#59_Europe_UK_2012.5=2016.60929,
#10250_1#5_Europe_UK_2008.229508=2007.920548,
#12163_1#55_Europe_UK_2011.016438=2011.457534,
#10665_2#59_Europe_UK_2011.457534=2015.950685,
#SRR6871402_Oceania_Australia_2016.043716=2011.668493,
#12163_1#61_Europe_UK_2011.254795=2016.054645,
#12163_2#27_Europe_UK_2012.472678=2015.156164,
#10702_1#7_NorthAmerica_USA_2013.043836=2013.682192,
#10702_1#30_NorthAmerica_USA_2006.035616=2014.205479,
#7396_8#82_Europe_UK_2007.920548=2007.594521,
#12163_1#57_Europe_UK_2011.128767=2010.764384,
#10665_4#56_Europe_UK_2006.830137=2003.591781,
#12163_1#59_Europe_UK_2011.164384=2001.334247,
#10625_4#38_Europe_UK_2011.509589=2012.243169,
#SRR7800629_NorthAmerica_USA_2015.156164=2015.416438,
#10071_6#76_Europe_UK_2001.331507=2013.621918,
#ERR3198474_Europe_UK_2015.416438=2014.953425,
#10625_5#17_Europe_UK_2011.093151=2013.843836,
#10702_1#56_NorthAmerica_USA_2008.423497=2011.928767,
#11893_6#62_Europe_UK_2008.005464=2013.786301,
#12163_1#32_Europe_UK_2010.169863=2010.958904,
#10208_3#73_Europe_UK_2012.377049=2010.969863,
#10208_3#78_Europe_UK_2012.808743=2009.819178,
#7396_6#60_Europe_UK_2008.035519=2008.229508,
#10702_1#73_NorthAmerica_USA_2010.764384=2012.472678,
#ERR3198462_Europe_UK_2015.230137=2006.035616,
#12045_8#36_Europe_UK_2013.786301=2001.331507,
#10625_5#32_Europe_UK_2012.243169=2015.230137,
#12163_1#87_Europe_UK_2011.928767=2009.824658,
#10660_1#46_NorthAmerica_USA_2005.769863=2011.69589,
#10071_6#72_Europe_UK_2001.306849=2015.983562,
#10208_3#29_Europe_UK_2011.821918=2012.808743,
#SRR7800600_NorthAmerica_USA_2014.953425=2010.169863,
#10665_3#3_Europe_UK_2001.846575=2009.5,
#10660_1#14_NorthAmerica_USA_2007.772603=2005.063014,
#7396_7#19_Europe_UK_2009.882192=2010.123288,
#12082_5#88_Europe_UK_2013.682192=2013.616438,
#10625_5#11_Europe_UK_2011.756164=2001.331507,
#SRR6871403_Oceania_Australia_2016.374317=2008.035519,
#10208_3#81_Europe_UK_2012.849727=2007.772603,
#SRR6871395_Oceania_Australia_2014.205479=2016.374317,
#SRR7800549_NorthAmerica_USA_2016.300546=2011.756164,
#12163_1#53_Europe_UK_2010.958904=2015.043836,
#SRR7800407_NorthAmerica_USA_2016.60929=2011.128767,
#12163_2#50_Europe_UK_2012.778689=2011.876712,
#10250_1#8_Europe_UK_2008.344262=2011.509589,
#SRR6871397_Oceania_Australia_2014.958904=2001.326027,
#7396_7#27_Europe_UK_2010.123288=2004.092896,
#SRR6871400_Oceania_Australia_2015.124658=2009.882192                
#                                    <taxa id="TaxonSet.dcc2" spec="beast.evolution.alignment.TaxonSet">
#                        </taxa>
#                    </trait>
#                    <taxonset idref="TaxonSet.dcc2"/>
#                </tree>
#            </treeIntervals>
#        </distribution>
#        <distribution id="MarkovChainedPopSizes.t:dcc2" jeffreys="true" parameter="@bPopSizes.t:dcc2" spec="beast.math.distributions.MarkovChainDistribution"/>
#        <prior id="KappaPrior.s:dcc2" name="distribution">
#            <parameter id="kappa.s:dcc2" lower="0.0" name="x">2.0</parameter>
#            <LogNormal id="LogNormalDistributionModel.0" name="distr">
#                <parameter estimate="false" id="RealParameter.1" name="M">1.0</parameter>
#                <parameter estimate="false" id="RealParameter.2" name="S">1.25</parameter>
#            </LogNormal>
#        </prior>
#        <prior id="MeanRatePrior.c:dcc2" name="distribution">
#            <parameter id="ucldMean.c:dcc2" name="x">4.3E-4</parameter>
#            <Uniform id="Uniform.4" lower="4.3E-6" name="distr" upper="0.043"/>
#        </prior>
#        <prior id="ucldStdevPrior.c:dcc2" name="distribution">
#            <parameter id="ucldStdev.c:dcc2" lower="0.0" name="x">0.1</parameter>
#            <Gamma id="Gamma.0" name="distr">
#                <parameter estimate="false" id="RealParameter.4" name="alpha">0.5396</parameter>
#                <parameter estimate="false" id="RealParameter.5" name="beta">0.3819</parameter>
#            </Gamma>
#        </prior>
#    </distribution>
#    <distribution id="likelihood" spec="beast.core.util.CompoundDistribution" useThreads="true">
#        <distribution data="@dcc2" id="treeLikelihood.dcc2" spec="beast.evolution.likelihood.ThreadedTreeLikelihood" tree="@Tree.t:dcc2">
#            <siteModel id="SiteModel.s:dcc2" spec="beast.evolution.sitemodel.SiteModel">
#                <parameter estimate="false" id="mutationRate.s:dcc2" name="mutationRate">1.0</parameter>
#                <parameter estimate="false" id="gammaShape.s:dcc2" name="shape">1.0</parameter>
#                <parameter estimate="false" id="proportionInvariant.s:dcc2" lower="0.0" name="proportionInvariant" upper="1.0">0.0</parameter>
#                <substModel id="hky.s:dcc2" kappa="@kappa.s:dcc2" spec="beast.evolution.substitutionmodel.HKY">
#                    <frequencies id="estimatedFreqs.s:dcc2" spec="beast.evolution.substitutionmodel.Frequencies">
#                        <parameter dimension="4" id="freqParameter.s:dcc2" lower="0.0" name="frequencies" upper="1.0">0.25</parameter>
#                    </frequencies>
#                </substModel>
#            </siteModel>
#            <branchRateModel clock.rate="@ucldMean.c:dcc2" id="RelaxedClock.c:dcc2" spec="beast.evolution.branchratemodel.UCRelaxedClockModel" tree="@Tree.t:dcc2">
#                <LogNormal S="@ucldStdev.c:dcc2" id="LogNormalDistributionModel.c:dcc2" meanInRealSpace="true" name="distr">
#                    <parameter estimate="false" id="RealParameter.3" lower="0.0" name="M" upper="1.0">1.0</parameter>
#                </LogNormal>
#                <rateCategories dimension="154" id="rateCategories.c:dcc2" spec="beast.core.parameter.IntegerParameter">1</rateCategories>
#            </branchRateModel>
#        </distribution>
#    </distribution>
#</input>
#
Sample	posterior	likelihood	prior	treeLikelihood	TreeHeight	kappa	ucldMean	ucldStdev	rate.mean	rate.variance	rate.coefficientOfVariation	BayesianSkyline	bPopSizes.1	bPopSizes.2	bPopSizes.3	bPopSizes.4	bPopSizes.5	bGroupSizes.1	bGroupSizes.2	bGroupSizes.3	bGroupSizes.4	bGroupSizes.5	freqParameter.1	freqParameter.2	freqParameter.3	freqParameter.4	
0	-9973.6812883447	-9261.32368248873	-712.3576058559703	-9261.32368248873	502.32559595776985	3.7172148359372446	7.381334822091644E-5	0.6157849621610434	7.21474721683727E-5	1.9770434073302722E-9	0.6168948263416476	-662.4093388083426	19080.264014601053	29599.436470428536	10534.430106344626	2410.8418369669066	110.64850749179786	11	5	1	43	17	0.1856795604634769	0.32502031321339087	0.3164821963946118	0.17281792992852102	
10000	-9948.473146713775	-9252.414357911903	-696.058788801872	-9252.414357911903	481.19118368070957	3.7172148359372446	7.046135385885692E-5	0.6453630794107504	7.733220951704679E-5	2.7260427087820594E-9	0.6603374656963712	-648.7312962585621	6361.928188352422	16259.754122103845	4218.117708836271	2042.885339258763	80.07080707353111	5	7	13	37	15	0.1812331425510003	0.3308694025976068	0.31507952492287244	0.17281792992852102	
20000	-9983.759581386423	-9265.378926506886	-718.380654879537	-9265.378926506886	501.7436469089449	3.9780373202011865	7.500442835540578E-5	0.5546522661850969	7.846504293314783E-5	2.393897661289736E-9	0.6202202175103249	-666.1875185695679	83723.94105153574	22194.61094851854	16589.553915364788	2800.6665341917883	271.55587722394455	5	10	1	45	16	0.18025725286088704	0.3308694025976068	0.31507952492287244	0.17379381961863427	
30000	-10057.728123231314	-9254.262805998324	-803.4653172329913	-9254.262805998324	1619.4595216131645	4.086363537332403	2.0510816077928983E-5	0.4963311874614951	2.296445470058776E-5	1.373784649805755E-10	0.5498455118041459	-750.4997474184869	59329.42282018699	38069.31242282112	14304.029161262855	7099.681146965629	529.3959774630421	11	9	3	39	15	0.18025725286088704	0.33052673551855416	0.31542219200192506	0.17379381961863427	
40000	-10206.805734350268	-9280.238990998005	-926.5667433522638	-9280.238990998005	7486.65259998241	4.349683144200685	4.9734825398736994E-6	0.5336217593354198	5.1934751265937795E-6	8.169467977169733E-12	0.5459191176395726	-864.4030659122375	306084.87308180606	323816.85282105673	93144.68018564086	32122.454197833325	2556.294955700232	4	4	15	39	15	0.17851024605910204	0.3324241997693228	0.31542219200192506	0.17364336216965062	
50000	-10011.984956120303	-9260.867990848388	-751.116965271914	-9260.867990848388	1161.1946265820084	3.9111068910209883	4.1007593344352955E-5	0.513711992197883	3.8916588284367155E-5	5.074723836118029E-10	0.5628849924615124	-699.9852740151881	44908.052136158665	32709.727749191145	6738.822918710256	4566.051346560576	175.92740755025315	8	2	10	43	14	0.17851024605910204	0.3566155681596565	0.301288418002037	0.163585767779205	
60000	-9975.712096782418	-9261.671090758922	-714.0410060234948	-9261.671090758922	528.0966222838586	4.095736360213029	6.942472680945265E-5	0.6365425636887762	6.661256053100345E-5	1.817211742052536E-9	0.6338879754954885	-664.4772687708432	38527.55696179866	16881.947690657533	6664.038690153713	2393.114619171663	90.34951925727214	7	2	17	38	13	0.19068428542415108	0.3397481498436791	0.30481832228932665	0.16474924244284353	
70000	-9971.09117537548	-9263.808043864938	-707.2831315105434	-9263.808043864938	535.5391304609853	4.095736360213029	7.910753798286004E-5	0.5483867116029499	7.847132324672461E-5	2.3555097580835545E-9	0.6184960547608562	-658.709760557442	16507.886035632506	27216.244482946728	5116.3183686538205	1837.224966076989	163.9853582987092	12	1	9	40	15	0.1840799667462116	0.34614856711716996	0.30481832228932665	0.1649531438472921	
80000	-9897.867961235008	-9270.7443105951	-627.1236506399073	-9270.7443105951	233.00237688797426	3.9134743186895387	1.716085149813199E-4	0.5516060272956845	1.7798030898793599E-4	8.371468983126988E-9	0.545932489077038	-583.0351864529543	12554.411489214566	9266.66440700796	1681.0002314847136	781.897534705058	41.73947466865558	5	10	1	47	14	0.1822134507008474	0.34801508316253416	0.30481832228932665	0.1649531438472921	
90000	-9951.854909813645	-9285.653445977248	-666.201463836397	-9285.653445977248	389.7739448835108	3.1190351543319332	1.253647542607063E-4	0.7136291717310069	1.2252531504033292E-4	6.999725448759778E-9	0.7003063092237248	-618.1528748017806	17091.529600824004	10563.453801449727	11296.678102648453	1301.6430717614758	199.4508890742763	3	8	3	48	15	0.1822134507008474	0.34801508316253416	0.30481832228932665	0.1649531438472921	
100000	-9883.746028223492	-9252.734575871795	-631.0114523516961	-9252.734575871795	230.60924801367779	4.108732025623604	1.6748033987065778E-4	0.6293101793939907	1.652021716271234E-4	1.2217421329515245E-8	0.6914160083987944	-587.525322293311	10231.584523946423	3727.096885825529	480.2039990541906	1056.5400665735044	94.39031223770336	13	4	17	27	16	0.18926484372007807	0.34220954603518533	0.30481832228932665	0.16370728795541026	
110000	-9845.166676710549	-9258.768388275137	-586.3982884354122	-9258.768388275137	152.23983410644	3.7027141159404695	2.5356150306355736E-4	0.5780248668659025	2.574186233127632E-4	2.83586709083016E-8	0.6732431139577038	-546.3447547962367	4895.249736444123	184.47565677102932	813.1261312847911	282.2546795684831	37.414945671846425	14	12	31	6	14	0.19081716012512406	0.3241520729319819	0.30481832228932665	0.1802124446535677	
120000	-9850.479417197608	-9260.717496818577	-589.7619203790312	-9260.717496818577	176.71457029846036	3.414263600876093	2.831379639396954E-4	0.6864370130504448	2.6821887656127487E-4	4.172455183761118E-8	0.7639454435515082	-545.8211897538409	8747.608907923797	6595.782765655113	434.41078767166096	988.6541321263427	83.33925186480715	8	2	29	20	18	0.1920245985343584	0.3267305288676911	0.3010324279443831	0.1802124446535677	
130000	-9859.421078384967	-9272.285847970243	-587.1352304147235	-9272.285847970243	201.0247980064604	3.563539729694639	2.8081914214749004E-4	0.6367514099895693	2.8069089872681313E-4	2.5806826438531454E-8	0.5548443859865391	-544.8280274987362	1790.6621703809392	5646.446703713191	299.93679867191696	712.6663713755229	74.58631169976532	3	8	15	36	15	0.18796307073954527	0.3358601914997894	0.3010324279443831	0.1751443098162826	
140000	-9870.438554423927	-9262.586417789438	-607.8521366344885	-9262.586417789438	171.17103745952448	3.9252151626152654	2.5159768182897956E-4	0.5977698002933917	2.607135398620067E-4	1.9169446941893654E-8	0.5507919091510197	-565.2535184134318	4459.164982482469	2474.129607035312	3739.0092920777547	810.6195052399237	47.81285241554875	10	2	7	40	18	0.18796307073954527	0.33067185466503307	0.3083775419033363	0.1729875326920857	
150000	-9857.521054783047	-9262.243636676174	-595.2774181068723	-9262.243636676174	162.15558435935895	3.8991693844849005	2.5978605837986563E-4	0.4786814416267209	2.757342184301472E-4	1.7843440026796934E-8	0.48665728444918904	-552.2096886789577	4216.890263948841	1450.486130388614	119.53748374830622	818.7500029391209	29.712882843944683	11	4	1	45	16	0.19603113413760875	0.3316806045315379	0.29930072863876805	0.1729875326920857	
160000	-9873.496202152846	-9259.286480764515	-614.2097213883318	-9259.286480764515	247.17629945250022	4.080795778460543	2.2787785582907308E-4	0.5406724319269302	2.251404517992828E-4	1.9979262381092085E-8	0.6274082463223462	-573.5628517009941	6303.356294518431	877.3587569636528	1637.2741805489545	397.43018756414244	68.49283956842646	16	29	4	12	16	0.1841130931453184	0.3435986455238283	0.29930072863876805	0.1729875326920857	
170000	-9868.33232758362	-9266.177798570103	-602.1545290135168	-9266.177798570103	202.00410011793372	3.1396111284502095	2.1625537767374807E-4	0.6268966913500456	2.3267545275729853E-4	2.240824678647335E-8	0.6714096138846567	-567.2713229937953	3562.175163843941	757.3156554037135	114.51401608379244	122.02582035287972	45.30111072555392	14	44	3	4	12	0.2039962073764919	0.3237155312926548	0.29930072863876805	0.1729875326920857	
180000	-9914.615663924693	-9262.748668912	-651.8669950126937	-9262.748668912	413.90886784948344	3.541245290011103	1.2591982788952432E-4	0.567279563453586	1.1861511892745855E-4	6.161718237761347E-9	0.6643007041884231	-610.9665047552193	15101.35297460602	1162.3100970143669	1698.930017711782	74.31726368885076	58.20202154446792	12	33	11	8	13	0.187785877040284	0.3237155312926548	0.32426871953502906	0.1642298721320326	
190000	-9954.718076240872	-9269.685783159859	-685.0322930810124	-9269.685783159859	708.7366331710499	3.541245290011103	7.688112550929871E-5	0.5573830675676674	7.086184654088341E-5	2.3636119757945583E-9	0.6520056893118279	-639.4548452355468	37237.50152620374	1341.0834847207875	2433.8880004810703	735.0481996944467	238.46557715126585	10	35	10	7	15	0.17562384221535365	0.3237155312926548	0.32316126202746914	0.17749936446452286	
200000	-10053.779890636048	-9272.109822671759	-781.6700679642895	-9272.109822671759	1574.0958746688589	3.5738946116204455	2.584680769893639E-5	0.5628841759010674	2.426204743768994E-5	2.5765431863312906E-10	0.6451147600192233	-732.4416310695048	57419.30273530506	3760.918855695959	6294.616787585748	1416.4996736940855	893.6173290790623	11	27	17	7	15	0.18704911928746662	0.3240280094395803	0.32180289570426757	0.16711997556868594	
210000	-10067.895958828156	-9277.166480362133	-790.7294784660228	-9277.166480362133	1734.574264727159	3.7690949703086063	2.676383045431815E-5	0.5849413759765714	2.5495716429723888E-5	2.3220765315085187E-10	0.593683833976444	-741.8121406438861	53304.85105770498	8495.632441739044	6059.369538046419	787.4414070952182	867.4711004685149	9	20	31	3	14	0.1839525489354768	0.3197632323684439	0.3291642431273938	0.16711997556868594	
220000	-10123.844506256855	-9274.075395442696	-849.7691108141595	-9274.075395442696	3308.1031287408296	3.9404896576239143	1.2535203154583472E-5	0.41939061438913794	1.2538672527019515E-5	2.722028689323193E-11	0.42893086843301065	-793.0717315845028	135185.88879284478	16892.706798480704	12402.252740369966	31753.082004193657	1120.7966842146145	11	20	17	10	19	0.1839525489354768	0.3245795427640236	0.32434793273181406	0.16711997556868594	
230000	-10071.84682817492	-9263.464579289961	-808.3822488849574	-9263.464579289961	2455.820793837324	3.6478189355004544	2.194617326774868E-5	0.6662406523551667	2.0532588785990994E-5	1.4249275114174842E-10	0.5714446642638922	-755.0648663623035	80346.9164223184	55885.33087832934	8133.087808673776	4466.014229056342	653.1618269359329	9	2	48	7	11	0.1839525489354768	0.34019055852820224	0.30873691696763544	0.16711997556868594	
240000	-10063.971906519799	-9271.025935492931	-792.945971026867	-9271.025935492931	2249.151291630515	3.6963940034585514	2.2367401021985277E-5	0.6043658479043943	2.2460168733952647E-5	1.4916482605392573E-10	0.5673153775098456	-742.0064613309697	69322.53822207745	37875.59429596732	10408.030237333418	813.383962394012	480.676041820043	7	1	51	10	8	0.19131126476853857	0.3335479046889437	0.30942049868422494	0.16572033185829319	
250000	-10175.008555343491	-9264.704759398215	-910.3037959452753	-9264.704759398215	9368.460458792471	3.754404753975959	6.4523825325142515E-6	0.7019833843751455	5.857060054480387E-6	2.1660944097174708E-11	0.7549433878970756	-852.0830694300314	162645.97379933193	189215.37350394463	30621.181594530015	1623.4104684290883	3191.036205448246	8	2	50	11	6	0.19131126476853857	0.3335479046889437	0.30942049868422494	0.16572033185829319	
260000	-10125.050468651509	-9253.210660814066	-871.8398078374436	-9253.210660814066	6942.72762525031	3.49674847706402	7.471594261109277E-6	0.521688059595135	7.361576539586612E-6	1.391734247320516E-11	0.5141255118971272	-814.8869594499807	284517.9804995145	10466.734808987905	19825.583546327416	1058.9316564588032	3624.4919200860004	7	7	45	15	3	0.19305118323209403	0.3261424590963534	0.30732995538820934	0.17347640228334357	
270000	-10014.2419316106	-9254.212974350294	-760.0289572603065	-9254.212974350294	1802.7557339564041	3.5251528866998987	3.379806412987113E-5	0.6755198167743843	3.406751869576233E-5	5.436499309321697E-10	0.685475067614072	-711.6342396204541	47124.26561543254	8249.816176702474	5309.7071937354285	447.893107500146	639.0089303545221	7	11	40	14	5	0.1935095621269638	0.3380927338050378	0.2986549780698907	0.16974272599810805	
280000	-9992.049623254194	-9261.274273840472	-730.7753494137212	-9261.274273840472	1155.3725963155325	3.8648586377850163	4.0628283090292905E-5	0.5880871080203233	4.095248685316974E-5	7.321546331324146E-10	0.6500132431640853	-682.478377347202	72281.33013896314	3312.3443025108513	5635.7578108801345	344.0818074417511	298.4804229859292	6	18	29	13	11	0.19285692504292354	0.3551601495791637	0.2877114528133863	0.16427147256452684	
290000	-9999.613238291651	-9265.7707047776	-733.8425335140513	-9265.7707047776	947.2995637255215	3.8197657925303785	4.208674126909989E-5	0.5683863775693754	4.345838468307928E-5	8.116539881705372E-10	0.6593179630404545	-683.8031635620683	77265.00079573884	3284.091676550568	9355.5205676129	673.4314465334088	157.2086668747017	9	31	13	14	10	0.19646361557370087	0.3265384323966725	0.3121382664284481	0.16485968560117883	
300000	-10039.689053199938	-9279.26848685554	-760.420566344397	-9279.26848685554	1365.5572652785602	3.4761453822991277	2.9066322234737445E-5	0.5554515536300934	2.6641901614273775E-5	3.5048904735705486E-10	0.6825010196932785	-708.6939134454481	83893.78704265032	4541.986200125178	14024.562804583144	1517.2265781347778	127.88825631731626	7	28	19	10	13	0.18354173890000655	0.34106926183545533	0.3105293136633596	0.16485968560117883	
310000	-9929.525986940052	-9260.210869771568	-669.3151171684844	-9260.210869771568	487.4283315038362	3.356024435827749	9.635068424572769E-5	0.5634455550492801	9.303469341271057E-5	3.218966366196141E-9	0.6055622247665072	-625.918261486437	35586.78887735507	1528.2114011757162	2148.506809422995	163.09250515523746	65.79187116786815	8	21	29	3	16	0.18354173890000655	0.3257595998260624	0.30909544548300766	0.18160321579092373	
320000	-9986.89402010905	-9258.964028448798	-727.9299916602517	-9258.964028448798	967.3464085696463	3.4933389524531635	4.98790851121617E-5	0.607451740464128	4.794248688814101E-5	1.058662153833475E-9	0.6465010253934808	-681.3342553679299	47580.494518425585	5125.8958569394545	5199.421127039308	266.89793945132766	157.55536147413173	8	12	37	11	9	0.18354173890000655	0.34011051984013524	0.2947445254689348	0.18160321579092373	
330000	-9982.140242651541	-9250.954957984093	-731.1852846674481	-9250.954957984093	824.24582782958	4.150059462948617	4.459396823901357E-5	0.6452014778089784	4.361349077382013E-5	1.0959053521894186E-9	0.7516415258320178	-683.7416793582378	58059.75618035989	6049.449822916049	5272.798096693278	193.3306639024272	194.83630830824012	9	16	31	2	19	0.18354173890000655	0.32465303156058106	0.310202013748489	0.18160321579092373	
340000	-9952.605493375548	-9249.6280377397	-702.9774556358478	-9249.6280377397	635.641758579099	3.7476555841354844	5.9877969474846365E-5	0.6399244873532263	6.154287656986357E-5	2.186348936340219E-9	0.7782358529271762	-654.9197103495839	23652.933985680753	2637.676646761771	3124.7196516856097	4538.222240690651	104.95548622203592	9	3	42	3	20	0.1970033554059498	0.3215860200134265	0.310202013748489	0.17120861083213504	
350000	-9960.44015886937	-9268.83525499465	-691.6049038747205	-9268.83525499465	627.4593772675191	3.610041835481608	6.413377754978053E-5	0.5947190788119081	7.23755064165211E-5	2.1092221268663156E-9	0.6470600261354519	-644.3554904177356	15988.9042636096	10408.306281794363	1410.764427182712	2829.800858411135	129.3683393582183	10	2	8	38	19	0.1970033554059498	0.3215860200134265	0.310202013748489	0.17120861083213504	
360000	-9992.77690046006	-9264.818817095473	-727.9580833645861	-9264.818817095473	761.8227327333211	3.607671942596832	5.245113127813083E-5	0.5540900297336546	5.629378212554355E-5	9.20236921220729E-10	0.5453931665497617	-679.8505945527932	17972.37588948595	5647.106326119996	8870.35620662388	3048.8768035192957	218.40177643583058	7	23	6	23	18	0.1970033554059498	0.32861745050284	0.310202013748489	0.16417718034272155	
370000	-9968.0127486173	-9258.60128402334	-709.4114645939604	-9258.60128402334	622.1944169551437	3.6538090439589443	7.280093941776188E-5	0.6028236089526523	8.135002051685483E-5	2.169908608483778E-9	0.581892649170133	-663.3675597618017	17439.801324724085	3709.9247627371774	4061.9053607902515	1777.0466051455724	197.88666604401337	11	34	15	2	15	0.18506686312865936	0.3352276233117176	0.3007260974010483	0.17897941615857502	
380000	-9988.540493088465	-9258.978475322703	-729.5620177657623	-9258.978475322703	923.1971813113099	3.8044434645729237	4.003723811360024E-5	0.5387790569009309	4.5523289072531345E-5	6.038761620078784E-10	0.56657191093395	-680.9311633217504	43074.96648234478	4253.422990533453	5618.707226603153	2593.863349703807	220.8261448574565	6	15	17	25	14	0.17979327267918574	0.3345165054407315	0.3007260974010483	0.18496412447903476	
390000	-10152.451634614208	-9271.886184725825	-880.5654498883833	-9271.886184725825	6276.5040184372165	3.8044434645729237	7.664556915856005E-6	0.47771503914306856	8.532781813579105E-6	1.7615792755887593E-11	0.5225836274905784	-823.9875371870259	245591.72620566623	34800.580015845844	22075.001297943305	14150.32755189062	898.6227639939564	9	21	13	20	14	0.17979327267918574	0.3427291195268352	0.3145526454317071	0.16292496236227227	
400000	-10066.73769773554	-9275.401125347258	-791.3365723882811	-9275.401125347258	2023.6307534790812	3.8207937303992003	2.3716331497962887E-5	0.5007222709426906	2.5405434634736677E-5	1.713610041029848E-10	0.5415413931419543	-737.2619211892068	91159.25948386703	97257.27714937524	10260.600296405994	4735.568070558342	338.18771871471546	8	1	18	37	13	0.17979327267918574	0.32170094862873744	0.33558081632980485	0.16292496236227227	
410000	-10032.07704447024	-9268.871027661555	-763.2060168086853	-9268.871027661555	1123.7820885034419	3.9563083264382244	2.9448413930173625E-5	0.5598963764092414	3.232804961191364E-5	2.786368659007248E-10	0.5460658390435196	-713.5413518158449	47817.67120313691	6672.600897410736	4954.363028332669	4302.84644322369	384.0402045926951	9	12	3	38	15	0.17578873016881927	0.32753723885886327	0.3337490686100455	0.16292496236227227	
420000	-10044.570490752407	-9276.620666397916	-767.9498243544914	-9276.620666397916	1374.3048379949905	3.8955932170363803	3.357806345160097E-5	0.6645465080424703	3.5135251136769646E-5	5.367495618344387E-10	0.6888614968836135	-716.6511688852886	57990.5342393236	18700.292046320814	9291.813941352637	3470.9430849433825	405.23043337136943	10	7	1	44	15	0.17578873016881927	0.32735492328770677	0.333931384181202	0.16292496236227227	
430000	-10168.455559648195	-9265.752625199806	-902.7029344483899	-9265.752625199806	8955.688155396012	3.771031372102001	5.489046933694482E-6	0.605673686321383	5.706474057911328E-6	1.0322131774676984E-11	0.571198439275104	-843.565556414692	249113.6279819737	76334.07184428256	34534.50729374881	28193.13158068602	2265.4571150703578	6	5	7	44	15	0.17506175941344854	0.3511876531561394	0.3100986543127693	0.163651933117643	
440000	-10077.773449101433	-9264.326115994063	-813.4473331073704	-9264.326115994063	2130.906526689785	3.5832712867945995	1.8319303367757803E-5	0.5270199212070186	1.8795488583623804E-5	9.870465255554284E-11	0.5452824272290294	-755.7120517585263	180654.15761338756	108910.9749542506	67865.68852624061	8333.986609153942	550.0884007356339	4	1	8	49	15	0.18491780181328396	0.33169768315773407	0.31355622014010565	0.16982829488887652	
450000	-10130.071386245672	-9262.49387710076	-867.5775091449115	-9262.49387710076	3718.7857386505925	3.7326637042548496	8.030450136901997E-6	0.49241003472955835	8.718247241276372E-6	2.1539035878045302E-11	0.5565736052423541	-805.5158370090228	138465.71312819296	162935.75090940707	355031.69972025324	18881.18608066644	1174.7886335770029	3	1	2	56	15	0.18844881054538593	0.33169768315773407	0.30352157846737515	0.17633192782950502	
460000	-9983.497957091413	-9265.471795503234	-718.026161588179	-9265.471795503234	632.8577518732035	3.733454069002771	5.042669166195075E-5	0.567352308771308	5.340377281511694E-5	9.629702403756497E-10	0.6099531680884605	-661.9745246160195	65368.11266516736	189354.95336025275	18358.604819571767	3347.4855179456204	221.8593897156288	3	2	1	56	15	0.19625214592233917	0.33169768315773407	0.29886443799359363	0.1731857329263333	
470000	-9985.514256859506	-9298.344667741067	-687.1695891184388	-9298.344667741067	624.205642913453	3.6778701750342493	7.310766889679955E-5	0.5406724931152908	7.16005669429877E-5	1.6454207284905484E-9	0.5574939522006758	-638.4439306356131	56989.29244264576	14001.378305408041	4993.247821991031	1562.1758081218372	84.56585555545244	5	5	2	52	13	0.19625214592233917	0.3057315631395625	0.3400422636813751	0.15797402725672344	
480000	-9937.43574538692	-9276.33317855652	-661.1025668303994	-9276.33317855652	368.4008957018944	3.6778701750342493	9.63655875747363E-5	0.6934715818184706	9.914341298721552E-5	5.048171937715993E-9	0.7290246282843711	-614.7939876013734	24573.99827334639	10740.047943479183	821.2257756520655	1214.6636709430365	59.651324219098896	7	3	12	42	13	0.1806737409135882	0.3638770467380978	0.2807962902568073	0.17465292209150696	
490000	-9940.148418905588	-9257.633162607646	-682.5152562979417	-9257.633162607646	491.9507841063029	3.476615932782751	7.398221615768272E-5	0.6576667771212481	7.53457302527345E-5	2.11644243108271E-9	0.6624316020183302	-633.312523255693	106272.67118047691	5032.480341727807	1223.8148237732046	2066.150986308813	83.93977102776641	9	1	7	45	15	0.1806737409135882	0.330355333669843	0.321166170102836	0.16780475531373307	
500000	-9945.539943423622	-9260.635738782665	-684.9042046409583	-9260.635738782665	406.39939926253004	3.4400955423826693	8.260859581588402E-5	0.6806762172462083	8.116150561484275E-5	2.5363378925203716E-9	0.610629050256224	-634.7503616156323	115049.09669834006	15163.886058151857	2492.6701912887343	1792.4816828941568	108.22822101137018	3	7	19	34	14	0.1806737409135882	0.330355333669843	0.321166170102836	0.16780475531373307	
510000	-9981.531376216897	-9260.512444281605	-721.0189319352927	-9260.512444281605	788.162462641034	3.668127046227476	5.634666284817979E-5	0.5696727840967055	5.6884930391234114E-5	1.045974442319352E-9	0.578839589846386	-673.8270875693673	39483.084570781895	4686.532866606347	3593.5007415269747	1654.104707622909	154.01223844325858	12	7	21	21	16	0.1806737409135882	0.330355333669843	0.321166170102836	0.16780475531373307	
520000	-10005.12605298583	-9270.039385616428	-735.086667369402	-9270.039385616428	919.9408981198297	3.824052750983134	4.2848203119281865E-5	0.49720732410071855	4.389667055607601E-5	4.2980335860386676E-10	0.4939749076924783	-686.1936854954718	70877.8215270492	4251.23771725103	2511.181407259509	3199.7618299583232	138.32839251457884	9	16	25	12	15	0.17332333199324165	0.34976557209772074	0.3091063405953048	0.16780475531373307	
530000	-9981.544170862926	-9271.11343165994	-710.4307392029859	-9271.11343165994	715.1277086317116	3.824052750983134	6.207647151560187E-5	0.4834714700161945	6.346266003823298E-5	8.894336489313719E-10	0.49980477712866644	-664.9888201297358	20502.845229800743	5682.679361715091	1624.8743096757537	1767.5322992784568	237.56811733897703	8	22	28	3	16	0.1741112682294679	0.34976557209772074	0.30680502453651914	0.16931813513629249	
540000	-9921.827383437188	-9250.757848425344	-671.0695350118441	-9250.757848425344	387.64088583077256	3.824052750983134	1.1616220640379845E-4	0.5513497464423479	1.1719249064269517E-4	3.931548879782483E-9	0.5427896509277296	-627.5925453152532	33323.0265145256	2721.2961197109685	1138.8122927189397	321.8550442374343	200.518157177022	5	30	24	8	10	0.18827750778160104	0.3355993325455876	0.30680502453651914	0.16931813513629249	
550000	-9952.249995551563	-9271.354875061705	-680.8951204898577	-9271.354875061705	462.77505113853164	3.619648652810053	1.0086976468936794E-4	0.7159263048868153	9.21087335383903E-5	4.010025913105365E-9	0.6923535401971642	-636.7367205207772	11008.193325718978	8145.264631381876	1041.6996405920072	903.0501963580443	39.35437295682186	10	20	22	12	13	0.17674038409005186	0.33746399495824453	0.30680502453651914	0.17899059641518475	
560000	-9935.382447202264	-9252.485337437285	-682.8971097649793	-9252.485337437285	582.7658510306118	3.619648652810053	8.849547352069553E-5	0.5326334284692229	8.762156310768524E-5	2.5443986495430195E-9	0.5640313786143877	-637.963497201683	26352.032604606247	3187.612207425369	1243.8833751495758	1423.0407256417438	106.15752616740802	8	26	14	15	14	0.1866603258109978	0.35154967307500073	0.2968850828155732	0.16490491829842854	
570000	-9914.405716851681	-9264.202560456197	-650.203156395484	-9264.202560456197	359.77541417930985	3.440481019639467	1.5094347737155524E-4	0.6677692329537663	1.4094626195191456E-4	8.650355368777618E-9	0.6698830990450602	-604.9245375014849	12654.734097818367	9803.156844911606	1279.3073852218822	1364.5898774128877	84.26031380251482	9	3	41	6	18	0.18947375313645815	0.34873624574954043	0.2968850828155732	0.16490491829842854	
580000	-9926.943737831498	-9259.22167631398	-667.7220615175171	-9259.22167631398	516.922814294623	3.560210567099708	1.2182853471573786E-4	0.6520707872682042	1.1835083453535857E-4	5.5005528324923895E-9	0.634881433092079	-621.9922918021306	15109.021534960997	15584.846528448004	1563.4379500904736	971.966398224873	62.35142534458863	5	6	35	18	13	0.17255237208946278	0.3543051671803179	0.2968850828155732	0.1762573779146464	
590000	-9950.085624334823	-9255.960349183211	-694.125275151612	-9255.960349183211	627.3230064557672	3.560210567099708	8.691958033739542E-5	0.6643789626103638	8.062591914984092E-5	2.6382802983065253E-9	0.6261320343294735	-648.5136428195508	16926.514509045235	5937.792300920304	2668.6014402055107	1501.3793632676482	96.28917297424645	14	2	27	17	17	0.1913978007368491	0.3354597385329316	0.2968850828155732	0.1762573779146464	
600000	-9978.166038641657	-9251.436668261376	-726.7293703802812	-9251.436668261376	752.5641004224625	3.728382095267625	7.075117933528611E-5	0.734158455758056	6.187924958988727E-5	2.0506083190671832E-9	0.7178802855667032	-682.9480777683004	11634.977060657131	4952.332138591801	3026.9631820950913	314.56154634819575	170.022537054491	15	27	17	14	4	0.1913978007368491	0.3354597385329316	0.30554437271440144	0.16759808801581816	
610000	-9960.63786679807	-9266.611729121916	-694.0261376761545	-9266.611729121916	592.8943315995429	3.7542837343666005	8.216049120804203E-5	0.677316595051993	8.00881547306282E-5	2.4708054155118453E-9	0.6203602971289809	-650.4656683010865	16482.78180573456	4315.853351781483	2641.4490923905096	247.52189166375257	120.6327719033222	8	31	16	5	17	0.1913978007368491	0.3354597385329316	0.2979728378274867	0.1751696229027329	
620000	-9971.409500665695	-9290.608665844316	-680.8008348213781	-9290.608665844316	504.31296979043736	3.6048988313232684	1.0029695423417024E-4	0.7743483663938404	9.5841761996817E-5	4.875069716593798E-9	0.6958135848726323	-637.464987826524	12683.207119209164	4111.015065246216	2657.774295838858	319.6317715164909	58.50715584207932	8	8	41	4	16	0.17886120736186079	0.3354597385329316	0.310509431202475	0.1751696229027329	
630000	-9936.136525943493	-9280.346001354143	-655.7905245893505	-9280.346001354143	368.7680199554984	3.592197891626279	1.2050345687355576E-4	0.6412499584404711	1.2012519399634681E-4	4.790415896104537E-9	0.5874128141061989	-614.564095457172	11699.85097648077	1587.4649669987173	1308.6619098001377	318.82975194094485	71.50787530507039	9	15	35	5	13	0.18918760252647682	0.32513334336831556	0.30650639407168256	0.17917266003352533	
640000	-9958.520914681398	-9272.168879455161	-686.3520352262371	-9272.168879455161	531.3940848267557	3.592197891626279	7.281974675907844E-5	0.587926562424296	6.829124807732737E-5	1.5145851501703667E-9	0.5561543989100969	-641.3611325297877	29777.177529333607	1279.7825925693458	2992.799754758	400.22684077327995	59.77191956856959	7	20	34	3	13	0.18047804096594694	0.3314150431511208	0.30898192814477365	0.17912498773815888	
650000	-9971.743281536807	-9269.671583036496	-702.0716985003103	-9269.671583036496	588.0536142221553	3.592197891626279	6.412153884705966E-5	0.6284027675611064	6.019445414503452E-5	1.288198344816685E-9	0.6071952544673702	-658.872977000189	14560.760239181769	4247.071066652083	2979.0425785056723	292.353612494809	56.85218801729993	6	24	33	2	12	0.18047804096594694	0.33510424184046533	0.3186301737360082	0.16578754345757982	
660000	-9999.870422803551	-9264.567716827707	-735.3027059758435	-9264.567716827707	838.4151342189955	3.4974475619933436	4.5574248252641996E-5	0.5425434948613971	4.8217978103386244E-5	5.092344698603678E-10	0.49814493742906985	-691.4091008685117	28670.97403542248	4045.077814710197	2724.456816744966	83.15466604702186	124.6830223958179	12	36	16	5	8	0.18454460228796918	0.33206530075230634	0.3186301737360082	0.1647599232237166	
670000	-10057.749819948029	-9274.408328431058	-783.3414915169711	-9274.408328431058	1403.077204159612	3.2203092143389616	2.52655521560379E-5	0.5819922392946041	2.524009880210944E-5	2.5567395610432024E-10	0.6529725617343124	-736.2343420500288	99618.73698980668	10503.715149122181	3812.757515187442	182.1928410788959	79.13488039489117	6	29	30	11	1	0.17809203446096886	0.32944096814597756	0.3183657122514306	0.1741012851416233	
680000	-9983.948001536739	-9249.904117507675	-734.0438840290651	-9249.904117507675	858.6933350103973	3.680340393575707	4.7386795378722835E-5	0.5666952021053404	4.6585628290191475E-5	6.05369536227842E-10	0.5299643936808435	-689.10614943474	33063.50444248921	5229.880568377809	2637.2686953737916	243.7444215303276	220.73861378298346	6	43	14	9	5	0.17809203446096886	0.3286854258659529	0.3191212545314553	0.1741012851416233	
690000	-9999.769930571758	-9260.619718478667	-739.1502120930916	-9260.619718478667	777.4970937653179	3.697637872322078	5.420362818300249E-5	0.4660233848654792	5.5400630241850913E-5	6.659081594270992E-10	0.47115253104523164	-693.7190009906906	32393.704867954515	4871.722017040434	3091.191761797513	119.55162568184818	280.2122462007802	6	34	22	7	8	0.17809203446096886	0.3322074477408123	0.3155992326565959	0.1741012851416233	
700000	-9902.179137396022	-9257.099781281304	-645.079356114718	-9257.099781281304	288.31768246035546	3.9589753992004866	1.5408403091551643E-4	0.4415758695856716	1.6522096860383418E-4	5.4815488009861E-9	0.471757108688874	-607.2965475901407	3701.9653520544225	1851.8913343235652	1284.1894586427923	136.64786226649568	37.5430513326473	13	28	21	6	9	0.17809203446096886	0.3322074477408123	0.3155992326565959	0.1741012851416233	
710000	-9976.387256089758	-9268.42297172052	-707.9642843692376	-9268.42297172052	625.2439452937946	3.503373325557217	6.243334594452036E-5	0.559677294472514	6.607519351508714E-5	1.5113255188076701E-9	0.5919576863893073	-663.2938894238765	25224.694309050745	2764.0158137379008	1561.9641531624554	1254.0807856221884	78.28665951404597	12	34	5	11	15	0.19162528189851116	0.3467041151601769	0.29045164953751434	0.17121895340379792	
720000	-9905.48923035691	-9260.564563656637	-644.9246667002735	-9260.564563656637	311.957694532496	3.5029202767489536	1.424536863427195E-4	0.5088640765831721	1.5083941730818236E-4	5.850913688293926E-9	0.5243217513055858	-603.9099504971955	14394.218889694415	1368.252222483642	978.1156162230902	443.02477606187284	58.58177006047664	9	27	26	1	14	0.19162528189851116	0.34400530371795984	0.2931504609797314	0.17121895340379792	
730000	-9896.92847754537	-9264.409012683469	-632.5194648619021	-9264.409012683469	255.26070846107092	4.214516078116906	1.4548513512387392E-4	0.41774901199051667	1.5509294044264204E-4	3.6436412045752675E-9	0.41297053392440575	-595.6124870344781	5150.476241634435	1464.8004334603677	762.6558038736505	47.72331485130053	47.129570282834045	8	35	19	4	11	0.19162528189851116	0.34400530371795984	0.2931504609797314	0.17121895340379792	
740000	-9974.41990887981	-9275.669456903395	-698.750451976416	-9275.669456903395	547.4944768150476	4.200920009517568	7.740613062051325E-5	0.5152889313129001	7.62387565106343E-5	1.7227843275794005E-9	0.5352362691698654	-654.8998475904381	17414.757647516373	3113.3887918569194	3181.179344496003	442.7839590606667	117.28313329459563	13	35	9	10	10	0.19162528189851116	0.34400530371795984	0.2931504609797314	0.17121895340379792	
750000	-9890.769651629877	-9256.396656810137	-634.3729948197397	-9256.396656810137	245.25801878103798	3.6233274930990986	1.8696209988456749E-4	0.46675233278599404	1.8869416030582324E-4	7.206932658377035E-9	0.45869025498419286	-593.5321514392989	9552.514183664889	1530.6428230966944	1027.8021802954572	685.2741403864135	37.89619427055308	7	24	15	19	12	0.19162528189851116	0.34400530371795984	0.2931504609797314	0.17121895340379792	
760000	-9873.084436874196	-9263.913364674327	-609.1710721998688	-9263.913364674327	185.9587209395929	3.6233274930990986	2.379286256460476E-4	0.5012544563054321	2.300265569817615E-4	1.2801713303835748E-8	0.5002465316640536	-568.8061192544001	3093.9676606903554	4208.841094338967	1201.521237066659	588.981271768745	33.653986119398006	7	9	25	21	15	0.19162528189851116	0.34400530371795984	0.2931504609797314	0.17121895340379792	
770000	-9879.086285931377	-9259.268111599808	-619.8181743315682	-9259.268111599808	281.45610476470017	3.2540608567257983	2.1324159647303207E-4	0.601565207526796	2.022935989794419E-4	1.4721499572944334E-8	0.5862963195192975	-577.7773349145981	13631.727185355467	1357.9147795991282	1492.855523900363	556.1503333610465	44.50258670150651	9	12	24	17	15	0.18573258708545926	0.34272074655508533	0.29709934244132696	0.1744473239181288	
780000	-9880.565716104442	-9259.660591070899	-620.9051250335435	-9259.660591070899	190.35101151529375	3.780946174802768	2.2859185625748733E-4	0.5213208666875286	2.180241132972531E-4	1.2928425284101969E-8	0.5273160673817118	-579.2744661926198	6036.138614942315	4885.240069439411	1506.9130852705912	605.2165554295239	47.51343037506619	3	9	27	23	15	0.1938913631507937	0.34272074655508533	0.29709934244132696	0.16628854785279437	
790000	-9916.016194524052	-9256.55803782457	-659.4581566994827	-9256.55803782457	362.68251104453907	3.780946174802768	1.338916573915356E-4	0.5534065503577018	1.3356127232865732E-4	5.436000188827211E-9	0.5575735657447134	-617.0517527023451	10238.867449099154	2026.1133458188492	2078.5802656884084	566.097299418807	189.3454638328645	9	2	28	24	14	0.18683714176024702	0.34272074655508533	0.3093021113460271	0.16114000033864093	
800000	-9992.36931457352	-9287.647294830504	-704.7220197430156	-9287.647294830504	603.873526148072	3.5833638209655745	6.855682651584808E-5	0.449712237875401	7.330768271436451E-5	1.0556631775642854E-9	0.4678324383476195	-657.9834550626537	27616.721563427283	2691.8780399727434	5588.970108011265	1214.8877772814208	220.48505860374073	11	15	13	26	12	0.18683714176024702	0.34272074655508533	0.3093021113460271	0.16114000033864093	
810000	-10058.574343138891	-9235.107375865007	-823.466967273883	-9235.107375865007	2877.3449202658535	4.176126122724916	1.540851949639475E-5	0.6116631591639723	1.5798098560094104E-5	8.30530798795841E-11	0.6188178969990956	-766.271910371171	177274.7511001498	12984.417410232509	41183.376672920545	5387.600536850354	652.7487542736626	9	25	2	29	12	0.19147508639041239	0.35755836935846547	0.2898265439124816	0.16114000033864093	
820000	-9966.392315724452	-9260.913856864916	-705.4784588595359	-9260.913856864916	580.0367026074852	4.176126122724916	6.96062281201063E-5	0.629558551333887	7.711556374708841E-5	1.790511211203029E-9	0.5960086164703821	-657.1366860368869	36744.93314798659	5502.497337484792	7249.792015882815	1265.2772058106257	168.9850646018201	7	30	3	23	14	0.19147508639041239	0.35242253557601533	0.2959817350738146	0.16012064295975809	
830000	-9971.586628935687	-9263.054631307235	-708.5319976284521	-9263.054631307235	844.724201055818	4.176126122724916	6.63799397476997E-5	0.5127076088133706	7.123850979038285E-5	1.3267514768409151E-9	0.5431569693767478	-660.4525328451983	84376.2796368384	5285.638676518642	2359.956070651577	1389.867821505598	307.92454381942287	5	13	22	23	14	0.18293944422956007	0.35242253557601533	0.3044018061129499	0.16023621408147506	
840000	-9953.56218336026	-9260.445405595001	-693.116777765259	-9260.445405595001	510.4873124869068	4.069432338522682	7.725727311087317E-5	0.518452271492847	8.980728323263143E-5	1.9085887629888837E-9	0.5304654023288782	-647.4605393113793	19935.415855227806	6137.962907693655	4624.512802589291	848.5882314816467	187.46726685656898	2	16	17	29	13	0.18293944422956007	0.3409078061274359	0.3159165355615294	0.16023621408147506	
850000	-9975.194082782255	-9259.933523869006	-715.2605589132486	-9259.933523869006	674.2728572787706	3.711705605578458	6.139256784155786E-5	0.5745435881069771	6.657402742247563E-5	1.3043995574095355E-9	0.5571452874257876	-668.6084166397048	20853.578054465932	4537.123226471058	5946.425276375249	1341.461818568584	173.77159891179014	8	5	29	25	10	0.18293944422956007	0.35160967267226295	0.3052146690167023	0.16023621408147506	
860000	-9932.719797639778	-9250.175165225957	-682.5446324138204	-9250.175165225957	484.91775620054597	3.806380004934175	9.528727951926498E-5	0.611611430353012	1.0500060260987622E-4	3.851053576340662E-9	0.6215646473311959	-636.9259305706892	12785.693231714358	12120.86932902098	2315.966153920469	1155.1727935254255	166.33555919972713	1	15	27	19	15	0.19877482793761322	0.3357742889642098	0.3052146690167023	0.16023621408147506	
870000	-9898.473092014428	-9275.403542962516	-623.0695490519125	-9275.403542962516	202.81388013996204	4.148373540653406	1.8595879162719268E-4	0.4671857837453697	2.067961399924216E-4	9.397208888272768E-9	0.48884053110758546	-583.1613762652014	5402.998455881808	2530.5939485287026	795.9706378252255	556.7044931201716	39.78973282245452	10	7	32	17	11	0.1832997536085835	0.3357742889642098	0.3052146690167023	0.1757112884105048	
880000	-9942.265396456647	-9263.42988206107	-678.8355143955783	-9263.42988206107	439.135033485801	4.174201802980021	1.2387133468026357E-4	0.462526146845765	1.2270349097247738E-4	3.7055996574717674E-9	0.4959263808284293	-635.8820567931698	10269.679574317335	3383.179184167507	726.1182909835509	1043.6737072670553	537.6286192473123	12	11	17	24	13	0.1832997536085835	0.3374320955515385	0.30866950959621614	0.17059864124366225	
890000	-9946.512027258443	-9278.12321907519	-668.3888081832524	-9278.12321907519	421.53109124287846	3.924989948632089	1.241557467159466E-4	0.5827686416971201	1.229531860557031E-4	5.135047186460376E-9	0.5949870308277382	-624.9270491174758	8889.638059690551	1884.9003347459366	2836.824049253316	991.0983725107222	155.52015819943	7	9	11	38	12	0.18770380220217378	0.33611315179593276	0.3055844047582316	0.17059864124366225	
900000	-9921.023972297455	-9262.781803819846	-658.2421684776098	-9262.781803819846	326.88160240652223	3.924989948632089	1.4021162594407148E-4	0.5610354162742938	1.4231654029438331E-4	7.146482658718059E-9	0.6036308709194191	-613.9379824641188	17105.46899636538	2433.2526067798876	2903.189819913	826.5561888853956	94.3384280083333	3	12	15	36	11	0.18770380220217378	0.33134945589790304	0.31034810065626134	0.17059864124366225	
910000	-9978.622043673273	-9274.085623197421	-704.5364204758517	-9274.085623197421	496.9359504233444	3.273863857316801	7.761146091463377E-5	0.6403332412987999	7.36566366898906E-5	1.9101716483611562E-9	0.6162341669906346	-656.4277251336108	55317.29134087609	15167.676571143516	1965.0683234497094	1351.4988378130336	153.38472721284623	2	7	41	15	12	0.18770380220217378	0.33134945589790304	0.3027569547236424	0.1781897871762812	
920000	-9915.086061469563	-9263.005125114134	-652.080936355429	-9263.005125114134	392.55900610330684	3.8532063801916845	1.334500834835187E-4	0.6447185157804678	1.2967327618688073E-4	7.003692061610199E-9	0.6430070887664553	-607.5253648326878	28512.17373763042	2487.0947418279748	1471.0959894276202	846.5262877520566	70.4144806756204	2	3	55	7	10	0.18770380220217378	0.33881243518280274	0.2952939754387427	0.1781897871762812	
930000	-9926.837417677492	-9248.917156571055	-677.9202611064371	-9248.917156571055	458.97931714337506	3.8024963068641706	8.79141376807112E-5	0.6627512198018334	8.802044840694335E-5	3.421745553467828E-9	0.6583212127073742	-632.3718702142738	98070.61801383215	2167.343860526996	1391.9813749702346	191.16049725263687	132.8405147511945	2	7	52	4	12	0.1842051346783476	0.33881243518280274	0.3031574351470645	0.1738249949917856	
940000	-9910.199076908833	-9265.401387207681	-644.7976897011529	-9265.401387207681	295.27412536225904	3.7653421976977075	1.3738495798370495E-4	0.5997018158473338	1.423369354615346E-4	8.44923762795308E-9	0.6296538519746815	-597.5864474254961	32493.838577734034	52686.41123940542	1369.267797703685	188.89676455825568	121.62658892132487	2	1	56	9	9	0.18811368881227786	0.32837074709837655	0.3086913934284282	0.17482417066091782	
950000	-9951.809589617034	-9272.744200219531	-679.0653893975041	-9272.744200219531	448.8110873931828	3.8205447143930407	1.0370594706657574E-4	0.7473560639442546	1.0350212195532525E-4	8.39012299610621E-9	0.8400252548185613	-635.0474757750183	17213.437611125795	4099.401014260369	2156.5908418129934	488.40115636691354	77.97243739887874	6	1	51	10	9	0.18811368881227786	0.32837074709837655	0.31470939945465803	0.16880616463468798	
960000	-9937.594128596573	-9259.916530790322	-677.6775978062508	-9259.916530790322	618.7543829926756	3.6886664463098007	1.1021535357384009E-4	0.5844401375654666	1.059960081683886E-4	4.763408728282816E-9	0.6475570423366117	-635.2377678178062	22123.321711968183	2230.9925236477725	1286.9679474230234	231.30305683857603	154.3193649670009	7	5	49	11	5	0.18811368881227786	0.32837074709837655	0.30941606699348084	0.1740994970958652	
970000	-9891.66305311104	-9249.617911804391	-642.0451413066498	-9249.617911804391	320.67551856457914	3.6886664463098007	1.5344450475158951E-4	0.545855298555398	1.6369792248376497E-4	8.148877262354548E-9	0.5984385181731884	-598.1292768231189	16090.93979602215	8899.493877818963	1000.5553505470299	718.014951468957	87.72278690262934	6	5	50	1	15	0.18811368881227786	0.32837074709837655	0.30941606699348084	0.1740994970958652	
980000	-9892.82684101304	-9273.968874461607	-618.8579665514337	-9273.968874461607	218.394470909653	3.6886664463098007	1.9817131132736536E-4	0.45298862093007014	1.9555128423923702E-4	9.52137598515102E-9	0.513701601829386	-581.3789253957347	8561.741930338718	724.2688344031268	640.7266133445466	107.36932606842852	40.488325735309104	11	12	42	7	5	0.18811368881227786	0.33215668028152373	0.30563013381033366	0.1740994970958652	
990000	-9922.811956676283	-9274.550301513886	-648.2616551623973	-9274.550301513886	345.8443753874926	3.726230796917482	1.3896779428414568E-4	0.5349928485720756	1.3654560717006543E-4	6.265900424626832E-9	0.5672865620571031	-607.3925844512087	15218.977001596406	1200.6574655838167	552.6671740052822	360.3583598306092	248.76232878048896	7	32	34	2	2	0.18811368881227786	0.3378609801656623	0.31513462299873896	0.1588907080233213	
1000000	-9979.662788659134	-9257.614120332444	-722.0486683266901	-9257.614120332444	927.5314449898981	3.974187933463626	5.30812166555065E-5	0.45019413918867623	5.2717617589969E-5	5.847602304340701E-10	0.46137586981564477	-674.5431046616613	75152.1869687056	2265.174800779783	1944.2693135443387	1863.5103675878622	305.83860328972094	7	34	19	9	8	0.19613983602920793	0.32322122774300044	0.3114927043234156	0.16914623190437647	
1010000	-10020.32137433339	-9260.218187349628	-760.1031869837628	-9260.218187349628	1650.794612605157	3.474329163502406	3.2345075851231366E-5	0.5657280649821776	3.138050214590448E-5	3.6748050762429794E-10	0.6272852999731313	-710.9995818466851	99177.14207405041	6523.1728932339765	2990.0239959608034	1643.6429677841631	610.6458725462845	7	7	51	4	8	0.19613983602920793	0.32322122774300044	0.3114927043234156	0.16914623190437647	
1020000	-10179.620799987668	-9268.574584246218	-911.0462157414488	-9268.574584246218	6834.631915861162	3.748607777430211	6.04387105588783E-6	0.48860108129808566	6.002242482057189E-6	1.1524774868208158E-11	0.5806115788357686	-854.1199828194416	368277.5643701416	31683.8582132371	25012.348117848007	8844.57523753732	1833.5844279314192	11	12	45	2	7	0.19313328037132146	0.31867548321529576	0.3093868160821999	0.17880442033118324	
1030000	-10141.247976446839	-9250.612277373617	-890.6356990732226	-9250.612277373617	5291.157784111121	3.457177776401694	7.395685522174995E-6	0.557766694488415	7.608268859942364E-6	2.214406682006E-11	0.6266812132731094	-836.0236681375311	204898.96295436713	42891.00607449145	18773.489160742272	919.9216361914613	1563.4562305264228	11	3	56	4	3	0.19313328037132146	0.31867548321529576	0.3093868160821999	0.17880442033118324	
1040000	-10082.487935571313	-9265.707993510701	-816.7799420606123	-9265.707993510701	2113.6418421891667	3.4377579633507103	1.802218469111149E-5	0.49317096386785064	1.7630649731874025E-5	9.587934668932336E-11	0.5244485036494279	-762.9931591332119	316252.9162484011	27911.668052852703	6782.676297808374	3808.107889328578	262.6474894799799	5	9	51	4	8	0.19313328037132146	0.3373755988762487	0.3093868160821999	0.16010430467023032	
1050000	-10103.828036620504	-9272.440364347423	-831.3876722730799	-9272.440364347423	2894.0257217757403	3.5432232675807507	1.7048637105752002E-5	0.5312921217580504	1.6750174556088104E-5	6.683150984459715E-11	0.49974365164866824	-776.5331253087998	265786.61987840594	62923.05786606819	8410.577505435636	4607.77385459359	327.74942778789614	6	3	40	23	5	0.19313328037132146	0.31759452627591606	0.3093868160821999	0.17988537727056292	
1060000	-10077.138542037535	-9262.954682671027	-814.1838593665095	-9262.954682671027	2869.618833590072	3.368466676259207	1.8833939720585134E-5	0.5191812201599371	2.007910777349645E-5	8.356836425179737E-11	0.4707337707533628	-762.4474044801934	75794.2992013753	17545.72958775315	7412.267588957425	5933.212154993085	1053.384372099072	7	12	35	15	8	0.19313328037132146	0.32741556852517517	0.3093868160821999	0.17006433502130383	
1070000	-10015.976962898634	-9259.662340907096	-756.3146219915386	-9259.662340907096	1106.5125505449478	3.7416197665465405	3.842837698854243E-5	0.5284886528470527	4.161547737054158E-5	3.356559976989703E-10	0.46666286892121467	-707.0544175489526	117752.82699386239	4016.00705494393	3725.3282102288845	1608.9692032466949	310.2902330109119	6	9	43	12	7	0.1856869491280045	0.3346814778724971	0.30956723797819496	0.17006433502130383	
1080000	-9975.842325772997	-9272.176598024782	-703.665727748216	-9272.176598024782	654.8225384151659	3.812675654403888	7.697650107736474E-5	0.5332574820712933	7.738602303008218E-5	1.7509274059169152E-9	0.5423840464758508	-660.137402106218	16461.372745652774	2550.9899225259246	1635.7345473241792	845.5037975710836	302.3098943140064	13	1	47	10	6	0.1893562937420396	0.3346814778724971	0.30795532069135706	0.16800690769410664	
1090000	-9947.909375829788	-9256.295422885509	-691.6139529442784	-9256.295422885509	508.47304958612233	3.3902085529204102	7.756857941342783E-5	0.47298501495154904	8.1276962962655E-5	1.2640747904967732E-9	0.4459281577963223	-647.840855532564	21199.542785852547	2099.6408640276577	425.4670812678076	1123.918041773191	83.63732202413847	7	35	5	23	7	0.1893562937420396	0.3258138800868399	0.31526484786757364	0.16956497830354722	
1100000	-9945.597174081577	-9263.02885931563	-682.5683147659479	-9263.02885931563	510.2895587496638	3.7984767637779755	8.851354592055447E-5	0.5161603762207263	1.0046457395448723E-4	2.475292775092262E-9	0.5187484630843386	-638.204917339545	30065.399737018593	2775.5523590611288	1749.204173188419	729.9093863707063	161.34572033876455	6	23	13	30	5	0.1893562937420396	0.3258138800868399	0.31526484786757364	0.16956497830354722	
1110000	-9903.568475061413	-9265.368988325932	-638.1994867354814	-9265.368988325932	320.4021576400549	3.7618985757990586	1.6659701959728068E-4	0.6006044633987223	1.7612945621925383E-4	1.1157534308003499E-8	0.6172857741882223	-595.7661009742116	14333.31646135565	1871.0909390165791	1432.00226245523	601.4113457293171	63.436689353285125	9	2	22	39	5	0.19168945590387665	0.32693818508928224	0.30425229956835614	0.1771200594384853	
1120000	-9883.883731503869	-9274.39010321376	-609.4936282901083	-9274.39010321376	212.02626601580198	3.8241524346813276	2.1869312038420456E-4	0.5561167642478023	2.2429298842679247E-4	1.485278081601233E-8	0.5905375049035437	-567.2555952001396	3654.6597106221916	9464.335689460575	1729.2489568693957	288.8590632813517	21.795784716159673	7	2	23	39	6	0.19168945590387665	0.32693818508928224	0.30425229956835614	0.1771200594384853	
1130000	-9849.707075418759	-9265.911975662339	-583.7950997564196	-9265.911975662339	178.97424168878067	3.4830908680421717	2.97217501015205E-4	0.5265052130560663	2.911865703001751E-4	1.8695799276915925E-8	0.49323100975557116	-545.6236434459416	4666.952897525131	675.6470058151746	1008.6966134786011	251.2021856535942	26.283418001818696	8	17	11	34	7	0.18278453760121327	0.33534631458923436	0.30425229956835614	0.17761684824119653	
1140000	-9839.131946050948	-9247.546982694033	-591.5849633569142	-9247.546982694033	160.16385557891812	3.624411819581958	3.18599970602272E-4	0.6055028780141242	2.915776403433015E-4	2.729806931581085E-8	0.5790751303672861	-554.1057345753917	4683.369807107843	824.6902358293294	398.04392950874455	297.2346079339206	38.96226070840158	8	28	1	32	8	0.18682330074128894	0.33534631458923436	0.30021353642828047	0.17761684824119653	
1150000	-9871.757943916777	-9278.518851742663	-593.2390921741134	-9278.518851742663	147.53716759521265	3.760220022489989	3.231483675749484E-4	0.4908058537693936	3.078922892634628E-4	1.5557165753125824E-8	0.41435355718901407	-553.3970800682072	8747.407260540413	2007.4010310914416	1610.056048630816	178.63630202785927	14.742315381797875	5	26	4	36	6	0.18682330074128894	0.3279600508830605	0.3075998001344543	0.17761684824119653	
1160000	-9830.17232687804	-9266.151345380982	-564.020981497058	-9266.151345380982	124.7077636028754	4.0620414879341995	4.315750253557738E-4	0.4967735265996353	4.329664538673949E-4	4.145317018971331E-8	0.4782609508571704	-528.6136595278458	4710.521552094542	655.5951307632787	169.89601014042847	150.57130877579294	25.015238562862613	8	35	8	18	8	0.18682330074128894	0.3279600508830605	0.3075998001344543	0.17761684824119653	
1170000	-9904.4883932531	-9268.574864333415	-635.9135289196843	-9268.574864333415	289.2462387423234	3.706524493303177	1.9252776217756808E-4	0.4476203889187985	1.9068904670188999E-4	7.826576110232459E-9	0.4456343235264987	-596.2133745679951	6009.110206838535	2250.4265380814027	466.7790948809924	583.4663836606893	67.25283272121123	6	32	14	16	9	0.189299921873955	0.31518684003228037	0.3178963898525684	0.17761684824119653	
1180000	-9917.948475554203	-9257.343203663677	-660.6052718905269	-9257.343203663677	361.70650936995895	4.02796744386315	1.288659231768935E-4	0.4887340214128704	1.3554256579832003E-4	5.236361306935216E-9	0.5583246898772721	-618.418093185778	8256.50370290373	2479.759281410666	2193.802120583714	772.3706975434832	66.88571513837807	8	19	10	32	8	0.18224968518706677	0.3222370767191686	0.3178963898525684	0.17761684824119653	
1190000	-9925.11954988035	-9262.760562909907	-662.3589869704426	-9262.760562909907	397.3136907301801	3.74184022617103	1.2363475905684403E-4	0.5189434385940606	1.2731585018483816E-4	4.425226029904473E-9	0.5476890467219462	-618.3547889667524	20608.75252145007	2105.1134657229304	2229.573936546166	663.5011633686436	289.11967937621375	6	16	14	33	8	0.1818666985990815	0.32262006330715387	0.3178963898525684	0.17761684824119653	
1200000	-9894.344858850256	-9269.711688166351	-624.6331706839045	-9269.711688166351	261.4206432607371	3.5842627454322193	1.5784045358574163E-4	0.5133288771318951	1.7242654772284185E-4	7.074933796231281E-9	0.5062043405523596	-582.8189741577243	10787.664534866943	1115.0237532058525	2186.102719171611	326.98314954824826	71.75893973871403	8	19	10	32	8	0.1818666985990815	0.3318247281432075	0.3178963898525684	0.16841218340514288	
1210000	-9912.992553373017	-9271.676443549262	-641.3161098237548	-9271.676443549262	414.4965148330409	3.5842627454322193	1.3429015704903463E-4	0.31075337758476057	1.4042086210541352E-4	2.2521995265234227E-9	0.3479269973828041	-600.2346014645774	11057.996270298152	1719.7294956237658	1816.949087080506	529.4288434110226	94.58832655634362	6	19	13	32	7	0.1818666985990815	0.3318247281432075	0.3178963898525684	0.16841218340514288	
1220000	-9957.835772580687	-9275.048756010787	-682.7870165699005	-9275.048756010787	648.5180921867324	4.0813021547026365	9.647420904662765E-5	0.41275355390851015	9.907201306721147E-5	1.8067468212645107E-9	0.4664664626502706	-637.6338211678271	25507.840665838845	2776.6867878446237	3909.6068332030986	761.2680595269386	156.79165217359895	8	28	2	29	10	0.18851953361256385	0.3249326789360623	0.31813560404623126	0.16841218340514288	
1230000	-9978.713084937495	-9289.587384401362	-689.1257005361324	-9289.587384401362	466.02134842250086	3.647134281831531	8.39041597690734E-5	0.432827904650412	8.785872197434128E-5	1.320495298581767E-9	0.4198550761230287	-645.2055828033431	33891.766806228756	2844.8696866310015	1035.8387943819869	879.0598282242539	37.5842288376417	7	37	6	20	7	0.18851953361256385	0.3402785684738068	0.31813560404623126	0.15306629386739845	
1240000	-10037.854548240335	-9286.909038445567	-750.9455097947688	-9286.909038445567	962.2068941702388	3.5741568184478636	3.747545899203889E-5	0.5348823939892915	4.317217864712136E-5	5.029328870641756E-10	0.5516661581267097	-706.3833137977821	24173.74010883169	3527.12732163278	1052.3510769703148	1158.6063361514887	306.3177506577406	15	33	6	16	7	0.18773024386951856	0.3462593234997111	0.2971917988677036	0.16881863376306708	
1250000	-10013.778995918457	-9253.13126814993	-760.6477277685289	-9253.13126814993	1089.1205754107207	3.5741568184478636	3.6522035985499364E-5	0.6290412694867727	3.811230060531983E-5	6.205865915214896E-10	0.6438472505759516	-715.8519072136431	35120.68945934163	5190.57193800745	2020.7760386378557	374.1280100643056	128.81266366805787	9	40	19	3	6	0.18773024386951856	0.3462593234997111	0.3041857490322712	0.1618246835984995	
1260000	-9989.555678027413	-9260.408992955594	-729.1466850718191	-9260.408992955594	671.1885837379774	3.5741568184478636	5.453567680055492E-5	0.4240545618381601	6.11047110902958E-5	6.407465038729326E-10	0.4391681274590277	-682.6165837267393	52380.156748512185	6858.5380950300005	1635.4453820679569	1467.6189586490327	27.895605178744304	8	25	21	18	5	0.18773024386951856	0.3619688242900432	0.2793239257044962	0.1709770061359424	
1270000	-10014.59863263105	-9281.330422939394	-733.2682096916559	-9281.330422939394	1050.5738858230138	3.560501999667426	5.493727453468387E-5	0.48602633400371814	5.719192258304903E-5	8.642774683332753E-10	0.4997512299748661	-687.8111239460123	41932.49397448123	6471.582015282362	1354.176251698629	614.8153694302298	452.74648995334803	7	27	34	5	4	0.1878785116538015	0.3619688242900432	0.2833533068955897	0.166799357160566	
1280000	-9885.7109814628	-9267.029298185562	-618.6816832772388	-9267.029298185562	211.8906826275689	3.5127109413439204	2.438876280129243E-4	0.521242322146404	2.372949930288967E-4	1.7089657354340702E-8	0.5295259142591225	-581.2993070527809	7682.295427217773	811.6614745248243	355.472469382913	199.52152590203963	39.71190294029124	10	33	26	2	6	0.19785061655713926	0.3483097598819796	0.27338120199225197	0.18045842156862957	
1290000	-9869.633445402787	-9266.742697159125	-602.8907482436623	-9266.742697159125	182.97512541926028	3.5127109413439204	2.833869215059998E-4	0.507215298952497	2.6415669896747085E-4	1.8754070924313053E-8	0.5121683939964521	-567.7218587200643	5491.713355809822	842.6747661443823	271.9045039979372	58.8529144333438	33.54083506552738	9	37	24	3	4	0.19785061655713926	0.32382418442918753	0.29786677744504403	0.18045842156862957	
1300000	-9990.179173654145	-9280.808810153572	-709.3703635005728	-9280.808810153572	730.013047256933	3.5127109413439204	8.245717967993737E-5	0.44112539815976665	8.099901725563777E-5	1.3781470290552998E-9	0.4601413354586814	-665.4219741261508	14895.898449619368	3438.3596841833164	1462.4401433778776	1678.792465204946	67.39425713866501	14	25	26	6	6	0.20236321175375485	0.32902718518233787	0.28977087915687894	0.17883872390702876	
1310000	-10009.947821795027	-9272.256741646279	-737.6910801487488	-9272.256741646279	1268.3831169599423	3.4513238647388733	4.764189174232201E-5	0.43871673403794037	4.6773262904804156E-5	3.8892517707466217E-10	0.4267609902201298	-689.5353754899446	40094.806448063006	4355.498088157523	2092.160156359538	72.58924033374073	437.2259383477489	8	24	37	3	5	0.20236321175375485	0.32902718518233787	0.30150377317963534	0.16710582988427233	
1320000	-9959.78058655432	-9270.92568790558	-688.8548986487395	-9270.92568790558	543.4967023740253	3.921043356631116	9.328269140383552E-5	0.35443520871548245	9.497121605087924E-5	1.0008361123713344E-9	0.33828518071569624	-645.3962240906062	24248.304108491753	3129.151260846655	375.0067081766496	858.4385750918037	140.52784724643678	8	34	23	6	6	0.18380563937077796	0.3507004695230153	0.30150377317963534	0.1639901179265718	
1330000	-10043.280303181687	-9271.11337739177	-772.1669257899168	-9271.11337739177	1399.4353090337022	3.730948308311073	3.701967963485567E-5	0.40224676272180465	3.512879820444584E-5	2.0023178212992872E-10	0.4016117610998015	-724.8456439727931	51662.10429916101	6340.39350104524	1425.933770038299	2052.6806296213676	467.8302996403887	7	42	18	4	6	0.18380563937077796	0.3336277635248729	0.3021894584592422	0.18037713864510738	
1340000	-9983.974576805658	-9255.31925563639	-728.6553211692676	-9255.31925563639	742.8988912967874	3.730948308311073	5.7612691135926996E-5	0.4834614838104419	5.446845860418376E-5	7.106016719597517E-10	0.485496462917057	-682.8030318285848	28952.779563183558	4640.893661967172	3317.577559114204	1296.915747682881	87.6416668042652	5	28	14	25	5	0.18380563937077796	0.3246981944175483	0.3021894584592422	0.1893067077524319	
1350000	-10046.501999481321	-9258.27429541837	-788.2277040629508	-9258.27429541837	1534.8327687075425	3.4749435060591702	3.568046216879071E-5	0.5122395891499678	3.061932234846318E-5	2.5179173480378665E-10	0.516683339752214	-737.6432836068486	85450.1269596269	8599.390864067442	5884.707538244739	3352.5559241923006	1303.6210772605186	5	29	13	22	8	0.18380563937077796	0.3246981944175483	0.3021894584592422	0.1893067077524319	
1360000	-10057.246745881586	-9262.315150617416	-794.9315952641708	-9262.315150617416	2199.0767828612097	3.3020140772700954	2.6829843545665512E-5	0.5833160988608467	2.5387091460226873E-5	2.0340742764439116E-10	0.5612818874522933	-745.1850781745657	60994.01407441275	7252.575051875686	2713.5044284654227	3866.7516443170052	1066.9130038705803	9	40	16	2	10	0.18471031530352908	0.33150064814402835	0.294482328800011	0.1893067077524319	
1370000	-10026.358491500569	-9284.799990251286	-741.5585012492835	-9284.799990251286	1020.899650790662	3.3020140772700954	4.2977906444636444E-5	0.4239788970482143	4.4297403468564615E-5	4.449000039879566E-10	0.4780086101243591	-695.6478212511552	47742.07527459672	3538.2941001327176	1536.270733828962	1521.6748508560845	201.7343020625905	9	38	14	10	6	0.193430435021047	0.34713138017019174	0.29592714264184505	0.16351104216691656	
1380000	-10097.179834835895	-9266.92713590971	-830.2526989261864	-9266.92713590971	3428.377026822411	3.658516271884139	1.5909871906897826E-5	0.4952953198276034	1.543591248787256E-5	7.540054245276715E-11	0.5423505843025767	-779.7362910436167	53246.151831867486	21142.25838452577	2597.7002068552415	4290.627837475937	518.0678981153861	15	18	10	26	8	0.17327471735496752	0.3491858619686835	0.29592714264184505	0.1816122780345043	
1390000	-10124.939383989231	-9266.791730514711	-858.1476534745195	-9266.791730514711	3742.716513960985	3.7053971673930124	1.1762332591360423E-5	0.4265888344607038	1.1615677521614664E-5	3.0525660358737703E-11	0.47743834358250103	-805.8155182404029	121381.56408815176	13425.503671000999	6595.6240342361825	6555.385883055525	1286.4218302886677	18	16	10	26	7	0.17327471735496752	0.3347238398926778	0.3103891647178508	0.1816122780345043	
1400000	-10115.571542047697	-9279.732436728023	-835.8391053196733	-9279.732436728023	2741.656281800235	3.7053971673930124	1.689474312923272E-5	0.41430185192252594	1.6907658365468082E-5	5.727281943488212E-11	0.4501462098606808	-784.564798380291	97578.08134056353	18418.397002562684	7271.387990105062	4039.352751238494	597.02519191977	10	22	2	36	7	0.19636737367676255	0.3347238398926778	0.29082746915824165	0.1780813172723185	
1410000	-9956.094920156733	-9258.230408200974	-697.8645119557582	-9258.230408200974	722.4323760779473	3.777857780289486	7.753788068194324E-5	0.5149437906029211	7.609588514327515E-5	1.689787017939354E-9	0.5301348432617029	-650.8244773128177	41193.24617383276	2369.7330304469983	4682.806818821229	920.8759896050601	119.01195474618355	3	4	25	39	6	0.19636737367676255	0.3347238398926778	0.29082746915824165	0.1780813172723185	
1420000	-9959.239979399481	-9256.419039615777	-702.820939783704	-9256.419039615777	569.3070213071321	3.777857780289486	7.18183285517726E-5	0.5363661633055471	8.00809806905854E-5	1.562362703381179E-9	0.5234588728473403	-656.0516375981309	35060.398872665464	3305.415258334327	4855.130050329297	963.5209283812508	154.69596787555173	4	7	27	35	4	0.18877698444136906	0.3423142291280713	0.2947072167852289	0.17420156964533126	
1430000	-9933.693817718904	-9267.27893119465	-666.4148865242531	-9267.27893119465	308.33642697292146	3.777857780289486	1.2264577271662623E-4	0.5108376789433468	1.282576226082268E-4	4.103620821533532E-9	0.5054367778541982	-621.356388185205	33185.22995063756	6897.22577175535	2797.867046116843	518.1943031159698	24.727082693805805	2	11	22	37	5	0.17201180519161954	0.3590794083778208	0.2947072167852289	0.17420156964533126	
1440000	-9938.95193699885	-9269.70424340536	-669.2476935934906	-9269.70424340536	388.72687699828015	3.7011461458301884	1.1048179360020107E-4	0.4935756455271234	1.1323135000341753E-4	2.8371335780580135E-9	0.48960034885545506	-626.0044566504868	13905.519001598437	4137.689731935247	2405.087556526824	693.2808338096854	42.023889992544795	7	8	26	30	6	0.17332084664382458	0.3590794083778208	0.2947072167852289	0.17289252819312623	
1450000	-9945.231611209618	-9278.894388970604	-666.337222239013	-9278.894388970604	367.5903404605904	3.7011461458301884	1.0822384434467456E-4	0.4880989957017514	1.1248526395706299E-4	2.7998654559419878E-9	0.49026401179413087	-624.8512589004525	8992.970194519621	2127.0561290280507	1633.810390710034	654.7614985870061	42.83825362615413	15	10	13	32	7	0.17902654593350117	0.3590794083778208	0.2890015174955523	0.17289252819312623	
1460000	-9914.355351638205	-9280.356665492141	-633.9986861460641	-9280.356665492141	260.8073336060937	3.506952148662156	1.7983569024132806E-4	0.3588187211156527	1.7386038338587442E-4	4.363837083167571E-9	0.3908452263393862	-593.6736389424144	7680.041013098631	1451.625288832676	1680.046799881118	534.0067139746243	33.70800079723634	8	16	13	33	7	0.17902654593350117	0.3590794083778208	0.2890015174955523	0.17289252819312623	
1470000	-9946.660453773424	-9262.934762425632	-683.7256913477921	-9262.934762425632	472.75298142601434	3.617514750373764	9.974987994690998E-5	0.5296581497402584	9.552598532130535E-5	2.8266927358310388E-9	0.550589613095572	-638.0081280241563	12211.6642795512	1586.0976025414036	5374.764763969871	816.0918617324331	149.58305582719746	8	13	15	35	6	0.17902654593350117	0.3576028190489792	0.2904781068243939	0.17289252819312623	
1480000	-9961.563479996912	-9261.1005730014	-700.4629069955126	-9261.1005730014	701.2153275974283	3.617514750373764	8.419823636590345E-5	0.47817922248564837	7.868848250551592E-5	1.916309249147494E-9	0.5186509299778216	-654.145352879528	17484.70665967518	8624.596792531074	7425.5986275309215	833.0136066791983	345.0080396539503	9	10	12	40	6	0.17902654593350117	0.34612641794551874	0.29416066329550933	0.1806863728254713	
1490000	-9926.620838439938	-9246.443019687873	-680.1778187520657	-9246.443019687873	517.638991878998	3.5607164355596415	8.247815440072294E-5	0.46515513700171884	8.194280242334543E-5	1.2849045778638145E-9	0.44555306165927994	-634.7972139625183	22880.999345233537	2437.958553685505	5096.249071381383	589.8213061715744	84.69605413758073	8	20	6	37	6	0.17902654593350117	0.3462364541114983	0.2998838288022543	0.1748531711527468	
1500000	-9908.572319400542	-9260.045281464798	-648.5270379357449	-9260.045281464798	311.0225262829425	3.735402865359533	1.712778765422505E-4	0.5193116307668387	1.6489747424235836E-4	6.248141916149182E-9	0.4816782956783128	-605.2064423468829	14554.202680379323	7285.481608980669	2072.667770835731	333.07897479316836	160.64488361152877	4	7	27	37	2	0.18443934990561706	0.32897130779915146	0.3117361711424852	0.1748531711527468	
1510000	-9925.503330840691	-9265.63250239389	-659.8708284468004	-9265.63250239389	382.9892617959891	3.187593492654635	1.4978850247054077E-4	0.5693964608606296	1.440254680087662E-4	5.917060109492318E-9	0.5400462074667414	-616.784570196542	16750.896362343505	3799.2106672359314	2077.897037402032	479.9808662711752	96.15545531990665	6	5	28	33	5	0.1805757760653827	0.32897130779915146	0.31559974498271953	0.1748531711527468	
1520000	-9935.030355597093	-9266.617789776265	-668.4125658208292	-9266.617789776265	485.30523505825033	4.083601746243114	1.1446929729004458E-4	0.358473202706155	1.146530731999944E-4	1.6404472689166414E-9	0.3571806240467548	-623.3653557470992	9378.829094340306	928.9910397057009	4447.496394410987	603.6961351963371	117.50721221065335	16	9	12	31	9	0.1822447190405356	0.3233398791092058	0.31559974498271953	0.17881565686753953	
1530000	-9940.323157066743	-9269.216057034968	-671.107100031776	-9269.216057034968	337.9437216890028	4.083601746243114	1.3264040698101936E-4	0.4521924896360967	1.3451878589628945E-4	4.422217191601936E-9	0.5096534942430087	-627.231880935661	12691.565364064985	9109.047562733862	1805.1477092938305	526.5512007431989	334.6250090464795	10	6	19	34	8	0.17859728266324282	0.3269206268954189	0.3122586916167674	0.1822233988245714	
1540000	-9979.985563666234	-9265.599115258	-714.386448408233	-9265.599115258	726.4259145564399	4.0181131827193015	6.968773105990185E-5	0.389184609876434	7.056600607072965E-5	7.55149451406352E-10	0.39184499889376384	-670.5854369134753	9791.672331468075	3809.450696318534	3289.1381327679956	1467.134268879543	132.95619015968333	9	21	4	37	6	0.19476457269976877	0.3537880806510871	0.29609140158024144	0.1553559450689032	
1550000	-9957.346399467522	-9266.980277864002	-690.36612160352	-9266.980277864002	427.76546047144467	3.853202523715579	9.501968618235366E-5	0.39124762905399146	9.352405728924695E-5	1.7652958452378964E-9	0.45578385828879603	-647.6434010316642	12497.904099455207	3057.853281169246	2574.152136879411	684.2413192516462	97.24484258719725	9	23	5	34	6	0.2003215433824886	0.321272261131489	0.3175364615729024	0.1608697339131205	
1560000	-9962.638984537265	-9269.306165856746	-693.3328186805194	-9269.306165856746	531.3115149320556	4.023469561694825	9.227795576537087E-5	0.40588304273047526	8.752231832384803E-5	1.3703261159914172E-9	0.42935168758408093	-648.7962907896556	13352.336789121719	4137.009757948754	3219.3534803741786	1681.9974378282436	52.834741851915	9	24	3	33	8	0.19498728160112874	0.3540943547085264	0.28614205431153494	0.16477630937881035	
1570000	-10014.089413045942	-9254.010201977306	-760.0792110686365	-9254.010201977306	1051.6106802591578	3.3616477534269396	4.154705504683779E-5	0.3321521612691968	4.164253598339628E-5	1.9443985789415183E-10	0.3424205287539682	-713.9392569871079	26549.813833962045	9372.338881367697	4488.644433742162	1466.784913757924	291.2126915154107	15	23	5	27	7	0.19673710408664272	0.3268508439897956	0.3059027336970401	0.17050931822652204	
1580000	-9997.896275657138	-9266.512611139002	-731.3836645181356	-9266.512611139002	885.7877571736248	3.9404888417215993	5.9247969704902094E-5	0.4436199990456024	5.648948267295726E-5	5.729622003705461E-10	0.4219094272358085	-686.592797188623	12147.278070992315	8081.016961485295	610.8245044042459	1386.6996436403463	202.7064247428431	5	37	9	18	8	0.18876831061113478	0.3348196374653035	0.3059027336970401	0.17050931822652204	
1590000	-10026.537689191364	-9256.113852524695	-770.423836666668	-9256.113852524695	1511.877907523723	3.8048075937592136	3.0369172555180793E-5	0.4547849398489248	3.089705102342688E-5	1.7629264655398535E-10	0.43621431230013225	-721.6825430178877	54368.019724407095	14643.474344848553	755.5033247617268	1929.8381186622823	192.48125597381778	6	34	7	21	9	0.1815500962278741	0.3346464007692485	0.3140725231586599	0.1697309798442179	
1600000	-10051.22079951085	-9273.889383415943	-777.3314160949064	-9273.889383415943	1683.2006138617833	4.0063332556893	3.183024278054001E-5	0.4401631194348616	3.146529376422875E-5	1.7277381939544057E-10	0.4320598912266565	-726.9797622738066	111185.29199382187	11413.680889174786	7612.6085120600455	1626.8899861314005	440.49529075292287	4	37	4	26	6	0.18349138519526245	0.35549877910104166	0.290631718976376	0.17037811672732023	
1610000	-10045.55673186868	-9270.482194668013	-775.074537200667	-9270.482194668013	1286.7557017906568	3.712538546982597	3.0825365051278936E-5	0.5799334162232223	2.9845426406473078E-5	3.0675909415322594E-10	0.5798640870641171	-724.4138645555654	93195.01093128983	13240.395155110742	7665.022015806701	2034.0200169982702	307.8898546423559	2	28	16	22	9	0.18349138519526245	0.33569481655978856	0.3104356815176291	0.17037811672732023	
1620000	-9983.299019247352	-9260.047294746399	-723.2517245009535	-9260.047294746399	651.0086375631995	3.7839123677827584	6.348469983876699E-5	0.4447677341468707	6.258296000732197E-5	7.626964433871231E-10	0.4561348290869827	-677.5426894314811	17620.348795967675	5212.693845333184	6037.315483829687	1096.203926370433	135.87263052580747	11	14	14	31	7	0.18349138519526245	0.33569481655978856	0.3104356815176291	0.17037811672732023	
1630000	-9871.332066874209	-9262.251195689933	-609.0808711842768	-9262.251195689933	198.72428337175518	3.7839123677827584	2.457410087434106E-4	0.3419622138549879	2.443379858159507E-4	6.8151445757175E-9	0.342401787711261	-572.9780588458759	4550.587201992557	1223.1193730485286	217.81621209967244	219.50767835599618	38.73864541295546	20	22	2	26	7	0.18349138519526245	0.32671315440237925	0.31941734367503843	0.17037811672732023	
1640000	-9934.685080749166	-9274.806772666156	-659.8783080830103	-9274.806772666156	345.27773816144696	3.7839123677827584	1.4924865909389504E-4	0.4612208601738235	1.458205725315589E-4	4.654344790057122E-9	0.44990461076294297	-617.9300990770056	10373.712090112433	1946.6133445274545	2491.447452595811	343.41223244047796	145.56557085330425	8	30	4	26	9	0.18349138519526245	0.32671315440237925	0.31941734367503843	0.17037811672732023	
1650000	-9917.673998810611	-9266.272501081869	-651.4014977287418	-9266.272501081869	342.1986884023234	3.3959456343087058	1.4964028696207537E-4	0.48830226164309903	1.5451196254594323E-4	4.856488547423287E-9	0.4642345035002295	-610.7897412761212	8130.873041885335	3451.19271821689	325.3090640656505	487.38919722833765	149.28583288172146	8	27	5	28	9	0.18280769030384447	0.32671315440237925	0.31941734367503843	0.1710618116187382	
1660000	-9956.008173395036	-9286.511924061437	-669.4962493335992	-9286.511924061437	387.71255335655434	3.831068690863607	8.935006246233836E-5	0.4221332197763763	9.23439211882053E-5	1.6510412228024308E-9	0.4503618064462539	-625.1365607877178	19070.612585203	5482.155561828494	579.8721570433391	1214.9349467127192	26.149266096466658	8	25	30	6	8	0.18778393553471626	0.3306836640964551	0.3028205889509816	0.17871181141784742	
1670000	-9926.712915979504	-9268.98070956251	-657.7322064169942	-9268.98070956251	343.44255572035127	3.6756797555371805	1.3045244233315237E-4	0.4810695646399043	1.3404355034643797E-4	3.998227462998822E-9	0.4901752212532887	-617.2674217622111	9488.995591031475	1541.401531384598	1016.9209266559211	443.7711350653924	134.09660979705933	10	23	17	20	7	0.18853668729271642	0.3306836640964551	0.3020678371929814	0.17871181141784742	
1680000	-9886.836044482601	-9263.429361637987	-623.4066828446138	-9263.429361637987	211.87368108245067	3.4524423910419566	2.3539379556314705E-4	0.6055797943074164	2.2513068272567415E-4	1.950401595585262E-8	0.6144779108743221	-582.1315766926017	13241.788830308094	1030.9226381248118	1078.7393300198178	385.66156209601115	134.1705511476828	8	4	26	24	15	0.18853668729271642	0.3306836640964551	0.3020678371929814	0.17871181141784742	
1690000	-9921.445738873565	-9273.402479198658	-648.0432596749074	-9273.402479198658	396.4112849968509	3.4981551829616837	1.4658251063854054E-4	0.33318141589073447	1.4785876418195874E-4	3.659837868883618E-9	0.4195762032004064	-606.2242970683078	5308.937711113075	8222.412613451668	2101.556780151874	371.7694939793331	180.94946546420374	3	5	26	39	4	0.17463272084185785	0.3306836640964551	0.3233193998054831	0.17136421525620432	
1700000	-9909.228426281277	-9257.56096798652	-651.667458294758	-9257.56096798652	293.28643009052405	3.551315066458476	1.3871567672396254E-4	0.5296563667123932	1.4814073709955379E-4	5.403540708679907E-9	0.5279688251125033	-608.6722407315663	19920.879356266232	973.5892471693448	1714.106301132883	539.2383079853688	51.496592293569634	9	9	23	30	6	0.17354298825707873	0.3325337544262463	0.32255904206047104	0.17136421525620432	
1710000	-9935.10839435882	-9257.99062770065	-677.11776665817	-9257.99062770065	405.9952282311454	3.7522866571559197	9.984675852463551E-5	0.5389693177230486	1.0529724933270721E-4	2.2275114782019417E-9	0.47247983122456505	-633.2276287513598	13498.117399666116	4626.2519387950115	3069.5329516595034	719.7225789934965	89.61453066323926	8	7	24	30	8	0.17354298825707873	0.3438802868999994	0.32255904206047104	0.16001768278245124	
1720000	-9958.231086646276	-9266.987350990974	-691.243735655302	-9266.987350990974	626.3532679156158	3.7522866571559197	7.690410112882577E-5	0.5171819809769451	8.171702834792759E-5	1.6097219966349889E-9	0.5208282843695343	-645.6019145034594	29270.94342589087	1285.1404666613164	2790.8450347345643	962.7733073032962	163.15493610848202	11	6	22	31	7	0.17354298825707873	0.3438802868999994	0.295912560960263	0.18666416388265922	
1730000	-10001.986203407394	-9259.628136946012	-742.3580664613822	-9259.628136946012	999.2782310854086	3.9623133786508613	4.9308003417807415E-5	0.46494750751571956	4.9834506843397795E-5	4.678853047832971E-10	0.44116930707601937	-694.1501671959664	36604.694496081494	7923.851442380015	8785.716875364304	1369.181187937662	231.40357891023783	12	24	7	27	7	0.18000423018299974	0.3429361919424902	0.30666432366129914	0.17039525421321128	
1740000	-10068.913068676831	-9257.849109519473	-811.0639591573577	-9257.849109519473	2401.793623013928	3.7394697922549107	1.904075869901834E-5	0.47044167791949615	1.9573253221566654E-5	9.480363906117671E-11	0.5030436325254938	-759.9800223439261	57919.64673092966	13057.18941863699	14794.666969444192	3325.398034881357	558.9780717516347	10	19	12	28	8	0.18000423018299974	0.3429361919424902	0.30137531340414025	0.17568426447037017	
1750000	-10074.053496981185	-9242.14415327902	-831.9093437021654	-9242.14415327902	2920.7986567846356	3.8794576142733868	1.5868692487379872E-5	0.48903139051112177	1.6089695561481033E-5	6.907521648636065E-11	0.508718780524874	-779.9365253421406	117037.5444793873	28494.269344768865	6811.552377008537	3162.986284775483	697.9238650828263	8	27	4	29	9	0.18000423018299974	0.3349754360870309	0.3187435966588585	0.1662767370711112	
1760000	-10074.786856394941	-9258.445131324681	-816.3417250702596	-9258.445131324681	2341.5360386094994	4.0521907284464405	2.1195262404000485E-5	0.41712188325824406	2.2194396908341017E-5	9.07434573668699E-11	0.43661832622610064	-765.6913836168316	45662.45023199575	26998.263890352802	10030.779548108643	3617.7520361304382	521.0102189957969	5	26	11	27	8	0.1730516722776808	0.3349754360870309	0.3187435966588585	0.17322929497643014	
1770000	-10007.433106704051	-9258.754672811488	-748.6784338925632	-9258.754672811488	1067.7777389428675	4.4815277816727646	4.6704814148462994E-5	0.3995481452551705	4.82652262696574E-5	4.788416298740532E-10	0.4576238257198841	-701.2617856871084	41370.809147763415	8480.952622708173	2004.1286225514207	2211.606401576141	183.62711134662587	7	32	5	25	8	0.1730516722776808	0.3349754360870309	0.3187435966588585	0.17322929497643014	
1780000	-9952.860352036882	-9261.258376640331	-691.6019753965498	-9261.258376640331	418.643813705002	3.419326479747131	8.417173234536971E-5	0.35985065233257557	9.023491863569063E-5	1.332928470264069E-9	0.4248744713268858	-647.2336314030097	45340.04876622327	5605.299818895074	720.3852093396091	755.4187744944194	70.12448532090697	4	34	26	6	7	0.1730516722776808	0.34279288563995675	0.3080634042092507	0.176092037873112	
1790000	-9997.0454733232	-9263.926150620411	-733.1193227027888	-9263.926150620411	1102.3249802576936	3.419326479747131	5.101157638231461E-5	0.37326611114984753	5.196748276426497E-5	4.619527613961515E-10	0.4167339065043526	-685.1827590287838	68274.90652232511	10201.033620714155	4725.9146179147	1090.3401444306637	437.18232530485454	4	31	1	33	8	0.19727590988223498	0.3192874616695616	0.30734459057509167	0.176092037873112	
1800000	-10056.353767334733	-9268.338152344415	-788.0156149903182	-9268.338152344415	1993.7203882850129	3.246463378684616	2.7091649096560334E-5	0.40373245481309006	2.7676118836255276E-5	1.6330682294126804E-10	0.4432150069315912	-736.4915341999327	171235.57302551172	10311.110049508978	6894.107915220997	3482.3394097845767	529.7433275019176	6	25	11	26	9	0.18796539639246468	0.3192874616695616	0.316655104064862	0.176092037873112	
1810000	-10030.57877667691	-9262.609700623965	-767.9690760529447	-9262.609700623965	1307.8111931105893	3.6162016815436684	3.603676107229447E-5	0.5076175439955563	3.9075808904837814E-5	3.576797957873981E-10	0.5182761450647286	-718.5224928163302	72407.05806051112	6957.857437353018	6120.02177456008	2327.9100415532644	204.60733971271156	10	16	7	36	8	0.18796539639246468	0.34468980384227393	0.2912527618921497	0.176092037873112	
1820000	-10032.59820339061	-9264.279762032937	-768.3184413576728	-9264.279762032937	1313.617025245855	3.5021500375257726	3.631634225217885E-5	0.41524619714393957	3.583253426119426E-5	2.3519670789258125E-10	0.4225792863071577	-719.9981591396705	39137.01696767765	13674.424382447323	3252.1681951930677	3059.793403058349	230.01511492916205	8	21	9	31	8	0.18796539639246468	0.34468980384227393	0.2912527618921497	0.176092037873112	
1830000	-10021.911856565495	-9268.331684273311	-753.580172292184	-9268.331684273311	1401.5284731613108	3.3879249738597466	4.569576078100389E-5	0.5380581232222891	4.463584453424545E-5	7.030005536272289E-10	0.5900959892331171	-704.8118926239987	51276.86658902181	5578.628908526806	4202.153496447129	3256.587563614984	160.10007501369716	9	12	14	34	8	0.18796539639246468	0.34468980384227393	0.2912527618921497	0.176092037873112	
1840000	-10069.425981784301	-9270.896365278906	-798.5296165053945	-9270.896365278906	1915.3874133494014	3.8540448383942665	2.1717947434748113E-5	0.5179699503149557	2.1792590776523402E-5	1.1848057443232108E-10	0.5074009190858783	-748.3927996214356	62820.70840740088	10090.493874396121	3911.1196411424844	4248.947620604586	615.6629817095373	12	11	16	30	8	0.18769888343405958	0.33409685602814	0.29948522555383	0.17871903498397074	
1850000	-10111.642456986694	-9259.695693165355	-851.9467638213393	-9259.695693165355	3553.2716251167367	3.463645704609093	1.1981892978542826E-5	0.5413790980522875	1.2638087678686204E-5	3.798773513277428E-11	0.5222488203216226	-799.0873944611053	105259.75870858585	9958.696282107412	7926.019913218581	8382.104129246272	1630.146490635525	16	8	36	8	9	0.18769888343405958	0.33409685602814	0.29948522555383	0.17871903498397074	
1860000	-9997.856038068525	-9263.632150474577	-734.2238875939481	-9263.632150474577	790.1592896436075	3.463645704609093	4.469265119238279E-5	0.5986315147046406	4.9297675796511036E-5	7.390941007592423E-10	0.5748052775974402	-685.6774959959905	34015.39586358266	23353.425380247394	2984.4002159859488	1732.35175674152	344.461704137779	11	5	26	27	8	0.1944148032968888	0.33409685602814	0.29948522555383	0.17200311512114153	
1870000	-10043.20892682635	-9261.47785269082	-781.7310741355307	-9261.47785269082	1801.9519189724892	3.632693042816086	2.4589840004371333E-5	0.5288924997898975	2.5348521975391067E-5	2.2438193083818513E-10	0.5693913381058231	-727.5630383900127	18204.606692991318	51053.43947078832	59506.364662513544	3612.8538799188273	393.4581764849306	1	12	3	53	8	0.1944148032968888	0.33409685602814	0.29948522555383	0.17200311512114153	
1880000	-10129.697917760936	-9257.263352408332	-872.4345653526035	-9257.263352408332	6136.33768605596	3.632693042816086	7.894125451187884E-6	0.4898530145887994	8.16390600982525E-6	1.6865437817216868E-11	0.5108762936006042	-817.6071178727677	186321.4889456564	28859.454781866516	10638.374333209995	9944.61686088522	1055.793469836053	9	14	2	44	8	0.1944148032968888	0.3171376947185551	0.3061074497425832	0.18234005224197322	
1890000	-10001.497018715852	-9262.06547033067	-739.4315483851826	-9262.06547033067	992.75679238001	3.2667163252395617	4.4854548760422595E-5	0.37110419914591575	4.7074271577719565E-5	3.2664225848177084E-10	0.39714493374474324	-691.1156748373087	35902.12047605987	23317.01048476289	4009.119180236388	2476.259508579563	118.05770220159138	5	9	5	52	6	0.1944148032968888	0.3282190766804132	0.3061074497425832	0.1712586702801151	
1900000	-10015.241141898794	-9290.778509264494	-724.4626326343011	-9290.778509264494	783.0422549509228	3.2667163252395617	4.9810622796016696E-5	0.4763038155004724	4.922805304851575E-5	5.39982457383348E-10	0.4736075052777072	-677.6823502585069	37985.75098953527	8464.875351714707	1774.2477223751812	1811.1311397816762	246.24605324891908	11	3	6	50	7	0.1944148032968888	0.32823617620816603	0.3025849646496788	0.1747640558452667	
1910000	-9972.712999617808	-9267.954779006892	-704.7582206109158	-9267.954779006892	595.168487323177	3.8090416813916756	6.910406003737144E-5	0.6603615380903397	7.31276613179756E-5	2.7362793177357857E-9	0.7375172930785839	-658.9831963516427	17352.646424565082	8866.16844161401	2931.958202156725	824.0009855591735	375.36033508965096	12	1	27	29	8	0.18809273787528008	0.3345582416297747	0.3025849646496788	0.1747640558452667	
1920000	-9986.84224471501	-9261.97532089731	-724.8669238176994	-9261.97532089731	783.3340119682093	3.8090416813916756	5.9844099663051166E-5	0.4755843130364999	6.171800690872455E-5	7.817430866420544E-10	0.4562377616663889	-679.1575900360928	32098.760914302387	3701.113174813781	1504.7552145751854	1730.1817269391584	76.97295135238127	9	30	24	8	6	0.18809273787528008	0.3345582416297747	0.2935619681251609	0.1837870523697846	
1930000	-10004.78901329409	-9264.922068224552	-739.8669450695381	-9264.922068224552	841.8449016327389	3.8090416813916756	4.727625143980093E-5	0.47957082809835394	4.8284429828966216E-5	5.212964920472455E-10	0.5003523191078918	-693.4591505828822	45133.91683067354	6945.228334108864	1417.9348588786868	1354.7218266077641	108.2349799710968	9	36	8	17	7	0.1852747783621129	0.31777332483169396	0.31316484443640885	0.1837870523697846	
1940000	-9951.729826060937	-9264.625815747608	-687.1040103133288	-9264.625815747608	485.60884613359553	3.7334067482522064	8.61424969329657E-5	0.4304502007935641	8.012453549054592E-5	1.3058789084582856E-9	0.4542425285680458	-642.9272281231504	23813.119274569046	3481.713283656047	2430.079787891825	850.3170143152144	57.174085426871436	7	28	4	31	7	0.1852747783621129	0.3211491217948971	0.3161140443895948	0.17746205545339563	
1950000	-10025.259601784554	-9272.920937271647	-752.3386645129061	-9272.920937271647	976.9261127491428	3.747543761427856	4.7731526922978524E-5	0.3630057097879601	4.5099857489189026E-5	2.9873683448440505E-10	0.3711009788185145	-707.9887961832039	17088.968851976773	5799.698252672692	1522.1800027744969	1491.8610876153448	241.56929450073596	15	19	3	33	7	0.1907875768892962	0.3211491217948971	0.3103639430229997	0.17769935829280745	
1960000	-10122.397611717928	-9281.571848026515	-840.8257636914124	-9281.571848026515	2992.1125782576023	3.8608916881587376	1.4253315824061399E-5	0.3139983375286051	1.395640555504757E-5	1.850987224997076E-11	0.3057585236669883	-787.8984215792681	96640.29566596249	21689.02627519861	28082.16917255638	3971.2198370685373	561.6853232597686	10	7	22	31	7	0.1907875768892962	0.34988107696881304	0.2913255946676576	0.16800575147423355	
1970000	-10074.87490962683	-9260.672853247794	-814.2020563790356	-9260.672853247794	2496.330101325835	3.552758287116757	1.9743420965630153E-5	0.46288342464094917	1.943648355418183E-5	7.433252604259178E-11	0.45150924670830295	-762.2236709022936	86601.32581081553	10588.979642124265	16970.95736926477	2712.4633259663674	869.6153576692714	9	8	19	34	7	0.1814535622664451	0.3349845180385883	0.30622215359788235	0.17733976609708466	
1980000	-10069.583114907584	-9274.177290549615	-795.4058243579694	-9274.177290549615	1793.0883529733471	3.552758287116757	2.6144399149603607E-5	0.47321798076778476	2.680603922256092E-5	1.6787569946577067E-10	0.48712163282821336	-744.35646000556	49537.289070697065	39866.826365800414	12188.323961885493	2548.7136997800453	265.76589516573875	8	10	20	31	8	0.18953765430572944	0.3312468572654468	0.30187572233173954	0.17733976609708466	
1990000	-10027.998249482976	-9259.727217909845	-768.2710315731314	-9259.727217909845	1010.6391823709614	3.827679171145032	4.029972765318471E-5	0.3764916696341519	3.8668976879949745E-5	2.4293339624370605E-10	0.4002921752456053	-720.6367325356725	7716.104827331288	20242.296615498308	7311.987750607676	1905.2289953038485	441.40881472707036	1	8	26	36	6	0.18953765430572944	0.3312468572654468	0.30187572233173954	0.17733976609708466	
2000000	-9952.896796344685	-9260.539803160065	-692.3569931846188	-9260.539803160065	452.1589139951373	3.60962106222075	8.255461278946412E-5	0.490936267528006	8.726691183300529E-5	1.5899497112951773E-9	0.4642900966377313	-647.9067286219475	11597.046287497078	3533.595749859013	4879.670067418172	942.4175372140503	95.6626070307348	7	20	13	30	7	0.17761080574782562	0.3431737058233506	0.31118183225692153	0.16803365617190266	
2010000	-9954.306140026638	-9261.375872502005	-692.9302675246327	-9261.375872502005	486.6522331219839	3.9007782525298658	8.847371245422179E-5	0.4227338533548543	8.973241644658121E-5	1.6228049631027636E-9	0.4457981098780823	-650.7832507055233	13181.306228401103	4575.895639295376	530.3734235134201	609.6358161979679	218.6440181744561	10	27	8	27	5	0.17761080574782562	0.33837885270896223	0.3159766853713099	0.16803365617190266	
2020000	-9948.76104245894	-9280.110863179681	-668.6501792792578	-9280.110863179681	306.31935090997627	3.9007782525298658	1.3517828184502793E-4	0.4474016508156771	1.3932347458878E-4	3.98782059083402E-9	0.48662755909963157	-626.9663054016036	5530.431286794012	6116.049257753844	2482.953231613409	376.0644696303981	52.804559192625455	14	18	1	37	7	0.17755069074628205	0.33822209906219947	0.31619355401961624	0.16803365617190266	
2030000	-9929.198193356566	-9287.92985041019	-641.2683429463764	-9287.92985041019	303.22714834869737	3.9007782525298658	1.638427974497571E-4	0.38717292595060093	1.7520960839948933E-4	5.59180339044617E-9	0.42832546407914457	-602.5687266447939	2965.493591490997	2043.6695463157714	1279.2522719164213	498.382104408116	31.516038656571602	14	16	5	34	8	0.1871549411849205	0.3371477258559847	0.3076636767871926	0.16803365617190266	
2040000	-10000.866291562636	-9280.210120822823	-720.6561707398122	-9280.210120822823	605.4274964662113	3.4856044397570636	6.906361015957572E-5	0.34872326266450754	6.880328321650554E-5	6.552843341675434E-10	0.3744386592694973	-673.6959561493297	20577.95237952565	14615.514430107298	8544.402795945947	1426.5992052345673	82.26164352806016	6	10	26	27	8	0.1871549411849205	0.3350207106432319	0.3076636767871926	0.17016067138465543	
2050000	-9996.488630125694	-9261.521611729102	-734.9670183965918	-9261.521611729102	800.3344770469777	3.6361673232461227	5.003943299253719E-5	0.46360979066872854	4.893098226808681E-5	5.852879000629804E-10	0.5019839060736047	-687.6179588514494	43863.52837503558	10920.375033516819	3845.2081607398563	1291.2295411184755	214.09294012516787	10	2	36	21	8	0.1871549411849205	0.33650551965933834	0.3076636767871926	0.16867586236854898	
2060000	-10004.014298489523	-9272.86383691234	-731.1504615771834	-9272.86383691234	995.1524734256163	3.51946051379423	5.563689738986907E-5	0.4627345864317611	5.033187737616622E-5	6.264368148577134E-10	0.47815341220535507	-682.1042563060515	32806.96439188887	41334.64984596587	4124.396254098931	1531.1612650957893	183.24422811581132	4	3	34	27	9	0.1842046106345191	0.33327247781302	0.3076636767871926	0.1748592347652687	
2070000	-9998.30082146004	-9252.289526087816	-746.0112953722243	-9252.289526087816	995.7838347796675	3.4557270879325985	4.736838112794482E-5	0.5195247950840325	4.672400110974228E-5	5.720999145068185E-10	0.5173702034122418	-695.6520148237175	38051.88528405098	62881.517097492426	5296.281226261961	1021.6704338020072	502.2351863158872	1	7	38	25	6	0.1842046106345191	0.3395895489794037	0.30311042545047634	0.1730954149356013	
2080000	-9963.02633174949	-9252.248138922118	-710.7781928273729	-9252.248138922118	497.5724201523039	3.902237800899233	8.185868793516074E-5	0.4834266182186132	7.715949987854325E-5	1.2881595494819203E-9	0.46786653989204147	-664.0161697538076	9141.941518151625	23120.840024416608	3916.976912211217	986.244213268662	45.46214694772166	4	6	33	28	6	0.1878228753434059	0.3358995719751163	0.30680040245476375	0.1694771502267145	
2090000	-9986.531245617072	-9279.715101423508	-706.8161441935636	-9279.715101423508	524.3148888930118	3.557160511979464	8.714370716450866E-5	0.4508319818972319	8.88068376751582E-5	2.0009790925944865E-9	0.499131705716736	-662.2748210730838	15392.230270655498	5746.382131923225	3537.4146689543495	791.1482453445141	367.41075784385714	7	11	27	26	6	0.1878228753434059	0.3358995719751163	0.30680040245476375	0.1694771502267145	
2100000	-9929.850834156538	-9251.607951769764	-678.2428823867743	-9251.607951769764	446.3061986062784	3.557160511979464	1.1275650457568518E-4	0.5031620205263195	1.0948085988870603E-4	3.5408554343663513E-9	0.5142049578433208	-633.9702348741496	12681.197090965508	9284.29362573697	1870.9778937287822	1001.3781247542818	60.94745374744416	6	9	25	29	8	0.19738476509491623	0.3358995719751163	0.30680040245476375	0.15991526047520416	
2110000	-10073.094683442774	-9273.185254818483	-799.9094286242916	-9273.185254818483	1960.065759495864	3.824156037493191	2.7910981624269996E-5	0.3875503329016784	2.6933572305192086E-5	1.3047049360668294E-10	0.4118330231109632	-749.1305472387894	99691.571372859	21613.453751717407	7102.351359584353	2404.1235130497125	744.758890548209	5	16	19	30	7	0.19738476509491623	0.3358995719751163	0.30680040245476375	0.15991526047520416	
2120000	-10010.803747691589	-9284.289743376337	-726.5140043152517	-9284.289743376337	766.0209621900444	3.824156037493191	5.967375469094716E-5	0.35050530462944135	6.074042263811345E-5	4.328886740329755E-10	0.3504147219653552	-679.1488464289833	28053.63878756549	20516.723832867814	3400.672504547005	1821.4771163296714	168.4960548592359	7	2	28	32	8	0.2004853238129303	0.34307271310096454	0.3012569013756452	0.1551850617104604	
2130000	-10040.325956433113	-9295.300556492874	-745.0253999402394	-9295.300556492874	879.9707408810266	3.824156037493191	5.437759415034567E-5	0.2575945126121335	5.3306949123690544E-5	1.8571684219208988E-10	0.255809544222346	-696.2140197785002	46241.547329491535	34362.977542428875	3053.78598771953	2232.20145261823	407.5223065557742	1	11	46	10	9	0.20550918366870835	0.31826721930288043	0.3012569013756452	0.17496669565276646	
2140000	-9986.570059527203	-9265.539612857649	-721.0304466695552	-9265.539612857649	812.6849801060799	3.8014039646698845	6.62875604361824E-5	0.4437912492270807	6.227028861628487E-5	8.97534740754218E-10	0.4683112152487495	-677.3016813813891	15553.720288793676	4279.094516466297	2000.3896522984771	1076.288883020373	71.50030275864326	13	15	21	20	8	0.17067140945514356	0.3531049935164452	0.3164553374815644	0.15976825954684723	
2150000	-9980.579339126663	-9267.033932222137	-713.5454069045261	-9267.033932222137	590.7655331934963	3.8014039646698845	7.200647696736005E-5	0.5338000698019869	6.911753545891963E-5	1.8478647465143746E-9	0.6112722321467938	-669.3785668943108	13393.306778997507	4152.962843459617	1578.1762768739404	1510.8538385079216	66.37103381110414	12	31	4	22	8	0.1805185263099707	0.34125998936645213	0.3184532247767303	0.15976825954684723	
2160000	-9914.93823763536	-9265.00179914787	-649.9364384874896	-9265.00179914787	283.6376738776996	3.8014039646698845	1.2937230149973953E-4	0.4779348536275514	1.388330322633152E-4	3.5439521045518374E-9	0.4521284032227193	-608.3970769251006	10150.096737320386	2608.860219276217	1789.3707373363268	487.9463018701025	33.93257274252668	7	13	22	29	6	0.17223045976788967	0.34954805590853316	0.3184532247767303	0.15976825954684723	
2170000	-9957.838817802194	-9266.275075146312	-691.5637426558831	-9266.275075146312	550.975961342019	4.050385377791774	8.859802890193443E-5	0.43293931522829204	8.60640938678609E-5	1.1431827471478705E-9	0.3973028520721518	-645.6135459785536	24196.200786002533	1445.8134032280093	3599.2027902402474	1193.899144114648	190.19614332969147	6	7	28	29	7	0.17913078055621182	0.34954805590853316	0.31724004556426927	0.15408111797098614	
2180000	-10041.414026777968	-9295.61048471542	-745.8035420625471	-9295.61048471542	1373.9353267355962	3.841135358541203	4.746577269515423E-5	0.5250349313289872	4.5146364804105473E-5	5.630430739507731E-10	0.5150061277246369	-699.0840156376968	34528.40330119952	4770.457270052944	3279.0882426942694	1545.732699623773	275.5097171722239	12	11	20	27	7	0.17913078055621182	0.34954805590853316	0.31724004556426927	0.15408111797098614	
2190000	-9946.281772249773	-9260.22133771888	-686.0604345308926	-9260.22133771888	529.2564501584585	4.012647796876029	9.425230653420772E-5	0.470381302669387	8.89993001024895E-5	1.7060276778760795E-9	0.47729282833387926	-643.2379235710424	10631.571517180793	1672.8272368999253	1920.7968191006635	1109.0578550275395	117.09412251235022	10	17	16	27	7	0.17069632402007792	0.34113516565756397	0.31724004556426927	0.1709284647580892	
2200000	-9941.27207200956	-9283.431053768714	-657.8410182408456	-9283.431053768714	355.82447613205755	4.040816001800166	1.2707829949399298E-4	0.3035661422517524	1.285925967497399E-4	1.498916834713623E-9	0.30234716614738744	-615.2932786276644	18961.119478362856	1515.6006231502752	1106.0758354771058	1096.0782439571108	52.66179550418377	11	11	24	23	8	0.18537081459903504	0.34113516565756397	0.3025655549853122	0.1709284647580892	
2210000	-9951.888906197759	-9277.68398237575	-674.2049238220104	-9277.68398237575	625.3051169494871	3.32354096116222	9.234173730806894E-5	0.42602676395089273	9.709852230928981E-5	2.1259273467080245E-9	0.4794202988074448	-630.5161411162228	11589.79596565475	12503.063948491174	1593.8222609178654	683.04228486839	63.53727451501087	6	1	42	21	7	0.19288130558992758	0.32323889203331946	0.3058886851926399	0.17799111718411342	
2220000	-9971.963763962098	-9260.017726486734	-711.9460374753629	-9260.017726486734	701.7784932030546	3.820328068633599	6.199956373030873E-5	0.48677943620354536	6.102633900359896E-5	1.0563937318398323E-9	0.5251002758260891	-660.0506412477512	48302.943838452346	123038.52520582352	3227.7360268152656	1201.3274434103498	232.3266722162075	2	3	42	24	6	0.18249570888176628	0.3406320957429369	0.29888107819118376	0.17799111718411342	
2230000	-9941.240449876179	-9261.968589055743	-679.2718608204362	-9261.968589055743	510.2264124440449	3.9083629766459707	9.166420711973866E-5	0.5310418546863528	9.020625269393537E-5	2.186291293245496E-9	0.5263657119024633	-630.8620104541686	18547.792104130647	49375.303431096865	1481.5045966051996	870.6987132587439	102.54983674544168	4	3	39	24	7	0.18334939672298461	0.3590473918923858	0.2820154795208248	0.17558773186380516	
2240000	-9950.48080629964	-9274.296428979587	-676.1843773200526	-9274.296428979587	485.0697848220063	4.052575487941685	1.0576494458006976E-4	0.6014764581297446	1.059591196051652E-4	3.747004976651801E-9	0.5678497959189034	-632.3905564737549	11214.781032169843	7885.729322832077	2061.1120890235484	617.7081438744345	51.997003816671885	8	5	42	16	6	0.18155283069258998	0.3320737865525864	0.3128359750921679	0.17353740766265613	
2250000	-9943.043217562863	-9252.70228454773	-690.340933015134	-9252.70228454773	384.63515807232574	3.432762540253659	9.070471028355401E-5	0.5509530934623591	9.763286080935768E-5	2.6189026558810686E-9	0.5600199717303584	-644.5439248355668	22258.13536708892	13449.900724732759	4382.307150891342	568.1533869637684	50.315656164269	7	4	29	33	4	0.18155283069258998	0.3320737865525864	0.3128359750921679	0.17353740766265613	
2260000	-10018.463526841608	-9263.8330226174	-754.6305042242082	-9263.8330226174	848.3480074068175	3.7375388578910775	3.68337119423705E-5	0.5602600255771079	4.2826424479532415E-5	5.0799043792766E-10	0.550268805329921	-704.5757842042383	57321.1154597996	24604.342095761796	8820.729310806573	1597.4414861881132	121.14518187390955	5	1	36	29	6	0.19439826387182063	0.3320737865525864	0.29316065884305087	0.18036729073254248	
2270000	-10028.540375274053	-9273.224263801096	-755.3161114729583	-9273.224263801096	779.0356118904693	3.688809276595132	3.892607882147765E-5	0.49280954099659857	3.956860140288277E-5	3.240551456041206E-10	0.47328031567153367	-706.2666592152626	11081.633395716155	27345.773906529823	13259.611310589882	1553.958119329727	34.471473170148165	2	5	35	28	7	0.20938988562744454	0.33476493352745335	0.29316065884305087	0.1626845220020517	
2280000	-9929.373326505074	-9264.045229923528	-665.3280965815463	-9264.045229923528	266.9787524640725	3.7099766692719616	1.2838604775398897E-4	0.5249113831149291	1.2769310731619875E-4	3.734304203235201E-9	0.5024201880106169	-621.8607661743152	9000.294221852795	6883.271198552154	3162.216513525973	663.0888068356544	24.268459636501714	7	9	23	33	5	0.20938988562744454	0.3355524308212154	0.29237316154928883	0.1626845220020517	
2290000	-9895.216049708286	-9255.74383123243	-639.472218475856	-9255.74383123243	204.36861761039734	3.7099766692719616	1.6831782167314646E-4	0.5744012198741906	1.6102233035653136E-4	9.882845036902762E-9	0.5807414386404037	-597.633963780913	6713.801367739264	3599.1117442946206	2202.9189079479547	573.9823430646435	1.1593262879202122	5	6	29	32	5	0.1884151995599773	0.3355524308212154	0.29237316154928883	0.18365920806951894	
2300000	-9894.061196381306	-9249.519304544001	-644.5418918373049	-9249.519304544001	208.85060801375135	3.958535369894448	1.983555805127914E-4	0.5188979848710955	1.81358344823649E-4	1.1664569354596932E-8	0.5608494951598607	-598.7070819827195	54639.85152080064	11319.341641419365	2310.9794843553154	288.85563895697373	81.96034298915697	2	2	37	29	7	0.189329505245774	0.33308621718274856	0.3012785989602908	0.17630567861118707	
2310000	-9919.883778597703	-9251.215571382887	-668.6682072148168	-9251.215571382887	303.53782921480445	3.6740844142265514	1.0657911141554808E-4	0.48389211650426645	1.035777841417994E-4	2.4405230915333386E-9	0.48303579872639063	-626.8196318093516	5898.533852842744	4419.032605398009	3199.560123212987	453.1394156008242	22.941842481789276	11	8	20	31	7	0.18514423388763035	0.33308621718274856	0.3041427180444694	0.1776268308851521	
2320000	-9900.67049328465	-9250.253182507886	-650.4173107767645	-9250.253182507886	232.18911461302537	3.834908872976955	1.380773147429335E-4	0.509086072713299	1.4067350576488192E-4	5.495655441097902E-9	0.53342711371519	-607.2615243934338	9942.52140801686	3933.3279606458723	4205.598666602387	469.63560311757294	8.545533295828072	20	5	10	35	7	0.18514423388763035	0.33308621718274856	0.3041427180444694	0.1776268308851521	
2330000	-9888.089023155582	-9259.603612165123	-628.4854109904591	-9259.603612165123	208.89079680068636	3.4794964052716435	1.7297683450494128E-4	0.4794602333056624	1.7434657170378625E-4	8.405040458210627E-9	0.5182947073838172	-588.9549193535559	3901.5251543697195	2764.551450419292	1826.1168473148043	335.98037908050486	9.997788985391391	11	13	14	31	8	0.18514423388763035	0.33308621718274856	0.3041427180444694	0.1776268308851521	
2340000	-9911.519617861275	-9267.7540300915	-643.7655877697737	-9267.7540300915	243.85242644044337	3.8745852473718756	1.398705649733286E-4	0.4877761001063123	1.4032030114649604E-4	4.215392616577082E-9	0.4710168012850199	-600.4972363830329	7692.493464601843	2882.702933793844	4441.556884535188	728.0478039878577	15.756008836458685	5	19	9	36	8	0.17916990633612065	0.33906054473425823	0.3041427180444694	0.1776268308851521	
2350000	-9921.082837355938	-9269.866208312877	-651.2166290430619	-9269.866208312877	320.97358790778054	3.661799294868728	1.0898297310282108E-4	0.47306992422291155	1.0826432523695376E-4	2.846559856699078E-9	0.4881705034852053	-605.4119714486845	19642.847992655345	2624.6391568104873	5776.92074056917	905.6813209856531	4.0576421002439895	7	10	14	38	8	0.17916990633612065	0.33906054473425823	0.30650957635557824	0.17525997257404324	
2360000	-10004.063021641296	-9273.455986848941	-730.6070347923539	-9273.455986848941	650.8164845592777	3.3248676525652323	5.635306731826075E-5	0.4279300945398363	5.308506244490612E-5	5.627042037595892E-10	0.44244241859119854	-685.0811633065011	18011.12248428143	6448.124210570937	5367.909555641306	1308.0962415501815	51.88121198678401	8	12	14	36	7	0.18469645929767511	0.33906054473425823	0.30036851569835615	0.17587448026971086	
2370000	-10005.919098479799	-9268.453601719903	-737.465496759897	-9268.453601719903	755.4054964241576	3.792358899617046	5.1815826282575515E-5	0.5110043019297504	4.850033437107848E-5	4.65979152306154E-10	0.4452416999025058	-685.9025986212484	61029.31500343993	17031.516068675668	22515.92907982	2155.528757310521	33.44975024529715	2	9	11	48	7	0.17762567283910458	0.33906054473425823	0.30973059739177533	0.17358318503486225	
2380000	-9947.356070488851	-9264.082258689008	-683.2738117998427	-9264.082258689008	441.63401084076196	4.127697205724619	9.031365479137184E-5	0.4340104886115404	8.225701098279116E-5	1.4071356138417542E-9	0.42696932190440223	-636.5330547263757	16489.86774513453	6632.564019336549	10647.305191365593	1025.4544083468368	10.432380722992352	9	8	8	45	7	0.18373574049691602	0.33906054473425823	0.30362052973396386	0.17358318503486225	
2390000	-9965.389283317189	-9256.824136635689	-708.5651466814994	-9256.824136635689	578.1249997396012	3.748195392280661	6.247549415775908E-5	0.43317858068048976	5.8463878702229156E-5	7.144923904537407E-10	0.4429900470656886	-661.5045506169772	25629.376011025717	6453.840194184152	7240.979899841924	1658.7388815681315	5.422318953976834	4	13	10	43	7	0.19467591346140134	0.33906054473425823	0.30362052973396386	0.16264301207037693	
2400000	-9968.838392805334	-9256.91691172323	-711.9214810821039	-9256.91691172323	612.4607177894321	3.748195392280661	6.225796996539644E-5	0.41994961188349794	6.005926223991649E-5	5.998177318499932E-10	0.41745334566469355	-665.2701565707703	45852.98987354504	7074.455913551547	2409.189869238711	1557.1367521268658	20.34221726649565	5	25	1	39	7	0.19467591346140134	0.3333885015629488	0.294802324677685	0.1771332602979652	
2410000	-10054.933281713684	-9277.435256909283	-777.4980248044005	-9277.435256909283	1206.5902463779505	3.6994685915191026	3.667159993722725E-5	0.49089137278756995	3.612028775091717E-5	3.510972685389761E-10	0.5231714014998226	-725.2436680658499	167038.31846717748	10753.118901409003	16175.615383422979	1367.1385552855431	114.61737451484207	13	15	5	38	6	0.18101748949597662	0.33620553063333164	0.3056437195727269	0.1771332602979652	
2420000	-10005.829859245587	-9263.124438700574	-742.7054205450138	-9263.124438700574	787.5303219352108	3.52705703593685	4.908029050412334E-5	0.3796123104504134	4.707308976721662E-5	3.398656356312285E-10	0.38910952861663	-697.6814372242105	23605.255338171264	5356.851030249373	2228.3847314533255	1572.7733689617019	120.31661658524823	25	12	3	30	7	0.2008332932641058	0.3163897268652025	0.3056437195727269	0.1771332602979652	
2430000	-10080.73619333771	-9249.8111111586	-830.9250821791101	-9249.8111111586	2329.9592262533383	3.671405130802719	1.9090685052691713E-5	0.4844317425935288	1.967053185642358E-5	7.682561739168995E-11	0.4598123358058766	-781.7870355836276	32844.86748564295	9616.730705701082	2645.0536636904776	4819.015469314224	860.5712039698153	31	5	7	27	7	0.18404716333627846	0.33317585679302986	0.3056437195727269	0.1771332602979652	
2440000	-10077.69567448512	-9271.51169132052	-806.1839831645999	-9271.51169132052	1743.569741340103	3.4318119526625797	2.1741195596728058E-5	0.38551102091267947	2.328290663745063E-5	8.648159944638227E-11	0.4042441477886457	-757.1907399829447	31341.868778809658	12477.54457790085	10822.96726521722	3426.3477569375696	171.20121677491528	25	4	7	34	7	0.17586985869533459	0.3413531614339737	0.3056437195727269	0.1771332602979652	
2450000	-10018.782793239076	-9268.280575459863	-750.5022177792134	-9268.280575459863	1025.286687137865	3.9241785639739564	5.046365634362947E-5	0.40367245084409836	4.9170781689995046E-5	4.936882153364526E-10	0.4376190622511802	-704.8734467719752	12862.83293725577	5891.345260088152	3138.7042886671766	2933.9941975223355	111.83604753708744	23	1	12	34	7	0.1867259772612227	0.3413531614339737	0.3056437195727269	0.16627714173207708	
2460000	-10051.396013584963	-9274.317351319945	-777.0786622650174	-9274.317351319945	1164.9864622296682	3.6919126957931914	3.0179863842166378E-5	0.38425792872868164	3.161036594279474E-5	1.5293763626698306E-10	0.399260517394196	-731.3240321691724	35112.00424038644	2981.306064099141	3273.3413263902735	1265.351290510631	176.5532268723255	24	25	7	15	6	0.1777421286697546	0.3339907563124211	0.31462756816419496	0.1736395468536297	
2470000	-10015.318845733358	-9278.00101205829	-737.3178336750678	-9278.00101205829	616.071861820062	3.7542953157751757	5.5566727519684696E-5	0.4017562377029982	5.6905038104253935E-5	5.223439616653769E-10	0.4016568917913759	-692.1943520937144	11521.5672036543	4955.960380753946	2091.309601800626	2949.8117071479555	149.7529935849703	28	10	24	7	8	0.1777421286697546	0.32735207017944756	0.3027004523741528	0.19220534877664544	
2480000	-9925.39313824614	-9263.512781090152	-661.8803571559881	-9263.512781090152	302.2257706215485	3.58525401857769	1.255100665329794E-4	0.5207893199179593	1.2871105805049545E-4	4.572706153311728E-9	0.5192725010381356	-621.5335034185871	5728.323138824202	796.8279226797165	1333.9747259025207	643.1375824578789	40.68739967882396	30	6	4	30	7	0.1900684545334945	0.32375807081987207	0.2939681258699884	0.19220534877664544	
2490000	-9936.966613938543	-9265.091916653926	-671.8746972846169	-9265.091916653926	315.9197568139427	3.58525401857769	1.249818561824911E-4	0.4645183170884506	1.2085525387236217E-4	2.033872820004284E-9	0.3903789894417844	-632.1949458701441	5472.2764192055565	975.9497785911778	861.2488046230256	794.4830994267837	18.330617591902218	30	12	8	22	5	0.20125179688065908	0.32375807081987207	0.315613123723408	0.15937700857606127	
2500000	-9920.060968643447	-9270.033701498929	-650.0272671445174	-9270.033701498929	449.7538554629621	4.30550554944744	1.6131280358676567E-4	0.5502203327648224	1.4761290028461529E-4	6.219414034398988E-9	0.513278979812365	-611.1513687840392	5529.342809092229	432.998686781895	871.7090798422048	241.7812294802977	66.38747874716745	29	29	12	2	5	0.18867180247688628	0.32715173381616885	0.31712429158710387	0.16705217211984144	
2510000	-9911.984711003686	-9263.257390736444	-648.7273202672418	-9263.257390736444	372.6363983064159	4.30550554944744	1.542106338058396E-4	0.46015581292180946	1.3324974890336394E-4	4.53355749801073E-9	0.4834035431348591	-608.803708745695	4981.705385239769	742.5590884107861	306.72487636027245	845.0700264229358	130.45145393289638	28	33	4	3	9	0.17109927014631665	0.3447242661467385	0.31712429158710387	0.16705217211984144	
2520000	-9909.89181138618	-9281.504686750155	-628.3871246360258	-9281.504686750155	234.23915083647555	3.7690391278549455	2.1561424435098951E-4	0.4147216962476551	2.029296290485604E-4	8.366518176941042E-9	0.4302605820907543	-591.437371760748	3828.025201035009	512.7367802589681	138.2808088835908	373.8938807245068	87.10507584063804	27	33	1	12	4	0.1772254076515629	0.3447242661467385	0.31099815408185766	0.16705217211984144	
2530000	-9920.829760603983	-9278.787365868198	-642.0423947357851	-9278.787365868198	319.16485843717834	3.7690391278549455	1.8625586802706852E-4	0.5305597685883566	1.5848378874787588E-4	6.875666142826055E-9	0.49786304290494754	-604.4193267062548	5429.625780085236	635.9698353856377	389.55759638463644	333.5431388185733	58.445308570471	26	18	17	9	7	0.1772254076515629	0.3447242661467385	0.31099815408185766	0.16705217211984144	
2540000	-9933.083122759108	-9267.004013615446	-666.0791091436628	-9267.004013615446	386.9752826257941	3.7690391278549455	1.3886464475307522E-4	0.41083911158475894	1.2479500637058603E-4	2.7904101037606014E-9	0.40849532032931907	-627.486179082566	5755.85388406159	1151.257297846065	469.8563674126107	484.01789055690205	122.93857384356713	28	24	16	3	6	0.1772254076515629	0.3447242661467385	0.31099815408185766	0.16705217211984144	
2550000	-9943.8843000267	-9264.438624124763	-679.445675901937	-9264.438624124763	487.1988362608728	3.55793807600718	1.002666161133095E-4	0.43911915328519024	9.85486724564325E-5	1.941221241518627E-9	0.45313880941201684	-638.8129248219846	7599.513214854619	465.719216242929	814.8271233305434	928.2392993439088	86.81575858583568	30	12	5	21	9	0.17961384909144612	0.321088740633974	0.3205206972812169	0.17877671299336345	
2560000	-9925.074585717717	-9296.017489260088	-629.0570964576287	-9296.017489260088	248.66963778497632	4.218806198579078	1.9199261594823698E-4	0.41725258563284545	1.7897248849758427E-4	5.276579666415117E-9	0.41323781296914186	-590.2759801721523	4625.121445303569	1950.1441399182092	251.890406006538	466.1891793975792	40.06137214833062	31	1	6	30	9	0.17961384909144612	0.3567225809478259	0.2982380730246784	0.16542549693605008	
2570000	-9909.252191707435	-9262.997727898533	-646.2544638089028	-9262.997727898533	315.6139963131611	4.20787767556963	1.9338435454431725E-4	0.49996438396019455	1.7899869875134393E-4	7.883190155369802E-9	0.49235739628118136	-606.3574094293169	3268.895361343037	4237.92398488745	473.1998173441703	471.69415839069285	83.8073824260011	29	3	14	27	4	0.18876816106353608	0.34167647902901943	0.3041298629713949	0.16542549693605008	
2580000	-9914.849684869041	-9271.35351528562	-643.4961695834202	-9271.35351528562	324.7748886797783	4.20787767556963	1.9773633277398722E-4	0.6054530141909361	1.8347579864973955E-4	9.762228141011337E-9	0.5363046470926834	-603.6875593009911	4580.134747427967	1414.1922032004045	1297.8798633387134	339.1483151640328	130.8575954341091	18	11	13	27	8	0.19476638687811176	0.33412937901016126	0.30341626299679836	0.16768797111492909	
2590000	-9932.19686508553	-9256.287058189011	-675.9098068965204	-9256.287058189011	453.9541065299424	3.2699344286304948	9.913094555128371E-5	0.4563238417630733	1.016432480866114E-4	1.980032793753461E-9	0.4504118114465141	-632.9301235714855	13381.798649291559	3234.5248137358094	2574.4217733857904	730.4671049098068	89.57030481903749	7	18	12	33	7	0.18549884487193993	0.33412937901016126	0.3126838050029702	0.16768797111492909	
2600000	-9873.517121583087	-9257.40002956002	-616.1170920230664	-9257.40002956002	216.73724118143897	3.5546814509792237	2.1975221280217655E-4	0.5773064447117497	2.3508126116800098E-4	1.6675735879528256E-8	0.5709419364130802	-576.3832627596637	4116.399226087384	1370.1121996210272	1870.8832757897735	277.5308062460446	92.85674163570701	9	11	16	34	7	0.18465673363461751	0.3382492021668307	0.3109468394102464	0.1661472247883059	
2610000	-9947.994878850346	-9270.95706401827	-677.0378148320763	-9270.95706401827	403.9057675455967	3.6166675761371954	8.896982738664029E-5	0.45470994612250715	9.904744496252936E-5	1.854520521978031E-9	0.4561487254099137	-632.8244218551964	25536.009533848934	2485.0013595419136	2228.495929897412	907.3512154171094	59.00436997218356	9	2	26	33	7	0.18465673363461751	0.3382492021668307	0.3109468394102464	0.1661472247883059	
2620000	-9919.973285392094	-9276.111767976981	-643.8615174151122	-9276.111767976981	322.24957085923194	3.6166675761371954	1.2823853355005356E-4	0.4463254346797756	1.383675035660571E-4	3.177778247203291E-9	0.43509992130018044	-601.1298485113018	12390.712205108968	2024.3345306013978	3451.0473472455	366.1995541999568	59.37111681128393	7	20	10	35	5	0.18701765240774965	0.33588828339369853	0.3109468394102464	0.1661472247883059	
2630000	-9940.547635259132	-9266.173378239308	-674.374257019825	-9266.173378239308	482.75323881186773	3.5791064051012054	8.621083011137657E-5	0.4187431169698403	9.426787769025142E-5	1.4081799838396455E-9	0.4072826267777841	-630.1632384569424	24227.66350493935	1709.0862099293288	3071.5885366798834	559.4670647675175	112.23975586924482	10	22	10	29	6	0.18701765240774965	0.33588828339369853	0.3109468394102464	0.1661472247883059	
2640000	-9947.981735479776	-9264.821282715515	-683.1604527642619	-9264.821282715515	522.4246912658177	3.595752637983831	7.72636448280012E-5	0.5246275436857203	8.923426443028036E-5	2.323954387774532E-9	0.5760540345826529	-639.7244000725512	25686.929556330153	1253.0688109782639	1179.1282910886846	774.1982797781238	207.98450726537425	11	9	30	17	10	0.19133509993244832	0.33588828339369853	0.3066293918855478	0.1661472247883059	
2650000	-9948.652719999347	-9246.434874769464	-702.2178452298833	-9246.434874769464	727.2926854952182	3.595752637983831	6.388241942745128E-5	0.43137763390881295	7.212803936311175E-5	9.513888560036575E-10	0.4498591749652554	-658.7897942250494	19167.963438116352	2646.978151367745	912.153869022212	1164.6151071312443	195.50833436784674	13	29	9	18	8	0.1875647730756154	0.33588828339369853	0.3066293918855478	0.16991755164513883	
2660000	-9955.721143027306	-9264.343827373452	-691.3773156538529	-9264.343827373452	700.2692810281645	3.5632427454219626	7.621638195375875E-5	0.40007563184273925	7.754564459873313E-5	9.081494127006292E-10	0.38826396439929073	-647.4425732007785	13617.420424731015	2201.0577331459735	3778.1580123601434	913.54532265012	119.95207613363678	13	24	2	31	7	0.1875647730756154	0.33588828339369853	0.30514279382358706	0.17140414970709955	
2670000	-9920.361306321973	-9256.482141841487	-663.8791644804857	-9256.482141841487	333.826496770506	3.589973184352266	1.3977830744721416E-4	0.465828768024441	1.3421029626932462E-4	4.076757289069665E-9	0.4708691475657847	-620.7626872424522	17537.2783228662	1752.6314325512772	3134.468992649248	354.0848405914094	13.12601608874708	11	17	10	33	6	0.17918463496600057	0.34846681153905784	0.30398856518078443	0.16835998831415763	
2680000	-9889.255902736288	-9252.127830780746	-637.1280719555411	-9252.127830780746	298.92506565781457	3.488229206601927	1.5383732783268625E-4	0.5351491212784557	1.5163880920120846E-4	6.309295912692563E-9	0.5377789948836549	-595.150448722	10642.92947680616	823.8076549585325	1824.2911616707129	460.8641794410035	80.55208902219348	10	11	16	33	7	0.17918463496600057	0.3373322794816965	0.31421451533950107	0.1692685702128024	
2690000	-9895.011039510213	-9268.093139047804	-626.9179004624102	-9268.093139047804	232.17376302261235	3.2530105985345434	2.091938792108376E-4	0.4759258829997947	2.0616084531839543E-4	1.0149620951466554E-8	0.48509743685434165	-587.4427490443148	5496.167321752185	3968.72045058432	917.8007593775048	302.25325913191415	24.43321049344541	18	5	19	27	8	0.19002788380619284	0.3264890306415042	0.31421451533950107	0.1692685702128024	
2700000	-9901.37890374334	-9258.24781803321	-643.1310857101307	-9258.24781803321	295.1483707443283	3.7549569004936587	1.6176514802577086E-4	0.41291591854651294	1.6609689854639174E-4	6.401612756767593E-9	0.4848775247722372	-602.7762430562295	5443.668953413186	3219.610402404066	1410.6603342759718	544.7493199133211	54.872182926679656	13	4	25	27	8	0.19002788380619284	0.3264890306415042	0.31831285031655415	0.1651702352357493	
2710000	-9910.518225517399	-9277.658665673212	-632.8595598441858	-9277.658665673212	267.9308782290965	3.7549569004936587	1.7968663605411164E-4	0.41528749306052476	1.84914289213657E-4	5.84519941116537E-9	0.42521893010304607	-593.2490038623835	5505.308316668666	2911.5696783534286	708.6204145965579	500.0574813581348	68.7930271531904	12	5	25	26	9	0.19002788380619284	0.32668464295793576	0.30017564017143505	0.18311183306443687	
2720000	-9952.973261911182	-9275.98144442392	-676.9918174872616	-9275.98144442392	344.7691493481672	3.707790410458104	1.233906698602151E-4	0.48157575453700374	1.2161218287591251E-4	3.547225714062471E-9	0.4976149688786138	-633.5643061471549	19064.243381090357	2293.8980912084385	1643.6153017041768	899.391967585705	132.893166867277	7	15	28	18	9	0.19002788380619284	0.32668464295793576	0.30017564017143505	0.18311183306443687	
2730000	-9905.226455942624	-9268.010134120643	-637.216321821982	-9268.010134120643	330.6396683549234	3.5097282130641303	1.7330590273973885E-4	0.47041979994991073	1.7796589383888367E-4	9.125940679973507E-9	0.5524813361629948	-597.2795110258909	6084.386269666717	1866.144271500219	1474.4548750611557	420.4548344515275	51.932550389075374	7	6	29	27	8	0.1913965066868757	0.32668464295793576	0.31775030584316694	0.1641685445120222	
2740000	-9912.468175460881	-9274.443494106727	-638.0246813541546	-9274.443494106727	262.9750424798868	3.329507970589753	1.769036667962221E-4	0.5028903522673056	1.8724928627507242E-4	9.748139060070622E-9	0.5607827237133095	-597.6024879909565	11693.73817114907	884.5013054525003	1114.1696279613936	321.1786121639194	96.82627018419008	4	4	40	20	9	0.1843296829917372	0.3389886650448514	0.29014609501131056	0.18653555695210136	
2750000	-9939.44954810366	-9284.343438060558	-655.1061100431016	-9284.343438060558	373.347388385995	3.2575049265957685	1.3108772154273276E-4	0.464066062708856	1.33367269252648E-4	4.190068565119429E-9	0.4951345434540643	-612.2089010230042	18996.552618702644	1236.4167785059824	1790.001865935247	703.9554906523865	65.45341685937521	2	36	17	15	7	0.1843296829917372	0.3426578512027051	0.29014609501131056	0.1828663707942477	
2760000	-9925.831986157811	-9277.437940163592	-648.3940459942189	-9277.437940163592	309.83131556200823	4.191847501589162	1.43597702219614E-4	0.49562118219763573	1.3221364083390553E-4	4.348076378337436E-9	0.4969567391770958	-605.217501280463	24495.175386637038	1805.8487196125625	483.1490565689507	804.0125121941842	118.89215245042944	3	40	2	24	8	0.17747306814252845	0.34045203550309683	0.3282759294764768	0.15379896687789843	
2770000	-9872.082447695884	-9259.89436274697	-612.1880849489131	-9259.89436274697	254.78404678182082	4.1527640592721236	2.0100716873728454E-4	0.5237108955207667	1.9495994950577316E-4	1.0114951781335301E-8	0.526150204953427	-571.3521704842742	16208.092455797569	1046.6835614463957	316.6815602081174	497.6698264140842	30.066995114872196	5	41	6	17	8	0.19667037124915335	0.32583009983311445	0.31187942704556176	0.16562010187217097	
2780000	-9919.415676524073	-9287.271903845098	-632.1437726789745	-9287.271903845098	286.4387876658383	3.8953889237901413	1.7505073922655204E-4	0.43840649639476437	1.7264763020875712E-4	5.651439789149812E-9	0.44990213357218234	-591.3126179197216	10849.724955648016	1178.4335483136529	261.21031742044465	656.0966355238561	90.47982145670393	7	47	7	9	7	0.19667037124915335	0.34886334077016756	0.2917977828333873	0.1626685051472923	
2790000	-9940.693166119148	-9284.79673629252	-655.8964298266285	-9284.79673629252	378.44481972179244	3.7830216285107165	1.3573732104701824E-4	0.3847819916146852	1.3837063963297863E-4	3.533863492658507E-9	0.4252078681282536	-615.7021499716772	11124.698975216479	1132.3233736139123	929.2409057887737	104.85730567213182	220.04597474566472	11	21	37	4	4	0.19140800993775725	0.34886334077016756	0.2917977828333873	0.1679308664586884	
2800000	-9890.74950473032	-9273.823508443695	-616.9259962866248	-9273.823508443695	248.0984819411926	3.738400591853192	2.0635258168078476E-4	0.5075915897062101	2.1553694285223002E-4	1.1767319070303218E-8	0.5204263122591878	-577.8829096634939	6465.528030035235	981.0882558466834	279.7087019987773	489.2530149317571	122.7592462672756	6	38	5	19	9	0.17954134239535424	0.3385144441988891	0.3140133469470688	0.1679308664586884	
2810000	-9852.825207694585	-9252.198329661715	-600.6268780328694	-9252.198329661715	148.44024281597052	3.880808752759096	2.8431465454811E-4	0.4599136850890602	2.793008170998491E-4	1.8857851727995964E-8	0.4832465417395134	-562.5721948965828	9848.667404722692	704.6284334306861	595.5574867518994	17.254069678813288	46.68861760152071	10	16	45	5	1	0.1856014191893324	0.3324543674049109	0.3140133469470688	0.1679308664586884	
2820000	-9861.931781204767	-9252.12562295619	-609.8061582485778	-9252.12562295619	196.26101683514324	3.880808752759096	2.665797353826178E-4	0.6756115434583062	2.4527655218112266E-4	2.539591587875195E-8	0.6807168147426177	-567.0813588089823	9217.074782220983	13682.896516146648	605.7183474353499	256.4397967139702	20.089533640306644	4	4	52	13	4	0.18714363951132248	0.3324543674049109	0.3124711266250787	0.1679308664586884	
2830000	-9885.613843277219	-9242.85714609517	-642.7566971820492	-9242.85714609517	235.63630164934867	3.7030614232894736	1.8401033080665764E-4	0.4742338266319877	1.8580102708410832E-4	7.75019092064025E-9	0.4872642613132785	-601.3441421703312	6242.652894638796	6252.497839657528	1107.0315077795228	457.9150430518729	115.73436049192287	9	1	53	5	9	0.18714363951132248	0.33549645703370146	0.3058202273542283	0.17153967610074825	
2840000	-9893.598591480733	-9257.51395868784	-636.0846327928945	-9257.51395868784	242.5335952989362	3.7123784135917064	1.86710294441845E-4	0.5593536459670303	1.8275980303491607E-4	1.0929815320055902E-8	0.5692344121633669	-594.284936748302	5598.127780650608	6967.645000098199	1151.8264490003937	464.7963114573001	79.87264374167947	2	6	29	30	10	0.1975195141893248	0.32512058235569913	0.3058202273542283	0.17153967610074825	
2850000	-9948.651636119906	-9270.5332978364	-678.1183382835063	-9270.5332978364	469.73727514625085	3.7847081940138363	9.568978889164443E-5	0.43216135893376884	9.738699305636637E-5	2.2403502458558968E-9	0.4931576749610696	-633.7128330823092	13205.344997102347	4177.836190403048	3822.0057910526775	1229.3876890469917	110.44473531073399	8	2	25	27	15	0.1975195141893248	0.3253437741157207	0.3058202273542283	0.17131648434072666	
2860000	-9949.67965738858	-9264.350903976956	-685.3287534116249	-9264.350903976956	464.38296722100426	3.924765204233162	9.985549176755232E-5	0.5023239603736142	1.0308699212675844E-4	2.8369987162137843E-9	0.5318674047261878	-636.3629229362595	31687.42115049722	40934.181591376735	3181.7607747827183	1399.990246423868	163.32554352415687	3	2	32	26	14	0.1975195141893248	0.3253437741157207	0.3058202273542283	0.17131648434072666	
2870000	-9994.582355485521	-9258.754525884004	-735.8278296015181	-9258.754525884004	786.4617832158723	3.924765204233162	5.222273945077144E-5	0.4818857703542884	5.6961110479241165E-5	7.334688086510376E-10	0.5058625745488317	-689.3958509618691	19629.17648509881	8372.011709947179	4961.972139976317	1502.7357972095824	259.42927151497815	14	4	27	22	10	0.20068281478113909	0.32925951010638854	0.3058202273542283	0.16423744775824453	
2880000	-10010.499930513288	-9246.456166261149	-764.0437642521401	-9246.456166261149	992.6969987303647	3.464540801830105	3.743299746164199E-5	0.4804802152169667	3.9481251031252124E-5	3.7533688921817755E-10	0.4986240143498994	-716.3418831264371	26638.89280079695	7590.8798172778925	8374.967807698924	1661.5503245409593	324.60800180020874	9	11	19	29	9	0.20068281478113909	0.32925951010638854	0.3058202273542283	0.16423744775824453	
2890000	-10016.199089839263	-9269.768849654278	-746.430240184986	-9269.768849654278	1461.877733054963	3.8749791380903824	3.937338021452096E-5	0.4098032313568702	3.964265306757958E-5	2.6269450949937823E-10	0.41112164666073037	-699.4955999475825	34464.068816042425	2408.2667938938794	4857.295213383867	1295.9673455859556	275.1745388490855	8	20	19	22	8	0.19301899663875002	0.3369113159122044	0.31348404549661735	0.15658564195242866	
2900000	-9985.08900906311	-9254.802386172587	-730.2866228905222	-9254.802386172587	1190.539371715449	4.0354910341825905	5.101282512776601E-5	0.4545255286531892	5.201707062141569E-5	6.860571413702359E-10	0.5013475437617789	-682.7886526488431	18473.119114934958	6600.591794583335	9549.111520367776	1021.0004401974361	821.5788500622516	8	20	7	29	13	0.19301899663875002	0.3297479380516378	0.3098146631797975	0.16741840212981507	
2910000	-10013.204973968615	-9266.66428551254	-746.5406884560757	-9266.66428551254	1457.3880064441557	3.657743588996677	4.120204183270356E-5	0.5770566375705931	4.108379427522371E-5	7.65944540563592E-10	0.6713989443950711	-698.2919203376878	61564.13233804052	8019.458426563939	3340.4903789140053	1175.6315506304152	663.1106652996315	6	28	7	33	3	0.1960707344636356	0.3348606603133102	0.3003647780744242	0.1687038271486305	
2920000	-10057.800364900286	-9262.406719848357	-795.3936450519292	-9262.406719848357	2365.738097475572	3.657743588996677	2.0388502226110243E-5	0.4914526027287943	2.291884184087031E-5	1.3588983939250038E-10	0.5242613857098203	-743.1119238839441	93414.1381245046	20693.93270889039	18761.53613951859	1969.5028006531659	1057.8932922677634	6	6	25	25	15	0.1857179588384159	0.3348606603133102	0.3107175536996439	0.1687038271486305	
2930000	-10029.619420671754	-9265.426625439646	-764.1927952321072	-9265.426625439646	1135.9414650068452	3.657743588996677	3.498706664449421E-5	0.5093986463476801	3.893081756476486E-5	4.729375057361337E-10	0.5988347129033647	-713.5927465622989	67218.30361748727	15407.873500062584	12205.00243751899	2071.6440655030306	345.0463800249855	6	13	11	41	6	0.1857179588384159	0.3348606603133102	0.3107175536996439	0.1687038271486305	
2940000	-10018.732127089987	-9273.25228929249	-745.4798377974965	-9273.25228929249	1020.0009686759734	3.8124834590605885	4.160319493045355E-5	0.46452938964431423	4.626529721119954E-5	4.761659979524192E-10	0.4928610775123663	-693.2013598801017	236525.01443065432	14038.178282057286	9107.862065359963	2117.305122886894	112.91908144488637	3	19	2	46	7	0.1857179588384159	0.3348606603133102	0.3107175536996439	0.1687038271486305	
2950000	-10098.960775578958	-9269.613939022738	-829.3468365562203	-9269.613939022738	2680.0949111524296	3.8124834590605885	1.927154161691596E-5	0.42615080914226355	1.932024690011307E-5	6.118761432663211E-11	0.41410767820163574	-776.781809334895	77375.04313464441	24109.284031842766	19667.762264082754	4296.318713319904	1251.8843292369204	9	19	2	43	4	0.1892673753169453	0.3380240518978219	0.3040047456366028	0.1687038271486305	
2960000	-9956.69344735978	-9261.02278938838	-695.6706579713989	-9261.02278938838	709.2113184672501	3.4702777431006027	8.559081874876181E-5	0.5783801809329469	7.984433549744892E-5	1.6841007052158316E-9	0.5208572890644767	-649.3251810684682	18210.650431334536	12857.378394381014	4300.162434042021	1082.418003929948	128.4490718306666	5	1	22	40	9	0.1892673753169453	0.3380240518978219	0.3040047456366028	0.1687038271486305	
2970000	-9894.774501568767	-9258.272421118078	-636.50208045069	-9258.272421118078	268.8662161934534	3.3023081641663765	2.0147920765054285E-4	0.6115769474799705	1.841459491189634E-4	1.0667728120714195E-8	0.5996079574212965	-595.8777907074218	5156.6397110151665	2844.176076500777	1285.6956601423612	377.8158967340825	237.33197457095915	9	15	4	27	22	0.1892673753169453	0.33053336114017123	0.3040047456366028	0.17619451790628118	
2980000	-9933.023626514077	-9270.685430923986	-662.3381955900907	-9270.685430923986	482.73060508021473	3.542389537062244	1.3184590359410707E-4	0.6112083540792582	1.2943179329305904E-4	6.232106571118225E-9	0.5924348945827385	-618.1877163083453	7454.077420716256	5188.509216151831	4142.017000069793	851.1285054611197	300.061782655875	11	1	10	38	17	0.18622007260583828	0.3335806638512782	0.3040047456366028	0.17619451790628118	
2990000	-9925.161009650996	-9266.870831367367	-658.2901782836296	-9266.870831367367	383.70058599623314	3.542389537062244	1.4715807665099817E-4	0.4825042227587162	1.46444821600734E-4	6.1521445550298454E-9	0.5194606254734971	-617.8946712944858	6463.850133065859	1975.6249762162452	513.1506596661455	759.8801966896551	113.6084929332776	15	20	7	31	4	0.18622007260583828	0.3335806638512782	0.3040047456366028	0.17619451790628118	
3000000	-9952.142860075652	-9266.4084644129	-685.7343956627519	-9266.4084644129	579.6647564883557	3.777459948346803	9.872726257018511E-5	0.5543362209554706	1.0161144382359265E-4	3.0698881863545046E-9	0.5271957700282422	-643.0302698258872	14117.387622798442	1637.1398688936233	765.9219061642962	1050.5775769090897	127.69045137646839	15	34	2	19	7	0.17124316472061557	0.3485575717365009	0.3040047456366028	0.17619451790628118	
3010000	-9933.806857652371	-9256.338969675766	-677.4678879766058	-9256.338969675766	486.4223650457429	3.777459948346803	1.0573200169971853E-4	0.5068528093281067	1.1290188848479986E-4	2.9578673656959327E-9	0.5130537294639848	-635.2767874593821	10813.172658584894	1300.3398412549034	1737.0099060280222	622.6608339309036	238.39710299871925	13	19	20	17	8	0.17990927981834934	0.33989145663876713	0.3040047456366028	0.17619451790628118	
3020000	-10005.65328178185	-9271.953058751624	-733.7002230302257	-9271.953058751624	765.0769779183398	3.70510056833596	6.321937370312941E-5	0.4726080041327118	6.38544579706468E-5	7.419743220323662E-10	0.45311484651936323	-687.8269772452614	25298.71490358446	4025.7410609502253	2605.6984782044915	1930.0550545602305	213.71227708594523	9	28	6	25	9	0.19782705582132373	0.32641517933136055	0.299563246941035	0.17619451790628118	
3030000	-10037.560763557889	-9280.955042820551	-756.6057207373372	-9280.955042820551	1231.1520321388657	3.70510056833596	4.7897597630821965E-5	0.4028271322878296	4.667203962111062E-5	4.257872574794039E-10	0.44035646925198163	-708.0861892143733	65960.29024892094	7629.408191997219	1935.5298362780454	2707.720369775787	527.8056722789047	7	34	20	9	7	0.1812707766195104	0.31925874397889686	0.3328793483371407	0.16659113106445247	
3040000	-10060.376119917628	-9266.892834002212	-793.483285915415	-9266.892834002212	1622.7390807888357	3.8908015677289303	2.3085157562014146E-5	0.4274813214146701	2.279877999533684E-5	9.777286401888786E-11	0.4325791021839048	-741.3465011176062	165636.51466519703	13778.691048985176	2490.3976247279593	4711.934952530899	163.05096964343178	4	35	18	14	6	0.18418790149522518	0.33590829199596434	0.30117349566237434	0.17873031084643665	
3050000	-10079.505967801102	-9258.568215594027	-820.9377522070753	-9258.568215594027	2190.590410972062	3.4155575200098602	1.814495927971543E-5	0.5018784914178234	1.7618078192762127E-5	6.99692255532908E-11	0.47606504039525527	-770.0368794478668	82807.405353668	13601.608533016488	7990.741593704491	3601.9705767395535	506.0280201690941	7	33	12	19	6	0.1891900169618185	0.33590829199596434	0.296171380195781	0.17873031084643665	
3060000	-10005.237565021931	-9260.87968336802	-744.3578816539105	-9260.87968336802	1027.1270225499122	3.5835049887979555	4.7403587444712456E-5	0.5158381246578929	4.5523524159432056E-5	4.2805329605122045E-10	0.4593243827046179	-696.4929252609725	60309.12623721004	5669.984618569268	1974.3587001055917	1930.9784385424023	603.3347493520511	7	28	22	11	9	0.1891900169618185	0.3353723579632694	0.31173357751362973	0.16370404756128282	
3070000	-10081.265834024238	-9252.85922394267	-828.4066100815678	-9252.85922394267	3313.481627898834	3.760813438064602	1.895269807917529E-5	0.551592221499779	1.686279839185505E-5	7.985032018789634E-11	0.5172156195578899	-772.4712622666772	178744.1624969308	27199.34542543344	13649.091404925839	1304.161327986013	4681.40664826734	5	31	3	7	31	0.18273384349632066	0.3418285314287673	0.31173357751362973	0.16370404756128282	
3080000	-10001.456349912052	-9265.453735154671	-736.002614757381	-9265.453735154671	1191.5601566257487	3.4920386110474944	5.5059483222490683E-5	0.47487054238851706	5.168093588482349E-5	5.758273620737545E-10	0.4555555500473729	-688.2913781912089	51481.403511351826	5168.61056196642	2222.346773322989	2120.6905283650062	990.4064591876979	6	27	2	8	34	0.18273384349632066	0.3418285314287673	0.31173357751362973	0.16370404756128282	
3090000	-9951.122856786611	-9255.840545955794	-695.2823108308158	-9255.840545955794	598.5954003336473	3.687739766065545	9.186644957843898E-5	0.5082685159673738	8.968009035938718E-5	2.8235363535814307E-9	0.5773442241463422	-648.9911773168691	73048.75531971658	4811.875283545042	562.4626872727661	575.1145815299092	686.6561694736253	6	27	1	7	36	0.18202493503529654	0.3425374398897914	0.31173357751362973	0.16370404756128282	
3100000	-9914.06150983289	-9269.42352063291	-644.6379891999804	-9269.42352063291	329.72578599585523	3.9858691951971847	1.787310466358459E-4	0.45284694729603625	1.8099623416754007E-4	7.2645212749508035E-9	0.48441413359771257	-603.1645711756584	14861.432778975659	2137.900502141278	548.4648809352808	473.6952196168378	301.28114136741857	3	41	11	1	21	0.18202493503529654	0.3390680569512921	0.3226643028603509	0.15624270515306093	
3110000	-10071.981304708077	-9271.241436077125	-800.7398686309517	-9271.241436077125	1819.0984131998357	3.5283180740161786	2.5543841248452707E-5	0.5320604034398366	2.623469397106454E-5	2.0141120288951502E-10	0.5502765810457385	-751.7137045172714	44300.497098637854	9663.693937684413	2918.7374525474447	3353.3215830207523	1097.3951070397845	10	32	13	17	5	0.18202493503529654	0.31809672369431913	0.3226643028603509	0.17721403841003391	
3120000	-10044.70792748245	-9256.741714257412	-787.9662132250372	-9256.741714257412	2076.6464232613803	3.4382006420399884	2.7018071338310928E-5	0.5771313977390752	2.6958532796919602E-5	2.1204108526387945E-10	0.5451160162624393	-738.2784356484614	83602.75532839778	10125.536207697569	2851.9512638325245	1535.4748083958902	1656.322078926671	10	29	3	11	24	0.18373780239074575	0.32406540035949155	0.3226643028603509	0.16953249438941229	
3130000	-9995.560380687833	-9253.844791467276	-741.7155892205582	-9253.844791467276	1240.4966114746387	3.778424541156198	4.4251126588674026E-5	0.6365124116338244	4.284498004472745E-5	5.856415691376795E-10	0.5648882724091235	-693.8509190489209	51823.13411871076	4319.075369533056	3614.8290138139355	1509.3112082507985	204.68393860153992	10	30	2	28	7	0.17910580855643737	0.35173494435292435	0.2996267527012265	0.16953249438941229	
3140000	-9912.185730955323	-9253.155154013746	-659.0305769415778	-9253.155154013746	460.65259808656185	3.778424541156198	1.2486515623653084E-4	0.6351382762454736	1.1500932413805876E-4	4.960792253689627E-9	0.6134090818939798	-616.9633090088953	20044.05597914236	1664.9793313385267	414.92692514804935	526.9489028851682	78.20485273365544	6	37	22	4	8	0.17910580855643737	0.35173494435292435	0.2996267527012265	0.16953249438941229	
3150000	-9966.966379413188	-9259.932026147622	-707.0343532655658	-9259.932026147622	620.8734560584866	3.9822009909376654	6.93999950950759E-5	0.5243930470396537	6.870752704906339E-5	1.5604355743348534E-9	0.5644006658174505	-660.0704526658974	59713.08676765721	3596.6419787837967	2295.0928435719466	1254.1479843493942	232.33709117761788	5	31	9	24	8	0.17910580855643737	0.35173494435292435	0.2996267527012265	0.16953249438941229	
3160000	-9925.665700218316	-9261.064609272087	-664.6010909462298	-9261.064609272087	354.2730127057974	3.936227710177843	1.2188495301968113E-4	0.5825912634797399	1.2423703733204647E-4	5.58975731559362E-9	0.6023062387950235	-621.0099778125431	12820.679094533763	4905.094293188181	3532.8486498200273	411.6336926815889	41.54867558461128	6	21	12	31	7	0.183304493999754	0.35173494435292435	0.2996267527012265	0.16533380894609567	
3170000	-9965.162541004045	-9282.043318286062	-683.1192227179836	-9282.043318286062	439.86260548374463	3.936227710177843	9.098740703492115E-5	0.4072324498150787	9.412942213962585E-5	1.533938810079762E-9	0.4309877472819101	-638.5775902729229	13288.343341142072	14058.95292470613	3305.4683742742777	523.4628533046041	75.86746558361708	9	5	28	30	5	0.183304493999754	0.35173494435292435	0.2996267527012265	0.16533380894609567	
3180000	-9900.564971975902	-9263.488650374824	-637.0763216010779	-9263.488650374824	283.4095294997302	3.7355546066446106	1.5415112269976785E-4	0.37733649516876433	1.494688585649431E-4	3.5768449451130796E-9	0.4010858763691362	-594.8113145906202	17313.03740067927	1769.0212002215353	2375.4283031971386	309.45728236090883	99.49086035503933	5	8	25	34	5	0.17401752922802483	0.3482426179064201	0.2996267527012265	0.17811310016432913	
3190000	-9934.901758764423	-9271.898034235932	-663.0037245284913	-9271.898034235932	311.2514557085713	3.9417121802107817	1.3332473557274403E-4	0.37830077968445225	1.3671148403193297E-4	2.6722109561748637E-9	0.39163335190325904	-619.5067432616188	18011.193997084185	11840.89929703181	1248.153116020902	378.1540020439016	172.61968796986145	7	1	34	27	8	0.16691494463311038	0.35534520250133456	0.2996267527012265	0.17811310016432913	
3200000	-9906.3284838518	-9256.899272993154	-649.429210858645	-9256.899272993154	305.08383319117365	3.874941663076926	1.3844085981236267E-4	0.5308509304276816	1.4116298587635504E-4	4.484687739943014E-9	0.49426226187236777	-606.8887059570596	11209.388010482451	1278.9565908031202	2563.3611475895045	394.2446295093166	67.78859529536811	11	9	21	28	8	0.183301401551625	0.34690098736766173	0.30937215320487016	0.16042545787584372	
3210000	-9935.847727275133	-9265.265263165324	-670.5824641098103	-9265.265263165324	400.2518584711557	3.874941663076926	1.1271345649422164E-4	0.6512621891200265	1.111426222646763E-4	3.8320426756360704E-9	0.5659624233465996	-625.336299491633	58660.181003598685	2375.427465824239	1608.9095876228316	399.79358040488955	118.61266110400449	6	26	17	22	6	0.19652148211575762	0.3289505167305294	0.29615207264073756	0.17837592851297607	
3220000	-9970.08497911162	-9267.735576773775	-702.3494023378444	-9267.735576773775	858.8754398747993	3.7604459446200886	8.730663641075092E-5	0.7002349067273711	7.734361133323621E-5	2.035486538034361E-9	0.5691121710373853	-657.2582776840334	37893.26327000848	3287.6258428516676	523.9237616953384	767.2881169526761	223.47211897265987	6	34	2	29	6	0.189839701656092	0.30445176010471525	0.3206508292665517	0.18505770897264168	
3230000	-9955.301298276616	-9260.34994459318	-694.9513536834365	-9260.34994459318	567.4300538489426	3.7256517881677347	1.0031456889002434E-4	0.5413485001950953	9.237261754733696E-5	2.8352251118746405E-9	0.5414109171715529	-650.3442961784806	18513.81787248208	4408.646026132973	1838.0981522641039	1295.3643630025786	82.9422767025608	11	21	18	18	9	0.19050607465143185	0.32439656619869783	0.3000396501772293	0.18505770897264168	
3240000	-9930.851921841611	-9258.201055630569	-672.6508662110434	-9258.201055630569	429.9895180833388	4.119160283118602	9.955706897371577E-5	0.47471618325141507	1.04704732235057E-4	2.4120147528902858E-9	0.49336616841822734	-626.8448125900549	12682.409064030584	22901.914174644287	2686.3569551566793	585.1917286208185	68.48834580692206	2	2	36	31	6	0.19050607465143185	0.34496158214302264	0.3000396501772293	0.16449269302831687	
3250000	-9908.57595989952	-9261.304767438944	-647.2711924605762	-9261.304767438944	328.00550548828073	3.1997329994345796	1.4632500367045767E-4	0.6075304666404469	1.5661066293911976E-4	8.583823373671077E-9	0.6031959076159692	-601.2299932153561	41672.47327811699	16331.86664646309	1733.5398515013885	501.74785530919144	47.34266450873339	1	5	36	27	8	0.19050607465143185	0.3432502349997551	0.3017509973204968	0.16449269302831687	
3260000	-9896.511739268135	-9249.1150314109	-647.3967078572359	-9249.1150314109	270.18032319071455	3.9800889071360213	1.499953268927677E-4	0.5922651952435354	1.5667724370495303E-4	9.121040777667527E-9	0.6129984018566056	-603.6756824232998	12821.985462038556	10876.66815607464	2400.7559325768702	255.69189924649518	75.16253267674382	2	4	37	27	7	0.19050607465143185	0.324672551084114	0.3089507047704481	0.17587066949400668	
3270000	-9870.771388412839	-9254.63565884786	-616.1357295649791	-9254.63565884786	167.23018467086737	3.9800889071360213	2.100112872234953E-4	0.5989230805344045	2.2814814892574398E-4	1.4786908348503965E-8	0.5469145129835052	-574.787531529604	11592.539599990212	5347.837328412981	1111.9902393991936	204.44922618364484	25.712853240379342	5	9	30	27	6	0.19050607465143185	0.324672551084114	0.3089507047704481	0.17587066949400668	
3280000	-9862.599872213554	-9257.664798092688	-604.9350741208659	-9257.664798092688	170.6421863500055	3.7989609147099634	2.59309138756814E-4	0.6352573613801431	2.6486807145189515E-4	2.4583752681779192E-8	0.6316707540068607	-564.8438590891179	6404.407971731246	4300.0623121538765	890.2659833245215	217.84055468489447	21.237332727552356	4	7	37	21	8	0.18619475151118275	0.32983040511217776	0.3089507047704481	0.17502413860619206	
3290000	-9874.408708064533	-9270.30533829199	-604.1033697725438	-9270.30533829199	237.21181591393938	3.960108569832504	2.2427029065673102E-4	0.6254237369668826	2.5006056740593477E-4	2.47435972017024E-8	0.6615564604280149	-560.6692792572438	31428.018142563575	2406.3643728826128	1206.677016442286	111.15754666166512	182.6438530734847	2	2	44	16	13	0.17840784479463495	0.33761731182872556	0.3089507047704481	0.17502413860619206	
3300000	-9843.468563892618	-9244.579864023413	-598.8886998692055	-9244.579864023413	175.55032783396337	3.960108569832504	2.493448697400897E-4	0.5999326308914203	2.8381565161916925E-4	3.016510880948742E-8	0.6413139359266554	-553.2965377991615	46453.51621371527	15110.085142920874	1383.7180409737198	120.38300487645635	146.6255330801433	2	1	40	17	17	0.17840784479463495	0.33761731182872556	0.3089507047704481	0.17502413860619206	
3310000	-9878.718762723229	-9258.588742384789	-620.1300203384404	-9258.588742384789	304.9746050027552	3.823305174718308	1.733059000962473E-4	0.531729083273476	1.8670138695744924E-4	1.231998444654225E-8	0.5881491381399956	-580.2959594467726	6955.031974743015	1303.3826751559836	1146.8746531090721	168.880213649899	189.84474288108964	7	3	34	8	25	0.17840784479463495	0.3399818112794898	0.3089507047704481	0.17265963915542784	
3320000	-9904.53299230452	-9249.677984199669	-654.8550081048501	-9249.677984199669	381.7436406442838	4.130135891020274	1.3079061539484886E-4	0.5021898678570741	1.3680259255543234E-4	6.699860926502158E-9	0.5912366639770462	-609.8351127752433	28296.180221080445	929.2427765588037	2138.959233599477	268.7484322517024	407.3963380101792	4	2	36	3	32	0.17840784479463495	0.3399818112794898	0.3089507047704481	0.17265963915542784	
3330000	-9911.065357005842	-9265.530074527322	-645.5352824785214	-9265.530074527322	368.41144575585093	3.748433763985521	1.341740747671408E-4	0.49010982254816654	1.362787972211982E-4	5.088576109491704E-9	0.5151045851427911	-600.8546144673238	21013.97127923239	2897.8123919248246	3101.7651729986924	145.5048955913305	326.54434287302337	2	12	24	5	34	0.1854549855306601	0.3399818112794898	0.301903564034423	0.17265963915542784	
3340000	-9877.537304449655	-9279.33157405214	-598.2057303975155	-9279.33157405214	172.02115386979574	3.748433763985521	3.0018844646986353E-4	0.3959497647259758	3.014058932126107E-4	1.5087741319334855E-8	0.41037561947345486	-557.9249807350699	6909.354306341594	3626.406525083487	1532.2413621986736	157.73148296806514	160.70319552776755	3	2	31	25	16	0.1809356902656842	0.3400733158907167	0.301903564034423	0.1770874298091768	
3350000	-9967.47854264288	-9259.70928846603	-707.7692541768508	-9259.70928846603	1370.0484869588834	3.748433763985521	6.381902840467487E-5	0.6031633764774685	6.167447692831969E-5	1.453394674677467E-9	0.5946247597932279	-658.7320910131247	81810.85289689705	2116.7794141055033	4746.641047035145	897.8260108621253	320.7787956005663	4	13	22	30	8	0.19285969831024086	0.3263133692754739	0.30319424931965067	0.17763268309463529	
3360000	-9964.571326597388	-9254.313842194157	-710.2574844032313	-9254.313842194157	1037.3999758462567	3.812608045509256	6.504036195134937E-5	0.49970418690734403	6.637540418928806E-5	1.3730653183388906E-9	0.5315970878964001	-664.1996288566355	40012.2878692296	1624.2939426496653	2927.7070661385396	914.2339226056099	162.2157309370865	12	12	19	25	9	0.19285969831024086	0.3263133692754739	0.30319424931965067	0.17763268309463529	
3370000	-9992.216778723541	-9252.68356776504	-739.5332109585022	-9252.68356776504	1026.8770021637113	3.812608045509256	4.1973675144462797E-5	0.5208986280979678	4.47914389598323E-5	6.75188467427258E-10	0.5739816473374258	-691.3878825535548	37162.78741529487	2220.4316231080365	5770.63081628167	1389.4699246317955	255.8905142899189	10	15	17	29	6	0.17133642551665365	0.34783664206906106	0.30319424931965067	0.17763268309463529	
3380000	-10032.001614111154	-9262.411886369755	-769.5897277413995	-9262.411886369755	1221.7000489072068	3.7665518069909916	3.427830179818983E-5	0.5364850102326696	3.373433473068196E-5	3.5320244529669533E-10	0.5665600930458985	-719.3683017860707	62212.92042721372	5470.691255819478	8746.907970006387	2561.40110849955	462.6440859147656	9	26	4	30	8	0.17367911134291292	0.3525350668739485	0.30319424931965067	0.17059157246348855	
3390000	-10099.554048651698	-9271.387523452826	-828.166525198873	-9271.387523452826	2868.1109091240487	3.301303767257414	1.6370685838425447E-5	0.4308053187977624	1.6404354850786444E-5	4.4350333114794056E-11	0.41516693122157244	-776.6128324222183	81078.68717984039	11161.447659837424	4192.297951494428	7661.708477582719	614.5554791322647	9	38	12	12	6	0.19995802225865278	0.32083577732170887	0.3086146279561504	0.17059157246348855	
3400000	-10086.51401647499	-9274.180932241941	-812.3330842330482	-9274.180932241941	2137.3016850417907	3.9767578469449223	1.9067845994450728E-5	0.3872200578014399	1.8619753523279396E-5	4.998066953376893E-11	0.3880436676614918	-760.1160838199593	121119.71637207651	9689.5303304298	3148.3690289519122	7135.136756826175	372.8062706519304	5	42	17	5	8	0.1815855398380396	0.32083577732170887	0.3123191624053219	0.1852595204349302	
3410000	-10157.652164565003	-9274.006349097737	-883.6458154672653	-9274.006349097737	6278.6533472554875	4.0097729134800675	8.16647115267728E-6	0.4983641884510409	8.227411105514281E-6	1.293086848131087E-11	0.4551652957427258	-825.4692806381929	276940.73953744496	41176.66437632636	7741.61130340357	548.102947412815	3520.8636216984028	4	38	26	7	2	0.1815855398380396	0.32083577732170887	0.3123191624053219	0.1852595204349302	
3420000	-10062.41417650417	-9276.710157715768	-785.7040187884005	-9276.710157715768	1465.6600166302972	3.8186014913822524	2.627725283064691E-5	0.5240694975000807	2.6288500506321514E-5	1.4437955682688983E-10	0.469822921433508	-736.4237105134102	87459.80055776263	11335.526944305397	2808.917637595899	2072.3998975604004	142.0843248518952	7	36	15	13	6	0.1815855398380396	0.32083577732170887	0.3123191624053219	0.1852595204349302	
3430000	-9992.097364799996	-9260.070655046211	-732.0267097537854	-9260.070655046211	1189.1021765170397	3.8186014913822524	6.382235892887355E-5	0.5158655880315451	6.078528504230515E-5	1.1100412846196093E-9	0.5197483188683707	-685.5857400825272	39944.39664772423	4718.373038296643	2282.1155623766635	1226.3348884600098	503.0955150142002	9	30	10	21	7	0.1815855398380396	0.3210991795840836	0.31205576014294717	0.1852595204349302	
3440000	-9929.659565168648	-9256.018196842735	-673.641368325913	-9256.018196842735	456.8861430578563	3.6140182318552503	1.2369043962432441E-4	0.5165510078149418	1.1299557281021468E-4	3.2328518835000813E-9	0.49963131518950016	-631.29783639114	11268.121220538695	2714.539042806437	1523.717398747381	714.1404312395487	195.13339114325535	7	29	17	15	9	0.19873343231624327	0.3210991795840836	0.31205576014294717	0.16811162795672654	
3450000	-9942.195151787992	-9280.713387709877	-661.4817640781141	-9280.713387709877	354.3338849213517	3.7798617382497284	1.5870792070850695E-4	0.6045627687812956	1.5033419693464805E-4	8.040924620171522E-9	0.5948744522238496	-618.7135836654719	14936.946529259387	2162.5131141458737	1259.4180573757847	744.3546161125959	79.43407174282645	8	22	14	27	6	0.19559018795664299	0.3242424239436839	0.31205576014294717	0.16811162795672654	
3460000	-9935.610835596619	-9278.587287360526	-657.0235482360939	-9278.587287360526	310.6103006081172	3.7798617382497284	1.6667508360310648E-4	0.3642237723777334	1.6127632748729717E-4	3.3393814689345457E-9	0.36682585448658883	-615.6328642979303	7871.824687608614	4600.687420319878	1911.8550691235191	541.8534167167363	28.64823620215371	18	2	19	30	8	0.19559018795664299	0.3279357302804633	0.3083624538061678	0.16811162795672654	
3470000	-9920.487594456898	-9254.661426548288	-665.8261679086105	-9254.661426548288	395.47799512800196	3.7798617382497284	1.1396549854023299E-4	0.4991688870278071	1.1655409762276692E-4	2.4285604637036724E-9	0.4383311410577657	-623.953581085725	9593.769094367433	3057.503086669969	2075.3644893292144	473.16271308247565	76.0509517960944	9	9	27	26	6	0.19247349778151374	0.3279357302804633	0.3083624538061678	0.1712283181318558	
3480000	-9938.114233974271	-9265.640668491116	-672.4735654831543	-9265.640668491116	430.80585156162755	3.650081500063897	1.1315916719126801E-4	0.5664730378340899	1.0817708771545036E-4	4.171228497505479E-9	0.5714185367980789	-629.2196469436943	16847.766810350673	2560.4105522304485	1546.1280747441429	807.8214164142346	86.73291080869473	11	11	24	24	7	0.19247349778151374	0.3279357302804633	0.31033263597631283	0.16925813596171072	
3490000	-9886.985636189558	-9259.7991191876	-627.1865170019576	-9259.7991191876	231.34465713189581	3.476716865217736	1.5961829748671507E-4	0.711033783212404	1.5093754074763885E-4	9.862815553070123E-9	0.6584926104634403	-584.2305086534649	13012.243093109453	3897.599788308038	1182.3347239503905	682.7104508138852	9.805875340714396	7	4	28	30	8	0.19247349778151374	0.3279357302804633	0.3088304072678008	0.17076036467022274	
3500000	-10004.168773742018	-9255.828474268623	-748.3402994733951	-9255.828474268623	1009.559676105752	3.9393664902790717	4.0308373834544024E-5	0.7386944143571162	3.689215108002393E-5	9.562559658549006E-10	0.7979120549399098	-700.04638804725	58450.50690609401	3052.9337149117587	3203.5192016902374	1630.5896892662704	89.21045203807284	14	8	23	25	7	0.19536055077754708	0.3396508536579454	0.2971152838903187	0.1678733116741894	
3510000	-9970.881996779079	-9254.797974643112	-716.0840221359673	-9254.797974643112	533.7624955102025	3.6996419062211485	7.190547845121262E-5	0.5579133955507999	6.934883252821031E-5	1.9351202096313547E-9	0.628315202775266	-670.7293722534793	17706.784442340584	6567.875532730493	3160.029220094658	866.645418432542	473.9127004857925	13	4	25	30	5	0.19536055077754708	0.3396508536579454	0.2971152838903187	0.1678733116741894	
3520000	-10053.453621666167	-9262.726592181212	-790.7270294849553	-9262.726592181212	2038.1363355531878	3.577758234976959	2.519784112655878E-5	0.545419901984705	2.3820469458157003E-5	2.2415367019899979E-10	0.5957088187092632	-740.4446018455757	29648.29580733733	44021.00966139026	7000.594490551619	2104.0930161683586	260.14829548480014	3	10	27	30	7	0.19536055077754708	0.34150819418267275	0.29525794336559136	0.1678733116741894	
3530000	-9985.12468680168	-9260.106613114525	-725.0180736871552	-9260.106613114525	653.2213514327278	3.819294254055079	5.065650987198925E-5	0.4707056816994163	5.211533119337162E-5	6.135366082224048E-10	0.4905945976486186	-677.4094398350743	65380.09930057107	3246.24328506464	3430.011408319783	1533.082755977424	125.47548916711253	10	6	31	23	7	0.1787032790527487	0.344155946798837	0.3092674624742255	0.1678733116741894	
3540000	-10008.668131017857	-9269.675175801984	-738.9929552158729	-9269.675175801984	754.9698096248004	3.819294254055079	4.7198568722438024E-5	0.5637190375761713	4.8159598291788085E-5	6.810101129891572E-10	0.5723969399614632	-686.625617714878	72838.34301492898	76962.04860367608	5520.12049008675	2684.346003450489	93.19301221896492	1	6	23	40	7	0.1761182182190348	0.34775259448991364	0.30567081478314884	0.17045837250790327	
3550000	-10032.333142034233	-9258.762976618525	-773.5701654157081	-9258.762976618525	1321.3700814128913	3.819294254055079	2.7662002538718138E-5	0.5733425560863454	2.797066283050411E-5	2.9588472119445206E-10	0.6245195124811311	-717.2261586302895	70726.51076723839	226610.99099506816	4043.1666185243603	4526.090205620775	88.52914402597524	8	1	14	46	8	0.19521450710822924	0.3349510637603665	0.30567081478314884	0.16416361434825602	
3560000	-9992.368465603087	-9258.23609123238	-734.1323743707069	-9258.23609123238	716.3468724784873	3.819294254055079	4.667251275430191E-5	0.43694060884337155	4.707249417280205E-5	5.126717575566663E-10	0.479633910849322	-683.4169605724173	103373.02022068156	30464.48498730472	2494.8174421744347	2669.201285302143	70.9207103812671	8	2	12	47	8	0.19521450710822924	0.3282597126724513	0.312362165871064	0.16416361434825602	
3570000	-10016.884037698737	-9272.640701051596	-744.2433366471414	-9272.640701051596	949.2063361888033	3.6856811795672524	3.4249293792804975E-5	0.48584429748704416	3.7084540200356404E-5	3.420209580945299E-10	0.5170242711696726	-693.8729359048882	119474.95369764896	7153.044719313892	1625.8903929914618	3301.2424813309835	170.526421643522	7	8	23	32	7	0.18527231747670309	0.32462385549262723	0.30692190067762815	0.18318192635304215	
3580000	-9944.69113397641	-9259.584409118455	-685.106724857954	-9259.584409118455	531.5323377132589	3.6180732388333814	7.097226862396877E-5	0.5990094345002608	6.873161930751986E-5	2.309542808072785E-9	0.6648780195314865	-638.5683178880574	49456.26359448779	1312.3054084215494	1566.8077647796079	1674.7619960219133	88.09646981972524	7	20	16	27	7	0.18527231747670309	0.32462385549262723	0.30692190067762815	0.18318192635304215	
3590000	-10011.273317047642	-9270.710788227529	-740.5625288201139	-9270.710788227529	941.7237250687022	3.811120256383161	3.7761036625012254E-5	0.6988486809851444	3.763397597822543E-5	7.973394028546347E-10	0.7452303778237374	-692.2857922806501	41694.4486015557	4882.522824789466	2888.1519696245573	2653.065533964788	37.81005550683513	10	23	31	6	7	0.18518135197421126	0.3454893325946421	0.29459222185017386	0.1747370935809734	
3600000	-9995.77162152325	-9274.32980083	-721.4418206932487	-9274.32980083	679.0647533468684	4.051807034466132	4.518847391264613E-5	0.5158461438602283	4.708401823327321E-5	6.942357682014476E-10	0.5908133160598532	-674.1515541692402	56221.24012212818	10896.518672288586	2613.866214919663	1037.5440277426542	5.9008169126299785	10	4	55	2	6	0.18759681254335894	0.3527505583571837	0.2905107393543566	0.1691418897451014	
3610000	-9977.10558041483	-9268.403295905542	-708.7022845092874	-9268.403295905542	592.371117148129	4.051807034466132	5.5138944783996906E-5	0.5582942302243777	5.663714215243658E-5	1.2623408781350183E-9	0.6418844092940553	-662.121121691244	29735.412772675285	12871.379772587341	2379.907725971824	1129.0563391414107	4.60440764888337	7	7	40	17	6	0.16874830099548419	0.3489531076722843	0.31315670158713077	0.1691418897451014	
3620000	-10025.221404957912	-9257.620058060664	-767.6013468972491	-9257.620058060664	1179.6712349944487	3.9304085804258078	2.8383254912817548E-5	0.450927989658536	2.9425690231085246E-5	1.956390929701598E-10	0.4894657497837518	-719.4674675334651	51556.93629756021	8981.558275338066	3377.6484482891215	2327.284822294683	29.636616033913015	12	6	50	3	6	0.18985171425997624	0.33316195558003003	0.31602503848826186	0.16096129167173256	
3630000	-9976.055547238173	-9252.171096433756	-723.8844508044166	-9252.171096433756	719.3730221948077	3.9304085804258078	4.931540276781989E-5	0.5088499812032025	4.986705377732517E-5	7.572767214873029E-10	0.5631814401117387	-681.2533098609684	34960.90579646032	1610.137711496781	2240.956585482121	52.15623113802561	40.94971049585138	16	4	51	3	3	0.18825633273658274	0.3277641987268788	0.3230181768648066	0.16096129167173256	
3640000	-9943.801934586529	-9255.059347873072	-688.7425867134576	-9255.059347873072	555.0271443570896	4.148152465739457	6.364734557334065E-5	0.4835936307466411	6.690693403901281E-5	9.773933738033642E-10	0.48804866335790686	-648.845778804615	13758.789088105588	15013.477535437134	1532.5610194822975	6.229721972784072	2.952413154522429	3	11	57	5	1	0.18825633273658274	0.3235509505150211	0.32084276432031406	0.16734995242808282	
3650000	-9958.095953656413	-9261.142453414517	-696.9535002418963	-9261.142453414517	491.21342827518276	3.9820584788441895	6.669312476544177E-5	0.5127646073534226	7.224075567524143E-5	1.786932007505354E-9	0.5893298252696684	-652.3059745928541	12566.393927876552	19706.627240326172	1371.60928976093	461.8513978345025	50.723751571754704	9	7	54	2	5	0.18348759245747304	0.35236490018321176	0.29679755493123305	0.16734995242808282	
3660000	-10026.110715173616	-9260.911476216514	-765.1992389571028	-9260.911476216514	1256.6494563201254	3.5977064003427137	2.7754116705016286E-5	0.505474298892439	2.802192791802823E-5	2.45008695219609E-10	0.5534695911490466	-716.7414067298103	169121.75044011974	20920.282013825094	3842.340082398452	243.2805513877315	5.996452642781498	7	4	62	1	3	0.17878533113397432	0.35236490018321176	0.28747215369524065	0.18137761498757393	
3670000	-9937.428677668777	-9263.905449184122	-673.5232284846551	-9263.905449184122	497.3039964853579	3.6852629726552038	7.320985767112026E-5	0.4938873503868635	7.321510947253505E-5	1.3838632511451358E-9	0.5005338962361559	-627.5887839394092	48146.07271510603	930.6546463749586	1595.118835225427	1418.4926353455878	4.514046452297854	5	8	48	11	5	0.185853656818258	0.3452965744989281	0.28747215369524065	0.18137761498757393	
3680000	-9908.650429778494	-9250.496417969905	-658.1540118085886	-9250.496417969905	379.64126410541166	3.6852629726552038	8.931043434270885E-5	0.5558392174651361	8.901130749641096E-5	2.4904558122641785E-9	0.5428218673220574	-614.8181299177858	21311.673651061355	2230.518193155712	1584.768130076599	702.7716794651074	11.705592601371963	5	7	34	26	5	0.1897195168046928	0.3414307145124933	0.28747215369524065	0.18137761498757393	
3690000	-9906.429376862608	-9257.001667983399	-649.4277088792105	-9257.001667983399	311.7878035238716	3.8220652538614814	1.1390599460206798E-4	0.5854757092026519	1.1982862935394242E-4	5.510961189122395E-9	0.6232945631180672	-603.7412923803618	33038.17254793639	746.5477017821499	2166.3702705141322	746.9425755194741	41.23974625842393	7	25	8	31	6	0.17524436060868054	0.3414307145124933	0.3077800905562877	0.17554483432253914	
3700000	-10002.160305405701	-9265.29916500143	-736.8611404042714	-9265.29916500143	1035.0358443322982	3.8220652538614814	4.041569244420697E-5	0.5592812399858474	4.002803187351507E-5	5.885523862625205E-10	0.5917825743609978	-688.6815524834461	54318.710424032215	1898.3133129326825	2716.2195833743294	2653.020153135509	115.19055606928224	8	41	18	5	5	0.18793180937119594	0.3195655309185223	0.31882440635387327	0.17367825335640913	
3710000	-9954.399404141775	-9256.367946914057	-698.0314572277192	-9256.367946914057	575.0417854525597	3.3181183624817603	6.2678610876983E-5	0.6057813555056735	6.050943839985265E-5	1.5217356662762735E-9	0.6367558507298834	-660.1868672214308	25723.93355486976	1813.4868285081743	186.1326062033908	27.64553035779739	17.1882572396077	8	63	1	4	1	0.1938539698018847	0.3113127202556399	0.31882440635387327	0.17600890358860277	
3720000	-9901.226514174894	-9254.94217495215	-646.2843392227442	-9254.94217495215	320.56709495804114	3.9097386757509405	1.0543121759376203E-4	0.6642990950142721	1.097417823996613E-4	5.539396385230361E-9	0.6737254726033937	-602.6359186805689	16715.13688653662	1127.5805698569613	1463.6907457501022	997.2735253600532	0.612229569949504	7	42	10	13	5	0.18803243390009408	0.3171342561574305	0.31882440635387327	0.17600890358860277	
3730000	-9979.14292393154	-9264.232077845714	-714.9108460858264	-9264.232077845714	916.8621292589847	3.375446910208503	3.496321512791231E-5	0.5684817333093583	3.5230364272203655E-5	5.372303685283032E-10	0.6101353618074197	-665.7973541213562	95508.88956175727	2118.9686023693253	3001.870325055327	2472.277115741965	10.265539455135835	6	42	10	13	6	0.19014760056542254	0.3171342561574305	0.3124882841857336	0.18022985909141398	
3740000	-10016.581474447927	-9270.913550639167	-745.6679238087592	-9270.913550639167	1259.8490185499309	3.6169477821214095	2.3941425296283064E-5	0.477878922875295	2.5302371974319032E-5	1.5910827583871846E-10	0.5008772669827234	-694.8580275946575	177757.08588541692	4769.88764645945	1725.8314040156508	3424.39791590536	3.5952455541942214	6	38	16	11	6	0.18992646231275184	0.3379933726334237	0.3145956996038509	0.15748446544997413	
3750000	-10057.705956405502	-9276.686796904032	-781.019159501469	-9276.686796904032	1463.804366805685	3.6169477821214095	2.362856233278282E-5	0.4865810681582372	2.3289298054402465E-5	1.561550871507647E-10	0.5351331435981553	-731.9286008576827	202898.78639049744	7926.971108294282	4547.298334950373	500.30874811477383	41.442841753813276	7	25	39	1	5	0.17582113514487194	0.3379933726334237	0.3145956996038509	0.17158979261785404	
3760000	-9984.144338227801	-9262.66873224216	-721.4756059856411	-9262.66873224216	726.4387656785656	3.898863345997898	4.7880927574246805E-5	0.5337302109531332	4.552392063423875E-5	7.190282895761555E-10	0.5648185960665325	-678.053502522479	84473.59408280562	4861.322697493153	1717.2095413832287	28.59449536797748	15.166631796013512	7	21	42	1	6	0.18025041345189735	0.33707239213535745	0.3145956996038509	0.16808149480889492	
3770000	-9991.925095321052	-9259.16761706121	-732.757478259842	-9259.16761706121	797.7860215107102	3.7440553117240305	4.108606881371357E-5	0.5127582542422643	4.2252814064829545E-5	6.407611315643992E-10	0.585167598529367	-687.8768321417537	75270.296622935	4168.931758725861	1580.0023004602824	222.9627505751453	84.15606180725376	7	33	31	3	3	0.1769716845764462	0.3420063709233582	0.3129404496913013	0.16808149480889492	
3780000	-9933.054288617572	-9260.412801224815	-672.6414873927562	-9260.412801224815	416.71014290475506	3.92480397671237	7.570581579642409E-5	0.5764007312349834	7.539879865767466E-5	1.913671946632681E-9	0.5904628786640443	-630.7333737902683	24292.76195769723	1841.3987125153023	963.1375979195041	311.94265592988336	5.542065446869434	8	33	29	2	5	0.18615706210957672	0.3262583317026415	0.3130309911728151	0.17455361501496724	
3790000	-9908.120891726092	-9262.889364532353	-645.2315271937377	-9262.889364532353	263.30549386950304	4.170030206937501	1.4404859395490292E-4	0.6105875421268183	1.37418741844782E-4	8.20268702959324E-9	0.6457745022151679	-605.5121857883267	29695.079949876454	1184.9922588224708	825.074420834115	31.009154695988975	8.940929477751427	8	32	30	5	2	0.18615706210957672	0.34277386803031096	0.29651545484514563	0.17455361501496724	
3800000	-9895.872513198545	-9259.687673952723	-636.1848392458212	-9259.687673952723	283.0311729445093	3.936618682825482	1.2290833950327954E-4	0.49296374060357434	1.2259934104645788E-4	3.788363808090008E-9	0.5172074225770814	-599.2839124251399	12631.198893600194	926.1768562588337	1012.9539539279253	4.783167668654951	5.600334356735572	7	33	31	5	1	0.17902895581718808	0.34456638550506624	0.30185104366277904	0.17455361501496724	
3810000	-9889.47415015636	-9259.52714770283	-629.9470024535311	-9259.52714770283	262.8514984061622	3.770647264700434	1.4784105266840296E-4	0.5225930075302249	1.40349356875459E-4	5.218851892944002E-9	0.5063804707002072	-591.131997958802	9429.21062149862	1191.335466000436	745.8256322343423	211.53611834997722	3.9499617415414865	8	55	7	1	6	0.18713948125097027	0.34456638550506624	0.2970691309730427	0.17122500227092136	
3820000	-9944.6100810285	-9251.828111920291	-692.7819691082092	-9251.828111920291	532.3346007444165	3.842453537044868	6.544217023504632E-5	0.553123636285536	6.311079445279761E-5	1.5781285274811696E-9	0.613824079820076	-649.8173900371926	18092.2540984444	1969.2229030995454	836.4020141024653	936.5759581768035	12.68039143485105	7	42	18	4	6	0.1889722728903507	0.3455243833336312	0.2968775539082949	0.16862578986772378	
3830000	-9993.820160820993	-9265.609390003618	-728.2107708173744	-9265.609390003618	664.2051380885233	3.6345981515850965	5.2950280494539555E-5	0.5919960119464327	5.392013101914669E-5	8.690315011921326E-10	0.5499267705733059	-680.9633995781459	50251.038553696766	7677.478428382086	1362.2762923255837	1555.8270308003503	18.955742475060696	9	29	24	9	6	0.1805169758773587	0.3455243833336312	0.2968775539082949	0.17708108688071578	
3840000	-10005.92267130136	-9257.281672566325	-748.640998735034	-9257.281672566325	959.9520232555224	3.840766460132497	3.715803171090039E-5	0.4490886385677796	3.876037997356051E-5	3.0901212483463104E-10	0.459053295837485	-704.0216406942521	44485.064589171416	4556.6318632443545	2077.8657743104836	32.178060993767396	94.58081936977955	7	36	28	5	1	0.18011630288340175	0.34028566216294115	0.3049744108464374	0.17462362410722027	
3850000	-10000.016465384215	-9266.838454969304	-733.1780104149108	-9266.838454969304	719.6260666568501	3.726044548104884	4.973665101188894E-5	0.4035202081126347	4.8923560332065834E-5	4.3500498995733474E-10	0.4251756682214999	-691.3567833978367	26106.874077024167	6089.247742070505	1646.2909568552416	94.30628386407393	27.635919298282868	12	28	32	1	4	0.18623328204605016	0.33067168701439875	0.3049744108464374	0.17812062009311427	
3860000	-9967.729151546859	-9256.572840005032	-711.1563115418262	-9256.572840005032	581.1298383473945	3.7655632604559437	7.426224751286174E-5	0.40379691314622934	7.114036904579822E-5	8.588811928342639E-10	0.4115212604308455	-661.9696858401499	55875.21808054565	4164.694213394829	574.2615085677373	2612.6000881999453	87.09134055750322	7	35	23	5	7	0.18080430452483165	0.33610066453561727	0.3049744108464374	0.17812062009311427	
3870000	-9911.657614097783	-9243.607696304549	-668.0499177932345	-9243.607696304549	415.2268821098048	3.7361172939085354	1.1561514098542614E-4	0.49540462436134264	1.0958225223970924E-4	2.552350497124817E-9	0.4514928772887541	-625.7448531541688	9292.143658888606	2097.3623074082934	236.8229307276517	827.9481199460375	52.36734360469489	13	30	10	21	3	0.18871149354131708	0.32819347551913186	0.3049744108464374	0.17812062009311427	
3880000	-9911.619867888965	-9259.865422239689	-651.7544456492761	-9259.865422239689	284.18707564266373	3.7361172939085354	1.4802216407958983E-4	0.42950437934208324	1.395288277570607E-4	3.634403766554804E-9	0.42287211223421917	-609.708537604165	13681.547108186174	1913.5552261264559	451.5488812395602	921.894194622867	22.778013324023203	10	36	19	6	6	0.19047955057394902	0.33390664640527207	0.30680988981695695	0.16880391320382257	
3890000	-9921.641185109327	-9271.47016887674	-650.1710162325863	-9271.47016887674	317.30556872678847	3.469783266955694	1.3080408063986817E-4	0.4496725496623059	1.2417291516733742E-4	3.6580372640427E-9	0.47738837338544865	-608.5085157354464	8886.957479470713	3593.475010342909	285.10879087283257	717.3567910605816	11.298450055788223	7	36	24	3	7	0.19047955057394902	0.33390664640527207	0.30680988981695695	0.16880391320382257	
3900000	-10030.89387407667	-9271.326830156517	-759.5670439201537	-9271.326830156517	1057.1238966039139	3.49105383032985	3.790823245227672E-5	0.37905186932116186	3.6062066115017223E-5	1.9914435437931222E-10	0.3968656357007699	-712.8490881402003	25580.07828006572	6589.142920143726	1470.9207524002422	2989.8081416535592	75.10672981387893	17	25	22	6	7	0.19047955057394902	0.3326102143825819	0.30680988981695695	0.1701003452265127	
3910000	-9949.408215990461	-9256.503378112538	-692.9048378779223	-9256.503378112538	479.12924817574304	3.7754946579448796	8.437426399201202E-5	0.4088221188443593	8.288923310178138E-5	1.281361652945347E-9	0.421829687421383	-649.4468466687944	19151.688938047715	3010.504012753262	1793.1988419095271	999.0130803031748	23.263475923909766	10	28	8	25	6	0.17841984804196082	0.3404411861246172	0.3074848637939825	0.1736541020394401	
3920000	-9956.429745083346	-9261.414085922497	-695.0156591608481	-9261.414085922497	524.3538862168809	3.782143911051325	6.81058258630398E-5	0.5366323482613857	6.985275670990892E-5	1.2128016907493422E-9	0.5068765081055026	-651.3472746954649	19485.10297935728	3615.675136858902	434.20452167419273	895.7500702124515	20.268021413188926	9	32	14	16	6	0.17864193591237662	0.3341696684165979	0.3193590174307703	0.16782937824025584	
3930000	-9948.945762105592	-9256.415612795676	-692.5301493099167	-9256.415612795676	484.3098977763569	3.803926715281304	7.617389212506324E-5	0.6072270022949234	7.256175242573593E-5	1.7348682112505806E-9	0.5864154114335277	-646.3930586047038	56449.317974955935	3886.100198318439	1947.2444354701754	807.1300983256114	24.87617645934839	3	35	9	24	6	0.17864193591237662	0.3399002095374565	0.3136284763099117	0.16782937824025584	
3940000	-9913.93712959751	-9247.551900561168	-666.3852290363434	-9247.551900561168	364.8425674463943	3.440782278191194	1.0091173002561689E-4	0.6435088399807676	9.360591160365328E-5	4.165633927901705E-9	0.673345395841733	-623.0973112832759	20453.183400805894	3242.814893566215	982.1692129163564	703.3750359975999	13.254954759785065	4	31	13	23	6	0.18493156581261422	0.3399002095374565	0.3136284763099117	0.16153974834001825	
3950000	-9915.109148214924	-9263.319760987853	-651.78938722707	-9263.319760987853	296.13471491931074	3.686934231413197	1.20337347668702E-4	0.5065045534028545	1.1579310043791957E-4	3.263458317524758E-9	0.4996778325071928	-612.6441215358461	20981.730136142414	1896.3444416481161	889.8594697351871	48.57432980222141	4.101760132705415	4	31	36	4	2	0.19661888905987443	0.3298173660494308	0.31202399655067714	0.16153974834001825	
3960000	-9879.571396172883	-9264.921524228106	-614.6498719447773	-9264.921524228106	233.03751985856343	3.7191834715858727	1.7609789473429726E-4	0.475112885002456	1.5849018538370647E-4	5.966376376807272E-9	0.4744168761288423	-577.1834211706991	16035.722692189007	1916.5473762136003	387.66546864926033	45.531535347306416	4.758400263480329	4	34	31	3	5	0.17029103970161363	0.3539886126758685	0.31202399655067714	0.16369635107184133	
3970000	-9880.810865813077	-9256.80833194285	-624.0025338702271	-9256.80833194285	201.87748317724964	3.7191834715858727	1.858135476429673E-4	0.4862942765403904	1.7758799070445718E-4	8.167737574133503E-9	0.5038876924466943	-583.4040948611016	11961.809957181486	1617.5370931059235	451.6006904063795	565.9150017132758	29.047321693016247	5	32	32	2	6	0.17029103970161363	0.34049556517641355	0.32720810904202197	0.16200528607995143	
3980000	-9891.72058722053	-9261.362760308884	-630.3578269116456	-9261.362760308884	231.07839890582287	3.7191834715858727	1.528868545435366E-4	0.46213183309867883	1.566120164089E-4	4.317018627725369E-9	0.43109331114979293	-589.3859517538356	16739.44743791358	1978.7249285257403	395.1907913140156	482.21246636823196	29.29811500816377	7	27	21	16	6	0.17029103970161363	0.35149995110933396	0.3162037231091015	0.16200528607995143	
3990000	-9890.426380910445	-9266.208891692757	-624.2174892176872	-9266.208891692757	250.02515155645528	3.4398047004830645	1.8046866996928565E-4	0.5888667442411012	1.6993762286728468E-4	1.1251667140707403E-8	0.5848154851336493	-581.2743339455556	21669.587387618172	2772.82566783995	284.465821278396	620.6704729313526	17.846294165194337	9	26	33	2	7	0.170068412955428	0.3275555914227037	0.33016068882506994	0.17221530679679892	
4000000	-9903.950952100182	-9255.447290048109	-648.5036620520723	-9255.447290048109	291.88472587253483	3.636795572692426	1.3037442877103769E-4	0.4825683314085511	1.2870061884176807E-4	3.89143315178291E-9	0.47170758440786364	-606.7300151704687	9347.599894804069	3635.3628838339714	385.74819652702627	761.3471094853832	7.438495610401466	11	26	26	9	5	0.170068412955428	0.3275555914227037	0.33016068882506994	0.17221530679679892	
4010000	-9939.394337405934	-9257.140298176273	-682.2540392296614	-9257.140298176273	471.93183281129996	3.837064919690417	7.528355610011495E-5	0.4336607628678582	7.387142518746295E-5	1.0541685376949984E-9	0.42537157219333444	-638.1823876594948	16382.039325918962	3595.19297365617	734.4845055430546	1490.809645245281	13.047781957426194	8	29	17	16	7	0.1898934014247629	0.3275555914227037	0.310335700355735	0.17221530679679892	
4020000	-9970.43546546091	-9248.268650282664	-722.1668151782461	-9248.268650282664	694.527673939332	3.837064919690417	6.0257493427013044E-5	0.3903340064819434	5.969221984410427E-5	6.314289937381108E-10	0.40724384463723623	-672.8215807162379	33000.13703065638	7466.004342493942	1082.3887350851337	4268.564732296484	50.11194394225459	11	27	28	4	7	0.1767746455442314	0.3286641229269402	0.32234592473203	0.17221530679679892	
4030000	-9986.688412107796	-9266.135973894407	-720.5524382133893	-9266.135973894407	578.2021791116563	3.837064919690417	7.214624100894197E-5	0.4477830867290638	6.784426989622354E-5	1.1139237934580486E-9	0.4823700717562355	-677.429324167079	29579.026932464134	3958.6225628644593	632.8877943302241	478.8402311874031	200.248308134445	5	36	28	1	7	0.1767746455442314	0.3475497659037341	0.3034602817552361	0.17221530679679892	
4040000	-9902.009293827161	-9269.62611983676	-632.3831739904019	-9269.62611983676	227.4427000636199	3.414021152303953	1.8178678962298811E-4	0.44610935849190203	1.8668925403910377E-4	8.980021446690772E-9	0.5219203346797725	-593.5250604729694	9076.3788792388	1862.7289444692647	549.6009743392326	298.5860166778401	10.245018062465824	2	41	26	2	6	0.1896403215735523	0.33012438631729635	0.3120860775892001	0.16814921451995177	
4050000	-9973.626904491546	-9252.224096590882	-721.4028079006632	-9252.224096590882	833.8257809167096	3.414021152303953	6.332031631019792E-5	0.43622651699069315	6.239477069757771E-5	9.248193197829515E-10	0.4801850308205255	-677.047270591345	22903.71863912488	5635.628253148847	1081.6110536376127	105.66531632294071	367.63759261880773	6	33	33	3	2	0.1896403215735523	0.32775525190850535	0.3144552119979911	0.16814921451995177	
4060000	-10005.97367853908	-9248.003422381218	-757.9702561578622	-9248.003422381218	1269.7205195639547	3.6057740882705898	4.2772963729592734E-5	0.4847903370561536	4.284456713106657E-5	4.808220798909585E-10	0.5017936628928497	-708.8829032705074	39607.270553139126	9504.742629512297	2072.6113301688542	4232.5130266714095	205.39753462256908	5	29	31	5	7	0.1834653028201569	0.33393027066190073	0.3144552119979911	0.16814921451995177	
4070000	-10001.900662819251	-9261.27567299298	-740.6249898262696	-9261.27567299298	1141.378016912085	3.6057740882705898	5.0073937322632013E-5	0.4303005871917868	4.9351291441939533E-5	4.2381789791889676E-10	0.40413428025567755	-691.2123543315724	45176.153054675044	6027.8261717247315	1792.444119467506	4877.38558968049	562.7183928912714	5	27	34	2	9	0.1814120218069331	0.33393027066190073	0.3165084930112149	0.16814921451995177	
4080000	-10120.083974240863	-9282.106451217205	-837.9775230236568	-9282.106451217205	3513.985756889035	4.176989192477937	1.6181050806781955E-5	0.4822732376907142	1.6202609137092056E-5	7.03138110077585E-11	0.5442283795583471	-785.0903437136934	147048.2172412768	18696.28322265894	3751.399890698245	4852.579063386755	2550.194554231229	7	29	18	4	19	0.17379896835681974	0.3393574005936933	0.3165084930112149	0.17033513803827255	
4090000	-10068.436985823926	-9249.596270724467	-818.8407150994581	-9249.596270724467	3821.4253431918405	3.528187759048993	1.8182403219810517E-5	0.6112715195927141	1.8716611534169476E-5	1.6103257480243045E-10	0.6387804237862207	-763.4562576659162	132527.3625745599	13994.55880378565	2617.836174931052	10097.66056257003	3816.986145519499	6	30	29	6	6	0.18541778355872315	0.34712202289088095	0.29712505551212387	0.17033513803827255	
4100000	-10075.71615106053	-9256.60876586446	-819.1073851960697	-9256.60876586446	2852.456935862861	3.909158911590078	1.6417186872933007E-5	0.4723432719864004	1.6836128281246854E-5	6.465106357943068E-11	0.4820528851207093	-768.8140496282854	63744.30313411658	19695.89282664	3027.7449260391027	3313.708921696874	1093.386754263074	8	26	34	3	6	0.18972889384082434	0.34712202289088095	0.28427240636080187	0.17887667690749337	
4110000	-10152.394024516028	-9267.150473542477	-885.2435509735509	-9267.150473542477	4693.3855639806225	3.4359341404999366	8.029319364529104E-6	0.4407527610215546	8.610564065235296E-6	1.5217480116277702E-11	0.4661357527498385	-831.6975772661284	175774.23752592524	50130.581143753276	9023.116997430314	720.5121949627461	1681.7003414083706	12	25	33	2	5	0.19120537543817187	0.3389416372546934	0.2865600808184414	0.18329290648869384	
4120000	-10158.794439975709	-9261.96078077007	-896.8336592056384	-9261.96078077007	4892.3604044268	3.8387914048473375	7.190429664910906E-6	0.4150998479621031	7.349047633156157E-6	8.985517547735406E-12	0.4156364398341943	-841.5618491892333	185394.26915349517	47765.200896724324	20820.470047197414	8907.018256931255	337.74238778229744	9	20	34	8	6	0.18391702331529777	0.3340393107410953	0.313731727740552	0.16831193820305548	
4130000	-10045.36274449298	-9268.872883915128	-776.4898605778518	-9268.872883915128	1564.8746855224397	3.5607786395327614	3.026404494524639E-5	0.38574235576843174	2.997511068940069E-5	1.422739745445032E-10	0.41278803240868733	-727.1822894528894	94373.33473936992	8873.517315314215	3818.4431918627665	2614.938496827059	370.9071076216734	7	29	19	15	7	0.17522074234064314	0.32949785066097953	0.324272224531044	0.17100918246733393	
4140000	-10114.133338759488	-9280.80805069886	-833.3252880606262	-9280.80805069886	3775.9866902746994	3.4686001227256185	1.5940156831308167E-5	0.3584505500230785	1.6173763089094455E-5	3.9251473955234554E-11	0.3822743909556364	-780.8442782789731	251228.45376440842	10052.896517428626	6387.915539525333	515.8895302244124	1511.331581131591	7	49	13	4	4	0.17522074234064314	0.3234488658577822	0.324272224531044	0.17705816727053122	
4150000	-10090.691999518176	-9270.44250294908	-820.2494965690972	-9270.44250294908	2493.439126494859	3.7539635425539597	1.9050353315538937E-5	0.3508552620485765	1.9515802712589973E-5	4.372528112344761E-11	0.34443610302410355	-768.7689990618525	131957.41279575977	8657.023935897923	7782.273268070294	4796.4141397422845	243.7113189757279	8	52	3	7	7	0.17522074234064314	0.34527795540936734	0.294147120965463	0.18535418128452708	
4160000	-10047.870205703308	-9264.474946865968	-783.3952588373396	-9264.474946865968	1459.1979000419929	3.7539635425539597	2.707033005216354E-5	0.41824615354799866	2.7977977925173362E-5	1.359100278246467E-10	0.42308852011985165	-735.3103785808531	36380.20722215884	5549.365602741537	5430.350830822603	3092.9429733752218	303.89769881208184	9	36	7	18	7	0.18854215060400892	0.32519548828264644	0.3136362395648682	0.172626121548477	
4170000	-10177.313892870492	-9275.747096788436	-901.5667960820557	-9275.747096788436	5949.404101501486	3.651938067767556	6.87656773033098E-6	0.39995882682771106	7.168339192504367E-6	6.061886590728216E-12	0.3586386187513145	-844.9389276037198	171224.96883722613	61250.004966821754	37446.77170704172	15108.572540316101	824.4785193083853	11	5	8	46	7	0.18741458814757986	0.34403191344415296	0.3147638020212973	0.1537896963869705	
4180000	-10136.361273667691	-9264.309198385605	-872.0520752820867	-9264.309198385605	4539.579363338773	3.624654041641181	1.0267132451612854E-5	0.38019631247608077	1.0346766950123278E-5	1.6565732220961124E-11	0.3954545294498301	-817.8742858145202	40569.9398528486	81548.01093615983	17445.680974371928	8870.346006789725	1939.3427112732077	1	9	28	32	7	0.18455143239329336	0.33863481065384327	0.3226861745103494	0.1541275824425145	
4190000	-10008.577684243806	-9261.825560817115	-746.7521234266906	-9261.825560817115	936.8078010177444	3.9244491903929912	4.198140536612675E-5	0.3968262142617557	4.3222249977460654E-5	3.373277264343945E-10	0.41175818930215513	-697.3824921338946	55237.91661347921	6313.70148321852	7881.156359165643	3059.137753808899	101.69993860909292	7	9	13	42	6	0.18644778022951258	0.35315598948549565	0.28821018505787666	0.17218604522711567	
4200000	-9962.572775031607	-9256.057137879603	-706.5156371520046	-9256.057137879603	527.8461093493013	3.749248676832196	7.154024824492281E-5	0.5966738129053615	7.495019881812031E-5	1.7494277693580297E-9	0.5705682440653934	-657.5707204730276	16893.513444266096	41802.70789241656	2841.87841426654	1332.806530471885	29.99865803602343	1	8	28	36	4	0.2008253095628621	0.341564714784411	0.28582567448588814	0.17178430116683932	
4210000	-9948.247523713786	-9264.075601190123	-684.1719225236626	-9264.075601190123	459.6127243406497	3.749248676832196	8.565913500144974E-5	0.4544471225195689	8.175641804361003E-5	1.5656665869076764E-9	0.4725093881589107	-637.0626225231092	68429.84681107981	12710.306753157809	2381.7359954292874	831.4956332049966	12.576225526676549	3	1	39	29	5	0.2008253095628621	0.3282361125554666	0.2991542767148326	0.17178430116683932	
4220000	-10009.070529740118	-9270.205088166833	-738.8654415732857	-9270.205088166833	824.8296841488157	3.706918266264752	4.821946583248172E-5	0.4375795798522751	4.6399743652885826E-5	5.04523149500048E-10	0.4756401505650332	-687.8947558817691	68324.38321255441	69181.42148210906	5399.292208476721	1744.1888934029091	17.20203786380892	6	2	30	34	5	0.17884162987154525	0.34732559486060527	0.30689320156153244	0.16693957370631762	
4230000	-9960.590148577236	-9272.196089731606	-688.3940588456294	-9272.196089731606	497.359806325668	3.6085152780253282	9.422132585383863E-5	0.5345295705513223	8.905220448630983E-5	1.9294527973997423E-9	0.49636657555995944	-643.1380766764673	13024.883252584134	8477.633129885238	4177.824258668895	1166.5207193428769	52.20303348193502	6	5	24	34	8	0.18732913353048494	0.34732559486060527	0.30689320156153244	0.15845207004737794	
4240000	-9921.83633391957	-9256.964380397416	-664.871953522153	-9256.964380397416	308.8935300113014	4.110195623570172	1.3958344098151534E-4	0.46739136369454914	1.2795954348144415E-4	3.25188257898768E-9	0.4505395446079325	-621.8968351740363	15809.158851615937	3422.7510493611603	1401.4106404179377	770.3344620067766	89.63290170503132	5	10	21	35	6	0.18732913353048494	0.34014801325005145	0.31407078317208625	0.15845207004737794	
4250000	-9943.29726974359	-9265.748813379583	-677.5484563640076	-9265.748813379583	369.6972171420043	3.9036460890321227	1.033714628808835E-4	0.4219020003086311	1.0422910035452389E-4	2.1256412923226118E-9	0.44707023279790054	-634.5259190946515	18052.95122077	2684.0499267387727	1588.0336703430733	851.9131175840348	38.5262943208813	8	8	25	31	5	0.18732913353048494	0.34014801325005145	0.30945207932174723	0.16307077389771696	
4260000	-9923.831666927916	-9253.677793944142	-670.1538729837735	-9253.677793944142	321.9688702781991	3.9036460890321227	1.2223097887459122E-4	0.4959849734717628	1.1403182678752417E-4	3.339204266328628E-9	0.49039991295511026	-627.8221149468861	14516.500802302755	1761.4961353462354	1209.6319238307806	831.7678355029626	16.983040528968264	10	7	21	34	5	0.18670820326766663	0.34014801325005145	0.30945207932174723	0.16369170416053527	
4270000	-9939.340146213155	-9249.312990669756	-690.0271555433987	-9249.312990669756	416.56593867430956	3.4178610062474664	1.0570079959642699E-4	0.5138619229547798	9.761683377945276E-5	2.2942278636539486E-9	0.47706696850750563	-646.0442623479636	13208.295149882131	4934.821819686725	1593.03003351509	1397.9607816266957	73.18536718946024	13	7	1	50	6	0.18670820326766663	0.32509965326756857	0.30945207932174723	0.17874006414301818	
4280000	-9947.168022132886	-9276.91445065526	-670.253571477626	-9276.91445065526	346.68254048906823	3.179116286630746	1.0297417288787153E-4	0.435338824688172	1.010380227010266E-4	1.9380526611888056E-9	0.4442866047683023	-625.1970110254053	11719.296800575567	4678.393020741001	6770.9794493447525	1222.1057049753192	19.95672637583266	15	3	4	47	8	0.19040609622986124	0.3365778644901656	0.300889907352785	0.1721261319271888	
4290000	-9966.494653194333	-9265.172888568442	-701.3217646258913	-9265.172888568442	532.2728411363909	3.3020289854790454	7.199585137856177E-5	0.3909722623118435	6.983764061535302E-5	8.359274755185206E-10	0.413334565427504	-654.5539719289388	11238.263915477872	27550.663026338596	1807.7138775672283	1424.2075117195911	73.11289115833357	4	5	12	49	7	0.19040609622986124	0.3365778644901656	0.300889907352785	0.1721261319271888	
4300000	-9935.91769490064	-9256.502150397253	-679.4155445033857	-9256.502150397253	368.01176977312025	3.828160438893234	9.944327779342984E-5	0.49712645757642093	9.722190620085242E-5	2.1637481460010238E-9	0.4627353308817546	-630.8839040817169	32369.267253472713	24076.77357700635	5836.654670100564	1621.6560714802115	18.415254030488168	11	1	1	57	7	0.19040609622986124	0.3365778644901656	0.300889907352785	0.1721261319271888	
4310000	-9928.467861779118	-9270.00430107362	-658.4635607054977	-9270.00430107362	346.09484311208297	4.068082092046486	1.323038195559601E-4	0.548491004983077	1.2096241411763742E-4	4.0918021500847034E-9	0.5019989498024333	-614.2818015023208	14332.185745309585	7970.526963095677	1711.7621932572351	827.3340099220773	42.03640447826329	8	2	34	26	7	0.1695148616653386	0.3574690990546882	0.3051779403337568	0.16783809894621698	
4320000	-9963.760401512443	-9273.533531314528	-690.2268701979158	-9273.533531314528	464.9492446354739	4.096035849168878	7.469609734779153E-5	0.5693847054375814	7.432385432331572E-5	2.0346144706236244E-9	0.609508578315699	-643.8979293259007	22385.108385017684	12759.281624106248	1906.288179345975	1322.4344466596674	25.912976053664536	6	2	39	24	6	0.17935818844065682	0.3599297274904854	0.2953346135584386	0.1653774705104198	
4330000	-9934.543509935329	-9266.9781518649	-667.5653580704288	-9266.9781518649	367.08206774259503	3.847401742597555	1.2447002599200413E-4	0.5797778413973643	1.1172509090374347E-4	3.893914868617121E-9	0.5637290354172564	-623.4289240977214	20180.97810671522	2557.991246153379	1644.1422090301878	1060.6099003488628	53.87265108325961	5	7	39	19	7	0.17935818844065682	0.335495865998376	0.31187511724576567	0.17327082831520219	
4340000	-9963.530847188775	-9258.592488811888	-704.9383583768871	-9258.592488811888	542.2433468689004	3.71188150340355	7.459855271146925E-5	0.44996813348557013	7.233868148504874E-5	1.0296476160575745E-9	0.4513299393876126	-658.0827803299293	65352.948149793796	6092.9035828870765	2028.4484158604591	1199.248908394658	139.41090385766563	6	7	29	28	7	0.19334572569121788	0.335495865998376	0.2978875799952046	0.17327082831520219	
4350000	-9925.328359683603	-9252.275989234573	-673.052370449029	-9252.275989234573	347.2743873518144	3.557033060814382	1.2461204606863512E-4	0.5476184529855443	1.1225522870606364E-4	3.848475208331078E-9	0.5276779198768565	-628.5647065895683	15921.75593504332	8620.590091275957	2542.4744848619766	732.8848664280721	65.43543623195144	5	8	26	30	8	0.18020707346067427	0.34308784214887017	0.30343425607525404	0.17327082831520219	
4360000	-9922.042677130976	-9268.813764948269	-653.2289121827072	-9268.813764948269	305.34250725328775	4.092017002502985	1.3743419085685297E-4	0.6060774086175632	1.2073304946964442E-4	5.656136341346461E-9	0.6163859609386002	-610.5164929522423	16977.872417856765	1858.4171254200164	1274.1216828262934	627.4456166302191	20.745854962559036	5	22	10	34	6	0.1850697345759308	0.34308784214887017	0.2985715949599975	0.17327082831520219	
4370000	-9932.39388940941	-9258.87510903771	-673.5187803716997	-9258.87510903771	451.07295932985	3.689583870525343	1.2242292018038877E-4	0.5502025699944099	1.1067513954580218E-4	3.5827182924266024E-9	0.5306674740328616	-629.3692991277863	18351.711557213992	3302.1441168075503	619.9940204567689	1233.2481734968505	40.61174220708437	3	31	24	13	6	0.1850697345759308	0.32825270221311914	0.31340673489574855	0.17327082831520219	
4380000	-9929.399092315038	-9266.998218118364	-662.4008741966728	-9266.998218118364	400.63706494469267	3.689583870525343	1.3968305689049726E-4	0.44955002899268415	1.339366733044618E-4	3.3946337538848E-9	0.4191884982201961	-623.8615288413532	8020.537945597597	2814.3239415395346	742.4598680264085	93.36095865114348	57.10900377600384	10	30	30	4	3	0.1850697345759308	0.32467549488717795	0.32719700307732785	0.16305776745956407	
4390000	-9960.091825798365	-9279.705362741706	-680.386463056659	-9279.705362741706	563.4338752783931	3.222092386625851	9.820996608487582E-5	0.5690905086119192	1.0096797513425527E-4	2.7262044126435844E-9	0.5120205761471889	-634.5143822722442	15045.924783479848	2553.1249278220826	831.9353987960052	2697.370985135794	117.18546354710755	4	35	24	6	8	0.1850697345759308	0.3213684160484421	0.32719700307732785	0.16636484629829998	
4400000	-9908.84497354283	-9249.560131490178	-659.2848420526509	-9249.560131490178	401.57361364153405	3.7547948344957636	1.4490358671626435E-4	0.5898537889144315	1.4065410661916994E-4	6.594946120779015E-9	0.5781408680200575	-615.0182297550549	29590.363028766275	1444.5665942838755	727.6233196753911	1035.4810833398271	269.61927289213827	3	33	27	4	10	0.1852291474830933	0.3213684160484421	0.32719700307732785	0.16620543339113747	
4410000	-9862.864628681724	-9254.829820282117	-608.0348083996065	-9254.829820282117	240.2967257327312	3.7547948344957636	2.3431215706538097E-4	0.5747131061311442	2.3002094525685822E-4	2.0891720904031653E-8	0.6335989756259753	-566.9221153861656	21962.08114312734	721.8134948390714	144.7653887311291	383.9831381673235	55.513201779106886	3	51	3	11	9	0.1831217338893752	0.3213684160484421	0.32930441667104593	0.16620543339113747	
4420000	-9867.772345148382	-9273.076572586859	-594.695772561523	-9273.076572586859	209.7783891786216	3.7547948344957636	2.2957275912558706E-4	0.45130373175556004	2.3869714482948378E-4	1.1318286029097141E-8	0.4685045207375172	-551.9398289860594	23837.57827923629	666.9895634918029	179.98040729381046	699.3632997359641	15.621486297569875	2	50	14	4	7	0.1831217338893752	0.3213684160484421	0.32930441667104593	0.16620543339113747	
4430000	-9859.116315871264	-9268.642967909418	-590.4733479618454	-9268.642967909418	143.74993735139995	3.8656592423431464	2.739281503167539E-4	0.45280712110033056	2.837290658315123E-4	1.8709149013064286E-8	0.502771787638373	-551.7998390957932	9533.433875436978	790.561905218143	274.57837787933886	385.1545344342022	33.41972482525707	3	40	18	10	6	0.1801119324333109	0.3213684160484421	0.3249144716525166	0.17360517986573112	
4440000	-9858.661409368027	-9266.84994965884	-591.811459709188	-9266.84994965884	125.3856638719486	4.2141391432431	2.83914206239713E-4	0.6028777263000937	3.2939708046689675E-4	3.699151078180863E-8	0.6164893685852822	-554.0001443163502	4454.508689759444	931.8766036761054	403.5402730736487	327.85119928078785	33.87614765986015	7	37	13	12	8	0.1801119324333109	0.3304966259777672	0.32833957700281163	0.16105186458611095	
4450000	-9862.434590869776	-9270.920576445504	-591.5140144242729	-9270.920576445504	143.5593679526737	4.335464807572108	3.0301573843542605E-4	0.5536451111326641	3.1745761486662495E-4	2.7750233168070536E-8	0.5584580000808678	-553.1357020917695	5589.3145490265615	1265.772690302413	568.6716460095835	288.009177427543	29.02102344572043	3	18	26	23	7	0.1801119324333109	0.34674612548197814	0.30264662218344857	0.17049531990126304	
4460000	-9900.95184635557	-9264.923145480732	-636.028700874839	-9264.923145480732	285.96581463646066	3.8493198169671357	1.5348562575408773E-4	0.5485468185751684	1.577281021187908E-4	5.904708065956286E-9	0.49850959309070686	-596.2268424573258	6354.623496614347	934.0515604173684	907.9676441742342	540.6430037560953	58.99852554608038	14	6	26	22	9	0.1801119324333109	0.3430431007951151	0.30264662218344857	0.17419834458812608	
4470000	-9941.315109343897	-9274.060360151423	-667.2547491924738	-9274.060360151423	408.1774440766371	4.147764468654319	9.631989560581862E-5	0.5496995847446616	1.0350537799356446E-4	3.554243634709679E-9	0.5811099469642187	-624.5309480578537	13831.929168335246	1640.525742186771	1757.3006345422086	632.3517269707208	103.09304618700637	10	14	15	32	6	0.19557161637556522	0.32758341685286074	0.3063606577432172	0.17048430902835746	
4480000	-9864.930819811496	-9279.181697691389	-585.7491221201077	-9279.181697691389	141.7108285019456	4.084371977020309	2.8929923513023936E-4	0.4561247276148858	3.082413584998614E-4	2.0133271706495867E-8	0.4569880224245078	-547.2092322875112	9552.326682959163	817.0760306876349	469.55139296548487	288.42968518157164	42.3648718730966	9	9	25	26	8	0.18186739389566178	0.3492449037627738	0.29144302449428316	0.17744467784728182	
4490000	-9944.950022731142	-9267.296728851237	-677.6532938799049	-9267.296728851237	400.4634366513463	4.248120193998382	1.1540327961536323E-4	0.41305858256570444	1.0759137905239094E-4	1.659866052258822E-9	0.3869375505241741	-633.8236074594222	30756.248802229773	6161.562219171821	1740.2824470709045	385.17603761756885	60.544106296741504	8	8	24	32	5	0.18186739389566178	0.3492449037627738	0.29144302449428316	0.17744467784728182	
4500000	-9975.103059814437	-9264.3140045112	-710.789055303237	-9264.3140045112	627.5073361777411	3.564754999623313	6.414437335450976E-5	0.47217502542882994	6.0401560530294834E-5	7.428371760800531E-10	0.4555925811195662	-663.9232122984388	93797.50599466216	2532.052936361861	2778.0470178947057	717.646081764844	59.91001297573866	7	31	14	19	6	0.18186739389566178	0.3492449037627738	0.29144302449428316	0.17744467784728182	
4510000	-10098.106549641589	-9263.522036902428	-834.5845127391599	-9263.522036902428	3437.325331026039	3.9468890588272774	1.3082473433015714E-5	0.5155541076582485	1.326269472855126E-5	4.016939405210085E-11	0.4911471353132464	-782.1702245842974	107505.1896724237	12994.122689442536	9243.921994243816	5838.158269866445	391.2659550106563	9	40	1	20	7	0.18186739389566178	0.3492449037627738	0.29144302449428316	0.17744467784728182	
4520000	-10048.80373182292	-9270.188957265664	-778.6147745572558	-9270.188957265664	1530.349669552847	3.4953749164177683	2.583875183244768E-5	0.45693269162387595	2.735545965430819E-5	1.5096882284168246E-10	0.46568942373796796	-727.0265777664341	133865.54272961972	5930.102705008067	1172.4408230378579	4039.32142339626	611.6963604368462	6	48	5	11	7	0.18186739389566178	0.3465267779867482	0.2899473578222936	0.181658470295297	
4530000	-10080.77073539943	-9261.524659445422	-819.2460759540079	-9261.524659445422	2372.975555962644	3.6033771639885597	1.574017743886398E-5	0.5183373086726925	1.580324016943402E-5	5.933470154091126E-11	0.4981767252951935	-767.2364934696194	218099.1490129444	11152.077794766343	4171.271877510374	3342.9808429147542	305.0852212554283	6	37	14	14	6	0.1961502527759893	0.3465267779867482	0.2899473578222936	0.16737561141496948	
4540000	-10016.857413539916	-9269.605101509676	-747.2523120302388	-9269.605101509676	831.940369547719	3.9140265043557068	4.229926395658503E-5	0.6051993943998882	4.2665196149340245E-5	4.470145896565361E-10	0.533371462851103	-699.3763458357506	26161.682521348528	11156.63298799792	2374.689195903433	2643.988809562767	189.80816642827466	6	21	10	34	6	0.1961502527759893	0.3465267779867482	0.2899473578222936	0.16737561141496948	
4550000	-9977.947386407737	-9261.882838426227	-716.06454798151	-9261.882838426227	618.6799207322008	3.8275197155277145	7.610768834215854E-5	0.5768312413592855	7.559805661403886E-5	1.5232992173033665E-9	0.5275756453240762	-669.7622136610295	29998.50284559647	7522.586351848783	1742.8093224318993	1123.014991624767	599.5746418251057	14	5	15	36	7	0.19105534206244315	0.3493406804656136	0.2889511370967857	0.1706528403751581	
4560000	-9923.546409591363	-9278.509555080804	-645.0368545105603	-9278.509555080804	262.14650970442466	3.8275197155277145	1.4915991339474805E-4	0.42102517226718766	1.617177183031202E-4	3.935577902439327E-9	0.40564512118896606	-604.4150314450998	8043.039085687357	1410.0996974369368	1459.191640593656	579.7766667094302	41.36688310773072	10	32	6	22	7	0.18365928084749786	0.3487817832189379	0.288775639615235	0.17878329631832993	
4570000	-9918.579341112985	-9264.714765853403	-653.8645752595821	-9264.714765853403	277.54435566827834	4.115046056658914	1.3421359680172512E-4	0.4668946683518928	1.4769303239568022E-4	5.2637708895079036E-9	0.5076407202853696	-613.200372470904	8232.633317199266	1065.8628195910917	1174.5770422777498	617.5760093098174	57.64340735883072	14	1	34	23	5	0.1840805899099782	0.3487817832189379	0.28835433055275467	0.17878329631832993	
4580000	-9921.133958665683	-9274.897372486308	-646.2365861793759	-9274.897372486308	230.4639026504034	4.237218364114945	1.6458132968150292E-4	0.4731621251968323	1.6059957658470447E-4	6.335472834194944E-9	0.48898227957460905	-606.5755707243603	7951.843828404399	1237.0631707532693	898.9662750799703	393.8916352508951	41.250196855985095	12	6	31	23	5	0.1840805899099782	0.3487817832189379	0.3024976380802863	0.16463998879079828	
4590000	-9888.95286308469	-9258.233425874312	-630.7194372103777	-9258.233425874312	198.3864219614929	3.727919003910082	2.0642244723563554E-4	0.5466347462054634	2.101538961715713E-4	1.3445516321896071E-8	0.5850828981071448	-587.2945547584934	22179.579452044523	4183.803877922274	953.020924433571	669.1720396796464	75.22136104751685	2	15	18	35	7	0.18180040282644183	0.3400436165052309	0.30822715318235266	0.16992882748597526	
4600000	-9893.872039690006	-9255.678712357774	-638.1933273322321	-9255.678712357774	282.48673059539345	3.727919003910082	1.4790221374912866E-4	0.5264862482932776	1.439198496134636E-4	6.493424349382877E-9	0.5652946488268227	-595.4728641971484	22563.691897292523	506.9071840338066	1192.5400794710529	465.51098988211896	21.520741778954253	7	2	32	29	7	0.182492032933951	0.3370854553015385	0.31049368427853596	0.16992882748597526	
4610000	-9964.314609725596	-9277.00412675179	-687.310482973805	-9277.00412675179	443.2410526822421	3.804888704472861	7.5770085677884E-5	0.4188523128225837	7.797472924113864E-5	1.4812721067468102E-9	0.4906754923886585	-641.1002553752534	73871.13626672582	2395.3560446368365	2171.436628513942	974.3704603679364	12.940709054844014	4	28	23	17	5	0.18440007393770788	0.33517741429778164	0.31049368427853596	0.16992882748597526	
4620000	-10043.483176341117	-9250.794557162859	-792.6886191782585	-9250.794557162859	1647.4525048934909	3.7007968941712543	2.0626530825901605E-5	0.46604734561487327	2.1956710457796947E-5	1.0609631383026103E-10	0.4961526149552819	-740.4807912878433	92896.24550040573	23655.775741413854	17280.41931474677	3283.453172657968	153.27454822461885	6	5	19	39	8	0.19736907240325388	0.33517741429778164	0.29416581466197494	0.1732876986369903	
4630000	-9950.570077246211	-9270.443397423298	-680.1266798229142	-9270.443397423298	415.67963452874426	3.968382122693655	7.609548935641861E-5	0.4911469749828096	8.428116698578375E-5	1.4901679709998036E-9	0.48002400100029397	-631.5155950089867	57288.507738746266	1034.3679174597944	4328.919118007059	731.0941459717601	44.582673073580935	5	10	22	32	8	0.20343983080949057	0.329106655891545	0.3115753545241314	0.15587815877483385	
4640000	-9960.082955963708	-9258.705843123917	-701.3771128397917	-9258.705843123917	548.6991873373859	3.569301123000324	6.0796501100584745E-5	0.5229814709282812	6.647286278067709E-5	1.0300701299180031E-9	0.500367025204876	-654.5451773012009	31349.39107668157	3588.735310329754	5883.334028651289	1053.7724300862274	27.47769880944777	5	13	17	35	7	0.1867835948839241	0.343861289017411	0.3050834563140159	0.16427165978464986	
4650000	-9957.660180912932	-9272.641307935994	-685.0188729769387	-9272.641307935994	363.6489590958413	3.9409666805664423	1.0693171068033103E-4	0.41153264502451603	1.0819968332982043E-4	1.7439971686207208E-9	0.40012494211158295	-638.9514953526739	5208.736580996752	17350.12500565489	5220.522882314967	838.3100197912634	39.35264867334161	1	3	29	37	7	0.1867835948839241	0.3364635012910464	0.3050834563140159	0.17166944751101446	
4660000	-9978.766005532609	-9262.883002290915	-715.8830032416942	-9262.883002290915	618.5266139925974	3.67093721583122	6.585260759465496E-5	0.47358805460760506	6.783831800024144E-5	9.035662912810862E-10	0.4560763911287871	-668.3080670317831	12209.19298811865	30298.604506530202	3457.5879127475528	1177.3495613817925	95.32003818033309	3	7	31	30	6	0.1867835948839241	0.3313829043190753	0.310164053285987	0.17166944751101446	
4670000	-10002.088875099098	-9260.58953652929	-741.4993385698069	-9260.58953652929	795.8936022572984	3.67093721583122	4.9463768680803787E-5	0.4914645274640725	4.925082936054545E-5	5.152765460423332E-10	0.4738133484183833	-694.8932494429777	31185.852327446428	6672.262308730296	5979.15897692659	858.3938076684956	117.34358262162806	9	4	32	26	6	0.1867835948839241	0.3313829043190753	0.3162527152896807	0.1655807855073208	
4680000	-9997.554697448557	-9258.596661701456	-738.9580357471008	-9258.596661701456	840.4016310548081	3.7948130241670257	5.257197143471259E-5	0.4808740298885187	5.1890810259905015E-5	5.336530319510151E-10	0.45615146330552764	-692.5643419930149	21795.855222073653	8217.406681302684	6673.116454279472	785.6255593806142	279.63051302810237	17	5	23	28	4	0.1867835948839241	0.3313829043190753	0.3162527152896807	0.1655807855073208	
4690000	-9990.630345455083	-9268.510949115898	-722.1193963391858	-9268.510949115898	628.8095156811063	3.8002235975802447	5.24358758792658E-5	0.46720754029365497	5.462380866765138E-5	5.417596023832773E-10	0.43483982329753823	-675.1175403448124	23404.80311651689	15282.976175834407	8059.703990540472	752.9415170414869	101.83442909281105	8	3	28	31	7	0.195399756906116	0.3410955162383396	0.2903556345046954	0.1731490923508498	
4700000	-9954.108576118184	-9266.933018715787	-687.175557402397	-9266.933018715787	422.87837240159536	4.058886922296005	9.136083080721394E-5	0.5488357616758709	9.112039477133024E-5	2.1911239934781613E-9	0.5211174495842557	-640.6142319305085	43412.48657740404	4598.929258558983	3172.9884177175595	495.53687682909583	477.2296897335747	3	4	34	30	6	0.1817340550919298	0.3424795511200034	0.2992716118671471	0.17651478192092043	
4710000	-9940.083456711274	-9271.226145551518	-668.8573111597559	-9271.226145551518	349.5971216108083	3.1410744839031612	1.1441194375534361E-4	0.4688506875205408	1.1666342991079113E-4	2.9625842660330417E-9	0.4650933944848383	-621.6331671238698	207352.27095276403	2317.8557655426857	2327.230271999673	346.0639500430442	77.48313325860742	2	8	33	27	7	0.17408863405543815	0.3237120916302611	0.32568449239338104	0.17651478192092043	
4720000	-9921.966179953797	-9263.077135174497	-658.8890447792999	-9263.077135174497	279.65636471057184	4.1698441999279074	1.3093176885883536E-4	0.5538722278953817	1.252125693431363E-4	3.916410137725147E-9	0.5247573409109832	-615.1860461253797	9676.443185140513	8481.401110915098	2885.8718603187845	477.0033546827716	69.7537005003462	2	9	30	30	6	0.18171040705379796	0.3295395952232082	0.32568449239338104	0.16306550532961353	
4730000	-10007.389618020894	-9270.086018551285	-737.3035994696094	-9270.086018551285	853.291351851873	4.024797181475517	5.605373706336359E-5	0.4483387479847775	5.475375424654732E-5	5.095603997744024E-10	0.4172367516213897	-691.818475533318	18914.169927734176	7268.347997146336	5470.4963179982715	743.1194756346018	138.98776846755558	7	16	23	28	3	0.18171040705379796	0.3295395952232082	0.32568449239338104	0.16306550532961353	
4740000	-9950.332475016154	-9254.028343846081	-696.3041311700724	-9254.028343846081	462.50596995072823	3.671828751152531	9.573131455747242E-5	0.5298559896981228	9.152154671178559E-5	1.8454936500604602E-9	0.47256760220159405	-652.5511950484171	8456.70925931241	6057.653101511853	4449.141395419264	588.8270635541115	116.44557984826282	22	8	12	28	7	0.19505859532986375	0.3441587271610209	0.2977171721795025	0.16306550532961353	
4750000	-10005.985757526434	-9257.05088968627	-748.9348678401631	-9257.05088968627	701.0777585491319	3.671828751152531	4.79130757318675E-5	0.6200117157906686	4.6444418567152175E-5	5.96906961934852E-10	0.538335003950786	-699.8902822141446	30766.478088579053	27043.549855287412	10589.307422429236	899.6371141809426	34.68291200169782	3	6	33	29	6	0.19505859532986375	0.3441587271610209	0.2983453498908059	0.16243732761831012	
4760000	-9951.884352279141	-9252.431417174977	-699.4529351041631	-9252.431417174977	471.11711753282356	3.671828751152531	8.600195726016083E-5	0.46566098919404814	8.037393835355925E-5	1.0889992662267103E-9	0.4194788072535602	-654.9708097020591	19750.159738936927	4203.188444343109	4238.011639288162	530.0978599675256	113.55016232784081	5	7	30	28	7	0.19505859532986375	0.32358175533765987	0.31892232171416696	0.16243732761831012	
4770000	-9995.704437368397	-9265.101205477538	-730.6032318908586	-9265.101205477538	645.9941798474078	3.5207319758143747	6.340378851211323E-5	0.46059178115301974	5.996513591860607E-5	7.768075826870863E-10	0.46209621488934194	-685.571529501543	15380.206652938581	9066.37831180411	4686.5312994717	810.6073121219171	84.76628720684187	10	12	20	30	5	0.19505859532986375	0.34604343419143746	0.29646064286038937	0.16243732761831012	
4780000	-9966.547870880235	-9263.322192691128	-703.2256781891064	-9263.322192691128	531.5782041499054	3.5999780569901776	8.603205260848169E-5	0.5169807893537499	8.104609032097085E-5	2.1101572817151395E-9	0.5469271656027327	-660.5754574203543	9310.080352915482	5457.067554514687	2924.0904524483417	380.92971310542396	99.71775385878158	9	22	11	30	5	0.1958267590028181	0.3309230965479064	0.3067180503939009	0.1665320940553753	
4790000	-9915.687583826539	-9263.410734632222	-652.2768491943175	-9263.410734632222	306.10693163159436	3.7406110702579167	1.5878737915165294E-4	0.4896344796327611	1.5095451708220376E-4	5.569229122542906E-9	0.5137850435361672	-609.601157747019	17763.823456242913	4553.065713004621	1247.2796280202128	479.2594451546362	89.77380609526357	6	20	14	30	7	0.1781655376200653	0.34858431793065925	0.30222292619963464	0.1710272182496415	
4800000	-9897.720099929908	-9258.628200797895	-639.0918991320127	-9258.628200797895	294.9664384253369	3.259217007829034	1.6612805307201847E-4	0.4653754334186538	1.5406500550420765E-4	5.195662011270515E-9	0.45094790079628067	-595.6100827169959	16139.895255592714	4180.661580584092	4778.499906483122	262.02367142111194	61.719401347925675	4	13	18	35	7	0.17463655147118745	0.34274900271756176	0.30805824141273214	0.17455620439851935	
4810000	-9873.472124444937	-9254.267895798172	-619.2042286467655	-9254.267895798172	234.22898309783315	3.481575323908728	2.218171107293545E-4	0.47097142815851284	2.0876094032904653E-4	1.0902582918597033E-8	0.4918857374186541	-578.6562906754183	4314.001701206943	1173.9870041721108	2965.8150710713085	278.0862035699756	27.125397072097453	15	1	18	37	6	0.1821491368582645	0.34274900271756176	0.30805824141273214	0.1670436190114423	
4820000	-9909.461267702134	-9255.689242035001	-653.7720256671321	-9255.689242035001	278.8134114260059	3.481575323908728	1.3639313023145643E-4	0.5405601470570254	1.3181553472694948E-4	4.955180885477848E-9	0.5314731601440712	-611.7701343418154	7658.867284549603	1510.0921485130625	2877.5256791977336	440.47162648893186	49.67596390579061	17	4	18	32	6	0.1871395468693312	0.34274900271756176	0.3009563013888555	0.16915514902425227	
4830000	-9927.016561291157	-9260.510537809838	-666.5060234813193	-9260.510537809838	413.0688320529495	3.757371991824782	1.346520815369414E-4	0.43387950510052714	1.2762665798616326E-4	2.4385009368154343E-9	0.3932933022352952	-622.8889455070065	10317.992987255686	7248.294160298181	4432.12482503679	469.8455092917036	90.68047920137343	7	7	21	35	7	0.1800871080307172	0.3303857558161169	0.3169414850107098	0.17258565114245683	
4840000	-9913.799946198837	-9246.41206282645	-667.387883372387	-9246.41206282645	338.67731104058157	3.757371991824782	1.3799564344063383E-4	0.48685855259710303	1.2899364428106423E-4	3.597869458839277E-9	0.4718271671207826	-622.7524078243773	15154.126151396134	8994.337307817093	4054.5772227780267	584.8483270455531	79.84993652615586	3	6	28	32	8	0.1800871080307172	0.3303857558161169	0.3169414850107098	0.17258565114245683	
4850000	-9945.217582048208	-9252.644301272188	-692.5732807760203	-9252.644301272188	391.83438114934046	3.757371991824782	9.9469100322904E-5	0.5502769990709129	9.483381703845503E-5	2.1286222238278622E-9	0.49744770133738353	-646.720295098208	14939.34191463133	12112.07968921281	4698.955434091406	569.8808512218536	347.3730066100752	9	6	21	31	10	0.1800871080307172	0.3303857558161169	0.3169414850107098	0.17258565114245683	
4860000	-9920.843705758076	-9282.681154418398	-638.162551339678	-9282.681154418398	322.83274032665133	3.574841052360956	1.3173606528688042E-4	0.4778426621669861	1.2519521265847745E-4	4.0247264378002714E-9	0.4911129914840994	-591.9989531104975	48274.26643976621	1182.3069483374927	3403.6666126978716	426.0839967174265	51.055755463974045	4	18	16	31	8	0.1800871080307172	0.3353993339365032	0.3169414850107098	0.16757207302207058	
4870000	-9908.75966349651	-9274.120858074662	-634.6388054218477	-9274.120858074662	269.8568133954817	3.8074512966253122	1.6149485872004354E-4	0.4738297379706134	1.62917895467566E-4	4.128619011226157E-9	0.410035454821307	-593.9044302632556	7191.525614358352	1889.9676686706014	2043.1952987835573	347.03224620574343	69.01421045194716	10	14	12	35	6	0.1800871080307172	0.3512575406988086	0.30108327824840436	0.16757207302207058	
4880000	-9887.403063446696	-9249.61714097343	-637.785922473266	-9249.61714097343	256.4343799867517	3.6776479955196217	1.674855130723759E-4	0.4715875593945353	1.6355302374352476E-4	6.387336320271653E-9	0.48446716606050266	-598.2876471837205	7671.009370067288	1349.7573918822097	1282.44327529162	216.62003800069718	81.4281192419445	8	27	10	27	5	0.1800871080307172	0.3512575406988086	0.30108327824840436	0.16757207302207058	
4890000	-9886.949712991282	-9247.130646512756	-639.8190664785243	-9247.130646512756	245.8235239243963	3.6776479955196217	1.639876137131149E-4	0.4578574942785614	1.8337066088934016E-4	5.8214720741337715E-9	0.44274032101257954	-599.7312619591607	8485.849606953147	2640.591441340111	1057.7571920945747	358.11859426144053	27.425912801022033	5	16	28	21	7	0.18077811148082873	0.3236378919026569	0.33192593577792745	0.1636580608385877	
4900000	-9903.679629656905	-9256.286547750124	-647.3930819067804	-9256.286547750124	396.22441200619755	3.6776479955196217	1.7351532747828118E-4	0.4777570550179882	1.774420807910343E-4	7.598252403612538E-9	0.5002164456831617	-605.1837302411342	8582.127251844164	9246.747369282319	1587.5003153203654	193.1955721342431	143.20594795234453	3	5	39	18	12	0.1978722907711633	0.3236378919026569	0.3148317564875929	0.1636580608385877	
4910000	-9915.345237954036	-9261.172388522444	-654.1728494315922	-9261.172388522444	374.43567895896246	3.356815560193563	1.479065255060624E-4	0.5383904210110929	1.4762119068311954E-4	7.256019942618191E-9	0.5516389234652098	-612.9881785187405	6464.84746973366	1591.281133856329	2436.775601815007	397.33201230908367	85.86728878762943	17	7	19	26	8	0.18203941009078906	0.3519402072097597	0.3005340048046532	0.1654863778947989	
4920000	-9928.438053563596	-9266.590260458926	-661.8477931046692	-9266.590260458926	366.8256824173926	3.6789491883469756	1.33960642738959E-4	0.42311055108429185	1.3822552410759577E-4	3.335674110569599E-9	0.4332112933986343	-620.9322251300539	7764.526290746574	2138.811757376558	1409.4203796397614	651.9544701117738	121.81301172555808	10	29	2	29	7	0.18203941009078906	0.3519402072097597	0.3005340048046532	0.1654863778947989	
4930000	-10008.290735032848	-9271.468483376459	-736.8222516563897	-9271.468483376459	1043.0956407047463	3.8853050452781894	4.5466847160835475E-5	0.4146198032375144	4.4709899350025626E-5	3.468295270214392E-10	0.42656820766839637	-691.4671398587795	26291.181583937505	5316.59336505272	1538.6121666716192	1616.7494686987268	162.70348895521147	9	31	12	17	8	0.17718721026671827	0.3494445106200842	0.3030297013943287	0.17033857771886968	
4940000	-10076.763429973	-9270.690978161252	-806.0724518117472	-9270.690978161252	1940.9276159693268	3.3335258031144237	2.5408502153820883E-5	0.38570241015732964	2.440518322215236E-5	9.050953323541372E-11	0.4015733917480187	-756.3310392299064	57865.194899967544	7116.3805846967825	541.0491258876173	2467.6983568121877	769.8929974490295	17	23	1	28	8	0.17718721026671827	0.34521365468745085	0.30726055732696206	0.17033857771886968	
4950000	-10008.191377513194	-9276.613857560138	-731.5775199530568	-9276.613857560138	889.02699049556	3.5948557897384137	4.640735800624542E-5	0.45772250940477766	4.603687768426711E-5	4.297020734211233E-10	0.4459214292897527	-683.7695469491279	26303.88306701119	11656.659256764955	593.6881457146301	2026.4785327677737	129.61747000984562	8	32	25	4	8	0.1968774502998432	0.32552341465432594	0.30726055732696206	0.17033857771886968	
4960000	-10021.479422554125	-9269.74513085948	-751.7342916946455	-9269.74513085948	968.0577558026935	3.790685999753735	4.6810537334326726E-5	0.36123174473689207	4.586141500509184E-5	2.8253589245474737E-10	0.3669902098082342	-705.1794355552385	39066.68127203625	6876.680342152998	1047.7422504661422	1880.565785687433	256.86488539192106	16	28	23	3	7	0.19067823150289476	0.32567786474560584	0.31330532603263056	0.17033857771886968	
4970000	-10094.723574790134	-9268.458053590686	-826.2655211994484	-9268.458053590686	2100.90929295933	3.790685999753735	1.6796912226270142E-5	0.4543547612279483	1.721811758929739E-5	5.0976106030923846E-11	0.43188472331199007	-775.9517436051583	70444.6433620328	10752.374464264885	3013.606965596111	4767.6132632846175	197.93324865436998	17	30	19	4	7	0.19067823150289476	0.32567786474560584	0.31330532603263056	0.17033857771886968	
4980000	-10033.14023110249	-9269.080273843156	-764.0599572593342	-9269.080273843156	1150.0842681441136	3.996621751064039	3.6183283372036715E-5	0.5633863637090659	3.5658547360948514E-5	3.2985117359705077E-10	0.5116815573847131	-713.7328199696165	49962.47708267648	6372.888541070298	1177.3634253562977	4169.392069475934	211.62782089936866	12	33	19	6	7	0.18243118687177423	0.33011235316152315	0.32308367896600365	0.16437278100069982	
4990000	-10123.070420581991	-9262.58069074225	-860.4897298397402	-9262.58069074225	3527.7538692200196	3.6433837798376665	1.0438336535752242E-5	0.3806713567285602	1.0186007901567156E-5	1.5600404333711187E-11	0.39591309967655164	-805.3311169147079	218757.32505438922	35295.65229342313	5861.272417168525	11130.54004154912	321.3772852551085	9	33	25	2	8	0.1874537997074305	0.3536120426464767	0.29456137664539384	0.16437278100069982	
5000000	-10113.932019974376	-9265.520137304402	-848.4118826699741	-9265.520137304402	2985.3584894137675	3.6433837798376665	1.2292399030028812E-5	0.3865122018610565	1.2210553004665472E-5	2.2349810689363617E-11	0.38430376423766693	-792.0229443948247	181824.93005954594	26728.827050152348	56581.13393790212	6342.86727554455	191.83212023018274	6	35	1	28	7	0.1874537997074305	0.3536120426464767	0.29046312095181115	0.1684710366942825	
5010000	-10136.132085246743	-9274.14413330079	-861.9879519459529	-9274.14413330079	3572.9034622359463	3.709529332642559	1.126007447876087E-5	0.4878130911608558	1.1450828407119483E-5	3.205525345559082E-11	0.5183126028283481	-805.6077834449927	358668.5659093182	25329.09169637381	24618.904100239553	7486.321976259831	137.5360623810244	7	17	19	29	5	0.1874537997074305	0.32384999861197156	0.3202251649863163	0.1684710366942825	
5020000	-10155.864668978898	-9276.213695545139	-879.6509734337601	-9276.213695545139	4854.928887075334	3.6151213978199936	9.032615973683595E-6	0.4100860654547993	9.824067308762464E-6	1.3874027781105532E-11	0.385646292321403	-824.7025224219998	257077.76993521617	31696.846827667378	4692.86266437765	8458.317323612146	1276.3808252179206	11	30	5	25	6	0.1874537997074305	0.33296958052565784	0.3202251649863163	0.15935145478059626	
5030000	-10105.326821886732	-9292.002885993665	-813.3239358930674	-9292.002885993665	2407.042710344938	3.673509991453239	2.040707357531437E-5	0.3136467044598079	2.049018818533734E-5	3.5213310486699526E-11	0.2922070235557222	-761.0747766634198	95598.99798244491	18931.115409710612	19929.431345623758	4441.997378348524	445.7934246386608	5	22	14	28	8	0.1775608288688245	0.3445755493897554	0.3015686703235029	0.17629495141791815	
5040000	-10017.311539318736	-9274.072595990467	-743.2389433282705	-9274.072595990467	883.6002009966932	3.5523959616746756	4.935058569725891E-5	0.39399124888463877	4.96478208752918E-5	4.2512984322948824E-10	0.4330127589207661	-696.0274637733194	29236.304808826048	5923.496170222067	8778.042625863967	1181.9088752222067	137.95050520330562	9	8	17	37	6	0.1775608288688245	0.3445755493897554	0.3015686703235029	0.17629495141791815	
5050000	-10092.59839542778	-9260.456740152831	-832.1416552749487	-9260.456740152831	2235.0099377941233	3.5523959616746756	2.0992603661032922E-5	0.4619541706670718	2.061411056340745E-5	7.385349388099596E-11	0.4245860932553519	-779.3574731552653	54729.79252636553	30668.696710798406	25051.95790412519	5983.124386751964	433.632170432652	11	3	26	32	5	0.1775608288688245	0.3445755493897554	0.30621682200924716	0.1716467997321739	
5060000	-10042.515033828662	-9263.241949024095	-779.2730848045667	-9263.241949024095	1222.1275552300456	3.5523959616746756	3.5024910564459955E-5	0.6012107485500084	3.275691241496012E-5	2.20686077285218E-10	0.4679051395493256	-729.0464953026368	62016.183065622026	13738.932830164178	8779.748861995622	2111.699067646809	394.62926603436836	6	1	31	31	8	0.18054101084816002	0.3442149494217973	0.3035972399978697	0.1716467997321739	
5070000	-10057.004626613027	-9256.786145133989	-800.2184814790387	-9256.786145133989	1887.1412014411326	3.5523959616746756	2.4930693826101492E-5	0.41990654623868395	2.4570549772496137E-5	8.483708904683186E-11	0.3902639642119186	-745.4722502470332	321216.3139912663	113436.32762505185	8331.414565359408	2718.5734633211537	255.7136832849207	3	3	35	29	7	0.18282552030204727	0.34882908340206054	0.2966985965637192	0.1716467997321739	
5080000	-10024.941874851122	-9269.563510548915	-755.3783643022072	-9269.563510548915	1128.210650080281	3.817167100393838	4.278118469132936E-5	0.4843158894353628	4.4239521007973826E-5	3.916311194061192E-10	0.45048433157829026	-704.5572699861905	65473.38544399397	48023.35721156972	6194.531037392321	1827.2273936286629	325.8654341196374	1	7	32	32	5	0.18494450578067212	0.3460372554667089	0.2994904244990709	0.16952781425354904	
5090000	-9980.557406887903	-9255.177306817217	-725.3801000706856	-9255.177306817217	733.3734072532968	3.6700548731567983	6.691005235704404E-5	0.39143610825065106	6.460514104659306E-5	6.646397872839362E-10	0.39292391998827114	-676.7952015493519	23929.42756869931	36278.025642591216	3200.847100295692	1726.2394315244474	613.219481807765	2	6	29	32	8	0.19237770367939022	0.3460372554667089	0.2973500441956883	0.1642349966582135	
5100000	-9987.421143946254	-9260.857919685706	-726.5632242605486	-9260.857919685706	794.8138870652652	3.762995228098105	6.592025452581974E-5	0.45612348854702567	6.448955636276905E-5	8.933535038694707E-10	0.44644435559661405	-680.4572551057744	24190.488051817923	8779.103327950987	3230.1466652109834	1367.7022271154258	296.3032878593929	9	4	26	31	7	0.19237770367939022	0.3460372554667089	0.2973500441956883	0.1642349966582135	
5110000	-9928.889528079473	-9268.09304162581	-660.7964864536633	-9268.09304162581	413.5253522336213	4.161508569548819	1.3074343367107448E-4	0.3928894284228822	1.3329647270908076E-4	2.8082102657756915E-9	0.40904249503594015	-618.6559141600592	14414.47479612188	2645.0579659539076	1622.1288625175782	545.7560725739106	122.45139039399588	12	6	25	27	7	0.19237770367939022	0.3460372554667089	0.2973500441956883	0.1642349966582135	
5120000	-9924.306035826527	-9248.159755665898	-676.1462801606284	-9248.159755665898	409.44065737681916	4.0522677256013635	9.187908715582941E-5	0.42549043837004225	9.696976140287169E-5	1.7656440679473483E-9	0.4465981785068705	-632.7230339394448	14107.550123347759	2751.1767521583524	2251.25294854555	1082.8927070925686	52.23792233057641	10	14	19	27	7	0.17967542033074688	0.35687610038250783	0.2992134826285327	0.1642349966582135	
5130000	-9904.237851088044	-9259.445966561716	-644.7918845263288	-9259.445966561716	350.1933586486695	4.067652858446225	1.3821274035354756E-4	0.4829606037977137	1.4148989483336833E-4	4.854691571908118E-9	0.4964498130129042	-602.2747694614295	10728.874473920467	4553.522606817945	1183.7675295358306	770.3598957938119	88.3488727878678	7	2	25	34	9	0.17967542033074688	0.3451856668874258	0.31090391612361473	0.1642349966582135	
5140000	-9943.652012308301	-9266.024963386926	-677.6270489213755	-9266.024963386926	577.0025963253336	3.6625308890673525	9.387596003801278E-5	0.48242832524240153	8.95409296062222E-5	2.3390175696363005E-9	0.5228522078398374	-633.6767123458918	17533.109092649855	1467.0353816449363	2318.646518850551	947.4085101012828	200.6989685786767	10	11	11	37	8	0.17967542033074688	0.3379570029732794	0.3065978177241144	0.17576975897186026	
5150000	-9909.41613520747	-9270.33200551913	-639.0841296883398	-9270.33200551913	286.9701026668315	3.6625308890673525	1.6459690613602885E-4	0.43557682486408134	1.6185784590118735E-4	4.044458883831812E-9	0.4102141329152851	-597.1360690293415	11662.152965219884	4288.98480020118	1551.112634526557	482.55957568406404	111.39565276754193	6	12	20	32	7	0.18573285321596664	0.3334719264549712	0.30502546135720277	0.17576975897186026	
5160000	-9943.765908543777	-9268.723500422173	-675.0424081216041	-9268.723500422173	444.72365543205467	3.6493032943732397	1.1148503136395591E-4	0.4460711166145074	1.1238868578665692E-4	2.1198871775356698E-9	0.4243877116454339	-631.7721325610711	12838.865963369055	3856.354456211942	3256.449865703767	579.877624314127	130.62785231274663	11	7	22	29	8	0.18573285321596664	0.33733305180988066	0.3011643360022933	0.17576975897186026	
5170000	-9961.62798708807	-9257.18079870419	-704.447188383879	-9257.18079870419	673.6881848310136	3.6493032943732397	7.78157114840234E-5	0.43917132988457686	7.707301934806814E-5	1.0902570686165064E-9	0.43778356560926773	-658.6527913754912	26653.561178962347	13965.003484016665	3703.155755807522	599.3067221261596	142.22939103066668	8	10	20	31	8	0.18573285321596664	0.3310304451785728	0.3011643360022933	0.18207236560316814	
5180000	-9987.410597208647	-9252.627401784233	-734.7831954244145	-9252.627401784233	731.6787879257691	3.5130004437380093	5.874646226901968E-5	0.4996557904488822	5.698932282910248E-5	8.28454121038519E-10	0.5207273374403502	-688.558934007449	27449.62777358842	3273.405304969011	4289.089722924657	800.4462459082629	627.9965567410621	8	8	32	24	5	0.19078195842071627	0.33433775452877396	0.30637423936520475	0.16850604768530586	
5190000	-9926.566750455186	-9264.666545156872	-661.9002052983141	-9264.666545156872	293.641733093773	3.5130004437380093	1.3186032228579232E-4	0.40581511030490663	1.3303766926518545E-4	2.9002717447057125E-9	0.42208707678262536	-619.9317976941877	11083.563384121317	1727.1718395441906	2142.0805855130347	670.7856631207029	67.94715591974048	12	2	29	27	7	0.17623571939568664	0.335951300021088	0.30637423936520475	0.1814387412180215	
5200000	-9940.139229438648	-9268.006165126071	-672.1330643125767	-9268.006165126071	299.7449188106461	4.039056035322647	1.122722160705486E-4	0.4688600771602634	1.1350307017024523E-4	3.824700162026162E-9	0.5661494694537589	-627.6267733353344	23510.332169787795	5355.492178495771	3064.3808661836765	503.18561774897086	139.77395693022234	4	14	25	26	8	0.17623571939568664	0.335951300021088	0.30637423936520475	0.1814387412180215	
5210000	-9961.676491860555	-9268.457170585982	-693.2193212745725	-9268.457170585982	420.7182955669394	4.039056035322647	9.189272643426357E-5	0.42105129042204753	9.449442379620563E-5	2.012716141436118E-9	0.4735052526691222	-649.7485657331454	15886.144223263227	4234.827956407091	2173.3660208544907	806.6919021359915	97.23091653756128	6	22	20	21	8	0.17623571939568664	0.335951300021088	0.30637423936520475	0.1814387412180215	
5220000	-9915.963846340197	-9268.1994072552	-647.7644390849961	-9268.1994072552	331.87474919808466	3.6271368001725057	1.5685163530599304E-4	0.44940926862513586	1.5604899779257013E-4	5.31664144674952E-9	0.4687324537339454	-605.3019868340934	16752.73021892693	1784.0274236817513	1685.9000005805483	635.1910566154271	71.79471304499462	5	35	7	23	7	0.17952589080702233	0.33935426189504153	0.3063782367618404	0.1747416105360966	
5230000	-9946.239713336445	-9254.739609410688	-691.5001039257565	-9254.739609410688	469.75821953447036	3.6654587391360085	8.558236715670031E-5	0.45336864518321146	8.560167425350452E-5	1.600946547892261E-9	0.4795409957161146	-647.602289417179	32501.284807342625	2445.978650316316	632.1933966782824	917.5992305319072	125.34112103591626	6	47	10	6	8	0.17899259957688024	0.33249932005371136	0.31323317860317057	0.1752749017662387	
5240000	-9992.835696214308	-9255.35810538327	-737.477590831038	-9255.35810538327	776.582253453506	3.747660858039076	4.728945461537403E-5	0.511148247302326	4.709152999352771E-5	4.372206393314162E-10	0.46756195362536973	-691.2601784688828	53790.91870463716	4976.631635522086	757.9676358084087	1162.1166958638992	109.93828874608319	8	43	9	10	7	0.17899259957688024	0.33249932005371136	0.31323317860317057	0.1752749017662387	
5250000	-10061.16191195854	-9275.106006588338	-786.055905370202	-9275.106006588338	1319.6481980206836	3.1915919715701193	2.550411896222506E-5	0.5372801711781602	2.5091608307999473E-5	1.6523191143016262E-10	0.5219001575374358	-738.1854831387823	44403.951994555464	6711.476186233593	1904.4427653293587	2761.7085209934103	88.79584546870089	11	41	6	11	8	0.1967834582453354	0.33249932005371136	0.2954423199347154	0.1752749017662387	
5260000	-10042.792960843151	-9256.51428767348	-786.2786731696708	-9256.51428767348	1276.1204950625988	3.4259163587417225	2.9449716107190763E-5	0.5238797003115608	2.8412310225971446E-5	2.568721168028539E-10	0.5579057316539665	-736.8134975150829	40777.68269683752	7159.651296069629	10158.487212651333	2755.6002451611776	129.74085443939393	8	20	12	29	8	0.1967834582453354	0.33249932005371136	0.2954423199347154	0.1752749017662387	
5270000	-10102.126276729085	-9286.499125433887	-815.6271512951969	-9286.499125433887	2224.6826290173067	3.691819493138259	1.7900335870979437E-5	0.4338012003243845	1.750620935209319E-5	5.438483524441737E-11	0.44187541060407665	-762.188626410085	115204.12079636948	5823.481234696461	17062.987753097586	4322.334429958654	207.52651055276922	10	15	19	26	7	0.1889400723161121	0.342210637444354	0.2954423199347154	0.1734069703048194	
5280000	-10032.627424721548	-9263.128396145625	-769.4990285759224	-9263.128396145625	1519.495865897675	3.934735693845139	3.594404162475206E-5	0.515124195601662	3.6119525986117885E-5	4.94918270895679E-10	0.5982210917916494	-719.982955455433	62179.839936920835	4463.768919747965	4012.576681138281	3945.4347816849877	291.5389919052382	8	18	24	18	9	0.18772802259527543	0.3334207135341901	0.30922293502428866	0.16962832884624668	
5290000	-10052.01647304938	-9267.898838262963	-784.1176347864158	-9267.898838262963	1611.4842522768035	3.8001099867743884	2.8698874888806982E-5	0.5278918468746476	2.884459456443786E-5	2.443123268212424E-10	0.5705140620837995	-733.821937606023	74272.17309025026	11559.65737420814	9751.568964802667	1969.646890630225	204.88034828802034	4	21	16	31	5	0.19908549108350004	0.3376760955821439	0.29786546653606405	0.16537294679829292	
5300000	-10107.386781507219	-9256.893269784587	-850.4935117226325	-9256.893269784587	3263.210884177824	3.985567998934262	1.1159809991598528E-5	0.4664315355781311	1.179401967188423E-5	3.297221397863828E-11	0.5016054350293253	-795.6139580375491	95842.52041502041	118283.10856915462	12275.97602785054	5918.479361144509	369.4695077295737	5	3	33	29	7	0.18099691046734806	0.3521960494218135	0.2978260132914862	0.1689810268193532	
5310000	-10130.771367575298	-9267.199397575438	-863.5719699998612	-9267.199397575438	3305.369736523732	3.409937864968412	1.126544534388866E-5	0.46553556656280526	1.1251979428302073E-5	3.561993891252066E-11	0.5402039763349374	-807.9615739994313	94730.92077220227	189794.64857010896	11554.236139559656	4123.770679499674	1459.9152084889995	4	5	43	18	7	0.18099691046734806	0.329093617892352	0.32092844482094773	0.1689810268193532	
5320000	-10027.072011108698	-9267.014433690583	-760.0575774181143	-9267.014433690583	1193.0250865305732	3.830275829837354	3.6038765936563966E-5	0.452712767377522	3.839710010913612E-5	2.903242394385713E-10	0.45826662720412265	-711.8961660468551	49367.535851135755	5418.929588629933	5052.633204906283	1982.802107667654	435.57761421868975	9	9	32	19	8	0.17960026306911794	0.34619566301985905	0.30522304709167075	0.1689810268193532	
5330000	-9941.530746781762	-9260.535091741627	-680.9956550401342	-9260.535091741627	534.9406447391857	3.6512141991984257	8.959196697382622E-5	0.6355363714395011	9.593403715351679E-5	3.3062576504161593E-9	0.6218804380917323	-637.6541512282081	27902.128398128505	3160.226399183255	1318.399301723638	346.3045913042113	80.6492874290622	7	21	40	3	6	0.17960026306911794	0.34619566301985905	0.30522304709167075	0.1689810268193532	
5340000	-9897.63605996945	-9244.956118347241	-652.679941622209	-9244.956118347241	367.4545337647775	3.739849348479239	1.3927280797319084E-4	0.5837982241961983	1.368938496725622E-4	5.5350164551918974E-9	0.5766795949384426	-609.3236139329429	22353.887146441815	3584.522953871055	1286.7904247647766	344.9220277221268	256.9673895793771	8	2	39	23	5	0.18679966550566293	0.33457755137338685	0.3016358553748051	0.17698692774614608	
5350000	-9955.903591539729	-9263.726387502868	-692.1772040368623	-9263.726387502868	456.68473946482686	3.5346156242666615	9.305130915047714E-5	0.5751668351117579	9.12243327777234E-5	1.8323528227180592E-9	0.5306964570996339	-648.972078072285	22600.18716947121	4802.404394795417	1495.2189528354422	238.2409949124235	166.7499112067943	10	15	28	20	4	0.18827561017584904	0.31928492774195205	0.31429671085899263	0.17814275122320727	
5360000	-9922.864937606968	-9272.981633474945	-649.8833041320231	-9272.981633474945	273.7047074642129	3.902540340637016	1.4058923491686145E-4	0.7092616408627558	1.291298606940494E-4	9.197940471077808E-9	0.7001641236348416	-607.2684522781598	19124.88499039013	2207.43739512804	1592.0281371616934	237.98262759154022	68.98253356286389	6	18	26	18	9	0.19416092070516533	0.32024711579587406	0.30744921227575434	0.17814275122320727	
5370000	-9960.834884125445	-9245.761706929088	-715.0731771963568	-9245.761706929088	693.1282302568214	3.904242315451881	6.830220730463206E-5	0.6625454451528557	6.248229785876172E-5	1.8428963749825237E-9	0.6797708787752417	-669.8000884304286	18067.31429853792	997.0732691380022	2631.1682319920355	556.7299886206528	410.83375794448756	15	1	33	10	18	0.18588659026474155	0.3270963596857422	0.3094739818989558	0.1775430681505614	
5380000	-10024.257706656457	-9269.348607388036	-754.9090992684219	-9269.348607388036	1032.0400500549656	3.904242315451881	4.194414122504092E-5	0.5234611854786148	4.212503066420504E-5	3.9449618934530445E-10	0.4935341950294075	-706.5810388868605	42154.78191067838	11667.14694436708	7060.764638169526	1279.2269829416446	172.53602630599406	11	11	25	24	6	0.18588659026474155	0.3270963596857422	0.3094739818989558	0.1775430681505614	
5390000	-9951.044471387982	-9270.935429662532	-680.1090417254512	-9270.935429662532	432.2928274454511	3.4568830134610895	8.409276259120476E-5	0.5407812234113568	8.763849832474568E-5	3.0295803251190953E-9	0.6430810936006106	-636.9254237938425	14991.248455132009	3849.142326858242	2475.7186580707244	539.5706259809104	58.50862675117617	12	2	33	23	7	0.18588659026474155	0.3265696166862098	0.3100007248984882	0.1775430681505614	
5400000	-9938.070305898504	-9254.624404565522	-683.4459013329814	-9254.624404565522	425.7881297224286	3.8069593968973674	8.882392911542423E-5	0.5843705890461593	9.116319758783201E-5	3.448499877113353E-9	0.6451133196370005	-639.2199702912314	23158.657436676636	4460.129972875289	2403.068690475634	509.3155902905357	67.00869568731038	10	10	27	23	7	0.18266363183159723	0.33628666015664277	0.29909600493222666	0.1819537030795343	
5410000	-9949.264732446578	-9255.882641197333	-693.3820912492449	-9255.882641197333	760.4433918275885	3.5884140181333124	7.326238678244442E-5	0.5233018753146255	7.189351462097394E-5	1.8394913708974433E-9	0.5950574161282597	-648.1817901605705	42523.23981150272	4082.1773002421714	1577.5417520853716	771.3222334893155	183.8603814502602	7	13	24	25	8	0.18505265999982373	0.33628666015664277	0.31211495442440723	0.16654572541912718	
5420000	-9982.731345569038	-9260.90132486211	-721.8300207069279	-9260.90132486211	956.2245882736686	3.8412906169123753	4.926300517789249E-5	0.462440312630692	4.903283758079188E-5	4.961486115396632E-10	0.47722576746269596	-675.5382099504801	30084.36949353561	3864.408517215077	4266.064196718832	1335.310160756976	125.18085496520875	7	28	11	23	8	0.17929797104704223	0.33628666015664277	0.31211495442440723	0.17230041437190868	
5430000	-9950.940990586356	-9257.948802228482	-692.9921883578735	-9257.948802228482	695.0836630355282	3.7273282987150256	8.030327875891373E-5	0.4170811835528706	7.850843931417263E-5	1.2210840766981939E-9	0.43933981073912487	-649.5003793046156	22448.834267840914	3047.0505489737707	1965.4352032973147	643.6748087008548	168.35241487084568	8	18	20	24	7	0.18654104790812043	0.3332722396726671	0.31211495442440723	0.16807175799480611	
5440000	-10072.830933368674	-9253.270490181752	-819.5604431869214	-9253.270490181752	3068.5270945220373	3.7273282987150256	1.831580848523119E-5	0.46887166362609106	1.765071278312423E-5	7.218933686019833E-11	0.4989774364281564	-768.7698342344937	115877.25989302642	17863.64343313956	2573.5136171071795	2730.9949576030303	966.0174314910519	11	28	16	16	6	0.18654104790812043	0.3332722396726671	0.31211495442440723	0.16807175799480611	
5450000	-9911.57392393776	-9273.23896119957	-638.3349627381904	-9273.23896119957	274.35730195089553	3.944900233416713	1.3862999680778118E-4	0.48882659785274424	1.4153483550124053E-4	4.118169184963529E-9	0.48077642042198904	-598.1926646992625	8401.161899400618	2072.0206131253353	376.0252085597167	514.1152397091432	64.12463194021365	10	24	21	14	8	0.18116959231375365	0.3420081360065599	0.2865948007470232	0.1902274709326642	
5460000	-9895.339824124556	-9264.338028182887	-631.0017959416691	-9264.338028182887	253.30738556485528	3.7207255767596172	1.708634688710645E-4	0.5339561212612967	1.8085090633246565E-4	1.0064154633205628E-8	0.5794126448916256	-591.7731819350068	7644.964041028199	2856.1905484359827	303.60102063536476	227.50475968460069	133.44633902627703	11	24	31	6	5	0.18116959231375365	0.3413627701046146	0.31089841413433306	0.16656922344729963	
5470000	-9897.381109187407	-9262.750736497517	-634.6303726898901	-9262.750736497517	217.7097329556279	3.887973005947317	1.6976254492127892E-4	0.4875499415417599	1.726829832278791E-4	7.701565620735324E-9	0.5224739661134498	-596.6418190355602	4823.726952914083	2470.2999436803407	413.294115504891	248.80458623214034	18.037350800299954	8	30	31	2	6	0.18116959231375365	0.3413627701046146	0.30650994892898764	0.17095768865264507	
5480000	-9918.232537063186	-9269.58679248036	-648.645744582826	-9269.58679248036	301.6268815617991	3.6972436062794705	1.4504413295358596E-4	0.44040374176249275	1.5227752825265736E-4	3.797287862800355E-9	0.43031452585724983	-607.8249464633483	11310.936198845779	2262.2941397397803	444.38187567566825	602.3820322289956	55.55518755438296	8	31	27	3	8	0.1849542788605621	0.34667021685384447	0.30650994892898764	0.16186555535660674	
5490000	-9916.57315694187	-9273.283816099798	-643.2893408420722	-9273.283816099798	283.3119254052107	3.6972436062794705	1.7803664222946892E-4	0.4016702629255063	1.8164872136488674E-4	6.794623883575148E-9	0.46462560272218256	-604.3160220736487	7641.4076547601835	1810.16035255773	842.6869414389475	311.3713288864247	29.879322426220693	12	25	6	28	6	0.1849542788605621	0.34667021685384447	0.30650994892898764	0.16186555535660674	
5500000	-9877.698234352296	-9266.64373177131	-611.0545025809863	-9266.64373177131	229.18428902511567	3.8070360757156148	2.1337567472162934E-4	0.3971152713287568	2.1762259421931183E-4	8.968686440669524E-9	0.4319159711860922	-574.628545018329	5939.165036231236	847.5055073394545	219.39673061418233	214.9805520029554	42.99766609019953	8	37	13	12	7	0.1849542788605621	0.34667021685384447	0.30650994892898764	0.16186555535660674	
5510000	-9889.91676606119	-9267.168323978434	-622.7484420827557	-9267.168323978434	250.75739968140329	3.828050534357004	1.8626279012611062E-4	0.43305815720605056	1.9418122212885004E-4	6.597275244458353E-9	0.43554501913113414	-583.7784512979747	9105.012455809017	1024.3674356528866	219.5820124755392	379.251491282518	120.68369777983536	7	38	4	21	7	0.19702769682753277	0.33170772063544	0.3091942023077305	0.16207038022929773	
5520000	-9940.897919548826	-9292.989413681094	-647.9085058677327	-9292.989413681094	316.08196244816884	3.828050534357004	1.5405653856129277E-4	0.4229779491381552	1.6074206287502736E-4	4.794295927016882E-9	0.440523852031561	-608.5053822106483	7105.441221201437	1401.900921388773	564.6940972455218	558.0883447476061	58.874879347072515	16	29	19	6	7	0.19905914624081417	0.32967627122215865	0.3012197365077247	0.17004484602930353	
5530000	-9897.582328615714	-9272.079956191768	-625.5023724239451	-9272.079956191768	248.14524814301762	3.897963079157489	1.74929667909645E-4	0.35734220688765156	1.9080395577345669E-4	5.228589376086461E-9	0.3934792475643016	-587.4434315359174	8149.673676154938	921.5038784543275	508.83870994390935	296.0079761001522	63.254309396592355	7	37	17	11	5	0.19905914624081417	0.32967627122215865	0.3012197365077247	0.17004484602930353	
5540000	-9977.079730356203	-9258.064071073128	-719.0156592830763	-9258.064071073128	896.3240381645554	3.897963079157489	5.807653301823831E-5	0.4263754978213209	6.278381664543017E-5	6.883569639728186E-10	0.42926375468480515	-671.7027800347157	37585.5465584772	4421.234816327411	1293.8345994886856	2778.3891629183545	269.3130725564605	11	29	25	3	9	0.18709111327036776	0.34164430419260505	0.3012197365077247	0.17004484602930353	
5550000	-9962.559822302674	-9277.273957636316	-685.2858646663576	-9277.273957636316	494.5552877837167	3.5643495761731576	8.725954583153732E-5	0.48432960283989496	9.248960060086814E-5	1.821815971503672E-9	0.4787732240378456	-643.894773731388	17735.823966727712	3816.0909097674385	1125.0188815507072	55.51535369651668	98.41002984178	11	24	34	6	2	0.18709111327036776	0.34164430419260505	0.30051532078422416	0.17074926175280405	
5560000	-9869.414905327807	-9255.082320447385	-614.3325848804216	-9255.082320447385	235.54403589537165	3.596614347471184	2.1029939921758418E-4	0.4876494575132536	2.0948135771141344E-4	1.0589793437973603E-8	0.5029179090497304	-576.3517993563933	7559.905767240802	1632.3531239732085	326.68299832522086	234.716230151122	26.806723785896143	7	31	30	2	7	0.19840303372430218	0.3334228346396437	0.30051532078422416	0.16765881085183104	
5570000	-9851.44368974261	-9261.475339427665	-589.9683503149436	-9261.475339427665	160.4752321069151	3.6314129340823804	2.9045085481248673E-4	0.5745013708952598	2.8919513858267134E-4	2.284713220558403E-8	0.5318201026948952	-553.6093709356253	7249.790253596755	1505.9701524425373	222.72045782496414	50.99558124971322	40.90642169052412	5	28	36	1	7	0.186513466935326	0.34531240142861985	0.30051532078422416	0.16765881085183104	
5580000	-9865.878228737778	-9275.54041015953	-590.3378185782482	-9275.54041015953	138.25368748152684	3.8242058691619008	3.147883750210619E-4	0.4373135835794569	3.1684317845547027E-4	2.01576257924525E-8	0.45156855221434505	-555.3549286821485	3953.287992696408	760.847625303552	320.267236425659	60.536663909228025	60.038459132260705	7	40	22	7	1	0.186513466935326	0.34531240142861985	0.30051532078422416	0.16765881085183104	
5590000	-9881.684054075744	-9270.222029209139	-611.4620248666051	-9270.222029209139	164.67216499482112	3.406601910657451	2.3047682280582257E-4	0.4953408735991563	2.5163781491929375E-4	1.7700526522666404E-8	0.5375733443304539	-576.4250247727555	6409.189201513581	1319.2669824071	317.1960371172263	42.49463510876871	1.7890485144036816	9	34	29	4	1	0.186513466935326	0.34531240142861985	0.30051532078422416	0.16765881085183104	
5600000	-9889.735213345117	-9263.396893840429	-626.3383195046881	-9263.396893840429	187.65630053975224	4.062952256302458	1.9151867427790313E-4	0.463749633380993	1.8886314281489673E-4	1.0799511703470874E-8	0.5478688786690483	-591.3822415321315	4813.546128411788	1215.3086911597918	372.25291799677535	52.49856702824018	1.381080814689384	10	40	19	4	4	0.186513466935326	0.34531240142861985	0.30051532078422416	0.16765881085183104	
5610000	-9873.095706139207	-9271.883106621264	-601.2125995179438	-9271.883106621264	141.37693374751126	4.0783136813203535	2.4130727504372506E-4	0.5019039267178436	2.4987402716938716E-4	1.860896404203161E-8	0.5540013705810137	-564.9057585343502	16011.746773710316	844.9997737050941	270.8124764192358	30.238928833781195	8.477282597523782	7	45	18	4	3	0.19763349834926888	0.327952052457988	0.30675563834091313	0.16765881085183104	
5620000	-9884.312977977272	-9268.364703714282	-615.94827426299	-9268.364703714282	175.18583643349334	3.4684152967728377	2.0613074940761467E-4	0.5175368474652818	2.048393214069314E-4	1.566034382788031E-8	0.5835960583079115	-579.9741617492621	8562.095591655885	1369.7802597118725	349.5970617116737	40.25664326948955	10.875712845657649	7	43	18	5	4	0.19763349834926888	0.327952052457988	0.30675563834091313	0.16765881085183104	
5630000	-9895.973889076764	-9263.13718850039	-632.8367005763731	-9263.13718850039	223.2215173834492	3.761739483103704	1.551456445045592E-4	0.461730514478634	1.552144764282098E-4	6.2179935821784535E-9	0.5005860948312189	-593.0013846366804	5783.433547345743	1976.1314151012502	237.185663042303	576.535908880386	9.427294772588603	9	36	22	4	6	0.19763349834926888	0.327952052457988	0.30675563834091313	0.16765881085183104	
5640000	-9986.361516257966	-9277.930147632369	-708.4313686255979	-9277.930147632369	547.4571959052878	3.6660104200211414	7.278315357873734E-5	0.4866326428448111	7.235008979925669E-5	1.2032030911680099E-9	0.5028537758395399	-664.4298811675976	24400.074120431535	3839.899878080772	449.5607288971698	846.3493342786572	247.6763580741683	6	40	21	2	8	0.19763349834926888	0.31530446348507274	0.31940322731382836	0.16765881085183104	
5650000	-9967.470188785337	-9264.971276675773	-702.4989121095647	-9264.971276675773	462.26734991267824	3.961300273196137	7.323568578243817E-5	0.5371116954570404	7.130388896797809E-5	1.5394127961798639E-9	0.5442214373672526	-659.5886932619233	30889.62592857935	4457.972352382575	1280.1810383961358	239.1667257741004	15.464186670979043	3	41	25	4	4	0.17714711426180904	0.316422297467476	0.31940322731382836	0.18702736095688763	
5660000	-9954.496124966845	-9277.285812070644	-677.2103128962013	-9277.285812070644	330.5776078092284	4.299478788498135	1.0721752199238791E-4	0.6576859926309151	1.0183950324460411E-4	3.764421052027047E-9	0.5956294323043325	-636.590795992764	37398.350367634506	3403.2497205209866	911.9025000851752	22.695085914654605	1.7574736472636445	6	29	37	3	2	0.17714711426180904	0.3497872609129548	0.3183142446048403	0.1547513802203969	
5670000	-9920.966737958226	-9264.348687015949	-656.6180509422779	-9264.348687015949	288.9801964198597	3.8428436350815893	1.1415477667311077E-4	0.48734279479677267	1.1845591937452449E-4	3.4704080444865062E-9	0.501852413399353	-618.2246351885004	11931.662717859821	2073.066693267379	693.6114304766745	82.96422724584131	7.500391031171373	6	35	28	4	4	0.17714711426180904	0.3349190222049296	0.32030638378970383	0.1676274797435586	
5680000	-9968.772113686135	-9266.576466087161	-702.1956475989736	-9266.576466087161	518.3590375917056	3.5354277569728643	6.725693341875496E-5	0.4354432910785623	6.612593493618095E-5	9.635138742119642E-10	0.46421313473827136	-661.1101057090192	22189.896503040156	3896.767712299055	1309.599461789239	28.02767830238069	48.835579680620455	8	35	26	1	7	0.17714711426180904	0.332738751827442	0.32030638378970383	0.16980775012104618	
5690000	-10006.225285619521	-9257.420598873861	-748.8046867456599	-9257.420598873861	888.4727818546108	3.755233697341906	4.187259513956094E-5	0.5411983123454652	4.1146024957627696E-5	4.1718084448258637E-10	0.5082290046119006	-704.3266065807458	36794.23502611822	7705.237855600777	1604.7860883440976	152.2147314016213	170.22427045400784	8	30	31	4	4	0.17714711426180904	0.3362018031587278	0.31442598288869644	0.17222509969076777	
5700000	-9996.106459770877	-9276.881942103812	-719.2245176670657	-9276.881942103812	598.7092629681193	3.6313944422961533	5.927693448877643E-5	0.55153523053256	6.026324752893469E-5	9.486614310974876E-10	0.5144167430255071	-676.3407544764133	13780.680376362887	6758.694089743143	1309.3118009997531	507.0773824327558	32.83228551323854	7	33	28	3	6	0.18474498517156526	0.32397563890989184	0.32874414675391966	0.1625352291646242	
5710000	-9993.151190783823	-9270.577094879798	-722.5740959040252	-9270.577094879798	745.5836460381055	3.6313944422961533	4.558573256851628E-5	0.5826480000722719	4.406900556471336E-5	5.945354135078319E-10	0.5531159484705703	-676.381821948274	43977.692711501484	5002.058179510945	800.6895742860927	1281.5867037645899	10.64601536220179	9	35	22	4	7	0.18705377943140786	0.32397563890989184	0.30534819262739954	0.18362238903130174	
5720000	-9988.985139798382	-9263.3141945329	-725.6709452654816	-9263.3141945329	764.5440521407928	3.744838303921201	4.8167945637635994E-5	0.4744278903048328	4.662536238128546E-5	5.681923652916123E-10	0.5016497544913399	-677.7651362330279	97900.2177877914	6771.82328635292	834.6221345459511	1412.828719837538	13.866305683916345	9	26	22	14	6	0.18705377943140786	0.32397563890989184	0.30534819262739954	0.18362238903130174	
5730000	-9966.752488277705	-9262.862588689124	-703.8898995885817	-9262.862588689124	596.4348087680623	3.753172736315895	7.066043368773615E-5	0.46154211016797714	6.705880367188428E-5	8.880868974520666E-10	0.4329045112341607	-655.3265000564666	67732.82912272059	7092.793704822368	1361.8827123208534	2573.547650434726	28.37540991474681	2	28	38	2	7	0.1930955913318086	0.331448998902818	0.29787483263447345	0.177580577130901	
5740000	-9971.061682647414	-9262.274909609318	-708.7867730380967	-9262.274909609318	629.146146390684	3.753172736315895	6.606412167438439E-5	0.39467204726477734	6.347049537905786E-5	6.952476044850939E-10	0.40800857565268156	-663.3949477167389	15822.474464192965	7082.343779934236	1051.0362179013316	2083.393209706649	156.0993029429013	8	26	31	4	8	0.1706915143051863	0.35208185694838023	0.29787483263447345	0.17935179611196106	
5750000	-9961.33173160284	-9267.09500137396	-694.23673022888	-9267.09500137396	582.0747787350823	3.6757701189206684	8.694345396591123E-5	0.37761669926766644	7.929545388677829E-5	9.520503239487535E-10	0.36786900953225704	-651.758685177631	10806.242095345291	6191.951407569316	594.2020114410135	872.6420753838294	25.604812296948698	16	19	21	15	6	0.18850215624716446	0.3349770855573944	0.2971689620834811	0.17935179611196106	
5760000	-9895.785132115654	-9263.625266056086	-632.159866059569	-9263.625266056086	277.4127804554348	3.3101119063449045	1.5663547735547098E-4	0.4091553249193131	1.516938179446751E-4	4.690371240966671E-9	0.4405426479494475	-590.3981335356901	4517.11334741851	2695.8218082168487	626.9433668397413	1593.4105441736215	3.127098645491673	18	12	37	3	7	0.20129162418558644	0.3349770855573944	0.3004807484974684	0.16325054175955178	
5770000	-9892.908769228537	-9271.047147833118	-621.8616213954185	-9271.047147833118	247.78864901184755	3.755496734770947	1.9121037624781666E-4	0.4782329339358196	1.723260058969354E-4	1.0872583668677055E-8	0.5604837212122626	-581.4102399403115	4240.421305532618	356.6859473353029	305.34939379459644	1185.6897227437887	3.913143057482711	35	2	30	4	6	0.1983633141128317	0.3324738550436213	0.3004807484974684	0.16868208234607965	
5780000	-9869.191441753606	-9274.8970763513	-594.2943654023052	-9274.8970763513	153.82415733887993	4.026506032503538	2.9904352674230914E-4	0.4655782045687043	2.8424453531324367E-4	1.9710771360179443E-8	0.46402490846675126	-557.0163786029407	1868.9063901168377	229.66098668838927	319.70675527520655	803.2150513819877	6.47002705570993	37	13	15	7	5	0.18516147792816542	0.3456756912282876	0.3004807484974684	0.16868208234607965	
5790000	-9882.201231239344	-9269.420328786877	-612.7809024524673	-9269.420328786877	201.0077977851279	3.3056375504573654	2.0146220328367789E-4	0.4607857655076588	2.0703443690946326E-4	1.0165787895413846E-8	0.4842300505796057	-577.0044528388657	2651.7879639125317	319.8868168322867	392.38303522682276	372.04744547705536	8.84526057952508	37	20	11	3	6	0.18516147792816542	0.34089633090414784	0.30616202280659116	0.1677801683610967	
5800000	-9868.916773328046	-9260.33218490407	-608.5845884239773	-9260.33218490407	172.0047445793293	3.866625106749984	2.691657723019157E-4	0.3905087078451988	2.6893365894696346E-4	1.2411844598785552E-8	0.40674858193241087	-570.4895535195012	4532.044350566728	2184.70295230437	289.11411984464036	390.66873852258044	4.508509591692864	21	11	30	9	6	0.1923355844812618	0.3337222243510514	0.2976203018985261	0.17632188926916176	
5810000	-9863.285703369158	-9265.990766158233	-597.2949372109249	-9265.990766158233	176.29398531992925	4.179900783814273	2.75675008155827E-4	0.4067554627568463	2.60989416327275E-4	1.4120291767474116E-8	0.4388690728575579	-560.0356076165514	3772.5234888440386	582.6902565641932	712.8825116623661	329.1996152303724	32.994044467371324	17	13	9	30	8	0.20048501818779854	0.3259506844419364	0.3081140986059226	0.16545019876434353	
5820000	-9870.504087056306	-9272.594806624043	-597.9092804322634	-9272.594806624043	157.4530500651179	3.613784244427101	3.233207791493343E-4	0.4891255938261019	2.9341797750282475E-4	1.8409014467634043E-8	0.46300641690464245	-560.9929467178316	1414.1822953589824	2873.337253853184	324.9791871409615	243.04640825410016	9.270765021356324	14	5	17	34	7	0.16688108492429024	0.351579342749694	0.3081140986059226	0.17342547372009426	
5830000	-9908.304636930014	-9273.421055918649	-634.8835810113645	-9273.421055918649	237.696547240843	3.4388533284795706	1.956487935340095E-4	0.5160112324042596	1.8354596281284976E-4	9.366429330285788E-9	0.5067764123222164	-595.0561733938586	5498.658926579273	1893.0516359981925	1473.441858623461	413.18931874308583	25.174970348665823	14	6	26	25	6	0.19187012742513593	0.3265903002488483	0.3081140986059226	0.17342547372009426	
5840000	-9877.112506488744	-9263.759007224653	-613.3534992640907	-9263.759007224653	210.7019847529003	3.6507611049994977	2.3693837976766834E-4	0.5082060161763918	2.154768044128739E-4	1.3821165726688226E-8	0.5136153830600423	-574.1872532865734	5974.572660168653	1325.3999454163315	841.1154439826221	443.04432154038597	25.89985603917827	9	6	26	29	7	0.18577437651838966	0.3265903002488483	0.3188450259119883	0.16879029732077477	
5850000	-9909.422920307617	-9262.075472759596	-647.3474475480208	-9262.075472759596	282.63170688604083	3.823993717087715	1.6302559910670955E-4	0.4548492468341854	1.512947161251527E-4	5.289936427201553E-9	0.4434516001412381	-605.1143427526066	10383.717361810694	4946.121595223082	2533.5402361899896	420.9243299296761	6.320611627544159	5	4	28	34	6	0.18361834775715424	0.32772033293240305	0.3188450259119883	0.16981629339845544	
5860000	-9934.787187029222	-9274.839225749314	-659.947961279907	-9274.839225749314	360.58763178326	3.7485233337927153	1.2166499508287551E-4	0.3114324058359953	1.1696117232038E-4	1.3586026230991862E-9	0.3117855545676667	-618.3914548912385	9701.009373552572	2814.9490821512054	2489.8799995670392	596.9506961938141	12.204678674098467	11	5	24	29	8	0.18961065519200246	0.34435887781262114	0.28723397369309467	0.17879649330228276	
5870000	-9932.562515667678	-9276.939591498453	-655.6229241692256	-9276.939591498453	348.12059115982674	4.161093234810487	1.0410457671155588E-4	0.42585796962649014	1.1238985955191044E-4	2.197198296096302E-9	0.42326789576136553	-614.7957750457472	6623.05792431832	2797.9530753264967	951.6480856046376	784.7261684740517	2.336328077912778	24	13	11	21	8	0.18961065519200246	0.33962996760602465	0.3002404992490364	0.17051887795293752	
5880000	-9942.614200597944	-9274.004122702187	-668.6100778957573	-9274.004122702187	390.62229273295344	3.5911941568445243	1.0520644895756108E-4	0.4503087655917333	9.977989518281765E-5	2.456287058675504E-9	0.4672385848815438	-627.2819573553825	7537.159645406451	3753.046224651582	750.2695111805473	825.9675505900348	14.395379827500852	24	9	22	14	8	0.18961065519200246	0.3228676398630526	0.33228452006249404	0.1552371848824519	
5890000	-9926.293704457745	-9261.134017982282	-665.1596864754622	-9261.134017982282	335.04335702507257	3.535755013973145	1.5131033793017534E-4	0.47082004252717113	1.4358791250846344E-4	5.43039707177636E-9	0.4923046438046889	-622.2656050357721	4284.264352669773	6818.651226790606	2983.842473754748	925.9717143339494	22.742327073560137	17	2	12	40	6	0.18961065519200246	0.3321371444731241	0.2960199689480283	0.18223223138684613	
5900000	-9899.538920257492	-9260.361918048877	-639.1770022086142	-9260.361918048877	256.8404124578266	3.535755013973145	1.831682845888629E-4	0.4555686249923978	1.6593945501137053E-4	6.3011951320506876E-9	0.4385603138141529	-596.851347358827	5901.103066417337	1697.6255368555508	3951.2073390728037	571.1987270319559	24.750406960013688	8	3	17	43	6	0.18961065519200246	0.3542284830986745	0.2910156402887488	0.16514522142057517	
5910000	-9922.549572012858	-9257.940906052296	-664.6086659605621	-9257.940906052296	324.322526728311	3.946307181649475	1.3008396497263407E-4	0.4850167633755812	1.258739497630952E-4	4.079409942923212E-9	0.49601779802693585	-620.9492631230119	8023.223157977385	3570.6621903963182	4905.424634458029	730.8052386582597	80.51807914301862	5	16	8	42	6	0.1756577701648382	0.3542284830986745	0.28591872807852114	0.18419501865796717	
5920000	-9946.09441440864	-9262.128775558998	-683.9656388496418	-9262.128775558998	440.05457740044045	3.8591377768794315	1.0170837646206829E-4	0.5173559111765705	9.615015195752094E-5	2.4899972766431503E-9	0.505035240339193	-640.8953637478819	12168.492415416153	3856.741924874794	1712.1084715123357	924.685328059282	7.6314390460991275	6	32	8	26	5	0.1965238036402104	0.3183182102169736	0.32182900096022204	0.16332898518259495	
5930000	-10034.784971832927	-9262.360583371015	-772.4243884619118	-9262.360583371015	1417.513962249627	3.447835751178376	2.8611847324584233E-5	0.40091412106428315	2.8009254104063463E-5	1.5112837603645676E-10	0.41790324810015794	-723.6294504201383	43252.423412495074	7345.204192160615	5787.760663662674	4178.577837467148	14.204247387403324	7	35	6	23	6	0.18166016091102732	0.3324281377038644	0.3077190734733312	0.17819262791177803	
5940000	-10023.139046704282	-9249.669366145507	-773.469680558775	-9249.669366145507	1508.0689621174297	3.6624667791816545	2.773357974142288E-5	0.4597188681676794	2.698703576100778E-5	2.1458367860542633E-10	0.5164363717489416	-724.353553000658	49120.2195591709	3753.3878877209604	7085.796209375616	2720.01810055704	33.78696373017672	12	15	19	24	7	0.18166016091102732	0.3324281377038644	0.3077190734733312	0.17819262791177803	
5950000	-10131.177864246356	-9270.728924843983	-860.4489394023725	-9270.728924843983	4471.102286862646	3.6624667791816545	1.0477856577958184E-5	0.544121244091723	9.847159584659332E-6	2.9197655477216616E-11	0.5440593043581895	-806.136876970812	184984.5155330124	15156.438259057426	8633.412035717773	9416.286346594796	268.51021583984516	8	44	10	8	7	0.18248413720883333	0.3324281377038644	0.3077190734733312	0.17736865161397203	
5960000	-10067.257895610244	-9266.37545454396	-800.8824410662837	-9266.37545454396	2091.719487595341	3.6624667791816545	2.1870003057882133E-5	0.43074951130762984	2.1663064162750233E-5	8.603016398666433E-11	0.4283046789268098	-747.2309510123454	87268.64561925006	15377.66766040252	3365.502876842985	11304.0400310693	92.22962088486332	10	31	23	6	7	0.18632161930798097	0.3365433541231727	0.2997663749548753	0.17736865161397203	
5970000	-10100.099650228382	-9259.29464076569	-840.8050094626919	-9259.29464076569	3516.4926408109877	3.7007213182949337	1.1651302309311435E-5	0.3920361790373355	1.1642109385063547E-5	2.493139029271463E-11	0.4093275240253892	-788.1626306348765	82547.13964075418	22280.269555659805	5170.346206289603	9581.820292620632	61.558659164971296	8	31	16	15	7	0.18632161930798097	0.3365433541231727	0.2997663749548753	0.17736865161397203	
5980000	-10137.552442197702	-9257.213531893043	-880.3389103046585	-9257.213531893043	5488.281300497124	3.7007213182949337	7.752005296983778E-6	0.4338524480171689	7.422604498202987E-6	1.4740690650826048E-11	0.49787430512359393	-826.1888024623097	139129.341542073	18878.493464650597	11762.159188449868	11986.107721209797	134.20561898639303	12	32	8	18	7	0.1893996171624538	0.3365433541231727	0.2997663749548753	0.1742906537594992	
5990000	-10104.935979873699	-9262.492328651739	-842.4436512219602	-9262.492328651739	3089.5609904691187	3.6104347778174937	1.3656204031443846E-5	0.39365772742213295	1.317184483886568E-5	3.793729862479236E-11	0.4395080779068692	-791.9820416256157	38639.82109802566	12221.477905023621	5747.414723319968	8735.586821636676	25.652165367114822	34	4	19	14	6	0.18906566599791988	0.3368825967456641	0.300753096874451	0.173298640381966	
6000000	-10076.420549781596	-9255.440348036542	-820.9802017450547	-9255.440348036542	2224.6338239316374	3.9039218418937955	2.1101901469757095E-5	0.499607743755244	1.9150660078531477E-5	1.1295524359156454E-10	0.538715502853087	-771.5475807727355	30423.64820299681	7944.937314996215	4666.780466295796	6399.8928238896215	46.37906699710111	29	17	11	15	5	0.1869279392780509	0.3368825967456641	0.300753096874451	0.17543636710183497	
6010000	-10093.478678846683	-9261.012167853778	-832.4665109929044	-9261.012167853778	2876.3382362264356	3.797467206123933	1.5310533873143933E-5	0.4834707420102674	1.4052428794281735E-5	5.6394986143471435E-11	0.503908146936654	-781.2321189017935	40947.14842676478	7281.646993018946	7519.298840925188	10587.346587705964	151.22890354846155	24	36	7	3	7	0.1869279392780509	0.3368825967456641	0.30373153706409334	0.17245792691219267	
6020000	-10066.115512518225	-9268.118839646686	-797.9966728715391	-9268.118839646686	2092.6372194967407	3.797467206123933	2.05174432609519E-5	0.5147803036024877	1.976298304569107E-5	1.0870058073077642E-10	0.5139117823208205	-754.1679916527751	32549.958761210426	2761.302030126103	3049.2455055991845	112.73813553963197	86.09805890031589	27	40	3	1	6	0.1869279392780509	0.3368825967456641	0.30373153706409334	0.17245792691219267	
6030000	-9961.56306810112	-9266.301218913857	-695.2618491872645	-9266.301218913857	546.4533704952892	3.912981413165874	7.76938873013085E-5	0.4125064183111081	7.795925204923816E-5	9.425297245367832E-10	0.39555782493744523	-651.1154413429853	9929.094222089709	1427.9611272583716	810.3593955838393	2561.714467885295	10.193496247649835	25	34	6	6	6	0.1869279392780509	0.3375185267303943	0.30373153706409334	0.17182199692746253	
6040000	-9993.773733283508	-9263.671839764796	-730.1018935187111	-9263.671839764796	870.8029097922074	3.8652722976245184	4.774074572028073E-5	0.3943985076443392	4.8904433023926705E-5	4.365241094034162E-10	0.4207898581951651	-692.6686920372194	17437.10605756194	2282.5610038556083	57.996184514145234	25.68574981813677	58.85987950255905	28	41	5	2	1	0.1869279392780509	0.33783019599064584	0.3034198678038418	0.17182199692746253	
6050000	-10007.982209933682	-9258.565972447183	-749.4162374864983	-9258.565972447183	1044.8877568080934	3.8652722976245184	4.2109219455291E-5	0.49992773020046494	3.996577195543452E-5	4.429173270831923E-10	0.50525221287957	-710.466580146916	15337.767149781896	2917.9705952847044	29.356942469967354	81.12607792673997	48.652279617094784	24	45	2	5	1	0.1869279392780509	0.33783019599064584	0.3034198678038418	0.17182199692746253	
6060000	-9964.447306218106	-9269.146191414527	-695.3011148035782	-9269.146191414527	470.9911004455036	3.815295202624798	8.26705332927532E-5	0.40208891872665214	8.019744181295572E-5	1.1227778832590114E-9	0.41717345297867403	-660.5580245860172	8795.18473262659	2184.7654960688274	143.57806313892638	28.717156203282055	1.9492337472831862	27	43	2	4	1	0.1869279392780509	0.33783019599064584	0.3034198678038418	0.17182199692746253	
6070000	-9954.926684544313	-9267.132583238676	-687.7941013056376	-9267.132583238676	435.1546365352328	3.8066943351217475	9.229927107079204E-5	0.426951144625301	8.851364383151785E-5	1.4102226210443492E-9	0.42583306603347937	-647.0721020734743	8008.193048890984	1343.498330970762	749.7481067479766	947.3063795842934	6.008473490449663	26	43	1	3	4	0.18442042269833353	0.33795258589391525	0.30592738438355915	0.17169960702419312	
6080000	-9905.598455463649	-9263.43374003912	-642.1647154245288	-9263.43374003912	254.5045911682003	3.8066943351217475	1.6352858224006502E-4	0.5037942424734076	1.6311849579250112E-4	8.221110690188655E-9	0.5556026983738424	-606.4707755130001	3586.6384486954425	460.65295169479396	563.9616580386702	117.16980857662595	21.251012301294278	28	40	1	3	5	0.18849354193946627	0.34287574738790066	0.30100422288957374	0.16762648778306038	
6090000	-9880.528889630134	-9253.78535541296	-626.7435342171742	-9253.78535541296	221.97188169822385	3.752774355037628	1.6806417132651926E-4	0.5126753426581829	1.7387726430264378E-4	1.0448287132423949E-8	0.5883942136876307	-590.0913108247307	4890.331159660332	593.2153488650835	540.2363155818845	182.38724642461128	8.017633208839483	23	27	19	3	5	0.18253233953202605	0.34287574738790066	0.3069654252970139	0.16762648778306038	
6100000	-9896.472377021697	-9255.440613081071	-641.0317639406256	-9255.440613081071	258.2232009400671	3.4475984708594836	1.3824311870870904E-4	0.532004246341657	1.4398202596696308E-4	6.5083161722025824E-9	0.5729707736341838	-604.9314674496126	7407.123729130905	561.5246563848565	553.0364620269233	41.02598269818968	18.550955954616878	23	32	16	3	3	0.18397829239057814	0.3446212477306854	0.3037739720956771	0.16762648778306038	
6110000	-9894.909065113505	-9248.833457191764	-646.0756079217407	-9248.833457191764	242.5487456170854	3.2814578328242945	1.4096907732482253E-4	0.5537606224475488	1.5507598820664066E-4	1.0638820500805397E-8	0.6777180239698414	-609.4906186318299	4760.419525877852	1037.3751074289746	421.82726344691656	182.92966696005348	7.425051118454228	26	29	15	1	6	0.18455371392189532	0.3446212477306854	0.3037739720956771	0.1670510662517432	
6120000	-9895.780938650429	-9275.009424112226	-620.7715145382018	-9275.009424112226	185.88877995937736	4.118289700843145	1.8903555558560323E-4	0.3975205181290784	1.9404866415366712E-4	7.776653357699027E-9	0.46610587492528616	-588.4595043345641	3467.6931264259583	576.1758139503373	328.24145517897995	16.10216560200591	3.7732801599163377	27	40	4	5	1	0.18738191082763955	0.3235784664848684	0.3219885564357499	0.1670510662517432	
6130000	-9902.617993447757	-9267.333995248102	-635.2839981996549	-9267.333995248102	229.7492397740963	3.7487145500779553	1.598368013014307E-4	0.4696852460157907	1.586987326470424E-4	7.84858404266212E-9	0.5463158212827549	-600.082518487845	6539.490853476492	846.1365665973467	445.04423635483784	37.163142999261176	8.41649943280666	21	26	23	4	3	0.18738191082763955	0.33800246894624253	0.30756455397437577	0.1670510662517432	
6140000	-9903.216226204717	-9269.033730510664	-634.1824956940525	-9269.033730510664	232.11282761143923	3.7487145500779553	1.4516166717978135E-4	0.5446677358562056	1.471046131428282E-4	8.325607046765842E-9	0.6206883899116433	-596.4926698645521	6506.922704512457	482.9098997924566	494.7839320440092	263.4704191258447	16.893595951777552	22	18	15	16	6	0.18738191082763955	0.33800246894624253	0.30756455397437577	0.1670510662517432	
6150000	-9895.592853456017	-9255.21539932975	-640.377454126267	-9255.21539932975	225.6406852052777	3.7402540780963074	1.5466176095168117E-4	0.4742267452114506	1.5980830134066965E-4	5.4908925642547884E-9	0.483376480353294	-601.0231202636915	6346.195760858716	2613.144093225337	643.7816195336173	398.3818879110388	7.469691742084629	20	4	46	2	5	0.1804437767125095	0.33800246894624253	0.31077348118366643	0.17078027315758257	
6160000	-9893.573266928619	-9260.327885968478	-633.2453809601409	-9260.327885968478	209.81529076158836	3.829687220163859	1.5041079830731982E-4	0.5904634666043712	1.5675117942253963E-4	8.772363901164605E-9	0.6170142306862576	-593.9057196419642	6072.078943864644	5761.893960791681	604.0133585400623	129.5368209420662	8.250562279258308	14	8	46	4	5	0.19659946627884975	0.31896380397786167	0.31077348118366643	0.17366324855962315	
6170000	-10044.380146073736	-9257.58211479965	-786.7980312740859	-9257.58211479965	1255.7422737148229	3.930042674844428	2.7679442244276353E-5	0.5073430230984359	2.7309062713291688E-5	2.3657701892957347E-10	0.5486325588159127	-741.3247673907498	41480.97420166591	8710.090384101393	5267.912128145765	75.41089697600499	76.24678535827543	17	4	50	2	4	0.17373852907502718	0.3362460890987984	0.3163521332665523	0.17366324855962315	
6180000	-10080.125653564723	-9269.641904986725	-810.4837485779979	-9269.641904986725	2170.45955794416	3.4065384295351677	1.7687001950977383E-5	0.550939741501605	1.7587475291085693E-5	1.2801972365086217E-10	0.639620798952125	-761.4682181642687	147581.61842359276	17857.636613534778	4597.411912956279	269.64174412320534	153.4627128009359	10	16	45	2	4	0.18360271120059563	0.3227592539838774	0.3199747862559049	0.17366324855962315	
6190000	-10071.980809546894	-9260.246160217459	-811.7346493294352	-9260.246160217459	2104.608405884622	3.521706527090561	1.723550711040778E-5	0.5150169980179193	1.6651283804663415E-5	1.03258309637422E-10	0.5967529019276819	-760.5568873875774	88795.68241950223	9084.572707330202	8487.553312554905	4275.45996860677	128.7965071849382	14	13	25	19	6	0.18360271120059563	0.34656744540367185	0.28735749866530896	0.18247234473042462	
6200000	-10053.898050428248	-9272.784875058369	-781.11317536988	-9272.784875058369	1600.2760087894237	3.316325753774883	2.3466136365890797E-5	0.6803092185758761	2.4519411516807643E-5	3.185808986595123E-10	0.710871877161458	-730.3163737008806	105682.14316629714	9551.934159742406	5322.140138350219	2588.0714096694232	346.5624361062235	9	10	30	22	6	0.1870095128738671	0.33052350827178734	0.3009647438801803	0.18150223497416637	
6210000	-10034.788310281656	-9270.121192292738	-764.6671179889175	-9270.121192292738	1293.862962372057	3.421592458477888	3.019239206197845E-5	0.5570710119634117	3.163426210401152E-5	3.234211894032574E-10	0.5916418810953019	-715.1786865438108	86470.90094268581	9707.330040435987	3780.895513514354	2033.2535144395715	543.5808381527305	6	5	40	20	6	0.18939314365182133	0.3362145685345397	0.3009647438801803	0.17342754393345977	
6220000	-9997.692079312244	-9254.20433344478	-743.4877458674645	-9254.20433344478	1000.5352204498365	4.054141465811933	3.972156790493572E-5	0.6020496036166071	4.148596106104585E-5	5.789914509737139E-10	0.6376254354142196	-693.3896609936952	129987.96942147047	12042.533468563808	3410.5198893061875	1369.2696755983004	341.5816754760314	5	4	35	25	8	0.18939314365182133	0.3362145685345397	0.3009647438801803	0.17342754393345977	
6230000	-9995.732289137253	-9261.683918445253	-734.0483706919996	-9261.683918445253	1189.0208912074113	3.778619447271378	4.6869499186219204E-5	0.48542047878824446	4.569848935670254E-5	5.73045426581837E-10	0.5257447816604499	-688.0226914183423	24100.722042281686	1582.338640293079	2658.631911874316	888.3012765073033	1285.7879578390407	9	4	37	26	1	0.18939314365182133	0.3362145685345397	0.3009647438801803	0.17342754393345977	
6240000	-9939.299567041991	-9264.969356582007	-674.330210459985	-9264.969356582007	532.1892785787852	3.778619447271378	7.414401645122345E-5	0.41176891405402005	8.10304116484817E-5	1.1281858846871185E-9	0.43658835184860656	-629.7716547617842	25563.98243058952	1177.1962197378036	2260.044285043797	1051.0998308524686	73.54992420061434	7	16	22	26	6	0.18939314365182133	0.3332532363523057	0.3105385448744242	0.16681507512144986	
6250000	-10033.831591194525	-9256.140975080605	-777.6906161139195	-9256.140975080605	1418.8028257116907	4.107460959284169	3.0651831645343745E-5	0.48596979295081943	3.080508724391828E-5	1.9701185207924047E-10	0.4650831969017645	-730.3827845628358	26274.174786740095	7811.529563537595	6773.716286082297	1256.1620671467954	381.0386910358393	15	8	26	23	5	0.18939314365182133	0.3345014821488334	0.30460002169662237	0.17150535250272397	
6260000	-9914.26861858052	-9262.459125293864	-651.8094932866552	-9262.459125293864	312.48686517457594	4.010445894054509	1.5422839923005205E-4	0.4858024652102116	1.5288378892004096E-4	5.542041618311019E-9	0.47865379026040084	-611.8141336067121	6530.625177341017	3436.0981110809857	522.2116928580675	426.7805343076849	52.800633531345156	5	24	31	9	8	0.18939314365182133	0.3345014821488334	0.30460002169662237	0.17150535250272397	
6270000	-9942.094569445486	-9269.543373728939	-672.5511957165469	-9269.543373728939	379.1076851852442	3.5903321728249296	1.2930906975642593E-4	0.45834575385844833	1.2750113205398921E-4	2.9243711070773497E-9	0.43674808917075625	-631.0172617093785	7181.011110386333	3850.9137377334537	852.753522320344	894.2261200783166	45.03852934494721	12	20	37	1	7	0.18053939862379237	0.3345014821488334	0.31345376672465136	0.17150535250272397	
6280000	-9974.09899307058	-9279.056270210473	-695.0427228601084	-9279.056270210473	481.54585907843045	3.1995746048878284	9.214815310346645E-5	0.38122610043355537	9.254018023256633E-5	1.1615096983673715E-9	0.37234416048870156	-651.5508342834225	8992.172411273028	4242.763988740759	644.9584630968516	1677.2019679128555	188.2137283624206	14	22	21	13	7	0.18805746322958228	0.3345014821488334	0.31345376672465136	0.16398728789693406	
6290000	-9998.192297364456	-9259.140736896854	-739.0515604676025	-9259.140736896854	695.3911625756664	3.678703572410799	5.519412886208638E-5	0.3774186164104415	5.445858806977292E-5	3.6249174324503766E-10	0.3527253178771081	-694.1985387895413	25434.574123005852	5873.108888189489	2339.4187481141553	1168.9928177561785	106.18652939491503	9	27	19	17	5	0.18805746322958228	0.3344458514501687	0.31345376672465136	0.16404291859559877	
6300000	-10068.051892261166	-9276.177848853256	-791.8740434079103	-9276.177848853256	1553.159691422002	3.678703572410799	3.1530374283919875E-5	0.5181195772922784	3.0106041631706487E-5	2.2646683304137195E-10	0.5027814382137917	-742.501212846799	58857.85275008463	11076.772476767092	3552.2539654937304	3142.8040515958805	353.5631047996722	9	27	16	16	9	0.18805746322958228	0.3344458514501687	0.30313514683087267	0.17436153848937747	
6310000	-10040.755117068307	-9245.784013398987	-794.9711036693213	-9245.784013398987	1801.9530508279133	3.691475245928425	2.681512150302404E-5	0.6442663407875295	2.388538583250268E-5	1.9080469695793155E-10	0.5893594679322082	-744.8077603412125	89946.13524422025	9356.4673735691	3515.5117125068095	2667.406009233548	315.736754886626	8	35	7	19	8	0.18805746322958228	0.3344458514501687	0.30313514683087267	0.17436153848937747	
6320000	-9971.993965219073	-9266.808186064221	-705.1857791548521	-9266.808186064221	625.7213747448799	4.359713404314669	7.9729369064683E-5	0.5349514906500507	7.588866618969423E-5	1.559638078047155E-9	0.5042254394096227	-658.9693751511672	21629.882280571295	3446.7511949472932	438.5229669870538	1584.2069492177613	199.98308803584345	9	41	5	14	8	0.1801381587131992	0.34813474279776063	0.3110544513472558	0.16067264714178553	
6330000	-10011.681352272135	-9263.023541719702	-748.6578105524325	-9263.023541719702	913.2954701216418	4.159051604043501	4.5880904991504365E-5	0.5287755271248301	4.158119246656687E-5	4.998906760295714E-10	0.5238288392245465	-704.3634026042571	42632.5487140838	5169.799659488259	1518.6783831442526	208.5344430130434	136.8647206204073	8	40	22	5	2	0.1801381587131992	0.3357806075206832	0.3110544513472558	0.17302678241886293	
6340000	-9951.776403795799	-9244.537518545378	-707.2388852504201	-9244.537518545378	630.980914718721	3.783268164553375	7.25262682349235E-5	0.5194875317430409	6.936722008472964E-5	1.6601031389806542E-9	0.5509068012827472	-661.9312900196945	51360.73553683911	4010.011563891042	760.0973954545879	811.7592272638103	203.67846263090513	5	35	9	20	8	0.18011780396507882	0.33580096226880357	0.32129755976244473	0.162783674003674	
6350000	-9984.537985319574	-9257.99551405554	-726.5424712640352	-9257.99551405554	771.9540664573907	4.059882887734574	4.90376225156872E-5	0.48060362134352236	5.1906907599339685E-5	6.091514480804161E-10	0.502030587020338	-679.5143548777808	26131.83122932382	4059.5436093104386	6796.507913277392	1233.2794325596064	94.68675418571809	7	28	8	29	5	0.18924414041026327	0.33322735303753126	0.3147448325485326	0.162783674003674	
6360000	-9962.291635593476	-9263.098889749943	-699.192745843533	-9263.098889749943	579.2429333227655	3.3727998757906996	7.1260447595877E-5	0.4670586288104968	7.691069442096518E-5	1.2478662417763476E-9	0.47746844034153596	-654.5459441144344	16960.116177674397	2923.1359009908438	3998.648503554952	940.8109803207158	184.10088845944185	9	29	6	26	7	0.18924414041026327	0.3296151354343033	0.3183570501517605	0.162783674003674	
6370000	-9995.332157101684	-9266.371836021654	-728.9603210800299	-9266.371836021654	671.0424942272879	3.632733290811756	5.228542909749153E-5	0.4676837550541841	5.426229881366389E-5	6.283284188090632E-10	0.48220968816922793	-681.1521533474715	91937.55788488722	4077.407971309491	3911.7023079190512	897.8520170989157	149.30636280785205	5	35	5	24	8	0.18924414041026327	0.3313561889417859	0.3166159966442779	0.162783674003674	
6380000	-10038.06742784662	-9280.48494740016	-757.5824804464595	-9280.48494740016	1324.2003408439168	3.632733290811756	4.195190430706584E-5	0.5035988693206144	4.238245027371458E-5	5.07095867036801E-10	0.5485969374416426	-709.7205559172736	54064.07167575097	5355.676413551411	3769.712435442799	1822.2084830282083	286.4975006955354	8	33	22	7	7	0.1854761273844863	0.33328189173268974	0.3166159966442779	0.16462598423854718	
6390000	-9999.358577880355	-9261.663882028384	-737.6946958519713	-9261.663882028384	988.7024384189016	3.632733290811756	5.1673659209274554E-5	0.4341714271440294	5.188758234961891E-5	4.921379838124293E-10	0.4355296826954663	-690.1951839496941	29163.22991724671	3886.466520033533	6127.934301691393	2207.444643099791	305.7826233097835	8	25	6	30	8	0.1854761273844863	0.33328189173268974	0.3166159966442779	0.16462598423854718	
6400000	-9954.056550105812	-9266.332835440087	-687.7237146657237	-9266.332835440087	466.846985614187	3.5490294692012587	1.0234711259130676E-4	0.4678847685802526	1.0239718725434276E-4	2.2249579227189534E-9	0.4677767285696494	-642.1664239428368	40197.49359050578	2755.7272082249256	2562.843449160251	1048.5279388096617	85.78552061318415	8	27	5	29	8	0.17532634878253725	0.35391431905388665	0.2965771206011064	0.17418221156247088	
6410000	-9955.872305539391	-9275.061270333503	-680.8110352058885	-9275.061270333503	482.4714028788263	3.5490294692012587	9.352067434515335E-5	0.42243208068276855	9.655291137751113E-5	1.7275121480611526E-9	0.4341640894933283	-637.7755589659453	28564.40887191066	1860.789625266558	345.9966431774183	713.1559293476972	203.50583242157415	8	44	14	4	7	0.19278600729931591	0.3472170488964026	0.2916723515096891	0.16832459229459357	
6420000	-9937.580190773504	-9255.70562568436	-681.8745650891434	-9255.70562568436	463.9291843320331	3.4736162825185186	1.000207016698635E-4	0.4132062562974855	1.0155484243667071E-4	1.795020196117327E-9	0.4242316244312545	-640.4895175293502	12180.37419396473	1610.2766471063298	601.7622953941938	875.9581337709612	118.3906200857124	12	44	10	5	6	0.19278600729931591	0.33800779308737644	0.2916723515096891	0.17753384810361972	
6430000	-9885.067492488555	-9256.39194051418	-628.6755519743746	-9256.39194051418	225.29453993830302	3.356306314553838	1.7098485267844248E-4	0.44599902516697154	1.7523396164591652E-4	6.0803735265599725E-9	0.4609382336983537	-588.789310320315	19515.629972811697	1240.9561366850028	181.5647567846137	324.14207884968977	10.117002192582955	9	43	6	14	5	0.19278600729931591	0.33800779308737644	0.30566548905258545	0.16354071056072336	
6440000	-9857.635388433928	-9242.868222503188	-614.76716593074	-9242.868222503188	190.201656480539	3.3831286443829196	2.2586518468329696E-4	0.4167354867045941	2.2257636486524798E-4	9.831064846506736E-9	0.44279455694753556	-576.9726639421395	6084.794464138543	792.9612263126223	256.60505325911896	414.6710633544304	62.210886455384205	12	41	12	6	6	0.17499045626672133	0.3361962421176077	0.30566548905258545	0.18314781256308668	
6450000	-9891.853811208137	-9261.393548525813	-630.4602626823242	-9261.393548525813	243.69761495445167	3.5135666687470684	1.9597832052634432E-4	0.4237638015570464	1.9372536588660948E-4	8.057949253603013E-9	0.47190756669271955	-592.5868455975608	6804.379456597646	818.5475658314786	243.3153885478587	323.49305766571996	170.8928233129823	11	29	6	22	9	0.18300258612480808	0.3541150227172339	0.2976533591944987	0.1652290319634605	
6460000	-9874.552454624498	-9262.353662288428	-612.1987923360698	-9262.353662288428	209.60291499742848	3.5135666687470684	2.1228874475955997E-4	0.390693438623884	2.1227138654686427E-4	5.7370597359984366E-9	0.3680918702120356	-572.6434470470856	10683.331943595267	1253.445533808967	401.41285995727634	514.0771289364587	36.421320400769254	8	31	9	20	9	0.18300258612480808	0.3541150227172339	0.2976533591944987	0.1652290319634605	
6470000	-9880.006963139564	-9263.151648075826	-616.855315063739	-9263.151648075826	248.4169262841519	3.5064419258299275	2.0103941136012356E-4	0.5814505234511687	1.9703307912415435E-4	1.2706409969179515E-8	0.5618442111971772	-577.8801211188852	17316.79248395595	931.4509832363624	375.8876710004487	23.53162068481796	58.581063929359516	6	34	31	4	2	0.18300258612480808	0.33114783307869433	0.30355188882419676	0.18229769197230197	
6480000	-9929.300563683917	-9282.837913323023	-646.4626503608938	-9282.837913323023	299.12788879317037	4.5068728866330545	1.552500714212755E-4	0.4717267032859137	1.437676767331276E-4	4.180150707651132E-9	0.4539362892926997	-605.1824562973675	18602.461563390694	2020.6918086381077	304.4768890874404	411.6768059286313	84.66801790739143	8	35	24	3	7	0.17911656781533053	0.346084631804113	0.29968698225650503	0.17511181812405258	
6490000	-9998.62155749844	-9245.469801778958	-753.1517557194818	-9245.469801778958	959.4571238204913	3.8380829435811674	4.382134643270049E-5	0.5271760695402128	4.342648233130353E-5	3.98911456183735E-10	0.4763522386604068	-709.3410763456926	24331.009225626836	3842.195041654489	2346.305535812222	246.30273269885504	190.66944775810313	16	35	20	5	1	0.17911656781533053	0.346084631804113	0.29968698225650503	0.17511181812405258	
6500000	-9935.73124775575	-9256.13140149866	-679.5998462570901	-9256.13140149866	418.53764151714705	3.67144928606892	9.8267577617672E-5	0.43780588437609647	9.964245194978918E-5	1.5894801277204736E-9	0.40943377227110406	-640.2367474236981	14917.20753116879	1597.4396474775526	932.5358475799071	19.34264983380212	42.25693131398944	10	35	26	1	5	0.17911656781533053	0.3241437954902041	0.3216278185704139	0.17511181812405258	
6510000	-9992.91332871903	-9256.89962733459	-736.0137013844416	-9256.89962733459	746.6877192559612	3.822396903443592	4.9029500029270845E-5	0.5515051769914796	5.234386233584041E-5	9.094338830079789E-10	0.5913533151378858	-690.0685345704505	33078.48057664692	4105.325933586368	1979.432500297505	1490.6320854829248	48.430221360457125	12	32	6	23	4	0.1864893935892384	0.3237228804285036	0.31905208674937663	0.17073563923288246	
6520000	-9995.652638794025	-9274.046352084037	-721.606286709988	-9274.046352084037	730.4943750319399	3.822396903443592	5.2450606886697114E-5	0.41213479675387343	5.5313025185034976E-5	4.506838232090205E-10	0.4080500848480649	-674.6775912647213	69065.84277239081	2149.414717540214	835.4319311720911	1864.4831063373351	67.8897282589951	9	28	19	15	6	0.1864893935892384	0.31781953589653544	0.3195496754208323	0.17614139509339494	
6530000	-10060.87932077804	-9274.934618566085	-785.9447022119552	-9274.934618566085	1495.9774250769394	3.646165209689656	2.490417517308922E-5	0.4953387081688904	2.3741298448897813E-5	1.173718978149487E-10	0.4559071244180768	-737.0724148849591	70997.55031892068	8447.089335705901	2873.145232864967	2627.1883285725216	27.24724213627978	12	29	2	28	6	0.17700468524481672	0.31781953589653544	0.3195496754208323	0.18562610343781663	
6540000	-10020.802796311655	-9268.825373352596	-751.977422959058	-9268.825373352596	835.4574969047583	3.646165209689656	4.59013816214991E-5	0.5232531115960573	4.260731208425964E-5	6.621649603282601E-10	0.5825533055936062	-705.1866838793493	22040.546818674302	7175.258423474884	5804.295569360532	1710.5357374551431	5.877552911277389	19	4	17	33	4	0.18509379516056454	0.32807949744685405	0.3195496754208323	0.16727703197175023	
6550000	-10040.943539288177	-9265.417357516755	-775.5261817714224	-9265.417357516755	1220.0784583139277	3.646165209689656	3.2891266349681515E-5	0.557394623752469	3.0298304734016697E-5	2.53551062055242E-10	0.5415576694052037	-726.792822681522	62377.661263182585	6496.191394063402	3261.210840621287	2522.9034320391274	211.01126047985264	7	31	23	10	6	0.18004064043943513	0.3331326521679835	0.3195496754208323	0.16727703197175023	
6560000	-9927.270655038214	-9263.708153732996	-663.5625013052168	-9263.708153732996	320.1128799171896	3.646165209689656	1.247232248953932E-4	0.47324063970247726	1.2730304089153747E-4	4.2765551745218475E-9	0.5071361013142994	-621.2488647502508	10544.354973049154	1231.541895632658	2513.566546896376	522.5760562908968	13.94215856820536	10	16	14	31	6	0.17147528472137732	0.34169800788604127	0.3195496754208323	0.16727703197175023	
6570000	-9966.913816601429	-9264.321873287656	-702.5919433137725	-9264.321873287656	718.2454688292603	4.037160649369863	8.642916476794126E-5	0.4610284858700769	8.031100619108825E-5	1.388654620408084E-9	0.470325892884777	-658.2780228013064	12511.98724729363	2280.9644302443307	3974.919313405691	982.9837040616903	89.88417450511912	11	24	6	29	7	0.1764156342832639	0.35544697981636314	0.30086035392862387	0.16727703197175023	
6580000	-9945.159265633936	-9277.554306148266	-667.6049594856706	-9277.554306148266	367.5770429046135	3.3685674303319497	1.3333605115081672E-4	0.6073911383962722	1.2019342728155842E-4	5.402505566118957E-9	0.5845388777682284	-626.2860024977207	6915.2008002621205	2557.856952673234	1089.8478195262362	776.1702942137183	53.03621325726013	9	23	7	30	8	0.17972995194580563	0.3436388261610752	0.3093541899213701	0.16727703197175023	
6590000	-9918.472779480166	-9267.713083285062	-650.7596961951036	-9267.713083285062	333.3236908729331	4.1457897501053464	1.4902593586634777E-4	0.5090905021126266	1.4915592595101274E-4	5.394747524168091E-9	0.5181685149719011	-608.160298415728	8103.268541446919	2439.317632425693	2927.4177294297897	693.3607380821978	43.56319035190329	8	11	12	38	8	0.17972995194580563	0.3385638698519124	0.3052394956284549	0.1764666825738282	
6600000	-9939.974070926215	-9261.073087540628	-678.9009833855876	-9261.073087540628	427.2792658812611	3.9081532371238956	1.0989721023607948E-4	0.5185524318929264	1.00042373582314E-4	2.506427094748806E-9	0.495801365614557	-633.6717452466646	15195.98381769635	8864.357216907512	3367.730188526821	1092.782623269319	44.38100658374216	8	1	23	38	7	0.18815434811265302	0.33513252800908916	0.30867083747127816	0.16804228640698077	
6610000	-9950.257388534934	-9262.409764180127	-687.8476243548058	-9262.409764180127	476.3484467811105	3.381423539269758	8.826492864935088E-5	0.46359801900766856	8.598338670419841E-5	1.5640195933632084E-9	0.46074810662188154	-642.7658836735458	23667.554544433602	2196.033285440126	3447.9678456232946	1102.2276872200794	46.91535260047644	8	19	10	33	7	0.18815434811265302	0.33513252800908916	0.30499875412387767	0.17171436975438126	
6620000	-9893.874312055432	-9253.152818661929	-640.7214933935029	-9253.152818661929	286.1690330988145	3.919420159661339	1.3562110375368316E-4	0.5194342563565618	1.472429100104989E-4	4.866467885401607E-9	0.47825216723630454	-597.3313988508445	20313.950870440192	1368.028737826492	1814.7128076268991	702.2511133086056	35.35679403105149	4	14	14	38	7	0.18815434811265302	0.33513252800908916	0.30499875412387767	0.17171436975438126	
6630000	-9975.017702688154	-9261.774263771911	-713.2434389162429	-9261.774263771911	608.2664367247638	3.705225373040527	6.969954683249461E-5	0.4544826455724707	6.837323684632234E-5	8.28536029852304E-10	0.4101217054693383	-667.9390526663532	17388.04248942066	6898.456466668083	3913.997530889436	1335.367898510431	29.294722142063822	7	15	15	34	6	0.18815434811265302	0.33513252800908916	0.30499875412387767	0.17171436975438126	
6640000	-9961.187449532963	-9266.336019545191	-694.8514299877723	-9266.336019545191	515.9954581348472	3.705225373040527	7.735810796697831E-5	0.49197108141356866	8.092382276283097E-5	1.3741442994328543E-9	0.4544370531696754	-649.7086427624346	25257.2250513968	4436.535558268934	954.0837755532194	1524.4731473890586	24.865063660397066	8	22	13	28	6	0.17487152270075426	0.3472864587009394	0.3006483976470364	0.17719362095127109	
6650000	-9950.682125074505	-9262.63701827199	-688.0451068025155	-9262.63701827199	433.37099351061687	3.8537592066507123	9.619714154020526E-5	0.40678617223534563	1.0000766629738865E-4	1.5653730834754283E-9	0.42363767618332304	-644.9621398978232	12116.057920545127	5686.756958171038	1479.5425726159976	975.9067622654705	45.96686910251189	12	16	33	9	7	0.18215495245938937	0.3472864587009394	0.3017128603357768	0.1688457285038955	
6660000	-9959.634142791272	-9274.163735373097	-685.4704074181761	-9274.163735373097	433.88937990750145	3.8070764200476357	1.1260985642697254E-4	0.4346340339911499	1.0759484427219412E-4	2.606212386578577E-9	0.4798680868698918	-645.2999757183838	15098.206612227115	2675.7507830634154	1281.5646723345849	88.69957012231963	50.14620950253863	9	22	41	3	2	0.18215495245938937	0.3363105600153003	0.3017128603357768	0.1798216271895346	
6670000	-9907.339294569094	-9257.978031364648	-649.3612632044458	-9257.978031364648	276.2850333097235	3.5847993690166966	1.5488882482694313E-4	0.39788376584151974	1.5624533462078424E-4	4.336499201541259E-9	0.422354433880683	-607.320107279606	17807.476125148034	1314.0019632619171	770.2600781813215	903.9626812423746	95.29304391542902	7	24	35	4	7	0.18215495245938937	0.3363105600153003	0.3017128603357768	0.1798216271895346	
6680000	-9971.179845242943	-9273.245049984731	-697.9347952582124	-9273.245049984731	571.4406488114398	3.5626740040596805	8.922121550920368E-5	0.43297491240236813	8.788587174188997E-5	1.7191400811287858E-9	0.47853626156679346	-654.2172318427481	29758.20423899951	2096.4676595911483	591.0971735240141	886.1028369391007	381.8556700723002	12	39	12	9	5	0.17511441187828755	0.3433511005964021	0.3134750714419105	0.16805941608340091	
6690000	-9972.96611967431	-9276.585732388026	-696.3803872862854	-9276.585732388026	514.7785018074213	3.9964463476097336	6.386263143285233E-5	0.3788336404573938	6.51096788302367E-5	8.030048553233772E-10	0.43999641403970224	-653.9247829767088	16936.497033881347	2195.0582705687584	367.3572851175367	864.4810620553252	13.984886942751157	15	47	3	5	7	0.17558792329504774	0.3433511005964021	0.31300156002515034	0.16805941608340091	
6700000	-9936.733414702725	-9277.783023205613	-658.9503914971115	-9277.783023205613	332.09214268463836	3.9964463476097336	1.1286601960368697E-4	0.3394020258791158	1.1638495939883628E-4	2.0245881648504295E-9	0.3967040888214664	-616.1502469783835	13975.919343896483	2103.4257003751113	376.70482871981557	1118.5778061564808	11.082907178136223	10	36	18	6	7	0.17558792329504774	0.3230692020742302	0.3305944135894859	0.1707484610412373	
6710000	-9907.634936569793	-9260.186731041922	-647.448205527872	-9260.186731041922	297.6053797091527	3.826007458315917	1.2886673266410413E-4	0.4375635684567469	1.3038726314060648E-4	2.914150744190611E-9	0.4298135788867385	-603.5471493079825	19825.146482127286	1538.6616216169914	625.8494900291604	1502.3658075916499	23.18366523074037	10	37	21	2	7	0.17780044734509573	0.3208566780241822	0.3305944135894859	0.1707484610412373	
6720000	-9890.786491033068	-9267.887961116201	-622.8985299168673	-9267.887961116201	211.64542955669523	3.9102518625039586	1.9498937459387858E-4	0.4992913544830464	1.8779454031343475E-4	6.356518043297723E-9	0.4362000880696498	-583.1796081453929	14513.439503096157	1021.456914724905	240.33152238846984	357.1249792131453	37.390134811024254	8	43	4	15	7	0.17780044734509573	0.3208566780241822	0.3305944135894859	0.1707484610412373	
6730000	-9888.43544874382	-9265.07777166944	-623.3576770743799	-9265.07777166944	241.95868764206932	3.564374807288285	1.4554478979974018E-4	0.48242018498278105	1.489978645349554E-4	4.7899704602578055E-9	0.4802254161232251	-582.7960701076082	13832.89248963657	1516.0680162387428	424.3416945696503	527.9761845480825	9.711659500473639	5	37	18	10	7	0.17780044734509573	0.3208566780241822	0.3305944135894859	0.1707484610412373	
6740000	-9879.83746960004	-9257.835252445055	-622.002217154985	-9257.835252445055	209.48978648370317	4.052486588568854	1.8742906543771134E-4	0.5265659350668361	1.8600459184988367E-4	1.0947164469110053E-8	0.5460176149012468	-581.5003284666852	15364.897757111754	1254.303881068163	627.3701531695378	373.88296973552343	13.621146134255651	7	31	19	13	7	0.18898636752215225	0.3096707578471257	0.3305944135894859	0.1707484610412373	
6750000	-9907.396453098634	-9272.02416431413	-635.3722887845037	-9272.02416431413	236.67432099872747	3.95944067647903	1.4283115063244345E-4	0.41636207835314426	1.4944008375728318E-4	4.798172241450508E-9	0.4782380179672964	-593.8851138160321	17870.221983121595	1303.5919728615236	321.85192738912184	655.5983289688421	21.992581570910723	5	46	4	15	7	0.20060706770117023	0.3118879454603712	0.31675652579722247	0.1707484610412373	
6760000	-9888.141342473276	-9263.654885906832	-624.4864565664441	-9263.654885906832	212.38802895282063	3.7709838526999766	1.8206784879383362E-4	0.4297712272337846	1.8083647118045782E-4	6.719907272683589E-9	0.46732066273353	-584.5279952673834	10217.72816751575	1143.763336910805	275.26039833615476	560.836461516448	24.065319967456176	8	40	17	5	7	0.17941448578039992	0.34055442013555604	0.31675652579722247	0.16327456828682277	
6770000	-9890.101775935535	-9258.77879607147	-631.3229798640637	-9258.77879607147	254.57578883964044	3.972319511080329	1.4605406460136238E-4	0.4663185723061416	1.5145314815615294E-4	5.121747678792594E-9	0.46577210347939735	-593.0805146784811	11075.014205654983	1480.4583896204717	316.4096359395864	171.98372034423423	43.43258493528561	7	35	27	2	6	0.17941448578039992	0.34055442013555604	0.31675652579722247	0.16327456828682277	
6780000	-9880.925447901644	-9257.513674722573	-623.4117731790702	-9257.513674722573	212.0117481468203	4.217406743858883	1.7347507329500613E-4	0.42433873013431617	1.7418735461417615E-4	5.577303878445941E-9	0.45111660867194436	-589.4005425778142	5123.330374630225	1137.165661754335	337.37992017069377	19.305961210879833	6.614018133105348	7	32	33	3	2	0.19527466981446867	0.3367837995791828	0.3043888537405631	0.16355267686578656	
6790000	-9910.233687212298	-9252.72970271906	-657.5039844932389	-9252.72970271906	334.1803137919429	3.4953704354354285	1.0199654587532796E-4	0.5643468226858601	1.0558280270786253E-4	4.4557499269468155E-9	0.6129012452570927	-620.7823628776397	11642.917017021195	2037.0287168190375	598.4025035958673	20.168395634738	0.3291821437272733	8	39	25	3	2	0.19527466981446867	0.3367837995791828	0.3043888537405631	0.16355267686578656	
6800000	-9948.784894407356	-9263.544970685316	-685.2399237220391	-9263.544970685316	528.6845813030279	3.4953704354354285	7.116196309986869E-5	0.416829802615416	6.892262123560151E-5	8.581527799119025E-10	0.43055607157923603	-646.0368867671143	40828.88521137361	2529.0083237159483	844.3343734893417	2.986855390546713	5.873601097541286	7	46	19	1	4	0.19030238906652244	0.3367837995791828	0.30788762779730333	0.16502618355699264	
6810000	-9915.989884729128	-9254.896593785921	-661.0932909432061	-9254.896593785921	352.4286619469163	3.7584403875317776	1.0367225164644039E-4	0.39781134687242126	1.0238534289764308E-4	1.6383907409911836E-9	0.40080900081436943	-625.093719820964	14699.238363219167	1855.3127545828372	619.6899448901617	9.322077120372663	1.8326015706220156	10	37	25	3	2	0.19083786851345091	0.3362483201322543	0.30788762779730333	0.16502618355699264	
6820000	-9924.762510313503	-9263.939329996245	-660.8231803172579	-9263.939329996245	339.19533156665227	3.7584403875317776	1.0506981386428145E-4	0.43522806002326697	1.092836377808755E-4	2.539098896927382E-9	0.47228194764874	-623.6035225557512	17268.962547882275	1602.0042949882331	1309.6925421812446	7.370447234196419	1.089345162129904	9	9	54	3	2	0.19083786851345091	0.3362483201322543	0.30788762779730333	0.16502618355699264	
6830000	-9902.502127856247	-9258.067105565975	-644.4350222902721	-9258.067105565975	283.8804322908699	3.7584403875317776	1.1539928366257872E-4	0.4310099793606255	1.231317495218326E-4	2.515546267256716E-9	0.42950200492321483	-606.5694451793412	11604.508617954954	1730.954498180861	895.9875801588511	11.440939443302545	19.48548676455843	12	5	55	4	1	0.19081257968659077	0.32644774713041147	0.30788762779730333	0.1748520453856956	
6840000	-9935.53041558446	-9260.87894172878	-674.6514738556806	-9260.87894172878	448.95050431583155	3.7584403875317776	8.372195360209103E-5	0.46886791813441103	8.52482940207849E-5	1.8146470335935552E-9	0.4930952269578768	-632.113951031573	23588.89842131212	41772.75140860499	1233.0213730122932	6.840279789525339	4.812519237097844	5	7	60	2	3	0.1977060017761453	0.32644774713041147	0.3051302991728175	0.17071595192062694	
6850000	-9949.933683918174	-9262.0392503804	-687.8944335377752	-9262.0392503804	599.0857432576224	3.4577406526399317	7.416430629490485E-5	0.4469775195769205	7.435251554480142E-5	1.2668547822483892E-9	0.4751354687655251	-646.5727718172751	22684.02638743537	1231.7500667942334	1031.9465194716672	262.96596218782247	119.74459321558085	9	5	55	1	7	0.20360748660149713	0.32151572831967273	0.30416083315820436	0.17071595192062694	
6860000	-9926.151695779832	-9266.769797507524	-659.3818982723076	-9266.769797507524	372.2481363109798	3.5413557568785445	1.0887190616386685E-4	0.458944453995743	1.0750805109133189E-4	2.6001830725447197E-9	0.48145621535114513	-619.3291044598434	30946.557860491812	2798.985192653214	910.4069229044284	26.159995546067968	21.157940727154436	7	21	41	5	3	0.2016200684924863	0.3278730715971802	0.29979090798970776	0.17071595192062694	
6870000	-9966.497877980732	-9258.723148865698	-707.7747291150342	-9258.723148865698	738.2424436727661	3.5413557568785445	4.928011510920002E-5	0.4006201653785464	5.196720787064431E-5	4.255026382626832E-10	0.40722649786025644	-669.4361521357425	19305.39125600636	4502.906965948316	2026.467073897879	3.710844538404677	2.5616091929748843	11	14	46	2	4	0.177749744051583	0.34743218496009715	0.3041021190676941	0.17071595192062694	
6880000	-9951.394697865095	-9265.700818886084	-685.6938789790116	-9265.700818886084	490.6062663541782	4.169763315754809	7.999829711289679E-5	0.6308191510262797	8.079947745486998E-5	3.0614433085311714E-9	0.6574658058762016	-644.538387563245	28582.304978890177	1302.6963834593826	1787.2797217248121	20.7366274344777	12.696318966205427	10	9	52	1	5	0.177749744051583	0.34743218496009715	0.3041021190676941	0.17071595192062694	
6890000	-9953.721000237805	-9271.589435956712	-682.1315642810928	-9271.589435956712	389.0795918764791	4.169763315754809	1.0188105408379682E-4	0.489193937254612	1.0210210718147651E-4	2.6742779599254987E-9	0.4953056520677172	-639.7245050531658	24036.55945389402	8802.68464945041	1216.0162720643893	133.28530010696593	16.961833327760363	4	13	53	2	5	0.1936441836685721	0.33217238768909135	0.30346747672171076	0.17071595192062694	
6900000	-9980.083157920135	-9263.723371355973	-716.3597865641625	-9263.723371355973	606.7338330673392	3.659410848873157	6.0110902738824244E-5	0.4713392193471832	6.172742836776853E-5	9.863178874913226E-10	0.5095466301015608	-672.2780953956236	17837.795180261914	11192.460747924488	1839.4939762785714	568.5953281818967	17.862012141774773	12	15	43	1	6	0.18255761415948446	0.3437024623549659	0.2987360953497069	0.17500382813584392	
6910000	-10081.99946422407	-9263.931955814767	-818.0675084093034	-9263.931955814767	2056.6848204627076	3.659410848873157	2.0758210530763704E-5	0.33309435123197106	2.0930356169527093E-5	6.213647330015344E-11	0.37235258151436085	-765.5346351277122	53115.55385571368	17103.527767091065	3694.7026464247124	11854.456073929041	210.52812557367739	13	11	40	8	5	0.19417146789039427	0.32763992326786057	0.3046617794682296	0.17352682937351674	
6920000	-10014.126260373981	-9262.140174394794	-751.9860859791879	-9262.140174394794	930.4418531986332	3.659410848873157	3.8704541091790054E-5	0.5462064949743847	4.21103062478945E-5	5.140066392700809E-10	0.587533704169352	-708.9340327219096	20619.724543762117	4361.912655782252	1386.2535734698265	196.0759143661287	229.01893629975905	12	37	22	5	1	0.19417146789039427	0.3248631733753639	0.3046617794682296	0.1763035792660134	
6930000	-9958.594147432745	-9264.316721629326	-694.2774258034191	-9264.316721629326	591.1552529331243	3.9152638548834804	7.703897585096743E-5	0.4825737884914452	7.923421031516568E-5	1.425024910429705E-9	0.4939767270722991	-652.7697679147362	20362.289700676058	3732.9639740706334	1274.4297935474353	62.46066962349493	79.40780012163962	8	26	37	3	3	0.17551219408921273	0.34352244717654545	0.3157263965433478	0.1652389621908952	
6940000	-9960.614911509441	-9284.722895553175	-675.8920159562667	-9284.722895553175	396.40498967862146	3.9992145337520157	9.268995278740216E-5	0.408469651579996	9.885767732324112E-5	1.6141561103264284E-9	0.41820021420447817	-634.3421740365213	8356.681743267676	2320.4832726618547	1006.0285888183782	1062.218361821931	25.74544565088779	14	15	23	20	5	0.17202467134614227	0.3408713815458139	0.3165134600549468	0.17059048705309815	
6950000	-9994.337768003938	-9275.151296348004	-719.1864716559339	-9275.151296348004	629.8459520878682	4.238464865890955	7.002717936778213E-5	0.5289393599172508	7.273200678649643E-5	1.3531328110653848E-9	0.5150296111251	-671.7125351630117	20799.91523393001	5155.979846929541	1374.8905353315818	3425.3013569699883	329.5290275608507	2	37	26	4	8	0.17202467134614227	0.3408713815458139	0.3165134600549468	0.17059048705309815	
6960000	-9984.17850779005	-9258.719722373162	-725.4587854168874	-9258.719722373162	708.5580294634522	3.6473712251387824	5.613500690893121E-5	0.5622012777847504	5.375665935846289E-5	8.342883752030491E-10	0.5351245374951882	-681.3473603655611	29264.404199416753	6680.451997808098	2017.2356864678306	297.1849740916821	74.84979796117248	3	38	28	1	7	0.18229537480769067	0.35093018423158506	0.3005989039076975	0.16617553705302796	
6970000	-10089.209959076681	-9280.771215643625	-808.4387434330563	-9280.771215643625	1818.19183327958	4.077917932225992	1.9438148519822108E-5	0.4233622515505132	2.037114546108056E-5	7.078394118249222E-11	0.4256031103507363	-759.4490596921494	72906.91182248146	25189.41295970058	6679.597540674114	847.6369201177419	24.915041865930448	6	22	42	4	3	0.1828170059995576	0.3323691007888664	0.31863835615854924	0.16617553705302796	
6980000	-10063.33559707043	-9263.119909798099	-800.2156872723319	-9263.119909798099	1837.7720714812124	3.4558364990410784	1.9150846996264146E-5	0.43336645577813987	1.996364468367748E-5	7.954075442081843E-11	0.4690682995318425	-753.2083982037543	74882.7468518881	15593.736071036124	4710.839393001846	110.41107631457625	135.48273694511497	6	35	30	3	3	0.1828170059995576	0.33473754767206715	0.3162699092753485	0.16617553705302796	
6990000	-10027.932085810502	-9266.373732901264	-761.5583529092387	-9266.373732901264	1167.577335735284	3.8656022023776164	3.3596273737224695E-5	0.47046488002563375	3.3589919807063306E-5	2.442970717454865E-10	0.48259107676237095	-714.8394825501723	49166.82354936813	7116.468595416918	3795.0769330557114	892.8672233408194	38.12419407897146	5	26	39	2	5	0.18562808595250693	0.33473754767206715	0.31345882932239916	0.16617553705302796	
7000000	-9976.550427152592	-9261.663770131468	-714.8866570211231	-9261.663770131468	642.9994686174405	3.898178304658002	6.421555194515791E-5	0.43766809908629406	6.29988320906964E-5	9.220736867813431E-10	0.4802110916123344	-666.819739456426	50122.95775536252	6548.537963420364	7783.812451102352	1154.2023793161693	17.191450532817825	4	21	15	32	5	0.18962581413501298	0.3456329680277991	0.3027368299880633	0.16200438784912588	
7010000	-10006.74187288626	-9252.255040923737	-754.4868319625228	-9252.255040923737	1252.3471657005227	3.6912207643301165	2.8185305004593405E-5	0.5161069102041714	3.061271812069562E-5	1.8924027419907218E-10	0.4620627907357082	-704.726712099637	49114.10374676835	5406.256669773161	9851.115777243465	2491.5835607537556	6.712087082144372	8	24	6	34	5	0.18962581413501298	0.3456329680277991	0.3027368299880633	0.16200438784912588	
7020000	-10025.76639050481	-9256.55977992909	-769.2066105757209	-9256.55977992909	1505.5183071771805	3.267531327874367	2.3538028929782473E-5	0.5119628911923273	2.5001789544109332E-5	1.744366385473353E-10	0.5273993549044819	-717.5871488144695	51089.713980789056	8002.072788962941	20426.173653572343	2896.390914381801	2.82074346604991	12	16	9	35	5	0.1934851110499737	0.34177367111283835	0.3027368299880633	0.16200438784912588	
7030000	-10097.395640333334	-9257.327182790392	-840.0684575429418	-9257.327182790392	3072.1927989729716	3.9113711265626563	1.15486947780902E-5	0.6367350766122408	1.2492898329214218E-5	5.8581984872436E-11	0.6415695060308643	-786.6255143207699	77683.1847388663	26379.749827094725	17315.87627656824	6449.841723685985	13.54992393917572	16	15	11	30	5	0.1934851110499737	0.3484257305919943	0.29608477050890736	0.16200438784912588	
7040000	-10145.516989237023	-9268.932871388031	-876.5841178489911	-9268.932871388031	4619.940583069641	3.7602487851818767	7.1113154901246325E-6	0.5705512565766182	7.794076627569458E-6	2.1134170109247865E-11	0.6086236651338984	-819.6023182152172	135503.81667486843	23744.27831806381	53292.87155021603	10003.898333878346	33.810532204809576	14	28	7	22	6	0.2070103687426355	0.3321603954146	0.29608477050890736	0.1647444653338584	
7050000	-10037.142821596755	-9264.1425615796	-773.0002600171558	-9264.1425615796	1271.970947228892	3.7932138204147665	2.7273748691721773E-5	0.5823895229745633	2.9009684618425003E-5	4.1018446469522123E-10	0.6965305303664047	-719.5127175329354	112821.1895920735	8145.425624066935	22331.264310332306	2136.0097293071553	13.257307824407553	8	33	1	29	6	0.1801275612468483	0.3298974050566695	0.29608477050890736	0.1938902631875761	
7060000	-9991.03748686267	-9259.74053887172	-731.2969479909491	-9259.74053887172	734.232366922064	3.670862924252282	5.150620218243771E-5	0.5646320806063232	5.033100495171252E-5	7.876974608820198E-10	0.5696735729539765	-680.5787246242708	72790.68032337881	1791.2329103665581	5964.687725036578	2509.5993035069446	53.06169687380335	6	1	27	35	8	0.1910111653523802	0.34645642953364447	0.29608477050890736	0.16644763460506926	
7070000	-9950.545098306551	-9275.516752158483	-675.0283461480687	-9275.516752158483	401.9927851239869	3.670862924252282	9.622549675177307E-5	0.4998939503441805	9.424692592844521E-5	2.3723360454116532E-9	0.5282909023253108	-629.3388404894187	14188.969545581493	2470.632355657715	5710.409443910032	1216.4410751708615	13.708253620200129	6	34	1	27	9	0.1910111653523802	0.34645642953364447	0.29608477050890736	0.16644763460506926	
7080000	-9993.347973486621	-9250.849397925822	-742.4985755607989	-9250.849397925822	818.4371094826629	3.670862924252282	4.67438238464331E-5	0.5078063491291246	4.491301486689765E-5	6.182875897383943E-10	0.5300628843886689	-692.1579281571744	131198.45269243588	5217.56160306897	3297.1016794881543	3301.0029639607205	49.34411992593553	5	38	6	20	8	0.17222820461242555	0.32805646078202105	0.314867731248862	0.18484760335669265	
7090000	-9999.47845034506	-9262.27949464159	-737.1989557034686	-9262.27949464159	752.0400806987869	4.0375397343060575	4.3511339350662104E-5	0.5086197456464508	4.40993766581929E-5	5.356527983996337E-10	0.5339761657430894	-690.044480109713	48061.27087450758	5572.943972988098	813.3852868960282	1679.6417097131982	123.07807052536783	3	40	14	13	7	0.17222820461242555	0.32805646078202105	0.314867731248862	0.18484760335669265	
7100000	-9983.708390754842	-9259.153006308003	-724.5553844468395	-9259.153006308003	630.2800015362695	4.0375397343060575	5.7696905334006586E-5	0.6122247817566168	5.590032640790614E-5	1.4101829086143942E-9	0.6382655092025937	-676.3038648660186	44253.49103417335	5329.58217263939	696.8666241533361	2101.458466525094	29.64926609435859	7	41	16	8	5	0.17222820461242555	0.32805646078202105	0.314867731248862	0.18484760335669265	
7110000	-9945.52568138115	-9251.704465317403	-693.821216063746	-9251.704465317403	513.9058983669923	4.0375397343060575	7.622797932274355E-5	0.5310296062649732	7.498651898273931E-5	1.6519317216061303E-9	0.5421923494275563	-648.9150510808539	33597.98666142073	3642.1193591706447	1471.7583644090942	955.4944368432756	23.031706451593603	2	37	21	10	7	0.17777819842505868	0.3513646729238024	0.30931773743622887	0.1615393912149113	
7120000	-9968.9052334378	-9281.19571863294	-687.7095148048589	-9281.19571863294	403.73552848867433	3.339218055190124	1.0029717581240751E-4	0.4001222892765146	9.626339751077021E-5	1.4160590723059152E-9	0.38209121915650573	-646.3309362494832	11151.943869980109	2693.5408603845426	449.11735831620007	785.7396178948284	70.6602778688737	8	30	5	28	6	0.18189929888995693	0.3354004847255204	0.3021681408515206	0.1805320755330033	
7130000	-9962.86430254226	-9266.382239710068	-696.4820628321932	-9266.382239710068	457.17477107147204	3.773579975418126	8.326102473566413E-5	0.40028454007617614	8.015855524930098E-5	9.586356819303493E-10	0.38490128188801814	-656.1768884176912	21474.02010972366	4811.995367606354	927.8261447767826	74.83436408651605	20.05897266093306	10	27	32	4	4	0.20266826934705032	0.336588121450255	0.3021681408515206	0.15857546835117536	
7140000	-9925.250196588499	-9266.579815704854	-658.6703808836446	-9266.579815704854	290.8018191327	3.773579975418126	1.194173402046064E-4	0.39997195911950006	1.1952938307499291E-4	2.5085874854636134E-9	0.42695879002621995	-621.6482211996866	15519.17224311669	2843.325697421065	694.8843233055294	15.010183140377764	1.5892436973431645	9	29	35	1	3	0.1888076984032222	0.35987249449590314	0.29274433874970057	0.15857546835117536	
7150000	-9969.032813989952	-9268.331993762067	-700.700820227884	-9268.331993762067	385.9333289139227	4.289983180877036	9.584184749015411E-5	0.595718442958354	9.127613869009876E-5	3.29030879913274E-9	0.6395428527225638	-657.5845739541626	13255.0004431289	3258.9337472365746	889.1067056365695	930.5464096400934	30.63239287513169	10	29	34	1	3	0.1888076984032222	0.35987249449590314	0.29274433874970057	0.15857546835117536	
7160000	-10030.220905570768	-9265.224896488144	-764.9960090826253	-9265.224896488144	1204.0320904021114	3.9601413671101278	3.4449009399135585E-5	0.48965731121434036	3.429993309151308E-5	3.2515479043732775E-10	0.5174485036151681	-720.1121945212165	36379.82110614082	6240.232458954728	2251.649119106935	154.8204839966465	221.29690982091174	11	33	26	5	2	0.2097000215801329	0.32173448574178576	0.30999002432690725	0.15857546835117536	
7170000	-9914.852854594468	-9260.951464978236	-653.9013896162332	-9260.951464978236	254.26873887915187	3.8678898931958887	1.364701985830637E-4	0.5762173239604524	1.2792980770034204E-4	5.45711498921708E-9	0.5926636593867267	-614.3330608448257	12124.784884264447	2330.7885438275152	772.870245186255	148.0389566224777	3.485094579384229	6	36	28	3	4	0.2046742687096593	0.32676023861225933	0.30999002432690725	0.15857546835117536	
7180000	-10006.77980509736	-9275.379750379981	-731.4000547173774	-9275.379750379981	615.872989014885	3.837748068207223	5.011273528585622E-5	0.4505522376811233	5.086125798525708E-5	5.097559952724608E-10	0.45089694656423995	-686.3819980755197	16187.013725522716	11551.808373991447	1226.8926282106356	31.35641783887571	147.5786583239479	14	22	33	7	1	0.1748455270613717	0.34776426706349206	0.3188147375239621	0.15857546835117536	
7190000	-10112.27934955872	-9267.159254237991	-845.1200953207281	-9267.159254237991	3642.831990177864	3.837748068207223	1.4259802934888228E-5	0.4832063032874554	1.3922006064818428E-5	5.747452144686859E-11	0.5325644170964796	-795.4178453782685	74951.60089516158	33090.41739023431	3763.192390711107	530.2927469031418	718.9627656267843	5	36	30	3	3	0.17848699243785246	0.35926858593150074	0.3036689532794727	0.15857546835117536	
7200000	-10180.320686298597	-9264.057549911126	-916.2631363874717	-9264.057549911126	6046.067371489576	3.837748068207223	5.907595813428397E-6	0.5027081839439829	5.986452056953834E-6	9.1811963380944E-12	0.5018505785259105	-860.7766434621828	277282.63477870414	58980.19162269022	8972.552818075337	6223.012641271641	1136.629157208267	3	36	32	1	5	0.18789292418802525	0.3597235744037595	0.2938080330570411	0.15857546835117536	
7210000	-10050.2386685331	-9249.771655857676	-800.4670126754253	-9249.771655857676	1466.7452051998787	3.958410276014854	2.2677627510907606E-5	0.5467757329994924	2.2462935485434742E-5	1.468820531992784E-10	0.5363297309411424	-750.4304506214627	36329.0641167972	18774.41895550732	2660.5060880463225	4449.199149050873	128.40707611032997	4	33	16	18	6	0.1862068102968373	0.3485939882516513	0.2911038686712444	0.17409533278026826	
7220000	-10018.261524232941	-9265.35439781974	-752.9071264132015	-9265.35439781974	832.2100167127277	3.5765963317333807	4.3568718374354015E-5	0.5322113639442654	4.565390916314251E-5	4.98007972287924E-10	0.5175712880076496	-707.0879129191712	28432.527472125817	13892.626852501704	1538.2829022602837	866.1736503970704	111.34864170106283	6	33	20	12	6	0.18583224431811182	0.33092675448667275	0.30534629479991743	0.1778947063952992	
7230000	-9967.01791095989	-9254.096403562178	-712.921507397712	-9254.096403562178	557.2004156773222	3.3573975970498418	5.781693330719816E-5	0.4501579432399185	6.26278331422311E-5	7.572425365988798E-10	0.45803364801036267	-665.617149354297	59466.149032830246	5370.770822915786	899.7032273404343	1883.688546303438	44.68285435144835	5	37	25	3	7	0.18583224431811182	0.33092675448667275	0.30534629479991743	0.1778947063952992	
7240000	-9996.412541521893	-9279.998841791385	-716.4136997305094	-9279.998841791385	686.2163209748755	3.7602117920267903	5.8434091383745335E-5	0.40668099742245806	6.229089873750907E-5	6.68990752677931E-10	0.4249778127343492	-666.2332228821014	67630.31720418755	6634.561866966725	547.4033334267929	2613.399619072513	66.07582087318683	3	39	24	3	8	0.18891036906257327	0.3266705415108985	0.307670558210075	0.17674853121645437	
7250000	-9914.464396099833	-9275.67303494943	-638.7913611504026	-9275.67303494943	278.1850763214449	3.910377049985114	1.8593383733516046E-4	0.45330372492685506	1.848994777572871E-4	6.820255632895229E-9	0.4233773509066731	-595.8021653070691	15654.869472413555	2214.284785122948	475.35022982177503	1038.7417416526857	119.77887453643018	2	38	26	3	8	0.18891036906257327	0.32647200810845356	0.31713093481646576	0.16748668801250857	
7260000	-9890.601701292044	-9263.667345346124	-626.93435594592	-9263.667345346124	218.89556895773038	3.910377049985114	1.9933025874089926E-4	0.38799859083888216	1.9509989653519025E-4	6.789858046770375E-9	0.4103427671966028	-587.0195162244638	8173.987225293752	1809.2459727353298	413.3740001385543	602.2074963572808	63.11686193547747	4	34	26	5	8	0.18891036906257327	0.32647200810845356	0.31713093481646576	0.16748668801250857	
7270000	-9908.535786639302	-9256.252222905385	-652.2835637339168	-9256.252222905385	300.9345398434633	3.6431839428760187	1.7171196465290967E-4	0.5106924437042151	1.7089217084551115E-4	5.722765054147084E-9	0.457607714817164	-611.9043463320538	8188.916570110524	2884.385528816231	507.36190579430524	466.3657763040124	115.2244345706101	10	30	22	10	5	0.18891036906257327	0.33627099438320074	0.3073319485417186	0.16748668801250857	
7280000	-9906.553776933355	-9262.984912276088	-643.5688646572672	-9262.984912276088	314.6920849242279	3.7046820891687675	1.459405045012043E-4	0.4049563712838844	1.511349407892071E-4	3.6652118405804847E-9	0.41077683209569105	-603.7368034759137	8655.635110379524	1968.340652174457	483.1395138876268	511.3291609592252	106.2953143029781	7	34	14	13	9	0.19882819291708406	0.32473257665227573	0.31228756336972535	0.16415166706091602	
7290000	-9935.745743325913	-9253.305080476961	-682.4406628489531	-9253.305080476961	444.1415063929734	3.7046820891687675	9.433414754108838E-5	0.48935316867624107	1.000517126617839E-4	1.8503649079994227E-9	0.4444763850577387	-639.1925054634407	10593.39555097792	3588.5833096986285	521.2564322297726	1160.9234458190424	273.23575816623463	8	33	23	4	9	0.19261303176256805	0.3390799386982095	0.2995125636438017	0.16879446589542188	
7300000	-9945.842675590902	-9265.307241263568	-680.5354343273341	-9265.307241263568	452.9577519223243	3.7440981417809325	9.019339950499469E-5	0.48609911224508595	8.978536485622837E-5	1.4934267322986326E-9	0.4432126734319659	-638.2586843325638	18560.286706407034	2620.4412409671922	174.1054755311465	472.1165016840336	115.13127869124008	8	34	8	20	7	0.18571038277470825	0.34079088771993815	0.2921654246310152	0.18133330487433952	
7310000	-9949.858978031252	-9290.280815637343	-659.5781623939091	-9290.280815637343	269.9039016505344	3.7440981417809325	1.182093691769869E-4	0.4181160811813429	1.2026317134332528E-4	3.002033144197401E-9	0.4667035419509962	-617.9943642764276	12093.233288028188	2079.2339309388526	1360.2720741961941	698.6767675490698	12.685374268804528	9	27	2	33	6	0.19190052893952647	0.34079088771993815	0.2921654246310152	0.1751431587095213	
7320000	-9940.097179892424	-9263.367237713215	-676.729942179208	-9263.367237713215	338.89951519163105	3.7440981417809325	1.067606767504496E-4	0.4696807909629592	1.1487089382421584E-4	3.6778127281345986E-9	0.5333910266974191	-632.7865405913158	5576.47560504303	11595.298907723685	2145.6427486533767	807.1716629700023	95.16101118420464	2	7	25	37	6	0.18874922981657538	0.32901941110385985	0.3070882003700446	0.1751431587095213	
7330000	-9974.037885393715	-9282.552699074784	-691.4851863189298	-9282.552699074784	488.72109174476117	4.125940751008535	9.972434778810945E-5	0.3991847794254037	1.0006379673072026E-4	1.9209711865556038E-9	0.44799967030407495	-645.8183711736607	20374.845798814888	13852.993325111942	3731.219517708754	858.6561067797811	49.292929671251095	4	2	27	40	4	0.18874922981657538	0.32901941110385985	0.3070882003700446	0.1751431587095213	
7340000	-9946.089098126977	-9262.215011858163	-683.8740862688136	-9262.215011858163	429.2539704896932	3.5075545396347945	1.0193567030801422E-4	0.5793759435162524	9.328539788909026E-5	2.805028513456776E-9	0.5716654040869263	-638.7626883446324	10960.305070395363	17625.498908290276	1759.4486437174544	674.7030161483058	91.7185958915996	6	5	31	28	7	0.18874922981657538	0.32901941110385985	0.3070882003700446	0.1751431587095213	
7350000	-9997.182786002257	-9260.61480794267	-736.5679780595882	-9260.61480794267	794.9265023907229	3.6688292918294505	5.5519459578396994E-5	0.4664856189536561	5.510458476233032E-5	7.082007925928411E-10	0.4799374021980093	-690.1815772329699	20581.778258822123	8133.741831385733	4040.63951469706	1959.5381672517797	163.356205758323	9	9	12	41	6	0.1917147075367749	0.3302390410215178	0.31099725524513283	0.16704899619657554	
7360000	-9997.473814046596	-9251.859994618748	-745.613819427848	-9251.859994618748	1049.0730737142053	3.6688292918294505	4.657279779304233E-5	0.43054884407754074	4.645526337346423E-5	4.208436746778103E-10	0.44691169558063304	-699.798000885119	31982.526360866832	3514.1670491926693	1365.229876746297	1925.8534371832245	330.805707312226	17	23	22	6	9	0.1917147075367749	0.3302390410215178	0.31099725524513283	0.16704899619657554	
7370000	-9985.722438251933	-9248.900982287852	-736.8214559640803	-9248.900982287852	1184.8295830982063	3.888519053334672	3.918825933276453E-5	0.4878113541887488	3.9522063365655854E-5	3.966879521286296E-10	0.524600742808076	-688.9263439648956	39230.667538018686	2066.755749450021	2402.45271352309	3624.887219668048	300.77842704422926	12	18	37	2	8	0.18673539820024765	0.32735327375445866	0.31099725524513283	0.1749140728001619	
7380000	-9939.264992936774	-9267.311238304368	-671.9537546324057	-9267.311238304368	466.41038611363854	3.754831073660278	1.1512193796554239E-4	0.5818073145426884	1.102922499075974E-4	3.7042671107408224E-9	0.571772491827259	-626.936338874233	16019.793341673178	14760.874932289249	861.8751108974709	806.7966138772913	65.82069709060775	14	2	44	13	4	0.18673539820024765	0.32735327375445866	0.31099725524513283	0.1749140728001619	
7390000	-9920.225992644373	-9269.116437052582	-651.1095555917909	-9269.116437052582	351.1103961942866	4.258668042338983	1.3693221281358014E-4	0.5951489839977233	1.3683927789652207E-4	5.812234730947905E-9	0.5632062085026496	-608.326486884599	9010.527259970499	5072.232970307926	1086.2863216285843	788.954903258328	53.16299274828215	11	5	34	19	8	0.186311670573943	0.3263981224814447	0.31099725524513283	0.17629295169948056	
7400000	-9911.624993561662	-9271.457738387837	-640.1672551738257	-9271.457738387837	323.1275900471981	3.2166086308893735	1.284411134819493E-4	0.5385995874237152	1.2142098828674637E-4	3.954476572225432E-9	0.5379712926496605	-595.4730309528854	13452.704894727329	258.24689470386085	1282.5102324311192	994.4504222635645	29.55268408684219	12	12	22	24	7	0.186311670573943	0.34368352663449014	0.29371185109208736	0.17629295169948056	
7410000	-9957.56238953495	-9262.559811033156	-695.0025785017945	-9262.559811033156	528.7281532534934	3.9266610702543394	8.115983894159953E-5	0.6564179942422391	7.644695828335713E-5	1.794806237220139E-9	0.5484698126438637	-650.1125887697426	18549.430275416296	5324.392758512762	1948.0424919615684	976.2141760183174	127.72492443589954	11	2	37	20	7	0.186311670573943	0.34368352663449014	0.29779807921886203	0.17220672357270592	
7420000	-10004.228843629167	-9259.332067221554	-744.896776407614	-9259.332067221554	733.949395981865	3.775744501516066	5.409662569406773E-5	0.5216498691827491	5.002295259293345E-5	6.054518963916266E-10	0.4760456606870155	-696.7876816926229	19582.40287227178	22515.11897339264	6007.127423855147	1664.5125390241208	177.9943706289282	3	13	30	26	5	0.186311670573943	0.34368352663449014	0.29779807921886203	0.17220672357270592	
7430000	-10080.240915787726	-9264.56948609574	-815.6714296919874	-9264.56948609574	2057.4148251386305	3.7328880080906393	1.9655738182488898E-5	0.4890817055939544	1.9317285914198968E-5	8.779235504072811E-11	0.4955715889656437	-762.8202976716651	94821.75828176505	52996.648804425844	7042.186056450057	4684.987082436582	514.0413964616359	2	13	29	26	7	0.1965898282710932	0.3398753202730897	0.28751992152171185	0.1760149299341064	
7440000	-9952.897838166236	-9253.637671926923	-699.2601662393135	-9253.637671926923	543.1047933917591	4.058702639180127	9.755102807906066E-5	0.509503835077729	9.547784026315824E-5	2.5824064086807515E-9	0.534601765011225	-651.5487637423183	59699.258994945754	11300.532691418546	3914.566281906891	890.8318398708602	94.8604532467748	2	15	21	32	7	0.17128547963947977	0.34233365869967686	0.31036593172673815	0.1760149299341064	
7450000	-9962.948430050401	-9261.292334166334	-701.6560958840674	-9261.292334166334	583.0638842095645	3.585734844245358	9.744459247656129E-5	0.6252124375047533	8.916388662471086E-5	1.8422789045764254E-9	0.47695677551241644	-655.8802554433875	14378.5825299059	17755.50387285754	1680.7138476845053	829.565339206509	146.5978275559219	6	11	30	24	6	0.19669820332316656	0.3163037847648103	0.31036593172673815	0.17663208018528614	
7460000	-9976.32614272787	-9261.188767372141	-715.137375355729	-9261.188767372141	592.9541601546373	3.666702250841121	8.32576538686169E-5	0.5974703518172381	7.17792040951218E-5	1.7001433669117055E-9	0.5594906513390024	-671.1375177380895	11970.70563890414	2105.021017272831	2994.1685667372503	943.0973743597626	161.18522340378803	12	38	2	17	8	0.19669820332316656	0.3163037847648103	0.31036593172673815	0.17663208018528614	
7470000	-9952.703983839352	-9286.641413239202	-666.0625706001497	-9286.641413239202	335.5181705982145	3.666702250841121	1.1838123703791785E-4	0.34957362815969406	1.1335670266259731E-4	1.818067548297755E-9	0.3628494416004176	-626.8290289222396	5936.345626751208	2183.4007388992018	293.11387381463146	557.8267023300067	13.223255523885205	11	32	7	19	8	0.19669820332316656	0.3163037847648103	0.31036593172673815	0.17663208018528614	
7480000	-9885.163151297871	-9266.375073386618	-618.7880779112537	-9266.375073386618	217.3498963671465	3.5419692468998645	1.6489940964424036E-4	0.4104216329454169	1.7333410775984088E-4	4.342644832495011E-9	0.3941237517744242	-580.2896108341833	6493.108362678523	1533.021515470045	209.40679590122	399.10923154158536	27.248185622778625	8	31	6	25	7	0.19645363285936107	0.3163037847648103	0.31155295253643217	0.17568962983939765	
7490000	-9931.980226279431	-9272.541971387152	-659.4382548922794	-9272.541971387152	302.36603977871545	3.937088107760697	1.2273186468442468E-4	0.39942798187046774	1.3156769389599532E-4	2.5953141307519177E-9	0.4008292848156289	-618.3960296638056	6034.659862141667	2446.6062215097418	2875.508697912472	433.69107320569753	21.37755224214733	21	2	13	36	5	0.19645363285936107	0.3195426260932741	0.3083948887567042	0.1756088522906618	
7500000	-9878.599808908904	-9268.786931771103	-609.8128771378015	-9268.786931771103	164.25579432054462	3.4449674254978633	2.3196120800428807E-4	0.49372194722381063	2.325918841915148E-4	1.449325603148744E-8	0.5312730493330067	-571.4142187248829	4246.851332150811	1438.2215976071222	1267.2472554698531	271.8730439346172	10.416826051810364	11	17	14	29	6	0.19645363285936107	0.3195426260932741	0.3083948887567042	0.1756088522906618	
7510000	-9845.159933082417	-9269.210503866434	-575.9494292159841	-9269.210503866434	122.37344839049032	3.466746351292004	3.2937524743873554E-4	0.4441744267588358	3.284437673435284E-4	2.1713779905227652E-8	0.4605322586180752	-536.668178369625	5047.769888380502	645.3806997703291	1575.4637510993991	270.2120516965859	8.129616949583193	6	18	12	36	5	0.19645363285936107	0.3195426260932741	0.3083948887567042	0.1756088522906618	
7520000	-9870.642714180558	-9272.980121512435	-597.6625926681229	-9272.980121512435	159.1535433621801	3.6196481195731303	2.698805381918755E-4	0.5213947488604455	2.747178903138639E-4	2.2638292519678163E-8	0.5557411620812014	-559.8859991917521	5048.7442420209545	1376.0016209858713	371.69816751472365	312.9671315446795	29.62098501152271	4	27	7	34	5	0.19645363285936107	0.3196337019493126	0.3077349002388271	0.17617776495250032	
7530000	-9862.361838549245	-9258.733783509077	-603.6280550401677	-9258.733783509077	194.12569155670207	3.6196481195731303	1.938176620410998E-4	0.5654879496085866	2.1853725206122005E-4	1.6864022149676272E-8	0.6435937280302075	-561.9680616232803	7728.806556868857	766.8362092378514	2079.422712562075	377.8686092771332	15.142284659851448	7	20	11	32	7	0.1896082380236996	0.3420101310497818	0.29220386597401937	0.17617776495250032	
7540000	-9934.554521753473	-9245.976236444641	-688.5782853088313	-9245.976236444641	427.39169717789264	3.76620406166607	7.76134563739361E-5	0.5498225175968522	8.886239500854912E-5	2.864049871242661E-9	0.6419160349119466	-644.5846814224327	21006.24635528293	3208.014033431266	1923.9447104900637	825.0530881370863	47.40691758573663	5	23	27	16	6	0.1896082380236996	0.3420101310497818	0.29220386597401937	0.17617776495250032	
7550000	-9958.3227473393	-9270.221391982335	-688.101355356965	-9270.221391982335	404.94765340809494	3.8864382897524155	7.944770677151578E-5	0.5618381334035825	9.103802990977151E-5	3.049881422709715E-9	0.6237148825993375	-644.5011452199782	15831.40362215512	4824.059035097277	1360.9770471211154	862.5205301267646	3.8747700754131076	4	23	19	26	5	0.1896082380236996	0.34278801559449984	0.29313013185418	0.17447361452762158	
7560000	-9998.157050134289	-9264.738340201182	-733.4187099331064	-9264.738340201182	816.9583386061431	3.8864382897524155	4.7340620206031E-5	0.48639936859151095	5.119945510009605E-5	5.595154302888485E-10	0.4921286549836809	-687.8898714955365	28538.085918817244	4470.914674439186	424.90368371173736	1199.5799052667596	89.37619029540039	8	27	1	36	5	0.1896082380236996	0.34278801559449984	0.29313013185418	0.17447361452762158	
7570000	-9914.173675642513	-9253.003014376616	-661.1706612658968	-9253.003014376616	285.7467219618925	3.5680327491036206	1.1155951273822871E-4	0.4966070264080233	1.2814334097842746E-4	3.5738157679712634E-9	0.48673076981409624	-620.1166202516324	6950.723318174817	3208.8232022570314	1757.2999163581135	520.5265680997303	3.7385360578025804	13	18	12	30	4	0.1934521545381198	0.33257936947691463	0.299494861457345	0.17447361452762158	
7580000	-9976.509331773648	-9252.282005959723	-724.2273258139247	-9252.282005959723	601.3736883347412	3.8454382851008364	5.477278065625618E-5	0.5719759621184181	5.626520071474706E-5	1.0678147924411652E-9	0.5652914442707017	-678.3763085934241	24212.12630626569	7304.2471696578505	2327.8012616368705	1335.7385913148994	28.394718878318294	12	16	21	23	5	0.1934521545381198	0.33257936947691463	0.3063345343127255	0.16763394167224108	
7590000	-9950.42569107772	-9282.924011634	-667.5016794437204	-9282.924011634	334.08671984292863	3.8454382851008364	1.0792415175371341E-4	0.5196493266038127	1.0701788917413563E-4	2.284131151794818E-9	0.45176802043025943	-622.6634856874542	23484.816969004005	5265.193785793212	989.2088544128078	1255.797615495761	10.129524314695367	3	23	12	33	6	0.18987589084274126	0.3361556331722932	0.30981558647415514	0.16415288951081142	
7600000	-10004.65235614341	-9260.211709096016	-744.440647047394	-9260.211709096016	858.7634534102087	3.9669112445276804	4.4926788455887856E-5	0.5912245219341941	3.943920501423612E-5	4.119515013343665E-10	0.511184195462913	-694.559361814974	51835.242414661385	19091.832368256542	6293.514185233233	2390.211228966766	10.2227686440772	4	12	6	49	6	0.18415446778591005	0.35220560140617346	0.30516493007463596	0.1584750007332815	
7610000	-10049.543753674236	-9262.005810729735	-787.5379429445004	-9262.005810729735	1395.8756236293648	3.9669112445276804	2.3685305067349133E-5	0.5058469297498586	2.3626015859628E-5	1.6136202500238417E-10	0.5165727618637558	-737.1091457546072	60812.18435370285	11680.90091451754	5505.172605946312	4788.6968945696735	11.939653018039241	18	4	3	47	5	0.18415446778591005	0.34028812636972816	0.31708240511108127	0.1584750007332815	
7620000	-10077.643050659337	-9244.21265493577	-833.4303957235664	-9244.21265493577	2744.0956115398235	3.9669112445276804	1.2328991021645634E-5	0.5639102796349826	1.2071822839499166E-5	5.821066202733933E-11	0.613186382339335	-779.6975930735535	93331.2979469301	4824.075374550945	13010.672407960203	7634.862393084372	24.35793469762492	20	7	13	31	6	0.18415446778591005	0.34028812636972816	0.310115241297086	0.16544216454727673	
7630000	-10099.864462705127	-9251.723293850177	-848.141168854951	-9251.723293850177	2778.147713566752	3.6445614583846506	1.3818243046862186E-5	0.5840241097242862	1.338707258600688E-5	7.312312786399494E-11	0.6227733768230715	-793.6461696753734	149456.89773448164	37180.366386890346	15286.027082749099	6514.617674648247	408.0040062558122	8	9	27	27	6	0.18415446778591005	0.3479887478346236	0.30258034905123793	0.1652764353282294	
7640000	-10056.004517026608	-9258.999314814992	-797.0052022116154	-9258.999314814992	1519.4261629464527	3.6446261483404565	2.3679688616502448E-5	0.5278144082424819	2.2174442586432115E-5	1.4969520430284383E-10	0.5460010909697804	-745.9632100595902	48087.805863413276	12084.647271525819	16499.102641613925	3475.263308165613	21.000427688656035	10	23	7	32	5	0.19327586403724428	0.3327630716331035	0.2934589527999037	0.1805021115297495	
7650000	-10101.87653467901	-9257.465802255498	-844.4107324235122	-9257.465802255498	2620.4020268576783	3.6446261483404565	1.307346292173862E-5	0.4817120497148728	1.274267991809121E-5	3.548025347566358E-11	0.4699515116335984	-788.9770499413597	134717.9239146299	115903.54492568524	27894.079834494823	4522.388634035903	67.9129601170275	7	4	25	36	5	0.18100617527579635	0.3450327603945514	0.2934589527999037	0.1805021115297495	
7660000	-10086.411206906547	-9274.568803636745	-811.8424032698019	-9274.568803636745	2101.5846474679947	3.6446261483404565	1.6732927757598754E-5	0.3805869297654065	1.659958180567765E-5	4.6515871907458096E-11	0.40824517802460764	-759.4790592108309	53228.696899373135	23533.67906977757	36619.96156946664	3254.4770976844743	7.677138869549264	13	10	13	36	5	0.18100617527579635	0.3450327603945514	0.3132039010818525	0.16075716324780068	
7670000	-10079.56636120706	-9266.977116026495	-812.5892451805654	-9266.977116026495	1995.0980247511256	3.6446261483404565	1.604606283649887E-5	0.486916720761871	1.683639708550126E-5	7.420609826461793E-11	0.5327453188315084	-758.100889205023	106479.13900662724	23363.13982741141	40396.71500362298	4271.661096385089	80.23816540765071	8	23	2	38	6	0.18100617527579635	0.3450327603945514	0.3132039010818525	0.16075716324780068	
7680000	-10144.100097252522	-9280.120404517182	-863.9796927353394	-9280.120404517182	3512.8887696246884	3.8287297278077927	1.0002838629831534E-5	0.3828322783507987	9.86889222919092E-6	1.8698577515822828E-11	0.4474000615812895	-807.2492900801058	124301.61775857463	203276.70874330413	33732.04599444565	6037.704072914532	121.32712365418864	4	8	20	39	6	0.18100617527579635	0.3450327603945514	0.3132039010818525	0.16075716324780068	
7690000	-10164.899245379329	-9258.627159576094	-906.2720858032361	-9258.627159576094	6235.147667451731	3.8287297278077927	6.0447429999218045E-6	0.5495451044377933	6.224942229599252E-6	1.1090183764474892E-11	0.5363611203335789	-847.1695929941577	335335.4058932134	59797.239869503595	69232.2678075845	12468.286471742558	597.0704431727652	7	2	27	34	7	0.18100617527579635	0.3450327603945514	0.3132039010818525	0.16075716324780068	
7700000	-10127.342854933317	-9259.920134401122	-867.4227205321945	-9259.920134401122	3488.5674345950288	3.5709853876287103	1.0652744006213565E-5	0.4322799939226692	1.0579764818232343E-5	1.9809021394799465E-11	0.43445595799645803	-810.817001469891	207541.02948487256	12025.539217556692	36993.86046206301	6482.0612165509965	669.2483552530921	8	9	23	30	7	0.18100617527579635	0.3450327603945514	0.3132039010818525	0.16075716324780068	
7710000	-10129.76749196239	-9281.683861640324	-848.0836303220655	-9281.683861640324	3203.034127456426	3.9710533311612775	1.0550020771705594E-5	0.3718876017237572	1.0977202575253576E-5	1.8609803751808552E-11	0.4025975258359367	-793.4437062614902	188082.73824923483	39666.73638725655	24346.82247390902	5732.117859490375	175.19306288026795	10	8	21	31	7	0.18100617527579635	0.33964865554058515	0.3050049689000254	0.17434020028359398	
7720000	-10119.453249020238	-9259.052734759302	-860.4005142609362	-9259.052734759302	3563.9452395188796	3.893749452093648	9.133002841276097E-6	0.48709355280819155	9.495499778364421E-6	2.2852530646449844E-11	0.5064353596026981	-805.7948093059504	183077.30594632472	20111.309799251696	22992.086296726575	5409.984510454128	79.71681731995977	9	11	23	28	6	0.18100617527579635	0.33964865554058515	0.3050049689000254	0.17434020028359398	
7730000	-10037.404120704556	-9258.489498504206	-778.9146222003487	-9258.489498504206	1254.7895341269189	3.572181894881782	2.8814656631750464E-5	0.4005190278138983	3.072418849310831E-5	2.0028768954855241E-10	0.47166597488794937	-728.502590292729	102676.93770681717	14298.984279993378	8039.326436263471	2182.3351158551377	465.5570793631036	7	1	40	25	4	0.17788594260542864	0.329614366189615	0.31815949092136325	0.17434020028359398	
7740000	-10101.04881765761	-9277.153592220136	-823.8952254374725	-9277.153592220136	2652.000219643042	3.5558843227669343	1.705673006247031E-5	0.39664744295702625	1.8237159172763232E-5	4.545967992243379E-11	0.3935571582573191	-771.8069542265721	91710.48328241812	26121.230600766587	15332.819403238807	4019.0705447391247	464.60034289551885	6	9	25	29	8	0.18321311294007564	0.34011172242079496	0.31283232058671623	0.16384284405241403	
7750000	-10104.429990456601	-9262.804129292916	-841.6258611636866	-9262.804129292916	3221.270819575682	3.5688174288855534	1.5040434602921825E-5	0.565418203810257	1.4734564285483901E-5	6.093260392925436E-11	0.5317278814678624	-785.8014191776421	348524.12524780305	17789.746282660006	15069.98925532144	7499.945314405748	659.2047464236545	6	5	25	34	7	0.18321311294007564	0.34011172242079496	0.31283232058671623	0.16384284405241403	
7760000	-10161.60795366065	-9264.819496366656	-896.788457293994	-9264.819496366656	6712.863474174883	3.903584216912302	6.960397494419415E-6	0.5279847380782662	6.7115237313525044E-6	1.1559721416824667E-11	0.5158502777702471	-839.5579863432405	256024.03853260732	50594.028315788535	21239.984944778935	14017.097101271003	3324.7318522832784	10	1	41	17	8	0.18321311294007564	0.34011172242079496	0.3084309129320151	0.16824425170711516	
7770000	-10093.215992317977	-9265.428711027233	-827.7872812907444	-9265.428711027233	2721.0333407488497	3.903584216912302	1.868062478560946E-5	0.6368198316647786	1.7546079931814383E-5	1.1400902435320657E-10	0.6239596490186521	-771.9763265432446	327305.93982397206	42323.11068049937	14392.68175443712	4257.027069617571	965.2498131997643	5	8	25	30	9	0.18321311294007564	0.34011172242079496	0.3084309129320151	0.16824425170711516	
7780000	-10162.481431865464	-9265.219283268088	-897.2621485973757	-9265.219283268088	7193.264139880041	3.691873534171617	6.423970980409598E-6	0.4823636539749095	6.173725119799149E-6	8.960461551649948E-12	0.5066238838153765	-841.5739462286891	181307.8777195553	39443.63596159992	26848.214027874004	8414.483806370117	1720.933387257467	6	17	22	24	8	0.18308411255393575	0.34011172242079496	0.30855991331815497	0.16824425170711516	
7790000	-10113.390964831808	-9249.742210348457	-863.6487544833512	-9249.742210348457	5121.30676071549	3.691873534171617	8.712258559273737E-6	0.5724140614530915	8.632481987797311E-6	2.175574085859711E-11	0.5423108834821764	-806.5602216920888	312263.13135924976	20389.361885794653	33215.719563017774	6398.5382792863875	1590.0538153095306	4	10	17	39	7	0.1798588241668966	0.34011172242079496	0.31178520170519414	0.16824425170711516	
7800000	-10089.709550779426	-9276.258354314195	-813.4511964652298	-9276.258354314195	3112.314053112556	3.691873534171617	1.4820171247082197E-5	0.5378405416679849	1.507860528834339E-5	5.745693898762802E-11	0.48777005093336434	-759.5841457344313	322510.82714343636	12003.292279639081	1159.7614665905844	3681.544281719552	360.04584773647275	8	29	10	25	5	0.17627833864291978	0.32642814040285384	0.32546878372313526	0.17182473723109198	
7810000	-10118.782054207044	-9258.362987811499	-860.4190663955457	-9258.362987811499	4919.845652788512	3.442244858394178	8.916787461011961E-6	0.5667044714080134	9.340881592571287E-6	3.176642417634122E-11	0.6007746597822514	-805.032346833991	307193.0944129664	23146.456648434716	11536.60246361174	7433.274561249528	972.583529556818	8	27	6	29	7	0.17627833864291978	0.32950118434726705	0.32239573977872205	0.17182473723109198	
7820000	-10037.275038810996	-9255.226367998415	-782.0486708125809	-9255.226367998415	1831.8341933442423	3.9496573554724588	2.3250530096909327E-5	0.5166387524504492	2.371799890133778E-5	1.6811654582250735E-10	0.5378135351098624	-730.0790951115198	98845.76628150832	5653.05079296485	2991.635014889658	7107.075510909636	363.46790881158324	10	28	28	3	8	0.18269623454199735	0.32950118434726705	0.32239573977872205	0.16540684133201441	
7830000	-10072.933718128743	-9257.823545523937	-815.1101726048057	-9257.823545523937	2304.1953327754004	3.8165978800604323	1.7890620035424584E-5	0.5422696171429221	1.6983036497802613E-5	1.2347955434863128E-10	0.6297198518646278	-763.1846459510049	108974.28654180223	6934.185525061401	1855.8286651128856	5279.7286143071515	638.56001768437	12	33	12	12	8	0.18269623454199735	0.3415722657353208	0.3125437763650548	0.1631877233576279	
7840000	-10112.244305831231	-9249.165168518002	-863.0791373132292	-9249.165168518002	4697.28748836633	3.8165978800604323	8.717765929372165E-6	0.6099684322292422	8.440673527345645E-6	3.159282733977776E-11	0.6507875443576374	-807.7635218408799	216136.52115758244	14401.771464937558	5265.105577472363	10984.471367507887	675.0313459651331	12	36	6	16	7	0.17543121757855554	0.3415722657353208	0.31733067985758634	0.1656658368285382	
7850000	-10027.068444364984	-9260.091898935749	-766.9765454292353	-9260.091898935749	1219.2805626801287	3.963617389135842	3.614148600741454E-5	0.6253869829973123	3.4195738169648935E-5	3.4262549869422654E-10	0.5388386147185832	-716.7992895620945	92938.72119186122	4078.93481656993	5050.895376515946	2433.635724530239	188.23889555521168	9	16	12	36	4	0.1842623565002711	0.3415722657353208	0.29926046372787324	0.17490491403653574	
7860000	-10148.70961328702	-9273.710422999698	-874.9991902873201	-9273.710422999698	5529.786075421945	3.757839372141911	8.23696725471877E-6	0.72191709703568	7.626575414279301E-6	2.7049304897831468E-11	0.6661802741417486	-818.5845368161591	292334.026406992	26079.907832536956	13811.003028371222	9210.599083074576	510.05587306005725	6	5	36	26	4	0.1842623565002711	0.3415722657353208	0.29926046372787324	0.17490491403653574	
7870000	-10080.168746996282	-9257.419540859897	-822.7492061363849	-9257.419540859897	2102.603521456944	3.7556254803220113	1.809064499242666E-5	0.7730688599093304	1.818986182211337E-5	1.8093683366074425E-10	0.7408273631592905	-766.2205546331938	222948.16700893606	114521.54059760913	17771.995375316907	3799.241129322971	392.8086165699044	1	12	21	38	5	0.1842623565002711	0.3415722657353208	0.29926046372787324	0.17490491403653574	
7880000	-10045.848026754567	-9270.985020883414	-774.8630058711541	-9270.985020883414	1405.7615194484483	4.286292794038651	2.5413909555331922E-5	0.6993071058901988	2.5923037338394464E-5	3.4032807997792677E-10	0.694144226931346	-722.3076223903826	122023.38994748335	26172.426368778968	6687.238783775948	3118.194121050839	22.33009420896152	5	6	29	32	5	0.1842623565002711	0.3415722657353208	0.29926046372787324	0.17490491403653574	
7890000	-10021.954797837403	-9271.760122341373	-750.1946754960308	-9271.760122341373	1450.1496490464294	3.9579923254914138	3.740189553694848E-5	0.539621295596925	3.82736539570372E-5	3.7664198597186107E-10	0.5059111912887894	-700.8790042432072	79772.75503810782	12254.206894696239	2774.0850371475753	2116.388459863765	159.80647219337664	8	1	40	21	7	0.18029962420924853	0.3249810321678877	0.31981442958632894	0.17490491403653574	
7900000	-10090.262577887128	-9273.926747152105	-816.3358307350234	-9273.926747152105	2418.7031877453273	3.3273264954382737	1.3664576674251915E-5	0.42446668164198526	1.5678099154997697E-5	4.286785350773179E-11	0.45514337442570124	-763.6970685276078	110555.03444790561	29063.924370164004	6126.794466298158	6888.3030041256425	499.20968071006763	8	10	49	3	7	0.19723531860441648	0.3250088431865771	0.302878735191161	0.1748771030178464	
7910000	-10009.855250970331	-9274.313984796616	-735.5412661737147	-9274.313984796616	966.4649233849882	3.7624343162902623	4.4992370243522736E-5	0.37855938472547246	4.5367735067841354E-5	3.327516150774405E-10	0.3989254793808539	-689.2899060681976	33281.05898961597	3974.79783946676	3048.88791027816	1998.826295164773	191.85822011890994	10	18	19	23	7	0.19563709244153252	0.3250088431865771	0.31159527899408523	0.1677587853778061	
7920000	-10100.051869708326	-9268.588924662676	-831.4629450456509	-9268.588924662676	2957.5530578101248	3.45671714688517	1.3932478002805289E-5	0.4606309839743462	1.3835080223253339E-5	3.2863512248385886E-11	0.4169133127597219	-777.5856978217649	119556.53622422114	8533.123372833952	17048.7291586505	7679.021681410702	1153.654237843683	8	12	10	39	8	0.17478140333105915	0.34586453229705044	0.31159527899408523	0.1677587853778061	
7930000	-10109.624782686113	-9261.28811958443	-848.3366631016835	-9261.28811958443	3086.438997868581	4.096118194486528	1.4749377252611448E-5	0.620082076347869	1.3317610578305816E-5	6.525653185041093E-11	0.5955306917333849	-794.8471456089462	138355.70782461326	11950.403236984495	10631.336917014412	6003.553728917344	430.13473594801536	11	23	12	25	6	0.17649643380264984	0.3247492135412209	0.31159527899408523	0.187159073662045	
7940000	-10053.623912623158	-9263.21937567356	-790.4045369495974	-9263.21937567356	1686.3557175950205	3.427105164006382	2.6867023160739943E-5	0.4362272609454575	2.5467641907818405E-5	1.445222667760946E-10	0.46357548060971987	-739.997625572068	63326.59696002183	7359.896796608606	9849.70980974749	4047.007007952239	166.47060029633374	14	17	6	34	6	0.1905984612503583	0.3291321629492835	0.2931103021383142	0.187159073662045	
7950000	-10070.322144411164	-9256.133385128202	-814.1887592829634	-9256.133385128202	2534.393389314326	3.7789230264144966	1.9134470963462196E-5	0.551884141106275	1.8885059450985824E-5	1.1907971566090667E-10	0.5920389290792538	-761.0289401068304	61092.43336880916	62240.44167820485	10782.430794081993	5001.832803668015	558.6939168959198	7	6	21	35	8	0.1905984612503583	0.33641034730976366	0.285832117777834	0.187159073662045	
7960000	-10101.043799794348	-9260.421709327693	-840.6220904666545	-9260.421709327693	4378.958450115561	3.6783706891249968	1.3029100017377533E-5	0.7063114636149062	1.3846988127101976E-5	7.801394491772705E-11	0.6510284317695312	-782.9126542568287	199765.72828592287	152859.33889238533	22447.697110226713	8182.818248549459	504.03203598163543	1	3	17	49	7	0.1867953204746343	0.3402134880854876	0.29095783213772886	0.18203335930215014	
7970000	-10137.10727150341	-9264.738911420938	-872.3683600824706	-9264.738911420938	4789.219898223477	3.6783706891249968	9.095715084708696E-6	0.5420808399540489	8.844233317838181E-6	2.9941796734889576E-11	0.6049691726992198	-814.5631484940675	307365.8226086356	93909.8695597461	35481.043858151665	9160.425174254678	907.0785433833161	3	14	7	46	7	0.1822223489786172	0.34443774741312716	0.32342766747520657	0.14991223613305002	
7980000	-10044.470428374501	-9264.80776744968	-779.6626609248223	-9264.80776744968	1771.3630213779875	3.6783706891249968	2.662665895490105E-5	0.6149256491917142	2.7298721868866063E-5	2.849546268449443E-10	0.6191281278604139	-728.5279894656749	111517.86497960212	17398.271398454584	2839.642632259473	3001.155867412727	300.11529063826896	4	19	11	36	7	0.1822223489786172	0.34443774741312716	0.29911306611730726	0.17422683749094936	
7990000	-10045.29785515556	-9251.729397221894	-793.5684579336657	-9251.729397221894	1947.495429680599	3.607067424402894	2.3531617430131696E-5	0.5195981090742635	2.3602599034072216E-5	1.5867664882722204E-10	0.523831861148381	-741.2360508741202	106524.17939343007	26891.015513964318	7367.58848095036	4901.860357142322	218.9940233054063	6	3	18	42	8	0.18064552328839534	0.34964392743249106	0.29548371178816524	0.17422683749094936	
8000000	-10068.944659438324	-9255.524908324667	-813.4197511136572	-9255.524908324667	2400.724438337078	3.7050731337331837	2.123468605795235E-5	0.3924650027457401	2.1965330316412647E-5	7.657350333908133E-11	0.40873442393983045	-760.9391320078272	76111.67429824731	39831.32138813939	14695.098945990529	5125.756208166338	605.643785556317	10	6	3	50	8	0.18472386002007388	0.34964392743249106	0.29548371178816524	0.17014850075927082	
8010000	-10006.436426354607	-9280.112823780271	-726.3236025743349	-9280.112823780271	808.2786146401381	3.7050731337331837	5.958836469849333E-5	0.4123627491811053	6.062134212273263E-5	7.280929954131382E-10	0.44076800219205187	-680.5233718453762	34236.56101685728	8351.832893401632	2475.2386795975426	1105.3196116490105	102.13920805153465	6	24	14	25	8	0.1968721930220495	0.3450281811981102	0.29548371178816524	0.16261591399167608	
8020000	-10017.89578962562	-9252.83357558258	-765.0622140430404	-9252.83357558258	1016.1198250291354	4.045815132692553	4.142934101537672E-5	0.4441186727150785	4.165773460993279E-5	3.8408136430441556E-10	0.47418035958999083	-716.9588431568337	26975.48327891401	2511.567021308483	6920.5238326518165	1881.282932609862	291.8496837457724	18	1	22	32	4	0.17452295993972652	0.3441757670736223	0.31783294487048824	0.163468328116164	
8030000	-10026.20099736628	-9261.916269242241	-764.2847281240398	-9261.916269242241	1142.9851333054783	4.045815132692553	3.7247129048953E-5	0.4591282332262643	3.56713658223235E-5	3.314042764843803E-10	0.5041205828947015	-715.365455658378	39657.9220988055	12814.888967769393	5535.114167998403	3155.0692500598084	55.720585440771615	8	13	22	27	7	0.19003249315942852	0.3422069832284935	0.30429219549591496	0.163468328116164	
8040000	-10019.266586424175	-9267.118810271197	-752.1477761529779	-9267.118810271197	824.978005859677	4.038063588706329	4.930695168726791E-5	0.36766563835298094	4.619807705179025E-5	3.346056986472276E-10	0.3918441406631497	-703.4369004333071	46641.38450878001	17003.87507667322	6543.834750221747	2150.6385213489652	19.48758974288003	8	9	27	27	6	0.19595732642288782	0.3422069832284935	0.2983673622324557	0.163468328116164	
8050000	-10085.746533074336	-9275.533101300027	-810.2134317743102	-9275.533101300027	1830.0057533663335	3.7430665073601186	1.975495275454905E-5	0.41863827032840445	1.9425640235012566E-5	8.201515449405354E-11	0.4518209815099357	-758.0460162937968	71058.86454214872	36463.047691117026	14234.998992357516	4838.272060580123	35.59700350370243	7	1	38	25	6	0.19977071717583783	0.34085750611777105	0.292180361394462	0.16719141531193007	
8060000	-10000.74198246937	-9277.02904540971	-723.7129370596596	-9277.02904540971	577.4373645885493	3.9762570707435523	6.68645076635075E-5	0.40388134871379244	6.556106106393615E-5	7.966401592017362E-10	0.4238369817828762	-674.5214454043403	93076.28540505597	8561.230871857948	5894.824323963319	1706.796709952264	32.03415844731713	3	3	32	33	6	0.17423686551638068	0.34085750611777105	0.31906326534153273	0.1658423630243165	
8070000	-9988.621576703441	-9246.47296004629	-742.1486166571495	-9246.47296004629	857.0097494637414	3.8167724140117762	4.341137337939862E-5	0.5180746961311695	4.265321853654825E-5	6.043575593427491E-10	0.5406233744537973	-694.4528069306639	41394.234077260335	3891.367178212114	5504.295544960568	1561.3640357091588	6.7975904026837055	5	11	37	19	5	0.18088287548812326	0.3404059909219975	0.31286877056556367	0.1658423630243165	
8080000	-9933.205560402861	-9254.547644834633	-678.6579155682286	-9254.547644834633	363.005547699018	4.012182322069301	1.1679744828654542E-4	0.5186283766827868	1.06945668289463E-4	2.7678072785734005E-9	0.48352034592482107	-634.517327935301	26138.808191006698	2746.464907022402	1302.3064872168914	980.7044083244165	19.416391985050033	4	36	18	14	5	0.18088287548812326	0.3283243261824772	0.31286877056556367	0.17792402776383687	
8090000	-9943.555822598766	-9254.608477434398	-688.9473451643674	-9254.608477434398	402.61291910586084	4.012182322069301	9.462217364255781E-5	0.5076506727586058	9.08205288697773E-5	2.1242706641473837E-9	0.5048188398231116	-645.7347875877621	26808.412136347593	2009.4470163164974	867.9447734639019	750.1371989488246	20.367321571583872	6	38	28	1	4	0.19053854933946018	0.3283243261824772	0.31915053545989397	0.16198658901816965	
8100000	-9987.030836523754	-9263.254070252133	-723.7767662716211	-9263.254070252133	588.3546571541013	3.7315863835040215	7.079313143303188E-5	0.4792395418206378	6.323042551410242E-5	9.8244577693298E-10	0.4894672098251726	-679.3643870882968	18162.864261316485	2835.25528476124	1944.5540924162722	1571.921647541128	40.1575068326526	12	40	11	9	5	0.19053854933946018	0.3283243261824772	0.31915053545989397	0.16198658901816965	
8110000	-10022.385518392044	-9272.247862553291	-750.1376558387525	-9272.247862553291	868.6976013339507	3.8506305416221296	4.547027307830274E-5	0.4254178189009101	4.5846389538004874E-5	3.803493583690892E-10	0.42785414298686686	-701.3325389885551	25734.19889190664	5761.758607738078	12185.360678716092	2409.6681843272363	51.55620000563408	8	29	6	28	6	0.18172146701628675	0.3142381326735389	0.3304334824135663	0.17360691789660904	
8120000	-10023.555154672844	-9277.315324049488	-746.2398306233549	-9277.315324049488	913.4465490245829	3.8506305416221296	4.628306773590625E-5	0.4517798988818635	4.347760394027724E-5	4.908467690853051E-10	0.5006651996225585	-698.6449925464347	34943.84722257304	3141.2763946403193	5656.299973009217	1795.7682369112938	178.14003071233492	10	29	5	28	5	0.19092281683558296	0.3441417950533742	0.29132847021443475	0.17360691789660904	
8130000	-9995.7890918343	-9255.978032454886	-739.8110593794144	-9255.978032454886	846.8924185505975	3.6610661306094663	4.648742962557399E-5	0.4630876336196035	4.732888268736539E-5	5.117360132863506E-10	0.4854119238558042	-689.5098787100035	49551.32461734886	4436.390941325694	11843.584008981657	2370.9622702150027	31.99418504710804	7	27	3	35	5	0.2000688849015971	0.3188050315880073	0.29978519759455835	0.1813408859158382	
8140000	-9955.911842349891	-9272.119696374384	-683.7921459755074	-9272.119696374384	589.2497668906864	3.7137634148468646	8.288021610883526E-5	0.37246778710885586	8.110504963002003E-5	9.831053655886849E-10	0.3839805483558313	-636.0228916840555	29170.53115355278	1662.09326849188	6616.747133624578	985.2414776678977	75.22996714637974	6	30	5	30	6	0.2000688849015971	0.3188050315880073	0.29978519759455835	0.1813408859158382	
8150000	-9951.390414269214	-9283.92693950631	-667.4634747629049	-9283.92693950631	379.50459412021803	3.7137634148468646	1.0554882512356466E-4	0.5032436127842751	1.0089982870473795E-4	2.82096374916638E-9	0.5171033592593214	-623.6695812887233	17284.1912795737	1645.7235376450274	2573.74644584518	810.6695322276823	23.24590345865249	5	24	17	24	7	0.19577746337658697	0.3188050315880073	0.3063942152160301	0.17902328981937657	
8160000	-9959.33265975087	-9284.331977174394	-675.0006825764764	-9284.331977174394	339.88624120090424	3.7208892756263707	1.1450339776479343E-4	0.48998336630440303	1.1546640822189171E-4	3.9295299851952225E-9	0.5324482702531556	-631.8003836034484	9058.201352095983	7274.250704656113	2013.5226921742849	798.0006015128179	35.92499652260372	8	2	28	33	6	0.1946654439924701	0.31955084594011646	0.3063942152160301	0.17938949485138433	
8170000	-10078.347160169682	-9265.638643689012	-812.7085164806709	-9265.638643689012	1858.416100282507	3.7208892756263707	2.0754999024350887E-5	0.4522144196472141	2.06407300538708E-5	1.1550673616374742E-10	0.5054059715718331	-761.6412232129862	57411.27905392126	14483.690563038439	11165.297531872744	5368.23500735113	102.87765116865108	10	11	18	32	6	0.18830071932198988	0.3376565790006785	0.29465320682594826	0.17938949485138433	
8180000	-9954.984726301529	-9257.260663889483	-697.7240624120468	-9257.260663889483	499.1124116092348	3.5588979295513634	6.867969974975781E-5	0.5427498626025303	6.99794108793132E-5	1.4549620209505283E-9	0.5371903508079645	-650.6065170878744	21783.012212038182	17165.483948858633	3160.549564919071	1659.6241463865438	20.217794900599884	6	4	30	30	7	0.18830071932198988	0.3376565790006785	0.29465320682594826	0.17938949485138433	
8190000	-9939.823169056357	-9262.07040190483	-677.7527671515273	-9262.07040190483	411.5019295028525	3.8077384870404525	9.241421192899631E-5	0.49839290024270044	9.048602857838461E-5	1.7992513831376019E-9	0.4677092374892061	-632.0184700104091	19512.364713167703	18969.210306115237	2051.389600467458	798.0570988336295	12.919009719389223	5	3	32	32	5	0.1923044680306331	0.3261024257368511	0.30220361138113244	0.17938949485138433	
8200000	-9988.194647554365	-9261.034796717064	-727.1598508373015	-9261.034796717064	834.2525814887447	3.9825306097201825	4.1727173490469775E-5	0.5419737174426257	4.4504004442667974E-5	4.707799945210377E-10	0.5147097524194089	-678.9033857941812	77577.31060200892	4342.499492038355	3746.5391157991517	1437.630932356664	29.247115364853112	5	3	31	32	6	0.18945835877623277	0.33972504039755214	0.30220361138113244	0.16861298944508366	
8210000	-9960.691112523058	-9268.55319950013	-692.1379130229298	-9268.55319950013	480.1791614167484	3.8919323916368285	7.22204638159381E-5	0.41451587983465454	7.395801532850589E-5	9.842322284264593E-10	0.44367276133897565	-646.4891514328143	24624.258485607577	10165.38788171025	3523.354005802061	1018.2042134377494	3.3215651704831743	5	6	25	34	7	0.18230874462767502	0.33972504039755214	0.30220361138113244	0.1757626035936414	
8220000	-10062.405818513842	-9265.232383599086	-797.1734349147563	-9265.232383599086	1716.52127396544	3.983137353780057	2.107761638001171E-5	0.39569808661328426	2.060824831968179E-5	7.461492972563961E-11	0.4218240608830467	-745.9996720327883	45841.746453520616	22612.045695738685	15963.965903690472	4831.9040940619	29.994674582244727	11	15	12	32	7	0.18230874462767502	0.33972504039755214	0.30220361138113244	0.1757626035936414	
8230000	-10060.912003690431	-9279.368387660976	-781.5436160294557	-9279.368387660976	1332.1030016032464	3.252600374615357	2.9423521468146366E-5	0.4237630873034066	2.8092314716854412E-5	1.3385377136599676E-10	0.41725681592081165	-732.0159318585293	62679.1360927254	14988.850962289684	6501.353330675383	2998.128222615282	69.2476301514229	8	24	12	26	7	0.18230874462767502	0.33972504039755214	0.30220361138113244	0.1757626035936414	
8240000	-9940.183625362679	-9261.65645246897	-678.5271728937089	-9261.65645246897	414.31097127136684	3.587975059929245	9.780102836391329E-5	0.521216115279459	9.162817524426911E-5	1.9136356579677948E-9	0.48249893934971627	-635.6663285715221	9645.366591389069	3029.869361034695	2716.486439131843	828.3335527540249	10.432134994901954	20	12	3	35	7	0.18230874462767502	0.33972504039755214	0.30220361138113244	0.1757626035936414	
8250000	-9984.030006048446	-9269.56006094503	-714.4699451034157	-9269.56006094503	723.908938085831	3.7862969061864917	5.464448546180509E-5	0.4410214068705702	5.744864787155186E-5	6.072368693783014E-10	0.43401904191019847	-667.1832551343919	73550.2263138804	5302.549454155534	580.5375656074627	1386.0084255714016	18.53974687645917	7	32	8	23	7	0.18230874462767502	0.33972504039755214	0.30220361138113244	0.1757626035936414	
8260000	-9886.269915739229	-9270.21247720408	-616.0574385351489	-9270.21247720408	255.9268275754184	3.265775231581698	1.6981185710360585E-4	0.3929725478963354	1.6676041110330373E-4	4.936674901773984E-9	0.3987798599596249	-575.4160268109961	10676.628297451558	1630.756118597082	301.8257400438011	699.7943744487932	5.892922129109151	6	33	26	5	7	0.18230874462767502	0.3534809552108802	0.30220361138113244	0.16200668878031335	
8270000	-9862.86167250586	-9263.987153888907	-598.8745186169531	-9263.987153888907	164.85796085189332	3.550560144168585	2.4865296675569034E-4	0.48947814049733035	2.4747453848791064E-4	1.5596573499910167E-8	0.49203202065923274	-561.3884556471113	1816.3699176717294	1809.159385418192	316.11848413608277	505.74496937080585	3.261396706053913	9	29	29	4	6	0.17209495261936686	0.3534809552108802	0.3055296635750248	0.16889442859472917	
8280000	-9866.114494056685	-9264.34441187151	-601.7700821851746	-9264.34441187151	195.72299416623542	4.390198723115757	2.0404854477294902E-4	0.43972446350888444	2.0807603674414298E-4	1.0017004719019774E-8	0.46371705015680076	-563.0080679171557	3379.1776524056268	1581.2551782320663	264.26913130640617	591.8923351699075	5.7959881539725675	6	29	32	4	6	0.17209495261936686	0.3534809552108802	0.31335344349680433	0.16107064867294965	
8290000	-9923.772270461859	-9270.67414710472	-653.0981233571378	-9270.67414710472	363.8717862149199	4.390198723115757	1.1302235972984527E-4	0.5164431975744438	1.0987452944522942E-4	3.196249592649918E-9	0.5000386737330467	-610.2277244228825	8658.138473517143	4675.86687220642	427.7813741874545	932.6312057577288	3.81466473670073	6	29	30	6	6	0.17209495261936686	0.3534809552108802	0.31335344349680433	0.16107064867294965	
8300000	-9925.555464116424	-9272.626283009848	-652.9291811065762	-9272.626283009848	310.30298496192626	4.06519022541192	1.363242193033369E-4	0.4672143109782862	1.2904757794763842E-4	4.764576045736696E-9	0.49653628240919084	-607.0601338280718	20057.399334598253	2719.488801215144	456.0238302486304	1791.7463131264838	1.1698122739876062	9	32	26	4	6	0.18361853914185236	0.3534809552108802	0.30182985697431886	0.16107064867294965	
8310000	-9925.732678039483	-9265.30850281475	-660.4241752247332	-9265.30850281475	315.6664356994887	4.099783905484829	1.4343150573414856E-4	0.47866871711284287	1.3534038441577418E-4	5.251107860329678E-9	0.5179622632232617	-620.7675818231812	8995.640323880796	1804.6676825004781	1054.969416721434	265.36219274031674	4.482855466628725	9	40	21	1	6	0.17923696548275822	0.3409156437605851	0.31440754144114785	0.1654398493155099	
8320000	-9930.985750411652	-9275.748370381436	-655.2373800302151	-9275.748370381436	300.4291418084602	4.005321778312502	1.4239906856964438E-4	0.41854823722992446	1.3272970974721689E-4	3.333127544257891E-9	0.4235907930552377	-612.9764410762255	7005.753882853514	1958.0753139914475	1228.062761715112	1713.9476187963794	8.867997531466424	12	32	23	4	6	0.17923696548275822	0.3409156437605851	0.31440754144114785	0.1654398493155099	
8330000	-9900.352087460384	-9265.623868051702	-634.7282194086824	-9265.623868051702	279.59017397961014	3.463084618858559	1.681211433761774E-4	0.47949846213345754	1.497909382165819E-4	6.81523545456344E-9	0.5149826985601146	-596.5721306564296	12616.482075929269	1146.04771298754	931.4812330616718	61.28849571834285	9.334692855835835	8	38	24	4	3	0.17878787568239152	0.3409156437605851	0.30065988106589264	0.17963659949113178	
8340000	-9929.823312440538	-9277.900645779455	-651.9226666610832	-9277.900645779455	319.30733810389836	3.6141154057718192	1.4823273383047012E-4	0.30892499300129844	1.3735841255026743E-4	2.402244830027367E-9	0.33751552272743995	-614.7807849464914	10208.045219334907	1623.7542296215756	545.741650852106	110.44328264394021	3.32409240042555	10	37	23	5	2	0.17341532941634427	0.3421363363577545	0.3048117347347705	0.17963659949113178	
8350000	-9999.345709078541	-9269.046066972513	-730.2996421060288	-9269.046066972513	783.6342211922359	3.5728736885117915	5.7841106899521615E-5	0.3910662980184449	5.174635283149039E-5	5.345793820511835E-10	0.41928518201624126	-690.3004455667053	19415.972013561714	2978.998873504115	1988.816588733405	36.31492251157503	13.145072586009894	12	27	33	1	4	0.19448423764516465	0.31311986520007257	0.3090688536522116	0.18332704350255222	
8360000	-10035.212455982914	-9263.411380329102	-771.8010756538116	-9263.411380329102	1268.4098903878898	3.923964477204724	3.571812561252464E-5	0.49668028180412116	3.147512470683009E-5	3.3002263282769665E-10	0.5588904875014922	-725.6692443047264	51620.209656476465	4359.192889392648	4078.0591965893645	475.2446229478359	34.14333606310918	8	22	41	3	3	0.18545662010892275	0.3414090527343028	0.3090688536522116	0.1640654735045639	
8370000	-10045.629439574135	-9248.065778864335	-797.5636607097996	-9248.065778864335	1740.701162837553	3.923964477204724	2.3952144070569728E-5	0.5456795387177025	2.2568592928031216E-5	1.785274967252154E-10	0.5811760656168751	-750.8400538701858	43499.55051260017	7750.534098893349	5204.481811105582	554.2447981295268	22.999383914428616	10	32	27	5	3	0.1921442583924141	0.3271363013696805	0.31665396673334245	0.1640654735045639	
8380000	-9945.771185184147	-9265.297455554048	-680.473729630099	-9265.297455554048	444.86906711502866	3.923964477204724	8.823055500714032E-5	0.48083312888507174	8.770692678406531E-5	2.1273191120601996E-9	0.5060932223150324	-641.8743092478508	16111.442221048486	2381.3965888966945	679.0148786390948	51.193442050034356	9.129509150092439	12	32	27	1	5	0.1921442583924141	0.3271363013696805	0.29940957854332423	0.18130986169458213	
8390000	-9983.86160016817	-9252.134728019939	-731.7268721482311	-9252.134728019939	778.5856943473765	3.923964477204724	5.271543999620393E-5	0.47887926960237664	5.2958065560765594E-5	6.162832093480324E-10	0.4773448525449922	-690.1544234965882	17802.83927266357	6628.614939203628	1503.7115673992146	102.91369470769429	29.05952826383357	10	33	28	5	1	0.1921442583924141	0.32596838520884575	0.300577494704159	0.18130986169458213	
8400000	-9989.28675417711	-9261.943104667522	-727.3436495095888	-9261.943104667522	715.1083240940064	3.923964477204724	5.3510550243207275E-5	0.40568707160785666	5.236762354363864E-5	5.480012637580705E-10	0.41971986374125336	-686.9272945681643	18101.973719968664	3916.3575438352027	2178.7502271238236	40.196137133117645	13.385759886973961	17	20	34	2	4	0.1833481245475388	0.32596838520884575	0.30937362854903433	0.18130986169458213	
8410000	-10055.296323104865	-9249.936784885582	-805.3595382192841	-9249.936784885582	2051.317461143442	3.824323314933893	2.027759695365945E-5	0.45651584412241786	2.0779838553599793E-5	1.052786711246858E-10	0.5017768889864804	-756.988311046433	75287.0307977374	7391.595541374624	5518.5973248324635	1167.8277514995766	96.29550980917416	7	39	23	5	3	0.1833481245475388	0.33726902354214133	0.30937362854903433	0.17000922336128654	
8420000	-9980.46879425643	-9238.449476236436	-742.0193180199948	-9238.449476236436	881.4647272255785	3.824323314933893	4.0954157731355085E-5	0.49857000878074015	4.248352976912344E-5	5.45758850485725E-10	0.5411093814766954	-693.7469420881928	39098.69954087121	5397.29411215183	1393.4429020948548	3364.9935516408977	71.2403438015624	8	33	21	11	4	0.1833481245475388	0.3473084243012956	0.30201956942419167	0.1673238817269749	
8430000	-10031.17172254756	-9259.08695104592	-772.08477150164	-9259.08695104592	1164.8649913199001	3.824323314933893	2.8026760657845226E-5	0.5161370281988737	2.9725724388689143E-5	2.414704822083122E-10	0.530478311979666	-725.4367572239091	34911.427775197044	5459.860351696527	3130.6196702485463	1629.7186772096115	42.69508657450801	13	31	25	2	6	0.17367799477597576	0.34408939971388364	0.3189368875335189	0.1632957179766227	
8440000	-10042.111053851002	-9260.387984829358	-781.7230690216445	-9260.387984829358	1364.6408246974415	3.6508337200067262	2.5763999166747228E-5	0.48873198830054515	2.7456959400526667E-5	1.8697511869873753E-10	0.5301052365806577	-734.5481128936523	87966.38462051105	5033.48541701891	4008.1963256455224	526.1062901638057	46.321233003087805	7	59	3	4	4	0.1889239949910181	0.3288433994988413	0.2944528149006676	0.18777979060947403	
8450000	-9986.971497296414	-9266.786714724742	-720.1847825716723	-9266.786714724742	709.016519648656	3.520824004532632	5.140337861934526E-5	0.4477688159908946	5.240385295453427E-5	5.629468364384765E-10	0.4565817412849226	-677.1968444262876	58567.277557646616	3594.15708029216	1163.0779310840533	101.45098902738145	64.66717819800338	8	49	12	4	4	0.18616292387095115	0.3288433994988413	0.32043879172311784	0.16455488490709075	
8460000	-9956.409277938064	-9255.271207155192	-701.1380707828728	-9255.271207155192	569.8959348871323	3.999577094884292	6.757043056150448E-5	0.3886324335981727	7.218489280634421E-5	7.977901810048389E-10	0.40100794803156153	-660.4216094543051	29289.273508190992	2165.1385263597367	211.10817574034633	206.07088366677468	133.4060951924651	10	59	4	2	2	0.18803365021493407	0.3288433994988413	0.3185680653791349	0.16455488490709075	
8470000	-10031.409584911544	-9280.702220299252	-750.7073646122923	-9280.702220299252	925.9128862794378	3.6743301758670865	3.7983543431122054E-5	0.5037657955643324	3.863707804760689E-5	3.7262999796260306E-10	0.49888232680373024	-704.4708063010698	41190.777410341514	3864.7629959002925	4079.594055912987	778.6259967912496	81.92354499633433	12	43	14	2	6	0.18563575071152447	0.3265653425168262	0.3113591650779587	0.17643974169369167	
8480000	-9989.19280624076	-9263.01325495856	-726.1795512822	-9263.01325495856	643.1648374616541	3.6743301758670865	5.95650710219024E-5	0.3942919652636661	6.065587372474725E-5	5.923167167330468E-10	0.4036890900637395	-681.7273174678455	23237.059254148484	4680.459673254966	1233.102760706209	1359.528766247357	116.58834110836332	11	20	14	26	6	0.17771839195533834	0.34687732482281675	0.3113591650779587	0.1640451181438872	
8490000	-9926.17234437139	-9284.257825825202	-641.91451854619	-9284.257825825202	357.60082531681144	3.9265897708045694	1.6022784269995852E-4	0.40436329564855145	1.6280674298032726E-4	4.408049484168363E-9	0.41128017909412085	-602.8632645533908	8596.503275420459	1565.0257762872586	476.8760152564154	387.87731193485615	47.30705435907317	9	30	28	2	8	0.17153696007769578	0.3395204202462594	0.3119699111105222	0.17697270856552355	
8500000	-9930.710653633707	-9262.170341818213	-668.5403118154928	-9262.170341818213	437.180185077144	3.597257299520403	1.0901492224106552E-4	0.366328109404321	1.137547860246147E-4	1.9238310462091354E-9	0.3985207702746648	-627.6108130151134	11638.043481539631	2127.92230061587	1043.088819628156	626.6636451047644	63.83963845343714	9	28	15	18	7	0.19506639637633164	0.31599098394762354	0.3119699111105222	0.17697270856552355	
8510000	-9950.892562767149	-9271.34642708654	-679.5461356806073	-9271.34642708654	371.3331150468263	3.746332824069724	1.083309458812075E-4	0.49178342721114887	1.0503507924367416E-4	3.0631751056771497E-9	0.5219570266935373	-635.8610741399135	30142.62170034968	3396.55872503276	692.189030344879	743.5244540614214	71.5642039327795	8	29	17	16	7	0.19506639637633164	0.3267091589998373	0.3012517360583084	0.17697270856552355	
8520000	-9915.873448876266	-9264.26046596944	-651.6129829068248	-9264.26046596944	279.8089151840839	3.746332824069724	1.517870307553075E-4	0.4757166101331776	1.491580718801445E-4	4.6162014849417985E-9	0.45842370701280727	-610.0870232104033	13304.177311190628	2344.6666236128613	1453.2062743620536	414.1944023939942	63.720648178733555	8	28	9	24	8	0.1777969921727974	0.34397856320337156	0.30676830236414004	0.1714561422596919	
8530000	-9863.546750599087	-9258.518228201594	-605.0285223974934	-9258.518228201594	144.58709892066463	3.488874782770091	2.489353979370967E-4	0.45717618721894626	2.4816832991184047E-4	1.5430443257770058E-8	0.5063651133816137	-565.0725201570125	14358.986658957976	1809.778148115162	569.4672802436887	326.77439441626814	26.69340361276708	3	31	1	36	6	0.18186891980958692	0.34397856320337156	0.30676830236414004	0.1673842146229024	
8540000	-9916.752662469571	-9257.255663686019	-659.4969987835516	-9257.255663686019	341.8003908385329	3.5138418070002873	1.2850165513041443E-4	0.5601171283886938	1.2332506681296882E-4	6.32898811992396E-9	0.6524903063429548	-616.975175362346	18516.46450400661	2676.195375247993	1450.9694790651583	484.17861434826244	20.369626537254668	4	31	3	34	5	0.18186891980958692	0.34397856320337156	0.30676830236414004	0.1673842146229024	
8550000	-9956.4052858157	-9263.615846715766	-692.789439099934	-9263.615846715766	417.3477599362887	3.672362135705556	9.215928580813621E-5	0.555706508460038	8.887066968858175E-5	2.5335570295636596E-9	0.5450175492600876	-649.4895615867706	10579.763364417693	5008.557619439636	2715.7136285517404	674.6970413194649	49.72510125232634	19	13	10	29	6	0.18646629669001322	0.32690729524672524	0.30676830236414004	0.17985810569912242	
8560000	-9910.165431010508	-9262.286026753498	-647.87940425701	-9262.286026753498	267.4204313021413	4.011434037425045	1.3899848780936347E-4	0.5071585560018405	1.3586609834636187E-4	4.757628001251083E-9	0.5006485276705509	-605.5953656504419	13106.768100471807	4493.852144057034	1573.2328647227748	455.72762578631335	8.68374374067181	8	2	34	27	6	0.17319486660000843	0.34017872533673005	0.30676830236414004	0.17985810569912242	
8570000	-9899.974426376642	-9251.393061407576	-648.5813649690656	-9251.393061407576	275.1008404900824	3.423327905459732	1.5632063653922998E-4	0.47008040631394155	1.5307787969469228E-4	5.201491114986836E-9	0.47230075711397795	-606.7373243012513	8877.53717239746	1853.514265541915	2850.888813099127	446.6730204356217	31.510117127086307	5	18	18	30	6	0.17319486660000843	0.3371743506843913	0.30676830236414004	0.18286248035146116	
8580000	-9912.95248025662	-9259.831091006197	-653.1213892504227	-9259.831091006197	252.86552479367057	3.423327905459732	1.371098089017103E-4	0.4417904247976375	1.4572751968304213E-4	3.7609815490973495E-9	0.4365892776992653	-612.3204457386153	12457.050421296683	4313.005035680907	289.1762577797415	417.62085318347306	4.067211632996347	4	39	4	24	6	0.18077572680753656	0.33790836058691803	0.29845343225408516	0.18286248035146116	
8590000	-9912.57448253001	-9253.890663198728	-658.6838193312815	-9253.890663198728	254.36375122343568	3.7444502429227877	1.3553034610647548E-4	0.5379594679310639	1.4346932340265003E-4	4.495932106410191E-9	0.496091385263456	-618.1621906234658	7852.128640724233	2535.4631452738104	520.3378641881409	568.6389867848974	43.84969412867399	11	24	19	19	4	0.17942931148455546	0.3401788167399842	0.301758879382569	0.17863299239289224	
8600000	-9934.394991098641	-9278.496488723682	-655.8985023749595	-9278.496488723682	275.98485922314757	3.5650890621706672	1.3858057697453018E-4	0.4962614388346225	1.325744285842855E-4	3.3742639180766177E-9	0.4449364131980341	-617.4450798561458	11950.607855883532	2326.9037180457135	407.3655145677764	121.25725534532157	24.623485697952518	12	29	28	2	6	0.1769713674053038	0.3401788167399842	0.30421682346182066	0.17863299239289224	
8610000	-10069.434618165273	-9279.91282893582	-789.5217892294532	-9279.91282893582	1240.4484802223433	3.841332395834991	2.7607442036950865E-5	0.3434819269544588	2.6693503494420588E-5	8.739923393033353E-11	0.35429053072556865	-743.8628874077348	30915.9513116909	8011.514132930485	2438.5004464233334	1306.5730465846236	199.59807372557356	16	27	18	9	7	0.1769713674053038	0.3473677931150186	0.29702784708678626	0.17863299239289224	
8620000	-9950.909059789876	-9274.564425268254	-676.3446345216211	-9274.564425268254	383.14840760932765	4.07430238382091	9.463910120082781E-5	0.4505047911580438	9.109021222092959E-5	2.0942757525663086E-9	0.48595154211075503	-631.2638714029328	13197.40265146406	2579.8348652635427	6161.958277536214	686.6112351604535	36.00519787009433	8	26	9	27	7	0.16901682456565234	0.3383450048456293	0.32382560740819394	0.16881256318052532	
8630000	-9945.980351385166	-9269.531783330855	-676.4485680543111	-9269.531783330855	353.46957556510745	3.6291675470584557	9.53475011026868E-5	0.5422052666347156	9.375804906018946E-5	2.0859755135285005E-9	0.5005431488285259	-631.7156215317708	19584.93219150214	3024.1641976551123	4627.927354800023	525.1826572575441	12.450976860863532	8	28	7	28	6	0.16901682456565234	0.3383450048456293	0.32850876625459896	0.1641294043341203	
8640000	-9963.313784192818	-9265.748223077755	-697.5655611150636	-9265.748223077755	518.6455198573879	3.592350199178435	7.467594099015598E-5	0.5201966027561856	7.326386118859376E-5	1.0855727526371887E-9	0.4697335606375354	-651.0029119301124	53160.1671307751	1918.0264876348397	2513.4920877248087	1317.9402049425953	23.84238675619626	6	49	3	12	7	0.17992043811081057	0.3383450048456293	0.3102864595651406	0.17144809747842038	
8650000	-9923.863649011208	-9262.986982376056	-660.8766666351509	-9262.986982376056	347.87540304384385	3.700306959492289	1.0359785230407782E-4	0.5744173026875855	9.7961789053461E-5	3.0101927082340775E-9	0.5628295142807072	-616.6974872478912	17041.424171989558	1324.2042668812956	814.7960865691198	1709.3147599893741	7.052877259512029	9	38	21	2	7	0.1887981694393304	0.3383450048456293	0.3014087282366208	0.17144809747842038	
8660000	-9957.996863152743	-9270.040985769587	-687.9558773831554	-9270.040985769587	415.7672068452855	3.686049523686326	9.663790687258331E-5	0.5984142299384568	8.613450894658858E-5	2.916381934685627E-9	0.6066823555133158	-644.8403077406163	19115.182897479048	3362.3817993542775	451.38766024828374	715.9119041338053	41.18981599220778	7	34	12	17	7	0.1887981694393304	0.3383450048456293	0.30050173484776943	0.17235509086727177	
8670000	-9937.555351721589	-9288.886506118264	-648.6688456033252	-9288.886506118264	254.6256409619057	3.631226966007535	1.5278576715670685E-4	0.527030429412366	1.40181342124816E-4	4.718361370533575E-9	0.4717275863872066	-604.5404455823116	43668.482863926	2516.305615992993	1565.9614998954266	478.6183669995541	19.373781323567684	3	32	11	26	5	0.19040901862917195	0.34378494982503793	0.31221976294648623	0.15358626859930471	
8680000	-9920.58269063755	-9258.981912824724	-661.6007778128265	-9258.981912824724	311.6028760460999	3.5375293966564385	1.3864746693529277E-4	0.4308016867308383	1.3793879399819585E-4	3.1197224663722883E-9	0.4181841625795474	-621.0281086062078	7338.694091258005	1424.3714345838239	703.1924394401196	871.4163029830321	223.3385232864625	10	27	24	7	9	0.1808044859551597	0.33922531249657256	0.31221976294648623	0.16775043860178232	
8690000	-9902.507495324766	-9259.891578604937	-642.6159167198297	-9259.891578604937	260.46536843549444	3.5375293966564385	1.7181521379290552E-4	0.4320486053073927	1.7390512335396064E-4	5.385313501040458E-9	0.41700779417308254	-602.8042439682841	16032.719377221098	1263.2167444167596	299.9966075181233	387.23220277015173	11.897638851748964	11	25	23	14	4	0.18055386214159888	0.3394759363101334	0.31221976294648623	0.16775043860178232	
8700000	-9938.39017642731	-9267.579593996119	-670.8105824311916	-9267.579593996119	373.9484138381662	3.2759449029186527	9.760939705338757E-5	0.45018178626287514	9.945334053483748E-5	1.84663285119787E-9	0.45306167699872607	-625.2213260528696	20196.426000264546	1298.5894136981851	3861.650642802588	1063.9611904805424	72.48752488834329	7	18	12	32	8	0.19167766439586764	0.3394759363101334	0.30109596069221745	0.16775043860178232	
8710000	-9888.883209206193	-9259.610859121389	-629.2723500848043	-9259.610859121389	231.3430815689537	3.8669101351158703	1.589305769171957E-4	0.5011199974364532	1.6205000677680658E-4	6.549675058330439E-9	0.526885069521452	-588.063405618334	8653.235674459553	459.32012462544355	1105.9722356423576	631.7482133582059	61.970336644914774	12	20	14	24	7	0.1733249044294198	0.3394759363101334	0.3161634054140156	0.17103575384643196	
8720000	-9924.322781338451	-9265.21150340194	-659.1112779365112	-9265.21150340194	327.92035328518625	3.9215654703995555	1.2367001233943233E-4	0.46919340117475944	1.254416078801534E-4	2.9852808198131285E-9	0.44409323913485294	-615.8693512067968	10655.037671295562	877.7322033163467	2652.3887177846614	580.6654007034516	47.895817954073856	11	23	10	26	7	0.1923099066745413	0.3394759363101334	0.28715982916915644	0.18105432784616968	
8730000	-9842.206983138056	-9252.691328555597	-589.5156545824595	-9252.691328555597	196.04824419613107	3.854288186968962	2.382614205714197E-4	0.4677965811073723	2.2879165384520768E-4	1.1405792428157527E-8	0.47274849907257754	-547.1651395880644	13369.741386259808	431.37689447628696	1378.8411826946272	492.69074444035135	14.54530470294328	6	27	10	27	7	0.1869996386388112	0.3394759363101334	0.29247009720488654	0.18105432784616968	
8740000	-9971.048130463676	-9261.911571394481	-709.1365590691948	-9261.911571394481	683.2538651683626	3.415008069321145	6.140287956464478E-5	0.4142612305948639	5.977551671655052E-5	6.062777130745599E-10	0.4173004732138719	-661.6217519395194	59877.53856530757	2611.929051910311	4374.920823882537	1399.8892561588038	115.22118068704137	6	35	2	29	5	0.1869996386388112	0.32337993947493837	0.30856609404008156	0.18105432784616968	
8750000	-9986.687819310466	-9256.814283626782	-729.8735356836843	-9256.814283626782	1036.0898854403001	3.5423127067797573	4.533469942464819E-5	0.3809636243799361	4.480877362030519E-5	3.247153288621655E-10	0.4001716925881614	-682.4869590581241	56414.70467478637	1886.5794625367273	2808.4456341820523	2375.184409182996	159.79522756425095	7	29	20	15	6	0.1873949085352062	0.32723448523278637	0.30471154828223357	0.18065905794977466	
8760000	-10000.459615542266	-9263.492117385505	-736.9674981567608	-9263.492117385505	1195.7908113117571	3.6635558766537755	3.812412577363674E-5	0.36744088584969914	4.0122462949530436E-5	2.0895424642957916E-10	0.363603476071026	-690.1276558514803	31976.150080370746	1335.189286449727	4038.826568063512	1343.212841518569	254.27684434010524	8	11	18	36	4	0.19227268415780466	0.32723448523278637	0.31304863014164824	0.16744420046776157	
8770000	-10009.675777697497	-9249.1438436357	-760.5319340617971	-9249.1438436357	1420.692511500914	3.6635558766537755	2.9911576719135707E-5	0.39502296637538536	3.0858175787372534E-5	1.6143820494562598E-10	0.42015658394384875	-711.8836074318608	62286.83488952358	3341.5514211678874	4082.15160746716	3194.2692145436404	338.1395809005747	9	14	37	9	8	0.18237238538247538	0.32723448523278637	0.3229489289169775	0.16744420046776157	
8780000	-9970.919256298948	-9272.454650727945	-698.464605571004	-9272.454650727945	588.5828402755158	3.905583729266769	6.911892355128257E-5	0.494994058410662	7.312120692182494E-5	1.3353468108545657E-9	0.5141421572005337	-653.9832714633308	28431.968457733517	3327.6574367785897	1955.9647172552707	805.6980717115877	98.72842948270241	8	7	32	24	6	0.18559601989011695	0.3240108507251448	0.3229489289169775	0.16744420046776157	
8790000	-10000.196843514725	-9262.816799212791	-737.3800443019338	-9262.816799212791	903.8164330363862	3.905583729266769	4.072968262316989E-5	0.4819238122801561	4.410729051549326E-5	4.4739139969088785E-10	0.5088477232531803	-689.1120362009432	25226.584225098475	30649.58584128652	3025.0825549126366	1600.6391984016516	201.8214545825013	8	2	41	20	6	0.18559601989011695	0.32694757658190476	0.32001220306021755	0.16744420046776157	
8800000	-9955.954737720613	-9271.924965821818	-684.0297718987947	-9271.924965821818	442.080679862336	4.343717454045541	8.136430561951317E-5	0.44632538192703464	8.941170729561524E-5	1.437870193912463E-9	0.45599468909025653	-639.1734210256042	39871.41182468947	2212.584034542302	2157.709595193323	722.4043896186635	23.169805989763734	6	8	34	24	5	0.1705142724318125	0.3519111704814559	0.31013035661897087	0.16744420046776157	
8810000	-9986.394293790396	-9274.919070874384	-711.4752229160108	-9274.919070874384	629.1495067427179	4.101350037032065	6.53495659153549E-5	0.47262335579079806	6.6580922540518E-5	1.1833745789706152E-9	0.5303690911891306	-663.8543658647399	30122.904773798895	24597.642770845774	1958.0776009226104	1412.7479220808475	143.24447604243002	7	2	57	5	6	0.1696889827540382	0.3303032007408241	0.3317383263596027	0.16826949014553585	
8820000	-10011.895020730497	-9265.524367494249	-746.3706532362493	-9265.524367494249	807.6104641887088	3.5794458817218566	4.662892850944487E-5	0.5081736564734198	4.816596030457135E-5	7.329773960934254E-10	0.5657170870551776	-696.9992746862662	46388.58440535312	57743.34289764725	2925.1316148226065	944.2374054297154	165.74783304671593	2	8	41	21	5	0.1727306973642836	0.32615095902899593	0.31260788900693015	0.18851045459979113	
8830000	-9966.563507144918	-9271.541175735458	-695.0223314094601	-9271.541175735458	494.583234866695	3.550578535729626	6.789255784748935E-5	0.4214079703943187	7.095872786240065E-5	1.0798769213466793E-9	0.48274303003006586	-649.7732251619013	27719.280336025102	10337.730250416433	2077.7502756724393	976.4807179997582	8.813537355309915	7	6	24	35	5	0.1803548904855368	0.32615095902899593	0.31260788900693015	0.18088626147853792	
8840000	-9993.571204381811	-9260.479063535993	-733.0921408458186	-9260.479063535993	755.5411805676157	3.941105706033717	4.453878056150315E-5	0.33696109812340974	4.814962347470918E-5	2.8515502633460525E-10	0.3641790733808006	-687.6585350166305	26918.508634336882	2035.9514167158022	3137.5225268295235	1649.7753903542439	66.32074178068399	16	7	37	9	8	0.1803548904855368	0.33811907848580175	0.308601593776062	0.17292443725260026	
8850000	-9998.26173724717	-9271.380741254268	-726.8809959929022	-9271.380741254268	642.4196173384798	3.941105706033717	5.53077320004713E-5	0.4357430358746798	6.164424470272806E-5	6.290975305449888E-10	0.4345092284496415	-680.2797509482562	21720.83577867282	13499.01102556892	2933.665050507306	1770.122188646452	115.67851226155075	11	5	14	40	7	0.19095326861604314	0.3285984175575499	0.3075238765738075	0.17292443725260026	
8860000	-9959.491508335985	-9252.1130878036	-707.3784205323852	-9252.1130878036	629.7517159918966	3.941105706033717	7.341940895726674E-5	0.42012944026210186	6.995161685097282E-5	1.0228506261826057E-9	0.4540438439672698	-662.8060531260128	16208.951346995085	1412.3154480551004	2363.9847107396135	1828.883185586472	50.80379493874704	15	8	25	24	5	0.19095326861604314	0.33709097212879496	0.29903132200256244	0.17292443725260026	
8870000	-9921.04434237172	-9255.071349007478	-665.9729933642432	-9255.071349007478	337.2834180487931	3.6243405659505084	1.1860179417635398E-4	0.521607169382388	1.1876043547161467E-4	4.1677860217856015E-9	0.5447738426278415	-624.0817958142213	11368.362448900507	3511.8941110174887	965.1036752953991	676.7127130687808	14.25356873956335	12	7	17	36	5	0.19095326861604314	0.33709097212879496	0.29903132200256244	0.17292443725260026	
8880000	-9958.392086806834	-9279.748984537164	-678.6431022696712	-9279.748984537164	487.8657630965444	3.6905910830426683	7.689092880851212E-5	0.378239503318246	7.932076244475922E-5	1.1761391840517466E-9	0.4234137920307499	-633.7492271177841	25556.056970842677	1700.9694649292924	3238.6972398654084	1022.0184950399139	6.350396839478798	12	20	5	34	6	0.17969597253167077	0.3640961576534268	0.2931004018183059	0.1631074679965973	
8890000	-9919.305280369612	-9261.818091769695	-657.4871885999165	-9261.818091769695	346.83070326436683	3.8020729050273667	1.1064112437681264E-4	0.5542339992593003	1.1183270522973188E-4	4.623029070610109E-9	0.5665981653692417	-616.0411559854131	9705.9246242789	1241.6357082941788	561.3939314553126	939.7539804815202	5.028603645987369	16	36	5	14	6	0.20157491968314953	0.34525061563158815	0.29006699668866576	0.1631074679965973	
8900000	-9887.814896248772	-9250.466085101101	-637.34881114767	-9250.466085101101	313.8915551609596	3.883978805466791	1.3241208002170892E-4	0.5088871798223306	1.2776751661553208E-4	5.461391371545077E-9	0.56035782238454	-591.0662953660598	13859.874371798745	10728.850979414417	333.9299088854965	1261.260311827347	2.3244776881824287	9	4	12	46	6	0.19085055095176573	0.3298756239139568	0.3077240109809	0.17154981415337817	
8910000	-9889.527556180972	-9254.641340450824	-634.8862157301479	-9254.641340450824	271.4943989536809	3.5488658016518366	1.4353151284708882E-4	0.5610822317015258	1.384413718545552E-4	5.616182525803703E-9	0.5425994617477521	-593.0799331569193	11886.925040264205	835.2028960226468	1442.5563700109446	578.3461596377475	7.329915653769952	13	17	12	29	6	0.17611220959598875	0.34065419183796103	0.29944687227408867	0.18378672629196227	
8920000	-9896.131742763086	-9269.846394429776	-626.2853483333093	-9269.846394429776	248.41203975029697	3.6942902164004603	1.727473168635312E-4	0.5636770142755572	1.6840514993397336E-4	9.790570307241323E-9	0.5760688829467531	-585.0919015581537	8819.464640893453	2066.4454885396335	785.0655126850248	752.6472199596	3.662511073054927	6	11	15	39	6	0.17611220959598875	0.34065419183796103	0.3163877911120225	0.1668458074540285	
8930000	-9919.072046943047	-9265.359526004195	-653.7125209388522	-9265.359526004195	344.8622523539622	3.7642454931017872	1.160036852771671E-4	0.5466526684765186	1.1973408485956927E-4	4.554430532525626E-9	0.5509554647369302	-611.0821354806739	12317.631016705542	4228.818790574161	1261.2445959078684	718.2276528236805	20.35136461497719	9	5	25	32	6	0.17611220959598875	0.34065419183796103	0.2917297944503302	0.1915038041157208	
8940000	-9931.514783667473	-9264.304785195309	-667.2099984721642	-9264.304785195309	405.7024619080754	3.5903807368386262	1.0010801313515258E-4	0.5098885795863969	9.439606903097498E-5	2.896968841855656E-9	0.5429237459418085	-618.5877931252923	34276.04239784074	40394.5261970079	480.7098224962757	1153.2796557263005	15.928082194279675	3	3	8	56	7	0.17611220959598875	0.36872367976948855	0.2754096623227217	0.17975444831180182	
8950000	-9907.409772355551	-9261.71365867164	-645.6961136839105	-9261.71365867164	341.22465045385815	3.5627956339267075	1.2164479130227673E-4	0.6408488232020695	1.1576008171140568E-4	4.364948379662758E-9	0.5964779085024308	-598.1479751436958	29727.786038407732	31935.731090412824	1314.2333843125073	900.5639028229889	45.7519385530059	1	4	4	62	6	0.1946218711096487	0.36872367976948855	0.274390323875498	0.16226412524536554	
8960000	-9929.916109748621	-9261.054014523646	-668.8620952249747	-9261.054014523646	436.2470706216811	3.7974698571823478	9.458911820091196E-5	0.5792910475837895	9.248599481487675E-5	3.0011250695163824E-9	0.5816478519922224	-620.8035037045014	49032.31325414276	22954.397666689776	879.3992543268384	1216.756156737433	40.94882361766385	5	2	7	56	7	0.16940478480864968	0.3392942153221887	0.32328381966530834	0.16801718020385414	
8970000	-9969.347654509842	-9274.316869277785	-695.030785232056	-9274.316869277785	506.724058161806	3.7974698571823478	8.552083230470287E-5	0.462312248252213	8.727470857973973E-5	1.6466065828512598E-9	0.4742683326866972	-644.5991854485043	27066.24063294	34404.17885618371	20174.67393469117	1755.1385653004115	82.1472461161738	3	2	3	61	8	0.16940478480864968	0.3392942153221887	0.32328381966530834	0.16801718020385414	
8980000	-9938.850011540415	-9271.350176791695	-667.4998347487206	-9271.350176791695	387.30416569903997	3.538324856435825	1.076991342780086E-4	0.5145295252785779	1.0700238307185365E-4	2.9709744360860763E-9	0.5163230683088035	-622.0416609448026	6682.344766195619	16539.113474876835	1648.3518233324123	1161.1411897505845	98.51439551631049	2	6	9	52	8	0.174710136908077	0.33730825245631235	0.3199644304317574	0.16801718020385414	
8990000	-9976.770129557726	-9267.30732879389	-709.4628007638362	-9267.30732879389	519.0461162811927	3.538324856435825	7.436734519216554E-5	0.4431347554413743	7.652395410387369E-5	1.3691766026712284E-9	0.5028612528203462	-661.1352299378574	21948.813194892413	32262.066978131283	2158.5677837705202	2072.8040738389827	199.45047435796783	7	3	14	45	8	0.19070191904043318	0.3361646624448031	0.30060093972949986	0.17253247878526473	
9000000	-10066.106619773771	-9274.118271755591	-791.9883480181807	-9274.118271755591	2084.0990574937805	3.8920142736427703	2.991850871869462E-5	0.5540268397857577	2.7514993171727423E-5	2.2988150416565512E-10	0.5240002112967761	-740.0999274460388	10645.98633572751	43001.537166056194	8289.320741512409	3855.673586877164	551.7294064173234	1	15	4	50	7	0.17767856553592729	0.33715892720571755	0.31362429323400576	0.17153821402435027	
9010000	-10009.217036565302	-9266.689159031428	-742.5278775338744	-9266.689159031428	762.0052649181896	3.8920142736427703	5.277269905228563E-5	0.4797974379635525	5.054257632224593E-5	5.441432851518471E-10	0.456863974747682	-694.9885166239917	22696.14547728965	16912.895454452777	3471.422141279526	2109.9431788403112	181.33329539354398	2	15	33	19	8	0.17652801319559303	0.33830947954605184	0.31362429323400576	0.17153821402435027	
9020000	-9983.135392570173	-9256.639927359189	-726.4954652109848	-9256.639927359189	784.072986849009	3.8796296252303804	6.186731455619441E-5	0.5903981190290144	5.536836488800501E-5	9.730577815385925E-10	0.5624408824711765	-677.4396583614209	62385.00806651493	7657.06976152725	5900.596343523485	1638.7677256220866	165.15368067870318	7	11	21	29	9	0.17652801319559303	0.33830947954605184	0.31362429323400576	0.17153821402435027	
9030000	-10043.932299326974	-9253.462083191262	-790.470216135713	-9253.462083191262	1841.5792108039477	3.4840439090742623	2.603761813385296E-5	0.5217744727947543	2.5019058321382956E-5	1.836740901153567E-10	0.5323114966188545	-739.2902121258795	85063.00580029837	3606.859545744816	9060.919603162478	2199.445192638969	820.7504707636556	10	17	17	25	8	0.20366182025173304	0.33656829735503807	0.2934482801204174	0.16632160227281234	
9040000	-9939.507103284013	-9261.75029113404	-677.7568121499731	-9261.75029113404	464.4656995809842	3.7843040755370145	1.0459748682510234E-4	0.5150426745257035	1.0078570375931302E-4	2.9191069812881742E-9	0.5512983614154123	-634.2283807249208	11935.60651840782	1276.8645651041586	3159.899210433746	474.54372192747394	126.13193596400083	10	10	23	27	7	0.18083946703596737	0.33656829735503807	0.3162706333361831	0.16632160227281234	
9050000	-9985.940113845005	-9255.352285229097	-730.5878286159086	-9255.352285229097	769.5869393087678	3.7843040755370145	5.912258221498326E-5	0.555421515178023	6.0220785397193126E-5	1.4753189854231963E-9	0.6479577839939533	-683.4810699911872	39848.15364720174	3461.1947126691357	4274.88685672942	1238.4614064623959	190.8230564197032	9	4	34	23	7	0.18083946703596737	0.33656829735503807	0.3162706333361831	0.16632160227281234	
9060000	-9979.23334637497	-9273.816894181293	-705.4164521936763	-9273.816894181293	540.2274224869218	3.767093727883519	7.623070576722871E-5	0.601765732151911	7.821055165770812E-5	2.1396198635880397E-9	0.613535498498745	-661.1853790942414	12338.359534910318	5304.152271846502	2803.605557397232	904.5949730541216	99.54593967589028	14	1	33	22	7	0.18083946703596737	0.3346673528959353	0.3181715777952859	0.16632160227281234	
9070000	-9942.214237892182	-9270.108956524584	-672.1052813675971	-9270.108956524584	440.1210408784702	3.7980981982137614	9.72116224616381E-5	0.4752597142104877	9.919853022121266E-5	1.8735571741132895E-9	0.47080472408570634	-626.3733911651176	27752.839729128224	17930.148998387995	2933.234136918833	466.2135105449927	61.42745149546713	3	4	37	25	8	0.18083946703596737	0.3346673528959353	0.3181715777952859	0.16632160227281234	
9080000	-9957.506168928823	-9263.388867650245	-694.1173012785794	-9263.388867650245	549.1006266102011	3.3623852813221675	6.923616478387319E-5	0.46949495303651845	7.27953068899429E-5	1.0406333019319541E-9	0.46490076538231717	-649.3562852346383	28645.388697436516	4336.794525688191	3085.955347857806	629.0583130439685	146.11034729291802	6	5	27	32	7	0.19219573883215194	0.31912528930736483	0.3223573695876718	0.16632160227281234	
9090000	-9959.964361293169	-9252.38802807761	-707.576333215558	-9252.38802807761	544.0723263278762	3.5508793059902874	6.480192031030029E-5	0.4890846768711547	6.740677880972689E-5	1.0372588644953557E-9	0.5112002503196095	-658.2172819024504	33439.067613582534	65660.08581058357	3095.399846862338	766.0333284021089	213.73468078756304	3	5	33	29	7	0.18743045177179032	0.3192025012190782	0.32029855878122404	0.17306848822790835	
9100000	-9916.91891376159	-9242.99071401531	-673.9281997462803	-9242.99071401531	479.4006076614984	3.9488711796228606	1.0759919080706669E-4	0.4714208216355817	1.0734479521476214E-4	2.878560036595758E-9	0.5194034281740355	-627.1621938019393	14451.54572325607	28890.205836959325	3496.307515325737	537.0042806501908	181.44348371847371	2	9	24	33	9	0.18743045177179032	0.3216875905797768	0.32029855878122404	0.17058339886720977	
9110000	-9968.988218219245	-9262.163747199493	-706.8244710197522	-9262.163747199493	642.3341438427884	3.607956972219251	7.204635486476296E-5	0.561169308370407	7.382581510724234E-5	1.3231415251483167E-9	0.5156739717200456	-659.7889819426085	18472.632210671494	18263.11253337303	4248.241134016986	790.5697089350731	516.9016917540912	4	9	25	27	12	0.18743045177179032	0.31303472254361914	0.3171979857615565	0.182336839923035	
9120000	-9960.730972043837	-9250.070470685823	-710.660501358013	-9250.070470685823	638.3214806995654	3.1736700597553367	5.8191832948298726E-5	0.5990921942928495	5.8543157124624284E-5	8.22208987528502E-10	0.49772025139775095	-661.5944281273814	41738.29663938991	47411.272837197575	3553.420662376838	884.1159208237414	116.22399815993509	6	1	35	27	8	0.18743045177179032	0.3390786342590771	0.3171979857615565	0.15629292820757706	
9130000	-9909.33702494137	-9265.468006701338	-643.8690182400308	-9265.468006701338	327.5994251503226	3.8426098241375026	1.6179622498864595E-4	0.540174808642799	1.509039124211048E-4	5.100721329589529E-9	0.4711351198638272	-602.245100971452	13655.272455298295	1632.2165792128076	1251.4234101265565	455.15755753344985	86.53478429796284	8	19	10	34	6	0.1714042350309583	0.3390786342590771	0.3106696583779281	0.1788474723320375	
9140000	-9944.479121862027	-9248.866398147202	-695.6127237148244	-9248.866398147202	534.9629294385327	3.895563339103609	8.090499412603709E-5	0.6386279257531897	7.66085836560307E-5	1.6218732066638188E-9	0.5587281675484362	-649.9792665191137	21269.95280423704	1944.267347230311	3534.1024415942798	842.5917980412812	198.10196091419445	12	21	5	31	8	0.1968595323014835	0.3254567242635453	0.30654967202445216	0.17113407141051998	
9150000	-9852.680289323816	-9244.929560620712	-607.7507287031037	-9244.929560620712	202.95040666948782	3.79814999018154	2.1820477101494986E-4	0.5477018034776692	2.1261655349536838E-4	1.1377810780869827E-8	0.5295361605044999	-568.873359906727	8562.260209883192	1186.5769424269456	99.93372283494277	261.5895777650447	45.767918479817766	8	32	6	28	3	0.17401054122940535	0.34406633225016564	0.31078905510991	0.17113407141051998	
9160000	-9900.38240742977	-9246.78511892836	-653.5972885014107	-9246.78511892836	286.56600566093925	3.4616658914935026	1.393782371950137E-4	0.5484179089319696	1.342886075533681E-4	4.866724329544876E-9	0.5520964873958869	-612.9935714779501	11038.826795884774	1822.7922775361333	1074.2975032119273	328.6961565195482	81.5163511406064	12	26	9	22	8	0.19535409789138225	0.33213304077825134	0.2974444638460989	0.17506839748426845	
9170000	-9911.871909939724	-9265.934100583598	-645.9378093561257	-9265.934100583598	333.14417847770113	3.592879790057189	1.3101430252521784E-4	0.5280627983396656	1.2366272914330319E-4	3.804178195542297E-9	0.49123913757247195	-602.8132620903361	23116.079421551472	1544.7630558929372	292.5239797961955	773.8269745560378	67.32416529702455	9	29	14	17	8	0.19535409789138225	0.33213304077825134	0.2974444638460989	0.17506839748426845	
9180000	-9939.009810823798	-9266.69093079538	-672.3188800284195	-9266.69093079538	477.3140738695345	3.764261002805576	1.195511588580875E-4	0.6396236250875122	1.2543363112689108E-4	5.731505303069461E-9	0.6092739724391787	-630.8251873724387	9150.579228450864	1994.585800938941	280.5873108176067	621.7385818365841	127.80519074214617	14	27	3	25	8	0.1731264077015944	0.36237594761813363	0.3022002861543659	0.16229735852590696	
9190000	-9873.832314241004	-9265.297083539945	-608.5352307010604	-9265.297083539945	190.77682351045118	3.8618882976853084	2.4743707966716917E-4	0.5639356619955415	2.5469202340243526E-4	1.2525302819134673E-8	0.48043571561011267	-568.6022382596403	14600.079004941415	1584.4782749367241	405.85755930273115	282.0934957850457	28.654005676075876	4	42	7	14	10	0.1731264077015944	0.35143797244445624	0.3022002861543659	0.17323533369958438
[truncated: 11,149,808 more chars]
