# Supplementary material for: Dissemination of Mycobacterium abscessus via global transmission networks
Source: Nat Microbiol. 2021 Sep 20;6(10):1279–88. doi: 10.1038/s41564-021-00963-3 (PMC8478660; doi:10.1038/s41564-021-00963-3)
Supplement: Source Data Extended Data Fig. 8 — Ancestor data and substitution rate distributions for Extended Data Fig. 8. [file 41564_2021_963_MOESM14_ESM.zip › figureS8/DCC2_date_randomisation8.log]

#
#model:
#
#<?xml version="1.0" encoding="UTF-8" standalone="no"?><input id="posterior" spec="beast.core.util.CompoundDistribution">
#    <distribution id="prior" spec="beast.core.util.CompoundDistribution">
#        <distribution id="BayesianSkyline.t:dcc2" spec="beast.evolution.tree.coalescent.BayesianSkyline">
#            <parameter dimension="5" id="bPopSizes.t:dcc2" lower="0.0" name="popSizes" upper="380000.0">380.0</parameter>
#            <groupSizes dimension="5" id="bGroupSizes.t:dcc2" spec="beast.core.parameter.IntegerParameter">1</groupSizes>
#            <treeIntervals id="BSPTreeIntervals.t:dcc2" spec="beast.evolution.tree.coalescent.TreeIntervals">
#                <tree id="Tree.t:dcc2">
#                    <trait id="dateTrait.t:dcc2" spec="beast.evolution.tree.TraitSet" traitname="date">
#                10208_3#75_Europe_UK_2012.412568=2010.169863,
#ERR3198505_Europe_UK_2009.819178=2001.326027,
#12082_5#89_Europe_UK_2013.616438=2010.958904,
#12045_8#39_Europe_UK_2013.843836=2010.123288,
#SRR7800669_NorthAmerica_USA_2015.983562=2013.786301,
#10625_5#78_Europe_UK_2001.331507=2001.306849,
#ERR3198407_Europe_UK_2009.010959=2011.128767,
#10665_4#8_Europe_UK_2005.063014=2015.124658,
#7396_6#51_Europe_UK_2007.835616=2007.835616,
#SRR6871401_Oceania_Australia_2015.043836=2015.043836,
#10625_5#77_Europe_UK_2001.331507=2015.950685,
#10665_4#75_Europe_UK_2007.594521=2014.958904,
#10625_4#22_Europe_UK_2011.591781=2012.412568,
#ERR3198507_Europe_UK_2009.876712=2007.594521,
#ERR3198408_Europe_UK_2009.824658=2001.331507,
#SRR7800622_NorthAmerica_USA_2016.054645=2012.243169,
#10625_4#21_Europe_UK_2011.668493=2015.230137,
#12082_5#90_Europe_UK_2013.621918=2008.344262,
#10625_5#74_Europe_UK_2001.334247=2013.621918,
#12163_2#46_Europe_UK_2012.724044=2009.169863,
#10625_4#23_Europe_UK_2011.69589=2001.334247,
#11861_7#68_Oceania_Australia_2009.5=2015.983562,
#10665_3#51_Europe_UK_2004.092896=2009.824658,
#10625_5#75_Europe_UK_2001.326027=2011.164384,
#10208_3#38_Europe_UK_2011.876712=2011.093151,
#7396_8#58_Europe_UK_2010.969863=2009.876712,
#10250_1#27_Europe_UK_2009.169863=2011.821918,
#SRR7800515_NorthAmerica_USA_2015.950685=2006.830137,
#10665_3#35_Europe_UK_2003.591781=2001.331507,
#10625_5#59_Europe_UK_2012.5=2015.156164,
#10250_1#5_Europe_UK_2008.229508=2006.035616,
#12163_1#55_Europe_UK_2011.016438=2014.205479,
#10665_2#59_Europe_UK_2011.457534=2001.331507,
#SRR6871402_Oceania_Australia_2016.043716=2016.300546,
#12163_1#61_Europe_UK_2011.254795=2011.254795,
#12163_2#27_Europe_UK_2012.472678=2015.416438,
#10702_1#7_NorthAmerica_USA_2013.043836=2013.616438,
#10702_1#30_NorthAmerica_USA_2006.035616=2009.010959,
#7396_8#82_Europe_UK_2007.920548=2009.5,
#12163_1#57_Europe_UK_2011.128767=2005.063014,
#10665_4#56_Europe_UK_2006.830137=2007.920548,
#12163_1#59_Europe_UK_2011.164384=2011.509589,
#10625_4#38_Europe_UK_2011.509589=2011.016438,
#SRR7800629_NorthAmerica_USA_2015.156164=2016.60929,
#10071_6#76_Europe_UK_2001.331507=2008.423497,
#ERR3198474_Europe_UK_2015.416438=2009.819178,
#10625_5#17_Europe_UK_2011.093151=2016.054645,
#10702_1#56_NorthAmerica_USA_2008.423497=2008.229508,
#11893_6#62_Europe_UK_2008.005464=2007.772603,
#12163_1#32_Europe_UK_2010.169863=2012.5,
#10208_3#73_Europe_UK_2012.377049=2014.953425,
#10208_3#78_Europe_UK_2012.808743=2012.472678,
#7396_6#60_Europe_UK_2008.035519=2011.457534,
#10702_1#73_NorthAmerica_USA_2010.764384=2005.769863,
#ERR3198462_Europe_UK_2015.230137=2013.682192,
#12045_8#36_Europe_UK_2013.786301=2012.808743,
#10625_5#32_Europe_UK_2012.243169=2016.374317,
#12163_1#87_Europe_UK_2011.928767=2003.591781,
#10660_1#46_NorthAmerica_USA_2005.769863=2001.846575,
#10071_6#72_Europe_UK_2001.306849=2011.69589,
#10208_3#29_Europe_UK_2011.821918=2013.043836,
#SRR7800600_NorthAmerica_USA_2014.953425=2013.843836,
#10665_3#3_Europe_UK_2001.846575=2008.035519,
#10660_1#14_NorthAmerica_USA_2007.772603=2011.668493,
#7396_7#19_Europe_UK_2009.882192=2011.756164,
#12082_5#88_Europe_UK_2013.682192=2012.377049,
#10625_5#11_Europe_UK_2011.756164=2012.778689,
#SRR6871403_Oceania_Australia_2016.374317=2004.092896,
#10208_3#81_Europe_UK_2012.849727=2011.928767,
#SRR6871395_Oceania_Australia_2014.205479=2009.882192,
#SRR7800549_NorthAmerica_USA_2016.300546=2010.969863,
#12163_1#53_Europe_UK_2010.958904=2008.005464,
#SRR7800407_NorthAmerica_USA_2016.60929=2012.724044,
#12163_2#50_Europe_UK_2012.778689=2012.849727,
#10250_1#8_Europe_UK_2008.344262=2011.591781,
#SRR6871397_Oceania_Australia_2014.958904=2011.876712,
#7396_7#27_Europe_UK_2010.123288=2010.764384,
#SRR6871400_Oceania_Australia_2015.124658=2016.043716                
#                                    <taxa id="TaxonSet.dcc2" spec="beast.evolution.alignment.TaxonSet">
#                        </taxa>
#                    </trait>
#                    <taxonset idref="TaxonSet.dcc2"/>
#                </tree>
#            </treeIntervals>
#        </distribution>
#        <distribution id="MarkovChainedPopSizes.t:dcc2" jeffreys="true" parameter="@bPopSizes.t:dcc2" spec="beast.math.distributions.MarkovChainDistribution"/>
#        <prior id="KappaPrior.s:dcc2" name="distribution">
#            <parameter id="kappa.s:dcc2" lower="0.0" name="x">2.0</parameter>
#            <LogNormal id="LogNormalDistributionModel.0" name="distr">
#                <parameter estimate="false" id="RealParameter.1" name="M">1.0</parameter>
#                <parameter estimate="false" id="RealParameter.2" name="S">1.25</parameter>
#            </LogNormal>
#        </prior>
#        <prior id="MeanRatePrior.c:dcc2" name="distribution">
#            <parameter id="ucldMean.c:dcc2" name="x">4.3E-4</parameter>
#            <Uniform id="Uniform.4" lower="4.3E-6" name="distr" upper="0.043"/>
#        </prior>
#        <prior id="ucldStdevPrior.c:dcc2" name="distribution">
#            <parameter id="ucldStdev.c:dcc2" lower="0.0" name="x">0.1</parameter>
#            <Gamma id="Gamma.0" name="distr">
#                <parameter estimate="false" id="RealParameter.4" name="alpha">0.5396</parameter>
#                <parameter estimate="false" id="RealParameter.5" name="beta">0.3819</parameter>
#            </Gamma>
#        </prior>
#    </distribution>
#    <distribution id="likelihood" spec="beast.core.util.CompoundDistribution" useThreads="true">
#        <distribution data="@dcc2" id="treeLikelihood.dcc2" spec="beast.evolution.likelihood.ThreadedTreeLikelihood" tree="@Tree.t:dcc2">
#            <siteModel id="SiteModel.s:dcc2" spec="beast.evolution.sitemodel.SiteModel">
#                <parameter estimate="false" id="mutationRate.s:dcc2" name="mutationRate">1.0</parameter>
#                <parameter estimate="false" id="gammaShape.s:dcc2" name="shape">1.0</parameter>
#                <parameter estimate="false" id="proportionInvariant.s:dcc2" lower="0.0" name="proportionInvariant" upper="1.0">0.0</parameter>
#                <substModel id="hky.s:dcc2" kappa="@kappa.s:dcc2" spec="beast.evolution.substitutionmodel.HKY">
#                    <frequencies id="estimatedFreqs.s:dcc2" spec="beast.evolution.substitutionmodel.Frequencies">
#                        <parameter dimension="4" id="freqParameter.s:dcc2" lower="0.0" name="frequencies" upper="1.0">0.25</parameter>
#                    </frequencies>
#                </substModel>
#            </siteModel>
#            <branchRateModel clock.rate="@ucldMean.c:dcc2" id="RelaxedClock.c:dcc2" spec="beast.evolution.branchratemodel.UCRelaxedClockModel" tree="@Tree.t:dcc2">
#                <LogNormal S="@ucldStdev.c:dcc2" id="LogNormalDistributionModel.c:dcc2" meanInRealSpace="true" name="distr">
#                    <parameter estimate="false" id="RealParameter.3" lower="0.0" name="M" upper="1.0">1.0</parameter>
#                </LogNormal>
#                <rateCategories dimension="154" id="rateCategories.c:dcc2" spec="beast.core.parameter.IntegerParameter">1</rateCategories>
#            </branchRateModel>
#        </distribution>
#    </distribution>
#</input>
#
Sample	posterior	likelihood	prior	treeLikelihood	TreeHeight	kappa	ucldMean	ucldStdev	rate.mean	rate.variance	rate.coefficientOfVariation	BayesianSkyline	bPopSizes.1	bPopSizes.2	bPopSizes.3	bPopSizes.4	bPopSizes.5	bGroupSizes.1	bGroupSizes.2	bGroupSizes.3	bGroupSizes.4	bGroupSizes.5	freqParameter.1	freqParameter.2	freqParameter.3	freqParameter.4	
0	-9900.529629839628	-9256.10154561333	-644.4280842262988	-9256.10154561333	285.30276162078104	3.7093063294054174	1.4748697308711165E-4	0.5673192501782287	1.4232869956930043E-4	5.852458816461928E-9	0.5166431597354698	-603.5472674229807	3314.1165957300573	4603.482932105889	629.7537232421627	705.2954787358195	31.009297455411083	2	15	29	23	8	0.17919986924584844	0.328581882881821	0.31542168701729684	0.17679656085503412	
10000	-9890.223184032662	-9248.639497965583	-641.5836860670786	-9248.639497965583	218.25059574624734	3.6566731166824407	1.8596632729837682E-4	0.5540137765778843	1.9116671962904973E-4	1.2057808753116404E-8	0.5545961797988789	-600.1662501867709	5287.783123532704	5266.099230204714	737.7824598011899	641.1040713667799	97.75514693774836	14	3	41	12	7	0.18934525197911867	0.34286197037714	0.29535852937325685	0.17243424827048492	
20000	-9910.293101632255	-9265.363423516414	-644.9296781158405	-9265.363423516414	281.6332424813583	3.6566731166824407	1.4966086750135268E-4	0.4473705861866363	1.5893099535559558E-4	3.490552268248257E-9	0.39113677506534805	-602.5026938337769	14094.823664219255	612.862232760483	1801.8637151006194	396.72535261420416	46.82881420413621	13	22	10	27	5	0.18934525197911867	0.3311414103309621	0.29535852937325685	0.1841548083166628	
30000	-9993.939823175628	-9274.969105603204	-718.9707175724235	-9274.969105603204	720.6807343180376	3.4385654089574	6.75945738235502E-5	0.43721467408649684	6.726853397730555E-5	7.52886681776091E-10	0.41743484708432804	-675.5545706030362	12489.59501930655	2272.6739893528575	2135.878887350324	1456.1462614594047	112.74135437714268	16	14	9	32	6	0.18934525197911867	0.33142262165605346	0.2970842467439177	0.1821478796209106	
40000	-9956.16239492062	-9263.539150688295	-692.6232442323253	-9263.539150688295	467.69954380978874	3.4385654089574	8.970178357639015E-5	0.4306784337514415	9.400790853909275E-5	1.2446540110627558E-9	0.39709967799994633	-649.8624453283974	8413.023106014272	3174.3329492118687	2710.5637371277126	1029.4126229331443	209.26066081931364	16	9	15	29	8	0.17884582092080775	0.3419220527143644	0.2970842467439177	0.1821478796209106	
50000	-9966.298997774282	-9253.271133116948	-713.0278646573327	-9253.271133116948	691.2039892209581	3.4385654089574	6.239232976225938E-5	0.4693228704661331	6.607101774521576E-5	8.666969881783553E-10	0.4730499864004104	-667.2655556513862	26854.68908501633	3205.567526493439	5135.689549555617	737.8606697502064	127.42457683278404	6	16	20	29	6	0.18511224713906713	0.3438032039182015	0.2889366693218212	0.1821478796209106	
60000	-9959.886040261435	-9276.87692228962	-683.0091179718141	-9276.87692228962	440.21680626678494	3.375072944084599	8.993696020971651E-5	0.422470995343443	9.210315820299952E-5	1.7592749743982236E-9	0.4612895901228193	-639.0905504221165	13345.025648436296	1484.0137488605292	3442.666000987689	877.4166271265457	84.32877574557237	8	21	13	27	8	0.18511224713906713	0.3395118083010274	0.29322806493899534	0.1821478796209106	
70000	-9892.991633323398	-9245.429383792169	-647.5622495312297	-9245.429383792169	287.32968991142394	3.5349069902275425	1.596251237977701E-4	0.5161473107361215	1.646605651557282E-4	8.854321246805276E-9	0.5646443545797168	-607.4067703584417	4691.5816648248565	2220.698329925897	2068.3577827396775	376.1272804609433	32.235440285878774	11	9	17	33	7	0.18511224713906713	0.32338365716247913	0.3093562160775436	0.1821478796209106	
80000	-9930.053369859686	-9276.824941650384	-653.2284282093029	-9276.824941650384	287.0319074860908	3.5349069902275425	1.52898862086253E-4	0.3602879116054068	1.6053527018350695E-4	2.721538702338367E-9	0.34975598888319076	-611.3931928609396	7201.539368788535	6890.2294768183665	3293.410351965732	299.37830187869844	52.01111211346235	14	3	23	30	7	0.16658622817184016	0.32338365716247913	0.32788223504477054	0.1821478796209106	
90000	-9948.155054592498	-9265.141488016649	-683.0135665758501	-9265.141488016649	451.44786724260416	3.3823268946044913	8.77732372051626E-5	0.4197623247794562	9.399583112279862E-5	1.6428415259314171E-9	0.45035964917852306	-639.1189796244464	23410.11498325961	2582.077200247303	3096.2073547651835	548.4137599611918	97.19630848051617	11	13	21	25	7	0.19255201323016236	0.3117077717251505	0.32788223504477054	0.16785797999991703	
100000	-9936.822945995134	-9269.81434875165	-667.0085972434846	-9269.81434875165	337.73775791098126	3.6784396452289423	1.2176825465543277E-4	0.5059189999490119	1.2429404164687676E-4	3.991898980717522E-9	0.5225890687839325	-624.3547304193364	19544.642008281517	2154.056550665194	1447.0920547089818	502.8464726243591	137.59048593360174	10	25	12	24	6	0.1821539203710362	0.3610138212377438	0.28897427839130346	0.16785797999991703	
110000	-9945.781014267572	-9252.7357616354	-693.0452526321715	-9252.7357616354	478.45780385767455	3.6220764546652378	8.964665482554893E-5	0.5072505045340883	9.06391182472356E-5	2.380815504445646E-9	0.5500960733716791	-649.2163384275162	18972.898615304268	2592.9101806119934	1703.1521191612658	1076.422334606575	125.08931389523106	8	18	19	28	4	0.1821539203710362	0.32638593599877735	0.30668908626300356	0.18477105736718338	
120000	-9956.702514960798	-9283.220030250153	-673.4824847106444	-9283.220030250153	347.78793168759915	3.6220764546652378	1.1435758709407636E-4	0.45251580450974516	1.2154355703676315E-4	3.416217255066771E-9	0.49748136544281	-630.2705835777077	13307.006419130501	3984.078085448263	1752.3025453738874	1037.779490960503	80.09944312418831	9	12	25	24	7	0.1821539203710362	0.31836929051913043	0.3147057317426505	0.18477105736718338	
130000	-9883.129149969245	-9280.111363185328	-603.0177867839182	-9280.111363185328	164.75259189575044	3.9807852155031216	2.182669178121492E-4	0.4514449676522619	2.276875727488466E-4	1.186524333935414E-8	0.48714459508751434	-562.958029087932	6223.214875194893	4108.065931652754	679.5156348569257	423.7037320350933	12.357987947569356	1	12	38	18	8	0.17889935617596692	0.320630984869399	0.31569860158745117	0.18477105736718338	
140000	-9872.412202062329	-9255.077017957627	-617.335184104702	-9255.077017957627	181.37045552875318	4.060523298253276	2.0495168306720207E-4	0.6593323104152397	2.0184663621995136E-4	2.8104134270477295E-8	0.7719931332301094	-575.2544070305814	4973.342448586848	6499.961243934062	678.5161672970492	630.7838879556114	4.92208377524012	13	2	24	31	7	0.18360167826344734	0.320630984869399	0.31569860158745117	0.18006873527970296	
150000	-9882.910938917394	-9259.89038834241	-623.020550574984	-9259.89038834241	194.69295186763844	3.6493955599163774	2.0489189974845948E-4	0.6299583124636398	1.9471507653516745E-4	1.6867320666402997E-8	0.654693551471611	-582.0816551413402	9060.886263205226	2699.3056441894196	624.033797666453	523.5978845579349	8.477817792564682	8	9	19	34	7	0.18591337369802555	0.3438696266395259	0.3061245488840973	0.16409245077835174	
160000	-9972.111126669335	-9287.10597347151	-685.0051531978244	-9287.10597347151	551.4662636239185	3.691717985327335	7.359241609386651E-5	0.4463679065969429	7.261817170948475E-5	1.0535251892231515E-9	0.4534376033567585	-638.303935838077	49540.99579631783	4107.744686633139	840.7463780578627	1784.3489230427833	36.769569444662494	6	7	19	39	6	0.18343879181580222	0.3438696266395259	0.3085991307663206	0.16409245077835174	
170000	-9933.31070351366	-9268.486487787199	-664.824215726461	-9268.486487787199	340.48242761138886	3.7909710693764187	1.1807040862003984E-4	0.5378476204749472	1.118886136416573E-4	4.310204859227693E-9	0.5747786771346891	-617.7112643966689	21564.29710258579	19238.639035188597	5051.802636032281	1011.7515606807185	23.844529564773513	4	6	4	55	8	0.18249123368194475	0.3110563256989882	0.3255848240186911	0.18086761660037642	
180000	-9958.05905029552	-9262.584239227297	-695.4748110682234	-9262.584239227297	442.3094118119571	3.7909710693764187	8.159037285142357E-5	0.6104437592324788	7.624668304387508E-5	2.2632235617511427E-9	0.6318264871871128	-642.6763391163611	25738.40590787796	64462.12591661862	28318.971138987275	1696.7019717084245	13.817736648703574	3	3	4	60	7	0.174379760465525	0.31700289565548934	0.32774972727860974	0.18086761660037642	
190000	-9893.753032385865	-9265.907136884392	-627.8458955014722	-9265.907136884392	238.83550608356515	3.9071437412041177	1.6913977271226232E-4	0.6539773654632027	1.4945836106159546E-4	1.290006883125513E-8	0.7257473219532549	-585.2413619400828	12523.040395106556	1054.3617930356536	1220.4836923143014	887.5147620398375	11.246146890335504	9	3	7	51	7	0.17784413481250377	0.3425677848262272	0.3185242066315601	0.16106387372970943	
200000	-9903.864050856382	-9250.501898364333	-653.3621524920497	-9250.501898364333	303.8915372049173	3.9071437412041177	1.2732963949482558E-4	0.5533322861584343	1.2256936284002384E-4	4.780445580222673E-9	0.5395677360830873	-611.4062502968549	11571.450995366018	1383.8529998357706	1094.6786872472608	847.3985477580252	25.318203027398503	14	3	3	50	7	0.17784413481250377	0.3425677848262272	0.3185242066315601	0.16106387372970943	
210000	-9897.750334487497	-9265.41903930764	-632.3312951798562	-9265.41903930764	265.4949770026704	3.9071437412041177	1.315519213194707E-4	0.480288077271609	1.3491462111010018E-4	4.421451149076826E-9	0.5094169210729789	-591.3070501240088	10627.218085523891	861.4082648715213	1003.5760522771909	705.4084597963987	3.52529726833296	11	4	22	33	7	0.17784413481250377	0.3425677848262272	0.3185242066315601	0.16106387372970943	
220000	-9983.798297221862	-9267.417148967335	-716.3811482545269	-9267.417148967335	616.1494558173966	3.7935780553787195	4.9394945741452825E-5	0.44289830557716614	5.345281478975181E-5	6.047794638679099E-10	0.4848753559894944	-667.1409382857212	43505.479354279276	45868.06612373701	1787.0787961158082	1738.5385036693744	3.837882530767148	1	10	35	25	6	0.17784413481250377	0.3425677848262272	0.29757684686093305	0.18201123350033652	
230000	-9924.878291549154	-9264.66531673426	-660.2129748148941	-9264.66531673426	365.5871470619956	3.53621945973373	9.573121811612607E-5	0.46867520978807625	9.531204521281731E-5	2.9912034007211663E-9	0.5657050672977622	-615.9339409619615	21703.820040319824	3857.358543438603	1487.624765853225	1297.9108707323815	4.762546040722	9	5	20	37	6	0.17881306627014124	0.34112995009092373	0.31430638931748	0.16575059432145553	
240000	-9928.93768760981	-9269.158344983358	-659.7793426264517	-9269.158344983358	402.8081642220567	3.4983904146633877	7.754418029438333E-5	0.47219443117030335	8.265193377805913E-5	1.7919887076663026E-9	0.5174051982545407	-616.9205805257685	13037.951827709403	732.7758903530263	1438.6294513442588	1169.019853129744	6.190320916351381	10	13	15	33	6	0.17881306627014124	0.33645707970440364	0.30273346088537023	0.18199639314008537	
250000	-9900.402251647902	-9281.98622892153	-618.4160227263717	-9281.98622892153	226.34006817839602	3.6633543439042935	1.4189405686899957E-4	0.5500819074705463	1.4822837844434244E-4	8.572457014963033E-9	0.632826457550422	-574.6844291104111	19201.8125275745	9006.68342153481	562.7839519725052	630.4849930309349	1.7219121429647553	10	3	8	50	6	0.20178346284045684	0.31348668313408806	0.30273346088537023	0.18199639314008537	
260000	-9913.75433451283	-9268.018803779347	-645.7355307334844	-9268.018803779347	296.24128816344194	3.3228743551556295	1.2408668811119235E-4	0.608170897630823	1.1826568100073831E-4	6.5719468061435825E-9	0.6688866757076483	-600.4382589643019	10429.605551943363	21397.945498260407	785.7600738933111	721.6413362900311	10.729383680182682	2	12	26	31	6	0.20178346284045684	0.32275754268087364	0.2925946840311457	0.18286431044752433	
270000	-9949.565592035842	-9270.54864144111	-679.0169505947327	-9270.54864144111	434.58201074959373	3.919852614922908	7.84708671217041E-5	0.7334358652101148	7.49814626837395E-5	3.2069931134042857E-9	0.7353889809417927	-632.6279552069246	11706.420011008817	19692.406927375836	1634.5480642140706	947.237768085089	6.468506531200082	4	9	16	42	6	0.18811847141781685	0.33642253410351364	0.2925946840311457	0.18286431044752433	
280000	-10007.847588383629	-9266.864161772115	-740.9834266115138	-9266.864161772115	953.5747092279734	3.8052281871661684	3.9680571244526914E-5	0.6514117988307424	3.636222654369397E-5	7.685061845693481E-10	0.6814933469155328	-693.3009544194381	39875.40411569076	8121.124105178159	2319.232564335802	1923.0559731264989	17.015454975093768	12	5	16	39	5	0.18811847141781685	0.33642253410351364	0.2925946840311457	0.18286431044752433	
290000	-9897.186215955757	-9252.04307806137	-645.143137894387	-9252.04307806137	238.59066267894966	3.8052281871661684	1.5420600318962548E-4	0.48867114255367405	1.4450551195719537E-4	6.387505957642545E-9	0.5374866493942656	-600.2609224386512	4056.525774263759	13627.286211311057	4368.741759200524	519.4909997545152	8.043809322053578	4	7	14	47	5	0.18811847141781685	0.3278296654911357	0.30118755264352365	0.18286431044752433	
300000	-9889.942191871978	-9272.027275778697	-617.9149160932809	-9272.027275778697	210.08658000235764	3.6121839965710194	1.7860985474452872E-4	0.4601327174440242	1.70102237296682E-4	7.358601766383412E-9	0.49075627309490305	-574.4476127296516	17600.174034838354	882.7437323511853	2203.053247174669	640.0253034803582	3.5188615454455965	10	5	11	44	7	0.18811847141781685	0.3278296654911357	0.30118755264352365	0.18286431044752433	
310000	-9920.968227631827	-9273.276503227153	-647.6917244046747	-9273.276503227153	269.43746364753224	3.59336837084589	1.4080691674909858E-4	0.5363729277320112	1.359030710771428E-4	4.301008276750435E-9	0.4971732564148874	-605.2828332349992	15974.523443012198	2025.5249408691916	1359.9839211690016	672.7078672005722	15.050353220519373	6	9	31	23	8	0.178829355026755	0.3375827793145778	0.3136304703870425	0.16995739527162515	
320000	-9896.475184614086	-9279.544576641521	-616.9306079725651	-9279.544576641521	196.49408944104533	3.4888137931160537	1.843830716942643E-4	0.396579018489263	1.8103711002359822E-4	4.410246292441109E-9	0.36265184163360964	-578.3023873152721	6936.429025069543	887.0314839731682	741.5645682766274	441.51062431637763	16.154275605169364	10	6	33	20	8	0.20227721873800197	0.3271316604540838	0.2986662219751929	0.1719248988327218	
330000	-9890.511150969243	-9252.92674503139	-637.5844059378547	-9252.92674503139	247.83339735063228	3.3954012047685143	1.6132874006241727E-4	0.5719393675606602	1.5302325350916889E-4	5.678594601746777E-9	0.49366839191128964	-595.9021825244618	13119.58917385315	5785.39644541589	780.283200965636	355.29973509454425	13.728761013644979	9	3	34	23	8	0.1907074372343825	0.3416862446558858	0.2986662219751929	0.16894009613453928	
340000	-9911.57235362993	-9258.055598468129	-653.5167551618006	-9258.055598468129	323.4859793051909	3.7799350849448947	1.3103132128329718E-4	0.4083450067517559	1.352111463799763E-4	2.631659861835468E-9	0.3873520467526903	-612.0332062145051	14069.67502320904	1620.3442550939687	1129.0943135572998	664.6647799151846	43.055435214814246	9	9	28	25	6	0.18815819137035691	0.34157981408501364	0.2986662219751929	0.171595772569437	
350000	-9875.982241269123	-9270.703428627883	-605.2788126412402	-9270.703428627883	181.56398551174786	3.7799350849448947	2.0402722072688687E-4	0.5088234846543707	2.148775226386363E-4	1.0672766074369482E-8	0.4745485409174353	-566.0130949755605	7978.292609096573	714.0317412588778	602.2342105163766	473.67557126293894	40.31602199456793	10	2	25	36	4	0.18815819137035691	0.34157981408501364	0.2986662219751929	0.171595772569437	
360000	-9873.717072254074	-9250.4130121028	-623.3040601512744	-9250.4130121028	292.9776664359957	3.7799350849448947	1.6089304090931996E-4	0.5145011693278018	1.6476000329812473E-4	6.344642327825031E-9	0.4851946586757026	-582.1294482301474	15599.206663452593	401.0970274972079	905.0793595519145	368.62528050392984	30.62457790324389	9	4	36	22	6	0.18815819137035691	0.3467631905703503	0.2934828454898562	0.171595772569437	
370000	-9899.153831043934	-9257.026207451234	-642.1276235927	-9257.026207451234	323.56551799605955	3.5058703221435543	1.183862782398209E-4	0.5103836654617367	1.3321902296192334E-4	3.795301417955108E-9	0.49636542907298903	-600.0113357886376	23736.099000734757	1243.4718076793079	1193.334760916561	414.56934100878044	38.82497851361177	8	8	28	26	7	0.1915698968538068	0.3467631905703503	0.2934828454898562	0.16818406708598713	
380000	-9865.727520434815	-9261.595253446507	-604.1322669883085	-9261.595253446507	265.969339230802	4.188090188086458	2.0140013112599156E-4	0.44525082696654134	2.1146554254245954E-4	1.0739099297068462E-8	0.5022699146633406	-563.1198444330562	9806.079006083013	8014.196761907679	674.2173283685564	243.18752298468777	27.416368398837598	8	1	43	20	5	0.17914440433301604	0.3452547211207592	0.2934828454898562	0.182118029056369	
390000	-9840.80561722048	-9251.16311663475	-589.6425005857283	-9251.16311663475	156.8209582092679	3.9678691539833224	2.4221234764437507E-4	0.452258029035921	2.7683364317252965E-4	1.790463548898035E-8	0.5121576824169369	-551.5063730419419	6364.219845977199	1639.8538898908944	703.0241643290886	168.104336109063	66.26085713746073	7	9	26	29	6	0.19722974546916883	0.32716937998460643	0.3080038402101127	0.16759703433611253	
400000	-9881.630438650658	-9253.783567407085	-627.8468712435727	-9253.783567407085	315.8933523251778	3.6351739175198303	1.5297511662614775E-4	0.4171948201319267	1.6525278066298544E-4	5.6308591798122004E-9	0.4601929088684266	-587.713228464336	10226.259861499957	419.993824428452	1060.1576858501048	252.43454719798143	87.16442026313089	11	13	27	21	5	0.1733261335437472	0.35107299191002805	0.3024837398836257	0.1731171346625995	
410000	-9972.64945618445	-9263.542277487362	-709.1071786970871	-9263.542277487362	762.9260896381886	3.8185646678060707	6.526991970255585E-5	0.36746171792017	6.530631431656311E-5	6.886203724540425E-10	0.4005081085084744	-662.1567080472541	41352.99070512149	22753.51700031632	3152.0380802575924	701.5043121195536	200.22180410557527	5	4	36	26	6	0.1733261335437472	0.3447801857209208	0.29835637874345516	0.18353730199187732	
420000	-9950.908754694	-9258.924327241508	-691.9844274524937	-9258.924327241508	582.6341361973537	3.8185646678060707	7.537843036265657E-5	0.41061388231636464	7.41121456168568E-5	9.175835965928659E-10	0.41058100453478025	-647.1523065294314	39178.57044115831	694.3852386155542	1774.820027486366	717.15759730145	61.86941795126019	8	4	35	25	5	0.18134763952124214	0.34889367117283476	0.29325644200234363	0.17650224730357994	
430000	-9954.159870926114	-9260.842443301693	-693.3174276244213	-9260.842443301693	554.4964045076744	3.8185646678060707	8.658404421152441E-5	0.6042769581345268	8.436817739822139E-5	2.747280363892608E-9	0.6000698883354264	-651.839157302834	10661.119502146212	2095.414009290703	705.2886555714332	592.7993986897973	156.14474335703954	15	38	4	15	5	0.18128795864128897	0.3409548545686948	0.31229011184830074	0.16546707494171595	
440000	-9905.037447007997	-9259.155536594633	-645.8819104133635	-9259.155536594633	312.4337119052379	3.8185646678060707	1.6581013290594112E-4	0.42180144702147787	1.6108566747432678E-4	5.526010590997769E-9	0.4617495644740411	-606.4858331661248	9730.25486030557	773.3401605883847	269.41412805598577	522.4063874150272	52.00689698925916	16	39	8	8	6	0.18128795864128897	0.3409548545686948	0.31229011184830074	0.16546707494171595	
450000	-9945.008714671809	-9283.875654682166	-661.1330599896435	-9283.875654682166	351.9979414195044	3.7520156471340793	1.2785292726636094E-4	0.3501353780273237	1.2495590062873552E-4	1.8353187209224366E-9	0.35302792192678195	-620.1725551566127	10067.3319107243	1140.6927990599352	320.96304977840856	877.5510777684203	40.567829748221946	12	41	3	15	6	0.181443490563922	0.34073392332876185	0.31229011184830074	0.16553247425901582	
460000	-9912.553727451539	-9267.433204610339	-645.1205228412002	-9267.433204610339	351.16858707630394	3.7520156471340793	1.5296342702457032E-4	0.36265044966001236	1.5745677348280034E-4	3.226687212574668E-9	0.37997294026756917	-604.5780245296072	11113.743709569615	1175.460116533873	1055.6892748553985	529.1838402825126	153.63234545001185	10	37	1	22	7	0.19175337523900632	0.34156888086719855	0.3011452696347797	0.16553247425901582	
470000	-9949.812863315321	-9267.196498482224	-682.616364833097	-9267.196498482224	412.48834498500037	4.002410412439346	1.0886145762524126E-4	0.46675575335391734	1.189038593832093E-4	2.987624596662441E-9	0.4861096329044044	-640.1816059560331	21461.600255667487	1546.8956719868925	1037.0719363279013	649.2745853461688	47.80107132387308	16	27	1	27	6	0.19175337523900632	0.3374857006794578	0.3011452696347797	0.16961565444675658	
480000	-10004.451899381782	-9255.95055189405	-748.501347487733	-9255.95055189405	915.211095627764	3.680095706344773	4.912665419738026E-5	0.4719422548655417	5.21637064784998E-5	4.796834781298621E-10	0.4534404538852802	-705.4978821532904	15765.212507770473	3367.1805076027513	661.46757219762	953.5569427789027	140.70219199821008	17	39	4	14	3	0.19175337523900632	0.33415121882936244	0.3011452696347797	0.17295013629685194	
490000	-9906.784472449619	-9264.677153561004	-642.1073188886153	-9264.677153561004	312.0745729897911	3.5507516621039277	1.71753466693376E-4	0.392921112158774	1.6835966015522812E-4	3.896111324591724E-9	0.38182372864841435	-604.7607352501842	6026.809938357079	2421.5046399843222	377.1380999600417	79.14039458243683	95.93228321765301	4	33	35	1	4	0.17938953429676552	0.35374114403255336	0.2939191853738296	0.17295013629685194	
500000	-9913.18183482231	-9260.622472932186	-652.5593618901232	-9260.622472932186	276.1440807385669	4.377778740223443	1.3918199992830652E-4	0.5030356412649875	1.4537233383335902E-4	5.544981295568495E-9	0.5212170005061485	-612.1012232093468	22223.901461661302	1670.8801910403693	631.0671646067003	107.10359480704646	80.43481805601155	6	31	34	3	3	0.17447620140765047	0.3586544769216684	0.2939191853738296	0.17295013629685194	
510000	-9878.257213554833	-9266.421416763174	-611.8357967916584	-9266.421416763174	206.44011231358712	3.2627888702250334	1.9465395666097332E-4	0.4750701088745021	2.0608340068280426E-4	6.813556989457811E-9	0.4157265799418616	-575.2860338921693	8701.546913019307	1406.5882142652597	398.5591191851046	46.92786665290205	32.392000456426295	9	28	32	6	2	0.1784534012704312	0.3546772770588877	0.2939191853738296	0.17295013629685194	
520000	-9893.0698853752	-9258.75212479203	-634.3177605831702	-9258.75212479203	277.2361136384065	4.207346428432088	1.5459705255011614E-4	0.4764305279576591	1.5921339896212707E-4	4.617093426552204E-9	0.4525896810349443	-595.7868683939225	19593.123204814507	1700.722718662272	460.6965244704432	41.753849653893	26.512741824253286	8	30	32	6	1	0.1784534012704312	0.3645454038134732	0.29608708266492917	0.16091411225116686	
530000	-9872.800622075942	-9258.146016876643	-614.6546051992996	-9258.146016876643	237.9501948248672	3.6058511505559423	1.8155528018288405E-4	0.43484665617763124	1.8518573256788963E-4	6.5243346431741786E-9	0.4471071608821326	-573.9209424380199	8064.324229621397	1452.2659215457732	283.6758369318007	756.3445350284293	80.72383939074547	13	22	32	3	7	0.1784534012704312	0.3242313231017087	0.3364011633766937	0.16091411225116686	
540000	-9909.126708340005	-9269.592977060021	-639.5337312799832	-9269.592977060021	260.0909580219622	3.6407133208526985	1.4825265072936685E-4	0.5395159640802931	1.4412233561339534E-4	6.087283488320046E-9	0.5492673896840707	-599.029882898472	10907.776490253613	1330.1817786716747	282.0005068594769	516.5598845369934	123.49074282004588	8	28	26	9	6	0.1784534012704312	0.32876827176986184	0.3364011633766937	0.15637716358301373	
550000	-9982.386711535377	-9254.831491886767	-727.5552196486095	-9254.831491886767	948.0596042271654	3.6407133208526985	4.7835883155456635E-5	0.5484969800074948	4.680429095313868E-5	6.089788126798421E-10	0.5275828484768701	-680.6100925610683	55615.04590221983	2924.46053781228	3493.3716558347164	833.1621174872228	240.63848319889266	6	29	11	24	7	0.1784534012704312	0.3399492050207818	0.31712139041892046	0.16447600328986697	
560000	-9948.292754029377	-9264.916662677238	-683.376091352138	-9264.916662677238	882.2878100363048	3.7779386685592127	8.59056882923791E-5	0.6591643638886355	8.094253027087852E-5	2.817532589943512E-9	0.6333077487538407	-638.4602821071283	15583.554829729896	929.7200630624994	2205.234401510425	483.94087870166055	662.5547090420016	8	12	21	20	16	0.19518171386997898	0.3399492050207818	0.3003930778193727	0.16447600328986697	
570000	-9899.133794152596	-9264.940528631498	-634.1932655210992	-9264.940528631498	409.06859419985074	3.5702259765298763	1.5792911930076297E-4	0.5925084433282338	1.4531516858715774E-4	7.315409843962924E-9	0.5613263084904637	-591.4771882051192	20828.928822194262	869.2972497886487	1045.779055983508	395.36453401665136	365.2444781779589	7	9	21	17	23	0.20291425065192814	0.3436211613081935	0.2793243359423557	0.17414025209752315	
580000	-9915.932914665404	-9261.100826210011	-654.8320884553927	-9261.100826210011	479.29634938047457	3.7324576234748537	1.1914012625076292E-4	0.5604894003629126	1.1785997422780688E-4	4.617021729062848E-9	0.5876157404106463	-609.2201359757098	25299.547426730413	6033.880857347412	1178.1235711902818	1268.834184653464	478.0934863271596	7	1	21	15	33	0.203049549368601	0.3067959242769383	0.3142927841813345	0.17586174217312667	
590000	-9898.985980020212	-9259.73949003146	-639.2464899887528	-9259.73949003146	314.6726923809081	3.528037294227984	1.6081842173673087E-4	0.4675102171406925	1.6574733325342727E-4	8.419244398328489E-9	0.5411965862083913	-598.2189331564889	8988.423785401093	3114.022556686547	1004.1770502747961	228.60809210255954	321.2081313396486	9	1	36	15	16	0.203049549368601	0.3252663394561172	0.3142927841813345	0.15739132699394778	
600000	-9926.474088171877	-9253.510419851427	-672.9636683204502	-9253.510419851427	496.30591262451526	3.528037294227984	1.0400216362605106E-4	0.5945446375863406	1.0376658938548208E-4	4.115818152026235E-9	0.6183352165304942	-627.5769156347835	19695.443282209435	15601.328296347678	1557.6262029755649	431.98516145414476	342.34977991220916	6	8	30	25	8	0.19976733660817922	0.34549864482911685	0.28795393474474307	0.16678008381796133	
610000	-9854.167348969357	-9250.038798419922	-604.1285505494346	-9250.038798419922	216.8814148424699	3.7780552169187818	1.938416493032717E-4	0.43714555657486387	2.0699091539556487E-4	9.328900496317452E-9	0.4863645970682412	-564.2812426129957	10191.209085522207	534.1737084561744	1011.7751711666905	252.29259025257375	90.87832282450175	8	10	23	30	6	0.1793019806409129	0.3454307190623049	0.3084872164788214	0.16678008381796133	
620000	-9919.054418491041	-9267.355779677853	-651.6986388131885	-9267.355779677853	369.6424130019633	3.7471451921053958	1.2933977487811788E-4	0.40611743741955675	1.4005766066031236E-4	3.6575801920275176E-9	0.4417832371056437	-612.5603513430056	9037.764666429945	861.6766109850702	522.3503425612494	443.5565833522021	124.36379666124347	16	22	20	13	6	0.1793019806409129	0.3454307190623049	0.3089902621566115	0.1662770381401712	
630000	-9909.987968160609	-9279.225967246848	-630.7620009137606	-9279.225967246848	225.7580575096168	3.7471451921053958	1.65257444809734E-4	0.4717001907829774	1.760180298730743E-4	6.5823884692392735E-9	0.4918296977627199	-592.3185929585193	11384.523372780555	773.8690557338805	242.57480077410838	289.8079944568516	45.73937057711214	12	34	3	23	5	0.18014522694626828	0.33768483134596267	0.2997474108586998	0.18242253084906976	
640000	-9937.756778793848	-9270.18021367946	-667.5765651143881	-9270.18021367946	382.06499157256854	3.445065439119894	1.1773983468994214E-4	0.5078503424497564	1.1913489832992923E-4	4.71475210836965E-9	0.5744634303689723	-623.2352224314893	31697.742427287445	1543.0702531759628	2135.461622806068	659.6234629492075	82.55170154389087	10	35	7	16	9	0.18014522694626828	0.33768483134596267	0.2997474108586998	0.18242253084906976	
650000	-9882.27553554761	-9264.910136293802	-617.3653992538082	-9264.910136293802	206.0623585930083	3.7101275455284517	2.1720481632267518E-4	0.5745917144737994	2.3214369056711519E-4	1.7820733205567434E-8	0.5939022078623244	-579.0604058122665	4576.704322444452	943.4534139994771	830.9922761975257	260.7923898146765	89.98626960813327	13	26	19	11	8	0.1905522481898746	0.32727781010235635	0.2997474108586998	0.18242253084906976	
660000	-9887.631967812415	-9271.163977544402	-616.4679902680127	-9271.163977544402	180.10866747775606	3.5219465702626005	1.9500372890296133E-4	0.5571525530260655	1.9579859407891918E-4	1.0336999774693164E-8	0.529159920483483	-575.1884378407561	9124.95530676071	903.9628829530997	1434.6460823489988	591.265589869538	24.608499655926206	10	36	3	20	8	0.1905522481898746	0.33055176771329586	0.3047350134888095	0.17416097060802058	
670000	-9878.97192813168	-9251.617473665225	-627.3544544664542	-9251.617473665225	184.436332491987	3.5077520995323908	1.7852789948221304E-4	0.6033026812031287	1.9020497830539137E-4	1.2081912468312179E-8	0.6125983863098066	-586.0865110339734	8516.038770185158	1373.9825973147358	2144.1035375698925	303.9207636315203	28.88472472252668	9	35	4	23	6	0.1872627685859126	0.35097634147102463	0.28759991933504275	0.17416097060802058	
680000	-10000.7080806617	-9250.38240108887	-750.3256795728295	-9250.38240108887	1097.2901889106784	3.669519895937547	3.633382272948618E-5	0.5114786322322125	3.767431835062862E-5	3.202873412652243E-10	0.5053463151377906	-701.5544770246621	100478.17295580232	5579.301264016324	1359.0714360374777	2074.2962571154235	202.98449764497374	8	40	3	17	9	0.17842281156011705	0.35097634147102463	0.2964398763608383	0.17416097060802058	
690000	-10079.28898791628	-9257.074133525388	-822.2148543908909	-9257.074133525388	4045.9374649203846	3.4389537506163466	1.4249203489288716E-5	0.6079481353286414	1.529996246287959E-5	8.18804338582394E-11	0.606629630002379	-771.1281055629312	138699.01998890788	13922.964402756177	2265.457245202838	1669.3292488297402	1885.834769696931	6	40	12	10	9	0.18608512165557461	0.35097634147102463	0.2887775662653807	0.17416097060802058	
700000	-10047.811540757637	-9264.630649770203	-783.1808909874344	-9264.630649770203	2339.828566176607	4.096497994931882	2.1975091174038353E-5	0.5145797879882887	2.278430871641496E-5	1.5777696858374395E-10	0.5445866672967816	-733.5929103099336	133871.89789361344	8916.98517725804	1348.4922710293663	1676.284536939722	521.6339919563501	8	34	8	25	2	0.18608512165557461	0.3454596429087755	0.2942942648276298	0.17416097060802058	
710000	-9950.299697273129	-9270.757909366883	-679.5417879062453	-9270.757909366883	594.2654584161971	4.110484923207075	8.988174188738863E-5	0.5921598451179839	9.252532522685662E-5	3.417998950855648E-9	0.6353221476104839	-637.3569552191674	11389.710314280448	2936.7573126436346	360.6221859393605	627.9152448167014	197.70041704511976	9	33	31	3	1	0.18608512165557461	0.3454596429087755	0.2942942648276298	0.17416097060802058	
720000	-9931.061668746348	-9267.435434224144	-663.6262345222045	-9267.435434224144	388.04293145133875	3.698276321023977	9.929544031136929E-5	0.44654485865395105	1.0183465439033612E-4	1.971010150653413E-9	0.44870100891608417	-621.4592592514667	23296.673288793816	3340.5322298960673	579.8793810833034	488.6253045394231	56.83593937328416	7	31	29	4	6	0.18608512165557461	0.3454596429087755	0.3019497031292501	0.16650553230640025	
730000	-9996.285866548567	-9274.434055749833	-721.8518107987343	-9274.434055749833	725.039836060353	3.863908646106688	6.093847552701543E-5	0.48428316493032486	5.826225593254021E-5	6.795410677944217E-10	0.47335950919174313	-677.3044807028489	34395.38759314979	5106.345430340533	669.5123301627663	753.5633514837143	212.06616044389483	6	34	13	21	3	0.18060632309382035	0.34449464066341096	0.3126954864625358	0.16220354978023338	
740000	-9922.49307786032	-9259.652085515894	-662.8409923444254	-9259.652085515894	431.2520964091314	3.863908646106688	1.2939623816541682E-4	0.5525579482072994	1.2306459752442524E-4	4.335547837509569E-9	0.5438753939747768	-620.6020005278502	15136.950347415393	2521.1678200615406	1106.641599900998	551.9769943391146	105.15903853345826	8	29	1	31	8	0.18060632309382035	0.34904060692457095	0.3113395481117452	0.159013521869864	
750000	-9963.00802831518	-9269.977223493419	-693.0308048217603	-9269.977223493419	531.2510032523494	3.2628774850208666	8.997126736424664E-5	0.48462930709798563	8.550478459809511E-5	1.7389685217431542E-9	0.4956236939177241	-650.3132374954897	18267.13084338472	4055.557329635348	1256.2874298328666	625.7677829055319	47.63326281792518	12	21	14	22	8	0.1775668313036244	0.32403745544553175	0.33203396514021516	0.16636174811062918	
760000	-9848.585713353135	-9259.177862770628	-589.407850582507	-9259.177862770628	140.84061896985233	3.9186944753772104	3.05154002276145E-4	0.48598366868665377	2.8841582121907374E-4	2.2615411565315413E-8	0.5143173439367315	-551.3423245874362	7309.550603306126	1410.5126581572304	611.0985582408478	157.7332820559824	53.0350927196531	6	20	18	25	8	0.1775668313036244	0.32313610552639205	0.33203396514021516	0.16726309802976888	
770000	-9856.155278566785	-9254.364744991923	-601.7905335748615	-9254.364744991923	213.88024459574504	3.952272035729301	2.345605647569283E-4	0.44160076297634865	2.544553188885005E-4	1.2161218130380252E-8	0.45924064187102426	-562.9097372237335	4963.666855494453	3064.1883905591644	970.2737553917285	134.539853446208	108.69768127064512	9	4	33	20	11	0.1775668313036244	0.3298241029958786	0.3156821315108488	0.17692693418964867	
780000	-9865.77455776633	-9267.296628828313	-598.4779289380175	-9267.296628828313	171.1289817578818	3.586003126704055	2.8473282977725726E-4	0.543916066985429	2.9274282394556745E-4	3.077013591927337E-8	0.6081153096353176	-559.2219746043578	3907.1165941372296	4374.693458670326	724.2454386629468	178.65397119434638	108.79578018644752	7	2	41	15	12	0.18587622986425964	0.33275841363153047	0.3044384223145617	0.17692693418964867	
790000	-9885.041142194019	-9263.873230458988	-621.1679117350312	-9263.873230458988	319.7315494275449	3.586003126704055	1.9995130067326542E-4	0.566695309843292	2.019107848863547E-4	1.7537471403270717E-8	0.6500785854520947	-579.6131132122977	9241.557540452579	3546.2790417728966	1137.2011980313232	493.25663914786566	120.53981142842147	9	2	29	14	23	0.18587622986425964	0.33275841363153047	0.3044384223145617	0.17692693418964867	
800000	-9858.982030433637	-9282.531875594457	-576.4501548391803	-9282.531875594457	157.01527870291773	3.586003126704055	3.2015572746217977E-4	0.513227726594975	3.582970072615667E-4	3.408950921464632E-8	0.5303079972173952	-535.8498557322097	4658.798171901151	9201.654650463748	917.4148667318651	99.59712211244552	65.87008270553872	5	2	34	29	7	0.19583590578987045	0.3335603790815526	0.3044384223145617	0.1661652928140157	
810000	-9871.242867585168	-9264.188519856327	-607.0543477288418	-9264.188519856327	193.34790851683636	3.722423339292078	2.0617882752568567E-4	0.6597060831004632	2.1740249662742072E-4	2.471117034362188E-8	0.7565914597927734	-565.1792005328432	29190.81770092923	2537.1300893614352	833.2557121015864	174.44062814778417	18.3647411390375	4	7	38	23	5	0.1829025047323579	0.33026991607011225	0.3044384223145617	0.18238915688296864	
820000	-9892.453302593614	-9271.396922021215	-621.0563805723989	-9271.396922021215	257.18072129768234	3.093518434323608	1.6878746533240086E-4	0.621513354332039	1.745452163785843E-4	1.1524818442344764E-8	0.6415324339418034	-578.449462849541	18584.247533799622	2289.0907478132635	1470.579936211677	116.37981502006137	209.29886223609418	2	9	37	28	1	0.19606619944318032	0.31837111429455417	0.3031735293792973	0.18238915688296864	
830000	-9950.249482333538	-9280.211382118408	-670.0381002151306	-9280.211382118408	499.9994743982253	3.965944359529024	8.741707653947163E-5	0.6693269279729674	9.454465540545763E-5	4.680548060943985E-9	0.7537864220368293	-623.2507931206158	57209.68421227885	1802.4523411417508	3005.0801355565495	258.695077817574	276.13564129715684	8	9	30	28	2	0.19606619944318032	0.32821040273095603	0.3031735293792973	0.17254986844656678	
840000	-9970.350319484418	-9257.479251335963	-712.8710681484557	-9257.479251335963	720.2711750987197	3.97096821719428	6.46832974453434E-5	0.5535793570584112	6.443996685865417E-5	1.7316063214583026E-9	0.6403824780392519	-666.8525883071425	21989.190442104	7945.38400769962	3263.0710663766777	1132.7546149291222	252.53880281644837	10	16	24	5	22	0.19606619944318032	0.32821040273095603	0.3031735293792973	0.17254986844656678	
850000	-9951.290918310724	-9260.730376720296	-690.5605415904283	-9260.730376720296	579.4044654517306	3.7216562950587972	8.909725713005236E-5	0.5512339530686085	8.820388121260943E-5	2.716099372214874E-9	0.6080950647588662	-647.1661712420893	10984.185560782336	7878.699467334126	1942.156088388331	361.5550549522758	257.73475372147226	6	21	20	24	6	0.19606619944318032	0.33613154001744294	0.2958176894874297	0.17198457105194748	
860000	-9861.206759962	-9256.43397332996	-604.7727866320407	-9256.43397332996	311.27850635380526	3.7216562950587972	2.2728984198547262E-4	0.5500634526300726	2.1678824725727413E-4	2.4929823541793083E-8	0.6950666448319228	-565.8068420600069	3960.5026164763162	1805.1524373374946	858.698721689655	24.7043018816338	86.25320389263355	15	14	27	12	9	0.19606619944318032	0.34035243562098977	0.2915967938838829	0.17198457105194748	
870000	-9871.432632903607	-9280.264797307475	-591.1678355961316	-9280.264797307475	216.3295714481517	3.8822717381543503	3.010658067529493E-4	0.5230786571998385	2.9146583851063774E-4	3.3601642421631253E-8	0.6318710101898573	-554.7607613089606	3611.3196472641503	2441.885388428605	366.71235562155823	89.66917024390054	27.6712820531834	9	25	18	19	6	0.19791686451161636	0.3385017705525537	0.2915967938838829	0.17198457105194748	
880000	-9933.952303859565	-9272.619283802927	-661.3330200566373	-9272.619283802927	413.9446552376031	3.8822717381543503	1.2460075083510852E-4	0.4956097010270699	1.2502284036235457E-4	4.072723270496043E-9	0.5456330106997377	-620.702992683264	11184.550892659861	2778.618318182662	903.9419744419292	194.39979663159698	164.12954421816525	12	26	13	24	2	0.18533094542249134	0.3252105541626482	0.30022464052507164	0.18923385988978925	
890000	-9906.368163600559	-9242.299758942734	-664.0684046578243	-9242.299758942734	553.4135618065905	4.098180362756293	1.1731524319802466E-4	0.6186206900122462	1.1019901455798449E-4	5.5241669101688644E-9	0.6322602775555353	-621.6955618687953	19953.82908678779	3798.9280964534914	622.1140058509468	339.9990292967035	111.43215188521228	8	23	23	9	14	0.20600939758349127	0.3252105541626482	0.30022464052507164	0.16855540772878932	
900000	-10031.7163133196	-9255.832457639208	-775.883855680393	-9255.832457639208	1231.683972367008	3.7434227060632903	2.7250106032670984E-5	0.5660263814511236	2.9209088615771172E-5	3.7956959504313035E-10	0.6708562898747672	-724.8682496249671	78736.72989796793	18895.805965229403	3095.4618650179373	3981.5522552038365	226.14109452392975	4	28	6	23	16	0.18875181307638633	0.3252105541626482	0.2974524900631939	0.188585142697772	
910000	-10005.89875622501	-9258.101047846909	-747.7977083781003	-9258.101047846909	932.5352061901519	3.7938873744611534	4.899875642487887E-5	0.546416456406226	4.868110710263924E-5	8.720156216641655E-10	0.614866728966576	-695.1090203937637	280246.9454658111	19498.295579390666	5613.127372656598	2282.9780468148765	222.9674288348077	1	24	15	23	14	0.18875181307638633	0.3252105541626482	0.2974524900631939	0.188585142697772	
920000	-10009.88651028685	-9261.21358998546	-748.6729203013889	-9261.21358998546	968.7605903017427	3.9574131008015594	3.925598072724662E-5	0.4942074132156247	3.851300782498741E-5	3.9778699842652334E-10	0.5229770813956611	-700.1327969585215	21031.96540774618	4384.878182217243	11072.653617280075	1984.167483555522	126.7997316739216	23	7	10	24	13	0.18875181307638633	0.3336117197322358	0.2890513244936063	0.188585142697772	
930000	-9995.927304389528	-9268.311404207281	-727.6159001822463	-9268.311404207281	911.2479926875029	3.9574131008015594	4.84273595317643E-5	0.5663327720753538	4.604146989973355E-5	6.403633579876926E-10	0.5468895286983225	-680.439342790466	39141.62079244716	3428.2315940542426	2885.086475167611	2019.2639813976623	128.84120599780286	21	6	16	19	15	0.18715394018521278	0.3336117197322358	0.2890513244936063	0.19018301558894554	
940000	-10022.909249984907	-9252.946087841037	-769.9631621438699	-9252.946087841037	1212.8941522248613	4.060190507894675	3.211789485716834E-5	0.5983456786136081	3.1766490882152906E-5	3.0218634362513103E-10	0.567986870280858	-721.3640059467922	19148.80911699552	24955.457320366786	5999.116677940629	1469.3225512360173	318.05542534682064	1	24	25	15	12	0.18786451225736495	0.3229305091816165	0.3150877822579407	0.17411719630307837	
950000	-9967.190749444931	-9259.331586817965	-707.8591626269667	-9259.331586817965	537.8182437125391	3.5276636665607732	7.20177224444639E-5	0.6719452228188049	6.837332123706304E-5	2.4701998807880602E-9	0.7505705321467812	-662.5486135678801	17695.341073870346	4538.756427008467	2458.701950850438	1406.596261484456	96.04520020452718	9	20	16	16	16	0.19811475468206446	0.33044964432262214	0.2973184046922355	0.17411719630307837	
960000	-9981.59886549325	-9278.122976128538	-703.4758893647117	-9278.122976128538	632.3300122124273	3.9581456704478915	7.315323711179679E-5	0.5585044455974876	7.08687221817776E-5	2.183380443172685E-9	0.6548245183586131	-655.2944807482545	41522.74136184757	12361.165406676944	1672.5845978171837	2151.1173638262608	186.24325263185204	8	18	20	11	20	0.19811475468206446	0.33044964432262214	0.2973184046922355	0.17411719630307837	
970000	-9983.25542379117	-9249.932531283759	-733.3228925074112	-9249.932531283759	784.4812464963413	3.9675679285681484	5.031984005040624E-5	0.5849672018544911	4.9201900078349315E-5	9.285401255481682E-10	0.6178375157180145	-684.7934580793519	41432.041966298835	24154.758800038268	2063.1794931732347	1525.8727025461808	183.35990545900248	17	4	21	22	13	0.17185840442209627	0.34415943272840427	0.3098649665464216	0.17411719630307837	
980000	-10099.414123197885	-9255.23395919574	-844.1801640021442	-9255.23395919574	3301.020850005124	3.55472015659102	1.0618441787615633E-5	0.6837044614619602	1.0329592662573446E-5	6.307999597805675E-11	0.793656174265079	-787.1070542859912	118628.61522037265	80530.41259242625	56218.40302229601	8194.996980895521	470.1714224639015	4	15	4	40	14	0.19157151559875985	0.3244463215517407	0.3075617272444537	0.1764204356050463	
990000	-10113.69427737017	-9262.95321714585	-850.7410602243199	-9262.95321714585	3688.789344877335	3.56737657270926	1.2539197452801442E-5	0.7207072550564348	1.1655960631659407E-5	8.209756831622639E-11	0.7463909055336136	-793.8502195568237	141063.49186132321	192084.37610514084	6867.540506842468	6154.634300040338	934.8571491526128	24	1	5	33	14	0.19157151559875985	0.3244463215517407	0.3075617272444537	0.1764204356050463	
1000000	-9999.385607362243	-9270.378013192805	-729.0075941694377	-9270.378013192805	761.3620772722056	3.49557843454853	5.0063258895745525E-5	0.7483452283065405	5.086813595702248E-5	1.4492144144793615E-9	0.7573694847136851	-679.0662127019528	30790.613800856692	44670.25422789031	4817.674506346204	1172.7216962172697	167.79715400025668	23	2	2	38	12	0.19157151559875985	0.3549494113216424	0.2838524909367633	0.16962658214283496	
1010000	-9935.120880924627	-9263.01834657031	-672.1025343543176	-9263.01834657031	473.4946167239442	3.743596588010658	9.571144081737326E-5	0.6172807162627005	1.0686415250051453E-4	4.159724833666561E-9	0.6186254332270932	-624.8778438194452	22121.572239658643	2441.9730700889795	6785.420679035657	782.7498146158646	159.97769769726568	7	20	4	35	11	0.19157151559875985	0.3549494113216424	0.2838524909367633	0.16962658214283496	
1020000	-9896.41252251705	-9254.561334298862	-641.8511882181879	-9254.561334298862	324.09049336011054	3.4802954141344293	1.5343810793174036E-4	0.609380580651344	1.6729924722501556E-4	9.799183275403547E-9	0.6096253307517796	-595.4385112046134	34566.58020696179	12026.48016950686	3044.0412976430057	719.4494973341008	51.16831387399632	1	7	23	32	14	0.20598628086266907	0.3405346460577332	0.2838524909367633	0.16962658214283496	
1030000	-10113.051847035771	-9272.126429110878	-840.9254179248928	-9272.126429110878	2453.138567245495	3.588659738009761	1.364703095716661E-5	0.5650573399732651	1.5682973852565677E-5	7.01395679255367E-11	0.5652105243405542	-785.6405175348673	154589.6791440211	25356.487543618416	25498.268218062876	7577.7171465088595	1571.1348935902427	7	8	17	30	15	0.20211469575460342	0.3405346460577332	0.28078233883769715	0.17656831934996672	
1040000	-10081.812810628317	-9285.467978940198	-796.3448316881182	-9285.467978940198	1439.8574690340886	3.5539472281663285	2.3614210079361267E-5	0.48646575188820673	2.591056618613249E-5	1.6654237515479344E-10	0.5245842020210143	-743.751093818035	99727.09077194045	23839.621987789196	5211.938999987447	6984.681142132317	550.6713659979043	8	19	17	17	16	0.20086866956293634	0.3405346460577332	0.28078233883769715	0.1778143455416338	
1050000	-10031.161835187846	-9270.45212731631	-760.7097078715352	-9270.45212731631	1206.840664109369	3.540295477792076	3.212667019165624E-5	0.5241852335826177	3.4967163325733254E-5	3.368613694207807E-10	0.5503991306092084	-710.4225957700362	52522.651970401486	18984.92952420964	4673.723699325666	4160.233308660834	336.27680979975594	6	18	23	14	16	0.185959888452677	0.3405346460577332	0.2956911199479565	0.1778143455416338	
1060000	-10062.996683866319	-9268.017623058782	-794.9790608075365	-9268.017623058782	2133.8139598824196	3.5856497770541806	2.411112794452369E-5	0.514500052924783	2.611518701552782E-5	2.0921977147572693E-10	0.5663451941274865	-741.3301340804172	75249.45789391409	67299.0697089581	9125.078375622872	6685.83545073307	459.2490513390856	7	1	30	25	14	0.185959888452677	0.3405346460577332	0.2956911199479565	0.1778143455416338	
1070000	-10128.014023851136	-9269.385199236254	-858.6288246148807	-9269.385199236254	4355.267245603828	4.006950741705435	1.095586504628562E-5	0.47230615883954663	1.1878804144753995E-5	3.6236972327339227E-11	0.5392609941058215	-803.1462446722041	18141.946343686115	74580.97978392958	31818.493595066775	8399.052687763206	1208.003862625532	2	8	31	23	13	0.1881082147923573	0.3405346460577332	0.2956911199479565	0.17566601920195352	
1080000	-10123.80021560381	-9272.100852945057	-851.6993626587523	-9272.100852945057	3490.623391096574	4.065486170295468	1.2346466450812081E-5	0.5154623523491604	1.2858774454277556E-5	5.185598884913065E-11	0.5848488759063243	-796.6571489755611	94788.81164969646	44126.360049596406	28752.974629131048	9300.917295124156	1025.7187279193547	7	10	15	30	15	0.1881082147923573	0.3405346460577332	0.2956911199479565	0.17566601920195352	
1090000	-10058.10870254336	-9268.005247928311	-790.103454615049	-9268.005247928311	2325.7442178449382	4.065486170295468	2.686939659735821E-5	0.5555387725885597	2.8732782397624944E-5	3.1112885919511054E-10	0.6392335855383107	-735.7295852664764	163193.47339540426	41173.10300509945	14344.00223073578	2300.894211856432	2431.9757216550206	1	7	29	30	10	0.1754565488197315	0.3418697300172213	0.30700770196109417	0.17566601920195352	
1100000	-9999.986172970333	-9247.000365369877	-752.9858076004575	-9247.000365369877	1764.576596174152	3.723786390896661	3.2307698854999946E-5	0.6034016827007285	3.479921104761456E-5	4.834914511796175E-10	0.6446615684855646	-703.4474573555732	35670.33287118543	6740.836800726388	11686.173148049505	977.3706101115256	813.9561816288261	9	2	25	30	11	0.18868377263611294	0.3402047738654378	0.2981293431953882	0.17298211030306151	
1110000	-10013.868027509223	-9252.670162510425	-761.1978649987984	-9252.670162510425	1941.720830130705	3.31447204353563	3.0549586328544346E-5	0.5864119978994141	3.339376182799588E-5	3.7809960262744817E-10	0.6268285395392363	-714.0377942014422	39120.77555901343	7557.51115489109	2371.332542947012	1522.3815781118024	544.6779312103246	10	26	3	28	10	0.18868377263611294	0.3357792797442313	0.3025548373165947	0.17298211030306151	
1120000	-9933.175069042461	-9259.12409245668	-674.0509765857829	-9259.12409245668	468.57067998060404	3.6637769060176124	1.2847783541691452E-4	0.5800808177478081	1.2964616950369656E-4	5.987451381612096E-9	0.6164700963395184	-631.7607190854019	8633.193778697932	2365.7077411846108	2181.1990748916114	665.107719405637	90.86108047759397	14	16	11	29	7	0.18868377263611294	0.3357792797442313	0.2977029946580337	0.17783395296162252	
1130000	-9899.538412671438	-9261.789196474776	-637.7492161966628	-9261.789196474776	206.48205595880611	3.5121529660477253	1.7351379736342234E-4	0.4989294920931337	1.7894493680666284E-4	7.575338701586946E-9	0.4942189316882605	-596.8239531028966	6642.1561810021185	1031.563929707946	1736.0029879040853	573.36996465468	95.64576591182774	12	5	24	28	8	0.18868377263611294	0.3357792797442313	0.2977029946580337	0.17783395296162252	
1140000	-9925.649204755475	-9260.244134504172	-665.4050702513033	-9260.244134504172	272.4027111697973	3.6277744500827684	1.3388988759733685E-4	0.43809076718522566	1.3642422727813122E-4	4.03936336838808E-9	0.4751612617109481	-622.7367254606215	12023.80169821997	4935.040271554118	2796.0050424672904	379.9249312650715	125.14180611739043	9	10	20	28	10	0.19330006404558045	0.3341725551440444	0.294693427848753	0.17783395296162252	
1150000	-9944.39020164812	-9267.23352736217	-677.156674285951	-9267.23352736217	456.71622733719937	3.685316221007464	1.0079362610669211E-4	0.4367822281796636	1.0045902567081433E-4	1.9041279031161352E-9	0.44198294929090154	-626.7013458235074	23403.64059909643	3298.473944596887	19221.612868262146	467.48453565873837	74.00497751305959	7	28	2	31	9	0.17735551850884196	0.3341725551440444	0.3106379733854915	0.17783395296162252	
1160000	-9968.240842245832	-9257.917070515541	-710.323771730291	-9257.917070515541	619.0541391659333	3.685316221007464	6.69609151927767E-5	0.5231245349991898	7.135236912810497E-5	1.4973898983087537E-9	0.5437918940592268	-666.5832882926206	19113.4818697452	5681.831557832796	560.4140531116032	797.5890099504818	135.5614155139517	11	28	26	6	6	0.18393952312343792	0.32758855052944846	0.3106379733854915	0.17783395296162252	
1170000	-9961.19132288108	-9256.192565491798	-704.9987573892837	-9256.192565491798	775.6542849346889	4.056283811528766	6.973197133433915E-5	0.5474441285382674	6.236799943515477E-5	1.2442915678632988E-9	0.5417380787646139	-660.2411349161778	38510.34239922492	5579.274573231038	386.8123540858828	552.0491644814989	286.2583757671552	6	33	13	17	8	0.18393952312343792	0.33242760886721257	0.3106379733854915	0.1729948946238584	
1180000	-9993.446607305088	-9256.054514920968	-737.3920923841196	-9256.054514920968	1186.181672024416	4.029299291718082	4.55481500586325E-5	0.6107177840593887	4.168935404544067E-5	6.018865095583534E-10	0.5957780427684312	-690.7152376893544	44541.03926680999	9553.873481206538	672.7105044179369	916.2997095528492	307.4542277987698	5	37	12	16	7	0.18840897815810717	0.3327883494210861	0.3061685183508222	0.17263415406998486	
1190000	-9998.75921046548	-9258.171598613066	-740.5876118524142	-9258.171598613066	868.3204084895945	3.6538056971619604	4.095747082821489E-5	0.5474758462713643	4.077745038945411E-5	5.253211201151666E-10	0.5800187330325502	-694.4082307958441	61566.94544210103	5897.318931091884	1572.3863120806266	768.2718381212678	101.08442726088809	8	33	5	25	6	0.18840897815810717	0.3327883494210861	0.3088006016646221	0.17000207075618498	
1200000	-9965.672669840595	-9269.575572904878	-696.0970969357169	-9269.575572904878	741.3369856526444	3.6538056971619604	7.977797342333942E-5	0.5718432194409416	7.938762216440932E-5	2.261814768708168E-9	0.5786961448056699	-650.1245741331295	40829.12153608166	3315.2887935491467	3577.5724591363373	626.1330759874305	85.43714943898752	7	26	12	26	6	0.18840897815810717	0.3287830364444278	0.3088006016646221	0.17400738373284327	
1210000	-10031.206475256688	-9271.507335858356	-759.6991393983315	-9271.507335858356	1493.802344997406	3.9053590190802887	3.326541828011998E-5	0.5512606692579992	3.349080109938525E-5	2.6880449223413655E-10	0.5036635955088037	-710.2505972640039	67719.54672598153	3424.7986637990934	6047.417735010436	1610.3024426112636	549.6387542275626	6	17	29	21	4	0.18840897815810717	0.33477411653714595	0.3064416892137736	0.1703752160909736	
1220000	-10003.83096649528	-9258.439285871653	-745.3916806236263	-9258.439285871653	980.1811009545078	3.914497909599956	4.894509855392831E-5	0.6201419150548475	4.8523971123328836E-5	7.58447096998901E-10	0.6024965931900916	-698.1839136025114	42243.47105832657	10746.853151350355	3990.98295667357	662.430411704883	170.9809689404264	5	18	28	18	8	0.18685201403883134	0.33633108065642175	0.3064416892137736	0.1703752160909736	
1230000	-9975.90892119599	-9269.636108798106	-706.2728123978849	-9269.636108798106	602.6780449343777	3.914497909599956	7.196089492084246E-5	0.4552956460477092	7.357897220338803E-5	1.1011826677433634E-9	0.4600139738543166	-660.9505498026897	22816.87046379441	9540.082075777345	1970.3055625761035	967.7044501425846	290.6263606082584	6	6	32	27	6	0.18408337776403902	0.33633108065642175	0.31937468079799436	0.1602108607815452	
1240000	-9930.438574621074	-9255.969983444078	-674.4685911769952	-9255.969983444078	418.6786013409088	3.652824490345113	9.635740087777828E-5	0.5103624026069058	1.0357571081064346E-4	2.2054859160292663E-9	0.4694312645615622	-628.3081804717174	30023.579192544177	12196.308832958275	2394.511806721779	1019.8023235479974	72.23877001099224	5	8	7	51	6	0.18626409482989345	0.3207660649852292	0.3085227051279718	0.1844471350569059	
1250000	-9942.0739479373	-9243.030386162673	-699.0435617746278	-9243.030386162673	563.5499288403491	3.652824490345113	7.929623572267163E-5	0.5842546337390876	8.712907126805179E-5	3.0328391581268557E-9	0.6513219094872312	-653.8117221188885	26635.151288046094	5280.291181079414	2115.6898734869883	975.7355059837907	97.07192988299163	10	12	25	24	6	0.19252683308453616	0.3207660649852292	0.3085227051279718	0.1781843968022632	
1260000	-10003.068763938401	-9258.04611392576	-745.0226500126405	-9258.04611392576	970.5745804964649	3.652824490345113	5.371296236889277E-5	0.6044787151501868	5.654675999661596E-5	1.3579574062937366E-9	0.6589639179876787	-694.572358690115	52108.483064255466	9465.59541247925	3701.003024092879	1273.738187149375	3363.944852316001	4	19	13	38	3	0.19252683308453616	0.3207660649852292	0.3085227051279718	0.1781843968022632	
1270000	-9948.3587621869	-9246.542910478882	-701.8158517080178	-9246.542910478882	788.6477774062172	3.422724263343883	7.429014472282594E-5	0.6528960008335178	7.832056705526441E-5	2.7586460085254732E-9	0.69567594885775	-657.0509797826098	12157.093284149443	13467.87584580526	1487.4268324425134	732.9837758339648	71.41474729247588	6	7	47	12	5	0.18254048208414056	0.3309790274518755	0.30829609366172106	0.1781843968022632	
1280000	-10071.265810394565	-9266.48965380273	-804.7761565918355	-9266.48965380273	2397.8820706113	4.1166239539738045	1.8713087126970947E-5	0.46470545100064065	2.0709668970933507E-5	7.852512886556456E-11	0.45628198070080206	-754.0001952517794	199438.29062588434	33158.42447199648	3704.008127674425	530.133056415517	392.57689915611513	5	17	47	4	4	0.18254048208414056	0.3309790274518755	0.3168542438588838	0.16962624660510048	
1290000	-9981.650198885245	-9263.367457767668	-718.2827411175763	-9263.367457767668	767.3905958162429	3.646337267684941	5.323181543580543E-5	0.4814601944458958	6.015824617044923E-5	7.551697530437053E-10	0.4749159539722729	-672.7723183753343	22798.563719107697	6935.610152086952	2947.812215340881	1268.154634743387	106.12546544133541	8	7	20	36	6	0.18254048208414056	0.3461544686269975	0.29675646635504227	0.17454858293381995	
1300000	-10047.927568584273	-9255.212477112153	-792.7150914721213	-9255.212477112153	1761.4001659702371	3.735484755906876	2.5894211646384256E-5	0.5191872278923221	2.843798879600726E-5	2.2012177613738315E-10	0.5531442285850271	-742.6411234611905	72806.6569706989	24715.195434942816	4623.435940860188	2072.0409349665365	280.8868905325	5	7	53	4	8	0.19153910471318886	0.34986859077319854	0.28775784372599394	0.17083446078761888	
1310000	-9921.599827773847	-9259.021729197133	-662.5780985767137	-9259.021729197133	327.83218828854245	3.735484755906876	1.198556570212017E-4	0.38113453209325077	1.2873830245509142E-4	2.144949199177886E-9	0.38391344187538523	-619.4270090398237	15994.67262684155	5930.6194501753735	2204.6475873227164	625.3341152397933	38.75498256276514	6	1	35	29	6	0.18974943084070722	0.34478666035522315	0.2926616223166402	0.17280228648742965	
1320000	-9921.282643141054	-9266.88626065743	-654.3963824836246	-9266.88626065743	363.24710727094055	3.862224376731402	1.1371217499465275E-4	0.4416802940246832	1.1732948421780309E-4	2.5763792144711694E-9	0.4552633716332403	-612.2401658258739	11125.018049606739	1801.5287625605174	1979.4358175067248	721.437877372808	60.310995039549674	7	19	11	33	7	0.19163022330209503	0.34478666035522315	0.29078082985525244	0.17280228648742965	
1330000	-9920.709715620862	-9274.15082178351	-646.5588938373511	-9274.15082178351	308.1053186965949	3.6528348652418603	1.5505618330342795E-4	0.35503126789065026	1.6088797873150257E-4	3.822918280973745E-9	0.3890275691991511	-606.4780762911527	10708.791569379891	1853.9546381630257	861.2768991973485	471.9325176402708	69.1703032163951	8	22	32	9	6	0.1965190786552201	0.3184576213406487	0.31222101351670184	0.17280228648742965	
1340000	-9951.158623165351	-9268.0196366156	-683.1389865497507	-9268.0196366156	477.88781632542936	3.967573621278673	1.0018437790059148E-4	0.33482764828924083	9.989373786600899E-5	1.1650652385789114E-9	0.3466827694401759	-643.9302759840201	16233.864459002078	2396.5860822671525	832.7370317497061	84.21372982227663	43.088775001220895	11	25	34	6	1	0.18337025053506067	0.33448601851737614	0.3093414444601338	0.17280228648742965	
1350000	-9938.97970003053	-9268.134908258056	-670.8447917724742	-9268.134908258056	498.17064294437046	4.040341209053464	1.059858936568813E-4	0.4327955319977653	1.0105770221840429E-4	2.054948152837636E-9	0.43679457259261933	-629.5710944087488	17269.02755159038	1798.4842328101138	916.8270694709923	63.174845340898216	154.6139548004546	9	46	14	4	4	0.18337025053506067	0.3335691379900677	0.3102583249874422	0.17280228648742965	
1360000	-9896.27344896725	-9273.150804460738	-623.1226445065106	-9273.150804460738	299.7719499193044	3.303975835498047	2.0405878775787913E-4	0.5150819219258754	1.9806661082880534E-4	1.046481088430716E-8	0.4897687369982887	-586.9817187151978	4065.8948205436222	1609.2836155105854	464.46635660237456	88.05401839943947	36.88038711788745	11	29	29	2	6	0.18337025053506067	0.3246289567971248	0.3102583249874422	0.18174246768037258	
1370000	-9917.258018400282	-9281.578575600199	-635.679442800083	-9281.578575600199	347.2635912170124	3.6462009461819687	1.5748815154653702E-4	0.4105526310513337	1.5559010885270665E-4	4.570160591533021E-9	0.43247157405787856	-595.1230015539494	9717.090619436647	1467.6903770265594	641.7959392061127	754.8396198945973	64.69746732855317	7	32	29	1	8	0.18497051450682153	0.3246289567971248	0.30865806101568133	0.18174246768037258	
1380000	-9871.047094822276	-9266.768201972201	-604.2788928500742	-9266.768201972201	228.2454796857691	3.5523280157609474	2.544274471784365E-4	0.5577479222670557	2.6337721851780744E-4	2.325051359226064E-8	0.5739064127744532	-566.4360084216763	12808.87679991221	682.3954742989336	363.8097520030371	132.05251666895379	28.494192965767695	5	45	21	1	5	0.19464739838305828	0.32519698778684747	0.30865806101568133	0.17149755281441315	
1390000	-9855.043761920746	-9264.734447414507	-590.3093145062393	-9264.734447414507	161.43736025302894	3.5523280157609474	2.633475230692616E-4	0.41507180630210494	2.6862754684363164E-4	1.2942517024129458E-8	0.42866070766473124	-555.7407546987962	4825.893411429356	547.2062646662259	246.0616561321766	87.56704607827363	39.96912117189759	11	29	29	1	7	0.1863559400766953	0.3221925088486669	0.30865806101568133	0.18279349005895673	
1400000	-9891.953748126862	-9253.357023080076	-638.5967250467863	-9253.357023080076	342.94038191478575	3.300306121339206	1.5575433171884025E-4	0.6478375820150106	1.416596030944887E-4	8.040929505956332E-9	0.5999484764929275	-599.9139453129395	11496.492057678024	900.80641222535	667.107991059846	66.78114023435093	58.74216891847279	10	40	20	6	1	0.18158308325195016	0.32730811754794364	0.30865806101568133	0.18245073818442512	
1410000	-9864.936394430182	-9261.151086829921	-603.7853076002604	-9261.151086829921	254.8428960620219	3.997936923969068	2.3211966349894408E-4	0.5946894732281535	2.110062733071329E-4	1.3044995924489578E-8	0.5265601811517082	-565.3996635378049	6866.356056460075	637.8777221479535	197.98498186308734	368.65744916288696	25.694489279545078	9	40	9	11	8	0.19186683200724164	0.3430958842533274	0.28762387480365215	0.177413408935779	
1420000	-9915.762957789364	-9242.265859350693	-673.4970984386705	-9242.265859350693	535.9734167663056	3.997936923969068	1.1201145583834752E-4	0.5876040099424763	1.0059835941172338E-4	3.580192341466274E-9	0.5746707975432621	-631.2426645429778	12762.98299533212	821.4702321998285	1152.7255974543139	786.2013675582244	52.2198639005216	13	51	1	4	8	0.19438250566791512	0.33802951145393156	0.3028788283936471	0.16470915448450638	
1430000	-9889.757972423384	-9282.452782876284	-607.3051895470999	-9282.452782876284	201.47151427275924	4.092144223049137	2.028665702474402E-4	0.3919374116017679	2.029283295380387E-4	7.592874301342364E-9	0.43575077025686976	-567.6197194233346	9740.375449515317	818.4941720091898	164.59957281361787	477.58372346420356	56.865833752811675	10	39	4	16	8	0.1951485690830354	0.33802951145393156	0.3028788283936471	0.1639430910693861	
1440000	-9899.767587140577	-9265.600582628836	-634.1670045117401	-9265.600582628836	213.97007307852635	3.725556610094982	1.8175629798315924E-4	0.5503240581565964	1.7048036793343614E-4	9.604157418726881E-9	0.5614871725323147	-592.5006190825438	10932.908158218159	1122.3347078698896	1643.156151558647	483.2613799004154	53.655909611605	15	16	10	29	7	0.19845127340779756	0.3347268071291694	0.30851555016696	0.15830636929607322	
1450000	-9959.788284620132	-9268.266762250343	-691.5215223697879	-9268.266762250343	503.2703757478756	3.6480708321428104	7.038564507211536E-5	0.5694718815041212	6.63150727466996E-5	1.8135749804533273E-9	0.6397802797296205	-644.7702347128638	18192.001863784168	4402.563008811864	1615.3186399462395	3371.4498072653296	31.20153376698415	14	4	51	1	7	0.17101770305625164	0.34725288880352073	0.29598946849260865	0.18573993964761915	
1460000	-9990.176206592467	-9258.431796212366	-731.7444103801014	-9258.431796212366	825.9844057433438	3.3209419965416105	4.530603285160629E-5	0.5076655933898873	4.314947470245379E-5	6.009975466764766E-10	0.5561749290531106	-688.0972699682476	22717.407059861896	7239.964684029772	1393.6309509908783	466.9888176205899	121.95229821838072	13	12	46	2	4	0.17101770305625164	0.34725288880352073	0.306527288985792	0.17520211915443581	
1470000	-9963.188336027753	-9268.427825611794	-694.76051041596	-9268.427825611794	511.56784948235673	3.978049504063105	6.801356630254789E-5	0.5122565770083236	6.698302258216889E-5	1.5862932933787858E-9	0.5886528082593763	-651.0897046665541	20336.776565467102	19728.301067664284	1340.857876263195	165.206766888888	5.984914217951479	9	10	51	3	4	0.16665847247711382	0.3454843208388716	0.31265508752957893	0.17520211915443581	
1480000	-9989.286326880745	-9260.94989464871	-728.3364322320363	-9260.94989464871	908.710027510782	3.335373432915173	4.1691668688339703E-5	0.6374955554183629	3.86305620597103E-5	5.552022850890493E-10	0.6043223948025536	-678.5720918858375	50928.4733437547	12557.938898763245	1492.0944161512027	3267.942047794314	131.231568563418	6	13	47	5	6	0.18929007056651498	0.3262985259600018	0.30920928431904754	0.17520211915443581	
1490000	-9926.295826856665	-9265.416789761237	-660.8790370954275	-9265.416789761237	383.60100284462186	3.7026512605314807	9.040312662445363E-5	0.6189381511483829	9.231824717313287E-5	2.7088285734593066E-9	0.5681000098013774	-618.8544204517219	29946.396920707357	10212.420111732907	950.8905930195403	27.040411271440565	22.92712735915789	7	8	56	4	2	0.1928182137058169	0.32277038282069986	0.30920928431904754	0.17520211915443581	
1500000	-9884.477240504788	-9263.824556048092	-620.652684456696	-9263.824556048092	240.93902452730154	3.5523294608678677	1.7654527456946822E-4	0.5629778060543388	1.8784381141099212E-4	1.0979999503113426E-8	0.5589094819764013	-580.0494921031132	12332.329067122779	12731.222565334116	452.2868580601602	54.34137408938303	29.30697334793804	12	5	53	2	5	0.1928182137058169	0.32277038282069986	0.3122994227204038	0.17211198075307957	
1510000	-9957.66082620442	-9278.840517848972	-678.8203083554464	-9278.840517848972	667.2591625601186	4.023213445494384	7.78619789313553E-5	0.4063470325423854	8.262215534507587E-5	1.2406135104797383E-9	0.42562783380566005	-637.0880869283387	14576.581573931151	2151.9424365716395	1149.4320603440772	132.38650705075818	276.5634191318516	12	2	55	7	1	0.1928182137058169	0.32277038282069986	0.306577241252415	0.17783416222106835	
1520000	-9961.299322543899	-9267.440158243533	-693.8591643003659	-9267.440158243533	498.88444073909204	4.021118224544474	7.976674690872182E-5	0.5822207368509168	8.039983044101507E-5	2.0442002016867806E-9	0.5827095823011136	-649.6223948424453	15242.44137324694	13997.280665487004	981.3653474271686	511.48481110895517	51.22100255679536	6	9	55	2	5	0.1928182137058169	0.3144347851449183	0.31491283892819655	0.17783416222106835	
1530000	-9919.530453263777	-9274.113230852927	-645.4172224108493	-9274.113230852927	309.4230974069836	3.307729778604456	1.2860766032755103E-4	0.4370406738064252	1.2562183812992467E-4	3.1309745579910443E-9	0.4437941882429035	-602.6202049860242	33648.55979873404	812.9609070556066	703.782531780694	806.4455958875104	14.378918594923713	9	1	57	6	4	0.1726635277554376	0.351567474361918	0.29521813303241595	0.1805508648502286	
1540000	-9912.048709623867	-9276.923581579444	-635.125128044423	-9276.923581579444	282.1963192047134	3.3675565416067377	1.3912954256777002E-4	0.44996433008393916	1.4623059922775502E-4	5.031892221391749E-9	0.523816739371691	-594.2609240725563	15312.116313542583	764.2280034921275	590.0658912110513	686.3478215937984	28.81479561260845	11	13	40	6	7	0.19725685530194195	0.3446221832889814	0.29521813303241595	0.16290282837666079	
1550000	-9875.306923161406	-9270.235386197353	-605.0715369640538	-9270.235386197353	190.35955895988855	3.973140191094938	1.902567576495942E-4	0.5523402299420573	2.0927496921694627E-4	1.0866743498796206E-8	0.542557670878725	-566.000093877368	12815.474115595003	434.8246103233124	538.840144549489	237.7393343747258	7.549144063446299	9	7	43	12	6	0.1969054082681054	0.34497363032281797	0.29521813303241595	0.16290282837666079	
1560000	-9887.73216772247	-9268.999014935827	-618.733152786642	-9268.999014935827	212.15007578074008	3.7026226257123724	1.7735959568568132E-4	0.4660154596664445	1.7608461743311922E-4	7.971473375320161E-9	0.5186626503903784	-581.5780003090313	10610.427438896053	593.5502926116351	641.4124127303161	60.35421320689151	15.246573543384724	12	15	44	4	2	0.1686798917851094	0.3365423044028075	0.3162414385643389	0.17853636524774427	
1570000	-9896.922048887925	-9273.26273234655	-623.6593165413761	-9273.26273234655	285.78095248420124	4.415394413327121	1.457334333899805E-4	0.49474639664926395	1.6042111270332034E-4	7.075692065962175E-9	0.5516803941536923	-586.3191605677335	10895.685093495575	917.8737139448613	547.8430183010634	52.35186849255539	19.840847869163234	9	13	48	4	3	0.189974958690123	0.3152472374977939	0.3162414385643389	0.17853636524774427	
1580000	-9862.680814715617	-9263.229809772469	-599.4510049431477	-9263.229809772469	296.47901139744494	3.5221398468153318	1.8647102314514936E-4	0.5500862506695349	1.996348665392768E-4	1.4285050685738139E-8	0.6081559105973575	-560.6701337926241	19297.126563775382	446.09176396542887	591.0683085331752	35.275262341990015	41.34006826452105	7	20	44	5	1	0.19498930568065626	0.3175764469617716	0.3112270915738057	0.17620715578376656	
1590000	-9837.178654027266	-9265.587895337427	-571.5907586898384	-9265.587895337427	135.0932440289527	3.6523192943954697	2.7869620440511327E-4	0.5364533496367593	2.942916047861655E-4	2.5009606720744183E-8	0.5567701290305958	-534.054029870498	9625.317354314691	447.83510017553385	340.04444635221677	215.25357415563155	7.035186711011935	5	21	42	2	7	0.1959598854818256	0.32950301417507794	0.2966481353468969	0.1778889649961997	
1600000	-9850.89828983789	-9275.717654221946	-575.1806356159448	-9275.717654221946	137.01620786753682	3.6523192943954697	3.2018615270946543E-4	0.46434682946016076	3.211367815143783E-4	2.051187270318748E-8	0.4644564235939851	-538.6104065575389	6495.783413887629	449.2576639612696	354.59979869899826	209.8185633603359	16.178839902920554	9	32	18	11	7	0.19044530768087878	0.35099603811577157	0.2966481353468969	0.16191051885645288	
1610000	-9850.545403983973	-9264.432845405812	-586.1125585781602	-9264.432845405812	158.25977811106932	3.341627188370824	2.3725587054227885E-4	0.46794678030759096	2.3212340215005922E-4	1.147774991199969E-8	0.4714409949666861	-551.9720419524662	10282.123556720739	807.9201834356431	229.59383746784752	18.091883864123968	2.284895408336075	8	40	22	1	6	0.18793331983008946	0.35099603811577157	0.2991601231976862	0.16191051885645288	
1620000	-9868.55195681193	-9274.476907974793	-594.075048837138	-9274.476907974793	171.89501474855052	3.5619860970483495	2.2300734362285982E-4	0.4639046223396054	2.3546011149004292E-4	9.401657935262928E-9	0.43335557436382766	-554.1830379431044	6311.394049593198	791.2943999486248	416.15071579579	880.7865659589	8.215536645248582	9	34	25	2	7	0.18604170114613555	0.33893431524650636	0.301235797948882	0.1737881856584762	
1630000	-9890.988855522848	-9265.716640113218	-625.2722154096293	-9265.716640113218	228.0353299037099	3.648308965892371	1.6624687733888906E-4	0.5869538214254147	1.59912976613967E-4	7.317860836267063E-9	0.5469908800164469	-582.3849238516341	17033.918415405453	1043.8343186274224	297.2311390579307	895.7349672705534	9.860401985726295	7	34	13	17	6	0.18604170114613555	0.33893431524650636	0.301235797948882	0.1737881856584762	
1640000	-9898.421241904947	-9284.239903461845	-614.181338443103	-9284.239903461845	206.90856930562668	3.770961905967459	1.8217144057936063E-4	0.39789967119878233	1.8248987568408664E-4	4.561791795671667E-9	0.38013283128410635	-577.0382282204591	8021.201892939261	549.6674616345122	750.3578526544846	104.73833485299184	5.794007015716838	9	55	5	2	6	0.1873051158141526	0.346838836079439	0.30011885411895417	0.16573719398745435	
1650000	-9881.371701999551	-9265.48454187161	-615.8871601279405	-9265.48454187161	201.5321858717495	3.770961905967459	1.6337101501627248E-4	0.3664613708170088	1.7845768209835976E-4	4.945079087150269E-9	0.4056896957277967	-577.1966574759913	7712.446499192027	1088.474081497915	804.6975967333558	369.65861218844	7.618016637374924	7	30	19	16	5	0.1873051158141526	0.346838836079439	0.3016950994116216	0.16416094869478692	
1660000	-9878.348347329851	-9269.932422071299	-608.4159252585514	-9269.932422071299	165.4412423599033	3.6626633846435452	2.373615363455215E-4	0.44436305904977785	2.4802330346660183E-4	1.2960587755202547E-8	0.4616513329993227	-568.3757416124879	10078.696463545035	1473.0618813408407	1022.2759531072293	416.92184121068885	2.9090572463475004	7	20	8	35	7	0.17144184463982148	0.3294898180017579	0.33490738866363373	0.16416094869478692	
1670000	-9918.372659608314	-9273.173332851286	-645.1993267570288	-9273.173332851286	274.2571364156572	3.6626633846435452	1.343827248544071E-4	0.510808792253571	1.3595389555612697E-4	4.340981472694585E-9	0.4906783261633443	-603.6128579674657	30322.748119898402	2270.753825800271	594.2797428771421	277.7232202840734	20.04035808324614	7	24	38	1	7	0.18541080715961508	0.3294898180017579	0.33490738866363373	0.15019198617499332	
1680000	-9915.901028486716	-9274.987991320724	-640.9130371659917	-9274.987991320724	246.00095189061545	3.7337409595729336	1.6767764168555804E-4	0.5116901163341147	1.6500907620487946E-4	5.655032698695329E-9	0.4645470608311327	-598.2675049089098	14640.30164151539	1505.2405770301789	276.9515551729065	844.0349854694447	79.32233680352209	11	29	26	4	7	0.18541080715961508	0.36409432071366443	0.30030288595172716	0.15019198617499332	
1690000	-9887.914165494602	-9265.941990868083	-621.9721746265178	-9265.941990868083	200.94999317807265	3.958064845655568	2.2456391395256564E-4	0.5849068763001058	2.0050596436660016E-4	1.4125898426632778E-8	0.5697957052019517	-575.8372633159465	78722.2432879096	1950.278726739218	2327.361016273656	412.25498662835184	66.9976831749501	1	23	6	39	8	0.18079460323583738	0.35521495179060564	0.30491908987550487	0.15907135509805212	
1700000	-9893.926942005202	-9266.386852279476	-627.5400897257257	-9266.386852279476	212.7368175550601	3.5135959260793554	1.9368778845506513E-4	0.516185253317434	1.836139640972353E-4	9.243239918670564E-9	0.5088240996514268	-586.0715447228249	17851.52120533405	2472.3819504467374	169.90032416631394	406.4104955248175	14.170733102252298	5	27	5	33	7	0.17386479547287775	0.3553933836440559	0.2852616539260139	0.18548016695705247	
1710000	-9917.632881000485	-9275.211167039452	-642.4217139610333	-9275.211167039452	236.7347379503451	3.5135959260793554	1.5434674501029827E-4	0.4436338894746079	1.445687564069451E-4	4.3164954715593116E-9	0.4524323108224312	-601.8525442662561	11802.212546342136	2253.5623374822035	1117.407764483362	397.2717944380595	4.615569464157445	6	34	11	20	6	0.17386479547287775	0.3553933836440559	0.299380442001839	0.17136137888122738	
1720000	-9877.191655069995	-9270.471592404692	-606.7200626653035	-9270.471592404692	181.82660423914123	3.5135959260793554	2.0894601866031892E-4	0.42754083339346854	2.00857330478102E-4	8.928106831009385E-9	0.46631481379841017	-569.204764039679	5695.148316609933	1184.3545765985618	489.6543497709172	305.6012417720351	0.5403059859206292	12	28	30	1	6	0.17591697011898644	0.3362740943268832	0.31644755667290303	0.17136137888122738	
1730000	-9903.734693165152	-9265.134810605397	-638.5998825597542	-9265.134810605397	244.81547217521995	3.3965301265654126	1.5016327247039863E-4	0.499881551897355	1.501639349832614E-4	7.331899357673549E-9	0.5636138894999386	-595.6370987795692	12932.091238993515	4036.295418792724	671.489154455531	1055.3256030976574	0.9616430822806207	3	25	42	1	6	0.18193662858204637	0.33025443586382325	0.31505593040070223	0.1727530051534282	
1740000	-9862.129055023182	-9272.621805014893	-589.5072500082902	-9272.621805014893	149.1501065438997	4.11560724842343	2.696321140772216E-4	0.5832761332272036	2.62457464234191E-4	3.2313804037592154E-8	0.632876124040832	-549.6766232024365	9764.884182731192	964.9031682913545	439.83471867150956	469.2699945529521	1.449188990281429	5	27	37	2	6	0.18431057066041817	0.3323766290035812	0.3104784297546908	0.17283437058130982	
1750000	-9852.220285192509	-9266.065385720593	-586.1548994719155	-9266.065385720593	129.24836420021197	4.023893609716747	3.0543952048824383E-4	0.5780412169663431	3.023539670948321E-4	4.2901757071381374E-8	0.6618245071362155	-548.4395807458146	2840.235626598803	1568.7802450879733	660.7891209447454	331.476599013735	1.5727293735812609	7	8	31	26	5	0.19575450011493342	0.33897689507146467	0.2924342342322921	0.17283437058130982	
1760000	-9841.965788223273	-9280.602444016744	-561.3633442065287	-9280.602444016744	112.98799652380512	3.464780000801544	3.5682657903196645E-4	0.4730183046581315	3.581154032907388E-4	3.5084561153081434E-8	0.5299187691343444	-525.5171736037889	2443.786088449186	469.6887456864582	758.8641783153499	192.49098172944795	1.6074468326961733	16	9	17	29	6	0.18741620223767108	0.3252690650738141	0.32485390237131495	0.16246083031719988	
1770000	-9840.428611333598	-9273.416804723056	-567.0118066105423	-9273.416804723056	113.97066168030405	3.8052443560767504	3.579780285752939E-4	0.46890485529020076	3.405902529350183E-4	2.6872991635456742E-8	0.48952257434096386	-527.6979044580753	10225.879881006647	2385.400334134485	856.2798910605892	192.72128640883935	2.7424060417077336	3	5	30	33	6	0.1846431644014362	0.3426013030244196	0.29231592900121955	0.18043960357292466	
1780000	-9816.614943223969	-9258.877093826	-557.7378493979685	-9258.877093826	109.99008564424324	3.758434811629857	3.7425492264935256E-4	0.5506070546191735	3.4271468987390685E-4	4.9709340222826424E-8	0.6466150333777274	-519.1332158821323	6309.845720248166	1977.751590839386	813.4517627432236	206.53288517493746	1.210390153343764	5	4	33	29	6	0.17907271748174935	0.34817174994410643	0.2915916300199564	0.18116390255418777	
1790000	-9851.289895700042	-9272.709839098397	-578.5800566016449	-9272.709839098397	117.60624588279315	3.258904216687053	3.7142246736113395E-4	0.4772783069237265	3.308749963552617E-4	3.080663177831193E-8	0.5201192980585428	-539.6893852535538	4259.050690218875	878.204469704953	1855.3040698309946	210.6807193920618	3.207351256597822	10	27	2	33	5	0.1942783688213429	0.3334238284000531	0.30633955156400977	0.16595825121459423	
1800000	-9897.66320807742	-9267.476414300201	-630.1867937772191	-9267.476414300201	231.15890570969935	3.794756396222705	1.6451773219579565E-4	0.33310132130359704	1.6412914601444874E-4	2.9721773737775097E-9	0.33642674085083324	-590.7471424511871	7710.265299783983	891.159150178535	1244.0991452700152	414.66908806814655	15.868656098291073	16	16	9	29	7	0.1780506704695887	0.3334238284000531	0.317708795803935	0.17081670532642318	
1810000	-9984.318871868563	-9265.387235833774	-718.9316360347901	-9265.387235833774	664.2410499408056	3.794756396222705	6.060722061922882E-5	0.38466747565470505	6.378177972560844E-5	4.709704322688258E-10	0.35530313326548046	-674.2617000807404	14288.147766143025	3427.80949810838	5647.224579032401	799.3255671934221	106.57024490282669	12	22	7	29	7	0.19216942749971028	0.3334238284000531	0.30359003877381346	0.17081670532642318	
1820000	-9897.800216050697	-9261.17787706077	-636.6223389899267	-9261.17787706077	216.58376999051956	3.3604169589212516	1.7615102400591682E-4	0.40245719327746293	1.812065577395843E-4	5.935322293008296E-9	0.43295942849353003	-594.773482351926	29238.98882198889	1509.1845570688924	1159.1162327200439	339.4147943448798	44.915398971385315	3	32	13	21	8	0.19903114718588696	0.32442156171227954	0.30573058577541035	0.17081670532642318	
1830000	-9913.089908927406	-9275.219405593503	-637.870503333903	-9275.219405593503	250.5492245096256	3.378007340546402	1.5765979603991168E-4	0.3952518759551819	1.709434286477172E-4	5.318274679592853E-9	0.43446656484380997	-595.6816329000675	21185.879671138347	3229.111549386377	1539.5174942776284	426.0962871990269	30.918921411240667	5	14	18	33	7	0.17674201096402625	0.34646239712441373	0.30573058577541035	0.17106500613614972	
1840000	-9914.59052813272	-9256.585099621836	-658.0054285108832	-9256.585099621836	363.7954511188921	3.880709645555919	1.340196891541234E-4	0.4206032798752719	1.3524482034649827E-4	3.60471642134411E-9	0.45752904742681694	-615.5055800350078	12454.563759377937	2137.71501603322	2355.9630763875116	631.6642791048754	91.11772845622976	8	7	23	33	6	0.17674201096402625	0.34646239712441373	0.30573058577541035	0.17106500613614972	
1850000	-9937.909784730953	-9270.12918575167	-667.7805989792834	-9270.12918575167	371.34183492827077	3.936157584628726	1.2623080161801095E-4	0.44589909575143455	1.2722206715553525E-4	2.5286015737535553E-9	0.4115757312215947	-622.4050717211773	31449.441027268043	1464.875859052931	2766.454710214821	933.867760218824	142.21011218476085	8	9	21	31	8	0.17506553579816267	0.34646239712441373	0.3074070609412739	0.17106500613614972	
1860000	-10061.748139409372	-9277.208020518392	-784.5401188909798	-9277.208020518392	1396.4979002467087	4.066779379733357	2.953458238197255E-5	0.4625267085427842	2.9012516699845788E-5	1.96432285034363E-10	0.4829863292621278	-732.7403833637676	142322.9282900305	6356.517977915264	7803.271240789826	3769.547433001865	275.96843427338763	8	20	8	33	8	0.17506553579816267	0.34646239712441373	0.31309883043618403	0.16537323664123957	
1870000	-10088.363651842063	-9267.007920625769	-821.3557312162944	-9267.007920625769	2989.885780971162	3.288054219580169	1.858149157221754E-5	0.34323425042477074	1.7764687405365144E-5	4.527015153914098E-11	0.37594133815370684	-770.3417218261543	76368.19120400598	14065.801620602095	13032.675946990505	4105.611348369166	706.7531217370511	9	26	2	33	7	0.19071049888745673	0.34646239712441373	0.29745386734689	0.16537323664123957	
1880000	-10076.074000483328	-9264.21959644093	-811.8544040423988	-9264.21959644093	2150.050070927279	3.7105208405343553	1.9678418229210304E-5	0.40936324484781583	1.9051743266658877E-5	5.063132549744781E-11	0.38266395552159493	-760.7328066204888	80594.77403458385	9799.793292579001	10376.007630874254	4698.933845738639	114.26216219026738	9	24	7	30	7	0.1954270716578233	0.33327169294996895	0.29745386734689	0.17384736804531778	
1890000	-9953.06363949308	-9255.399240358307	-697.6643991347744	-9255.399240358307	601.7645753376297	3.7105208405343553	7.890538207419775E-5	0.38967349041361804	8.21333801492517E-5	8.0663101145446E-10	0.3620580510272034	-651.6445181158704	38476.966224848955	3412.833430387842	3932.966599264256	1033.422072897615	149.20158664843248	7	22	3	38	7	0.1954270716578233	0.33327169294996895	0.29745386734689	0.17384736804531778	
1900000	-9998.334356286708	-9262.657462991352	-735.6768932953569	-9262.657462991352	856.0766136467317	3.7105208405343553	4.8749841219185765E-5	0.42923310303923895	4.722497338583192E-5	4.3584475613339135E-10	0.45315265711072134	-687.9564088926147	52496.218014584694	4497.136159805039	4824.751902180716	1752.8165361865083	85.80427643059775	10	22	10	28	7	0.19946955653904286	0.306647338031716	0.31645055203209704	0.1774325533971441	
1910000	-10056.588816949212	-9260.015584804209	-796.5732321450029	-9260.015584804209	1843.1223744491142	3.5729724433277537	2.1327264619301173E-5	0.3968191473017818	2.073651042717622E-5	7.072613303665071E-11	0.3958359173168506	-743.439835998462	155007.91944375078	7886.397559339221	14153.531437998145	5269.564592198242	145.31982548577503	10	4	2	53	8	0.19946955653904286	0.31242782765830424	0.31795683270147546	0.17014578310117748	
1920000	-9931.745790360243	-9271.97508933719	-659.7707010230541	-9271.97508933719	333.4110282982946	3.834467102345562	1.3490041541203786E-4	0.515832770509607	1.244253226126089E-4	3.600654051402503E-9	0.45799405903091034	-615.8687403083677	17142.328133732903	5152.758363272888	530.4405335786297	964.6896189164738	83.15790790045642	7	8	12	41	9	0.18407927558034154	0.33820882349521597	0.3075730654199124	0.17013883550453007	
1930000	-9911.603429151299	-9267.845911468401	-643.7575176828984	-9267.845911468401	355.0243456604618	3.6060352433260823	1.2367108414706996E-4	0.5323701742198473	1.0296905957842674E-4	2.8892732383164743E-9	0.49950147147531204	-599.5888149177636	21228.899885697723	864.0875230903576	460.4175680499378	1423.5760705370647	51.26967983201648	11	6	20	31	9	0.18407927558034154	0.3472852127738615	0.2984966761412669	0.17013883550453007	
1940000	-9921.01617245526	-9261.456050568213	-659.5601218870474	-9261.456050568213	340.30588200038227	3.645571560026033	1.1868653779452921E-4	0.4718247668722568	1.1378794029049785E-4	2.846181698902385E-9	0.4817368111075067	-616.9388409208545	20042.592945851633	615.1259534189311	1086.7482018768806	782.5868484517581	25.131039702536192	11	12	17	28	9	0.17908929355552625	0.3349627121721313	0.3127192248048038	0.17322876946753862	
1950000	-9889.397053687104	-9246.513975499078	-642.8830781880268	-9246.513975499078	254.75494887694552	3.7357726962327757	1.5464522764017298E-4	0.394995311036785	1.5083610157654031E-4	4.243276580856697E-9	0.44226916746342143	-603.3575965378922	9932.459384910597	1591.8193727966723	485.8849327205587	473.8869736578618	12.656971469604247	10	33	3	25	6	0.19445717115318306	0.3381928691114313	0.2946515610632889	0.17269839867209674	
1960000	-9928.13832492982	-9270.074858380869	-658.0634665489509	-9270.074858380869	355.5947333298412	3.7357726962327757	1.3282593827082325E-4	0.3567207055226322	1.3337477553486285E-4	2.7667718738932966E-9	0.39285200652702423	-616.6839374283014	14719.46666060815	1890.7035875118945	453.29641181171434	749.1407492930039	75.31308211388864	8	37	9	15	8	0.18997992250873985	0.30896740055036	0.3238770296243602	0.17717564731653995	
1970000	-9947.979463831836	-9257.632865128431	-690.3465987034058	-9257.632865128431	532.6439363964757	3.7357726962327757	1.0401978995749632E-4	0.4656036466119718	1.0021768794582054E-4	2.0921200917225153E-9	0.45387172039726925	-644.3116779995063	56338.050421390086	4988.994003904695	2098.0280535373176	663.7839403378324	317.04494500225303	6	14	21	35	1	0.19126690589629036	0.3495912141994889	0.2912806794687357	0.16786120043548503	
1980000	-9951.514023611333	-9262.690598674531	-688.823424936802	-9262.690598674531	500.9417664595932	3.5112802624023285	7.907781737142044E-5	0.47116346674696474	8.028500817293169E-5	1.5178727235808181E-9	0.4979508858265206	-644.2973716369708	18343.53529962575	2971.4364171549432	2870.3076413722133	1295.9159553734535	62.28268418701672	8	6	27	28	8	0.18438077732930758	0.33061603437682824	0.3102558592913964	0.1747473290024678	
1990000	-9923.062137348292	-9266.605659342951	-656.4564780053408	-9266.605659342951	295.20557082227816	3.6031624991128592	1.268651870391903E-4	0.5180339564573523	1.247191701361364E-4	3.7217146926038434E-9	0.5078219867003833	-613.2222127833573	19876.846810347037	2220.1590978570557	1875.4891907859023	681.9122044597956	11.959849097658514	6	6	28	31	6	0.18021579111306757	0.33061603437682824	0.3144208455076364	0.1747473290024678	
2000000	-9918.209701437005	-9246.936650725649	-671.2730507113549	-9246.936650725649	399.1575540288776	3.36314517783285	8.767412989460713E-5	0.6065114095860218	9.001268063521384E-5	3.1220375856187E-9	0.6118880489573519	-624.9331270460989	27991.735369974474	23759.873721908833	2135.8577731378696	571.8243327808093	1.8980653666508194	7	2	39	23	6	0.1833769792933277	0.33011487540130136	0.3117608163029032	0.1747473290024678	
2010000	-9909.061591371752	-9257.832773755183	-651.22881761657	-9257.832773755183	308.9030646632678	3.671548280834691	1.2021118737663792E-4	0.5208506452509511	1.1895723881084016E-4	3.3358993765859904E-9	0.4956427767751286	-603.6954726050898	14436.483932721168	37052.20633600491	1659.8953849982174	970.4216602805304	2.5409998192183765	6	3	34	28	6	0.1833769792933277	0.3408088135630976	0.3117608163029032	0.16405339084067155	
2020000	-9887.930463935285	-9256.422316846325	-631.5081470889597	-9256.422316846325	231.18010737019964	3.671548280834691	1.6203847777276437E-4	0.5147112109963978	1.6031102457294297E-4	7.223086654240711E-9	0.5349735579756256	-589.3865727669707	10978.203143374456	4211.251982364124	934.7741902638422	728.158268741294	5.473570410003112	8	4	38	21	6	0.1833769792933277	0.3368064900405118	0.31576313982548904	0.16405339084067155	
2030000	-9900.905439710808	-9254.937689364482	-645.9677503463256	-9254.937689364482	311.98193191642736	3.7283435273959844	1.2104925215004306E-4	0.6539650626148554	1.2170008077919056E-4	6.312211861063621E-9	0.6390897742526815	-602.5279913766262	16013.430896489048	2500.3382570032445	1590.8608519072284	830.6789734113504	4.38691968241271	9	9	17	36	6	0.18706334223288643	0.33312012710095307	0.31711214506658236	0.1627043855995782	
2040000	-9880.591227297984	-9260.497534580803	-620.0936927171797	-9260.497534580803	206.59670721503417	3.7283435273959844	1.7370944663949457E-4	0.41719736581475386	1.8038093301523303E-4	4.513640972340715E-9	0.3802048931542268	-578.6469819379489	8029.505060488571	7169.199687939223	1052.5753024595929	458.38306785863404	6.124296545697867	5	6	31	29	6	0.18194109676639508	0.33312012710095307	0.31711214506658236	0.16782663106606954	
2050000	-9898.66898281834	-9259.782736851937	-638.8862459664041	-9259.782736851937	271.7911265303543	3.7283435273959844	1.521649568796955E-4	0.4658938207270882	1.4362973219769572E-4	4.0627361120703485E-9	0.44193321778629385	-598.7111527516779	6566.699122105024	1628.7478425027934	1406.8435128323936	528.6199190578862	1.354536279062125	8	3	28	32	6	0.1883861542049591	0.3376193145299197	0.2912050835661905	0.18278944769893068	
2060000	-9895.872457648882	-9255.136445860235	-640.7360117886482	-9255.136445860235	252.24291645550673	3.9435505059468423	1.5393600782674557E-4	0.5598855095590386	1.6019465492235924E-4	9.187088857632535E-9	0.6046187939384425	-596.9015521986795	27399.89049211813	2751.114617317735	1333.5590181501227	707.193140305427	11.340424797745143	4	18	16	33	6	0.1883861542049591	0.32895389213550896	0.2983876148902357	0.18427233876929627	
2070000	-9909.180893284009	-9253.9933224551	-655.1875708289083	-9253.9933224551	364.75861328252154	3.761834781993516	1.1509500339810857E-4	0.6286152997414138	1.0927326089690313E-4	4.608333301085953E-9	0.6366916186725182	-609.8957993021195	41967.37327756596	4574.988964962285	1571.292485522349	698.5094797283534	2.2389809895887964	5	20	4	42	6	0.1883861542049591	0.32895389213550896	0.2983876148902357	0.18427233876929627	
2080000	-9932.641374603549	-9264.395263298105	-668.2461113054426	-9264.395263298105	402.4734921028612	3.761834781993516	1.0663606619577427E-4	0.47238301391907483	1.0309691402482466E-4	2.6205052248931545E-9	0.4928495789751585	-624.046830014856	33549.45428558539	3760.506735425899	1515.3021005595137	713.3940350298845	15.357157213458681	3	21	11	37	5	0.19941280166057948	0.32856058328968846	0.2987809237360562	0.17324569131367593	
2090000	-9985.271193450273	-9249.22816474423	-736.0430287060425	-9249.22816474423	795.1506462102973	3.9907992600764297	5.528313355393366E-5	0.441089440711357	5.182539691498652E-5	5.43452025716619E-10	0.44668049550658184	-688.7064804148686	21254.784354651096	6052.434920963628	6432.0579993354095	2838.254071906154	20.64107657762783	12	10	11	38	6	0.19141893552031652	0.32856058328968846	0.3067747898763192	0.17324569131367593	
2100000	-10068.644156781284	-9263.310360583804	-805.3337961974795	-9263.310360583804	1910.1356671187652	3.8146182536750057	2.3293486554688224E-5	0.5164636263738343	2.0972264210118236E-5	1.4989765604899622E-10	0.5662906748505796	-753.6681204751899	52249.47708353253	13079.768769507367	5714.178403943537	9079.628791084615	186.77770114231907	8	3	57	2	7	0.19141893552031652	0.32856058328968846	0.3067747898763192	0.17324569131367593	
2110000	-10115.060887963768	-9256.873289271072	-858.1875986926951	-9256.873289271072	3936.105830743639	3.7303528950620386	1.0892628854218153E-5	0.5477606617736892	1.0399174427842155E-5	3.3412330164310276E-11	0.537706672724655	-801.853454071402	252750.47150429734	35961.728005940255	10360.384545360876	13417.912871911127	106.93803302972753	6	18	43	5	5	0.17162719181858943	0.34835232699141555	0.3067747898763192	0.17324569131367593	
2120000	-10082.243832926024	-9256.389962958232	-825.8538699677919	-9256.389962958232	2386.620339221163	3.8390127404253915	1.4766613490573488E-5	0.45797538517477476	1.6373875507914946E-5	5.981004827311212E-11	0.4846919240754134	-774.1112902781899	76600.66926237846	13476.128036500182	9819.887585088283	6500.327390567939	35.79643396748393	14	12	24	22	5	0.18830949504604094	0.33436380431798257	0.3088022347373693	0.1685244658986073	
2130000	-10062.073376105067	-9246.941448260823	-815.1319278442447	-9246.941448260823	2068.7964596247466	3.7757071137489704	1.7159177967261153E-5	0.5721247037942692	1.846187097964876E-5	1.089433598546069E-10	0.5931672143622231	-763.5511480198879	117566.46637309836	43244.32721550835	7388.981855123981	1499.5396015649897	23.794219146259785	10	9	49	4	5	0.18830949504604094	0.33436380431798257	0.3088022347373693	0.1685244658986073	
2140000	-10104.497285607116	-9251.758112591795	-852.7391730153205	-9251.758112591795	3705.044101445104	4.137002948474207	1.1253633969478306E-5	0.47786007888098764	1.1238273973691364E-5	2.788458857675537E-11	0.46258358301744174	-800.6388689058391	135533.71513161244	28616.26418598745	13517.668594712562	1545.5170452727418	293.45931530706804	6	9	55	2	5	0.1768490839178085	0.34582421544621506	0.3088022347373693	0.1685244658986073	
2150000	-10011.506169335391	-9256.133409185439	-755.372760149953	-9256.133409185439	995.4185589111767	4.137002948474207	3.617986333226848E-5	0.4772386673013215	3.8035731431485845E-5	3.291032823066249E-10	0.4775784917474468	-704.5311930811491	122244.28977691071	5985.325980867229	5968.952468014302	3056.7448185272247	242.63696158475247	4	8	42	15	8	0.1768490839178085	0.34582421544621506	0.3088022347373693	0.1685244658986073	
2160000	-10059.498060638547	-9262.500359735477	-796.9977009030697	-9262.500359735477	1887.70326668454	3.4235907362566858	1.950708154057536E-5	0.5019399658160616	2.0643409530824138E-5	1.0322503089552644E-10	0.5095116705326902	-745.0113497130902	131370.1635078666	10645.11844042131	6229.491153678279	5464.818696258822	198.41015045081224	5	2	54	8	8	0.1768490839178085	0.3480936625033374	0.30674286788064314	0.1683143856982111	
2170000	-10041.494463961664	-9265.671733287618	-775.8227306740462	-9265.671733287618	1325.8839181912322	3.6416491636470423	2.8322635803086992E-5	0.5408950388984447	2.899917779966208E-5	2.2333926185133406E-10	0.5392764024558204	-724.9020276404232	63096.2688863567	2099.4529888270486	6105.273407635808	4223.2516286300715	171.4715626916442	9	5	44	11	8	0.18797479754931168	0.33968042828523287	0.289346283508053	0.18299849065740262	
2180000	-10096.197985516686	-9264.778516793629	-831.4194687230574	-9264.778516793629	3530.857160956359	3.6252992950622396	1.4135817462524763E-5	0.48596158202283507	1.4668867606257355E-5	4.7855715659986426E-11	0.4749877627946793	-780.4086708888423	123909.24598872944	10124.040733572703	8626.40429591613	1430.1174596853916	967.9408992267904	8	9	52	6	2	0.18604354558561198	0.34161168024893257	0.289346283508053	0.18299849065740262	
2190000	-10021.69742150745	-9268.515859323585	-753.1815621838643	-9268.515859323585	1085.7524664665846	3.570599797700656	4.134375959372518E-5	0.5214153063482074	4.1007569337437494E-5	4.861941825724857E-10	0.5313896023317475	-704.0204191111	69746.79036668614	102587.0371666221	3880.5378045549805	133.377103673749	37.49269818258132	2	5	62	7	1	0.18604354558561198	0.3312656647745728	0.3247679096421671	0.1579228799976483	
2200000	-10004.780666401031	-9275.35385524221	-729.4268111588214	-9275.35385524221	741.4783202750283	3.685770760176561	6.24386711466044E-5	0.45196495576381046	5.825352313026035E-5	8.970114351485736E-10	0.5011818641302447	-680.4562380736337	53642.25012608326	19937.275048168638	3091.5884850778702	2386.1545961890433	122.40341970694412	5	4	27	34	7	0.18604354558561198	0.3312656647745728	0.29009938422440906	0.19259140541540637	
2210000	-9990.377253316201	-9271.534756517902	-718.8424967982993	-9271.534756517902	709.1607248966797	3.5030273034251596	6.399955228947878E-5	0.5002733825113649	6.550248453756335E-5	8.543836760834301E-10	0.45839203214108604	-673.6785914593112	17254.282539960474	6113.499589334101	2552.8061230040994	1477.7808912503274	296.1183190756881	7	5	33	24	8	0.1874937599720582	0.3298154503881266	0.2978313572356667	0.1848594324041487	
2220000	-10038.765996339189	-9253.651586665126	-785.1144096740622	-9253.651586665126	1900.2529898440516	3.2747519508038168	3.0915273654184936E-5	0.5020061848926074	2.9910342636396266E-5	2.4120077907761164E-10	0.5107069738093655	-734.4164779207655	115589.6099279944	46654.31312529657	5536.6535827978805	740.5467329282305	429.77279397574875	4	6	59	4	4	0.1874937599720582	0.3390060358722466	0.2978313572356667	0.1756688469200287	
2230000	-9982.025493197896	-9264.44396024044	-717.5815329574557	-9264.44396024044	841.3327452098112	3.53853240515573	6.987938594605661E-5	0.37115911298832605	6.709912633530543E-5	7.292846603515454E-10	0.39105047437697893	-673.7124345050172	25901.64039569335	6007.766243228514	2446.073007373268	225.1170084560486	251.75429400538835	8	5	57	1	6	0.1874937599720582	0.3390060358722466	0.2978313572356667	0.1756688469200287	
2240000	-10075.759235405863	-9255.049801047135	-820.7094343587281	-9255.049801047135	3931.6770033946627	4.020263065591879	1.5184753417084033E-5	0.42229705115139243	1.5333556192446253E-5	4.866180052113287E-11	0.45046968885395405	-768.6106253131488	178160.7584355292	4363.330658284454	8250.511915895338	431.2252911162748	1018.1522329467808	8	8	54	4	3	0.18593832665621896	0.34056146918808583	0.2978313572356667	0.1756688469200287	
2250000	-10130.828239226872	-9279.242091676731	-851.5861475501408	-9279.242091676731	3828.580904621221	4.161214138919279	1.1713750840339123E-5	0.3219051664246066	1.1436518357368803E-5	1.865017406297068E-11	0.3683426132698894	-800.0258251194405	121783.72708659184	8547.961732415515	11208.666858475752	3273.1462526470673	707.8224811565676	7	3	59	1	7	0.1843668640209344	0.32712588192955533	0.3024405782874105	0.1860666757621	
2260000	-10097.792416875343	-9249.98115505053	-847.8112618248142	-9249.98115505053	3362.639152522607	4.284174824543349	1.3014437648717948E-5	0.40920543284897815	1.3136895190831179E-5	2.663847511246533E-11	0.4112292663200505	-796.0272001158999	104869.64491137324	13457.681195986199	9246.655262165952	2826.4548389900365	2262.092253991636	8	28	33	1	7	0.17336367819873064	0.34137886480070484	0.3024405782874105	0.18281687871315427	
2270000	-10069.50697771269	-9261.139703933819	-808.3672737788704	-9261.139703933819	2022.4916801870884	3.5077229309657	1.9773380377905004E-5	0.6562815483754043	2.0594738704956823E-5	1.4359888618360402E-10	0.6103757575728604	-759.650980990005	73463.61546642109	5584.246046183646	5038.971504858402	856.1190610326937	410.2593170975393	9	28	37	1	2	0.18459975085001934	0.33086126653075926	0.31047638044971787	0.17406260216950378	
2280000	-9972.459873252534	-9256.720752141824	-715.7391211107097	-9256.720752141824	644.8942214160484	3.427762635010092	6.680599391559738E-5	0.48468032305539266	6.748944731369755E-5	9.42598512880702E-10	0.47469680784042023	-672.8074715474296	34505.02652951747	3722.420415554118	1037.2401216093688	275.9208038897949	120.22045694669522	9	35	26	1	6	0.19236098545269892	0.33086126653075926	0.2941647753564849	0.18261297266005722	
2290000	-9928.576829542297	-9263.406887683925	-665.1699418583714	-9263.406887683925	381.0050095712413	3.3031593181612364	1.2435391695833083E-4	0.3334783915420114	1.2193428337355505E-4	2.007241536438785E-9	0.36634156064467216	-623.1002093211198	23485.777319056673	1872.9665258798505	553.5006829688695	800.6231397498389	27.05595154178788	8	37	21	4	7	0.19122627687829874	0.3308435809799018	0.3062079785504481	0.17172216359135162	
2300000	-9918.380041598302	-9254.4004422243	-663.9795993740029	-9254.4004422243	355.38597774252963	4.005973667946269	1.1187382179564356E-4	0.32782520369733176	1.1548997655069838E-4	1.5901695109214085E-9	0.35139715214520695	-622.9194045990655	7912.746187378974	2265.5996679789946	549.5408111740395	1016.8210548368074	14.502821693658712	9	33	26	2	7	0.1946976372656129	0.3308435809799018	0.3062079785504481	0.16825080320403746	
2310000	-9994.177233908425	-9269.658494369993	-724.5187395384334	-9269.658494369993	831.5881014658377	4.005973667946269	6.0203424266994074E-5	0.401178312622379	5.643782820267333E-5	6.304269071317268E-10	0.42852218524680336	-679.5800346948138	32322.49487654817	4448.03880381093	1445.4569920637905	1159.5316128140114	155.98123570310588	11	27	4	27	8	0.1946976372656129	0.3308435809799018	0.3062079785504481	0.16825080320403746	
2320000	-9980.569023806447	-9279.303386142556	-701.2656376638921	-9279.303386142556	629.0225937122627	3.771500532176361	7.162478354150733E-5	0.41196060674702556	7.531731599834358E-5	1.0006011260845121E-9	0.4244998683071402	-654.9327168724377	83075.27335406067	1878.5579037883474	3127.279854336428	146.98167054518842	199.9776579593203	8	53	8	2	6	0.1816416707814243	0.3438995474640904	0.3062079785504481	0.16825080320403746	
2330000	-9980.125854271537	-9263.940792247695	-716.1850620238428	-9263.940792247695	1056.2577861076427	3.185597036113327	5.88357870466807E-5	0.4747412637866999	5.8784019456882135E-5	8.018356081524931E-10	0.4985347476327822	-672.2509665408271	23290.181252417486	2173.455860187102	2973.4873948301206	208.91798574143132	256.1778248472194	9	50	9	5	4	0.181767151629622	0.3438995474640904	0.3060824977022504	0.16825080320403746	
2340000	-10001.34138935291	-9281.445763914686	-719.8956254382239	-9281.445763914686	947.2818158349478	4.159105746882731	4.988261220077968E-5	0.4330608363603028	5.092838413980447E-5	5.115515452334996E-10	0.4581997260084494	-672.8097389483469	76349.45373190842	2737.5786660022277	619.9042505955792	1335.2742724484824	582.1488333321308	5	49	11	5	7	0.181767151629622	0.3438995474640904	0.3060824977022504	0.16825080320403746	
2350000	-9976.546029056839	-9262.426958311118	-714.1190707457203	-9262.426958311118	928.457794967101	3.619770410338908	5.112563834778191E-5	0.566068445900178	5.362371563570685E-5	9.31731675608678E-10	0.5849678774646335	-666.8911343277518	49006.46440406871	2729.145415781641	935.7949090610807	2053.9288715192138	302.34248084820655	4	45	17	5	6	0.181767151629622	0.3404946569336561	0.3060824977022504	0.1716556937344718	
2360000	-9939.29421995939	-9266.616151429846	-672.6780685295448	-9266.616151429846	644.1852566852651	3.8481273160124863	1.029362966777057E-4	0.4902933508992014	1.0495002694415504E-4	2.6895687192906876E-9	0.49830940298236415	-630.4559581082422	20863.783874148634	1515.648027251719	1008.6654207675986	416.6049640483215	246.22608131433662	7	34	15	13	8	0.18966584392285124	0.327989668392946	0.3126305550975177	0.1697139325866853	
2370000	-9987.588136777846	-9272.196851949968	-715.3912848278782	-9272.196851949968	713.8326875132394	3.8810718925702963	5.84470617152117E-5	0.4546576208658718	6.066586339199346E-5	6.538294100671943E-10	0.4533672353317899	-669.8144918861179	30478.46102516133	2516.3981710117605	1503.691340945347	1873.2672069659457	226.66897637278586	11	28	14	15	9	0.18508545182561495	0.327989668392946	0.3159727842424443	0.17095209553899499	
2380000	-9918.670109703824	-9274.773477395984	-643.896632307841	-9274.773477395984	353.6625992524156	3.5406657168216906	1.469152903295629E-4	0.4694184538095253	1.4183075059754334E-4	5.344825012357194E-9	0.5078822569822028	-602.4947134191785	16827.044167492	753.4586535780567	1189.8591173783445	392.45922236754075	65.12801792350928	8	27	12	23	7	0.18508545182561495	0.3277725152029342	0.3239208142956063	0.1632212186758448	
2390000	-9868.160571741315	-9250.340772302163	-617.8197994391513	-9250.340772302163	205.19690244943845	3.812388228836288	1.7938212853520894E-4	0.5857631201976079	1.7595415551156993E-4	9.433904616810032E-9	0.5664825606133984	-576.743552263516	12952.98674509641	1255.1837902410607	101.96988786327672	363.6071786775026	36.92711744849729	6	35	7	23	6	0.1836074895363779	0.35405085141098586	0.3008190505055377	0.1615226085470988	
2400000	-9881.43160344958	-9256.467516638586	-624.9640868109947	-9256.467516638586	185.54407733401223	3.812388228836288	1.6228360174041178E-4	0.4989324890957993	1.7966190849794597E-4	6.94932924596409E-9	0.4967559010094387	-582.7240081882763	19347.088154404246	1756.034922555632	1534.3510658585017	435.8931147445839	13.628140059251809	5	9	24	33	6	0.1836074895363779	0.35405085141098586	0.3008190505055377	0.1615226085470988	
2410000	-9927.327104471073	-9254.105139761374	-673.2219647096996	-9254.105139761374	339.9226806339741	3.812388228836288	1.0257072989892442E-4	0.4668693675136251	1.1310633055660991E-4	2.2958022002790897E-9	0.44710022918876796	-630.3015477430579	15249.757418871983	4272.869183344244	2559.262465269644	453.73562639418066	24.190164672070203	12	5	23	33	4	0.17429023150247683	0.3568037209574952	0.3008190505055377	0.1680869970344905	
2420000	-9970.638255944225	-9257.309486409074	-713.3287695351497	-9257.309486409074	725.6043164662178	3.933525701188631	6.647335631103001E-5	0.4093277298723766	7.147181851985523E-5	9.001217491049181E-10	0.43422269600603247	-667.3569988680143	69304.28061101989	4091.887752192843	1593.6402127178833	738.1624190854479	313.50956375854116	7	33	12	18	7	0.19259471811321208	0.32397116011417404	0.3008190505055377	0.1826150712670764	
2430000	-9972.385011898305	-9250.864147961622	-721.5208639366833	-9250.864147961622	730.579700885056	3.942938884379101	5.975227733080537E-5	0.43721535420951557	6.458141179093793E-5	8.565690277780401E-10	0.46812186820456786	-675.4603065835295	48175.84336489354	4574.945208702941	1902.557883286563	1225.6224410764453	116.8525507053903	7	35	2	27	6	0.1922457077973169	0.32397116011417404	0.3008190505055377	0.1829640815829716	
2440000	-9926.82994276225	-9247.13553911563	-679.694403646619	-9247.13553911563	475.3785726528121	3.6134150779085283	9.942184652227578E-5	0.4413387050750198	1.0898137932876955E-4	2.376272245968039E-9	0.46876939227731024	-635.2376797345147	20197.210422837703	3290.534467838301	4667.59552240708	538.2993576824962	18.19509215404437	5	31	4	36	1	0.19613381527386342	0.3297620559117858	0.3008190505055377	0.17328507830881323	
2450000	-9911.74564110671	-9256.03390424438	-655.7117368623318	-9256.03390424438	351.61035665858105	3.692050250933921	1.4906521169000416E-4	0.4115084029010232	1.4605213429452483E-4	3.714412921537275E-9	0.4264119319719547	-611.9891004414521	10196.902814143115	2785.2530155754544	5761.175157747302	468.43536588126767	56.410285486943316	5	16	13	34	9	0.1869522252470214	0.3364077856831534	0.3033549107610122	0.17328507830881323	
2460000	-9956.419786979895	-9248.07766315492	-708.3421238249756	-9248.07766315492	563.2184096513479	3.570505802767886	7.395318212815333E-5	0.38512895964731175	7.545482587413026E-5	7.954971344919745E-10	0.39427303784524265	-663.1940616933829	17306.879782056374	4657.978670165114	4509.5042162168575	1258.2079283009452	347.719891726581	6	18	10	35	8	0.1851743263242826	0.33818568460589216	0.3033549107610122	0.17328507830881323	
2470000	-9913.156211977168	-9261.061094326536	-652.0951176506311	-9261.061094326536	278.75632855624167	3.28973335377726	1.5185671875374287E-4	0.4291452955482462	1.633154169873681E-4	5.4171586934861495E-9	0.46808647622750627	-611.2085349071367	8977.586925865728	2084.478465030716	1121.130224745019	672.5793077209154	151.44150495829308	11	26	2	30	8	0.18448829184259696	0.35231724042648194	0.30214084005815817	0.16105362767276313	
2480000	-9935.218874594644	-9287.740642658984	-647.4782319356598	-9287.740642658984	353.09593768605293	4.107977170868892	1.5340657976094645E-4	0.3663349325092201	1.5573698171108245E-4	3.3178538412933277E-9	0.3732143253294183	-607.8640075962921	7706.645829586961	1479.1343752604864	826.5969983394269	492.6514010521199	104.79869550420503	9	37	1	23	7	0.18963334854754868	0.3527461019841052	0.2969957833532065	0.16062476611513984	
2490000	-9876.911827813892	-9258.96769932829	-617.9441284856024	-9258.96769932829	198.21352963024574	3.385371416278244	2.1294424182669033E-4	0.4779210659507048	2.135970032404027E-4	9.107894725391044E-9	0.44332257050879803	-579.6234079121002	5406.512615246842	1164.0125378086097	411.4512306058801	469.3435041346267	32.45867227429604	7	34	12	17	7	0.18963334854754868	0.3273615837537351	0.2969957833532065	0.18600928434550998	
2500000	-9874.67668226331	-9272.643704686934	-602.0329775763763	-9272.643704686934	190.8865488345193	3.385371416278244	2.8093272213367075E-4	0.49919093571506473	2.714203116228142E-4	1.6860873225364058E-8	0.4665683522864269	-563.8561745598087	8055.246539382173	1049.6989383092407	250.15441709790062	311.26699690565493	49.889844374537255	7	32	13	18	7	0.1919284987337244	0.3328733326121858	0.290281816038801	0.18491635261528905	
2510000	-9899.701376307063	-9267.115041483541	-632.5863348235208	-9267.115041483541	201.09616633672144	3.339675639688957	1.8544573527909863E-4	0.533097801814404	1.8286216791292456E-4	7.807092961942411E-9	0.5145337790599075	-590.0118658604381	20633.340850883873	2309.920337928842	64.47557286767207	295.8824727307045	22.174294059337452	6	31	1	34	5	0.17706268420273558	0.3327330099660621	0.29963940876201856	0.190564897069184	
2520000	-9910.128947048051	-9274.535686940906	-635.5932601071454	-9274.535686940906	250.10527386758807	3.452387204319192	1.7469620092840562E-4	0.4283342806990426	1.7223006054839052E-4	5.729846908161316E-9	0.43816853823262564	-595.4353415058263	11557.114384218132	1049.5991671737877	942.6560649835168	448.263962778408	49.38997693114866	8	31	1	30	7	0.17706268420273558	0.3327330099660621	0.29963940876201856	0.190564897069184	
2530000	-9903.444349230413	-9266.334966007587	-637.1093832228258	-9266.334966007587	283.92694268815774	3.865802889388342	1.64324467205037E-4	0.4459998595099133	1.512054032279012E-4	5.951989779855747E-9	0.5030806811342536	-596.7374066183444	13896.892679239638	1984.6012344881929	582.6478797625387	381.0735078916359	52.08292832071979	9	26	3	33	6	0.17706268420273558	0.3327330099660621	0.32409010909785035	0.1661141967333522	
2540000	-9824.400011230679	-9256.009300568758	-568.3907106619208	-9256.009300568758	127.95513425084246	3.947864886853263	3.4638464328264453E-4	0.49238122106673876	3.2285821738121213E-4	2.8273897352723593E-8	0.5166838313106942	-529.6392740177297	6614.434964975102	1028.5194961188374	98.59992930541247	316.0681156991228	19.73166547702801	8	27	22	13	7	0.19522383331137566	0.3327330099660621	0.30592895998921027	0.1661141967333522	
2550000	-9855.055691576656	-9261.116857190937	-593.9388343857185	-9261.116857190937	176.93854197664203	4.3737589032251325	2.254216737128249E-4	0.49332009875207794	2.1672926820806983E-4	1.2024861704626569E-8	0.5305710807179677	-554.6223433007334	8062.4090509118405	2122.2024635956486	151.04439099043194	311.8438386520862	5.775049260766589	10	23	18	21	5	0.19378269145198787	0.3327330099660621	0.30592895998921027	0.16755533859274	
2560000	-9848.760311332575	-9264.764552273185	-583.9957590593903	-9264.764552273185	136.20027627935525	3.503513104904946	2.7457735902886753E-4	0.4019833496839693	2.7609270285572894E-4	1.2350459459614613E-8	0.40461957227990275	-547.4240456319283	4310.516075955853	1705.1857108366257	192.47600002080281	239.1739322208632	5.432140282868945	13	22	29	7	6	0.18628671817208728	0.3409699070545646	0.30592895998921027	0.16681441478413808	
2570000	-9862.359491896947	-9266.54742410412	-595.812067792828	-9266.54742410412	183.73857238291862	3.4086908306467594	2.2187186768024672E-4	0.41418418837105947	2.2317062731442192E-4	8.404582245092812E-9	0.4105948097011153	-552.8984438491901	4860.5768993707015	1725.065044867777	210.96980451561635	1195.222928743202	7.927106805518713	8	27	31	4	7	0.18628671817208728	0.3409699070545646	0.30592895998921027	0.16681441478413808	
2580000	-9881.52228796529	-9278.079736748385	-603.442551216906	-9278.079736748385	179.39017875058275	4.049455972963209	2.03828838753045E-4	0.4036704660786371	2.1489131620179667E-4	8.046917570262975E-9	0.42690345591321965	-563.4424256725821	12044.405562264288	1146.8833251700662	377.59850011728724	536.782605985452	18.283407043344596	7	28	31	4	7	0.18567642697564596	0.3408258563894178	0.3065392511856516	0.16695846544928483	
2590000	-9878.476541639004	-9283.210344683792	-595.2661969552122	-9283.210344683792	165.215544896041	3.8555308915966413	2.19886090676759E-4	0.3888458674900192	2.3496426074413242E-4	7.3944428501681464E-9	0.3830169431637587	-555.6621441052993	6259.389713568407	991.1164615536547	196.81775292799108	626.8976611425276	6.371066776341256	8	31	27	4	7	0.18570854351594693	0.32781518801222287	0.29803435620054214	0.1884419122712883	
2600000	-9870.757533324979	-9267.210515655208	-603.5470176697712	-9267.210515655208	165.88215609269093	3.8555308915966413	2.3878643151864804E-4	0.35602589539839463	2.465559646088839E-4	9.326064157992009E-9	0.3941569732430155	-565.251125543498	12437.899296242715	848.7156591174578	349.6913882336035	277.16883681213835	33.51516563913366	7	43	5	16	6	0.19916542435561074	0.31689689567060114	0.3019243513162431	0.18201332865754521	
2610000	-9917.478625964006	-9256.570449779367	-660.9081761846395	-9256.570449779367	345.96898263205674	3.566905589360249	1.1036870327230049E-4	0.41229236460359636	1.1401184979929032E-4	1.993468785158681E-9	0.39968454157826067	-617.8347093247212	19207.320371268193	1877.6601234318694	2311.2444811525797	631.2246495705448	46.26934384399524	9	23	5	33	7	0.18601487029110741	0.3371065333710995	0.2968916980474288	0.17998689829036443	
2620000	-9888.454450715064	-9253.616387489332	-634.8380632257321	-9253.616387489332	228.23027804737535	3.566905589360249	1.5786662398100906E-4	0.5299775792791188	1.6296978103506004E-4	7.111063581183595E-9	0.5429978075971894	-594.1745134459394	9336.250802127619	638.8204936080721	1120.4637138437956	497.4738681607797	28.917367990606706	13	6	26	27	5	0.18601487029110741	0.3371065333710995	0.2968916980474288	0.17998689829036443	
2630000	-9896.26100398507	-9256.402319948716	-639.8586840363541	-9256.402319948716	295.84538943212146	3.4893830422930696	1.203032825746277E-4	0.4733925516277169	1.302334890646934E-4	3.6908296554006743E-9	0.4774938090266097	-597.679963019205	7503.439179803267	272.35563440782795	1296.006690509219	506.90952881732443	2.4275424177233065	12	5	39	14	7	0.1853770118416264	0.3371065333710995	0.3103663361873957	0.16715011859987863	
2640000	-9946.489450785595	-9263.717771935308	-682.7716788502877	-9263.717771935308	447.9902175994417	3.6763379695202487	8.762178784588196E-5	0.3752337409630066	8.733677747695724E-5	1.2041816017619023E-9	0.4093955983359407	-639.893179328856	13416.762498919079	1423.1584697166868	1941.3627713047758	1196.968222429637	32.590690103090814	15	17	6	32	7	0.1853770118416264	0.3371065333710995	0.3103663361873957	0.16715011859987863	
2650000	-9876.763558032131	-9253.95773358092	-622.8058244512098	-9253.95773358092	207.00121950239196	3.784739859122503	1.6999374821463105E-4	0.5269645126262575	1.8097908358882548E-4	1.108588464795764E-8	0.5711557187903976	-585.1040780172067	3493.477800590931	579.8814700285881	234.52449927920773	531.0665027556631	15.423146989386284	13	43	4	10	7	0.1853770118416264	0.3477092625497776	0.2965983335605559	0.17031539204804036	
2660000	-9871.740972729296	-9265.802075552861	-605.9388971764339	-9265.802075552861	182.79402451728603	3.784739859122503	2.1162229095523908E-4	0.5047902895065403	2.1322368300161313E-4	1.2447997100628332E-8	0.5212042215031394	-566.5151890451085	6023.696422825884	535.8386043300674	1059.2496661585028	388.74247120406295	9.547976907567636	12	17	20	21	7	0.1853770118416264	0.34127727000863795	0.29855632023842843	0.1747893979113075	
2670000	-9898.938510833977	-9267.138409124263	-631.8001017097138	-9267.138409124263	242.3324830700896	4.0156897167426715	1.4156734890197512E-4	0.48519631311186495	1.5423866883257205E-4	4.573765424750574E-9	0.4584241815794704	-590.1150846273009	18382.94927771223	793.3841859455648	854.8764184473556	606.4834385326843	18.702170978068565	8	20	22	20	7	0.17445598244788774	0.3340338702084221	0.309819366153716	0.1816907811899744	
2680000	-9930.366421412937	-9267.348080283662	-663.0183411292745	-9267.348080283662	313.9864971815212	3.6453344727595587	1.1285879992944515E-4	0.39719028667912126	1.1445767619526007E-4	1.7269468667919928E-9	0.38197969795123776	-621.0986910888261	11884.162888523782	1845.5706059074146	1698.7457422910236	747.6972232232063	113.94219945740342	6	3	30	31	7	0.19122254556126256	0.35091528870458594	0.29305280304034126	0.1648093626938106	
2690000	-9952.755849604831	-9255.877904659543	-696.8779449452894	-9255.877904659543	455.35110288555404	3.398882232714152	8.270847707383966E-5	0.471965319580232	7.974845702313843E-5	1.2407753402829936E-9	0.44401915203492687	-650.5173354892669	19683.681258341247	2529.872954024743	5087.242085985293	1784.5293927198197	239.3440925655325	6	23	4	38	6	0.19122254556126256	0.3459602649505603	0.29305280304034126	0.16976438644783623	
2700000	-9932.679663228231	-9266.648557813414	-666.0311054148171	-9266.648557813414	375.93953723440234	3.5982686255128664	1.0972073276912863E-4	0.4320920763519628	1.1294650598582415E-4	2.4304845687118146E-9	0.4406939725128621	-621.8200642352383	21975.355760962255	1280.5618688596976	2233.435491095909	1099.0681126675743	30.33272908052912	7	7	29	26	8	0.17396195788596988	0.3532982799558706	0.2975428572923992	0.17519690486576064	
2710000	-9923.555638035235	-9262.780523201367	-660.7751148338692	-9262.780523201367	372.90440713222	4.062441215886061	1.2946013703805272E-4	0.3786600559323451	1.3143848346200605E-4	2.592951351954602E-9	0.38686564848686955	-614.3390081105374	11489.984017798479	32075.058792248954	1160.3639713849027	832.0887913433169	53.558144652635	5	4	50	10	8	0.17396195788596988	0.3532982799558706	0.2976632412238498	0.17507652093431006	
2720000	-9898.082039099669	-9254.113602152187	-643.9684369474824	-9254.113602152187	270.02559060091994	3.807615788287733	1.5533252782298906E-4	0.4600738541208969	1.6389176130107442E-4	4.6364447778379715E-9	0.4390757437334407	-602.6460092424066	12095.86950274807	3364.4790900745934	1311.205730577565	409.18968846932876	13.261525502007645	7	10	29	25	6	0.17396195788596988	0.3239642764336964	0.326997244746024	0.17507652093431006	
2730000	-9961.971953409187	-9262.802404226164	-699.1695491830237	-9262.802404226164	513.4203055368391	3.51638030694636	7.397879096944199E-5	0.456375841388976	7.271440005984358E-5	1.4531832943281983E-9	0.5157063328054994	-654.5215115067286	56239.42866969637	2946.083550198193	995.134557032537	725.5199428138956	64.74301992110298	8	29	8	26	6	0.1842144491354418	0.3239642764336964	0.31674475349655207	0.17507652093431006	
2740000	-9900.379083734048	-9259.139351686421	-641.2397320476267	-9259.139351686421	316.2198063450224	3.8829612178667188	1.3381530702560475E-4	0.48471867154464976	1.3148849445214007E-4	4.607213818180557E-9	0.5150232736829267	-599.4735051582272	11438.467926083038	1227.8605304387154	319.3735666582549	866.933349786398	37.31359538199992	8	16	10	35	8	0.1842144491354418	0.3239642764336964	0.31674475349655207	0.17507652093431006	
2750000	-10177.172303090538	-9273.096569398534	-904.0757336920027	-9273.096569398534	5592.499974577254	3.348474778166106	6.960204956248469E-6	0.5190581520906664	6.299779272154588E-6	1.0962224322681229E-11	0.5116999848863323	-844.9912476128909	273528.58632480877	16538.213300257696	54811.30029273684	13508.785114381924	470.88962398795906	13	20	8	31	5	0.1944845186245459	0.33056132498258856	0.30289931481939397	0.1720548415734719	
2760000	-10088.8283055539	-9269.51600133815	-819.3123042157494	-9269.51600133815	1822.9315074417548	3.348474778166106	2.131401220408667E-5	0.6428890244875728	1.9604810115806168E-5	1.4615150344054394E-10	0.6025744654567712	-768.1153227284686	76861.19146928884	20455.37705822085	6427.04826068003	3554.834777263693	60.272349072970584	6	26	15	24	6	0.1856745681451272	0.3377219148436549	0.30289931481939397	0.17370420219182425	
2770000	-9997.628248149023	-9267.277692500551	-730.3505556484731	-9267.277692500551	722.3355551946635	3.305490191601752	5.485305783661324E-5	0.5664232893346962	5.22019257210004E-5	7.352261735602235E-10	0.5086296248863555	-683.5980737803899	12628.7004072177	22729.016254354297	3368.6566600546453	1091.6720989994458	43.888007106470255	2	14	22	33	6	0.17922678658616584	0.33349886333976414	0.30289931481939397	0.18437503525467636	
2780000	-9968.786141060786	-9259.441175876387	-709.3449651843991	-9259.441175876387	638.9164134370435	3.5305882363240846	7.389530221055638E-5	0.5450151713311907	6.893148893521811E-5	1.412058615339406E-9	0.5417553407103147	-663.7248891602819	23132.76315423359	5892.261243987599	3488.230079971075	1114.9949282021296	106.15831673891668	8	6	24	33	6	0.17922678658616584	0.33349886333976414	0.319063876022143	0.16821047405192732	
2790000	-9965.336788646335	-9255.27140324725	-710.0653853990835	-9255.27140324725	753.5192058766767	3.770087544204529	7.906892322426643E-5	0.5819874670204844	6.788699285464935E-5	1.5351209269456327E-9	0.5531606718549973	-662.4322497578397	26056.925191605478	20749.130089147675	4676.509669241262	1110.645734984624	26.929705603240308	5	2	27	37	6	0.19888349252412618	0.3386140298389531	0.2942920035849937	0.16821047405192732	
2800000	-9947.57763316185	-9260.824018993277	-686.7536141685745	-9260.824018993277	506.2255894891695	3.703525932068133	8.840513785119193E-5	0.4650838069157934	9.048933387906641E-5	1.4807634089138714E-9	0.43723687343158535	-641.6651422703529	10217.389449705612	12229.669396160678	4023.641753661596	982.2259860952373	72.43508869518021	1	16	15	39	6	0.19888349252412618	0.31944087883651445	0.31346515458743235	0.16821047405192732	
2810000	-9934.152499299753	-9263.988301499645	-670.1641978001084	-9263.988301499645	383.9812700745714	3.334782314936583	1.0263042418368312E-4	0.38565785147734144	1.0876192244855927E-4	1.5708406545765818E-9	0.38225531515789934	-629.0960423592632	12442.967752309996	2720.732046017354	875.5574674784372	614.2640932715008	62.09357193179126	12	25	6	28	6	0.1878377175484035	0.31040887056341204	0.324510929563155	0.17724248232502976	
2820000	-9916.77984007614	-9253.903684382747	-662.8761556933931	-9253.903684382747	361.9720481000535	4.34458530065526	1.4273443314374073E-4	0.42673482833121323	1.316985343564739E-4	3.357500161051834E-9	0.4180049018815688	-618.3617796281079	7127.844890716802	15555.208206073039	3024.4181668022743	488.98988348032844	65.77206625367374	13	1	21	36	6	0.1878377175484035	0.3229627757523492	0.3066495178764925	0.18254998882275514	
2830000	-10014.609331776765	-9263.294928853495	-751.31440292327	-9263.294928853495	1116.3033918798044	3.4560692283121934	4.113561365045957E-5	0.5154396671643976	4.167615784992375E-5	3.551530262888938E-10	0.47602672248281924	-700.7804367973982	59093.66653282723	60472.245486139305	7395.088735591203	971.6452968175315	202.3361221499707	5	5	30	33	4	0.1803108452811797	0.34833526039042884	0.3066495178764925	0.16470437645189934	
2840000	-9929.9402852576	-9249.881777199113	-680.0585080584883	-9249.881777199113	408.2874558036145	3.616819694721749	9.911993396905846E-5	0.677943012619139	9.826963292659616E-5	5.523098350530353E-9	0.7218521960068767	-634.6227651023033	23775.173703993565	1901.998516187081	2847.279245407118	969.8003289792789	98.17203233243072	9	8	26	29	5	0.1824441176894152	0.3467943698183764	0.2998116373653547	0.170949875126854	
2850000	-10012.811796656359	-9263.203961945954	-749.6078347104049	-9263.203961945954	1019.9788083786001	3.9329192124507255	3.966750278209535E-5	0.4782275695542874	4.050392588581647E-5	3.428181322051477E-10	0.45021238299846406	-703.2655783073328	24035.322391158737	10733.529199833314	5210.111857553186	911.4585995461478	96.8604900352627	9	4	26	33	5	0.19459022399874498	0.3230202514177441	0.3114396494566573	0.170949875126854	
2860000	-10020.198684405786	-9254.53477321033	-765.663911195458	-9254.53477321033	1149.8312038500349	3.8635577021386753	3.605834759993492E-5	0.4845357238041146	3.4960542082861594E-5	2.4355595864219644E-10	0.4663308415697623	-713.5519735062951	120207.18646585314	43128.35735533332	7827.407281484936	2595.826038721952	120.63614247922234	2	11	20	37	7	0.1984078508251285	0.341376762909153	0.28926551113886495	0.170949875126854	
2870000	-9944.823032087259	-9253.580647760384	-691.2423843268747	-9253.580647760384	513.5033226080094	3.453238450291239	7.790933020855634E-5	0.4803813295943882	8.149194379846933E-5	1.6545060803426294E-9	0.5051639258892693	-646.0450255917575	27413.363347806317	3731.147761816642	3981.3186061209913	747.227708422578	64.60249915386474	9	5	25	31	7	0.1984078508251285	0.341376762909153	0.28926551113886495	0.170949875126854	
2880000	-9948.059801994194	-9254.963572392691	-693.0962296015022	-9254.963572392691	532.3065277018617	3.41111736773962	9.016773345228524E-5	0.3747505633303728	8.963778530674134E-5	1.635158960373017E-9	0.43931637054644773	-648.9494274033844	32856.92727322549	2242.6276512090817	1898.2486516325428	800.0714652171108	251.81757399746633	8	16	20	26	7	0.1984078508251285	0.341376762909153	0.28926551113886495	0.170949875126854	
2890000	-9937.971285187454	-9264.987181453367	-672.9841037340873	-9264.987181453367	493.141402892709	3.474364116185905	9.483141070541442E-5	0.42105261600410215	9.778331880340373E-5	1.964074251104073E-9	0.47340140731589525	-629.9919334770372	18099.26531573174	757.3632535847468	1085.8770109049524	1235.5047103040554	109.97558955685729	6	4	14	48	5	0.19877642966183162	0.3453770830875348	0.28526519096048314	0.17058129629015087	
2900000	-10103.926664770828	-9278.0323212185	-825.8943435523297	-9278.0323212185	2973.6093147181737	3.7956070576165457	1.53308084314384E-5	0.39920218678708985	1.550715680375892E-5	3.191521495032783E-11	0.38245869395885257	-773.999753466681	154190.17129098892	17129.355095757004	3279.882590741264	4313.842780957217	883.6377009308206	7	35	7	21	7	0.1880179422281413	0.31476939748325583	0.32622063563868153	0.17099202464992175	
2910000	-10080.727182501034	-9258.034159849527	-822.6930226515063	-9258.034159849527	2576.6029272163123	3.9206832955386397	1.4664366315502022E-5	0.47304888903321246	1.4872419830929278E-5	4.6644858707369336E-11	0.47404224596834815	-769.6644623820537	222513.52015675502	8821.795670629113	3620.796258654559	5982.730073835896	281.4782835740019	7	46	2	15	7	0.18753350911492567	0.31888694429042697	0.32622063563868153	0.16735891095596628	
2920000	-10059.20636699318	-9262.734917121767	-796.4714498714135	-9262.734917121767	1884.669927462772	3.594455925392704	1.8529558001251428E-5	0.5407597495355547	1.9549865842216415E-5	1.2563148378179098E-10	0.5770267881242286	-744.9342374587493	96025.30825390913	8403.782449134991	5031.498050947456	6090.778718287981	58.769002764359705	6	36	25	4	6	0.18753350911492567	0.3438602156133309	0.2998457173328165	0.16876055793892739	
2930000	-10066.236227687345	-9265.873560586173	-800.3626671011715	-9265.873560586173	1768.6008768487295	3.4421865583577356	2.285057712755269E-5	0.4194235071596555	2.256905922972866E-5	1.0326636393554269E-10	0.440566480189774	-751.1720399425529	57944.07934199722	8746.4029065644	3036.9113170954724	4136.44421954866	193.82757625776435	8	32	17	15	5	0.2052777674871257	0.32611595724113085	0.2998457173328165	0.16876055793892739	
2940000	-10003.428812776512	-9262.257326855948	-741.1714859205641	-9262.257326855948	1105.7399205538293	3.4421865583577356	4.067532544418119E-5	0.49251598274038627	4.295201086819546E-5	4.775623579650454E-10	0.5173267894965793	-693.824346871164	42042.84931319966	5059.809335524574	4244.518608829037	1805.2764282747798	174.98051734812566	9	30	1	31	6	0.2052777674871257	0.329149643634429	0.2998457173328165	0.1657268715456292	
2950000	-10045.024063934441	-9248.827465571683	-796.1965983627588	-9248.827465571683	1918.6865746563062	3.4142226322800364	1.975789936762069E-5	0.4485362384018497	2.1406890356303565E-5	8.289905103541628E-11	0.445354712062719	-745.9425320119788	94422.36379286252	9556.13632466148	2992.1275784949257	4053.0279877706516	299.78636965415825	6	39	10	16	6	0.18907897745906696	0.33172945466591525	0.30764159544044317	0.17154997243457504	
2960000	-10061.72979974362	-9262.720686701194	-799.0091130424264	-9262.720686701194	2160.5534819445365	3.5043024584974423	2.1101082089523164E-5	0.46428671092925633	2.167831717721491E-5	8.452923203729047E-11	0.44924961156109755	-748.6322724022164	71482.60533156992	11132.643658645642	1387.0342168308357	3692.709661715122	744.6877904620661	8	33	24	7	5	0.18907897745906696	0.3204238038356987	0.31894724627065973	0.17154997243457504	
2970000	-10100.682901893451	-9273.123331146488	-827.5595707469643	-9273.123331146488	2549.4682324550254	3.625183859687516	1.8644223108437503E-5	0.4161873727043448	1.9387097063793973E-5	7.835382726048663E-11	0.4598065863909646	-773.8794096970802	94498.10168950558	21026.20268511718	26417.376190850257	2678.2299182603283	3171.159528797441	7	27	6	31	6	0.18907897745906696	0.3240052959660581	0.3153657541403003	0.17154997243457504	
2980000	-10019.466838162973	-9264.4821354214	-754.984702741572	-9264.4821354214	946.4184388010104	4.023041189453587	4.4775283234317724E-5	0.556526950438526	4.774785448414999E-5	7.597395261494051E-10	0.5787479720295893	-705.3551849861942	42260.615562223385	13886.409076054866	13091.796210249726	1132.2367118573025	356.76403321610144	5	32	4	32	4	0.18907897745906696	0.3352012833428463	0.3041697667635121	0.17154997243457504	
2990000	-10026.743553132575	-9253.350067410298	-773.3934857222771	-9253.350067410298	1223.4659593547813	3.910149701285907	3.453878883705068E-5	0.3497046662307767	3.614933199245153E-5	1.8668622748024569E-10	0.38745347743646574	-724.435879190812	35235.102766707794	11147.006159418732	10816.530705252277	2784.405072760263	340.1389279106995	10	27	3	30	7	0.18907897745906696	0.3310297931470373	0.3041697667635121	0.17572146263038407	
3000000	-9990.33767121368	-9276.755866263737	-713.581804949943	-9276.755866263737	619.9322581970777	3.5867044011255294	7.590430691399098E-5	0.38388356437088983	7.763150393183824E-5	9.596111749272531E-10	0.3980505158365585	-669.795066836654	13490.37976097958	5731.123347802409	4132.384005557355	639.3617829710906	118.52590443487675	7	4	33	29	4	0.18907897745906696	0.3310297931470373	0.3041697667635121	0.17572146263038407	
3010000	-9997.372430468908	-9275.874605806377	-721.4978246625307	-9275.874605806377	640.9616045613685	3.8579049344517204	6.268085647790602E-5	0.3396786437777421	6.379653859177892E-5	5.192335045315285E-10	0.3608928636725378	-676.3134592010534	16680.721249071	7446.082384570015	4960.37743949884	1229.2449538712572	104.65383396555515	12	5	24	30	6	0.1828635595032695	0.33764513083964187	0.30376984702670495	0.17572146263038407	
3020000	-10046.154285339053	-9271.398011736379	-774.7562736026736	-9271.398011736379	1110.097648535597	3.8579049344517204	3.4921774410679625E-5	0.4497425263346665	3.421504479526811E-5	2.60192280396856E-10	0.4633113562751505	-725.7389028693548	36432.017182344134	19527.892120228204	9654.259791373941	1693.3405001229896	241.36359443032137	8	4	32	27	6	0.18940341138609976	0.32638770622716806	0.3183513094623601	0.16585757292437248	
3030000	-10090.543510168885	-9262.201179576947	-828.3423305919389	-9262.201179576947	2262.5754148271785	3.5491837860731863	2.015839687512627E-5	0.43456068596275027	1.8699913534780044E-5	7.284410072156447E-11	0.4447395711994294	-773.082314886851	182090.74537178472	112567.39750963663	21694.18716849426	4048.8732826958476	395.38477664737695	1	9	28	33	6	0.17459393897132755	0.32638770622716806	0.3183513094623601	0.18066704533914468	
3040000	-10030.665641464631	-9255.472051456645	-775.1935900079866	-9255.472051456645	1256.2042441567746	3.635764453127427	2.891615193928054E-5	0.41571508954319125	3.0414068712637326E-5	1.423065134527706E-10	0.39762564162838204	-724.5808744500821	44995.32748152217	43785.61977137957	12672.644583894536	1941.724564701592	167.18045349063013	7	8	22	32	8	0.1868211747803586	0.34620149668327027	0.30302711528635434	0.16395021325001718	
3050000	-9949.958139669587	-9253.255710687954	-696.7024289816328	-9253.255710687954	412.0322005813488	3.635764453127427	9.185742117105639E-5	0.5082199309939224	8.44777321556432E-5	2.235635838532008E-9	0.5234059557565842	-650.8894200344631	9530.090236201093	14067.949084564205	2817.025592129848	1648.411499570677	21.44305056086959	2	6	38	25	6	0.20114097469761644	0.3239929635429127	0.30877503202270945	0.1660910297367618	
3060000	-10032.219825813074	-9269.015310715195	-763.2045150978798	-9269.015310715195	1001.9926575611108	3.3898324344683566	3.8308996835497135E-5	0.44782960555272533	3.657863727322882E-5	2.6647804918987083E-10	0.44611973576704816	-713.7986684022288	43148.258734185	29894.521725566316	5912.129019362678	2326.505709466746	49.19332447750143	8	7	25	30	7	0.1768064199142644	0.32779037285130624	0.31267368460629	0.18272952262813966	
3070000	-10002.834275841868	-9265.36709125551	-737.4671845863583	-9265.36709125551	690.0208926531178	3.2208100173977408	5.415204161207265E-5	0.46987811624596026	5.160012959921336E-5	6.362195599672455E-10	0.5054711054042628	-688.6938427983108	35158.38174506147	28829.645705672043	5373.453651353175	1909.3725603118207	52.83674472632622	3	7	23	37	7	0.1768064199142644	0.32779037285130624	0.31267368460629	0.18272952262813966	
3080000	-9921.594101992012	-9265.879392701889	-655.7147092901238	-9265.879392701889	300.5222658823889	3.810443336756041	1.6302252774819085E-4	0.7652389185729618	1.4450601057571267E-4	1.198940227506626E-8	0.7583512710388516	-609.6931173511695	20551.4499527674	2823.90529695825	4616.902549244092	701.7458463320173	48.98330599218404	6	7	12	45	7	0.19374489746531487	0.32779037285130624	0.30776021571859885	0.17070451396478034	
3090000	-9948.124118668187	-9261.252315137805	-686.8718035303823	-9261.252315137805	423.1254902943574	3.675279503705623	1.0220151021276813E-4	0.45918354323658245	9.840819000939254E-5	2.0440769342944E-9	0.4654406438588891	-641.6525312153217	11295.664160451883	9072.258819638615	5284.5025380832785	1202.4494336815262	18.03730911782989	13	3	5	50	6	0.19338357205124113	0.3253455700095346	0.30776021571859885	0.1735106422206257	
3100000	-9934.518877517286	-9266.684572914639	-667.8343046026481	-9266.684572914639	346.2497428268457	3.3944674547494147	1.3389588950488902E-4	0.5008702820857189	1.2604545029042103E-4	3.776674602465008E-9	0.4883410596741253	-622.5568932365672	14391.80602438643	10916.819560056534	4605.03129857829	894.1139056842583	17.695254979163984	4	2	22	43	6	0.19338357205124113	0.3253455700095346	0.30776021571859885	0.1735106422206257	
3110000	-9917.54033564798	-9273.314378413865	-644.2259572341155	-9273.314378413865	258.57259873605	3.450513620116207	1.905068124456218E-4	0.551646213157413	1.786130974389648E-4	1.0062890513446402E-8	0.577751424138862	-601.9977097292032	21157.893168681967	1036.5270294700374	1341.049802328291	360.9003302187424	94.4503216913122	6	14	14	37	6	0.19338357205124113	0.33643989794789914	0.29666588778023434	0.1735106422206257	
3120000	-9918.567049985119	-9253.37964894863	-665.1874010364878	-9253.37964894863	432.45343769527614	3.740154378317851	1.0345741175547875E-4	0.4933114167989089	1.0117394681130206E-4	2.170140119251794E-9	0.4727160252562862	-622.1792107919922	12449.365393527085	1003.0737184557056	1768.474003913652	1064.0400492500548	56.47127443958238	10	18	6	35	8	0.19338357205124113	0.33643989794789914	0.29666588778023434	0.1735106422206257	
3130000	-9944.465676726222	-9266.139287879178	-678.3263888470453	-9266.139287879178	490.17280543015676	3.563309021900556	9.668754698295748E-5	0.42630349440142634	9.154189159276844E-5	1.3355275272358434E-9	0.40532820282210147	-635.0763740376774	16716.320458781698	2193.237485219627	1921.4254473510478	1018.0248751768563	94.53899573369978	7	19	20	22	9	0.1898493690805056	0.3356303897581643	0.3010095989407047	0.1735106422206257	
3140000	-9983.07404230052	-9258.583663138706	-724.4903791618138	-9258.583663138706	850.394637615439	3.563309021900556	5.249460228929209E-5	0.5349209692987754	5.49536267859117E-5	7.917341778957019E-10	0.5339353463020945	-676.2550663499337	32941.03393516206	1203.7150886798017	3876.097747891596	2355.9250210808395	151.62558944615404	9	9	35	16	8	0.1898493690805056	0.3356303897581643	0.29674078775840335	0.17777945340292708	
3150000	-9927.916590720548	-9251.646098647205	-676.2704920733439	-9251.646098647205	456.3573583527277	3.373057900460015	8.92581720696509E-5	0.5773931207614985	8.966716620106771E-5	2.139531178950831E-9	0.5348564028660682	-630.4208223985688	40664.205603340546	1043.4961968688829	2252.0452049042806	916.48519647837	71.59656645497304	7	17	19	25	9	0.1898493690805056	0.3356303897581643	0.29674078775840335	0.17777945340292708	
3160000	-9979.896410607871	-9276.781115298521	-703.1152953093501	-9276.781115298521	521.7156212460686	3.243333650019591	8.22061480445892E-5	0.4425829564946698	8.676215354832426E-5	1.2946865119933845E-9	0.4262349766254904	-657.5694177866757	17428.27164918255	15954.789079056172	4293.774972748454	724.0316033265669	64.57649010391059	8	6	26	30	7	0.1898493690805056	0.3356303897581643	0.2970218718417666	0.17749836931956384	
3170000	-10043.942885128425	-9263.102137217598	-780.8407479108264	-9263.102137217598	1382.3595671248688	3.853345408965673	3.053420458473956E-5	0.4167649341551689	3.03525663861624E-5	1.7788326801136573E-10	0.44347553065152695	-730.9718167938605	28034.4439745175	6519.099453137139	17674.159689260166	1885.0188157305936	342.3491350256159	14	17	9	33	4	0.18342948817014626	0.3420502706685236	0.2970218718417666	0.17749836931956384	
3180000	-10001.484824769397	-9254.613001598684	-746.871823170714	-9254.613001598684	779.4403963505655	3.853345408965673	5.41358225434855E-5	0.47067310439355764	5.478089137733551E-5	7.923045619422571E-10	0.5276548739503601	-699.0732308526308	17883.675941838148	28517.131464673213	5507.760687381206	1124.3453528663374	88.35228947175798	12	8	26	24	7	0.17726631075032687	0.3301352935562373	0.3151000263738723	0.17749836931956384	
3190000	-10019.71602055934	-9261.11755313592	-758.5984674234198	-9261.11755313592	976.9096638565953	3.853345408965673	3.8185731799240734E-5	0.5576285137048614	3.761857285885393E-5	3.553084270511464E-10	0.514773396111805	-709.8833453710147	29563.689438008445	21333.83452417163	6434.076675982402	1667.434376545132	223.80875731733678	7	19	7	38	6	0.18058896886150208	0.3359896500463854	0.31964199712188723	0.16377938397022557	
3200000	-9943.69405144101	-9255.96929204658	-687.7247593944302	-9255.96929204658	386.26329393542994	3.929254602425019	1.1159842838474461E-4	0.6381442931609358	1.0089196562937497E-4	3.6036725986135384E-9	0.5574737566034028	-641.6592996366402	11666.019434173924	3562.6028097306207	7435.339916178418	883.0461660924751	87.761892933986	14	6	9	42	6	0.18171210680524752	0.3359896500463854	0.31964199712188723	0.16265624602648013	
3210000	-10017.266745902083	-9262.222621921203	-755.0441239808805	-9262.222621921203	815.2845245706151	3.929254602425019	5.545268644959448E-5	0.5971145024647538	5.0228423137604776E-5	1.0813854228934662E-9	0.6325584411059387	-707.7345873932425	15382.71876618389	11628.917122997218	5083.475913146542	2081.2255055961587	368.2763117247674	7	11	20	33	6	0.18635930191935246	0.3240171382261819	0.31964199712188723	0.16998156273257872	
3220000	-9988.439308509638	-9266.83905111521	-721.6002573944271	-9266.83905111521	735.1613007528325	3.478034790885696	6.90380335153395E-5	0.3494674699750254	6.680514259623428E-5	4.725815486005752E-10	0.3266897452238762	-677.2194482675624	13294.302535819947	10056.81870150461	3024.8766593991663	1015.506404928473	175.2895891126149	16	8	21	26	6	0.18635930191935246	0.3240171382261819	0.31964199712188723	0.16998156273257872	
3230000	-9978.864126154684	-9271.052014583074	-707.8121115716085	-9271.052014583074	750.4824252506476	3.6681238609913045	7.620862269948547E-5	0.3835177309104783	7.555481085482742E-5	9.227319443282465E-10	0.4070330885175657	-662.3233889861426	19731.050216947482	1318.1932482609918	4005.8120661476282	1000.6683932775198	99.72541495394681	7	7	27	31	5	0.17497864647807437	0.3486347757300287	0.30640501505931855	0.16998156273257872	
3240000	-10043.343453005273	-9259.509647348683	-783.8338056565896	-9259.509647348683	1426.4795871051228	3.6206678328679596	2.78753808898344E-5	0.3862362484995888	2.9072741539454084E-5	1.2341479415494342E-10	0.38714430969571206	-732.8585153082568	63655.5304141714	23369.967970944504	19434.320560694243	2046.6478572366789	266.387639366508	2	12	20	37	6	0.19566284247567042	0.31952987233379193	0.30640501505931855	0.17840227013121943	
3250000	-9998.79985212625	-9278.098003155636	-720.7018489706155	-9278.098003155636	682.2608620494719	3.6419219391340234	6.155124023496188E-5	0.35985090046783486	5.848640751417598E-5	5.060514136610366E-10	0.3877956594288183	-672.5233584772802	87958.97446223667	4731.701781137451	5758.561080674258	1071.449020419211	95.56632218833403	4	2	31	34	6	0.19515296158172926	0.3079043459583017	0.3180305414348088	0.1789121510251606	
3260000	-9965.824837568225	-9263.513422169885	-702.3114153983408	-9263.513422169885	430.80134214276086	3.6419219391340234	8.753150919964741E-5	0.4797648399006048	8.362073196741474E-5	1.527500427610999E-9	0.48587803512422467	-653.8150720886565	34848.89506427177	29471.679068845642	2617.8660221708415	1820.9243743021248	123.75062618282922	6	3	29	31	8	0.19515296158172926	0.3200038353992202	0.30593105199389026	0.1789121510251606	
3270000	-9955.654022253191	-9260.45876536982	-695.1952568833707	-9260.45876536982	541.7785982035105	3.6419219391340234	9.214975508806875E-5	0.43446468841495955	9.049424664816442E-5	1.627148799265098E-9	0.4371360344097157	-650.3897143818343	19448.102845733723	9082.996520239256	2761.528323935103	881.1239828790954	85.86221140384167	8	5	25	31	8	0.18778157200695053	0.3200038353992202	0.30593105199389026	0.18628354059993932	
3280000	-9962.71866758643	-9264.605208866446	-698.1134587199846	-9264.605208866446	376.4186954840049	3.8247028836834818	1.1002800902347099E-4	0.348431198362941	1.1120193341824986E-4	1.750125043271536E-9	0.3675106708223517	-652.2685146876458	18419.670721911174	4451.784204877839	6064.446252140085	1328.3198370644145	394.0050821596028	11	1	4	53	8	0.1957576831926987	0.3255462368910562	0.30593105199389026	0.17276502792235515	
3290000	-10017.267287434608	-9257.414901150762	-759.852386283847	-9257.414901150762	1101.8362042374715	4.187176635540865	3.4787096901645905E-5	0.33962396545681056	3.369210691850235E-5	1.7037373787020735E-10	0.3709222542542825	-708.6275559884764	23817.15093134868	58509.98105733915	8888.682201277566	3372.4696276590907	99.3998882866589	13	2	1	54	7	0.18290621485595498	0.31959744238238363	0.3205874804692024	0.17690886229245928	
3300000	-10088.15980243116	-9246.03411552539	-842.1256869057704	-9246.03411552539	2862.269861061672	3.5412742962092714	1.330466516125186E-5	0.4216881580068602	1.3380388576543117E-5	4.080779926422337E-11	0.4819884426832507	-786.7270690331618	95829.94835999682	76599.24765299751	47649.16035084426	7208.813872555438	118.45560200718367	7	6	7	51	6	0.18290621485595498	0.31959744238238363	0.3205874804692024	0.17690886229245928	
3310000	-10043.95756362582	-9256.597100798695	-787.3604628271236	-9256.597100798695	1336.9238488051792	4.312595590029186	2.8680976749750532E-5	0.4190557873570704	3.0397369091506497E-5	2.0461636983138414E-10	0.4769159307931444	-736.6821763647986	87190.72662394246	18721.73453800883	6218.498434908571	3070.8192878490536	253.56257255096065	4	18	16	34	5	0.18290621485595498	0.33194850154029626	0.30823642131128975	0.17690886229245928	
3320000	-10119.077042136834	-9259.04816398117	-860.0288781556649	-9259.04816398117	3475.1669580562584	3.953396384899686	1.2669341688188636E-5	0.4490289375641094	1.190708491597248E-5	3.27724978440912E-11	0.47950752709311306	-805.1368831406379	114970.94076538745	41017.58230547851	32066.9036100821	7793.494312520379	360.14833332137937	4	1	31	36	5	0.18290621485595498	0.33194850154029626	0.30823642131128975	0.17690886229245928	
3330000	-10091.260924492504	-9275.69343179513	-815.5674926973737	-9275.69343179513	2169.3017695023327	3.9532096237501047	1.707804755234456E-5	0.47334157262461335	1.669135809286105E-5	7.823306420247192E-11	0.5184014146076188	-762.6584881677902	129924.97498797935	24076.271800883427	12221.307793713888	4747.921200298873	113.76057603350594	6	2	39	26	4	0.18290621485595498	0.33149365788088464	0.3086912649707014	0.17690886229245928	
3340000	-10020.969608601892	-9251.150500267471	-769.8191083344205	-9251.150500267471	1073.227366561476	3.496152212654537	3.4367649146780706E-5	0.4624247806947476	3.585995249461781E-5	3.6213103357667573E-10	0.54918454450831	-717.3206413283251	60937.764077320884	80901.1452363375	9367.846772929159	3135.0258395895266	272.017336949034	2	3	23	43	6	0.18290621485595498	0.33585679737532487	0.30432812547626115	0.17690886229245928	
3350000	-9975.461900965553	-9261.459851112224	-714.0020498533279	-9261.459851112224	633.8934495446633	3.6200205159235566	5.577581071537394E-5	0.48583452995861093	6.011939995638837E-5	8.404089790669608E-10	0.5090289798336484	-666.3400312678424	28732.947163208915	21388.97755578956	4592.043697633475	1365.6716625940671	34.070180755576075	8	1	28	35	5	0.1832179916539379	0.3355450205773419	0.31301445201360806	0.16822253575511237	
3360000	-9999.766800702102	-9247.900412567602	-751.8663881345005	-9247.900412567602	959.6982957928354	3.977642596021976	4.035823427722851E-5	0.448823638654222	4.1527575720826614E-5	3.912869022733041E-10	0.4731070027163696	-701.8871922845317	98148.70201132189	10604.793683902244	6477.414887954659	2147.369121635187	33.12476612575387	8	6	25	32	6	0.1832179916539379	0.3515431571246813	0.29701631546626867	0.16822253575511237	
3370000	-9983.09225385652	-9255.142886272979	-727.9493675835402	-9255.142886272979	699.3687317978839	3.7398624978987627	6.290199463329656E-5	0.36470370195439256	6.075263355506992E-5	6.468853925714775E-10	0.40936816003328436	-681.4218813016927	19202.61817714138	18553.416131123213	2777.8272331003764	1674.834361486974	142.71351245667253	12	2	28	29	6	0.1832179916539379	0.3515431571246813	0.29636982806128315	0.1688690231600979	
3380000	-9962.616635510869	-9256.944593457194	-705.6720420536753	-9256.944593457194	522.8760253675238	3.642741323783257	7.900772617404005E-5	0.469351248491726	7.718792881943737E-5	1.550010648767007E-9	0.4990509178886279	-661.2782118888773	15661.996699140578	2873.610875721481	1109.5562039702659	596.6595315838481	1448.0281966338	14	24	3	18	18	0.20262250467398213	0.33213864410463706	0.2881449663265244	0.1770938848948566	
3390000	-9955.832318542953	-9259.637205626355	-696.1951129165976	-9259.637205626355	531.3107426176208	3.7031254280407415	8.061027847715915E-5	0.5172168420083637	7.998310866700291E-5	1.3697173760295918E-9	0.4725179239354942	-651.8919031475203	23327.214807148302	3447.929852915064	640.2721583746692	1133.844806808816	88.89814265679514	12	23	20	18	4	0.18696528624278785	0.33213864410463706	0.30279178953321784	0.17810428011935747	
3400000	-9923.546000005728	-9262.521110018573	-661.0248899871544	-9262.521110018573	352.83600053517176	3.375814100928937	1.0529611966391586E-4	0.5388152045001553	1.0857787188118777E-4	3.0645327060241298E-9	0.5007700454059454	-622.1117096518892	19644.39739567766	1733.1364054780424	621.9634336807433	74.68000435363861	2.911416523672635	10	32	30	3	2	0.18696528624278785	0.33609769990931576	0.29883273372853913	0.17810428011935747	
3410000	-9896.126186376552	-9256.521658323765	-639.6045280527862	-9256.521658323765	273.48928070700043	3.6255389514976066	1.5454012564129982E-4	0.4990801131686423	1.624660744427819E-4	5.764257386938823E-9	0.4818460124798925	-598.6909877319058	11795.174798746082	1797.371030790273	586.2163543722713	631.2835801421077	10.088205856812726	11	27	26	7	6	0.18696528624278785	0.33609769990931576	0.29883273372853913	0.17810428011935747	
3420000	-9893.92065352183	-9256.813599804726	-637.107053717105	-9256.813599804726	257.82371878379485	3.505003526029124	1.3748686162499773E-4	0.4154096990124552	1.4763875377866824E-4	4.450781999243368E-9	0.45378956947428445	-598.0247541067972	10197.952234208124	1612.5165301897625	746.2908619181899	288.0135529090121	5.587856347674144	11	25	35	1	5	0.18696528624278785	0.33609769990931576	0.29883273372853913	0.17810428011935747	
3430000	-9919.928418309579	-9265.77991581463	-654.1485024949488	-9265.77991581463	341.7162138758266	3.482125271922353	1.1761733240032068E-4	0.3273978638113403	1.19237848807162E-4	1.9720005088120212E-9	0.3682997694785909	-615.1593641469245	11192.171516175556	895.0188997988639	738.8099230350306	217.04094568277102	168.68719470635298	10	36	23	2	6	0.18696528624278785	0.34533774193037103	0.28959269170748386	0.17810428011935747	
3440000	-9898.837652106464	-9257.993807769666	-640.8438443367978	-9257.993807769666	318.7895535557475	3.879555288217297	1.1710507002834514E-4	0.4267435169480306	1.247999143918028E-4	3.3339745018855197E-9	0.4686979141249689	-599.4410030895979	12771.576518956295	487.0635264954589	840.752315017702	828.0360210971129	5.022738198683947	10	3	28	30	6	0.17919608732094383	0.34533774193037103	0.2973618906293279	0.17810428011935747	
3450000	-9953.896545265481	-9264.551755778984	-689.344789486497	-9264.551755778984	437.2370454984981	3.3811940540192515	8.023903059338168E-5	0.5191844325288386	8.580117317539242E-5	2.0999380449270004E-9	0.5452407828217234	-643.795253996061	12038.582896051066	15012.790128024308	1663.396715079611	1406.6693458478035	9.201164083327894	12	4	23	32	6	0.19175903292022534	0.3327747963310896	0.3111100469538564	0.16435612379482895	
3460000	-10041.61017464763	-9288.94875815652	-752.6614164911097	-9288.94875815652	1132.1494453405471	3.3021047028680326	3.150650066170458E-5	0.43309828468455036	3.3099532100179005E-5	2.0660135557134143E-10	0.4654239387825871	-702.3822249721104	171109.7024623819	6966.81408142014	4412.1896324004565	2399.170175365972	18.14232546429038	5	11	32	22	7	0.1883919590915726	0.33614187015974234	0.3111100469538564	0.16435612379482895	
3470000	-10048.002771481428	-9268.00601816615	-779.9967533152768	-9268.00601816615	1539.6196115864566	3.9451848586637315	2.8225226871482008E-5	0.4350667066918506	2.750907849955952E-5	1.4778332107299032E-10	0.4399041269450724	-730.3469074025811	44121.30960603281	4031.420213320772	8617.024300244708	3326.329997144508	84.26589350890009	14	12	19	25	7	0.18463180353252656	0.33614187015974234	0.3148702025129025	0.16435612379482895	
3480000	-10085.91458034889	-9263.118696556377	-822.7958837925117	-9263.118696556377	2044.6959458287613	3.699380624379744	1.7740922068447315E-5	0.3836947253638633	1.911946979030161E-5	6.931519670798176E-11	0.4368649080526979	-769.9589220988601	94937.29772402428	20011.942903662937	22701.039172525183	4719.351562214878	432.88761755251215	10	2	22	35	8	0.18463180353252656	0.33614187015974234	0.3148702025129025	0.16435612379482895	
3490000	-10121.543505554198	-9278.208361662062	-843.3351438921368	-9278.208361662062	2956.035054928882	3.6654352283568348	1.2852611427990068E-5	0.4134364089930947	1.2939302075555929E-5	3.277971749998046E-11	0.44631118793851543	-787.8260313515034	170666.22753798368	66951.48250796788	19933.763934121824	10121.313648188207	43.67542446691159	4	14	16	35	8	0.18463180353252656	0.33614187015974234	0.3148702025129025	0.16435612379482895	
3500000	-10132.056897055047	-9263.240429274356	-868.8164677806908	-9263.240429274356	4497.031351463675	3.7498112152919756	8.548756375924103E-6	0.3911966439802571	9.003813259160702E-6	1.1566762127361103E-11	0.39568338848385565	-812.9731288382858	307685.87149100844	42186.41027179639	12895.55953118788	10562.537077083236	72.3712574765931	4	33	14	18	8	0.1918495038327314	0.33345069365676794	0.31034367871567203	0.16435612379482895	
3510000	-10098.454459946122	-9267.879520514167	-830.5749394319557	-9267.879520514167	2741.8816137965646	3.7498112152919756	1.423963211159806E-5	0.4438293818945003	1.4061503367289196E-5	5.910423841100924E-11	0.5283988223580461	-776.2418076356557	140077.68931720674	31475.001629153747	9941.154841667661	10976.356201953098	69.68596625058085	5	8	1	55	8	0.1918495038327314	0.33345069365676794	0.31034367871567203	0.16435612379482895	
3520000	-10122.746958398926	-9264.91362627359	-857.8333321253366	-9264.91362627359	3861.557394004569	3.7498112152919756	1.0022752299741393E-5	0.40712234764270694	1.0271893158105091E-5	1.9424256503751116E-11	0.4361777721487225	-798.1749485153524	267264.58284485806	132961.2621156345	125456.16826860211	14250.439639895774	402.3838779821217	5	3	1	60	8	0.19146060890385955	0.33826491295095545	0.31534581142672197	0.15492866671846336	
3530000	-10060.834585585304	-9271.730857068911	-789.1037285163939	-9271.730857068911	1706.4333346167884	3.751828032152289	2.388660629575795E-5	0.396739821979234	2.325825248753132E-5	8.402782686538266E-11	0.3931628408654113	-733.2855557770714	46142.17854668205	36656.937388629056	103382.79890132634	5721.719288369162	106.11392631449512	2	2	5	60	8	0.192139461073593	0.3426198072123367	0.31534581142672197	0.14989492028734866	
3540000	-10120.069442486383	-9266.75867382738	-853.3107686590023	-9266.75867382738	3756.5643267517903	3.751828032152289	1.0927407464871413E-5	0.40080610360738744	1.1454301081572582E-5	3.0752205030663576E-11	0.47979938220660273	-795.5951119330535	131567.08351998072	107519.74316923306	102923.03599922774	9417.823427954576	369.5839530858709	1	1	5	63	7	0.19205644207424424	0.3406153100507238	0.29030529313426695	0.17702295474076532	
3550000	-10038.199594449596	-9253.151009552075	-785.0485848975205	-9253.151009552075	1485.7483649590351	3.7011169153739427	2.8790851747345984E-5	0.4118824761375387	3.0523096236219486E-5	1.873491812443218E-10	0.4619640541614896	-732.0451568910964	49025.30015415635	75108.47190743896	15109.11520071534	4758.46637134789	257.50931701462724	4	1	14	51	7	0.19205644207424424	0.3406153100507238	0.2917248443425479	0.17560340353248435	
3560000	-9992.599046891643	-9270.528009448173	-722.0710374434689	-9270.528009448173	789.2936707843319	3.366270627087824	5.949253117029955E-5	0.4880427504985293	5.835809338253232E-5	9.166434807624154E-10	0.5053144206521926	-675.023573913765	31806.51258725376	5959.559734648784	2629.6508516644003	2717.847288167229	68.15643539362851	10	2	4	54	7	0.19205644207424424	0.32872083874964175	0.30361931564363	0.17560340353248435	
3570000	-10015.733162690285	-9266.327433355582	-749.405729334703	-9266.327433355582	1099.650761122117	4.108012601020358	4.219550861766362E-5	0.4529176036118936	4.266535154164945E-5	5.499749752152391E-10	0.5209744604842872	-695.1054826519879	61822.85287373674	165642.523490464	8516.473441588596	2507.360150718724	134.37400839802024	6	1	10	54	6	0.1942682805476208	0.32872083874964175	0.305270849527845	0.17174003117489275	
3580000	-9984.155464511969	-9271.815022704646	-712.340441807323	-9271.815022704646	645.1647922563812	4.108012601020358	6.43077655183562E-5	0.455038852664952	6.814133918067206E-5	1.2521893092240721E-9	0.4964051417245107	-660.0219521338278	256854.96545855148	39954.17686041281	4874.151336827176	1564.434031222705	147.27546856102978	1	2	14	52	8	0.18430474566792165	0.3345028587011449	0.3158924750201462	0.16529992061078752	
3590000	-10010.270407798025	-9269.827487527342	-740.4429202706841	-9269.827487527342	876.4243636596533	3.5438731832106534	5.023760078644514E-5	0.43855662740563206	4.8716691698352145E-5	5.124328972184949E-10	0.44520458542581687	-689.5220398772756	27011.905776130046	68357.49281035835	3864.038418863014	2364.1863044233764	290.13509663574575	4	3	18	45	7	0.18430474566792165	0.3332717290483312	0.3158924750201462	0.16653105026360124	
3600000	-9952.975806494891	-9254.918319966753	-698.0574865281383	-9254.918319966753	589.6451091033282	3.5438731832106534	7.28902418314098E-5	0.4781726879423454	6.64705461433689E-5	1.3045252355402474E-9	0.505775747178144	-655.0143532698144	11328.405304470469	874.1003224512318	1647.4606930821055	1356.1978463847481	28.192354825248156	11	7	4	50	5	0.1827664442444231	0.3332717290483312	0.31743077644364476	0.16653105026360124	
3610000	-9936.104211679414	-9259.891167012884	-676.2130446665301	-9259.891167012884	508.7470979359419	4.070239354209755	8.656945933400497E-5	0.4554409067414037	8.197267208380298E-5	1.579557859443156E-9	0.46866433237184185	-633.4977757591246	11444.67309085597	1661.6189215584611	1967.3767169817015	1010.676268508155	2.7990522061445793	11	21	8	32	5	0.1827664442444231	0.32986228544644763	0.3127721409131409	0.17459912939598865	
3620000	-10001.932785992525	-9277.750018619825	-724.1827673727008	-9277.750018619825	894.539607136604	3.372307779822798	5.114205110101515E-5	0.4369735782344961	4.953286641446379E-5	5.319035603240468E-10	0.4457458719007547	-676.4061664619957	72892.85714906229	2483.209755782499	3558.451166389485	1727.8047568173936	23.576004132179904	8	17	15	32	5	0.1827664442444231	0.33440081714298475	0.3127721409131409	0.17006059769945153	
3630000	-9927.949754530484	-9264.011853965216	-663.9379005652687	-9264.011853965216	446.6687941945199	4.010293834284091	1.0795068960024694E-4	0.5015530728133571	9.607456556949888E-5	2.1481001763525814E-9	0.4699409497789206	-620.1188924334837	24372.036268094427	1712.8907180040749	641.8815222603623	1154.4111930344845	4.906181845095956	7	38	3	24	5	0.1887563667180034	0.33440081714298475	0.3067822184395606	0.17006059769945153	
3640000	-9988.701244261516	-9251.750247158434	-736.9509971030815	-9251.750247158434	854.2545576544835	4.010293834284091	4.618175508511081E-5	0.5096592821768053	4.5881521808097935E-5	6.440619616787201E-10	0.5475751672119159	-686.6472897104451	80691.82014274823	5112.22642236497	653.9292450041163	2708.9879492139435	28.452559069372455	7	36	11	20	3	0.1887563667180034	0.33440081714298475	0.3067822184395606	0.17006059769945153	
3650000	-9981.492589925316	-9240.179035332965	-741.3135545923512	-9240.179035332965	831.265727172769	3.7974883102329455	5.7608326609013484E-5	0.44782826529225905	5.419946716178533E-5	7.480044228304755E-10	0.5039866651583003	-696.0445586778872	19439.10152146053	7640.054937438313	1063.6227794556708	1559.6486162128926	172.0239872783293	18	17	2	33	7	0.1887563667180034	0.33440081714298475	0.3067822184395606	0.17006059769945153	
3660000	-9987.052268715674	-9254.427729169758	-732.6245395459152	-9254.427729169758	737.3477315468804	3.7974883102329455	6.08802279394572E-5	0.3399703775449931	5.858511254897558E-5	4.79128510788137E-10	0.3727812228063304	-686.7295083385123	29954.164114833155	5998.961257979743	2436.673935365932	1968.8425219629698	88.35248540429646	8	19	15	28	7	0.18139524315793135	0.33440081714298475	0.3141433419996327	0.17006059769945153	
3670000	-9967.410650151587	-9256.909856933637	-710.5007932179504	-9256.909856933637	647.5591565619379	3.570417670330558	6.830053646429481E-5	0.4488422055648646	6.288899957591625E-5	1.0174747337729323E-9	0.49575970484441556	-666.7339788219717	20054.820469986273	1922.534395065129	2071.9172314902844	1044.6399146527017	52.52873866580909	14	3	32	22	6	0.18873301195028164	0.33440081714298475	0.30514305188863977	0.17172311901809412	
3680000	-9849.849136279527	-9262.212241771342	-587.6368945081845	-9262.212241771342	162.96931031997386	3.792273887275906	2.949699363880721E-4	0.5479303205605066	2.590660280160616E-4	2.0175328948839716E-8	0.5385997091744241	-550.8351291722414	2845.3039682792637	291.85655266924124	327.4655610661265	484.99148286254155	17.93188781499486	21	24	15	10	7	0.18873301195028164	0.33440081714298475	0.30514305188863977	0.17172311901809412	
3690000	-9862.863478836292	-9252.827643853403	-610.0358349828889	-9252.827643853403	208.47690327729146	3.666172597842592	2.190712063502017E-4	0.5339682252492068	1.9636268389841625E-4	9.601921463180446E-9	0.49710412580842644	-569.8526932030582	7098.56020139858	450.73298938968003	512.8619563919593	871.9450569563697	11.608358950725956	19	27	5	19	7	0.18873301195028164	0.33440081714298475	0.30514305188863977	0.17172311901809412	
3700000	-9832.692159273107	-9262.666721503061	-570.0254377700466	-9262.666721503061	161.8035182928728	3.911904876519618	2.80215319049227E-4	0.5912232156772331	2.696615358325728E-4	2.7235779967615034E-8	0.5985055740898888	-532.2379058111654	4375.166620736251	143.08780476654846	319.5782380496025	412.3986819931729	9.977474308882176	18	21	4	28	6	0.18885137625998302	0.3475539667413752	0.29034480062669205	0.17324985637195	
3710000	-9911.772933330212	-9285.169179576416	-626.603753753795	-9285.169179576416	294.4741980487122	3.680035764067077	1.5820303373919884E-4	0.3742640932320787	1.5196832513383375E-4	4.309681649136583E-9	0.40471337529849427	-593.7308762349971	5303.581024850456	683.6242598286685	98.74477733350977	45.0896357618721	10.275721735121374	15	54	2	2	4	0.18885137625998302	0.33473523533246446	0.30695091391928536	0.16946247448826743	
3720000	-9944.69483711022	-9275.051081756179	-669.6437553540416	-9275.051081756179	405.69975788101215	3.9951041426215355	1.1060458718763631E-4	0.4251324198285923	1.042018829899056E-4	1.9419156043570946E-9	0.4132380834124728	-636.1704346258165	5751.584269065609	867.7727653117242	58.6976992462534	40.91350202507869	23.209812868074934	21	50	4	1	1	0.19659571279612612	0.33473523533246446	0.29920657738314227	0.16946247448826743	
3730000	-9993.533419562687	-9265.150777645975	-728.3826419167123	-9265.150777645975	705.8923331428842	3.735010497043162	6.730055847784591E-5	0.45432885612428725	6.585712695962913E-5	1.0844913566222794E-9	0.4808847036885006	-684.1460485517879	9079.105609746848	2711.1657050283643	2147.3181739164156	2716.445724427058	50.106397152670624	21	43	2	5	6	0.18138812181884226	0.346391635645267	0.28755017707033975	0.1846700654655513	
3740000	-9948.876049001286	-9261.974900882988	-686.9011481182985	-9261.974900882988	519.6798026863396	3.8132480065061434	1.0828886469016393E-4	0.41117548217659977	1.08255131357288E-4	2.0604697138389847E-9	0.4143640027266983	-645.860923652541	8973.620115223288	2399.3524518898093	1490.9077703491587	563.4327576531939	72.32846472817349	8	31	17	16	5	0.19879362691922564	0.346391635645267	0.28755017707033975	0.1672645603651679	
3750000	-9960.186545836632	-9266.089676588397	-694.096869248235	-9266.089676588397	587.0365330509593	3.6029433729320024	9.574762247794194E-5	0.4418348603918791	9.182882622209407E-5	1.6196457942906855E-9	0.4243348086550505	-650.7663613362307	39022.790612661345	2385.4825182827403	1271.5786391096865	326.50701742016133	182.77128093534648	5	34	30	1	7	0.1670846635676915	0.346391635645267	0.31925914042187387	0.1672645603651679	
3760000	-9924.195758717053	-9265.096327963378	-659.0994307536753	-9265.096327963378	380.6197053659381	3.9058235213203853	1.3170366423739097E-4	0.4833887215411009	1.3245880040677464E-4	3.1842081957920383E-9	0.4303137151537925	-621.4168601690059	6234.188672051076	1860.7882257836939	644.6460212372453	72.47064019038287	62.258453917139946	8	31	30	3	5	0.19872047355725053	0.314755825655708	0.3172188126804325	0.16930488810660926	
3770000	-9967.509765623474	-9272.912173550785	-694.5975920726881	-9272.912173550785	487.1460083851332	3.6294867444591845	8.31521804974109E-5	0.4272193009111139	8.805228898713867E-5	1.3049453885308078E-9	0.42800788529535044	-652.3259111973845	16903.636884378142	2483.7546639631723	895.0696408328445	797.1599872351613	72.09103203325911	10	27	33	1	6	0.19577500684825228	0.33755399321922475	0.30550678504861983	0.16116421488390342	
3780000	-10005.980389521163	-9256.54811760342	-749.4322719177426	-9256.54811760342	901.8203434127836	3.6294867444591845	4.390372658221435E-5	0.3746931594843529	4.455487617295118E-5	2.9965071554576164E-10	0.37720405552071307	-703.0169732727974	48979.876739045736	9169.979059735839	822.7902691294508	1099.7247742949107	599.2391271487134	8	27	2	32	8	0.1986960301659257	0.33755399321922475	0.30258576173094637	0.16116421488390342	
3790000	-10051.168335219736	-9269.556329033485	-781.6120061862503	-9269.556329033485	1688.0264427085042	3.6294867444591845	2.9291084931581287E-5	0.40308802217881734	2.9107203613337438E-5	1.4633328683970255E-10	0.41267852390173054	-732.1998095924706	36983.296633134414	13909.315886482414	1213.1292526163772	3740.292930077256	126.23322169508971	18	18	16	18	7	0.17764777983739233	0.33755399321922475	0.30258576173094637	0.1822124652124368	
3800000	-9994.132187039351	-9267.878772465398	-726.2534145739536	-9267.878772465398	846.3042337998171	3.4913137631809774	5.913017462513926E-5	0.42688201417286925	5.890117548291701E-5	7.188029681342011E-10	0.4532133562549424	-680.0496797097009	33278.7946037716	4427.81332617046	1346.150410222743	2186.303670403576	122.52966619885731	8	34	23	5	7	0.18566727877756897	0.3335099324987285	0.29637014623693153	0.18445264248677123	
3810000	-10002.826835264887	-9268.514773111534	-734.312062153352	-9268.514773111534	1047.702690336788	3.595273056777697	5.807003364489911E-5	0.3077235916378317	5.7903954326828815E-5	4.0485780559474413E-10	0.3408492955161072	-690.2760755949029	26290.207616555374	7126.998834179462	1749.7654644716254	814.1768102727798	95.24773803086576	9	30	31	6	1	0.1926464914190336	0.3335099324987285	0.2893909335954669	0.18445264248677123	
3820000	-9974.763653627373	-9272.728178778334	-702.0354748490394	-9272.728178778334	565.2055861773895	3.8289074511960997	9.084456794926428E-5	0.3793039241905917	8.759842558948233E-5	1.4232168346638367E-9	0.4272130395174555	-660.0601612337769	23504.481709781754	3037.999449799407	1038.2452591317701	111.08246058653522	187.9036605225281	7	42	22	3	3	0.1926464914190336	0.35283617099795345	0.2893909335954669	0.16512640398754627	
3830000	-9963.72503949371	-9273.849940150887	-689.8750993428215	-9273.849940150887	556.5506607604125	3.9228476897377327	9.376044372017155E-5	0.4301781817898175	9.733612510492453E-5	1.938095592223292E-9	0.466367882725188	-646.0995023889019	15530.328100904837	2358.579982229328	1775.0746244003622	1466.0716797228183	123.3057900972594	7	20	20	23	7	0.1953153915799498	0.34732676245445226	0.2867220334345507	0.17063581253104748	
3840000	-10002.63504268882	-9281.383216128925	-721.2518265598957	-9281.383216128925	807.4434215839751	3.9019186665376906	5.961278044950409E-5	0.4532808021530149	6.24129185404887E-5	6.819426976413872E-10	0.4370104928790962	-675.0852077348152	38476.47303270735	1609.5742638563743	2810.441827384838	1275.230449753189	170.15085158440456	8	4	44	14	7	0.18825395066093725	0.3512024720304763	0.2867220334345507	0.173821543874036	
3850000	-9991.003841756106	-9269.921333825383	-721.0825079307235	-9269.921333825383	708.7980342720319	3.413744970738296	5.9607905365675524E-5	0.3813202667737897	6.43202770367501E-5	5.533296763056153E-10	0.37813232547042785	-676.8456760535057	31948.125088395216	5046.38335940811	2723.8044449742697	214.77851809657645	244.28238424355493	6	8	55	5	3	0.18755354127565002	0.3323170554534092	0.3083180263842563	0.17181137688668469	
3860000	-10025.197541212447	-9259.632132906901	-765.5654083055449	-9259.632132906901	1130.1563631647239	3.625249094751859	4.037625646444309E-5	0.40905817317551674	3.990109399782834E-5	2.982793268399615E-10	0.43306356027849385	-717.6592424269227	33127.103709797775	19039.857709734457	4495.27404961799	1846.851875934993	246.76076213785097	8	2	48	14	5	0.18561554611391617	0.3323170554534092	0.3043954519452551	0.17767194648741974	
3870000	-10102.03364491985	-9269.378559756835	-832.6550851630149	-9269.378559756835	2510.277638186512	3.625249094751859	1.6295134732995315E-5	0.4091904593887833	1.642908108766275E-5	4.1024334762959646E-11	0.4050867358759578	-779.5825112994971	120464.72872657074	59561.76611120152	10532.000607356216	4008.9584054386623	482.6108971343921	12	1	36	21	7	0.17803983652700145	0.33989276504032395	0.3143111158359404	0.16775628259673445	
3880000	-10144.453787369266	-9276.493684836334	-867.9601025329314	-9276.493684836334	3614.341411975909	4.02213307572819	1.1070466185253057E-5	0.3449327986848324	1.111280087433349E-5	1.7546166389636923E-11	0.3882403142703117	-812.4690950924476	211323.9837927337	73707.13086331598	25193.080254876044	6148.304131116849	858.0261883935251	3	12	26	28	8	0.17803983652700145	0.35445257038796396	0.2997513104883004	0.16775628259673445	
3890000	-10113.214174577826	-9276.366209112666	-836.8479654651608	-9276.366209112666	3063.025019199947	3.5022486094164136	1.614650903824634E-5	0.34343881913191493	1.6631630680000795E-5	3.1353031071006165E-11	0.3459805103432141	-781.6921078432928	85016.13650708624	177649.93370324877	17696.845263587256	4268.995923038541	601.3041442512703	5	4	39	21	8	0.19552301560824933	0.3369693913067161	0.2997513104883004	0.16775628259673445	
3900000	-10179.580706626304	-9268.218846378484	-911.3618602478209	-9268.218846378484	7653.0981789003845	3.641441794056333	5.986360343062748E-6	0.3712091915593454	6.061274545551662E-6	4.731178993264458E-12	0.37075570504332395	-852.2428004415842	178273.39969859438	326760.3815415025	34160.54998741797	14637.890247666763	497.0663530733707	2	5	34	29	7	0.19552301560824933	0.3369693913067161	0.2997513104883004	0.16775628259673445	
3910000	-10085.92922664617	-9260.895310865606	-825.0339157805656	-9260.895310865606	2643.785023578024	3.576654460138526	1.734377917564267E-5	0.4154744389911763	1.8054642060562554E-5	4.98471390726845E-11	0.4075331937871501	-771.24847000582	100873.13961425023	70486.27664867535	15561.878474308673	5564.786306959936	382.46268573411527	3	7	30	28	9	0.1871950656154081	0.33182216516506496	0.30807926048114165	0.1729035087383856	
3920000	-10091.155093653546	-9275.19343179191	-815.961661861636	-9275.19343179191	2480.792910284372	3.576654460138526	1.7028424342042546E-5	0.3217603974354017	1.776082908587751E-5	2.9786548231132505E-11	0.32304171790058356	-763.6398109876064	140137.58041185501	19738.06181795507	13575.451934078637	4323.815641955349	442.9193009625823	5	9	26	29	8	0.1871950656154081	0.33182216516506496	0.30807926048114165	0.1729035087383856	
3930000	-10137.6982999101	-9268.529617534512	-869.1686823755877	-9268.529617534512	4480.880595053036	3.7667508728253334	1.1313373056143717E-5	0.3984492972625595	1.1005739161080268E-5	1.762635142340134E-11	0.3790165403413268	-814.056022650755	102443.65433620483	25942.308740598877	46150.01750649489	6771.591151068526	1229.4544944648173	8	15	21	25	8	0.19229056494814178	0.33837689904027385	0.30039220980818987	0.1689403262033948	
3940000	-10000.332121221993	-9262.10648997777	-738.2256312442228	-9262.10648997777	833.5539860024405	3.6253309749401783	5.6423072108787655E-5	0.4042464805495315	5.613464985639775E-5	4.9033091429608E-10	0.3938745896651997	-691.3581819472108	46336.40357256418	11577.721585651116	2359.743658284359	1147.5202119028224	391.63762992816976	6	33	3	29	6	0.19229056494814178	0.33107898151527115	0.30769012733319256	0.1689403262033948	
3950000	-9962.837380080227	-9266.51635334826	-696.321026731968	-9266.51635334826	549.6811533026216	3.6782041884345973	8.429848173260004E-5	0.3236402270463033	8.409749725058864E-5	7.729286215502103E-10	0.3378132915593537	-654.6100120561505	15612.284688346963	3933.8223018281774	820.0885607819404	618.8656780060186	83.90008813785238	13	26	26	5	7	0.18586728499447353	0.3283026971704938	0.31099863943345113	0.1748313784015818	
3960000	-9937.057835478234	-9262.732027522283	-674.32580795595	-9262.732027522283	399.76048185960565	3.9925646500939656	1.0754668498503875E-4	0.35733544011098806	1.1014125383567787E-4	1.4539741462956554E-9	0.357185293229173	-634.0456568303108	5387.988609911728	2446.738607376649	544.2896364498191	874.535132009422	60.65779588734772	13	32	24	2	6	0.18586728499447353	0.34606894100933283	0.31099863943345113	0.1570651345627428	
3970000	-9943.890550970002	-9276.192167013302	-667.6983839567004	-9276.192167013302	364.0334316210853	3.737834840742921	1.1584814205215465E-4	0.4382443988606935	1.2313500036508559E-4	2.5318497104340385E-9	0.4122250436467815	-624.62948401215	17519.42306510125	6360.08605568874	1750.8411105426937	456.1657676325039	85.02755770307641	8	5	31	26	7	0.19413215591085212	0.3379619581986896	0.31099863943345113	0.1569072464570074	
3980000	-9882.286341382945	-9270.816456024291	-611.4698853586544	-9270.816456024291	233.16444557413504	3.8506693172889426	2.1482608663165583E-4	0.47349449678588595	2.1634675382949301E-4	9.996239696459785E-9	0.47082350540742113	-572.6527305080496	6489.939284522259	348.3022344511401	859.8928617202239	204.30243075205786	64.26753731427836	11	9	33	17	7	0.19413215591085212	0.3464893435222907	0.2923161287597887	0.1670623718070687	
3990000	-9852.80445918403	-9253.917312520933	-598.8871466630972	-9253.917312520933	144.507746296331	3.867882989756206	2.851438767917227E-4	0.45209736739001866	3.014673370647534E-4	1.7640830296335212E-8	0.4490371661910178	-560.1810627172213	4486.973607987819	1998.6768398010008	1169.3761079042579	258.9283218967382	59.57951876111419	7	2	34	29	5	0.16932287245578276	0.3416126758856911	0.32594212814595064	0.1631223235125757	
4000000	-9864.519162238004	-9265.35039874118	-599.168763496824	-9265.35039874118	167.66074170841057	3.273044853311474	2.551003986522637E-4	0.37885995269302125	2.521521931046496E-4	1.24846158074189E-8	0.4507252486650875	-561.8504324513638	4488.826402639057	1057.7780977029568	899.1292764922108	250.8874203677858	32.193919235023195	7	22	13	28	7	0.18606114705642865	0.33086547870473215	0.32594212814595064	0.15713124609288875	
4010000	-9858.26809565731	-9275.346107421827	-582.9219882354822	-9275.346107421827	122.60082330556301	3.637140064858704	2.964286324860618E-4	0.40551320073176117	2.8186565214826834E-4	2.0257605235502044E-8	0.48428261846241827	-545.0677210264297	5214.454015249566	899.0081061990464	787.006082817451	333.3316313755147	15.641729285661338	11	7	23	28	8	0.20624689503745336	0.31746267130959643	0.3057563801649259	0.17053405348802447	
4020000	-9839.310031990295	-9277.067163065616	-562.2428689246796	-9277.067163065616	109.49024550660869	3.5161787908800415	3.9120757666822996E-4	0.41697843675838664	3.7277493330416445E-4	2.537163168778287E-8	0.4280105682379346	-526.6544907434752	2262.679452457167	433.0199233269451	791.4931150039448	172.33111487730244	11.48923739031746	17	9	13	30	8	0.20624689503745336	0.347812524727852	0.28374186367888427	0.16219871655581053	
4030000	-9817.84909554696	-9272.261227246017	-545.5878683009432	-9272.261227246017	88.645667735845	3.5161787908800415	4.285360551308487E-4	0.4956042121325183	4.273019022398858E-4	3.997288802364902E-8	0.4672887442308182	-509.05963520155854	3188.196466176083	1357.1687953953474	741.0464651059343	168.6523560009367	3.0387674249294654	6	9	23	31	8	0.1910036981699425	0.3312930990436529	0.30461886594810184	0.173084336838303	
4040000	-9858.271844031287	-9262.174117214186	-596.0977268171004	-9262.174117214186	153.5048327900306	3.724610721967385	2.2960742394327325E-4	0.4136584432506541	2.3986872062040977E-4	1.0819833599414861E-8	0.4506260661407466	-551.1909559540333	60264.711877694506	10982.664135700505	1825.202683500586	261.8005101624569	6.024010967438893	1	2	35	31	8	0.1910036981699425	0.3312930990436529	0.30461886594810184	0.173084336838303	
4050000	-9874.843748630603	-9275.067468845888	-599.7762797847149	-9275.067468845888	160.15039613035339	3.86764048699918	2.0072933280477887E-4	0.4152768000318558	2.2262289733055086E-4	7.526924154168325E-9	0.41562686954757266	-558.1627383737691	18377.436192936035	1658.020223777675	1769.2751009191968	294.9168520098732	7.024879596841136	7	28	6	28	8	0.1910036981699425	0.3443497466955958	0.290705046930445	0.1739415082040169	
4060000	-9854.031142608119	-9262.19987580758	-591.8312668005375	-9262.19987580758	148.89194834823743	3.772372933056327	2.566626008354696E-4	0.32650334702898415	2.6607138396052906E-4	7.950192399737546E-9	0.34184624095154337	-553.7840358955631	5540.919984158497	1862.129666651529	119.17883067360815	313.3911399721598	13.846659554999626	5	28	3	33	8	0.19208505094926076	0.33038462008396324	0.30868535844568273	0.16884497052109348	
4070000	-9852.80863615329	-9253.780258542927	-599.0283776103616	-9253.780258542927	157.4862772065526	3.772372933056327	2.555575752997987E-4	0.4452279108018685	2.5433073054199434E-4	1.2749787846189365E-8	0.4737032107187281	-558.0274228008385	10088.737499148096	1439.785348903954	295.8294456034843	739.4406563010745	12.772158390342629	6	34	23	6	8	0.19208505094926076	0.33038462008396324	0.3156088361144692	0.161921492852307	
4080000	-9890.790653818782	-9250.145566497727	-640.6450873210533	-9250.145566497727	238.9088296679176	3.772372933056327	1.561224052727085E-4	0.5532368826651661	1.6065543004832236E-4	5.207487357074793E-9	0.4878875685632422	-597.9295233515886	26542.18516243906	3068.1040595041195	258.1080003469116	475.9866714035594	18.39602518533371	6	34	24	6	7	0.17673704608418025	0.33265859208501775	0.3133348641134147	0.1772694977173875	
4090000	-9926.536901239004	-9268.830194608614	-657.706706630389	-9268.830194608614	273.9064225825918	3.772372933056327	1.4837405199823804E-4	0.5047052871549792	1.4383210924060337E-4	5.8923692020206105E-9	0.5437567425353477	-614.464762858381	12765.207698115033	3142.1450192874345	3284.0146842682575	561.6607341394764	26.47247722270549	9	18	16	27	7	0.1854888207699259	0.33265859208501775	0.30458308942766904	0.1772694977173875	
4100000	-9981.510866896273	-9276.138832616844	-705.3720342794297	-9276.138832616844	486.1992101777458	3.836909536246571	7.839848947503341E-5	0.4721142606195365	7.720440201179559E-5	1.7455309920056536E-9	0.5292532461670877	-660.2726446015874	13820.548766184658	6113.363127699533	4023.6447374869267	1440.951147278075	49.01407881319471	9	7	21	33	7	0.17898897700673538	0.33808570930978493	0.30458308942766904	0.17834222425581084	
4110000	-9963.326008293205	-9259.417166273306	-703.908842019899	-9259.417166273306	512.5166234865317	3.836909536246571	8.028170773645821E-5	0.5645057819045584	7.619108873070298E-5	1.8437039183677595E-9	0.554986831561027	-655.9284583677172	58137.63147591281	10990.389712674496	3368.7928986312563	1274.368618019048	20.654142842504985	3	5	30	33	6	0.17898897700673538	0.33808570930978493	0.30458308942766904	0.17834222425581084	
4120000	-9929.41263203014	-9261.354387699483	-668.058244330657	-9261.354387699483	299.2884135386613	3.6371567299532077	1.1107286977366795E-4	0.562531872474359	1.1467461799488604E-4	4.2624856521726615E-9	0.5807740858221279	-623.8099323676599	19464.6027446656	4080.6738857689793	2286.2754657401456	882.1932294740352	7.0098119838252915	4	5	32	29	7	0.17170979400953074	0.34575731717644226	0.30458308942766904	0.17794979938635816	
4130000	-9907.770526710301	-9265.204628043703	-642.5658986665989	-9265.204628043703	229.71019655702207	3.3397858119852883	1.6614141181184433E-4	0.5000397069416576	1.616454494046187E-4	7.113211052046961E-9	0.5321031478980078	-598.7490858009082	16014.716860016597	702.7706106227888	1930.8228298221952	945.7423825026997	15.497850428042506	9	15	20	26	7	0.1887066225737688	0.34575731717644226	0.30458308942766904	0.1609529708221201	
4140000	-9917.279036639935	-9262.166471276083	-655.1125653638518	-9262.166471276083	317.7444758908557	3.8022841938461758	1.0991250639787196E-4	0.4580944609088404	1.0847941201184753E-4	3.0835126026278492E-9	0.5138296549652787	-609.6022553419624	16454.299804487	854.315667027659	3774.3353565731963	543.4545630290779	5.147597058582459	6	24	8	35	4	0.1733748759882004	0.3493910246715652	0.3070330860796176	0.17020101326061704	
4150000	-9945.147959168391	-9275.476847753254	-669.6711114151365	-9275.476847753254	307.25024368237814	3.8022841938461758	1.1242922998416607E-4	0.555031930800731	1.1947167996556925E-4	4.807889377814373E-9	0.5723315653959531	-625.9305191186501	19840.10787424828	2707.129358200558	1622.203379740599	909.0339471261813	16.174041577098134	6	12	29	23	7	0.17657472962459828	0.3493910246715652	0.3070330860796176	0.16700115962421916	
4160000	-9913.954395598881	-9256.977347129496	-656.9770484693852	-9256.977347129496	326.0895674852456	3.971509448508387	1.1188228799679808E-4	0.49683219734749534	1.1592119340122864E-4	2.8989806209871877E-9	0.48021263089505667	-614.2268544146485	29190.074009613672	2231.155418277194	490.57531326225893	585.9988367577747	22.65604732052359	6	37	9	19	6	0.17657472962459828	0.34503721255859615	0.31138689819258664	0.16700115962421916	
4170000	-9912.432702944152	-9266.513342359189	-645.9193605849632	-9266.513342359189	278.3831908088239	3.5260130930714957	1.2493556978285602E-4	0.37248657839569227	1.3429474234744266E-4	2.2820039543167063E-9	0.3887143450300862	-605.039114310167	13873.210362687045	2037.9414851257857	187.0020790869626	501.84930509250415	18.34457970061323	7	34	10	19	7	0.17657472962459828	0.34503721255859615	0.31138689819258664	0.16700115962421916	
4180000	-9902.209281902513	-9250.549058589577	-651.6602233129356	-9250.549058589577	297.277402019923	3.698109474534715	1.2249027014637635E-4	0.3946608449686659	1.2974852509115765E-4	2.2043935460253223E-9	0.38194116047047505	-612.0120693889488	5529.521690786813	1954.3225721223293	408.5258713474867	716.3556631337873	10.09372238684576	14	28	25	3	7	0.17657472962459828	0.34503721255859615	0.31138689819258664	0.16700115962421916	
4190000	-9912.403483606473	-9261.780260066282	-650.6232235401915	-9261.780260066282	291.9135810489727	3.837271462140697	1.1592186836702273E-4	0.41154910506384895	1.2179795439148284E-4	2.831470214362661E-9	0.43936545044334774	-608.3708586086436	11912.10167106	2695.5276013858456	262.85433225172665	784.2246998996744	10.040565998680021	15	24	27	5	6	0.1825256602062974	0.3343520745778723	0.31165970560073897	0.17146255961509158	
4200000	-9923.654286748126	-9264.372433825642	-659.2818529224837	-9264.372433825642	319.45066518879287	3.2757851489514787	9.408566660231116E-5	0.5034540853922873	1.0685228040745596E-4	2.8401659347026144E-9	0.5244394929352637	-617.3309358731431	9968.340596065269	3632.340373950365	247.92937684221286	666.2651379357319	19.855174701056274	12	27	10	22	6	0.1779490250131894	0.3343520745778723	0.316236340793847	0.17146255961509158	
4210000	-9941.738272731895	-9264.96549694665	-676.7727757852449	-9264.96549694665	354.36090720267885	3.8228019808842153	9.594367592631833E-5	0.3535729778763061	9.896159476563455E-5	1.3448862337989525E-9	0.38968250332243276	-633.9556173597085	14614.532737223311	2914.1737700221775	3034.260841585128	578.9782910924638	29.054770014853933	9	21	11	30	6	0.1832300762798253	0.3343520745778723	0.316236340793847	0.1661815083484557	
4220000	-9915.905465727548	-9246.228724748587	-669.6767409789601	-9246.228724748587	317.9223003888292	3.7055593354046703	1.0820897111446176E-4	0.4554795246398755	1.1672287537969435E-4	3.2052534561053313E-9	0.5022383662541512	-626.8538504449286	17572.053696353483	3247.9618819672355	1677.3512100755538	663.7845301015982	15.6402344039316	8	34	4	25	6	0.1877902543044297	0.3343520745778723	0.316236340793847	0.1616213303238513	
4230000	-9883.69075019763	-9254.036875726155	-629.6538744714745	-9254.036875726155	201.45825315850277	3.7055593354046703	1.7979383026952257E-4	0.46169038667416695	1.854224753644874E-4	8.389848624575667E-9	0.5007931239512649	-589.7972964525086	10395.703896988678	4455.249556120379	318.228230713853	277.7515322265102	7.26744966827518	2	34	3	32	6	0.186639979550122	0.33763073688245493	0.3068390647880067	0.1688902187794167	
4240000	-9892.704879025325	-9265.160464564204	-627.5444144611218	-9265.160464564204	231.28155707281363	3.9664079863618116	1.889110730270805E-4	0.4344028065578173	1.8400461136826364E-4	6.337522909477625E-9	0.44109164228410036	-589.6948792030449	4388.596713076672	1841.7007472281218	441.9841070040718	342.4932626156569	15.074505712105212	23	13	7	28	6	0.1775453659818777	0.35407057313237317	0.29949384210633273	0.1688902187794167	
4250000	-9927.52813996797	-9271.010282143177	-656.517857824793	-9271.010282143177	348.1591819055221	3.421660880726029	1.0600992962268673E-4	0.47017226525477523	1.0476880809985575E-4	1.975284811487332E-9	0.4334253244838542	-614.9193957101246	16146.694773884492	3180.4046205960217	317.52548842208387	529.1572485984242	28.844201955098175	13	24	15	19	6	0.1941739199164378	0.32465256595252656	0.31228329535161925	0.1688902187794167	
4260000	-9872.33544343782	-9269.731496721082	-602.6039467167367	-9269.731496721082	174.52049023021908	4.010020977783428	1.9333896544686697E-4	0.5239682863468004	1.9394846399700403E-4	9.89296519803384E-9	0.524240773861885	-564.2673081678362	7062.321728616036	1675.8767736474535	141.38491856172485	259.91671962883316	7.716052895530341	8	28	15	21	5	0.19572297584134962	0.32411568308480054	0.30228881839736405	0.17787252267648612	
4270000	-9914.578866730788	-9268.703046140763	-645.8758205900243	-9268.703046140763	254.62878014355107	4.010020977783428	1.2209919706940948E-4	0.48630611104845817	1.287729432898918E-4	4.2712578328053595E-9	0.5136794624253886	-600.6783092607087	21586.590155454294	1808.728718140234	4405.0133646165	559.6674582684545	11.420143068447853	8	25	1	39	4	0.19689385670930087	0.31974504975125306	0.30184935071206703	0.18151174282737936	
4280000	-9883.454336711084	-9275.108904982813	-608.3454317282697	-9275.108904982813	196.98178055141557	4.097802809535449	1.9290420243270128E-4	0.44546394119980554	1.981246694290071E-4	7.530087866810672E-9	0.4596929418943462	-567.3189046937946	9307.8129393023	1173.5400611619366	2174.716304514029	265.568453924166	21.471179966725497	5	25	4	37	6	0.17878465514876274	0.35370323716722774	0.3018324943877107	0.16567961329629916	
4290000	-9858.747831544433	-9272.1364676095	-586.6113639349337	-9272.1364676095	113.11434558760146	3.4249430964610803	3.0949677313627313E-4	0.32815125468095	3.212435861402655E-4	1.0682448251901376E-8	0.3290111107690692	-550.0798547233683	3028.0206388467595	1761.769004701887	968.8738430925504	178.41629606804025	14.486826782447393	10	11	14	36	6	0.17897028444022398	0.35370323716722774	0.299652659028588	0.16767381936396059	
4300000	-9849.55981153905	-9267.57556480258	-581.9842467364697	-9267.57556480258	114.36955999745012	3.65855728561749	3.3641623896185554E-4	0.40543583375842174	3.5600061437197943E-4	1.8086703913063404E-8	0.37837957492938434	-545.6544311477854	3750.4522689599153	1552.7630753692515	624.6577592852374	130.5893345679914	31.67029695704463	5	25	15	24	8	0.19080873776716673	0.32831040616633567	0.31131752529611834	0.16956333077037963	
4310000	-9814.64541458714	-9265.166841026998	-549.4785735601412	-9265.166841026998	95.1191898351099	3.748360966501935	3.779117859963554E-4	0.49384258429405986	3.894391916855485E-4	4.2655273989971476E-8	0.5361665888553288	-513.7701802386676	4139.656489453942	1175.5547819260046	177.30686740858272	166.5236503002554	3.02823472593208	3	32	11	23	8	0.19080873776716673	0.32831040616633567	0.31131752529611834	0.16956333077037963	
4320000	-9826.759432982739	-9261.874320905745	-564.8851120769945	-9261.874320905745	105.97900782051146	4.268306878559335	3.347067205515228E-4	0.3999115241965805	3.4875482025009934E-4	1.906830016608364E-8	0.3946165892195629	-530.1377734890989	2303.2303046258985	771.0012557498131	76.17894547562804	185.44882640586994	14.060363498708147	8	32	17	12	8	0.19080873776716673	0.32831040616633567	0.31131752529611834	0.16956333077037963	
4330000	-9805.195403061209	-9246.82358996792	-558.3718130932878	-9246.82358996792	110.30149461568517	3.8154870502088385	3.9557264748198997E-4	0.5253192016969318	4.0897808341837486E-4	5.9014128898328054E-8	0.6057590323523488	-524.7945626481738	3230.6809783816466	1171.2542412158	175.2381929391345	19.086843784820974	22.61715731408479	6	28	36	6	1	0.19080873776716673	0.32831040616633567	0.30169940714098004	0.1791814489255179	
4340000	-9818.076374535709	-9253.794976674495	-564.2813978612138	-9253.794976674495	102.04925221645026	3.845381206695537	3.560133506732442E-4	0.5667164727259181	3.4980618104461125E-4	5.132598305317172E-8	0.6321387355355025	-531.8467999449032	1956.8676341454322	1426.5909131013962	172.0011372527282	22.84408755005053	3.9424807730987013	18	18	34	3	4	0.18804431981649924	0.32831040616633567	0.3112992664844321	0.17234600753273333	
4350000	-9815.129182554712	-9263.70919974786	-551.4199828068524	-9263.70919974786	87.61963156765219	3.8815066159109137	4.4207114803211504E-4	0.3791501498342127	4.285014484509779E-4	3.1387279906612E-8	0.3980626903563299	-518.4120870944226	2149.856975125103	578.659545978871	168.41136953223537	133.8354602370085	0.7371169097801392	19	16	35	1	6	0.18804431981649924	0.32831040616633567	0.323741046638824	0.15990422737834142	
4360000	-9799.579139964573	-9261.089681779407	-538.4894581851655	-9261.089681779407	89.57967856988128	3.746915192573998	4.201662101632322E-4	0.4793944795774994	4.069764859290354E-4	5.185390064338816E-8	0.5233889460195792	-501.9520773259962	1583.9040335393645	950.7497905873641	119.90868698503732	386.0521977082768	4.323040897940711	19	16	29	5	8	0.18804431981649924	0.31576706065351845	0.3317172801128388	0.16447133941714384	
4370000	-9822.877863558868	-9258.525459162362	-564.3524043965068	-9258.525459162362	106.1712796914556	3.809317222502127	4.0526436825342956E-4	0.5108151015043654	3.656932939675338E-4	4.262326863462216E-8	0.5370539735813767	-528.7538016688499	2119.0883567710816	750.6758425431638	164.4160553004159	306.36450196314195	6.081166912342363	23	14	29	4	7	0.18804431981649924	0.31576706065351845	0.3317172801128388	0.16447133941714384	
4380000	-9849.079326493526	-9290.562509755304	-558.5168167382219	-9290.562509755304	98.506384201932	3.853278389361356	3.9548105567294183E-4	0.4188103666834821	3.8745336042584293E-4	3.064229350121951E-8	0.44712417632759466	-523.095564905838	2138.62199211262	706.8544894066532	142.20807213107238	314.72043419044843	3.984870407060104	23	14	20	12	8	0.18804431981649924	0.31576706065351845	0.3317172801128388	0.16447133941714384	
4390000	-9833.64096089496	-9258.463336185026	-575.177624709934	-9258.463336185026	128.01388540643828	3.2101044913490284	4.179484540662867E-4	0.4545106167917235	3.882943295711076E-4	4.101837313287954E-8	0.5318928741125653	-540.9398123086578	1698.160153585961	1309.9747674575776	224.8994710158987	154.53180864045873	18.948997874394646	6	30	32	5	4	0.19606055577666578	0.3175880857093423	0.3317172801128388	0.1546340784011534	
4400000	-9843.310357700024	-9265.80482848263	-577.5055292173939	-9265.80482848263	134.36936401108025	3.3070716086172682	3.4784798337134814E-4	0.3427649633006112	3.418314494280837E-4	1.4055331677345745E-8	0.3484602634955939	-542.3207472751652	3630.707496762541	1184.465751402807	191.49678001642266	184.81414848098754	36.75517950072273	2	36	24	8	7	0.19606055577666578	0.3175880857093423	0.32346476311524097	0.16288659539875125	
4410000	-9844.060719915673	-9258.110521113193	-585.9501988024803	-9258.110521113193	161.82524155210825	3.824244225624053	2.940110949653684E-4	0.4255347801448182	2.916684409830919E-4	1.8920395166538556E-8	0.4565006175228544	-544.4661463827617	6867.3225424934335	1318.7436449376348	202.7801214624738	833.5656583353053	51.99442902673938	7	28	31	3	8	0.1894328507217564	0.3200027058597431	0.3276778480197496	0.16288659539875125	
4420000	-9869.702031008728	-9260.271822133498	-609.4302088752297	-9260.271822133498	245.1257640915426	3.824244225624053	1.810170652089664E-4	0.4580135523819519	1.847524043103268E-4	7.866432923356379E-9	0.48644605651724065	-568.7029810199116	11016.461804803013	2591.028230331224	172.04832249868312	416.20154344645033	66.8905040735668	2	31	25	12	7	0.1800738502328154	0.3225009530072139	0.3251796008722788	0.17224559588769223	
4430000	-9919.3241213963	-9255.003197646985	-664.3209237493134	-9255.003197646985	394.02142909766934	3.712021423755725	1.0073565994332928E-4	0.4437134719520138	1.054108524681266E-4	2.2682267460620317E-9	0.46211494336163617	-622.0753619507786	14007.623535811541	3189.118812193737	221.12720797524935	436.09733926824424	537.6495628800169	8	29	17	21	2	0.17731534971608906	0.3239638770870878	0.31740203860293775	0.1813187345938857	
4440000	-9928.09866218584	-9265.013820520433	-663.0848416654054	-9265.013820520433	492.25237436301273	3.527837436132728	1.0243868740526988E-4	0.4620081514442404	1.0594164333688475E-4	2.8351837164011726E-9	0.4951757742404731	-618.5527217501378	13144.007505778218	5246.8110335527035	258.8133130597075	1001.8367932419424	103.39205628281309	7	29	20	13	8	0.17731534971608906	0.348449269068315	0.303931402455168	0.17030397876042824	
4450000	-9886.120644217996	-9266.55436267879	-619.5662815392069	-9266.55436267879	278.305007204301	3.505815527430251	1.8025162120662456E-4	0.3789671559776395	1.7664375286103543E-4	6.430124756943412E-9	0.4411866488869468	-578.6702935302792	13439.647598331396	2143.6442688899338	172.19640910608345	477.755865397304	41.41927043318106	2	34	17	16	8	0.1896005791150733	0.342980961772291	0.2971144803522078	0.17030397876042824	
4460000	-9920.862004266226	-9282.720427599235	-638.1415766669904	-9282.720427599235	336.2744253233625	3.7944138119847346	1.2584869648964414E-4	0.28698442007603653	1.296268130593138E-4	1.7190258529809984E-9	0.319160019327327	-593.306567381138	38590.645803409105	3662.8248709363625	124.75380218423199	572.8305525580672	51.38731660328156	2	34	18	16	7	0.1896005791150733	0.342980961772291	0.2971144803522078	0.17030397876042824	
4470000	-9896.25465124495	-9253.306081568493	-642.9485696764575	-9253.306081568493	293.0228271408877	3.6380935380894583	1.503661615787561E-4	0.35679245445953955	1.567323050144662E-4	4.3257447002539145E-9	0.4118718604660701	-603.4648676529041	8577.31156955416	1844.0796611289961	331.3979224088204	497.07642379969616	94.82901928184992	5	36	17	11	8	0.1896005791150733	0.33411815599476125	0.3059772861297375	0.17030397876042824	
4480000	-9899.376129508617	-9266.77146304021	-632.6046664684065	-9266.77146304021	214.63672363636607	3.921113186187464	1.6957232696611656E-4	0.47523794038538464	1.796631880514722E-4	7.828149785631658E-9	0.5217985069325694	-591.3048423968207	15449.877183605198	2123.070270972741	616.4768779976605	534.136138607294	34.21284646887024	4	33	23	9	8	0.1896005791150733	0.33411815599476125	0.3059772861297375	0.17030397876042824	
4490000	-9951.605782426952	-9270.280037824861	-681.3257446020899	-9270.280037824861	513.0423968970895	3.9104288099894493	9.199984895465188E-5	0.4297863290777662	9.230831078065685E-5	1.6289681834808012E-9	0.4290279794687813	-639.5614345693575	34091.19447165249	3208.22877055457	600.4289341228612	147.8867270558427	115.16076630253541	2	42	24	3	6	0.1896005791150733	0.33411815599476125	0.3059772861297375	0.17030397876042824	
4500000	-9878.078685103224	-9271.723933933245	-606.3547511699797	-9271.723933933245	185.0638311110426	3.8974101669121755	2.480960362632618E-4	0.47223808259507266	2.511332888333128E-4	1.5136040147548322E-8	0.49137030874910453	-568.6485010543747	4933.7857505737975	1262.514633208667	360.83504576251386	322.8829001682345	60.744278404313654	4	31	25	10	7	0.1896005791150733	0.33411815599476125	0.3059772861297375	0.17030397876042824	
4510000	-9886.990259380162	-9265.684303494221	-621.305955885941	-9265.684303494221	169.28385371062367	3.8974101669121755	2.030158905028182E-4	0.5334122173392607	2.068903322830357E-4	1.3934422435633632E-8	0.5740081234956281	-582.4316973639023	4818.277427177904	1759.5958119199183	457.9090761207703	447.56374235872977	55.5790732005648	4	31	14	20	8	0.1896005791150733	0.33411815599476125	0.3059772861297375	0.17030397876042824	
4520000	-9936.984463185729	-9258.02441629163	-678.9600468940985	-9258.02441629163	293.81786400462096	3.6183922584780093	1.2074463665257043E-4	0.6085613009779531	1.2171790613590501E-4	5.625507021416043E-9	0.630428070483201	-638.7898142254033	15749.122536559807	3132.430250785539	343.8606473799373	172.93234468928387	58.016178190615555	7	35	28	1	6	0.1896005791150733	0.3529275195507733	0.2871679225737255	0.17030397876042824	
4530000	-9922.043274630763	-9282.86729756388	-639.1759770668824	-9282.86729756388	215.82299693683518	3.5350411716795374	1.7613114426919712E-4	0.5191394700358102	1.7731475931600675E-4	6.953647744851833E-9	0.4999682773907324	-594.1965476845157	50607.66141598662	2035.970361721734	486.76010350605156	964.7517610271402	57.28659023368572	1	40	22	6	8	0.1896005791150733	0.3529275195507733	0.2871679225737255	0.17030397876042824	
4540000	-9909.352644739902	-9270.920873028777	-638.4317717111245	-9270.920873028777	295.43968001534836	3.4993198974077266	1.8510434008551615E-4	0.47308774715562246	1.896425247456801E-4	7.678900699494381E-9	0.47351311187186523	-598.7758977958559	13053.7114435453	2107.711113731499	649.8316641061987	193.61977732415565	76.87455229030626	4	35	23	8	7	0.20023362256139754	0.3188171621689551	0.3130464396518983	0.16790277561774933	
4550000	-9939.082860566825	-9267.463801464806	-671.6190591020193	-9267.463801464806	464.1225641072221	3.8900862689469666	1.2243754111278317E-4	0.4195408547842926	1.1759898555275523E-4	3.006101241745965E-9	0.47548743814881894	-627.8044317508118	38412.047494468294	2487.111934511578	855.5784698270542	771.6366396692443	77.19098903971168	4	24	29	10	10	0.20023362256139754	0.33875181378804253	0.2931117880328109	0.16790277561774933	
4560000	-9944.19243605166	-9277.709900669703	-666.4825353819574	-9277.709900669703	355.2465322969195	3.549758694616979	1.1694123127296716E-4	0.3205688984500372	1.1958884326814011E-4	1.524835591643687E-9	0.33539319703099807	-625.9670969903275	17262.237268622728	3022.179153046497	620.5870030515849	30.589465589387327	95.6990488553741	8	28	38	1	2	0.20023362256139754	0.3138690151821542	0.31799458663869923	0.16790277561774933	
4570000	-9948.308682354647	-9269.878355547968	-678.4303268066795	-9269.878355547968	381.2397390879066	3.4575214782045576	1.0492001510032754E-4	0.338965644560879	1.0880715870465484E-4	1.6646971697465211E-9	0.38514744521585226	-640.3221877649287	7020.414704509534	3463.356247727997	824.0046125576124	82.45757311371803	54.77907818573039	7	30	32	1	7	0.20023362256139754	0.3076469263409163	0.31799458663869923	0.17412486445898728	
4580000	-9966.843540223716	-9282.556478868551	-684.2870613551646	-9282.556478868551	461.5439506920653	3.6370341295052833	8.592684556730775E-5	0.3816042912379445	8.86382729936088E-5	1.1467221813052206E-9	0.39617429432669893	-642.0546037844662	13783.748927152828	2125.5813361727246	1345.7338713380313	982.339332150859	47.08781495723158	9	33	7	20	8	0.20023362256139754	0.3076469263409163	0.31799458663869923	0.17412486445898728	
4590000	-9953.422767197178	-9266.437629698603	-686.9851374985757	-9266.437629698603	450.42957220478576	3.6370341295052833	8.876149563260122E-5	0.43359366452101633	9.394972173569851E-5	1.9014127982828827E-9	0.48325886121221356	-642.109392579678	45839.77179839897	1458.5016831728854	1710.0186804217994	868.2218078760424	137.88786674594607	8	20	14	27	8	0.17649413370271513	0.3313864151995987	0.31799458663869923	0.17412486445898728	
4600000	-9926.748430310987	-9259.631668285743	-667.1167620252444	-9259.631668285743	413.6250478458545	3.6370341295052833	1.1178263237675444E-4	0.39915348757259944	1.1815297553844098E-4	2.331485969104064E-9	0.42565241642898916	-624.4058652686912	12337.73618458711	2082.8509900554213	1213.7420287069642	1385.904937259574	117.29776353582963	8	21	23	15	10	0.19821541165088852	0.3363483524218154	0.2913113714683092	0.17412486445898728	
4610000	-9886.932165651624	-9254.422884777916	-632.5092808737074	-9254.422884777916	226.46106741717585	3.6370341295052833	1.7805844230989193E-4	0.4458145494580122	1.8676706745781457E-4	6.572343945402428E-9	0.4627821207808918	-591.71061698897	8608.97091009031	1455.9908499546434	1083.543840832198	744.2955719080564	78.44473094887891	9	27	15	17	9	0.18619952625945027	0.34234088425959236	0.3023002720006219	0.16915931748033589	
4620000	-9903.028350151955	-9270.438797358014	-632.5895527939416	-9270.438797358014	233.4568637608289	3.855214137415359	1.6673404554994045E-4	0.5728271072206093	1.8554724213066024E-4	1.0850673275583264E-8	0.5814922429060075	-592.8651746243029	6828.838092521106	1566.8203996913007	491.9722962625275	521.8459163769407	22.732296598217737	8	32	21	9	7	0.18619952625945027	0.342484714426146	0.3023002720006219	0.16901548731378227	
4630000	-9895.675094512006	-9274.650566954631	-621.0245275573751	-9274.650566954631	279.6812969986956	3.7951586101195485	1.937571769782512E-4	0.520304666278711	2.058946042159784E-4	8.64336563799425E-9	0.47989689295296845	-581.7408179202054	8064.035910609003	929.2242536209468	328.85616393002437	481.7137296216446	70.71415404528389	7	33	18	12	7	0.1773571146086946	0.35132712607690164	0.3023002720006219	0.16901548731378227	
4640000	-9871.285040332144	-9265.486040334179	-605.798999997966	-9265.486040334179	218.20846559325824	3.7951586101195485	2.7521734847833366E-4	0.4825085016109116	2.74306655282388E-4	1.7166752574969447E-8	0.4752284663655241	-567.0900446837255	8255.946662626055	844.1945769634685	179.44258127933142	382.1667017519337	31.074921473564878	7	38	12	15	5	0.1773571146086946	0.35132712607690164	0.3023002720006219	0.16901548731378227	
4650000	-9908.333245643564	-9253.297672754668	-655.0355728888956	-9253.297672754668	505.35087230766567	3.8504132352220046	1.4033665581424893E-4	0.5141659737881805	1.3235583313815332E-4	5.199024807658543E-9	0.5218928440447019	-612.8163618909837	18588.06058383009	2252.1679118823354	485.7387215166076	650.0298830112744	64.92724879432826	7	32	26	5	7	0.17265785373857592	0.3521881624525722	0.30613849649507	0.16901548731378227	
4660000	-9881.28440602699	-9277.155511546995	-604.1288944799954	-9277.155511546995	180.80209029195268	3.9410356462393152	2.7508391979427283E-4	0.33917252999137476	2.684501230504952E-4	8.22699908888205E-9	0.3392579737595846	-567.6813586246025	4064.357926275216	953.9652057587011	417.4315758965556	303.4783127476886	11.508232939175281	9	27	17	17	7	0.17265785373857592	0.3570237914680911	0.3013028674795511	0.16901548731378227	
4670000	-9866.03454066327	-9265.584267776901	-600.4502728863673	-9265.584267776901	154.45496503846067	4.0055868044971055	2.8750819311069954E-4	0.4231299734272636	2.8464458497632174E-4	1.395581034351317E-8	0.4117505094337566	-561.7154343729645	7470.012412836192	1518.5251535892278	390.16135677014444	394.03992815943445	14.491313957777141	4	23	8	35	7	0.18885108542251977	0.3408305597841472	0.30179884619426234	0.16851950859907103	
4680000	-9892.15319002605	-9260.175833486748	-631.9773565393028	-9260.175833486748	263.2656774146538	4.126441716784125	2.0838046353296479E-4	0.409419677920818	1.9670102446823405E-4	8.635892655163617E-9	0.45409275831505835	-591.2843974938007	8782.864594056991	1636.587190220785	1081.1399430167367	666.1954824750027	48.343788951305875	4	16	20	30	7	0.18649808481356178	0.3408305597841472	0.30179884619426234	0.17087250920802902	
4690000	-9905.104866975222	-9274.807511948875	-630.2973550263472	-9274.807511948875	280.2883978713002	3.8116716081855166	1.9001971598559217E-4	0.3479430756362821	1.84478560466923E-4	4.430295032248981E-9	0.3500568525420717	-586.7038787080407	15366.433711160642	14903.500808143996	2220.6528864346333	361.3203204081233	19.27272368982017	1	4	28	37	7	0.18042423933279472	0.3408305597841472	0.3078726916750294	0.17087250920802902	
4700000	-9919.951294001288	-9268.675663569958	-651.2756304313303	-9268.675663569958	321.0251020435012	3.7104244728512166	1.500386945352617E-4	0.4068204856645321	1.4870439463096342E-4	3.9397116574828735E-9	0.43729391654672056	-608.3363302772214	9564.01609725501	10680.133926281009	1799.7917943871028	469.9821119473558	79.67862985352855	5	5	24	34	9	0.17826969513728672	0.3408305597841472	0.31002723587053743	0.17087250920802902	
4710000	-9905.210245828246	-9273.727886431832	-631.4823593964139	-9273.727886431832	199.90659885167514	3.6016396846259284	1.99487341677606E-4	0.42871651293277613	2.0105991745453513E-4	7.91284852879518E-9	0.4533209107619113	-591.5682929741638	4173.9425233893135	2413.2453038121257	2282.7848717865363	370.1751160703529	38.87229311176451	6	26	9	31	5	0.17826969513728672	0.34254124258471	0.30831655306997463	0.17087250920802902	
4720000	-9916.691543929046	-9256.540208715582	-660.1513352134634	-9256.540208715582	277.68387412088657	3.6016396846259284	1.4037636500285693E-4	0.4486162868704448	1.4387737903039498E-4	4.2526517855807984E-9	0.46131555001467217	-613.6505739385785	21396.678652926963	2509.9080239950686	7660.149944363513	589.8763237232333	43.714765023010436	3	37	3	26	8	0.17826969513728672	0.34254124258471	0.30831655306997463	0.17087250920802902	
4730000	-9899.129559612013	-9271.439118082271	-627.6904415297405	-9271.439118082271	185.5532168181836	3.780386164424393	2.0809291287380205E-4	0.5204114842125107	1.9699859964392245E-4	1.169474381315178E-8	0.5374182115977684	-586.1138118812952	17930.771393828734	1803.1982918927993	1017.2873110829481	433.53075726919235	0.8990670934041338	3	36	7	27	4	0.17826969513728672	0.3459032169264602	0.30547364689310164	0.1703534410431518	
4740000	-9856.824257216336	-9262.361990391182	-594.4622668251546	-9262.361990391182	152.86650643674608	4.062870713765124	2.5109877302440377E-4	0.4263132425203316	2.4146271860225578E-4	1.0992425102493369E-8	0.4293817097101428	-555.5091290163101	5678.864400339959	1732.6427193493507	101.37144203365176	330.80377111311526	2.5949273632428143	10	24	2	34	7	0.17980827510178346	0.33056468392319915	0.31927359993186594	0.1703534410431518	
4750000	-9886.339259516048	-9263.704907732457	-622.634351783591	-9263.704907732457	232.68454414365954	4.062870713765124	1.7374335270101476E-4	0.559023781682357	1.5488235001254676E-4	6.6463326067228556E-9	0.5024874034791742	-578.9893343128379	22446.380307701682	1549.8919407417768	2075.8939793737804	552.4036759843756	5.748016164600023	3	27	17	23	7	0.17980827510178346	0.33056468392319915	0.31927359993186594	0.1703534410431518	
4760000	-9862.768367860228	-9266.013665431612	-596.7547024286158	-9266.013665431612	149.17353853894042	3.8880538451364495	2.7458358989635383E-4	0.5850749949878307	2.640682379642185E-4	2.4185119475957447E-8	0.5885269913069802	-557.2567200097023	13245.527884190999	1421.8214238330602	496.459917261687	233.70114756015028	1.9180664295303702	3	24	31	12	7	0.17980827510178346	0.33056468392319915	0.31927359993186594	0.1703534410431518	
4770000	-9959.204170745294	-9260.672749998474	-698.5314207468197	-9260.672749998474	503.5629422029471	3.9586873006911847	8.322667464483446E-5	0.5698886451366685	7.944451270528366E-5	2.349567375137803E-9	0.6052973562864574	-651.955117399036	21350.34401747955	12096.101331050368	3644.5175163442714	1297.5489592442234	20.91288186857949	3	1	44	22	7	0.18061646048618585	0.33056468392319915	0.31782467883679305	0.17099417675382228	
4780000	-9903.160825260962	-9253.23964632472	-649.9211789362412	-9253.23964632472	303.88643639202644	3.8399843475846684	1.1663137382071276E-4	0.41961321955907904	1.1945818923311004E-4	3.0274809970793484E-9	0.4520915823588162	-602.9745531939102	14909.541320136894	4077.629442060321	12350.632643926954	714.8736030839481	2.223542558660919	5	24	1	41	6	0.1790632235141209	0.33056468392319915	0.31782467883679305	0.17254741372588722	
4790000	-9905.846492764504	-9258.385541709044	-647.4609510554599	-9258.385541709044	289.6651717333995	3.1089057466131673	1.3530772538071953E-4	0.47311036885602953	1.2916430131375392E-4	3.654632879075208E-9	0.4729183405822018	-606.2589641380437	10728.83359516691	2434.239141503623	1231.39929985458	641.3491686121096	0.9822360288016408	9	28	5	29	6	0.179400128988224	0.3393087372426478	0.31782467883679305	0.16346645493233544	
4800000	-9933.112412067287	-9276.423797161337	-656.6886149059507	-9276.423797161337	321.1744751943982	4.142136418990903	1.1631563087400602E-4	0.5732006969899813	1.1461615408336777E-4	4.870106213249344E-9	0.5758942123085051	-611.0912625906952	15186.795748863202	2345.7678425934423	4424.2251769258055	1282.0975022642276	2.8385467110842737	5	23	7	36	6	0.179400128988224	0.3393087372426478	0.3184742092201452	0.16281692454898328	
4810000	-9886.985066431856	-9274.031239029284	-612.9538274025734	-9274.031239029284	186.54584851552352	3.8310769412697336	2.2148272557062133E-4	0.505480262030861	2.2968189345080775E-4	1.2188084863221606E-8	0.4848997979849598	-574.8552271657464	3108.538598840363	1293.0825621845684	1307.7966301396289	283.9959014346982	4.484701609260374	9	23	7	32	6	0.179400128988224	0.3357835315936269	0.3219994148691661	0.16281692454898328	
4820000	-9901.012325828284	-9254.91748623884	-646.0948395894437	-9254.91748623884	292.7314231466741	3.6478498325591415	1.603104181621088E-4	0.47905101152376595	1.523510612906619E-4	7.22094734558642E-9	0.5508552101582518	-606.0898699592332	8994.679767499307	2013.761164282736	637.5124703245555	457.8413930485305	61.350998296175874	4	34	4	28	7	0.18529327070434995	0.3309468684506211	0.320942936296046	0.16281692454898328	
4830000	-9977.932194765976	-9270.630749506061	-707.3014452599143	-9270.630749506061	545.7965420001609	3.732148616738558	7.270578707081308E-5	0.4641769890642569	7.088944791000659E-5	1.1606781747233302E-9	0.4873522599293063	-662.5311644929784	25811.76955181793	3905.0443691851733	1888.7183173337519	1248.1484578133661	35.783226655629285	4	35	1	32	5	0.18529327070434995	0.3309468684506211	0.2984570281929887	0.1853028326520406	
4840000	-9989.114006283668	-9265.744059066667	-723.3699472170018	-9265.744059066667	608.468688147089	3.732148616738558	5.458413396378938E-5	0.5012661304565156	5.574317188951132E-5	8.451504450584689E-10	0.5316250233187793	-677.2829007172745	29013.53965654029	2981.1972943809205	599.8670326153054	1768.9321572080041	159.5380414299194	11	43	9	8	6	0.18529327070434995	0.3309468684506211	0.31668982459674455	0.1670700362482847	
4850000	-9972.558219468667	-9248.667221508764	-723.8909979599032	-9248.667221508764	667.4430493366308	4.020870597439479	6.179645597192846E-5	0.46355308545956103	6.329410226042554E-5	9.172056688995231E-10	0.48359974358655594	-680.4610113304376	17603.258776737912	4696.1357360656575	932.0993557925481	883.0635373233043	102.09958683896376	14	30	18	9	6	0.18529327070434995	0.3309468684506211	0.31246835787849186	0.17129150296653736	
4860000	-10055.67309147274	-9255.492204962493	-800.1808865102466	-9255.492204962493	1534.8534782057116	3.4055450360681525	2.4186064807177513E-5	0.49293186320034726	2.468831509812143E-5	1.6211439326546107E-10	0.5155543240694378	-747.9988180817411	225595.42683219016	13402.83682974513	4074.994109338148	3696.1808231532236	172.37600785136001	7	33	12	19	6	0.18529327070434995	0.3289390481427158	0.31447617818639717	0.17129150296653736	
4870000	-10017.363698009296	-9268.765120719485	-748.5985772898105	-9268.765120719485	931.693403712389	3.9615795047091047	4.025313003712331E-5	0.3914953934297854	4.245161968610022E-5	2.806702390118409E-10	0.4157590635119882	-703.2072988738234	26006.1424774141	5291.737964215561	1312.1507652603666	1636.1377471780036	356.01590738460646	7	33	12	18	7	0.18330155183285313	0.3289390481427158	0.31447617818639717	0.17328322183803418	
4880000	-9991.555572158404	-9277.030168984378	-714.5254031740255	-9277.030168984378	542.1707976237885	3.9615795047091047	6.561608359621842E-5	0.39706655061083657	6.909090862028665E-5	9.027698639052303E-10	0.44802356655778375	-669.6629801927753	37758.91479558139	4279.884666775369	1083.7948999567238	1079.18164138004	83.59131280681795	6	33	8	25	5	0.19487085351595734	0.3256700569469156	0.31223383389823567	0.16722525563889165	
4890000	-10072.766523805933	-9263.899577817132	-808.8669459888	-9263.899577817132	2173.789850060772	4.00465228647314	1.9617349347796905E-5	0.4481199037843545	2.0687211208351542E-5	8.992959913106203E-11	0.4706196071334461	-760.1630139643785	59855.26630700981	11867.228091519284	4647.828338598498	1743.5941615986098	412.27673800909724	8	28	18	17	6	0.19487085351595734	0.3493293849853736	0.2885745058597777	0.16722525563889165	
4900000	-10075.387504397455	-9274.076776948543	-801.3107274489114	-9274.076776948543	2588.606650655959	4.055446646185169	2.086698766059458E-5	0.4939129491692169	2.150236350032783E-5	1.5933731864040812E-10	0.5569498511747719	-751.7415926012105	63873.997575142705	15917.88716619795	3530.6901492500724	2143.2143509089815	971.1142841612739	7	27	35	1	7	0.19487085351595734	0.31731416100228366	0.3205897298428676	0.16722525563889165	
4910000	-10016.338377794083	-9266.834212383177	-749.504165410907	-9266.834212383177	1006.8068913574455	3.3830060291237265	3.876423190786762E-5	0.43370750745483333	4.066200214194912E-5	3.276983916895237E-10	0.4589483092232739	-704.9046427087002	34555.17420838266	6898.425521399884	2074.4462478430432	417.8899224633876	219.7839086074003	7	31	31	2	6	0.19075668551708658	0.31731416100228366	0.3205897298428676	0.17133942363776242	
4920000	-9966.679644382108	-9266.226152154875	-700.4534922272319	-9266.226152154875	472.4769151734784	3.5514378316142436	6.471624287732389E-5	0.5424741652574453	7.17229337318404E-5	1.9462278693033493E-9	0.6200081142703203	-654.8630452042605	28856.35135982531	3717.264631580002	1070.8046794035795	1690.121582364956	37.41919463448962	12	22	22	16	5	0.19075668551708658	0.31769783479424263	0.3246793879255861	0.16686609176308498	
4930000	-9979.663100019163	-9265.400894926901	-714.2622050922619	-9265.400894926901	552.784711065178	3.410960731969146	6.491046934213504E-5	0.5283420494042043	6.284226698409136E-5	1.39691917840065E-9	0.5825780242320024	-669.2443885279758	30109.583702997264	3481.7665216128653	636.8385223303014	1278.7726077785826	16.732025233977083	12	33	6	21	5	0.19075668551708658	0.3320772567089471	0.31091662338563447	0.16624943438833212	
4940000	-9963.537417700978	-9273.292029543807	-690.2453881571715	-9273.292029543807	406.27418151990275	4.225336205786332	8.433215436350996E-5	0.4600540924805301	8.201200300025551E-5	1.5195819057200818E-9	0.47118106970831236	-643.8093736578074	27870.92274864804	15897.87839294112	3357.923601792715	890.5115617561339	7.857796531421937	10	2	33	26	6	0.19075668551708658	0.33561835882434904	0.31091662338563447	0.16270833227293022	
4950000	-9914.295850465563	-9269.857394790952	-644.4384556746114	-9269.857394790952	236.67013817256915	4.225336205786332	1.6347882973150474E-4	0.43551087340472794	1.5965873940949625E-4	6.04529630657623E-9	0.5018537144826953	-603.5826645306752	5704.506279466209	1296.239459187271	2399.7077208737956	433.4387874601369	17.854323693428224	18	19	4	31	5	0.1844617919238394	0.34851861066698947	0.3043112651362412	0.16270833227293022	
4960000	-9912.593513464743	-9279.793993084957	-632.7995203797852	-9279.793993084957	199.769768591848	4.051463532581565	1.7144529197698873E-4	0.31552322969457697	1.7290108382740725E-4	3.2870265555898886E-9	0.33925630658339256	-593.598675720132	8240.758558180703	2019.0386783435433	272.24306208188085	460.14114810439753	13.360866456834595	13	32	7	19	6	0.17690580284790697	0.34755186515483927	0.3043112651362412	0.17123106686101286	
4970000	-9964.585373420075	-9263.467108895678	-701.118264524397	-9263.467108895678	467.9713889099841	3.3635482158434753	7.325851851060291E-5	0.4738115759471929	7.298748815575997E-5	1.1261563923116452E-9	0.4663692546061942	-656.2304763716734	18421.632144194355	1546.858662315903	3443.4142771356924	1115.2324347633325	8.566449308492851	21	15	10	25	6	0.18675348554714874	0.3214997256373076	0.2944635824369994	0.19728320637854455	
4980000	-9965.564044900295	-9266.271598458901	-699.2924464413935	-9266.271598458901	468.4051957713364	3.9221175357131073	7.778319911226251E-5	0.47618018581970945	8.193752122343685E-5	1.3721993781075144E-9	0.4672319828232042	-654.928434040103	13883.90784198038	5094.448570226938	4185.198186571141	831.1708305939626	10.551779036132395	14	16	10	31	6	0.1744889855687136	0.3214997256373076	0.32570798294576553	0.17830330584821355	
4990000	-9955.91707198317	-9275.079276228873	-680.8377957542988	-9275.079276228873	369.171422363961	3.9186183019270464	9.504418361364865E-5	0.44698331441889677	9.419875889970013E-5	2.136362212013436E-9	0.47577378613927174	-634.6427487594758	21763.064563954882	3793.775438666551	7517.379233047617	742.724267947067	4.091512464853441	2	15	22	33	5	0.21153601863467866	0.3214997256373076	0.29382560204468045	0.17313865368333353	
5000000	-9988.74003430267	-9271.18673897568	-717.5532953269877	-9271.18673897568	621.5361513574384	3.7257171435451073	5.571019722197349E-5	0.4865182468065147	5.629951388029237E-5	7.385876697408313E-10	0.4742941325982763	-671.8580559869914	19171.88397844322	6017.010665268724	4495.150159652588	1376.2105221380934	2.692078592799914	17	19	4	31	6	0.18673826930629825	0.3450031141319977	0.2951199628783708	0.17313865368333353	
5010000	-9938.626252046603	-9262.481567734165	-676.1446843124372	-9262.481567734165	321.30187266328437	3.843702764083376	1.072963472624948E-4	0.5694188734026077	1.088491513083693E-4	3.5173593096884147E-9	0.5504965289876615	-634.8974985775452	8531.296236155691	3290.913306060946	441.11160918645857	618.7200535648927	9.271535235809806	11	35	2	23	6	0.20333366544025674	0.3396390424265218	0.2909597537590903	0.16606753837413146	
5020000	-9953.708491593143	-9271.234350900853	-682.4741406922898	-9271.234350900853	360.9343535836664	3.667413788813036	8.478109638729754E-5	0.5348424789037044	9.067369960675841E-5	2.021136495564172E-9	0.5099568057109642	-637.4015899983776	44892.74214523387	3920.7457306916413	513.0262836001853	868.0561241315282	37.12837855935648	4	37	27	3	6	0.19793795922233715	0.3396390424265218	0.2909597537590903	0.17146324459205103	
5030000	-9983.291013448308	-9259.168211347756	-724.1228021005518	-9259.168211347756	736.433205852073	3.882369757553149	4.2282810059704244E-5	0.6679763561700504	4.5864483363099275E-5	9.052683993686773E-10	0.6631551862480161	-672.8457994448474	65961.59189631756	5131.012483516496	992.4786748759872	4073.1806563313794	72.90176902995002	3	37	27	2	8	0.19793795922233715	0.3396390424265218	0.2909597537590903	0.17146324459205103	
5040000	-10047.750480219725	-9262.53794899875	-785.2125312209747	-9262.53794899875	1939.155899207428	3.5700511926114427	1.90427653721683E-5	0.5399873377682041	1.9873343722475356E-5	1.1681995836339286E-10	0.5614952337129695	-734.4463473402739	185879.09633476668	7579.217826679375	2779.0975120795106	2490.1398793871126	281.23539536013647	3	42	8	18	6	0.19793795922233715	0.3396390424265218	0.2855358151706828	0.17688718318045848	
5050000	-9986.741952223974	-9247.90201652859	-738.8399356953852	-9247.90201652859	877.7227902800648	3.4762879281910823	3.8027955005044894E-5	0.6018944206315274	4.097868988074197E-5	7.664591476414802E-10	0.7088259631738368	-688.6346238932211	126670.86530331048	4310.088552877226	1360.9287385751102	2961.9907810029003	59.73421372876298	6	44	15	5	7	0.19793795922233715	0.3396390424265218	0.2907153633629244	0.1717076349882169	
5060000	-9973.87858765062	-9275.185577719407	-698.6930099312134	-9275.185577719407	620.7022399548796	3.9922339395720003	5.451342468339334E-5	0.497247054819724	5.431372445810206E-5	9.337236233944378E-10	0.5376486324528854	-652.4173351067568	54671.684901280634	2683.3725108185135	718.1825168455954	1433.7562971494706	26.466729079953975	5	40	11	15	6	0.19793795922233715	0.3396390424265218	0.2907153633629244	0.1717076349882169	
5070000	-9909.8357371171	-9269.20111062133	-640.6346264957701	-9269.20111062133	310.2831761167784	3.449928971435475	1.1468766793931099E-4	0.48810042424910793	1.216411876015764E-4	3.1982463249384688E-9	0.4917616069464911	-597.6250132628996	28287.80532617331	902.920673204244	998.2469970491048	785.2141874776778	22.640617005855134	6	33	10	21	7	0.19436786743263146	0.33393391941477596	0.2942854551526301	0.17741275799996276	
5080000	-9848.377901022957	-9268.162769068449	-580.2151319545085	-9268.162769068449	144.57983540896328	3.531008279788314	2.505355943509081E-4	0.5761666738831305	2.535130663722579E-4	2.531244527080885E-8	0.6217501019541413	-539.455255762179	19823.842860573994	517.2386829300008	501.1000382547707	446.76154010272523	1.8605482432363882	5	41	20	4	7	0.19436786743263146	0.3451764675160447	0.29434813034190627	0.16610753470941786	
5090000	-9847.432950294793	-9260.468820561866	-586.9641297329274	-9260.468820561866	147.52900710230298	3.514747297837011	2.1139151497771535E-4	0.5224063823175827	2.4244871083571796E-4	1.773546222475788E-8	0.5692505823045653	-549.1654931967104	8081.007609788311	708.2906089636111	351.66847017656505	284.34298316204803	4.057017147904307	10	28	20	12	7	0.18641545686461475	0.3357061456449198	0.3054225906587882	0.1724558068316776	
5100000	-9883.712338905907	-9270.31594393444	-613.3963949714663	-9270.31594393444	186.99012943752754	3.9974488422244887	2.0078254699171472E-4	0.4798540571015699	2.155947329567014E-4	1.0919646423993189E-8	0.5243337882271879	-574.645177940487	7692.979499866398	815.6170219031309	361.98246371879645	448.67163815099644	17.01901611378278	8	33	12	17	7	0.18962969080647119	0.3301134997820468	0.3130675102439334	0.16718929916754893	
5110000	-9939.916838062038	-9268.02008843554	-671.8967496264981	-9268.02008843554	365.49677594581266	3.7085751964418674	9.438664875154596E-5	0.5465562473135192	1.0419941391790995E-4	2.9257399608434878E-9	0.5336574605975554	-629.8095813740229	18137.233914563563	1723.0209664862289	1027.3668835834524	537.7266373588924	63.58986359602828	7	36	4	26	4	0.18582181501063327	0.3339213755778847	0.3198237749682455	0.1604330344432369	
5120000	-9922.37232695405	-9281.006829252208	-641.3654977018415	-9281.006829252208	247.66245174568996	3.924635347162323	1.6031990482819134E-4	0.35269273392742945	1.64664299343577E-4	3.7119344305256825E-9	0.37192217989107945	-604.5279473334651	6719.930457621179	1161.5555707841888	746.4005952890893	65.28489099054433	41.06197470089774	13	20	38	2	4	0.19153894366447255	0.31410842852628335	0.3141066463144062	0.18024598149483825	
5130000	-9868.98518187953	-9248.11081095653	-620.8743709230005	-9248.11081095653	235.3809530667191	3.582975343631917	1.8245738284912295E-4	0.48254326635897815	1.996233077798373E-4	9.588981895634462E-9	0.4982564591643924	-586.1694455669546	4426.781498882089	1179.6566953435035	253.5276309219686	39.857970742697525	31.03774066169391	12	25	33	4	3	0.18109261522912637	0.35288092391081977	0.2946205864532155	0.17140587440683874	
5140000	-9876.452549180278	-9247.658061982056	-628.7944871982223	-9247.658061982056	233.65756248284612	3.5099821551876653	1.7278091984414284E-4	0.5802067101927448	1.8168370693820662E-4	1.2863453357257215E-8	0.6268595331366426	-589.3151512888545	8863.54375360964	1523.898611380295	368.040045914024	393.7484808158392	33.16516035794905	7	33	9	22	6	0.18109261522912637	0.35288092391081977	0.2946205864532155	0.17140587440683874	
5150000	-9896.026645686588	-9282.629117249116	-613.3975284374712	-9282.629117249116	183.46026608165954	3.690752623346782	2.252648273130432E-4	0.38272381211453305	2.3128149519731665E-4	7.989226153114067E-9	0.40487291141923315	-576.4163887080351	3148.3076548260997	1653.7284268857138	543.7315662238872	324.2110942927318	19.734367001869437	17	9	24	20	7	0.18134336294376147	0.35288092391081977	0.30063360539904965	0.16514210774636945	
5160000	-9889.534353927984	-9272.819975049575	-616.7143788784083	-9272.819975049575	207.87211783153293	3.7000491290293267	1.906516141921001E-4	0.4669952099047644	1.9295425510329763E-4	8.371905929154246E-9	0.47017533851147997	-576.2352797856946	14242.88884644539	4891.505179590244	259.4064342123801	268.86010119762994	22.844912081242867	3	28	12	28	6	0.18744786679402275	0.3193576589119238	0.3079103607187022	0.18528411357535154	
5170000	-9850.408496748723	-9255.367720617478	-595.0407761312458	-9255.367720617478	171.01811721302695	3.4433506220341386	2.166932099936155E-4	0.5383984910000265	2.2114056274525303E-4	1.4726146814470436E-8	0.5452755295715089	-555.5852370034661	3982.0434461050963	3218.358410998815	115.1240858230216	345.00657755929717	5.53259516552899	28	2	13	29	5	0.20078374763752269	0.3193576589119238	0.30809895747752286	0.17175963597303093	
5180000	-9880.935665663945	-9251.650196442293	-629.2854692216516	-9251.650196442293	225.7024649706499	3.38137194673591	1.6685783984223476E-4	0.5339640627885285	1.6030211211246967E-4	6.317848971453647E-9	0.4960672487198061	-587.429130594488	20272.73224730155	3249.0527307921966	518.9410161216747	461.40463830294027	10.986865530986881	4	29	18	19	7	0.1762478189637443	0.3465567879150333	0.3054357571481917	0.17175963597303093	
5190000	-9885.842479386814	-9247.048783040627	-638.793696346187	-9247.048783040627	283.7014451098052	4.2661235097495664	1.2764174631852058E-4	0.5223188305483315	1.2805633678655747E-4	3.976954226804609E-9	0.4965246230082881	-595.691434347669	23256.513339459194	2359.9505615044154	305.90104370480776	671.8197968303189	5.332931614880541	5	38	10	17	7	0.17887077444917934	0.3500939816313252	0.3028128016627567	0.168222442256739	
5200000	-9902.101621426667	-9268.410050404116	-633.6915710225518	-9268.410050404116	226.4928628378902	3.7938368643286027	1.7214008809633054E-4	0.46886458186924407	1.756836940015681E-4	7.0250569681338116E-9	0.4827098927639765	-590.1201420567628	8138.85358535418	2133.883158223268	160.29198625519422	873.4426858704051	33.932990101600176	11	35	20	4	7	0.17887077444917934	0.34593036028246904	0.3028128016627567	0.1723860636055952	
5210000	-9911.633711480725	-9253.986830322276	-657.6468811584496	-9253.986830322276	295.42653900136094	3.5225557251287003	1.3779489258869098E-4	0.4351563981440783	1.3811882114907735E-4	3.699809089186668E-9	0.45496674252685987	-616.0937214134985	16984.235960788825	2526.9547349631443	913.501165620613	535.6502551385531	15.803008578002352	8	35	7	21	6	0.18385185436493118	0.34593036028246904	0.2978317217470049	0.1723860636055952	
5220000	-9887.504836100325	-9253.462103408105	-634.0427326922207	-9253.462103408105	238.75301771566657	3.620019294862373	1.5267913911181147E-4	0.3801903785143235	1.6288900115577973E-4	4.168966717294289E-9	0.41146266842602663	-594.27652082708	9938.345370356868	2010.6503805047275	707.1345948018305	455.67381937358743	15.01096795768585	4	31	2	34	6	0.18740471066533052	0.34593036028246904	0.2978317217470049	0.16883320730519585	
5230000	-9920.88390126888	-9267.513457829156	-653.3704434397239	-9267.513457829156	234.22703562796394	3.507801943184482	1.5585822665170395E-4	0.3650673431350583	1.6838862265236944E-4	3.6671223150499664E-9	0.378587414613444	-611.992449853823	5768.077770949464	2016.9015041736632	3445.345455903591	500.13719798347535	71.84382444387387	13	11	16	29	8	0.18740471066533052	0.34593036028246904	0.2978317217470049	0.16883320730519585	
5240000	-9917.026435847714	-9260.679191322535	-656.3472445251795	-9260.679191322535	306.40381412274513	3.6717809325396216	1.1673052834012315E-4	0.44726612825944434	1.2254289637473367E-4	3.74548862193635E-9	0.5036982208510613	-613.4314314397999	8381.355151116864	794.6380415438622	2536.712844104105	747.0681548761667	21.936117737110315	8	8	23	31	7	0.17959901867107328	0.34133201984798284	0.31023575417574834	0.16883320730519585	
5250000	-9943.67666373742	-9242.429882240767	-701.2467814966527	-9242.429882240767	429.40395435201276	3.663373826815632	8.507403020961289E-5	0.5312519008978804	8.832765189543341E-5	2.1996846908413754E-9	0.5739490222652497	-657.4241643171773	7966.873119894995	6439.593670822691	3976.444359332526	828.3685101495519	36.05240540285653	14	1	25	31	6	0.17959901867107328	0.31814754087972796	0.31023575417574834	0.19201768627345076	
5260000	-10038.613906592578	-9259.700470252174	-778.9134363404045	-9259.700470252174	1141.4841469467524	3.5340627371878144	3.2995032569377044E-5	0.4225089537633393	3.36225566452743E-5	2.040161622918578E-10	0.4410198449120228	-727.6729531316228	77398.62926648401	52780.56711696245	6420.675067809622	2626.043527511112	82.86052606546716	1	7	44	19	6	0.17959901867107328	0.31814754087972796	0.32142771004133314	0.18082573040786595	
5270000	-10027.064934624697	-9262.604314241102	-764.4606203835958	-9262.604314241102	1043.9783202489223	3.6451871459130656	3.660382063326039E-5	0.48196654211477086	3.778038252134832E-5	3.8688525318890806E-10	0.5149397695845772	-715.988196037915	55952.27337089959	2712.7277196052864	5803.233495908709	1489.7798927603976	95.23529290806628	13	4	31	24	5	0.17959901867107328	0.3398228561964006	0.2997523947246605	0.18082573040786595	
5280000	-10042.031073134647	-9279.83080938466	-762.2002637499869	-9279.83080938466	987.2644090500671	3.7528638677198534	3.939207726540177E-5	0.39460456778351777	4.1479242833012366E-5	2.8275942959846167E-10	0.4258223965042426	-713.3959914829562	63928.98016136503	12506.914273075716	4643.569285419207	2277.947175643206	164.35332716354048	7	2	38	24	6	0.19806181198393533	0.3398228561964006	0.29961527502603036	0.162500056793634	
5290000	-10126.003937931573	-9274.98833611325	-851.0156018183229	-9274.98833611325	3023.3396949855573	3.9098744154977614	1.3294480587533197E-5	0.42853874461785435	1.3254583031972233E-5	3.7719423944467485E-11	0.4464292772356544	-797.1246296671264	91192.17363326644	40445.78593118662	15836.349105095012	9811.456244374282	134.52512005177456	7	7	31	26	6	0.18732516221020976	0.32504988012917885	0.31438825109325214	0.17323670656735957	
5300000	-10068.150383221624	-9259.685978507967	-808.4644047136576	-9259.685978507967	1921.357677512045	4.101713319982702	1.9851984902415063E-5	0.3554648273220493	2.0818573689048513E-5	6.13730328792002E-11	0.3719337447031186	-756.6737836313721	38497.29564940144	60279.683409700214	14529.49351068445	3401.9663530596	53.3476313347149	3	7	30	33	4	0.1867058667851131	0.32504988012917885	0.3150075465183488	0.17323670656735957	
5310000	-10094.19417402089	-9271.875565229358	-822.3186087915303	-9271.875565229358	2432.018276332005	4.101713319982702	1.5556862994125348E-5	0.4012165415653414	1.5497722090745868E-5	4.264915432726275E-11	0.42423403595018616	-770.1997683446332	102064.53077431697	15744.260725957334	10599.162146570248	5771.6403971315995	96.00969702103399	9	11	23	28	6	0.1867058667851131	0.3460546940785642	0.30181353412810263	0.16542590500822033	
5320000	-9964.403307546081	-9271.408629133177	-692.9946784129042	-9271.408629133177	552.6488865607017	4.130734557119158	6.937816258617486E-5	0.45851435013228686	7.354759166227572E-5	9.979325559529795E-10	0.43918438371058943	-646.9412529151067	10582.539078120735	20590.26721281241	2329.4386336407915	1100.3915817449633	9.355474262790894	5	2	31	34	5	0.1830351365150183	0.3460546940785642	0.3123503105019387	0.1585598589044791	
5330000	-9959.110901418482	-9256.541219072868	-702.569682345614	-9256.541219072868	586.3298586783019	3.8327177323579242	6.296266534835636E-5	0.4983392473461146	6.587164260768861E-5	1.0577481294137131E-9	0.4863667494175976	-657.7264749461915	22676.355314682653	6762.502201158023	2137.4565807289587	971.6264208316127	10.479311165051215	7	5	33	27	5	0.17380906943354568	0.3460546940785642	0.3123503105019387	0.1677859259859517	
5340000	-10023.050182980256	-9262.505838723871	-760.5443442563851	-9262.505838723871	1001.1251853472726	3.8327177323579242	3.53960767559351E-5	0.43767498267328153	3.663378298044697E-5	2.4565751811300206E-10	0.42861818220943565	-709.5807767031839	66611.11571616902	41000.761078087075	4144.004522549672	3409.2365839935037	16.091515803246892	5	4	47	16	5	0.17380906943354568	0.3460546940785642	0.3123503105019387	0.1677859259859517	
5350000	-10035.954605325032	-9262.182121082715	-773.7724842423183	-9262.182121082715	1269.6549927007827	3.8327177323579242	2.8789833634831594E-5	0.4305079663945113	3.061378119237951E-5	1.6705132491305553E-10	0.4201719376078529	-725.3078154534552	35813.07582697242	9424.47649954049	6964.044134248543	2845.3685674745975	96.46593469177397	10	6	28	28	5	0.17380906943354568	0.35604864362651467	0.3023563609539882	0.1677859259859517	
5360000	-10055.050932776683	-9256.23410604603	-798.8168267306538	-9256.23410604603	1672.6971149093179	3.6641568655810124	2.079246476905281E-5	0.46751829852109633	2.030403239760742E-5	1.000530332046507E-10	0.4662386352500092	-748.4991268782798	52707.04778039872	6777.473743351532	10215.969667370242	4050.175123178192	20.77379561594027	7	11	19	35	5	0.20510380991165358	0.3232090632163605	0.3039012008860345	0.1677859259859517	
5370000	-9926.962518732465	-9259.661793249139	-667.300725483326	-9259.661793249139	363.49803483548095	3.715493823961456	9.802843001521304E-5	0.4776581884076554	9.796678717795931E-5	2.1268054088422772E-9	0.45205040051622175	-622.568663477932	13497.7807072703	12932.573766334302	2357.623520638865	851.3587871946643	1.3269993561661433	11	1	23	37	5	0.17833488285144475	0.33513617187002376	0.32506376458553704	0.16146518069299476	
5380000	-9906.629562261605	-9267.630334628362	-638.9992276332426	-9267.630334628362	286.43573618155347	3.566407122012714	1.2385845021565444E-4	0.5045850416199751	1.3074599559582592E-4	3.2823459904319807E-9	0.46306354163318747	-593.8837383328379	25085.437248804716	14239.70600017947	1695.325161881852	665.5951473280879	0.12258862490425644	7	2	32	31	5	0.17833488285144475	0.33242550439888496	0.32777443205667584	0.16146518069299476	
5390000	-9921.420163807852	-9280.675003585964	-640.7451602218872	-9280.675003585964	306.9680334846029	3.9669665737229205	1.2138354104281684E-4	0.4759258100013503	1.1821194680101413E-4	3.8003860289368416E-9	0.5097099893926854	-594.8245363462981	17958.237144573566	27000.921412340726	1682.3543080262095	633.807593546985	0.4425451852996952	4	2	32	34	5	0.2065415225391308	0.33242550439888496	0.2995677923689898	0.16146518069299476	
5400000	-9884.8526912273	-9267.161591980548	-617.6910992467509	-9267.161591980548	232.07283625848132	3.6155201661984604	1.550066057147638E-4	0.5683457940034573	1.603128558287966E-4	7.554710425986442E-9	0.5388167319580374	-575.6058808711155	10909.68062529292	3779.3241603537285	836.6695745082405	720.4679006362787	0.8637727524305858	5	11	35	21	5	0.1822531887932516	0.32412361672564394	0.32385612611486897	0.16976706836623576	
5410000	-9869.613781532998	-9265.171911184765	-604.441870348233	-9265.171911184765	205.81522623137514	3.374438983494477	1.918087907576098E-4	0.39961536347928217	1.8973388044728394E-4	5.982615861008815E-9	0.4175771296467886	-565.1748676972617	7600.279493747477	1539.4751200882065	682.2142040830404	531.5264533651479	0.2165471656317743	9	12	29	22	5	0.1822531887932516	0.35087256663127714	0.29710717620923577	0.16976706836623576	
5420000	-9848.474576728877	-9253.614644576175	-594.8599321527026	-9253.614644576175	178.2868398417576	3.7194968732357947	2.3066689084129616E-4	0.4218649958949611	2.3696536670005967E-4	1.0483533540910914E-8	0.4356866427745722	-556.8624552633735	5842.5791548886145	1548.1474700716012	264.2315951526122	362.8270822561835	0.21432679660360876	10	28	15	19	5	0.19149811186214102	0.3291752114733268	0.30955960829829665	0.16976706836623576	
5430000	-9878.736871858673	-9256.182853978475	-622.5540178801988	-9256.182853978475	254.09467518782918	3.7194968732357947	1.5489981205120445E-4	0.4046107156995118	1.566518907020491E-4	4.570955241919493E-9	0.44147476974907185	-583.3891438593296	12536.599018415493	1118.0227194037204	387.5537340413778	378.58078741574116	0.5766167589213651	6	32	1	33	5	0.19149811186214102	0.32631504370056225	0.3184737371871626	0.1637131072501343	
5440000	-9869.803819083729	-9263.295487717873	-606.5083313658569	-9263.295487717873	209.6643839558296	3.7194968732357947	1.851083067918207E-4	0.48806625698114636	1.9618452212823314E-4	1.1340457058785598E-8	0.5359967083957419	-566.6396489926818	5333.025345025923	900.6576732632873	1834.4803937342454	312.01245608279703	0.5404869317607076	5	5	28	34	5	0.1927090835314064	0.3251040720312969	0.32287210940758315	0.15931473502971374	
5450000	-9878.869684128074	-9271.850012078407	-607.0196720496679	-9271.850012078407	173.23445153681945	3.2792127202543058	2.2840939726204447E-4	0.4075580867620192	2.266589638463286E-4	1.0722817562511833E-8	0.46044110924139764	-564.0733531410937	10612.103328001784	12915.855614421092	1938.8478674903595	392.2417944166912	0.8779782477181877	5	2	35	30	5	0.19240000877822955	0.3309844423097053	0.295646414186127	0.18096913472593829	
5460000	-9932.735319489862	-9268.981470292014	-663.7538491978482	-9268.981470292014	415.9681500790631	3.567052326461415	9.52817283598118E-5	0.42179009365263764	9.57607292892304E-5	1.9758730779885596E-9	0.44955716350898617	-619.2086660886208	17718.401727633245	8779.24244549314	4013.627958217165	669.367410930877	0.2653099441958622	4	5	30	33	5	0.18273706861514696	0.3309844423097053	0.3053093543492096	0.18096913472593829	
5470000	-9909.890077756863	-9263.012403899229	-646.8776738576339	-9263.012403899229	266.51458012015155	3.714760146768233	1.4938585413424107E-4	0.47220338570156667	1.4275685010474003E-4	6.1959736702792885E-9	0.5366022540669875	-600.1915948020187	33712.915077792444	26094.072073774358	2538.862034581461	652.2943481467154	5.412037472021904	1	2	34	35	5	0.18273706861514696	0.3309844423097053	0.30653266782306776	0.17974582125208008	
5480000	-9888.882363657447	-9270.67621825344	-618.2061454040065	-9270.67621825344	208.69232846642566	4.137436230990271	1.80915614011398E-4	0.5252190849065237	1.8264963537865313E-4	9.11861553471109E-9	0.5332835644967623	-577.0006973800477	8186.895491342063	2040.9977172886213	1310.5006434080772	645.3104854935568	1.4812450941623767	4	2	32	33	6	0.18273706861514696	0.33096294829675	0.30653266782306776	0.1797673152650354	
5490000	-9909.8208405434	-9269.13930510266	-640.6815354407388	-9269.13930510266	282.3388955301276	3.916324474577894	1.3508786452660353E-4	0.48267843334637583	1.378389281452144E-4	4.02734049130986E-9	0.4575539051704689	-591.9545028486979	27167.20976169721	1423.5881813638987	7375.354677488412	662.7629583198313	6.952131957527488	4	25	9	33	6	0.1844750998102115	0.3252337372466493	0.32356093426783594	0.1667302286753034	
5500000	-9898.818147031841	-9284.031395193095	-614.7867518387463	-9284.031395193095	219.7035875222922	3.916324474577894	1.813794253612707E-4	0.564110833979244	1.8449054799611373E-4	8.87994164109107E-9	0.5170510512107301	-573.361553327837	14583.263143547485	1129.4543539159051	201.67556609001494	551.5112360352081	8.1571746790665	4	37	8	22	6	0.18264715349694413	0.3258820829401982	0.32356093426783594	0.16790982929502185	
5510000	-9872.857889054258	-9273.41524870054	-599.4426403537178	-9273.41524870054	179.50316533341848	3.546562661796434	2.2191153643250544E-4	0.4944323321654369	2.202604550157701E-4	1.0617274232423988E-8	0.4718480167342434	-560.1231466599153	11739.467546944814	1197.1015349296279	194.57035478328547	357.67827284040436	1.3783802695979508	6	31	3	31	6	0.1823180741876837	0.35284729862352593	0.2980782866983402	0.16675634049045032	
5520000	-9878.694695776627	-9249.400072978942	-629.294622797684	-9249.400072978942	241.81407326477807	3.7269426740639955	1.619908469211661E-4	0.44269179602820286	1.599316724839656E-4	6.0171861225581574E-9	0.4664283197921358	-588.8569464476249	13307.091100227375	1778.1219308358823	429.0714373795591	504.75882624954176	9.809482445248156	5	34	1	30	7	0.1823180741876837	0.35284729862352593	0.2980782866983402	0.16675634049045032	
5530000	-9913.651165544163	-9264.900110925044	-648.7510546191187	-9264.900110925044	261.703204671914	3.8569233412567336	1.565995528720113E-4	0.4970436180425452	1.5730303421977878E-4	6.801765295122881E-9	0.5069711430439008	-602.0726302043034	7051.9043741226515	423.621246409572	3285.8334764155593	565.2093295767327	79.84897338079644	7	5	20	38	7	0.1823180741876837	0.35284729862352593	0.2980782866983402	0.16675634049045032	
5540000	-9911.711725789148	-9257.077507868951	-654.6342179201965	-9257.077507868951	296.52462918407525	3.6066400164268764	1.2176783163340311E-4	0.543253186410077	1.3090319660211128E-4	4.075652313743817E-9	0.5014538774869026	-610.264404346658	11527.697791045897	7283.119274789939	2732.0668488520755	1107.2972143373165	13.85903532262456	4	4	25	37	7	0.17705323075888993	0.3505936780992907	0.2980782866983402	0.17427480444347926	
5550000	-9953.702713612807	-9258.02696873556	-695.6757448772481	-9258.02696873556	546.7639078848758	3.514463627834605	7.155909942726006E-5	0.46690705641148134	7.053597521558025E-5	1.1998893271046656E-9	0.4945341499144016	-650.9905732486616	22693.97150736982	5905.265462683009	2477.9840146163788	996.3336167153122	16.343863014787313	9	1	34	28	5	0.18273161857902712	0.35330650667497604	0.2957699479092586	0.16819192683673834	
5560000	-9893.556588862291	-9258.860079437512	-634.6965094247793	-9258.860079437512	273.012883605246	3.5056569925246643	1.257059610201327E-4	0.5241452289239867	1.3606165481524652E-4	5.982167185785099E-9	0.579372808343106	-593.9994168289097	10084.590578513893	836.8137683535348	1250.1075242459042	457.6148996022122	2.5429499379841167	8	23	37	4	5	0.18455468500525307	0.34991807482292686	0.2973353133350818	0.16819192683673834	
5570000	-9874.581451664772	-9271.348539737743	-603.2329119270291	-9271.348539737743	210.90453825749995	3.8759545550500594	1.794922098810594E-4	0.4743212180000225	1.8406757398870615E-4	9.54114186629197E-9	0.5129601745627947	-560.2304545919862	26819.348110604962	915.5621451083598	1594.7783864113671	441.2217414804018	1.9679138428427456	4	26	4	38	5	0.19561839222849123	0.32632604445719404	0.3098636364775765	0.16819192683673834	
5580000	-9880.135881596394	-9268.99337752901	-611.1425040673843	-9268.99337752901	245.8326615228956	4.132821801099179	2.190333712569296E-4	0.5187590430763049	2.311241801651608E-4	1.7076094808487135E-8	0.5619764157239757	-570.2538090874145	9906.022689155638	940.6093880571776	1087.9048922670331	556.8285667336263	31.77820036094631	6	17	8	40	6	0.19561839222849123	0.319078326915463	0.31711135401930746	0.16819192683673834	
5590000	-9943.881267847884	-9256.946705776858	-686.934562071026	-9256.946705776858	502.14776449930486	3.4108954007951535	8.038344140458147E-5	0.5292920621126238	8.131937972632592E-5	2.197816816827868E-9	0.576573316823743	-640.8262605489076	74714.94339577731	2555.7382767770287	677.6196075191639	1103.949473079914	60.47663222083263	4	35	17	14	7	0.18930449432378493	0.33809344706282457	0.30441013177665216	0.16819192683673834	
5600000	-9962.50138287986	-9275.432060837049	-687.0693220428118	-9275.432060837049	476.04929741300754	3.4108954007951535	7.450574788016456E-5	0.43582884246013454	7.660875407919734E-5	1.1536372777806527E-9	0.4516192612419451	-644.802404528018	61829.89134689973	1758.0136160354505	1138.0744886243558	131.11516222016263	6.54100192940271	6	53	13	3	2	0.18930449432378493	0.33655773948695444	0.3059458393525223	0.16819192683673834	
5610000	-9928.615833705238	-9256.37225652486	-672.2435771803773	-9256.37225652486	408.70012638157135	3.9736490870264953	9.028914188251653E-5	0.5809283654013929	8.777065574018238E-5	2.711386371422594E-9	0.6122119703484982	-630.2147049648054	16790.632391463078	2116.1036621263997	677.4000104587979	596.3536186865465	4.503743627198406	8	46	15	3	5	0.1938941813557407	0.33655773948695444	0.3013561523205665	0.16819192683673834	
5620000	-9997.472039061424	-9276.22106556527	-721.2509734961541	-9276.22106556527	807.5332503446077	3.925890335530025	4.901964565082216E-5	0.5239409947483527	4.896422397863337E-5	5.769538361979297E-10	0.4867877750030184	-676.2105100973613	35605.31604038982	2502.5023368995257	2110.629075783704	892.7568702559197	8.650210916331208	7	53	10	3	4	0.18216230518169996	0.3336505855381244	0.3129627182701779	0.17122439100999776	
5630000	-10056.3694149134	-9258.88017299978	-797.4892419136218	-9258.88017299978	2100.168445175687	3.7151797306569225	1.7963544110659595E-5	0.5107520626354066	1.7822976162313613E-5	9.465522732409542E-11	0.535190466122467	-746.4422245642934	107996.77873862516	7132.424648787687	5611.969623679887	4357.481038977757	31.401809966677607	7	53	6	6	5	0.18216230518169996	0.3336505855381244	0.3129627182701779	0.17122439100999776	
5640000	-10047.495786900256	-9268.297462243236	-779.19832465702	-9268.297462243236	1564.708243259513	3.5615525267890042	2.4109049406382098E-5	0.48420920125286526	2.50997990791875E-5	1.4840930689479713E-10	0.4770688917299536	-733.9678337558875	76254.01440622086	5782.664691094458	1655.8478477007714	334.27279091068675	31.50885419297548	7	62	3	2	3	0.19124642827974117	0.3336505855381244	0.3038785951721367	0.17122439100999776	
5650000	-10051.906993629858	-9261.54506764511	-790.3619259847484	-9261.54506764511	1901.3706221187194	3.980563250793922	1.8694007616558914E-5	0.3849906304517994	1.9309039987846714E-5	5.290717293846535E-11	0.3836329886520716	-748.7617166981934	98956.58985478616	7021.716363217395	219.60783430755637	50.3375605450036	6.322542041355575	6	65	1	3	2	0.18595861689608661	0.3382690354411041	0.3078205789835594	0.16795176867925	
5660000	-10137.479927967117	-9283.681047878095	-853.7988800890209	-9283.681047878095	3752.0392227074476	3.980563250793922	9.29985050787324E-6	0.36003785016815787	9.539976929723239E-6	1.3663366494432987E-11	0.39012407522749837	-805.0520539467435	192560.47254437924	13105.840756852422	4062.7997914257235	153.93783725589128	199.01373094129264	7	61	3	2	4	0.18447321315817916	0.3382690354411041	0.3078205789835594	0.16943717241715744	
5670000	-10019.694101554947	-9271.784284135467	-747.9098174194806	-9271.784284135467	976.7491969816602	4.241996568733667	3.78563098680009E-5	0.5391656979375026	3.9267520259544466E-5	3.8439450577195686E-10	0.522545028958984	-704.3625228334245	40940.22885316346	4446.1496145159235	1629.5294995992153	168.7329688928441	32.83850544935534	9	41	22	2	3	0.18447321315817916	0.34441653790493804	0.30167307651972547	0.16943717241715744	
5680000	-10066.776985743574	-9257.099364410342	-809.6776213332314	-9257.099364410342	2118.868449326982	4.241996568733667	1.7131621703407735E-5	0.4620437605109203	1.7520191298799404E-5	6.880809502750542E-11	0.47397174830947536	-760.1793278456245	224990.6693060178	13537.571931821858	5683.245908846115	271.41618975964406	60.70265894873423	10	33	27	4	3	0.1871954522873561	0.34441653790493804	0.2989508373905485	0.16943717241715744	
5690000	-10051.273085226634	-9269.004491698592	-782.2685935280421	-9269.004491698592	1505.2077340272006	3.970155918112467	2.445027188533791E-5	0.43481588181586983	2.480512234730815E-5	1.5320379556338486E-10	0.49895815656997305	-733.9112982988395	97246.6983790292	9088.208434476162	2299.2828537192922	1406.048799409616	241.16481839749707	5	35	32	1	4	0.1834126077059678	0.35482605376763016	0.2989508373905485	0.1628105011358536	
5700000	-9913.523706539365	-9269.838844278665	-643.6848622606991	-9269.838844278665	315.29969612794866	4.127238649133192	1.184832684349148E-4	0.45496938893941336	1.2089592222291168E-4	3.7838739078878244E-9	0.49350676035727375	-606.0166037423693	30465.360534281514	1850.9029427747114	491.7115109683301	11.598859369398811	2.5615100074979886	5	44	24	3	1	0.1834126077059678	0.333047355578025	0.32072953558015366	0.1628105011358536	
5710000	-10013.499206428976	-9256.727791598469	-756.7714148305084	-9256.727791598469	1115.168683195267	3.654845567846621	3.490685722874523E-5	0.44950572981729386	3.784100540010849E-5	3.076170748767229E-10	0.47330302821671644	-711.9456923108467	62265.28619503592	5725.401729461488	1721.0650377772924	218.85520876610664	137.57230134803166	11	40	21	2	3	0.1862922110977852	0.34013106478353294	0.3107662229828283	0.1628105011358536	
5720000	-10040.900848493153	-9276.24951975601	-764.6513287371439	-9276.24951975601	1133.287944315776	3.7258710662721737	3.0388977635472303E-5	0.4502204864446167	3.146211692662701E-5	1.935373175709264E-10	0.46855391635147914	-719.20037785175	69804.34314683883	5076.010300081289	2156.3943006253717	409.1266087003663	41.46805163660796	12	37	21	4	3	0.19069820668300214	0.3402161940878924	0.3077233194745511	0.16136227975455436	
5730000	-9955.03912593792	-9258.224421560068	-696.8147043778522	-9258.224421560068	555.1827040238235	3.6671623647100007	6.191537299184248E-5	0.5240272351917044	6.770135279559219E-5	1.0960461659088402E-9	0.5093279588953313	-654.1049578056117	22939.1585431395	3093.215719903079	945.949865668431	548.0499325950743	19.689237671702166	10	29	32	1	5	0.17559201689123438	0.3402161940878924	0.32520360508139073	0.1589881839394825	
5740000	-9961.15105466926	-9262.365726234719	-698.7853284345413	-9262.365726234719	587.4024074113839	3.6671623647100007	5.397528231304702E-5	0.44940733916282044	6.0750038414803185E-5	6.765926875928791E-10	0.45515756882681374	-652.5834322350728	21158.590323632885	3038.813646670262	1168.3327660451293	2985.9163526403454	9.913435261565622	11	30	25	5	6	0.17559201689123438	0.3402161940878924	0.32520360508139073	0.1589881839394825	
5750000	-9946.850688142142	-9257.89833327162	-688.9523548705216	-9257.89833327162	487.10336399224684	3.6671623647100007	8.438029783731726E-5	0.42481496434421556	8.370228833138453E-5	1.4322942140499552E-9	0.43061338350106837	-645.5313760532348	21450.347292611485	2532.1959672849966	1270.8440340749225	968.2855457553082	204.9669024653852	7	36	9	17	8	0.17559201689123438	0.32898942425921235	0.312319585033964	0.1830989738155893	
5760000	-9957.147423880622	-9288.809133184555	-668.3382906960675	-9288.809133184555	477.22068979185536	3.6044055447258025	9.347617717730104E-5	0.3199274575733069	9.497890331832605E-5	9.263125448845981E-10	0.3166114666499431	-626.7458173897736	14442.127652167392	2071.2187412293424	606.6582269403013	905.2393770729	55.342331366194855	9	34	22	4	8	0.18556066439522315	0.34613918573584723	0.312319585033964	0.15598056483496567	
5770000	-9930.25723625346	-9283.02262523381	-647.2346110196486	-9283.02262523381	341.72967147086825	3.6044055447258025	1.3227897858631945E-4	0.3690294375233457	1.3399284991126397E-4	2.4423890085243224E-9	0.37435237230356866	-605.3952017680896	9743.339454254077	1790.8611533666815	288.12017096274485	938.1180509175368	77.91055111227443	10	32	16	11	8	0.17796985165632653	0.34613918573584723	0.312319585033964	0.16357137757386228	
5780000	-10020.47777867065	-9271.620449485386	-748.8573291852636	-9271.620449485386	1144.268800790414	3.3419436734193972	4.336365454274292E-5	0.46813984809485276	4.3200133415185495E-5	4.284918498353469E-10	0.48007794671957055	-700.3413505004703	44088.546499108816	5872.161081470815	1081.1375449932336	3156.77590661877	312.32413721733906	8	35	23	4	7	0.16511609192121854	0.35348110349706674	0.3120129638071116	0.1693898407746032	
5790000	-10073.627903507542	-9275.339848907788	-798.2880545997538	-9275.339848907788	1720.8945241577683	3.3419436734193972	2.6919404445267513E-5	0.37108950719207534	2.6591038340191543E-5	1.1086377081050373E-10	0.3960330691411854	-748.6832145751009	65916.86895930862	9377.521814556074	5688.436832960207	4200.022050505246	337.68940177268917	7	41	1	22	6	0.1867567052415733	0.35348110349706674	0.29363159365853964	0.1661305976028204	
5800000	-10063.277633557596	-9275.199247452878	-788.0783861047187	-9275.199247452878	1398.7201514571834	3.8031250050260192	3.46633095494309E-5	0.2862554077017252	3.252264635299633E-5	1.1362489210572711E-10	0.3117016280721652	-738.9833633717485	32451.66673597753	10086.437208819527	12242.755884906652	3783.420149220316	364.97016061289526	10	4	21	35	7	0.1867567052415733	0.35010558539794645	0.29768359722391097	0.16545411213656935	
5810000	-10025.66041831034	-9249.63130352508	-776.0291147852611	-9249.63130352508	1302.0947886573329	3.8031250050260192	3.246095404738366E-5	0.35476612793885454	3.1626273294335735E-5	1.6816598123332335E-10	0.38523283043283835	-726.1921543481197	65907.026429811	20691.12820093067	6777.933633207722	2741.6591129200015	344.51441183116395	7	3	28	31	8	0.18442163260307923	0.35244065803644054	0.29768359722391097	0.16545411213656935	
5820000	-10043.787677794267	-9254.841904863826	-788.945772930442	-9254.841904863826	1618.6710482170959	3.8031250050260192	2.591829670312599E-5	0.4113006009890239	2.456044117717634E-5	1.1445271777443972E-10	0.4377115862906042	-738.9800432825346	41338.07678697348	28573.529355435167	10291.341042143069	2625.140567673107	36.25563272562145	4	15	24	28	6	0.18442163260307923	0.35244065803644054	0.29768359722391097	0.16545411213656935	
5830000	-9998.80428916316	-9251.602299860435	-747.2019893027248	-9251.602299860435	996.7982646170708	3.536732382167759	4.154451724486563E-5	0.3911586246489956	4.260296761754514E-5	3.467108860773076E-10	0.43921490533633184	-699.7013525959069	30990.728572214193	14569.122053844347	4439.04045486294	2204.5454087213307	25.14178258094982	10	5	28	28	6	0.17824931704621225	0.3527523074886135	0.30354426332860496	0.16545411213656935	
5840000	-10060.369068141104	-9283.649500711212	-776.7195674298923	-9283.649500711212	1410.3787601281088	3.536732382167759	2.9148111454363546E-5	0.41493199709991657	2.9472970397501898E-5	1.47215432665859E-10	0.41425987808012354	-728.8184490402781	23277.425838376843	9697.403754538023	9873.366156066675	2406.8194752764152	18.412580295612052	14	17	9	30	7	0.17824931704621225	0.3354288840726717	0.30354426332860496	0.18277753555251122	
5850000	-10134.7327796706	-9253.94167027006	-880.7911094005393	-9253.94167027006	4588.898772160232	3.3771813510021307	8.652385262864393E-6	0.5625805098037989	8.05072249063841E-6	2.6351954233687278E-11	0.5959405608453346	-826.8103471587375	80450.28732347801	35654.94921648745	17979.884107501453	9815.655625838714	112.66320519904828	24	7	8	32	6	0.19260407965985743	0.33678353785646487	0.3021896095448118	0.16842277293886604	
5860000	-10148.866178755281	-9254.045519553867	-894.8206592014133	-9254.045519553867	6063.643786340475	3.6565999893724896	7.492752744505426E-6	0.6601448424959139	6.699462583440612E-6	2.237669639108045E-11	0.6635073028722955	-836.4807518777003	324937.2382348097	95167.44924391177	12326.27595162462	14413.526446575817	1012.1061149485811	3	25	20	22	7	0.1715075564103976	0.3419847614644454	0.30843482433016756	0.17807285779498955	
5870000	-10106.448269231496	-9265.543425113123	-840.9048441183722	-9265.543425113123	3900.5088705056996	3.6565999893724896	1.5556755928020065E-5	0.5607854240506455	1.4639554752724586E-5	8.585060932956248E-11	0.5904239553354932	-790.0269551823711	56738.99005565823	27085.334153555985	6603.641861963911	202.59753315952844	692.7116600118709	2	28	40	4	3	0.19723955041980162	0.32054486970099844	0.3041427220842105	0.17807285779498955	
5880000	-10121.780106844473	-9255.245237733852	-866.5348691106212	-9255.245237733852	3645.5143462535266	3.709880089993469	1.4463454716656395E-5	0.5074601331680194	1.332188490861676E-5	4.197960438738757E-11	0.464983731453712	-813.8226240370252	69846.84750806587	29460.834456265038	8970.074063412789	7989.077319835466	608.6006226379845	12	19	38	5	3	0.185638916273379	0.3321455038474211	0.3100201725378412	0.17219540734135885	
5890000	-10089.2097025405	-9279.615809038032	-809.5938935024673	-9279.615809038032	2007.9042127474524	3.6669379217897378	2.4690480990487977E-5	0.41185079890125736	2.4067373439347613E-5	1.0984080338471866E-10	0.42909604589163014	-757.7829628984969	27712.13965084114	33189.87995228958	3515.75417852923	8229.060432183678	1190.3982182964187	26	1	37	5	8	0.19108450027612212	0.32669991984467794	0.3100201725378412	0.17219540734135885	
5900000	-10101.434861533471	-9288.752137759342	-812.6827237741284	-9288.752137759342	2492.6635182293435	3.6669379217897378	2.1920731229251002E-5	0.44407207924033915	2.1465479424695573E-5	1.2204600783493766E-10	0.4917143979132352	-765.7737357546579	34105.89748224874	19320.225463499024	3876.6242698741385	225.02519921713633	353.3131445620769	11	23	37	4	2	0.19036972629220014	0.340066311122634	0.3100201725378412	0.15954379004732475	
5910000	-10120.041197981023	-9280.367704682012	-839.6734932990104	-9280.367704682012	3819.7880184165506	3.8067643624259384	1.4725427010683354E-5	0.4796782821890172	1.4683080645973506E-5	5.662934406261392E-11	0.4915210892155942	-789.394720995038	60443.461666267875	28410.83258924263	6614.494817218601	1228.5310356740329	1155.968622337246	13	17	41	5	1	0.1894226899415728	0.3311056492465109	0.3093179966715158	0.17015366414040056	
5920000	-10148.513358429544	-9260.093688466328	-888.4196699632149	-9260.093688466328	6338.005610860953	3.6660727343297	8.097442062268294E-6	0.46318617304479864	7.779690842212583E-6	1.4709837916379575E-11	0.4695860237771654	-835.9082883351923	139791.61912073928	44569.48229249998	10996.035422721714	1346.8602806190013	1011.924216698609	10	25	34	4	4	0.18586585704869057	0.3250192499571201	0.3093179966715158	0.1797968963226736	
5930000	-10070.397057216356	-9254.87306395213	-815.5239932642259	-9254.87306395213	2370.9844282115396	3.7238509011389915	2.007445332587663E-5	0.5728463581493178	1.866507955557315E-5	1.2356249029902162E-10	0.5511440926819965	-767.7102298102739	51728.08077835125	20016.370642996495	5207.2216539035	145.38730831811927	207.2423804135967	8	30	33	2	4	0.1938944981612809	0.3335070206437482	0.2957325672442061	0.1768659139507649	
5940000	-10017.435426621	-9263.0092162439	-754.426210377099	-9263.0092162439	1365.5883963494389	3.817828208091893	3.474091610400114E-5	0.3732759990019329	3.526821127899748E-5	1.892875015755614E-10	0.3829072466167941	-710.0100569442948	47340.861120945505	5062.519531064197	3562.858072204319	174.53193489713132	49.13110919025274	8	24	37	5	3	0.19111181860146303	0.3335070206437482	0.3073833121452809	0.16799784860950798	
5950000	-9999.989169609395	-9266.072725828013	-733.9164437813807	-9266.072725828013	1128.7445248169602	3.669594139601469	4.1201165647599804E-5	0.37545396761881406	3.783511367147878E-5	2.9716274958019233E-10	0.4282202201242474	-690.6481110699106	80425.27973679594	5558.339212256986	2174.228157686114	21.53854308322546	21.437933388338184	5	37	28	6	1	0.19111181860146303	0.3335070206437482	0.3073833121452809	0.16799784860950798	
5960000	-9960.242134598222	-9281.058041380324	-679.1840932178993	-9281.058041380324	603.9909713947075	3.6295576486828485	7.931480261277128E-5	0.4509620778368962	7.225452731815098E-5	1.2473077938306693E-9	0.47550666010227016	-638.9394730621473	42421.00742420855	2725.3895488279713	1226.8306631809844	14.352893493724471	8.853578213787017	8	29	33	1	6	0.19111181860146303	0.32927933522369435	0.29829395441551154	0.18131489175933121	
5970000	-9947.001595800513	-9271.51567214979	-675.485923650724	-9271.51567214979	585.1398430610543	3.8463629914460955	7.208534292301031E-5	0.4598996875735038	7.139440724408366E-5	1.2899739767317922E-9	0.4898296779257927	-635.2119086347578	24991.64683869753	1445.565389983884	2581.149177965075	15.313276129077964	1.5999044790854737	10	56	4	2	5	0.19144055569067997	0.32782604507911234	0.30751801063741385	0.17321538859279398	
5980000	-9952.82241395917	-9257.114526946685	-695.7078870124839	-9257.114526946685	682.8606645761216	3.449767702559045	5.997633469965052E-5	0.42199010079489846	5.9799762015141275E-5	9.684855270382335E-10	0.4968193132632075	-650.6106838687384	37581.59069011995	2904.04731414994	7307.5274741460335	99.47545709986474	1.2397057575772925	8	58	4	1	6	0.18011185571032706	0.33915474505946525	0.30751801063741385	0.17321538859279398	
5990000	-9965.263757559684	-9267.22830068865	-698.0354568710341	-9267.22830068865	779.6418369208455	3.5930755466475897	5.199358564684124E-5	0.4005194777230621	5.247391686852923E-5	5.653779485139339E-10	0.4468487922492903	-656.3647946199922	46895.98184687371	3150.7518769843723	2051.3622126702694	44.19755509172881	1.919268028511191	9	48	13	1	6	0.17725902501280702	0.3496158196602733	0.30751801063741385	0.16560714468950602	
6000000	-9991.982316393716	-9253.00070839683	-738.9816079968865	-9253.00070839683	901.7094875651719	3.679304843285069	4.3514725149246345E-5	0.5072136869300209	4.548309609477634E-5	7.178424534253572E-10	0.5794150432125793	-693.6362988620474	17018.30011223443	2621.954051684384	6610.415467803991	441.0776719996098	17.63259872004378	11	54	4	2	6	0.17725902501280702	0.3496158196602733	0.30751801063741385	0.16560714468950602	
6010000	-9959.952211026482	-9257.8530816915	-702.0991293349816	-9257.8530816915	622.5891833722527	3.911652916449799	7.660272662877143E-5	0.4852697183392621	7.13868543811606E-5	1.4119612963879762E-9	0.49735379028781695	-657.9456820369934	22478.882632089317	2321.717875346922	2167.137676524957	962.558400391974	12.171720617572314	8	37	1	26	5	0.1817250772582774	0.3451497674148029	0.30751801063741385	0.16560714468950602	
6020000	-10000.224829728431	-9260.085413970175	-740.1394157582572	-9260.085413970175	1110.6731438152672	3.844294372720899	3.793265167977464E-5	0.566959781883815	3.6335309764124375E-5	4.981942120772172E-10	0.5948604723740435	-692.8950747881121	41877.019160738375	3587.3659205654308	1937.6966549290996	2359.1054721682362	30.5083705559207	7	38	7	18	7	0.1817250772582774	0.338420494724583	0.30751801063741385	0.17233641737972594	
6030000	-9993.61870650461	-9253.022544891564	-740.5961616130463	-9253.022544891564	1161.2503999703622	3.7588791597940316	3.7708761721706956E-5	0.5148680302192447	3.493639996754578E-5	4.405819512456513E-10	0.5519679149634968	-690.0470263145436	73100.5431036803	2233.9837352930185	5880.621298396483	3420.166011201062	8.34079358494674	7	31	10	22	7	0.1817250772582774	0.338420494724583	0.30751801063741385	0.17233641737972594	
6040000	-9995.790756947514	-9281.317056535863	-714.4737004116498	-9281.317056535863	950.5997110117754	4.045644363506068	3.9540847042985385E-5	0.4891825616711724	3.9212758466099344E-5	4.1114489717784307E-10	0.488402935829945	-664.0797654591738	82970.87938580236	31577.908924659067	2985.2376050514126	2323.257543480252	3.278377905704863	1	7	40	22	7	0.1817250772582774	0.338420494724583	0.30751801063741385	0.17233641737972594	
6050000	-9982.774224783117	-9261.176645887603	-721.5975788955144	-9261.176645887603	932.1517119629355	4.045644363506068	4.5936088029241166E-5	0.55046886280846	4.244164741011816E-5	6.484496512419573E-10	0.5381014014761815	-669.0841282583839	52027.38355202976	117082.9045733677	2190.5894799656076	2059.3617480608364	6.929019860723384	4	4	47	15	7	0.1873738711558317	0.34198433042624155	0.30395417493575533	0.16668762348217164	
6060000	-9940.497556295382	-9277.299990263666	-663.1975660317172	-9277.299990263666	425.5945154198762	3.7166084733071973	1.066832968404626E-4	0.4838926597896413	1.0352729271152054E-4	2.3727504932436734E-9	0.46569858223296595	-615.7804508553787	11164.379970055328	14793.026666211283	1367.6490169686444	3077.5882851552497	7.460702403261327	10	1	53	6	7	0.18858158597697758	0.34178119984476035	0.30395417493575533	0.16568303924250696	
6070000	-9945.658401275814	-9253.012247504328	-692.646153771486	-9253.012247504328	586.5222758509495	4.1493613424924884	8.000843972009907E-5	0.5129004312882854	7.071348430698288E-5	1.3724400779049565E-9	0.4983592698849823	-646.9522177548924	38373.84353919863	2511.9168620755277	1213.8056947789337	1536.684081673665	17.120477039969668	8	9	47	7	6	0.18858158597697758	0.34900136213115346	0.2967340126493622	0.16568303924250696	
6080000	-9958.044735397245	-9263.852817649	-694.1919177482458	-9263.852817649	595.1577366566253	3.50471307403226	8.121733862449023E-5	0.5175246989343308	7.687810540433265E-5	2.097611034469132E-9	0.5827511704338201	-647.0191223823066	21052.964929483114	15114.587060584086	1858.360322974002	2273.00768930033	42.06522948836841	4	3	51	12	7	0.20058813364339145	0.3144936152968565	0.31923521181724535	0.16568303924250696	
6090000	-10015.023695381751	-9268.466706713336	-746.5569886684149	-9268.466706713336	1081.3259440270106	3.6991182814107644	4.078811751752442E-5	0.5323608662635306	4.140125319985747E-5	4.368034176861004E-10	0.5063033340440434	-695.2531618385173	43917.204352316556	6418.212356497146	3918.3678069018633	9812.387886192173	143.27770580542906	5	3	58	4	7	0.20667859370335706	0.3144936152968565	0.3200580728604643	0.1587697181393224	
6100000	-9973.144258091032	-9265.569909247099	-707.5743488439338	-9265.569909247099	815.5583136555364	3.6991182814107644	6.903677473771561E-5	0.49585365827163724	6.810253249573638E-5	1.1385680374284035E-9	0.4945508616737365	-659.1015495508378	40352.63301919272	32774.93118176478	2164.279098848177	1396.426744580793	183.43088831444317	1	3	40	26	7	0.20324020670536455	0.3144936152968565	0.3198036309851821	0.16246254701259707	
6110000	-9974.307359780138	-9263.202974572283	-711.1043852078554	-9263.202974572283	772.0756641871858	3.49308516428759	6.732871960102481E-5	0.6340625293681749	6.26462190165891E-5	1.5161784015427333E-9	0.5834316627487947	-661.9740489738839	46086.2294956258	12057.8975596675	1052.8156231312012	2518.960954182311	71.01805384582124	8	1	16	45	7	0.17080327634388415	0.351442277173912	0.2984655215602031	0.1792889249220009	
6120000	-9990.189087093933	-9288.495019334838	-701.6940677590953	-9288.495019334838	615.3155410427457	3.9687390846521913	7.934344084395729E-5	0.4672389506689711	7.407908052110846E-5	1.3224744733331232E-9	0.463220067130394	-656.5845812482529	25122.570343407006	2392.8015187777264	2002.2932537886293	1631.7601737672617	78.37671237637574	6	9	10	46	6	0.17080327634388415	0.351442277173912	0.2984655215602031	0.1792889249220009	
6130000	-10003.997993482055	-9257.01327643249	-746.9847170495656	-9257.01327643249	971.6120472140185	3.9687390846521913	4.115256829175759E-5	0.39748536784625493	4.13162354579137E-5	2.938698796713721E-10	0.40201541625415615	-698.6817746141572	48396.32885020891	8236.12657696886	5432.838410042012	2421.24272366098	72.42123428841064	6	14	8	42	7	0.17672639308973875	0.34100140430071907	0.3060988258435741	0.17617337676596825	
6140000	-9946.250661205191	-9256.41040818188	-689.8402530233107	-9256.41040818188	637.1083734232392	3.4938730233944333	7.563720714412466E-5	0.4780362378919001	7.291953977181675E-5	1.8368287724553918E-9	0.542882291987664	-642.9832294540817	84418.45661722869	1777.6753489209748	1392.8159778106763	1562.3894696564655	15.767733034038375	7	5	31	27	7	0.17672639308973875	0.3438166123582127	0.3060988258435741	0.1733581687084746	
6150000	-9949.671832919432	-9257.888261907443	-691.7835710119884	-9257.888261907443	599.0528364705872	3.7846569039025866	7.542339202807084E-5	0.38830945755981366	7.318644898245296E-5	1.0138502471032578E-9	0.43471955474238494	-647.7398193864351	17513.523177658048	6121.75308107379	1474.9151120407312	1236.9212707934907	18.856424280020015	11	10	20	29	7	0.18705807334203112	0.3298680471035348	0.3060988258435741	0.17697505371086011	
6160000	-9981.725510376022	-9267.239388587494	-714.4861217885275	-9267.239388587494	697.3393237938252	3.895157343126414	5.903266518172478E-5	0.43982609012330504	5.925091498328185E-5	5.455999862563614E-10	0.4045452009581845	-669.0008500931309	26997.402030528472	7156.70010990001	2554.6403868313123	1188.9939965124263	46.951117299794156	6	14	28	22	7	0.18693690972202673	0.335898070728528	0.30010629511209885	0.1770587244373466	
6170000	-10053.252080313625	-9267.465679376604	-785.7864009370207	-9267.465679376604	1671.1130504376106	3.7784392704811904	2.4071847718687734E-5	0.4521535610735282	2.382958689635602E-5	1.3899427034791454E-10	0.4795501005754353	-737.0757047792221	39636.23496162019	8426.655232124156	4139.393441320409	4031.772711083345	127.35995418530655	12	26	13	18	8	0.19032768353252486	0.3449395314463395	0.2983847824574214	0.1663480025637145	
6180000	-10042.68843218754	-9279.986578251664	-762.7018539358755	-9279.986578251664	1332.3422487468354	3.327190226462238	3.0244513787545116E-5	0.3920965956627226	3.174762053003689E-5	1.4883364789095669E-10	0.376744645323494	-713.1855559217496	49924.008126091416	4085.7071829378147	1960.8440418549178	5786.977815353898	126.29919340362586	10	42	12	5	8	0.19032768353252486	0.3424916301198106	0.29794993206945114	0.16923075427821366	
6190000	-10071.028362608176	-9255.517958329798	-815.5104042783778	-9255.517958329798	2275.2704078669494	3.6846415039767275	1.5340291007558995E-5	0.44431517496045664	1.7043945801063826E-5	5.849416316520756E-11	0.46263108853558027	-763.4842744580596	111344.66389117701	10923.73526044221	3722.115120568178	6901.864640911268	233.90302033423575	8	38	19	4	8	0.19241955481859976	0.337840881833243	0.29794993206945114	0.1717896312787063	
6200000	-10067.837908605117	-9266.662647015917	-801.175261589201	-9266.662647015917	2146.4686640961027	3.6846415039767275	1.701891032044871E-5	0.5703966017846805	1.7552356184738266E-5	9.871195518778529E-11	0.5810324744793582	-745.4446283347421	174232.27104373105	12427.937697454125	4894.957340960001	14926.485927267451	30.314998909087855	7	30	29	3	8	0.17799727646560576	0.337840881833243	0.3091529686083812	0.17500887309277022	
6210000	-10136.474756922278	-9284.465210231028	-852.0095466912505	-9284.465210231028	3279.0636009132277	3.633809599727872	1.1550304453729259E-5	0.32980067497937876	1.1641394896523946E-5	1.9168801098238376E-11	0.3761380110365861	-799.4926544439184	103231.81612114073	15793.668151808133	7060.292222411281	9803.140251184177	729.4159058364278	9	22	37	1	8	0.1785394985678385	0.3435276184577676	0.3091529686083812	0.16877991436601292	
6220000	-10064.133091482414	-9266.5860201776	-797.547071304815	-9266.5860201776	2077.8776449473835	3.5983142301133935	1.8493605304941093E-5	0.46984740616052245	1.940928567917107E-5	8.804395553475924E-11	0.4967716027173037	-745.8507390559733	166175.30997467862	8941.87575543277	5741.296693330356	4042.9161736465944	135.5345053160912	5	14	27	24	7	0.1785394985678385	0.3435276184577676	0.3091529686083812	0.16877991436601292	
6230000	-9983.894141389459	-9272.907762164297	-710.986379225161	-9272.907762164297	622.6033358580625	3.8032054880145023	5.978313934344082E-5	0.47505532992518995	5.763672473217941E-5	1.0064745074736338E-9	0.5368084093968956	-664.8057142813861	37065.75868257027	4031.3322267304866	2401.256346062516	1650.0348983827469	10.807962292512096	7	13	34	17	6	0.1785394985678385	0.3435276184577676	0.31405869260232944	0.1638741903720647	
6240000	-9931.773736110505	-9257.475390729425	-674.2983453810795	-9257.475390729425	452.41802928593535	3.713658807303506	8.998021864822908E-5	0.4244510738125363	8.919300762776939E-5	1.6232197682060859E-9	0.46750384350521235	-628.6525941331513	22944.049358414726	9752.411847249532	710.9972433273327	1419.2094383913497	36.78448305809046	4	8	22	37	6	0.1785394985678385	0.3435276184577676	0.31405869260232944	0.1638741903720647	
6250000	-9891.407327550927	-9248.543770918917	-642.8635566320095	-9248.543770918917	261.0241477397374	3.8545054113925947	1.4772302217407694E-4	0.5181375933006117	1.5361190647345706E-4	8.267861425145566E-9	0.5924171105302976	-604.0508919928625	5016.316088323044	1719.5074928620397	781.3677009553546	366.3388553137078	27.369465285577018	14	5	42	9	7	0.17405167130789578	0.33100366794066904	0.31405869260232944	0.1808859681491059	
6260000	-9888.310077072802	-9256.091444830683	-632.2186322421182	-9256.091444830683	210.88294182714407	3.8545054113925947	2.0408449117321605E-4	0.494288791905701	1.9929800969063703E-4	1.2525814305522395E-8	0.5456386306807472	-590.0150010411273	30239.15063942326	7953.933828232556	702.614336894105	158.61812332496578	9.123743818662826	1	14	54	3	5	0.1846413510418589	0.3279021396980052	0.3171602208449933	0.1702962884151428	
6270000	-9874.168918216923	-9253.829593465467	-620.3393247514559	-9253.829593465467	187.61758313654795	3.8545054113925947	1.8046602525158688E-4	0.6423293523959319	1.9193016523199062E-4	1.5889674825061016E-8	0.6524833253972928	-579.133361650654	5025.4158891846655	5375.429239323793	760.4884583890366	500.8907112028004	5.507903095323881	4	11	54	2	6	0.18258696839045294	0.3352984010648073	0.3101486930784049	0.17196593746633504	
6280000	-9926.574861919295	-9277.817134267421	-648.7577276518732	-9277.817134267421	252.74281576316264	3.2690746258935457	1.4924170953895224E-4	0.5128593760571732	1.4937228077702069E-4	4.8583397157918965E-9	0.48354503035532803	-605.2749321563999	31543.908626338147	1315.0963085101703	934.7405094125634	902.9626253328253	11.94650868373436	7	6	37	21	6	0.1811389611962211	0.31098307627363253	0.3359120250638115	0.17196593746633504	
6290000	-9920.917113145335	-9265.725963977002	-655.1911491683325	-9265.725963977002	291.6329797393913	3.8880511157602085	1.2493060123432227E-4	0.6261157040234925	1.2919507007313187E-4	4.532654765855902E-9	0.5217801931370468	-611.9099941412487	14213.758820835343	4611.720995175037	1365.1093441037474	695.210868719971	21.410347939104987	6	11	30	23	7	0.18573345787594198	0.3086464351094651	0.3313175283840907	0.17430257863050244	
6300000	-9928.187222475734	-9257.3574911976	-670.8297312781335	-9257.3574911976	474.46463475482636	3.745013884579662	7.000378870668358E-5	0.5485548237380526	7.893438974179201E-5	1.6374526767792303E-9	0.5384704713839594	-629.8090287692337	26078.392871488577	766.5190952202017	1549.0447762098509	38.288190443303854	18.686850586726177	9	11	49	1	7	0.19618558637548753	0.3356389411727838	0.2938728938212264	0.17430257863050244	
6310000	-9894.635164751959	-9269.774879221412	-624.8602855305473	-9269.774879221412	219.2034236979431	3.745013884579662	1.839175841170678E-4	0.5230887150954415	2.0070761582363024E-4	1.1806184475031569E-8	0.5502767104642996	-583.3794656226028	9039.368307151548	2919.7991049402317	1132.9914524956105	638.416208701163	75.18248112432414	5	5	45	14	8	0.19618558637548753	0.3392154090692125	0.2938728938212264	0.1707261107340738	
6320000	-9902.771984996274	-9252.554495634944	-650.2174893613309	-9252.554495634944	314.9705865166595	3.5187890397221215	1.2471675738408067E-4	0.5170642054695083	1.2085778343882077E-4	4.822650880099732E-9	0.5457870271381215	-608.9737008512175	10594.038353426398	597.7925575452061	943.0350777626819	768.6497292747486	52.00934197653078	12	5	15	37	8	0.18011516817749257	0.34077322160303386	0.3083854994854	0.1707261107340738	
6330000	-9920.512090371094	-9273.27147825545	-647.2406121156432	-9273.27147825545	323.98415922064595	4.028041034979592	1.1164354927826445E-4	0.5033244809220601	1.137347990824858E-4	3.2251682479178278E-9	0.5142872226761441	-603.5603721274305	24813.884310811467	3046.45295567877	1251.7498735630986	800.9372284263202	7.706850278085176	5	16	20	28	8	0.18812911435921245	0.34077322160303386	0.3035493751748879	0.16754828886286596	
6340000	-9910.91649067809	-9270.675659804085	-640.240830874006	-9270.675659804085	248.42451300619047	4.028041034979592	1.4499506748604163E-4	0.4504067700714947	1.5308782753772573E-4	4.786058198721388E-9	0.47153654226787745	-596.7932473670952	8733.729726379657	13183.757372552398	1831.908458561584	439.2520338966474	41.8352863429355	1	6	30	33	7	0.18812911435921245	0.34077322160303386	0.3035493751748879	0.16754828886286596	
6350000	-9973.667140761121	-9287.59664026831	-686.0705004928104	-9287.59664026831	387.31740981620726	4.028041034979592	1.0926438318126809E-4	0.34159222928520483	1.1093442643855929E-4	1.424274702611796E-9	0.3415742679269636	-644.5464731225725	9691.892304089497	2685.7838192074514	1666.517264703502	546.0571623331062	276.6862741731451	9	10	31	19	8	0.18812911435921245	0.34077322160303386	0.3035493751748879	0.16754828886286596	
6360000	-10004.430322449145	-9275.959099958183	-728.4712224909609	-9275.959099958183	670.303535167558	3.4300493144457214	6.167617756248836E-5	0.501238897261886	6.438936858114039E-5	8.257621071369484E-10	0.4685703592430756	-684.1045614417774	16640.548426726287	3572.6837939607053	2667.7212993469166	1040.918477244525	353.13970778345	16	16	14	22	9	0.1760224140875027	0.35042690779842084	0.30600238925121065	0.16754828886286596	
6370000	-10014.484571665225	-9266.109924190121	-748.3746474751048	-9266.109924190121	766.8792590476406	3.734553956661531	4.601664705984378E-5	0.4147920681314491	4.717975745792719E-5	4.3391132711547597E-10	0.4438600570457313	-698.2632771113254	79688.1346999026	28063.461746116565	5948.118927659755	2066.845556983774	115.67257702129147	2	11	12	46	6	0.1760224140875027	0.35042690779842084	0.30600238925121065	0.16754828886286596	
6380000	-9965.759165895779	-9276.200214569542	-689.5589513262368	-9276.200214569542	433.3813849031156	3.734553956661531	8.654433565374573E-5	0.42287971711358724	9.2088848057365E-5	1.1776228038075113E-9	0.39350434771475395	-644.6380158356136	12838.87363688297	9765.804598308096	3224.920786457865	1252.6694821472593	109.65622894120533	6	10	9	44	8	0.1760224140875027	0.35042690779842084	0.30600238925121065	0.16754828886286596	
6390000	-9973.141005848183	-9256.285785031707	-716.8552208164763	-9256.285785031707	960.0329102975816	3.417356172463343	5.7145080353786703E-5	0.45544610498748955	5.892353907538233E-5	5.995458946105941E-10	0.4273497513445509	-666.7409319592458	9684.845188733214	40250.336699586565	7848.669474677596	1596.4301776273358	329.35484241272945	4	7	4	54	8	0.192411683717384	0.3212488376740542	0.318791189745696	0.16754828886286596	
6400000	-10033.133228355739	-9270.488818864229	-762.6444094915088	-9270.488818864229	1457.4770201314363	3.9776594775823537	2.8362005321777724E-5	0.5147624714981495	2.8089862418793997E-5	1.793258357849785E-10	0.48100857142655234	-713.5905050799439	70298.28449218524	1547.6331384716414	1352.27694718832	3504.8357359550096	300.7806769705184	10	2	3	55	7	0.192411683717384	0.3212488376740542	0.318791189745696	0.16754828886286596	
6410000	-10165.049804534588	-9272.08703231492	-892.9627722196692	-9272.08703231492	8783.499965545589	3.822513670520856	6.089187935358348E-6	0.5169006416422689	5.97623929647098E-6	1.0418117825528818E-11	0.5290414487890801	-836.367314799389	181539.1491553194	17057.457127385434	6172.875953176499	18589.44620071262	3810.322982756116	10	1	10	50	6	0.18971149992316164	0.3266719711970849	0.318791189745696	0.16482533913405764	
6420000	-10184.48568297008	-9271.204970807366	-913.2807121627139	-9271.204970807366	8592.212663414874	3.4929813264582994	5.5092173004482695E-6	0.5278120929135283	5.622571599762492E-6	9.90777371884495E-12	0.5579398514583577	-853.0135281002579	341833.79240580066	33035.88021028802	77658.12894949819	20903.861739757824	2514.8341676649466	9	20	1	39	8	0.18971149992316164	0.3266719711970849	0.29282382082099934	0.19079270805875426	
6430000	-10150.627049967308	-9279.768875298707	-870.8581746686023	-9279.768875298707	5565.835299423382	3.514877570918932	8.156073199869766E-6	0.6137815126623956	7.562210401394795E-6	2.2050683204178252E-11	0.6030631215442543	-815.9577584314093	218454.27069522796	18496.021386816486	12463.14648024662	7564.000130929697	941.2166308882311	6	39	23	2	7	0.18971149992316164	0.3349759036827863	0.30293825924524453	0.17237433714880768	
6440000	-10139.850312590557	-9268.804048737029	-871.0462638535274	-9268.804048737029	4887.029500054864	3.514877570918932	9.201761118146438E-6	0.5822635433618077	9.538481244768491E-6	2.5414798212643507E-11	0.5480676294866609	-816.4220947759411	201334.78916889656	13622.44822821605	12312.312839258504	6683.49064934686	2747.341158710126	10	38	17	5	7	0.18971149992316164	0.3349759036827863	0.30293825924524453	0.17237433714880768	
6450000	-10081.262837920243	-9255.57315132651	-825.6896865937351	-9255.57315132651	3050.953984457055	3.514877570918932	1.4552118326313173E-5	0.4972152984224567	1.5047860395726391E-5	5.6735219788589266E-11	0.5107405276949583	-775.8378479237755	95087.82032546158	7947.66763639341	9102.772891732608	399.81509142848773	533.0301507819298	13	45	12	5	2	0.18971149992316164	0.3384371634893227	0.30293825924524453	0.1689130773422713	
6460000	-10123.920769499668	-9276.76982039178	-847.1509491078865	-9276.76982039178	3374.4771340683683	3.5320978323151984	1.2888734656271982E-5	0.4428904790425655	1.2893766875933944E-5	4.1415727524356045E-11	0.4846731769677122	-797.5903006966639	82533.25385559353	21811.604161506417	9513.269738346218	637.945162452132	318.62114141454447	15	29	24	8	1	0.18882999990304605	0.3439616118255644	0.2982953109291184	0.1689130773422713	
6470000	-10061.499683295991	-9275.661717195979	-785.8379661000127	-9275.661717195979	1682.4264364205444	4.05745505517469	2.7375230415007845E-5	0.3647836473667586	2.7651452098231176E-5	9.996689657805245E-11	0.3636895483509742	-740.2013115297224	39892.892376457596	11729.263429513163	2741.5204029387173	320.00016974619314	266.47285647148277	17	25	26	2	7	0.19378039020920182	0.34116851876246773	0.2982953109291184	0.1667557800992122	
6480000	-9994.856806804282	-9258.531392209834	-736.3254145944484	-9258.531392209834	896.6815788759739	3.647999123920495	5.220015930881474E-5	0.4897024763434144	5.2091198439600425E-5	6.20964002338697E-10	0.4596502865928184	-692.6984830856206	29319.899668378643	4153.5052617245165	1854.3687604631866	173.17650441372524	192.6226137219247	9	34	26	1	7	0.19378039020920182	0.34116851876246773	0.2982953109291184	0.1667557800992122	
6490000	-9991.7578243153	-9270.413343120515	-721.3444811947842	-9270.413343120515	687.0704396584576	3.7295255664491656	6.46132877168702E-5	0.384470707870386	6.510733291744349E-5	5.597915481140944E-10	0.36383020382901615	-678.3415540624919	28081.087562587778	5846.899749090334	1215.2724367595606	338.7461795558501	112.30141960562233	7	33	30	5	2	0.18750332572719233	0.34116851876246773	0.30457237541112786	0.1667557800992122	
6500000	-9920.867408982991	-9268.144603936635	-652.7228050463572	-9268.144603936635	398.2255103719579	3.7295255664491656	1.306679207697763E-4	0.4475274401065243	1.3446058161390204E-4	3.653311891068682E-9	0.4427522316015371	-610.4236469562707	9744.434470672022	1695.3437088407281	711.022179030382	1358.7198272328992	115.4976022900928	7	39	20	3	8	0.18750332572719233	0.34116851876246773	0.3003474695252015	0.17098068598513855	
6510000	-9899.096894887785	-9240.093217565614	-659.0036773221707	-9240.093217565614	318.1875701997915	3.970850910256252	1.4436686030417343E-4	0.5703108441478126	1.4455310582182085E-4	4.9833745824828E-9	0.5122627546460179	-616.9583503661573	15862.334525655771	2834.4540311733444	1043.768063242217	415.4799341577632	80.28345951295478	8	32	11	20	6	0.18750332572719233	0.3462473462914377	0.29036704632884086	0.17588228165252923	
6520000	-9901.51746058737	-9257.209003995335	-644.3084565920367	-9257.209003995335	281.41401331947566	3.767636097216813	1.555036421614285E-4	0.517294120515719	1.6822590307116948E-4	7.27081860612927E-9	0.4944480376515726	-604.6440184852592	6555.54559897963	1767.8835015038185	742.0266627596403	485.0451797824132	42.745921444745605	11	29	18	12	7	0.18750332572719233	0.3385091376771273	0.29810525494315127	0.17588228165252923	
6530000	-9938.319122567202	-9263.447828818924	-674.8712937482779	-9263.447828818924	404.2528871801687	3.993904258817839	1.1404488110370887E-4	0.3701693161241753	1.1271930104580812E-4	1.6991073151929451E-9	0.36215812259922425	-632.4974300604758	18664.86073432933	1490.3775683959582	1317.798622557348	792.2712142913913	44.51800608820625	9	30	8	22	8	0.18750332572719233	0.3385091376771273	0.29810525494315127	0.17588228165252923	
6540000	-10029.460677572051	-9271.43873332552	-758.0219442465312	-9271.43873332552	1362.4374467045225	4.031564576416946	3.8127524333837195E-5	0.48090660566902216	3.9589589358276296E-5	3.6767463184557284E-10	0.4852934748743731	-710.7263206754216	42127.97967150199	6671.709055851844	1096.6001347296724	1948.5661090828512	347.2329271233186	10	35	9	16	7	0.18750332572719233	0.32412297818727076	0.3124914144330078	0.17588228165252923	
6550000	-9988.985210289216	-9260.032043183146	-728.95316710607	-9260.032043183146	924.2385678831621	3.5153723547870097	4.82377005751787E-5	0.48928688673191184	5.025396416727484E-5	6.187104146973875E-10	0.5141697718035936	-682.0454856816946	53638.4338499674	2505.906694914318	2858.417376864866	1526.3212471580666	132.03571238961845	8	17	24	21	7	0.18101507193439434	0.33061123198006875	0.3124914144330078	0.17588228165252923	
6560000	-9939.459803073536	-9256.009290054182	-683.4505130193542	-9256.009290054182	535.6681641053648	3.5153723547870097	9.264717996728613E-5	0.5484482919797693	9.582144374759775E-5	2.0217396980086586E-9	0.4913006262400482	-638.4172897409322	17347.847277657325	1597.6945935946765	3149.346816004124	1228.0245212818822	123.96671414858132	8	29	12	20	8	0.18101507193439434	0.33061123198006875	0.3124914144330078	0.17588228165252923	
6570000	-9903.554747364244	-9248.74384350102	-654.8109038632234	-9248.74384350102	269.85783584634663	3.5153723547870097	1.3467774303560246E-4	0.4943247669113754	1.4086355648430584E-4	4.6606521413087135E-9	0.4884577382798325	-611.853853374072	27480.51388348539	2668.585839754481	1339.6818541726097	458.7194730804034	60.77431600458967	9	14	19	27	8	0.1882201300916075	0.33061123198006875	0.3068576093753206	0.17431102855300326	
6580000	-9894.734518482483	-9252.162624114313	-642.5718943681703	-9252.162624114313	254.63619191463653	3.3997460262952583	1.4085715326401295E-4	0.4729845359746198	1.522402155842785E-4	5.113343781488997E-9	0.48757040530934065	-600.3465215148882	18791.828687661517	2746.8612610332734	1778.9731259373266	357.5765089517402	56.85665614150704	6	6	35	23	7	0.1882201300916075	0.3481896052613708	0.2971174328865928	0.16647283176042896	
6590000	-9919.451761257287	-9261.042987270981	-658.4087739863058	-9261.042987270981	344.7056713347255	3.89325400082359	1.4314863262054425E-4	0.3763534626392941	1.4466438254653755E-4	3.224165291482656E-9	0.3914043083506879	-615.0271155860227	17962.54040201195	6445.8244429202605	1791.9538024757087	517.4092952373347	228.93651205530495	8	3	32	25	9	0.17968661682435758	0.3481896052613708	0.30565094615384275	0.16647283176042896	
6600000	-9921.520255576339	-9268.428140060327	-653.0921155160124	-9268.428140060327	322.8192104647944	3.5199017075757837	1.5450152303209458E-4	0.41141758582209664	1.5101704429949081E-4	4.2470519790466655E-9	0.42807246846954233	-610.6189469145706	7460.075913681563	7880.6192283074115	2781.574269670658	431.2940388444388	78.44987133159226	1	3	30	38	5	0.18997072121243017	0.34359037718763324	0.29181062307226613	0.17462827852767057	
6610000	-9940.3775774384	-9273.949475193554	-666.4281022448455	-9273.949475193554	315.19670872840396	3.84714113242781	1.3239270320052459E-4	0.4394786571378208	1.2709248969399576E-4	2.7225147247298674E-9	0.4146352082574667	-621.4513568951618	13499.682714784107	14548.666741618821	3441.4439287746054	704.7495040153509	12.419069995209348	5	3	33	31	5	0.19262870749915156	0.3338336394718449	0.30038097732706964	0.17315667570193402	
6620000	-9924.067165038705	-9271.015860986157	-653.0513040525481	-9271.015860986157	305.13036343385016	3.84714113242781	1.226898606397017E-4	0.4825204954522858	1.2021758753875741E-4	3.504637077747619E-9	0.4984287398324672	-608.5792726924101	28994.369389210682	10389.52295524874	1661.8595011539119	459.22930513146264	20.977218535170266	6	4	30	31	6	0.19024442919005144	0.3338336394718449	0.30038097732706964	0.17554095401103414	
6630000	-9851.922721157809	-9255.408160651485	-596.5145605063237	-9255.408160651485	184.76900687586544	3.5843890291451364	2.393256689617539E-4	0.5240928866287994	2.5854210345572896E-4	1.5504217794454215E-8	0.4972098139679266	-558.6724378138888	5578.863159006724	847.6686356387983	629.7998153452658	277.6068152263499	24.588295867492192	7	8	26	31	5	0.1804222108020002	0.3338336394718449	0.3102031957151209	0.17554095401103414	
6640000	-9874.972925787679	-9268.026180794475	-606.9467449932027	-9268.026180794475	158.31501080829113	3.5843890291451364	2.3162651169692476E-4	0.6009882577904498	2.2471519536147017E-4	1.6643214183019376E-8	0.5966924498005052	-564.7042051692246	21637.966378839214	2643.5548731284384	745.9554579928238	443.016341778696	34.152106860716465	5	7	20	36	9	0.1804222108020002	0.32389704086393445	0.3165972253128064	0.17908352302125907	
6650000	-9889.076669030497	-9267.209415524265	-621.8672535062329	-9267.209415524265	217.11321725757585	4.061300610754252	1.8597396319055E-4	0.6473244013548978	1.8833136470704844E-4	1.4096209346152946E-8	0.6363700968416821	-578.3190531736523	18893.54656485409	943.7595595919187	1868.870851605466	472.3794873821248	51.56469900792849	6	21	10	33	7	0.18166616358238571	0.32419470623419194	0.31505560716216335	0.17908352302125907	
6660000	-9848.368092135272	-9266.417200933443	-581.9508912018281	-9266.417200933443	133.7643144362827	4.061300610754252	3.0980893195786284E-4	0.43349719007047455	3.2461958134213383E-4	1.7018084827161787E-8	0.40760359893169623	-543.2566558952774	9080.091382477387	915.8299169042235	902.1665490969384	188.61948733300534	24.42499365055236	4	21	9	37	6	0.18166616358238571	0.32419470623419194	0.31505560716216335	0.17908352302125907	
6670000	-9833.619666703291	-9264.39814040958	-569.2215262937121	-9264.39814040958	125.41925491279326	3.7339367810384467	3.3400660813602437E-4	0.3843658933100804	3.4422651697849034E-4	2.0439203206266615E-8	0.43285265854009564	-532.3036787576532	7280.025703293224	969.8030911647155	316.83856259083717	218.9292215081139	14.593178509577555	5	31	1	32	8	0.18166616358238571	0.3302671522613412	0.314682462520373	0.17338422163590014	
6680000	-9843.881424845144	-9267.572360987826	-576.3090638573183	-9267.572360987826	140.8268686833934	3.7339367810384467	3.4198339716954635E-4	0.39614323033466436	3.3092617612156795E-4	2.0924234207783678E-8	0.4344380343940383	-539.8555332485189	5032.548317096049	944.4604605088717	204.2040733832835	257.8250251322148	21.314810978995396	4	36	12	18	7	0.18166616358238571	0.31718018267997783	0.32776943210173637	0.17338422163590014	
6690000	-9832.088214195212	-9255.637211526444	-576.4510026687668	-9255.637211526444	163.02214469190352	3.607635198488348	3.010984719216548E-4	0.6004701217413729	2.8694819455687824E-4	3.057464949846538E-8	0.5973541602421929	-537.072354939602	6491.928202920186	718.9865856907232	1366.4280519612182	168.9788314129607	23.492300262576272	8	24	11	25	9	0.18166616358238571	0.3209383867607222	0.32776943210173637	0.16962601755515572	
6700000	-9933.187512106264	-9278.19779819655	-654.9897139097134	-9278.19779819655	432.0778468735547	3.5605707742191655	1.1122663125163069E-4	0.5400036697972397	1.1292316164631813E-4	3.6694596020499055E-9	0.5406315834816643	-610.0672504810975	45512.167911412645	1509.377290037224	2333.193271625484	306.642709195418	172.52109533720844	4	11	28	25	9	0.18198792181189297	0.35507392293356776	0.29363389592889083	0.16930425932564847	
6710000	-9879.748602690779	-9249.08043387437	-630.6681688164092	-9249.08043387437	271.7423309257628	3.5808305197396226	1.5537079691946724E-4	0.7505902257716719	1.483455561029229E-4	1.1446989165844961E-8	0.7662944432726928	-588.3372331588907	16761.220961290142	1149.0252964394463	1441.7019428776393	231.98468757070222	120.31680487835818	5	6	36	23	7	0.18198792181189297	0.32506257778123104	0.3251194652349825	0.16783003517189357	
6720000	-9895.106995295395	-9261.249054203343	-633.8579410920523	-9261.249054203343	318.5014214961707	3.5078112401867267	1.5907399844593628E-4	0.7070320409209018	1.448219718149444E-4	1.1091902885529168E-8	0.6944517227980823	-589.766937281128	24156.865137097502	4235.523923705962	2291.8205152546266	300.71156967590247	96.9297098833028	2	6	27	37	5	0.18198792181189297	0.32506257778123104	0.3251194652349825	0.16783003517189357	
6730000	-9915.666457207211	-9268.620717893684	-647.045739313528	-9268.620717893684	361.8995644956265	3.624665222584333	1.1721522120320386E-4	0.581589540346794	1.1682166323243941E-4	3.7271364716442475E-9	0.5282331862159718	-603.0080095916503	12415.748448695342	1683.335658932072	4459.90386108507	311.6503228967828	60.507306027542214	6	21	11	33	6	0.18198792181189297	0.32995360570740967	0.316040093753779	0.17201837872691841	
6740000	-9858.291804331137	-9265.954653627497	-592.3371507036397	-9265.954653627497	123.62221817945684	3.941713513904189	3.1908184028287245E-4	0.6067702361265739	3.063020788931949E-4	2.5745524914342568E-8	0.5290872090722794	-549.8322479705054	3423.979538259459	10541.509656426644	1267.3470952500197	121.88029447797103	118.5811884508712	6	2	34	22	13	0.18198792181189297	0.32995360570740967	0.316040093753779	0.17201837872691841	
6750000	-9828.89315828215	-9257.437152334576	-571.4560059475737	-9257.437152334576	143.66530523655277	3.730348643469156	4.2333842538220363E-4	0.6081074118147973	4.0378911062769276E-4	5.168029142450799E-8	0.5749570766452522	-534.1256794292163	1961.011613760466	2372.682166702737	755.5471981934356	165.6488816967895	37.271181162657875	5	6	31	32	3	0.1890785731554587	0.32995360570740967	0.316040093753779	0.16492772738335268	
6760000	-9853.672523744981	-9263.82028127131	-589.852242473671	-9263.82028127131	187.43493598967478	3.841932874309668	3.0640517496685436E-4	0.46624485155796797	2.9531011540764353E-4	1.7877543156777857E-8	0.4563964891874221	-552.3892766076355	4038.8494705919284	2461.5188225752977	525.0301415501549	179.6175700788231	35.86919233577866	5	7	31	29	5	0.1828820166784925	0.34370104085465336	0.3084892150835016	0.16492772738335268	
6770000	-9879.436429584526	-9254.330522644117	-625.1059069404099	-9254.330522644117	282.9288549843895	3.667870708708206	1.9963130529578228E-4	0.5068860885604624	1.98885471648344E-4	7.939333946381211E-9	0.4604281261573823	-585.2507051216983	6917.719121020346	3345.656797270656	841.7333911804832	319.73021257724855	38.68060760348505	8	13	28	20	8	0.1828820166784925	0.3298505889976656	0.3165375722704156	0.17072982205342635	
6780000	-9927.266213869932	-9276.250746134954	-651.0154677349788	-9276.250746134954	290.8585798232269	3.7173135658667267	1.4414958996283514E-4	0.5114543011535753	1.4553467795725469E-4	4.53497606242963E-9	0.4739470270380497	-608.6791225557793	18755.912826863212	1954.3767169397072	2003.9100141404988	308.4830949138418	34.78644023853946	7	9	29	26	6	0.1828820166784925	0.3213743720238994	0.32501378924418184	0.17072982205342635	
6790000	-9945.635477824435	-9255.025094718543	-690.6103831058925	-9255.025094718543	652.5231019182575	4.021166249823177	7.943550204724617E-5	0.5119405790742653	8.232376149451482E-5	1.5923749645728673E-9	0.4933367188734628	-646.328013408024	18463.330032761576	2773.7750479035467	3209.9679633032015	666.9848490075256	112.08887398553266	8	16	22	24	7	0.1828820166784925	0.3213743720238994	0.32501378924418184	0.17072982205342635	
6800000	-9979.419846179184	-9266.696784487902	-712.7230616912819	-9266.696784487902	839.2048556965301	3.833438932978472	6.28308384122791E-5	0.5252594262551039	6.927196787033051E-5	1.1811646752260314E-9	0.5124150395058495	-668.2226518533738	48762.276842706044	2754.8187583266213	743.0030390289121	626.2113055460669	210.1702484213973	6	40	9	18	4	0.1698948089258953	0.3343615797764966	0.32501378924418184	0.17072982205342635	
6810000	-9939.44587757182	-9260.535505995298	-678.9103715765206	-9260.535505995298	690.015271467898	3.833438932978472	8.900322415144143E-5	0.46917223484930254	9.392688396845378E-5	1.883143609067986E-9	0.47517604099525906	-634.9208166707762	30796.622546046157	1845.490843444262	219.75526354338245	466.58539803814153	803.7272049717428	7	45	3	19	3	0.20177154834910604	0.33116345351829796	0.29633517607916976	0.17072982205342635	
6820000	-9932.576793325334	-9264.161921031251	-668.4148722940822	-9264.161921031251	447.13949326600243	3.833438932978472	1.0181293247918774E-4	0.49616121390088447	1.1299120430241607E-4	2.511263658456755E-9	0.4895331855764747	-627.0273363573797	10059.786917473502	2280.6509577977554	446.5147793654112	733.9850629860839	91.03870590305954	9	36	26	2	4	0.20177154834910604	0.33116345351829796	0.30396330638852986	0.16310169174406625	
6830000	-9917.290011615674	-9269.749608990296	-647.5404026253777	-9269.749608990296	309.63348620590614	3.3826188104553605	1.272657024164013E-4	0.517570212649604	1.3060374154326066E-4	4.969037567491702E-9	0.5449617826387269	-605.5118025967206	34750.50504270671	1416.0622543982322	936.9975296182263	221.8328889502728	92.49790166113702	6	40	2	23	6	0.19908597487735685	0.33384902699004715	0.29144506453365326	0.17561993359894282	
6840000	-9949.414946272154	-9252.127246218985	-697.2877000531707	-9252.127246218985	576.2895341464795	3.587035695472114	6.950196444430145E-5	0.5162895497442667	7.675393711970952E-5	1.5593129105483517E-9	0.5498945783036653	-651.3446164400982	22374.271924652556	3495.4489757534384	5602.885398335485	597.2271663892341	322.3092527170891	7	29	8	17	16	0.19908597487735685	0.33384902699004715	0.3034994106083749	0.16356558752422118	
6850000	-9982.519113695436	-9274.883135076136	-707.6359786193003	-9274.883135076136	711.7927698763044	3.587035695472114	5.822377611385421E-5	0.5884911275976907	6.204318946898744E-5	1.1629140432768254E-9	0.593918907258771	-660.9630275477144	24721.96851290497	2570.6265620963104	5301.704746403367	673.7153323602515	427.7883894080164	9	22	15	11	20	0.18864201437251266	0.33384902699004715	0.31394337111321907	0.16356558752422118	
6860000	-9936.202217140984	-9276.304343665566	-659.8978734754182	-9276.304343665566	382.6130407214796	3.7073925232726315	1.0025142137598657E-4	0.5977260431153694	1.0975442280852936E-4	4.340126264270965E-9	0.6439981453429345	-612.7430034151002	20712.709617097455	2299.9396096808478	7258.473742902777	364.91146326643184	287.0817635143282	4	29	3	22	19	0.18707368572722596	0.34642509661599785	0.3029356301325551	0.16356558752422118	
6870000	-9905.780505798806	-9253.748037831063	-652.032467967744	-9253.748037831063	367.13914672300774	3.593746514843235	1.1206020862448719E-4	0.6543947892814163	1.2537414478609802E-4	6.7427913590868405E-9	0.6893142105221005	-610.9699655387553	9560.538995465413	2338.1421478855245	863.0626118003461	394.84668504554134	145.173159130318	10	27	4	29	7	0.1931422611315651	0.34642509661599785	0.29686705472821595	0.16356558752422118	
6880000	-9893.7580370154	-9273.704025290293	-620.0540117251048	-9273.704025290293	250.4526732018991	3.6777200517963475	1.6691229311583173E-4	0.5269781214909464	1.759493211137662E-4	9.650569818154899E-9	0.5873286950278264	-574.218354683365	27204.41926144025	953.8939461198971	3580.8315952757243	280.03152865870544	133.46087714824785	6	25	5	37	4	0.18056062150387303	0.34642509661599785	0.2914417732462954	0.18157250863383378	
6890000	-9944.980113412137	-9280.819041041279	-664.1610723708582	-9280.819041041279	371.63292349119877	4.167902086293437	1.0829467203224999E-4	0.5071844749486641	1.1396334076578341E-4	3.667542589020007E-9	0.5577884794214341	-618.7190597700024	21768.85025209505	2447.3962147820293	4599.41666093217	597.2751364359592	142.993233389909	9	25	1	37	5	0.1726560159305756	0.3321441856939973	0.3136272897415934	0.18157250863383378	
6900000	-9878.111867949401	-9260.37322767906	-617.738640270341	-9260.37322767906	185.59680692018856	3.3985369617081385	2.0492612966018964E-4	0.5889608261872089	2.0087467185575002E-4	1.1316860728064183E-8	0.5574271156272754	-576.5396298585283	18431.783944478262	2342.1597177739677	878.2321245850856	259.25813280605786	39.2660835070671	6	24	7	36	4	0.17140653170042017	0.3464914721403928	0.3136272897415934	0.16847470641759377	
6910000	-9885.923748595593	-9260.39807440782	-625.5256741877721	-9260.39807440782	202.47029557925072	3.6385884126853516	1.7590578461829668E-4	0.46658622678728795	1.796761309125095E-4	6.926526100886777E-9	0.47805075277361897	-582.1906440172295	13600.441883289554	935.621600699255	2728.95749448599	461.2096871309477	43.415820852689386	7	11	17	33	9	0.16840703404094584	0.3460858243406396	0.3208875568606657	0.16461958475774896	
6920000	-9836.914772581931	-9264.393397461961	-572.521375119969	-9264.393397461961	126.57156172291253	3.6385884126853516	3.365632919532629E-4	0.48535936985471484	3.380803071617815E-4	3.560243063164406E-8	0.5526540684566135	-534.9268626559889	4219.8216644686945	541.467435873935	963.5553601275495	197.4643813084001	20.722323016532393	7	13	21	29	7	0.16840703404094584	0.3460858243406396	0.3202444376092632	0.1652627040091515	
6930000	-9842.208493664577	-9249.537650025248	-592.6708436393285	-9249.537650025248	140.2931786090059	3.755509266032782	2.513669972103737E-4	0.4217940315970574	2.655925683991186E-4	1.4316554790159724E-8	0.4694332003628917	-553.482030591007	4125.691176735718	595.8921385661778	1714.4799410777377	218.30629823654056	28.17772910772493	7	7	28	28	7	0.19035379745306683	0.31862720589263227	0.3185640157776649	0.17245498087663622	
6940000	-9884.942429808092	-9273.300912343931	-611.6415174641605	-9273.300912343931	177.17052736190092	3.755509266032782	2.3894552939956434E-4	0.28075041907032816	2.4619117854634664E-4	5.516386996223893E-9	0.3035386018399103	-573.0518159749067	4266.751425965723	1136.404894462059	1675.471846498847	360.4468510401208	31.9187197361119	6	4	24	35	8	0.18599242049325973	0.323538550457881	0.322925392737472	0.1675436363113875	
6950000	-9826.83324803567	-9248.44789679737	-578.3853512382996	-9248.44789679737	104.64176434598994	3.7799072324567846	3.184595441948777E-4	0.4762425974538343	3.4790374412715735E-4	3.372344191296722E-8	0.5478162833457647	-540.1586627312449	14323.841241528526	922.3247530024872	199.28989322582856	193.92611960603844	38.850493388162306	2	38	29	1	7	0.18599242049325973	0.323538550457881	0.322925392737472	0.1675436363113875	
6960000	-9833.840178581902	-9269.157492028364	-564.6826865535392	-9269.157492028364	99.12147756773236	3.9158708278211454	3.543591577944064E-4	0.47753100970913104	3.6656812240857585E-4	3.67150726535968E-8	0.5256545895944869	-527.8622320070377	5437.299609411704	1019.8975914085396	123.32402775490132	225.2272838242545	7.225546248491701	8	30	15	18	6	0.18599242049325973	0.3281571222142775	0.3183068209810755	0.1675436363113875	
6970000	-9844.703993507994	-9284.930538750517	-559.7734547574772	-9284.930538750517	99.53227251609871	3.7449843672926524	4.041075651932688E-4	0.3915936169880941	4.020580201117549E-4	3.071904790213968E-8	0.42984799639000865	-528.9102405434062	2870.439287944047	650.1909073796481	216.5341861632128	8.929110233127814	3.324509792068259	11	26	34	5	1	0.18599242049325973	0.3421124827423155	0.3043514604530375	0.1675436363113875	
6980000	-9868.903790468912	-9270.69056707866	-598.2132233902524	-9270.69056707866	133.1032764460103	3.656015924286328	2.9904339408541364E-4	0.46889379349631516	2.9173437187752246E-4	2.26434814484443E-8	0.52459958486797	-561.565741795867	4190.337506650724	991.3730324407045	282.5391041655299	274.7494448542166	37.29088671241809	7	33	26	3	8	0.18732310092612978	0.3421124827423155	0.30302078002016747	0.1675436363113875	
6990000	-9846.576045273954	-9272.410762927866	-574.1652823460877	-9272.410762927866	128.71582165880324	3.7458964502057155	3.9242046420875237E-4	0.4656627599783203	3.707654127641505E-4	3.5212612349735875E-8	0.5044532670579502	-538.2252003423823	3419.936152835942	738.0991910288965	95.12820429369117	233.63627325879332	13.130090244531146	10	33	14	13	7	0.18732310092612978	0.33370505021506885	0.30495741219855677	0.17401443666024483	
7000000	-9851.030659340213	-9267.807387847124	-583.2232714930889	-9267.807387847124	140.7378453885894	3.5554758117224914	3.475859168470338E-4	0.3413562788569817	3.2035496912034215E-4	1.2053041254795217E-8	0.3427874858167773	-547.6036862325946	3482.7402685165157	1032.5976233635308	121.60064680956674	233.49150949817394	26.955738062733204	15	29	8	16	9	0.18622628887169995	0.33370505021506885	0.30495741219855677	0.17511124871467465	
7010000	-9870.986605150423	-9268.217042427657	-602.7695627227661	-9268.217042427657	135.4247166108602	3.671811431841873	3.2869641988736675E-4	0.43772419565284265	3.1401426970665116E-4	1.8983361575418506E-8	0.4517015649985857	-565.2739616630417	5515.82422846527	769.2199074190216	751.5923627654845	202.67925432393062	46.55467187044869	16	17	15	21	8	0.17572683551626803	0.3348120654913625	0.30495741219855677	0.1845036867938129	
7020000	-9840.602162506468	-9259.219261507284	-581.3829009991832	-9259.219261507284	147.7690623142473	3.462758123355358	3.6834364941586357E-4	0.49308592747810026	3.418428955461429E-4	2.3581840698487086E-8	0.44877780145017065	-545.5597762588274	2072.266564562061	873.7906405668298	135.74775511705855	311.10171031587595	17.74779587056068	15	28	17	10	7	0.18068584260828705	0.3348120654913625	0.31347014547005236	0.17103194643029826	
7030000	-9834.787240790123	-9258.43122313243	-576.3560176576934	-9258.43122313243	121.64407951211707	3.8564390536952837	3.532817947111245E-4	0.5053263756746307	3.813585225191454E-4	3.830370673533657E-8	0.5235798732984392	-540.1436768842383	4280.793663254239	410.16479217334904	96.14553232085281	247.883155011746	27.908849437846992	17	33	18	2	7	0.18068584260828705	0.3348120654913625	0.31347014547005236	0.17103194643029826	
7040000	-9869.314791102046	-9258.473104895427	-610.8416862066196	-9258.473104895427	236.50023442810365	3.8564390536952837	2.2462273064212415E-4	0.5065297153139423	2.4306390046792759E-4	1.5799706557390204E-8	0.5277827359656704	-572.615893464038	3947.077620330795	930.5414917553603	877.6542829502414	178.22993495837795	197.80692108437933	19	21	7	7	23	0.18068584260828705	0.3310103534025644	0.31185741122846516	0.17644639276068352	
7050000	-9909.744800152905	-9285.111919416253	-624.6328807366516	-9285.111919416253	229.02538542092063	3.7102571040237438	2.0063283195778179E-4	0.3712926873800664	2.0267810460521804E-4	5.282964079272352E-9	0.36519463386914963	-582.5037994388034	7449.61279871879	9588.871726560763	1069.5173860457023	493.21351845461106	128.5578829737738	22	1	19	5	30	0.19351822071726846	0.318177975293583	0.3120416535528424	0.1762621504363063	
7060000	-9865.650900503308	-9258.326235997938	-607.3246645053702	-9258.326235997938	195.65025410624455	3.4331678587016943	2.60853297104453E-4	0.4535396095647975	2.689625682343471E-4	1.54028836617543E-8	0.4558546501084975	-569.5198591867955	2919.7020571043863	1163.9577617961759	1082.341518287737	168.4461723101533	192.07411039770415	28	3	11	6	29	0.1834938840324672	0.3289993726485085	0.31489519482028694	0.1726115484987375	
7070000	-9869.82354931264	-9260.13228980459	-609.6912595080507	-9260.13228980459	261.7767080702685	3.65828444090235	2.1587657586763002E-4	0.4110392525583417	2.3995183198139366E-4	9.815337423982996E-9	0.4387561857447916	-570.5861426242407	4730.698985679641	803.1449886280527	1491.5143964162376	331.5595696303791	55.002050231730166	14	21	5	30	7	0.1834938840324672	0.33695610849855273	0.31701527676231495	0.1625347307066652	
7080000	-9905.652674877227	-9259.880199699326	-645.7724751779001	-9259.880199699326	280.0316930336127	3.2675109423186237	1.5599801768880316E-4	0.4042524385573838	1.5642029725604844E-4	4.677325506468639E-9	0.43898264530355074	-604.6384098996591	15222.656997787062	1637.6910104053584	1359.9923775650163	423.7726870164122	62.36577749423236	9	24	9	27	8	0.19011089894541577	0.33695610849855273	0.30075000566620436	0.17218298688982722	
7090000	-9890.946269236718	-9270.5300484031	-620.4162208336179	-9270.5300484031	220.17493925132248	3.472802032392271	2.0853193109972323E-4	0.4363093713462043	2.1754457579967881E-4	1.0047370629180111E-8	0.47579565638084315	-582.5620350704105	4400.576837197562	2096.4993033716432	732.0040718809616	241.93231319936547	45.376336997498846	12	15	18	26	6	0.19011089894541577	0.33695610849855273	0.30075000566620436	0.17218298688982722	
7100000	-9887.789661967934	-9260.059881049414	-627.7297809185205	-9260.059881049414	251.80235205204227	3.4253119861495924	1.7058974059439719E-4	0.44601613708510846	1.7929417471553946E-4	8.124357243231521E-9	0.5108483480396001	-588.081947358663	5608.378901064063	2968.519712135619	1483.6869593728252	267.15790444911323	72.1067437400057	16	7	17	30	7	0.1961760982928213	0.3410472030912295	0.2977847191770967	0.1649919794388526	
7110000	-9862.04391422272	-9265.590048356411	-596.4538658663093	-9265.590048356411	175.608680683271	3.721027127548951	2.546555298136436E-4	0.5045301361280161	2.661489202352897E-4	1.828315406521666E-8	0.5284569567186099	-558.3122108501582	4460.698872342936	2801.136388900114	562.6218506942758	205.19962860584513	45.476363854199604	4	11	32	23	7	0.1862953796472314	0.3345059926799213	0.2965526883209216	0.18264593935192583	
7120000	-9875.87813076594	-9276.139453942396	-599.7386768235431	-9276.139453942396	222.01074657554352	3.9853136627087222	2.2931295825427502E-4	0.42700440343413554	2.277960989014355E-4	1.0636388929832277E-8	0.4683567416709051	-561.0343618336997	4775.676286360772	3157.354015371027	699.8626824302735	271.15487795138847	40.76166993721163	11	1	31	26	8	0.17796738204029283	0.33273955315952514	0.32132545190211936	0.16796761289806278	
7130000	-9889.622810861689	-9266.555196582853	-623.0676142788369	-9266.555196582853	358.81775222280805	3.685049135179169	1.6412877307630963E-4	0.4973997995130896	1.7292684322103684E-4	5.762207745718258E-9	0.45876551077383315	-578.5562728416223	18624.828086712114	18031.41226807498	1330.0238371487076	407.99697349196816	83.61998274108358	3	4	32	31	7	0.18285778405375544	0.34173897574257095	0.30743562730561097	0.16796761289806278	
7140000	-9885.571978734659	-9247.399583286993	-638.1723954476663	-9247.399583286993	268.9158893683519	3.9070367954631022	1.617870645868734E-4	0.47857455018830575	1.633964098081921E-4	7.619168809064281E-9	0.5209354612371568	-598.4787062169008	5235.800579062451	1416.4080800071883	1509.7807412798222	310.6803856683714	129.70295782490288	10	6	28	26	7	0.18285778405375544	0.34173897574257095	0.30743562730561097	0.16796761289806278	
7150000	-9892.267047364501	-9254.042024544611	-638.2250228198902	-9254.042024544611	300.7031236113789	3.8694181550645634	1.7987919808770664E-4	0.5293373923001022	1.659344396543122E-4	9.488510326193492E-9	0.569168507917458	-598.464947673365	4947.676667831097	621.536008531778	1261.4788162655514	402.8748821417612	96.99163884022255	12	10	26	20	9	0.18285778405375544	0.34173897574257095	0.30743562730561097	0.16796761289806278	
7160000	-9900.898548837282	-9275.614639657979	-625.2839091793032	-9275.614639657979	291.2746422547632	3.8694181550645634	1.9393293822592692E-4	0.4145564433735419	1.9466368376258022E-4	6.823718672627379E-9	0.4368475270212458	-584.2599007079909	9200.201283778444	692.603747397915	1598.1510656901326	200.24735484819251	199.83981204908505	11	10	24	17	15	0.18285778405375544	0.34933332246319815	0.29984128058498377	0.16796761289806278	
7170000	-9896.059649285897	-9262.6855590591	-633.3740902267964	-9262.6855590591	310.0933976698261	3.8694181550645634	1.6780766973664525E-4	0.5239841109393378	1.6303128113989463E-4	7.02755154791145E-9	0.5256734287923832	-592.8236924286184	7597.454965278111	391.61697380051135	901.1364978901742	407.16007940183556	264.5943587904052	11	2	25	18	21	0.19216187911467866	0.35111348002474174	0.28875702796251695	0.16796761289806278	
7180000	-9894.62137138919	-9272.199777659533	-622.4215937296569	-9272.199777659533	304.49386571543806	3.916104414358129	1.9350237423228017E-4	0.5119664067068606	1.896436507688547E-4	9.223420323404178E-9	0.528302033582085	-576.2601723448465	11944.419890276251	471.15625778881645	1545.3873652342036	3127.2785591096726	255.72031595018984	12	14	12	2	37	0.17805534143998225	0.350304369478003	0.30367267618395216	0.16796761289806278	
7190000	-9868.20210342556	-9254.489217717934	-613.7128857076262	-9254.489217717934	238.64455215404058	3.5470687405662606	1.9557476976418746E-4	0.5657676697545434	1.9302969856599547E-4	1.2636612711104388E-8	0.5965535682184813	-572.3300524018298	28649.88499503156	686.0738728127636	408.3992435173198	331.81044060845437	197.49825413379156	7	30	4	12	24	0.18462676430814154	0.350304369478003	0.3031923515416445	0.16187651467221115	
7200000	-9853.802610786312	-9263.147425280024	-590.6551855062886	-9263.147425280024	283.7586247007143	3.8015425706832775	2.35558255440111E-4	0.4973454217336835	2.143867510989609E-4	1.3800704641397361E-8	0.5441164840823054	-551.6660434706237	10261.63787694	847.7843433791628	701.7568696273827	204.12314047175258	76.37829197723437	7	8	31	22	9	0.18462676430814154	0.350304369478003	0.3031923515416445	0.16187651467221115	
7210000	-9837.935914847816	-9251.389644243603	-586.5462706042133	-9251.389644243603	179.14183215264507	3.5918741326753896	2.908913293296005E-4	0.5581289158806265	2.7275319543294504E-4	2.550156993214029E-8	0.5884572335349303	-549.7714658362862	3725.0209786694254	1007.4303536360636	625.5080982404687	164.6323279501283	40.55833720541668	11	1	36	23	6	0.17728967071812946	0.34568508856840113	0.3031923515416445	0.17383288917182507	
7220000	-9828.771442738444	-9256.801701945029	-571.9697407934142	-9256.801701945029	151.1989467257465	3.5918741326753896	3.5349928584282143E-4	0.5651842223146857	3.4707745790520946E-4	3.684841663862658E-8	0.5503009727908594	-531.6203958087103	26949.33828043503	1002.9730451566479	522.6371039409561	73.28598777263207	94.41706067586706	7	6	30	6	28	0.17728967071812946	0.34568508856840113	0.3089603735116732	0.16806486720179636	
7230000	-9835.063306731496	-9277.56211178689	-557.5011949446058	-9277.56211178689	111.82770522489415	3.955036728249798	4.2396341925870666E-4	0.532015180672343	4.306779767178414E-4	6.167916662447247E-8	0.5889879280040423	-518.2940801647414	6815.020519756088	3693.763439946363	402.9444347256234	195.93291343690487	83.89737006477068	3	6	39	9	20	0.17728967071812946	0.34568508856840113	0.3089603735116732	0.16806486720179636	
7240000	-9826.783787002654	-9268.68867728982	-558.095109712834	-9268.68867728982	100.88163682164114	4.003428112006813	4.050459688699769E-4	0.4683350704406873	3.94209904974212E-4	3.318950549742105E-8	0.4693006577090172	-517.5175267952019	2281.4576374331714	7790.511840986213	370.2175961131264	215.35921158947409	115.20036432898326	2	5	38	5	27	0.17716785294081955	0.34580690634571104	0.3089603735116732	0.16806486720179636	
7250000	-9861.379994320578	-9252.348939546651	-609.0310547739268	-9252.348939546651	206.05933785580382	3.8101959081454737	2.4725140904100477E-4	0.5949511067129072	2.451579786930981E-4	2.4475632129150755E-8	0.6300542758509672	-569.2107009081768	9788.823509108564	1665.1845685271933	283.1924465445283	325.7828941212787	141.53619477224444	7	13	12	38	7	0.17716785294081955	0.3398104521299384	0.3149568277274459	0.16806486720179636	
7260000	-9807.593684713336	-9257.287732306704	-550.3059524066327	-9257.287732306704	103.7384210957923	4.109857594340921	4.1507864530354913E-4	0.8232266133275016	4.380899972466293E-4	2.2657952395657103E-7	1.0205333871350857	-508.3507361587263	7329.107858525588	3621.5737510147947	2424.5229720255643	193.41978499340507	29.255881925280217	4	3	11	48	11	0.17716785294081955	0.3398104521299384	0.3149568277274459	0.16806486720179636	
7270000	-9803.392720749063	-9250.81013743747	-552.5825833115946	-9250.81013743747	104.39301827978939	3.766456893500444	4.785886032556518E-4	0.6976650738356361	4.7171469813317397E-4	1.239332006678896E-7	0.7325731620065663	-511.53046554786425	9765.590790183798	1839.391246104511	1685.531251417119	220.0407589240631	23.591383677119282	4	3	14	45	11	0.18385742980298084	0.35248285918602806	0.3022844206713562	0.16137529033963507	
7280000	-9831.211538496947	-9274.121116050357	-557.0904224465902	-9274.121116050357	119.0541431457067	4.09479817847307	4.857402559553495E-4	0.6600790898871977	4.742083538282745E-4	8.865048274385171E-8	0.6393545891030251	-518.1679797090948	4011.662564637879	1772.8722217015431	1012.8572682887988	256.309394844451	35.89225470960402	9	6	8	42	12	0.18300214900741538	0.34535860652932376	0.30313970146692165	0.16849954299633935	
7290000	-9826.298778581817	-9273.231671551059	-553.0671070307575	-9273.231671551059	99.97876331174278	3.425480311921921	4.780749630145757E-4	0.6672011128857637	4.8715826907545366E-4	1.1234177300786036E-7	0.6796844446262236	-512.8385553694332	4335.974170616781	2528.5487779770483	1769.622193975381	324.96857338296405	42.707588430753475	2	1	9	50	15	0.16994673229888838	0.3553848807293376	0.30313970146692165	0.17152868550485253	
7300000	-9851.29999863014	-9285.522581538533	-565.777417091608	-9285.522581538533	212.25280498510477	3.016088287791812	3.6052371727835587E-4	0.6263555111289717	3.5580356340936655E-4	6.454651966908377E-8	0.6867048246280328	-527.382315867952	8510.845672966732	816.5593732237023	457.90646156254286	261.61187667122664	42.848416158371194	6	4	22	31	14	0.17868102902028088	0.33207644062456004	0.31841155163320445	0.17083097872195477	
7310000	-9842.879059136705	-9261.667969145205	-581.2110899915014	-9261.667969145205	220.88104239299608	4.0100414399612525	2.606228371405265E-4	0.6908874704567141	2.606873899026324E-4	3.006340731590032E-8	0.6882476920440335	-541.231509849395	8461.150511544569	1170.9082102129792	977.1886060832476	208.2899767988701	76.55193942107434	3	7	25	31	11	0.18435168631843113	0.3277592007802295	0.2990321256820674	0.18885698721927208	
7320000	-9834.332738215186	-9272.784558684098	-561.5481795310887	-9272.784558684098	116.76008700390385	3.438182342654893	4.3955141168738074E-4	0.7209536838587698	4.3158906149086103E-4	8.799415862856744E-8	0.6926179768153222	-518.0038809823081	19876.97609615386	14802.236062694104	881.7371261912522	191.05202084838587	24.387605235180605	3	1	28	34	11	0.18435168631843113	0.32600891383414476	0.31123160408700257	0.17840779576042165	
7330000	-9853.5356104073	-9274.03518373199	-579.5004266753087	-9274.03518373199	118.95966483558772	4.257903638152646	3.24330219786998E-4	0.7353633809518598	3.321641594979612E-4	6.699958279354209E-8	0.7577503339428617	-540.663996390249	5302.48805134308	1380.190454870829	824.4191382478454	179.9044309574363	35.996425066939345	6	12	21	26	12	0.18439082177238902	0.35762122951338676	0.31119246863304467	0.14679548008117968	
7340000	-9861.387050563719	-9259.986977201317	-601.4000733624013	-9259.986977201317	167.6998282963721	3.3720577171795134	2.462418622441699E-4	0.6284930315856768	2.7699133992269674E-4	2.7369145384413702E-8	0.6418572507498993	-560.3096347455719	5132.380024075544	4905.3346903289585	2255.2379164938598	230.5941147673959	43.74134819719371	8	1	22	35	11	0.18439082177238902	0.33447287731393277	0.3105834216264335	0.17055287928724483	
7350000	-9851.671272759644	-9262.934629009695	-588.7366437499489	-9262.934629009695	147.94480640103504	4.17440245199557	2.7680032221866284E-4	0.5477082316980374	2.875717195847383E-4	2.3335874534211647E-8	0.5478799760885923	-548.7616715579499	6116.256648174313	787.7964855512661	1485.411417176902	273.4689900771491	37.211345893052425	8	11	13	37	8	0.18848148877564655	0.3303822103106753	0.3105834216264335	0.17055287928724483	
7360000	-9860.81178495588	-9266.409431988048	-594.402352967832	-9266.409431988048	185.19824793447884	3.4110003410161234	2.911915614442753E-4	0.6039533131791361	2.92665418764925E-4	3.254859894113838E-8	0.6034429325283601	-555.3559942429079	2942.8372236829287	2563.255637801826	1293.8836387136816	247.495860111248	101.99010179429324	3	11	12	42	9	0.18848148877564655	0.3303822103106753	0.3105834216264335	0.17055287928724483	
7370000	-9856.55015142456	-9259.57791792209	-596.9722335024711	-9259.57791792209	219.60543055859904	3.7529271533492836	2.692493140661939E-4	0.5672010546992162	2.7369750193440256E-4	2.5493599108536616E-8	0.5687488471883638	-560.0504374248045	3882.6496544505612	805.9958946985543	472.13313025757253	207.77888780322965	87.203312518239	17	17	13	23	7	0.17168517952726947	0.33073313873810356	0.3105834216264335	0.1869982601081936	
7380000	-9842.549322309947	-9257.392756741461	-585.1565655684855	-9257.392756741461	129.2862701013976	3.7434012100833534	2.810563984445212E-4	0.6097575621372427	3.1259678791335967E-4	3.5929080898095133E-8	0.6120436228221301	-547.4757394895468	4536.03843326209	1729.36078779008	288.6051298194545	255.67061429135896	11.95562269713155	12	20	13	23	9	0.17168517952726947	0.33892520052192737	0.30651140034772356	0.18287821960307973	
7390000	-9916.41586430435	-9272.592036605025	-643.8238276993253	-9272.592036605025	266.82250910707785	3.7785413796637433	1.3339000086323168E-4	0.477059259532473	1.416466869771317E-4	4.053676197315109E-9	0.4576485277729533	-603.9001011102516	9797.669406575	2568.379020797343	547.5091974320586	349.65748085250107	59.37891976237141	6	35	8	20	8	0.18204719471514005	0.33892520052192737	0.296149385159853	0.18287821960307973	
7400000	-9842.661213590185	-9248.004097527115	-594.6571160630702	-9248.004097527115	160.70513228037268	3.6281261157780476	2.34252586280947E-4	0.6019500252164919	2.705394914983776E-4	2.2023371871226174E-8	0.5840799723094756	-555.9914374743033	4404.045938701378	1541.627540300493	1097.057675330488	234.95491272379456	41.51280283554141	8	22	2	37	8	0.1947704203427852	0.33892520052192737	0.296149385159853	0.1701549939754346	
7410000	-9850.232286215263	-9249.97468299561	-600.257603219654	-9249.97468299561	169.44549220364766	3.6281261157780476	2.5083293391031045E-4	0.525465341578225	2.6869325847460275E-4	1.412121807671342E-8	0.4719329633600281	-561.2997381292273	10814.695592018217	1233.7468819859182	515.4851009130306	188.94466056240194	96.04915002547332	6	26	18	21	6	0.18349694609585443	0.33892520052192737	0.31061882973394234	0.166959023648276	
7420000	-9848.732619351327	-9255.897012042473	-592.8356073088552	-9255.897012042473	167.57831151014267	3.6281261157780476	2.5632767973559126E-4	0.6158598037962764	2.6281032818560075E-4	2.6043235731239496E-8	0.6212848388693278	-549.6360578226331	37144.07136399121	5645.033054563394	1026.7762764226325	171.24608181891082	44.319864489758004	3	4	27	36	7	0.17929329943028502	0.3483178717352555	0.3012261585206142	0.1711626703138454	
7430000	-9863.778315830968	-9270.632555447233	-593.1457603837348	-9270.632555447233	149.04658939400468	3.7255228299313745	2.9630568459490254E-4	0.5570796567014741	2.8000040115721425E-4	2.9194313734936382E-8	0.6208748561566106	-550.7037375882184	10464.10056603529	2348.0821763929625	1191.6085855961644	991.5348963836286	111.34437427399021	5	5	11	22	34	0.18316617861154438	0.3483178717352555	0.2929599675572734	0.17555598209592685	
7440000	-9830.891638146071	-9263.752427002539	-567.1392111435324	-9263.752427002539	121.45363444239177	3.687245526951089	3.72512654098401E-4	0.5566515133952384	3.6844683059040784E-4	3.731147953425748E-8	0.5451259071867132	-530.2032547048797	4159.510100847532	929.2013200359486	557.3898048360966	118.354209413893	95.38972783750084	11	25	8	1	32	0.19585733844445954	0.32880440123040333	0.2997822782292104	0.17555598209592685	
7450000	-9830.72169302652	-9275.365197302817	-555.3564957237027	-9275.365197302817	161.02333473267896	3.815622955909697	3.805499613750132E-4	0.5326418477839306	3.7842728956637535E-4	4.181120659862738E-8	0.5260291475286342	-518.3909389069918	13715.976447910089	490.78370812679714	139.85783689986076	74.36504363594676	86.256482338203	5	43	7	10	12	0.19585733844445954	0.33370091638282295	0.2997822782292104	0.1706594669435072	
7460000	-9845.58411952168	-9270.997794928044	-574.5863245936362	-9270.997794928044	148.95633424373383	3.710793047122027	2.9973348932760046E-4	0.5732266170075787	3.2130313010037177E-4	3.5860021665380606E-8	0.6063170618416552	-539.5504384577408	8551.407955731793	471.9856926154502	176.2064156728426	62.33670519312167	7.691018172359489	7	44	17	8	1	0.18248378877305402	0.3457621772518348	0.30404309446828404	0.16771093950682728	
7470000	-9858.08780917932	-9264.464356937775	-593.623452241545	-9264.464356937775	209.74748230448338	3.6612358418702398	2.4105573022504596E-4	0.5824909918882611	2.4554544950294036E-4	2.7261934181577842E-8	0.6841244421377126	-554.1645019758187	17096.478023146134	938.4284679065995	743.4403921297712	121.94808130196043	14.454936364669596	6	7	39	24	1	0.17815756378582392	0.3457621772518348	0.3083693194555141	0.16771093950682728	
7480000	-9895.783581753223	-9281.408011191483	-614.37557056174	-9281.408011191483	241.2565270713746	3.7570054225206877	2.0602037442674838E-4	0.453336696482709	2.1679285091280402E-4	1.1278228823127006E-8	0.4980821516288785	-574.7733832892957	6382.385857967222	2863.99288634374	736.5448212000551	314.01179675994996	151.25833229648936	8	2	28	29	10	0.17815756378582392	0.3457621772518348	0.3083693194555141	0.16771093950682728	
7490000	-9884.770088566382	-9273.358498177808	-611.4115903885744	-9273.358498177808	259.7707585214969	4.464326469461929	1.9890703831698358E-4	0.5250174108485799	2.2432076732619975E-4	1.538308434843436E-8	0.5754665657503659	-570.2295651791109	1945.4151196185358	7329.092587497488	630.4894316531369	250.06683389253305	72.62109896455776	1	5	43	23	5	0.17815756378582392	0.3457621772518348	0.30506165121500006	0.17101860774734134	
7500000	-9877.07091797077	-9259.454090714382	-617.6168272563873	-9259.454090714382	299.30980242024464	3.484939943793621	2.1764004711030132E-4	0.5300721170871538	2.1806644463146717E-4	1.175196469033707E-8	0.5234131296716674	-577.5617648675885	6348.909350668339	8243.334721110128	628.6280396904922	102.8941619911643	58.85340992154106	7	1	62	6	1	0.19839167777686678	0.3255280632607919	0.30506165121500006	0.17101860774734134	
7510000	-9860.343687434395	-9268.025119022863	-592.3185684115325	-9268.025119022863	170.1744835137535	3.533912458780368	2.8035335187888785E-4	0.5011247488153758	2.79680189495471E-4	2.5094921307339538E-8	0.5637187576499082	-556.823837517372	6440.204156522908	631.3706839474165	431.53141386185996	43.552287960366115	23.06520265532242	9	1	61	1	5	0.18732081306406262	0.3361718355460675	0.3054887436425287	0.17101860774734134	
7520000	-9880.64775781181	-9281.816147408019	-598.8316104037922	-9281.816147408019	142.4682644465378	3.533912458780368	2.4074479556846753E-4	0.4587389414472398	2.600755937065997E-4	1.5918083631469085E-8	0.48810118443803546	-563.0347654393183	6001.538190979259	1009.798723235636	411.74133245973155	71.72061258444388	24.043893858231847	10	28	31	2	6	0.18732081306406262	0.3361718355460675	0.3181148136690204	0.15839253772084966	
7530000	-9866.006001366908	-9264.903665304582	-601.1023360623252	-9264.903665304582	155.504339562152	3.4911514916401885	2.2075479176311547E-4	0.44762932444000286	2.4382242003322596E-4	1.2281422454618918E-8	0.468603583586067	-565.8999209152547	10118.505435268384	657.8988262767904	275.8863129228329	37.99372964254914	13.03157701965532	10	39	21	6	1	0.18732081306406262	0.3280932772402547	0.3105248265154066	0.17406108318027624	
7540000	-9841.827339869764	-9270.9343058667	-570.893034003063	-9270.9343058667	105.88908211789457	4.045002298785948	3.144639722320271E-4	0.445614435612144	3.138687901147665E-4	2.5523173594071082E-8	0.5162008683648066	-533.6198092190549	4266.7639181366885	648.9443296304084	544.6237832118852	364.43912194833274	1.693765293011184	10	12	25	25	5	0.18732081306406262	0.3306394416921124	0.3105248265154066	0.17151491872841856	
7550000	-9854.950191655762	-9262.892287300001	-592.0579043557603	-9262.892287300001	147.2482920255351	3.483739189557044	2.620461954199775E-4	0.5108998001203259	2.474564412378049E-4	2.2143380051493165E-8	0.5901140574365168	-554.5464374336439	4803.116132484086	700.461968552354	639.2943132107387	305.04664933684325	5.633765981485811	12	19	16	24	6	0.18732081306406262	0.3306394416921124	0.3105248265154066	0.17151491872841856	
7560000	-9848.316389375266	-9261.49867846794	-586.8177109073258	-9261.49867846794	120.35286177668486	3.72510559980824	2.862476513862292E-4	0.32485139349746817	3.0824847732508235E-4	1.0920434897157137E-8	0.3540889234500342	-550.8054305533	4318.238722193958	653.9064075768019	261.5229174860594	317.68043547107436	12.802437433213985	17	28	18	8	6	0.19243982018791103	0.3291321452426881	0.3055309558315249	0.17289707873787616	
7570000	-9829.134983786462	-9269.020344115908	-560.1146396705536	-9269.020344115908	96.99577425531025	3.8468872960530254	3.7671971224345104E-4	0.5484446298773096	3.941433648804685E-4	5.731555114067866E-8	0.6099090882721769	-526.0601164171968	2927.261838352208	439.59077769536975	294.8345716708776	98.45492653764133	5.364680801002352	12	40	17	1	7	0.1985933961576814	0.3291321452426881	0.29937737986175456	0.17289707873787616	
7580000	-9836.86168852227	-9268.646316531658	-568.2153719906117	-9268.646316531658	120.20338824132789	3.608690111413596	3.3451444599437094E-4	0.44117041818646296	3.160286813059516E-4	2.3384519011823127E-8	0.46823620783629877	-532.1125589406209	3366.134959682941	476.1607429185897	136.47858474557287	336.06083698110905	2.790832866344901	11	37	10	12	7	0.1985933961576814	0.3291321452426881	0.29937737986175456	0.17289707873787616	
7590000	-9866.050100158627	-9288.54270988835	-577.5073902702769	-9288.54270988835	129.48572198838676	4.037498692653188	2.786209285305884E-4	0.47996864047622023	2.838024080922739E-4	1.8618071054365815E-8	0.47899488731279005	-538.2557882202325	15093.602554212563	535.1633855748482	597.5953254320356	231.58584534229627	1.989265176795535	8	32	10	20	7	0.17904775281245003	0.35389551690240223	0.29937737986175456	0.16767935042339338	
7600000	-9900.782537442734	-9278.696544025743	-622.0859934169903	-9278.696544025743	208.22027772891954	3.9231325420515857	1.6310096151812763E-4	0.5011107884729262	1.7095045174703418E-4	7.979441477213283E-9	0.5212064014931073	-581.2734333823413	13477.289933224274	1519.2980644862184	319.47864291245116	541.86741841091	5.350477239039454	9	30	14	17	7	0.17904775281245003	0.35389551690240223	0.29458979141928887	0.1724669388658591	
7610000	-9903.639573629978	-9284.342353944845	-619.2972196851329	-9284.342353944845	239.75971315344708	3.7772761545511133	1.919320438444683E-4	0.35838980685865823	1.9466954209787062E-4	5.3761992013232196E-9	0.37829208628526667	-580.6648495797947	7079.442442831056	651.1146827718546	614.4434171283131	515.3688838750522	41.127757175401506	10	37	3	19	8	0.19158905919783908	0.3327340925625911	0.3137559359788826	0.16192091226068744	
7620000	-9886.233219450627	-9256.569846171109	-629.6633732795178	-9256.569846171109	236.7603265553686	3.856446997195873	1.694988313995106E-4	0.370163764067151	1.6086884806536603E-4	4.487085085731948E-9	0.4270883025302249	-592.1799561746527	10360.041824784148	956.2012155101542	652.3903195178278	94.08564331274485	29.209608175066375	7	35	27	4	4	0.18330355491458225	0.33636506075401784	0.32204144026213943	0.15828994406926075	
7630000	-9897.564460625128	-9268.628626153097	-628.9358344720314	-9268.628626153097	268.6320205187923	3.644734827512577	1.6415908096041278E-4	0.4049804732854018	1.5403736636769211E-4	4.0490017683478E-9	0.4048466990237505	-592.6540727922372	8230.335382570953	1668.9820827506521	366.07177559089115	25.46265299107744	32.070252065869106	12	32	26	5	2	0.18497995511675425	0.33636506075401784	0.30846107746819207	0.17019390666103612	
7640000	-9900.04232690351	-9258.63178743128	-641.4105394722288	-9258.63178743128	284.46418711339453	3.6504908289315376	1.5272522363693288E-4	0.4043244004321227	1.4731712981888833E-4	3.283216757154246E-9	0.39547630389650246	-603.5215516115675	6720.098671061356	798.1781691358	888.6046926358613	46.10258440176753	80.1103479904047	10	18	42	6	1	0.18427245904150022	0.33707255682927184	0.30846107746819207	0.17019390666103612	
7650000	-9896.074247888624	-9261.074147243338	-635.0001006452856	-9261.074147243338	308.741477911698	3.675098347794305	1.7321518126075508E-4	0.4354491184950159	1.722222569212059E-4	6.530063524160421E-9	0.46277553088688084	-593.221454059006	9766.040235615254	5313.409800792121	928.2612504223895	19.5204760806569	82.38201240997435	4	7	59	5	2	0.19441965583345083	0.3290228679868542	0.3063635695186591	0.17019390666103612	
7660000	-9917.586731313	-9265.141715327685	-652.4450159853154	-9265.141715327685	417.48971747786294	3.9305825062758326	1.1307615792751212E-4	0.4666267464923084	1.1973165679722416E-4	3.932858784577863E-9	0.5271311950606931	-611.9979161513935	11822.365557242427	685.0488053529787	988.4770385264717	229.35794844838387	192.70586036134532	11	19	40	4	3	0.19441965583345083	0.32953300841671185	0.3058534290888015	0.17019390666103612	
7670000	-9970.906801888555	-9279.038039088311	-691.8687628002444	-9279.038039088311	607.4677980670773	3.9305825062758326	6.829237952744225E-5	0.42925288072101475	6.843554567487344E-5	1.1349656464472375E-9	0.4762233083455156	-649.3115920666621	22983.409197186036	18319.47205962898	1265.3953981001464	41.459792842079864	31.855943494989734	12	2	57	1	5	0.19441965583345083	0.32953300841671185	0.3058534290888015	0.17019390666103612	
7680000	-10029.758670497084	-9278.986123654826	-750.7725468422574	-9278.986123654826	1296.1891722267978	3.470608616739019	3.3419256422888754E-5	0.41610730335825513	3.2189088901694E-5	2.384770771702391E-10	0.46710678269155365	-702.4501617141192	50692.29456196003	1639.064878984134	2948.7139599135508	3744.8259751471383	41.95859309554249	13	6	47	5	6	0.18954114602406608	0.32953300841671185	0.3040234768821138	0.1769023686771086	
7690000	-9963.051227134827	-9266.183257410043	-696.8679697247835	-9266.183257410043	698.8819212866026	3.9044168057855546	7.153649012373367E-5	0.45690495525540337	7.175133187902502E-5	1.201651038067731E-9	0.48091923256391256	-653.2224291720248	25255.735737781415	2056.9301564166185	1505.654057404154	832.2688208428145	101.07800258562905	9	22	39	1	6	0.20171459707561845	0.33422445032981674	0.2869108833782158	0.17715006921634932	
7700000	-9906.467739403814	-9264.64431241717	-641.8234269866451	-9264.64431241717	358.4789958707134	3.8629253600976656	1.0950203895226357E-4	0.5293774061268528	1.1405348508952612E-4	4.249448383621053E-9	0.5409743269512169	-597.893800555377	15772.449038292487	513.41337757408	1467.9566542446041	1027.9820291889532	81.09339995681376	7	22	21	21	6	0.19109573036454466	0.33422445032981674	0.2869108833782158	0.1877689359274231	
7710000	-9912.9569785016	-9268.323613459486	-644.633365042112	-9268.323613459486	328.37918165254894	3.9108651483745165	1.2987441610497517E-4	0.5764513780435536	1.3308701040398317E-4	5.871643192712112E-9	0.5737320251501116	-603.5965698861295	7798.858177181237	1475.347649467393	1018.7177759125717	735.4490793058344	38.28582362004839	8	16	44	2	7	0.18195650724310547	0.3349929586534647	0.296050106499655	0.18700042760377514	
7720000	-9919.455979824716	-9281.704853111869	-637.7511267128466	-9281.704853111869	385.8799996349744	3.9927332994832803	1.4574630802857388E-4	0.5083329966588123	1.442014363262015E-4	5.929827534711847E-9	0.5241739610045372	-597.9069130713091	18091.363263154795	1591.971962774368	779.1605414951422	67.5915196956212	61.074188293965506	8	8	55	5	1	0.18195650724310547	0.3349929586534647	0.296050106499655	0.18700042760377514	
7730000	-9894.51045789363	-9248.222562117217	-646.2878957764128	-9248.222562117217	412.4841032957051	3.5735216192992914	1.1690798842924878E-4	0.4309466208047132	1.1784046970441617E-4	2.427395551436758E-9	0.4207219672976202	-605.9741900209742	24797.741856861914	1363.1541140652653	986.7610286376039	63.006846655892154	60.868410881066346	8	11	51	2	5	0.18910572128756584	0.3278437446090043	0.296050106499655	0.18700042760377514	
7740000	-9938.078562685547	-9267.380591984049	-670.6979707014988	-9267.380591984049	588.9423628930076	3.421650933327816	7.1690389225019E-5	0.44249188454864363	7.068995383245201E-5	1.028222188497288E-9	0.4480164737022775	-630.4803664098959	33062.0925934456	1350.2513460920056	1435.2390654872497	11.263361821604803	15.659768351047749	8	24	38	3	4	0.19736687794978705	0.32886040052591897	0.28935748829088836	0.18441523323340586	
7750000	-9989.76572497708	-9271.222900285193	-718.5428246918873	-9271.222900285193	748.7803905332411	3.5741592348321136	6.13075229833873E-5	0.5046276586041079	5.7832678891741744E-5	1.2544285234146671E-9	0.5780128202427881	-677.0042281454953	17308.78857477498	2179.710156037233	1732.9019849393694	210.50832831578492	43.30166358849071	10	6	54	2	5	0.193698691625026	0.32886040052591897	0.3167300830244687	0.16071082482458654	
7760000	-10023.546038744427	-9267.785540238088	-755.7604985063394	-9267.785540238088	1182.289665871993	3.74500432588552	4.223544509648716E-5	0.678083921274198	3.7296925863832525E-5	7.122855921733872E-10	0.6673102453477403	-709.2434698184927	42287.56048241695	13970.365221087135	4222.793629873702	283.23691820387165	13.96312537505242	6	2	62	5	2	0.193698691625026	0.32886040052591897	0.3167300830244687	0.16071082482458654	
7770000	-10025.599038827995	-9266.882004103074	-758.717034724921	-9266.882004103074	1182.9722821261166	3.74500432588552	3.824708072563365E-5	0.5716895477819341	3.502528933775729E-5	3.508815255206178E-10	0.5056980671561964	-713.8553312292527	41562.29474560556	3494.7009037627	3167.7839935765155	243.87527400079034	58.703061439299375	11	21	41	1	3	0.193698691625026	0.32886040052591897	0.3167300830244687	0.16071082482458654	
7780000	-10006.940921206764	-9250.633718271327	-756.3072029354365	-9250.633718271327	1237.2582135314126	3.74500432588552	3.170569465364098E-5	0.47567262949652145	3.1656465936036915E-5	2.5674789679544256E-10	0.49202800823515874	-707.615260500048	75503.80295951506	15812.943561661185	3689.358639684524	1412.3934903783252	51.698680038816946	9	6	53	5	4	0.18342186039782854	0.33935506878970384	0.30623541476068383	0.170987656051784	
7790000	-10071.094997881792	-9261.962878358858	-809.1321195229336	-9261.962878358858	2182.5477080829155	3.7334858483879376	1.9358046657341087E-5	0.558941758864987	1.911029273248272E-5	1.0982316962846006E-10	0.5176135134992875	-752.8748038583419	140553.5172804331	11128.359220978193	4457.211549509038	17927.199100270736	279.66675341463474	8	19	40	4	6	0.19410873269512852	0.33249494975815214	0.30240866149493556	0.170987656051784	
7800000	-10124.337172273163	-9273.684582636466	-850.6525896366965	-9273.684582636466	3886.0027877592483	3.7648000351864446	1.2699033508360232E-5	0.5111621889571629	1.2531614243757199E-5	3.230845974722462E-11	0.4456113154528826	-793.2136290629052	151002.56144608106	26510.32286230196	4767.308495210486	20363.245097288436	452.93994606360553	9	23	34	4	7	0.1893697503570333	0.33723393209624736	0.30240866149493556	0.170987656051784	
7810000	-10145.481947319284	-9278.638001592253	-866.8439457270307	-9278.638001592253	4711.179950518329	3.7548601177254173	9.905365930423867E-6	0.4099730108434605	9.480159293055011E-6	1.5562313615512432E-11	0.4006505933884693	-812.7561767392398	151803.71124283684	24883.27219025634	4119.687222550436	9171.693118892039	992.1673015611266	8	32	24	5	8	0.1893697503570333	0.3379451659355677	0.30240866149493556	0.17027642221246359	
7820000	-10141.950360997063	-9268.046043881242	-873.9043171158204	-9268.046043881242	5283.33410499171	3.7548601177254173	8.676346871314085E-6	0.5068353086475428	8.61693871664134E-6	1.4607598969631316E-11	0.45801096883990994	-818.2438460170071	208042.12089049144	25684.438366273993	4699.360927667612	11726.267689112032	519.6888433203187	8	26	21	16	6	0.18952717871801802	0.3526738933329258	0.28767993409757747	0.17011899385147886	
7830000	-10182.303988844445	-9270.611773673687	-911.6922151707585	-9270.611773673687	8811.270359028482	3.7298090772027956	5.2492375300086745E-6	0.3796083105046042	5.208485775706342E-6	5.246581589834129E-12	0.4361711579035871	-852.7355067534884	376776.1796990845	63823.205092253476	7102.514690746148	22061.27710388537	1912.3680621562555	9	27	30	3	8	0.19655668562639594	0.3161926545616372	0.3171316659604882	0.17011899385147886	
7840000	-10194.295926719155	-9268.012638798251	-926.2832879209034	-9268.012638798251	11814.089981170728	3.6522189343476676	4.571285565907612E-6	0.4917987703538589	4.468360893299966E-6	6.3707382944649026E-12	0.5454947002169217	-863.1113726086031	223739.666119812	43256.33398116049	13464.652974624922	83490.31847114324	4702.016083461452	9	28	30	2	8	0.19803782291124786	0.3161926545616372	0.3171316659604882	0.16863785656662694	
7850000	-10152.635671801208	-9257.333870294282	-895.301801506927	-9257.333870294282	7791.819487048116	3.6522189343476676	7.3933126752884074E-6	0.49415688777604466	6.821872747646694E-6	1.7435392797568105E-11	0.5850081011863183	-838.3436122947096	202870.56916093946	36688.434653938035	5563.851923114534	16094.995493437946	3295.6439262655667	14	26	23	8	6	0.19950674410806005	0.3161926545616372	0.3067091651766456	0.17759143615365736	
7860000	-10140.462906726278	-9263.708623278184	-876.7542834480939	-9263.708623278184	6153.798080529746	3.6522189343476676	8.752246575877563E-6	0.3763861866521749	8.17991250082767E-6	1.2200543251620855E-11	0.39588491445598156	-821.4289392595673	164988.7056395928	27831.850089308464	7718.099212649208	15940.216301563984	1461.0359107238282	9	30	27	3	8	0.1856222110824628	0.3208938571634341	0.31589249560044586	0.17759143615365736	
7870000	-10116.893295391088	-9264.465889076862	-852.4274063142249	-9264.465889076862	4064.110633491229	4.145036239848803	1.3314336653071809E-5	0.508700843907446	1.2415033032658718E-5	4.92644174459135E-11	0.5355065017937223	-795.6102706218102	309816.4145113387	22766.944298505496	4669.030994501056	12684.017627612298	1656.0309021311728	4	39	22	4	8	0.1856222110824628	0.3208938571634341	0.31589249560044586	0.17759143615365736	
7880000	-10072.308059687659	-9267.756222720316	-804.5518369673434	-9267.756222720316	1812.391068752645	3.9646194746218955	2.3626638696364738E-5	0.5046718866603485	2.1511903031549312E-5	1.0508140184439806E-10	0.47739622994527925	-753.281283752086	143306.04341655615	10186.131792111999	3906.884950704632	3576.507702327711	249.08021330925564	8	29	5	28	7	0.1856222110824628	0.3182242688933842	0.3185620838704958	0.17759143615365736	
7890000	-10119.65337815661	-9295.169006967839	-824.4843711887719	-9295.169006967839	2638.764607706342	3.9646194746218955	2.0541965946091734E-5	0.35186456777747754	1.8315222878298757E-5	4.412690825888802E-11	0.35189123899382585	-772.7109694394484	95852.48636323126	18164.638266021844	12696.639293355334	4156.347672222622	789.4513096843322	8	8	27	26	8	0.191661793219701	0.3433324970056238	0.2949694789159828	0.17003623085869252	
7900000	-10001.600496540514	-9269.416663428514	-732.1838331119994	-9269.416663428514	909.6056282564894	3.6556687163112462	5.302715011251598E-5	0.5248595919435147	4.884679881975361E-5	7.784296576666894E-10	0.5610295550547326	-685.6134042778305	31426.474730101352	2247.893906952018	3960.432533130784	1390.8994110553917	82.39491585257363	12	3	30	25	7	0.19804747885639534	0.3433324970056238	0.2949694789159828	0.16365054522199818	
7910000	-9935.219352909799	-9265.659264286707	-669.5600886230917	-9265.659264286707	496.15240249960226	3.6556687163112462	8.675439959133008E-5	0.5361151704204304	8.204126559095898E-5	1.6014475546369155E-9	0.4903717393391252	-625.4178411043931	16280.251799796899	675.632846147815	1402.0719733364451	1541.1941131847352	21.192282621542393	8	13	26	22	8	0.185117809354759	0.3234019367692346	0.3078991484176192	0.18358110545838732	
7920000	-9924.920915704139	-9247.445828348764	-677.4750873553753	-9247.445828348764	489.3949179262119	3.7022461075770425	9.154865522162073E-5	0.6871780725935969	8.795820225993664E-5	3.498255333193956E-9	0.6607426960280239	-631.2942459386865	15659.093711241618	630.055374687515	1821.9000327286985	2322.30713808358	28.962104334946158	9	10	15	36	7	0.18898863885693531	0.3234019367692346	0.3078991484176192	0.179710275956211	
7930000	-10007.974585761114	-9271.371558101848	-736.6030276592671	-9271.371558101848	839.1972980255189	3.7022461075770425	5.177071507061701E-5	0.5808533375456416	5.053002586528425E-5	1.0189879925548306E-9	0.611119762656558	-687.8384171519609	60148.86849556905	5526.076109845763	4434.715200961909	2286.4015785760002	26.686336868451818	8	26	5	32	6	0.17663980616470593	0.335750769461464	0.3078991484176192	0.179710275956211	
7940000	-10061.925212009908	-9267.548084445325	-794.377127564583	-9267.548084445325	2348.471178573715	3.7022461075770425	1.7688657944433623E-5	0.5448196106900757	1.7367749918310882E-5	8.000607325911583E-11	0.5230912795728352	-740.699442813101	121525.76410025948	9918.323192858763	1511.9295716192403	6442.452888185178	77.53624845666535	8	45	14	2	8	0.19218992326289147	0.3319261300141781	0.3208136181108817	0.15507032861204884	
7950000	-10016.113349162013	-9252.901894525401	-763.2114546366113	-9252.901894525401	1282.2173793872319	3.6932013659992546	3.396697500478223E-5	0.5035657277742265	3.164901550847042E-5	2.6550621146946895E-10	0.49808663543469556	-714.5113927795322	40263.99150560023	5890.3525225619205	2044.527823621013	4160.178001941223	60.51834719458173	11	35	20	3	8	0.19218992326289147	0.32932672180766376	0.3099099202039772	0.1685734347254677	
7960000	-9974.760099122963	-9275.708294423444	-699.0518046995185	-9275.708294423444	483.2244278506458	3.6932013659992546	8.285725014968505E-5	0.4617413030180923	8.055061537146321E-5	1.4571116169931837E-9	0.4805564750351377	-656.0667399650423	15118.378647535716	2535.995128698791	1684.4472046172473	956.879803741254	40.502011905348894	15	28	14	12	8	0.19218992326289147	0.32932672180766376	0.3099099202039772	0.1685734347254677	
7970000	-9915.791337779447	-9257.539556220994	-658.2517815584521	-9257.539556220994	342.11611949017055	3.8420598292945143	1.4346387735241213E-4	0.47844394845578836	1.4301216616039372E-4	5.348520375776565E-9	0.5140151131238861	-617.2667210929377	9633.763448622607	848.2747862559079	1421.3576711423493	492.62205801172166	26.8156101897194	12	21	15	23	6	0.19977781829021202	0.32932672180766376	0.30232202517665663	0.1685734347254677	
7980000	-9966.639018798429	-9258.490360808164	-708.1486579902642	-9258.490360808164	564.0615647337519	3.773143590984484	7.897709722199765E-5	0.46750847603554146	7.78514573380954E-5	1.4618490487757179E-9	0.4966884013400855	-663.909120814142	16299.428859025384	5315.872635816899	2250.1873561406596	1097.1063186012454	105.72984654923867	5	17	24	24	7	0.21166189081349004	0.31744264928438576	0.30232202517665663	0.1685734347254677	
7990000	-10038.880482337723	-9263.805802602768	-775.0746797349542	-9263.805802602768	1261.620429685182	3.773143590984484	2.9415303117277052E-5	0.510917111631543	2.8198032328099257E-5	2.1061970913102564E-10	0.5233571259685251	-725.5653825350265	68701.2242247801	10590.53208729903	5974.826703557521	2191.8177539843214	281.1846302940436	5	18	23	24	7	0.20505717954494848	0.31744264928438576	0.30232202517665663	0.17517814599400927	
8000000	-9965.381967212063	-9255.788173238807	-709.5937939732565	-9255.788173238807	697.7137209418088	3.6067070999792925	6.882298114234334E-5	0.5109877083833227	6.804168855364713E-5	1.590682499498893E-9	0.5676001278724682	-661.5401646716526	49995.14432593801	2991.4590679342155	4458.994062705257	2110.1746131616346	38.590199119426714	4	24	10	32	7	0.19333502661125646	0.3291648022180778	0.30232202517665663	0.17517814599400927	
8010000	-10010.67408799453	-9260.537465104197	-750.1366228903332	-9260.537465104197	1161.4955745302832	3.6084698063230314	4.656960435579768E-5	0.6162852794780954	4.404973213486867E-5	6.122049444271923E-10	0.5692978840034684	-701.7352978950023	74094.7123432755	5662.483481441201	1576.4347082457882	1974.676428931303	199.07744811018216	3	39	13	16	6	0.19333502661125646	0.3385709802496412	0.30887212286602844	0.15922187027307402	
8020000	-9946.207701931333	-9269.13560488298	-677.0720970483526	-9269.13560488298	432.25834829737363	3.7130170128208206	9.325504530880742E-5	0.5442221818103348	9.452561509836709E-5	2.8393873432250703E-9	0.5484525450917721	-631.3592315039068	27656.839930338538	2779.0190665383448	3905.730821823456	800.2984038103588	159.68318772547605	4	23	8	35	7	0.18012618878576916	0.3385709802496412	0.3220809606915157	0.15922187027307402	
8030000	-9879.20702849295	-9265.898331170925	-613.3086973220258	-9265.898331170925	183.10150886735076	3.909446898995828	2.096778900039497E-4	0.5464619298226872	2.210191018586287E-4	1.5878046542170764E-8	0.5582196546319473	-572.0596576372748	14264.099041387462	1057.7166259765263	1143.663863027773	406.4615798302753	24.8791981422653	5	28	4	34	6	0.18012618878576916	0.3385709802496412	0.2979124579823989	0.18339037298219082	
8040000	-9873.323356229936	-9273.084082098907	-600.2392741310288	-9273.084082098907	158.0247885798072	3.789191554376038	2.6447544490404944E-4	0.4349362173902416	2.7456471964421876E-4	1.2326068587203793E-8	0.4143838940463806	-562.6682752912665	3216.787060744752	1735.3054196018436	817.2656074116464	312.0806816015163	6.533240773384163	8	14	14	35	6	0.1871415623686534	0.3385709802496412	0.29954424790242345	0.174743209479282	
8050000	-9900.55347136606	-9261.146494700106	-639.4069766659545	-9261.146494700106	238.87325167731592	3.2730624501259635	1.6188784984035764E-4	0.46680495221177193	1.5860144776748059E-4	7.692140962835672E-9	0.5354740437295716	-596.4102978328646	18820.059032664445	2084.6263498120807	2400.3882124781944	561.7462214372395	8.775498964936046	7	7	19	38	6	0.18192628109532527	0.326513897294559	0.3168166121308338	0.174743209479282	
8060000	-9885.312184170452	-9251.692960617722	-633.6192235527297	-9251.692960617722	228.14975605103885	3.2730624501259635	1.7326884685513828E-4	0.51457928188866	1.7309448646409334E-4	1.0936549255904726E-8	0.5850579360660032	-591.3617428949347	13339.791438852431	4654.36032885684	1008.3051813005907	593.0007915443923	87.41393618830539	8	2	24	37	6	0.18192628109532527	0.326513897294559	0.32457971274845016	0.16698010886166564	
8070000	-9887.179163957593	-9261.556736154404	-625.6224278031891	-9261.556736154404	225.5652910390779	3.8666308395199778	1.6109870269367133E-4	0.43405113526742983	1.7915971449208748E-4	5.777965550065561E-9	0.4557216122320941	-578.4226167434758	11333.91073374057	41516.623459824696	716.096617612388	691.0943504897538	12.874275401150886	5	1	35	30	6	0.18192628109532527	0.3274149797017805	0.3236786303412286	0.16698010886166564	
8080000	-9905.979498754961	-9272.241396900125	-633.7381018548364	-9272.241396900125	264.9918617225375	3.7313241402356456	1.4514989907289463E-4	0.3352773849527048	1.4330103828095228E-4	2.7027397212157108E-9	0.3580358555725019	-592.33507525261	11487.470955485436	996.8554523850289	1811.8182012659017	578.8185492004865	9.000754925689018	7	20	14	28	8	0.18192628109532527	0.3274149797017805	0.3236786303412286	0.16698010886166564	
8090000	-9910.127508454125	-9291.563048228769	-618.5644602253564	-9291.563048228769	218.2351118661118	3.9553915829815898	1.7267437649659236E-4	0.4979250234736956	1.6813588808933498E-4	7.752314683241946E-9	0.525404990073149	-577.587248105939	14672.306766258722	1465.0811415114551	256.2585483414382	521.0780622144406	6.596854175360642	7	34	4	25	7	0.18192628109532527	0.3274149797017805	0.3236786303412286	0.16698010886166564	
8100000	-10000.723623790676	-9274.853334461526	-725.8702893291503	-9274.853334461526	762.9533640859121	3.837650956718453	5.158530508644657E-5	0.5132955397190809	5.3236087722984967E-5	6.735188724663845E-10	0.5032759673394748	-679.1792712585519	25015.09600947015	3560.4432696115314	1044.8481941715274	2675.1109779529097	67.41145536412843	9	42	13	6	7	0.19677242862610372	0.32299476081662537	0.3132527016956053	0.16698010886166564	
8110000	-9947.75115271023	-9281.528594664875	-666.2225580453563	-9281.528594664875	451.00686657091944	4.173332032581294	8.64920584917501E-5	0.5253177257775806	8.7124635872639E-5	2.006072463823178E-9	0.5200834376369704	-620.0341459403876	39646.61647042522	2372.9714616174047	625.9873520175348	1595.2470377372417	22.092182488107074	7	36	23	3	8	0.19677242862610372	0.32299476081662537	0.295260286593785	0.18497252396348596	
8120000	-9869.379137944465	-9275.991875106596	-593.3872628378689	-9275.991875106596	170.41257569857993	4.173332032581294	2.2685956634586196E-4	0.5212710158152657	2.291991040793085E-4	1.2186599634565275E-8	0.47839910319525664	-552.6995862759394	13296.232200018121	1134.5968319461863	798.9859160081209	441.62035573297896	8.949887028298352	5	30	6	28	8	0.18096051928945572	0.35437317288188114	0.295260286593785	0.16940602123487822	
8130000	-9876.925207188971	-9280.995852900893	-595.9293542880796	-9280.995852900893	182.92217804692578	3.501407746184962	2.262699031826662E-4	0.531228798832678	2.347506236764536E-4	1.574457499962404E-8	0.5449057491975487	-555.3391947273175	12643.966500238635	2801.1335838959926	780.0547769471146	331.287046249806	9.164272104107097	4	6	33	26	8	0.18096051928945572	0.35437317288188114	0.295260286593785	0.16940602123487822	
8140000	-9865.4244460419	-9272.507963882601	-592.9164821592981	-9272.507963882601	188.65060313461163	3.6717831391863625	2.2078839403989278E-4	0.5285448487919004	2.252193450235861E-4	1.4125146294914511E-8	0.5187944189875576	-551.0427374316391	8775.195849690153	5421.767492339909	459.293698612284	646.9971677028915	5.5437647532474985	5	4	56	4	8	0.18096051928945572	0.33899183295070157	0.32110143101792077	0.15894621674192205	
8150000	-9890.928830879679	-9262.49448715775	-628.4343437219285	-9262.49448715775	269.00060544934536	3.927557357355086	1.629508049497664E-4	0.5745990671462764	1.5531663064525657E-4	9.039225133082905E-9	0.5820291636943711	-583.4359086131847	12722.76170018121	13296.265889270826	862.545886886181	1008.8868807564136	9.723085042727192	1	8	41	19	8	0.18923434426679017	0.33071800797336715	0.32110143101792077	0.15894621674192205	
8160000	-9922.478747329611	-9284.584358335143	-637.8943889944671	-9284.584358335143	287.9689764937651	3.818343556426075	1.611673037241129E-4	0.49592948652759794	1.5496769033054625E-4	7.090544287351875E-9	0.5204092711890064	-594.8201648291054	14943.869602547767	1795.8175373637046	834.3444783765464	1286.7076678730668	21.44272950340851	11	5	50	3	8	0.18043812074981727	0.31009114760729073	0.3292894358802181	0.18018129576267405	
8170000	-9971.610434789101	-9278.83798372665	-692.7724510624522	-9278.83798372665	463.0461260760518	3.818343556426075	8.399732538344896E-5	0.4895765649859381	7.875559608635417E-5	1.5088874049304991E-9	0.48249948557738465	-648.7440570186222	21039.423139090788	4050.8103123034502	1921.783046592842	901.9018086568124	6.695837950434134	8	18	24	23	4	0.1890242094761607	0.32270374204893315	0.31667684143857566	0.17159520703633063	
8180000	-9926.620633277249	-9264.09168173922	-662.5289515380281	-9264.09168173922	382.40113414983887	3.645200711968527	1.111260011990555E-4	0.48159348662798457	1.0531900170466954E-4	2.6524352056583928E-9	0.4990971316133465	-619.3152353528794	19134.50944222934	2467.629475667456	2383.4011321573407	550.8713572403659	27.833306391071407	6	7	29	28	7	0.18812341295898757	0.32360453856610627	0.3164221665373109	0.17184988193759532	
8190000	-9933.35721932949	-9270.622204424362	-662.7350149051274	-9270.622204424362	349.23487766544577	3.6400687248377	1.2371096841341103E-4	0.4368248052824037	1.2863049188588515E-4	3.0070086774178245E-9	0.44828682404826337	-620.9759962033494	9692.799700090978	3141.8590320533212	2161.747452285007	536.7016831742495	36.214589426660275	5	12	23	32	5	0.18812341295898757	0.3345213054191487	0.3055053996842685	0.17184988193759532	
8200000	-9947.791710972355	-9254.623062241046	-693.1686487313084	-9254.623062241046	511.1171431183973	3.6298852199888696	7.667123976775633E-5	0.5432607323865587	7.791072592361735E-5	1.996031590901231E-9	0.5718790987179383	-646.5909265256644	60441.96526672825	5443.153890046827	2720.530174280624	802.1713071183875	35.467521778262196	4	1	42	24	6	0.20284397312591648	0.3345213054191487	0.3055053996842685	0.1571293217706664	
8210000	-9941.470015618776	-9252.439203474063	-689.0308121447131	-9252.439203474063	520.0260512063944	3.5470013356674785	8.30758688053498E-5	0.5073733385104263	8.565454219738449E-5	2.0773792364970907E-9	0.5469858866987876	-644.0781191372495	35189.41306981253	2628.0140966826307	1317.0653339024825	1240.575412510251	47.384147248971374	4	43	9	15	6	0.20284397312591648	0.3345213054191487	0.29958610696206023	0.16304861449287467	
8220000	-9993.391696247854	-9254.010604338218	-739.3810919096367	-9254.010604338218	903.7420454398437	3.733723391206524	4.751291261096984E-5	0.4459733968638314	4.7066664410769735E-5	4.076670207501393E-10	0.4397464243304722	-693.5278328316772	29398.31625872041	4043.212142328869	1850.062628837153	2013.679152813858	74.24266747762833	8	27	10	27	5	0.18967005834128628	0.33839621533477626	0.3088851118310629	0.16304861449287467	
8230000	-10011.858256150153	-9255.692462451076	-756.1657936990784	-9255.692462451076	1097.325158971901	3.865125066543973	3.60958027341959E-5	0.49816957764795905	3.7943545055321216E-5	3.193554284267424E-10	0.48332574712044246	-706.6706182160661	100655.93373479602	6391.4698136757315	5517.556299772734	1724.3427670190024	62.67682957614429	7	28	2	33	7	0.18751293360794546	0.3274242593530187	0.3088851118310629	0.17617769520797302	
8240000	-9938.90117918261	-9248.071525739917	-690.829653442693	-9248.071525739917	523.3983715907337	3.9926170794969305	7.846536017956231E-5	0.4660598410806114	8.093730942832582E-5	1.2820796700251622E-9	0.4569580692035197	-645.837768420822	29357.571268507785	3422.3086450904166	657.9823565887959	1256.3420837608237	202.13701686818945	7	29	15	18	8	0.18503329040030378	0.3274242593530187	0.3088851118310629	0.1786573384156147	
8250000	-9928.829348972406	-9265.554591898117	-663.2747570742888	-9265.554591898117	422.02718943505306	3.9926170794969305	1.3419960146914583E-4	0.5078988832850235	1.3468726699282206E-4	4.136328754857251E-9	0.4672779482095274	-620.466456967431	11861.491416340397	2121.405748188059	1887.7410426358636	907.8098148894722	53.112003798231456	5	28	4	33	7	0.18211193156546818	0.32773443158235155	0.3209335499934776	0.1692200868587028	
8260000	-10028.254427447942	-9266.393019784762	-761.86140766318	-9266.393019784762	1344.5578457790743	3.9926170794969305	3.3800345240414824E-5	0.5098753555899022	3.580598381305004E-5	3.7481156138864997E-10	0.5410406785575519	-711.9949197240034	77306.70896552279	3027.0199322889607	5265.216738655489	2345.2738443203543	834.9379858706144	4	13	27	26	7	0.18211193156546818	0.32773443158235155	0.3209335499934776	0.1692200868587028	
8270000	-10145.181490483237	-9271.794521742677	-873.386968740561	-9271.794521742677	6760.390594005413	3.988579806638794	8.544418806990894E-6	0.46211374101862446	8.953614431629354E-6	1.9966755252685784E-11	0.49404256114290973	-817.3935826342221	197092.56032903324	10466.118522996652	22787.15551715814	10651.614263699752	958.6036731934933	5	16	21	28	7	0.18211193156546818	0.31911341339060284	0.3209335499934776	0.17784110505045148	
8280000	-10117.820383768132	-9283.168181850457	-834.6522019176753	-9283.168181850457	2842.216686264666	3.988579806638794	1.6854860940508082E-5	0.48312051304699904	1.7327945262772297E-5	7.327814473824125E-11	0.5159799694599119	-781.911003916707	93008.67396166446	19558.23862173868	12086.607583674087	6481.640935443324	668.3978189874942	7	5	37	22	6	0.18113924617460844	0.3223380095770895	0.3209335499934776	0.1755891942548245	
8290000	-10120.758554460339	-9272.342844277118	-848.4157101832209	-9272.342844277118	3449.3753702035915	3.6854827632159637	1.3700390220956074E-5	0.44707038124855547	1.4315840274417256E-5	4.890859351871896E-11	0.4901536547354308	-792.2940316655335	208312.26154153416	6207.518106091305	14154.062325381728	16567.523802810047	542.9593092322738	5	4	45	15	8	0.18113924617460844	0.33660890297034	0.31008405189993676	0.17216779895511483	
8300000	-10186.289668331576	-9267.867719329126	-918.4219490024502	-9267.867719329126	9089.37279776177	3.3669100913955945	5.907355458556651E-6	0.4061522882106687	5.8716629687859055E-6	7.55960107774021E-12	0.4595597933568529	-861.6758868157258	256235.6705953029	55991.53658059825	21498.755701670834	14583.93425893476	3055.148326596522	4	23	23	19	8	0.18488541733417652	0.33660890297034	0.3063378807403687	0.17216779895511483	
8310000	-10060.778604591016	-9268.224528667666	-792.5540759233504	-9268.224528667666	2086.72697680861	3.6717494917615086	2.3387855951159016E-5	0.6446884541214468	2.4308100619981654E-5	2.485352142679468E-10	0.6459328621663813	-739.3518094529219	18649.331327164746	71335.19298685213	8109.800065003396	3143.2350757257136	596.8499445376618	1	5	37	26	8	0.18488541733417652	0.33660890297034	0.2887175643363508	0.18978811535913276	
8320000	-10111.227394538893	-9260.357014431758	-850.8703801071356	-9260.357014431758	3710.724589970654	4.323944128083989	1.3139352742630487E-5	0.43920390742794957	1.340797349349931E-5	3.389499278202201E-11	0.43696503849433754	-797.0955434150235	105858.22871232625	41330.16202775471	19683.92795378843	5619.105403279941	300.4058245173488	4	2	38	27	6	0.17652238716001153	0.33074358946539945	0.3070663917132711	0.18566763166131803	
8330000	-10063.489964144837	-9254.19423997741	-809.2957241674272	-9254.19423997741	2001.7612331729802	4.552598640040695	2.656448921397719E-5	0.4478712358325222	2.486114230690602E-5	1.4320079179832145E-10	0.4824652392780449	-754.9460690550104	29726.764265732654	110218.59963362858	10084.91545224103	3929.4655800251867	305.947687264371	1	4	27	39	6	0.17652238716001153	0.34846340860101443	0.3070663917132711	0.16794781252570307	
8340000	-10039.477712299145	-9263.27957323845	-776.1981390606959	-9263.27957323845	1555.3881812239808	3.3453064369494783	3.4315309388959865E-5	0.5727081304212431	3.2580125412932755E-5	4.122857467407787E-10	0.632867277897318	-724.8185589977826	70180.7941518945	31448.150537146852	10991.07826139002	2251.379798194839	541.6145808034612	2	2	30	39	4	0.17652238716001153	0.34846340860101443	0.3070663917132711	0.16794781252570307	
8350000	-9920.686114673988	-9250.449725174696	-670.2363894992926	-9250.449725174696	442.62457317861225	3.677407950503031	1.2640104196517588E-4	0.5067476934158184	1.2030331712936388E-4	4.994284313265095E-9	0.5838224726673863	-628.0859377952548	28049.42635859066	3199.889616689786	542.0909688364904	361.16525655723694	51.25390186382471	3	35	4	30	5	0.18416141315991094	0.339081227222191	0.3070663917132711	0.16969096790462712	
8360000	-9970.215598368086	-9263.89494432554	-706.3206540425458	-9263.89494432554	598.1712690948898	3.8920972783715886	8.694574977635613E-5	0.3539445995614893	8.327158310867081E-5	9.040379973251214E-10	0.37014959535254427	-662.7753693715391	29221.84487383536	3078.5390773308345	673.5152260682218	836.9281079471687	264.1374142148651	5	42	16	6	8	0.190566120723246	0.33321696916318305	0.30652594220894397	0.16969096790462712	
8370000	-9970.701756522198	-9262.583608347846	-708.1181481743517	-9262.583608347846	566.2983193761336	3.659285160665763	8.053985366367491E-5	0.33218554423901586	7.94822949360547E-5	6.557927345579359E-10	0.32363730672711155	-666.4293836656402	10961.650515838937	3634.9571830925343	669.7046791748334	897.1397725327143	55.88385056762721	12	31	22	6	6	0.18573159026656907	0.33805149961986	0.30652594220894397	0.16969096790462712	
8380000	-9916.913966529855	-9260.496279029598	-656.4176875002573	-9260.496279029598	293.81068728361373	3.659285160665763	1.229034580735847E-4	0.42234528756352085	1.2581016675624078E-4	2.9289479879049164E-9	0.43990234540498874	-615.3168555389504	15159.742468303159	2195.9675689609676	863.8012258687684	501.631093970761	23.36037287080399	8	34	15	14	6	0.18573159026656907	0.34424662503767905	0.2985128231983055	0.17150896149744652	
8390000	-9966.146545041245	-9263.423634637693	-702.7229104035529	-9263.423634637693	544.2889453869864	3.9188561033570424	6.0622641183588134E-5	0.4198066697617304	6.150490008125391E-5	7.267039903084988E-10	0.4382052717328539	-656.6717157322194	57805.73516804161	4451.582413246027	484.7787368297121	1087.724018027911	35.571474557901304	6	35	9	21	6	0.18125893475264254	0.33733543652590936	0.30989666722400183	0.17150896149744652	
8400000	-10013.835672206202	-9276.06235937111	-737.7733128350928	-9276.06235937111	674.2378613254511	4.01710842055561	4.5325085350481474E-5	0.41299079933142196	4.7878588419400645E-5	3.7470685555704156E-10	0.4140225035614304	-690.719875238867	42381.19000660284	6450.904159482429	5794.029606927101	1046.867800529526	37.0291313846044	6	33	4	29	5	0.1866619172043189	0.33574828182202837	0.3117838233519064	0.16580597762174656	
8410000	-9984.911988278762	-9270.494610003941	-714.417378274821	-9270.494610003941	556.0295739604643	4.01710842055561	5.508568905186808E-5	0.4652091724428805	5.4922206279530716E-5	6.32304513327135E-10	0.46766732341365336	-667.570783802535	24123.139372725273	4570.9151063263	7829.849651827934	1042.391909493315	7.50688501618898	9	23	7	32	6	0.1866619172043189	0.33694490843879715	0.30950358539230005	0.16688958896458414	
8420000	-10000.687998981013	-9267.532925664435	-733.155073316579	-9267.532925664435	678.9001904361625	4.024094422546143	4.858376805848E-5	0.5192221246945845	4.813715626172583E-5	7.21625392863386E-10	0.5645332172299574	-683.9377585856408	86307.68016664012	10336.056385920008	2278.7331549498235	2233.4296494804194	13.11456493217514	7	28	4	31	7	0.18503543782495666	0.33694490843879715	0.31113006477166233	0.16688958896458414	
8430000	-9987.233798922523	-9262.678771028626	-724.5550278938979	-9262.678771028626	618.0251992828046	4.024094422546143	5.229355249763834E-5	0.42827478902469196	5.2382384719458006E-5	4.949775790512396E-10	0.4424568570647765	-673.6593114870399	155038.7356882327	9061.1747084204	1112.5081268123217	2860.815636505661	23.617495069769316	2	31	32	5	7	0.18503543782495666	0.33694490843879715	0.3006895350018352	0.17733011873441126	
8440000	-9939.491831186157	-9258.48053159413	-681.0112995920261	-9258.48053159413	384.127847374276	4.0940330220098256	8.611046385419998E-5	0.34582855596374296	8.644635617140085E-5	1.1163122165462955E-9	0.38962431148612225	-638.0830930859677	11677.74640130663	5391.633697021316	720.7213881531774	1106.8646659040166	33.00799447835583	8	29	28	5	7	0.18503543782495666	0.33694490843879715	0.3135839589400873	0.1644356947961592	
8450000	-9946.702543156376	-9289.859030153724	-656.8435130026521	-9289.859030153724	264.0562482907992	3.5877506003006356	1.167245747769646E-4	0.3385914966443594	1.217163638839176E-4	1.9445953010246988E-9	0.36788585799111345	-616.8212981848445	7591.042256293319	2446.530064833861	762.9244758778692	668.5743284305631	22.112067106249064	15	27	26	2	7	0.18503543782495666	0.3275784000906822	0.3135839589400873	0.17380220314427416	
8460000	-9892.102725207002	-9264.28208722433	-627.8206379826723	-9264.28208722433	214.79244006218565	4.6910726665861	1.6138323706647804E-4	0.4734721460963636	1.662950489810527E-4	6.70938373163649E-9	0.5177729604431432	-590.2431014676405	7627.1917428515635	938.9876170638231	257.0719480908453	232.2231427369832	10.608670908441477	7	37	13	13	7	0.18503543782495666	0.33772249261404497	0.3135839589400873	0.16365811062091135	
8470000	-9887.677050718654	-9290.279223778689	-597.3978269399648	-9290.279223778689	142.53576846901103	3.419092579349647	2.533418505440956E-4	0.35400752103462146	2.673931624355724E-4	8.70487830932884E-9	0.35722177672294086	-562.8758205532221	6929.043223883403	891.8277002813048	310.7100465694141	36.28537907982995	16.263598626681347	12	38	20	2	5	0.1778238919040207	0.34493403853498095	0.3135839589400873	0.16365811062091135	
8480000	-9855.321153283377	-9259.460555120273	-595.8605981631042	-9259.460555120273	154.02820114842316	4.0321606376244	2.2021795876489236E-4	0.4599926208171947	2.42190999138073E-4	1.428156642864943E-8	0.5007677415186662	-556.2345491349423	15896.957302051454	1292.5614352603725	136.67585828754576	283.8653621535675	5.2444181673278605	5	38	20	7	7	0.19946829695768817	0.3431565571165249	0.29371703530487586	0.16365811062091135	
8490000	-9860.31686024374	-9254.269461496648	-606.0473987470929	-9254.269461496648	194.36423922117393	3.2453260245767246	1.8153757334617398E-4	0.4994594492396931	1.9164770811673225E-4	1.019849839931298E-8	0.5237549067201317	-563.1456807753336	34015.02957660411	1633.32091734601	122.09011549299647	421.49084906696197	25.634837598481354	4	39	22	6	6	0.19946829695768817	0.3431565571165249	0.29371703530487586	0.16365811062091135	
8500000	-9937.083773792412	-9266.492260868103	-670.5915129243089	-9266.492260868103	348.3833422662457	3.7100962421629573	1.1019144185464357E-4	0.47567938276744043	1.1938686380424865E-4	3.543195532005784E-9	0.51430892472185	-624.5802172595924	27449.92226161106	1601.228297238747	234.0042647249826	1183.7256740099172	210.5977671960739	6	45	14	4	8	0.19946829695768817	0.34641384432053507	0.29333495965792217	0.16078289906385482	
8510000	-9915.940495319532	-9264.28487047945	-651.6556248400816	-9264.28487047945	297.92917218791206	3.908260872044061	1.2406119233615955E-4	0.5600681419413202	1.3313213190625995E-4	5.42585721400325E-9	0.5562420413261601	-610.4912207515416	8693.306990695017	2520.125576593276	320.2333008486481	617.3534035253788	45.19123439328614	9	34	12	15	7	0.19946829695768817	0.3284874534016645	0.3023047879300667	0.16973946171058085	
8520000	-9887.593663179743	-9259.067780768179	-628.525882411564	-9259.067780768179	209.8651277924281	3.5455330308893194	1.7935180084638903E-4	0.41012992390763997	1.9184540731977535E-4	6.7107345649313035E-9	0.4384838462716359	-591.2958083737951	3556.847307312218	1723.201546394587	313.19136356452884	362.0516958167433	13.709524873463426	11	34	5	18	9	0.19946829695768817	0.3284874534016645	0.3023047879300667	0.16973946171058085	
8530000	-9902.170979213908	-9257.732564900823	-644.4384143130844	-9257.732564900823	219.52735873298718	3.6103925912015873	1.7870645404041846E-4	0.36462818464697405	1.8982089526029496E-4	4.835498903745984E-9	0.37767975472323734	-600.4101654426127	25089.81820150844	2075.5836658008575	2631.777979345443	857.4742065177479	42.61153827012256	3	21	11	34	8	0.19946829695768817	0.31943878910065127	0.3023047879300667	0.17878812601159413	
8540000	-9896.546598416015	-9259.229514540031	-637.3170838759829	-9259.229514540031	227.54601379752106	3.9518248548429318	1.690418933989532E-4	0.4315841673026928	1.737542961417247E-4	5.628699093142356E-9	0.446925256201058	-598.3928792939599	4768.098872662577	1317.7442599181543	721.3150279225435	600.1942475433875	18.26103226246044	10	26	4	30	7	0.19946829695768817	0.31943878910065127	0.3023047879300667	0.17878812601159413	
8550000	-9920.972243261813	-9277.99097305341	-642.9812702084041	-9277.99097305341	288.9983405800051	3.9518248548429318	1.3211879616463064E-4	0.4017255358010501	1.3398290268887576E-4	3.47080582748961E-9	0.4319474563364489	-599.1364893872831	35420.63313014324	1799.5165577779535	1842.8496968216227	615.3283054516982	14.80447999649019	4	26	10	30	7	0.1737084447370254	0.3369148773500487	0.31058855190133206	0.17878812601159413	
8560000	-9899.93788194381	-9248.524809943485	-651.4130720003246	-9248.524809943485	272.04615525329234	3.637684789221604	1.258436784520272E-4	0.4598492634533445	1.3785389526085634E-4	4.577970607154878E-9	0.49736223208448344	-609.7689167918492	18117.308811859453	1529.0505122306415	877.3814948019391	599.5749339999597	29.074247431033097	4	33	1	31	8	0.1737084447370254	0.3369148773500487	0.31893613983852137	0.17044053807440485	
8570000	-9857.347253092363	-9257.895573838578	-599.4516792537846	-9257.895573838578	151.40607234395677	3.9490674257737273	2.58093242784083E-4	0.4691686248752365	2.714699870792177E-4	2.058744443450318E-8	0.5320020225674349	-563.9597413752753	7050.63127412992	1367.993175302419	377.07958284166625	12.517546838199717	16.449519538716302	4	28	39	4	2	0.17024317625576535	0.3369148773500487	0.3224014083197814	0.17044053807440485	
8580000	-9877.3257409794	-9280.034602436854	-597.2911385425462	-9280.034602436854	145.22502097287722	4.149571921002444	2.3431379119584773E-4	0.40225618955933856	2.449068179592155E-4	1.0514221878033427E-8	0.4189095062031902	-560.6942342098256	12927.215519782249	1560.6888440579087	391.5957998060283	8.549370089504766	14.633620605039221	4	33	33	4	3	0.18775550812535802	0.33570685536435446	0.306097098435883	0.17044053807440485	
8590000	-9859.445541054549	-9253.832406374011	-605.6131346805372	-9253.832406374011	159.84488705407773	4.20373053695823	2.194243278142831E-4	0.674110293166065	2.2860237644092095E-4	2.166379048959334E-8	0.6489451408813585	-565.4140434646689	10110.344542235693	1577.7811472813482	533.9222854506821	355.3821746533708	8.698283972624315	1	30	32	7	7	0.18839268077810187	0.33506968271161064	0.306097098435883	0.17044053807440485	
8600000	-9899.507107596048	-9247.723004679929	-651.7841029161191	-9247.723004679929	269.03008010960787	3.6375006612393435	1.2372901843573972E-4	0.494616151393935	1.3636964884985385E-4	4.3980736222543094E-9	0.517852434445575	-610.7669019508288	30765.944655975294	3253.398193300433	1100.386187898468	18.704139373279627	30.010323324422963	3	30	37	1	6	0.18996677607603138	0.33378942172627	0.30580326412329406	0.17044053807440485	
8610000	-9872.731954276063	-9249.10752609161	-623.6244281844539	-9249.10752609161	209.29101513540095	3.6375006612393435	1.6200671461436255E-4	0.506756947293435	1.676487194287899E-4	8.345397089392734E-9	0.5706759428642951	-581.7945645187704	22969.771324927053	3244.472294910822	453.3040382389845	405.4548840972371	23.32969059293945	2	30	37	1	7	0.18264375179924194	0.33151536179413643	0.30807732405542765	0.17776356235119428	
8620000	-9920.19381586736	-9260.038653890557	-660.1551619768029	-9260.038653890557	349.6540295297088	3.6375006612393435	1.226355785805347E-4	0.4716674295205435	1.252457916737359E-4	3.989019036446046E-9	0.5026958317266743	-621.7627218936891	7230.468304931715	2607.945667798068	702.7227879263562	125.17231486223339	47.46974529964321	8	26	34	8	1	0.17863865641311327	0.32357493929992837	0.3160177465496357	0.18176865773732295	
8630000	-9949.380992029324	-9278.462729748024	-670.9182622813009	-9278.462729748024	335.6237442521328	3.677424323549784	1.1883385421738313E-4	0.5243357787110646	1.1827636249468697E-4	3.491435044094828E-9	0.529376407737045	-633.0902230285635	7799.73325064593	4372.766361304693	735.8556861347107	21.731080206815836	15.244198609664775	15	27	29	2	4	0.17863865641311327	0.32819122773896797	0.3160177465496357	0.17715236929828332	
8640000	-9948.316599660595	-9265.838087374395	-682.4785122862	-9265.838087374395	398.39646715422566	3.672741936976087	9.487852104523783E-5	0.534798096889573	8.995152749298017E-5	2.024086575028686E-9	0.5163694810697833	-642.0051994266554	21747.685736151518	4012.7566968051838	1026.1718075238537	70.29224473630376	6.333659434087338	5	35	31	3	3	0.18789404136240462	0.3139987700201202	0.3209548193191921	0.17715236929828332	
8650000	-9922.101804338981	-9271.259561945615	-650.8422423933671	-9271.259561945615	276.1449003115798	3.672741936976087	1.4369821559494358E-4	0.4514572126540183	1.3872515712511326E-4	4.651037777001728E-9	0.4842278140045453	-613.5557338108904	14284.12263352069	2367.468024812855	751.9319472704472	7.88456421986609	8.527164962778286	3	36	31	5	2	0.18789404136240462	0.3139987700201202	0.3216361460821543	0.17647104253532114	
8660000	-9921.107383608354	-9248.399147367258	-672.7082362410971	-9248.399147367258	333.0054661497579	3.6248194690835396	1.081960612854006E-4	0.45723557010120164	1.1450481240610055E-4	2.837127978958891E-9	0.4791573468404578	-632.249163485872	61736.78409643323	3104.9677551167756	664.0440097741324	21.853052813012376	7.6851938787660385	5	36	29	3	4	0.18789404136240462	0.3139987700201202	0.3233713472112609	0.1747358414062146	
8670000	-9921.142137344901	-9254.643211978275	-666.4989253666257	-9254.643211978275	324.1982325436788	3.728596610868604	1.0820100375447122E-4	0.4089331416675805	1.2118688578493867E-4	2.5766274164323284E-9	0.4307721472533583	-628.9530366854907	9174.618732338045	2040.3080071653656	702.9205380927397	36.27323076407291	33.74856784514333	10	31	30	3	3	0.18789404136240462	0.3139987700201202	0.3233713472112609	0.1747358414062146	
8680000	-9942.836653789838	-9262.505947301383	-680.3307064884553	-9262.505947301383	416.43640136741016	4.130851435482965	8.344992991778749E-5	0.4342610997607131	9.072280187943718E-5	1.6394338407063094E-9	0.4319570343524448	-641.0792959432886	26780.664576976906	4725.249455589576	581.5874139435539	14.765186107765544	12.033444800818941	10	29	33	4	1	0.18789404136240462	0.3139987700201202	0.3149922218891175	0.18311496672835795	
8690000	-9910.380164997177	-9273.478684903252	-636.901480093926	-9273.478684903252	273.16071934997564	3.7946279407109236	1.503482778121751E-4	0.388454939213027	1.5739950802736309E-4	3.933316898366276E-9	0.392408743030483	-597.2899171728325	6483.128273817683	1536.1842933570967	202.88599447012706	549.7039830088966	52.10064517712391	14	31	19	6	7	0.18789404136240462	0.3127695751413651	0.3149922218891175	0.18434416160711306	
8700000	-9916.148500063733	-9288.748059662448	-627.4004404012851	-9288.748059662448	294.33960958746434	3.7946279407109236	1.686117267179553E-4	0.3333714525369372	1.6521719947391785E-4	3.1557888929066193E-9	0.33237405072458975	-585.7739488609036	8100.64157894276	2661.6564198749074	224.2482275499667	785.3382503156769	28.196488458441678	6	32	25	6	8	0.19389458996867676	0.33467628938173405	0.29803922535204697	0.17338989529754253	
8710000	-9938.401076430262	-9262.97573552251	-675.4253409077526	-9262.97573552251	544.3322720897721	3.7228631380109003	9.458047296575489E-5	0.40924522456037515	9.291422858486836E-5	1.551120645384616E-9	0.4157400702102832	-630.5113992165016	17839.311911955083	3552.195342674637	461.1404317640753	1524.4817818682804	124.43312840997714	9	31	26	4	7	0.16951571197878607	0.33467628938173405	0.32301917576760547	0.17278882287187475	
8720000	-9954.051411209732	-9270.931867590181	-683.119543619551	-9270.931867590181	424.0479462015062	3.6870782065720102	9.321708898631464E-5	0.40826518991847616	9.011940908946954E-5	1.3111777538261447E-9	0.3993871377112429	-643.0956220893885	24717.8956052419	3469.2703811841093	691.1907173355611	69.94185133350281	31.425705897779856	9	23	40	1	4	0.18069567295383945	0.33467628938173405	0.31140821634786087	0.173219821316566	
8730000	-9923.951039212874	-9281.38651359091	-642.5645256219636	-9281.38651359091	341.64518120490186	3.9067705229883356	1.409795631243292E-4	0.33118323781713443	1.4920735893820367E-4	2.1931617701370714E-9	0.32010061096302084	-604.1465067149778	11761.498451992999	2547.302514713473	426.47278550177094	103.65187598235245	79.69487099467484	9	23	39	1	5	0.18069567295383945	0.3338161873052571	0.31140821634786087	0.17407992339304293	
8740000	-9888.04624418195	-9270.060398246898	-617.9858459350528	-9270.060398246898	222.40471825760923	3.4994724586791457	2.0356706596134244E-4	0.42602229306439765	2.0684860964341524E-4	8.568640314316645E-9	0.448434315819003	-580.5364494127823	12319.211721841819	1445.9838046769244	254.6550201518723	133.0923268407566	15.69081609654525	7	33	29	7	1	0.20745359666932545	0.3354894880065563	0.2826466395244313	0.17441027579968726	
8750000	-9892.014573431095	-9250.817659456341	-641.196913974755	-9250.817659456341	260.9947010497184	3.4994724586791457	1.4745366497223765E-4	0.40380126981117487	1.5027846190485424E-4	4.263258874110196E-9	0.4473769460640029	-602.2506901965555	15345.74534027174	1435.426466332962	485.09650976976195	198.71266907830875	38.80702775960329	8	32	29	2	6	0.194126974311171	0.3354894880065563	0.2826466395244313	0.1877368981578417	
8760000	-9931.89350556045	-9278.683576222817	-653.2099293376349	-9278.683576222817	357.7063591813168	3.493501599428853	1.408812328884101E-4	0.3806062897022352	1.4375234194467502E-4	3.6086484870622966E-9	0.41844622338101134	-612.3433493026849	20462.076912671015	2065.568102179543	619.990615827769	405.86836581596873	37.359000220485115	9	29	9	24	6	0.18903084160180483	0.330064348036313	0.29266505938831255	0.18823975097356996	
8770000	-9930.827266360617	-9261.827564961399	-668.9997013992173	-9261.827564961399	480.8837725438568	3.671173673434466	1.2811510168950403E-4	0.5174196903801486	1.3098333711875556E-4	5.21957831395849E-9	0.5473203629617648	-624.75698568233	57136.91513407629	3375.894042512489	585.5798438743948	489.1472136412485	109.33700595197064	2	34	20	15	6	0.18483179528453744	0.32769149889834426	0.31638418905195603	0.17109251676516263	
8780000	-9945.831499328999	-9266.968429602437	-678.8630697265623	-9266.968429602437	495.78466631715906	3.671173673434466	9.733745582913843E-5	0.37976745307841525	1.025379758794186E-4	1.8673396840685723E-9	0.4178749698099031	-633.7352304945188	23545.10807929828	4653.461061440321	5020.332083309215	768.8385190436574	77.63557102927199	4	26	3	35	9	0.18483179528453744	0.33561154016151873	0.30846414778878156	0.17109251676516263	
8790000	-9927.564543333783	-9259.73671042194	-667.8278329118439	-9259.73671042194	348.7081815337699	3.671173673434466	1.3115301082521752E-4	0.41512001184404257	1.3231933830850127E-4	2.993503119853835E-9	0.4187160718773554	-629.5426518033307	7149.141062644658	3062.0616036039974	881.2475594972051	78.14822157512017	45.182799063344866	7	33	28	8	1	0.18690833053725137	0.33623538327024693	0.2999631771240009	0.17689310906850114	
8800000	-9990.669443199291	-9260.31786715926	-730.3515760400312	-9260.31786715926	859.8476043620747	3.5784548152856903	5.45590939579556E-5	0.40687418821967886	5.257614463314089E-5	5.020616495372867E-10	0.41781593315882454	-685.1556821759275	65035.92854654882	4775.704006662625	1775.8587889971545	151.204286421721	242.42345061326313	8	29	33	1	6	0.18690833053725137	0.33725248233596705	0.3128820956087751	0.1629570915180068	
8810000	-9950.192018436472	-9258.445985052844	-691.7460333836285	-9258.445985052844	565.8958388709827	3.881174062322407	9.278699143625933E-5	0.4241037648540997	9.39390628730987E-5	1.8255454404468423E-9	0.44815391025417306	-646.7476784840377	19657.570773888245	5986.941396479625	765.5692860545435	1510.8454114973586	113.2727998972233	6	26	33	5	7	0.19621985985838417	0.33132559918597687	0.29975056213421347	0.1727039788214258	
8820000	-10010.319956682704	-9252.211706894768	-758.1082497879364	-9252.211706894768	1261.8608822581023	3.740793540341714	5.115314424790856E-5	0.40847987787445156	4.867640998812101E-5	5.596569858882637E-10	0.47573697496374184	-711.7220760612624	19678.349483497805	9502.399379337223	3145.5104609630953	1991.6463434390505	739.2070752918844	8	12	35	20	2	0.1751222929837456	0.35242316606061547	0.29975056213421347	0.1727039788214258	
8830000	-10012.891758085041	-9272.462224062396	-740.4295340226455	-9272.462224062396	1035.4621791494108	3.64184849626171	4.3425948352701794E-5	0.39407417297795366	4.347601031522052E-5	3.3944575027389433E-10	0.42191935525031626	-696.6058795614912	21475.86838271105	4538.496468021294	2213.9286506050216	647.0976223958454	252.4638798886798	10	15	43	3	6	0.1908321753136004	0.33671328373076065	0.29975056213421347	0.1727039788214258	
8840000	-9988.336596438132	-9248.295466028321	-740.041130409811	-9248.295466028321	860.960199582188	3.8904298671744266	4.558944589850467E-5	0.4236928603768804	4.5589047359465464E-5	4.82214076586333E-10	0.48409957499772377	-697.3784541833991	19497.330310155838	4024.463971694985	1652.5290758703889	459.30471003890415	38.431122557143695	21	28	20	2	6	0.19142175646359988	0.3342260838191173	0.3016481808958573	0.1727039788214258	
8850000	-10109.983993307858	-9262.606727264932	-847.3772660429261	-9262.606727264932	3093.119734052442	3.700073309132377	1.2203961527900357E-5	0.5350320806699767	1.1918813112912144E-5	3.374764937922414E-11	0.5052184831348918	-795.954917913805	88538.28506023437	38099.194879624534	6800.225023892438	2488.9706671450854	116.33452299476531	15	13	42	1	6	0.19295107585732266	0.3342260838191173	0.3016481808958573	0.17117465942770302	
8860000	-10158.461470332159	-9282.876226322125	-875.5852440100333	-9282.876226322125	5082.561636858238	4.083188347029561	7.279874026995875E-6	0.5653424052916793	7.407302258130461E-6	1.4180906891445742E-11	0.5145648896885332	-821.2538417369173	315075.2720672106	71761.09892582426	11046.455291899501	351.8891773795443	559.67940745421	3	24	43	5	2	0.19295107585732266	0.3342260838191173	0.3016481808958573	0.17117465942770302	
8870000	-10064.545528065228	-9248.635250807034	-815.9102772581942	-9248.635250807034	1867.0443704354286	3.8717676854423853	1.9842939125060955E-5	0.5620769900937062	1.9570552118470884E-5	1.0753737178193611E-10	0.513260058110865	-765.9999284774876	86762.59412282672	35386.63192533378	5074.600794932592	860.2609317377917	94.41999328818768	10	21	39	2	5	0.19159133251084876	0.3342260838191173	0.3030079242423312	0.17117465942770302	
8880000	-10082.532210774538	-9256.609039732857	-825.9231710416806	-9256.609039732857	2124.1247013467346	3.8717676854423853	1.7167693210846107E-5	0.42776645806281915	1.7019480354222647E-5	5.247157139714204E-11	0.4276077306549081	-773.3789073147294	201539.5974826862	11286.238102032714	6040.040137725378	5038.9915063076905	159.59091542357794	7	29	34	1	6	0.18040175590151153	0.3464191005305969	0.30952469280364875	0.1636544507642431	
8890000	-10087.47428897855	-9250.964521204074	-836.5097677744754	-9250.964521204074	2589.4184304756627	3.9936335108242424	1.3709550153447116E-5	0.46047764911684536	1.4995419310587343E-5	4.238223757316447E-11	0.4440787740268979	-787.1660143344758	93934.16376943962	24648.342017903284	7468.994999140774	258.3616050594626	259.0326830447814	9	25	36	3	4	0.18040175590151153	0.3312202123366218	0.31022399863937744	0.17815403312248948	
8900000	-10121.11308667331	-9262.066376108512	-859.0467105647975	-9262.066376108512	4048.5212193910934	3.954594719703394	1.122436165352223E-5	0.4663475875447228	1.1496595920112565E-5	2.9044634170418287E-11	0.4731783052849591	-807.5037317599546	167815.38102899477	21136.09134514037	8630.503629052244	679.1123334333714	721.2834087451685	11	31	27	3	5	0.1787999953194408	0.3312202123366218	0.31022399863937744	0.1797557937045602	
8910000	-10137.805758765802	-9264.353205054953	-873.45255371085	-9264.353205054953	3876.3066158364336	3.954594719703394	8.994116745552084E-6	0.5311686237993922	9.143574730635193E-6	2.7475747618952064E-11	0.5725895300750413	-821.4276481426967	175157.58176423787	24376.36889459719	10333.66561610762	1396.0022200243125	139.8707794569881	16	27	27	3	4	0.17707595666512804	0.3312202123366218	0.31022399863937744	0.18147983235887297	
8920000	-10162.698586844574	-9258.790828840867	-903.907758003706	-9258.790828840867	5118.8491160325975	3.706444050436158	7.699099615959687E-6	0.6473089998339988	6.758455320556556E-6	1.508062873889603E-11	0.5889541818642873	-849.026233029308	198528.6910966019	29169.095800571296	12496.73677535251	6786.232835621235	129.79532269922885	14	26	30	2	5	0.17707595666512804	0.33742331671622594	0.3040208942597733	0.18147983235887297	
8930000	-9982.330686443338	-9249.971900280592	-732.3587861627454	-9249.971900280592	735.6120314626761	3.6105487075642415	5.768084524466234E-5	0.5792805057078735	5.203138844348089E-5	7.398408406762902E-10	0.5217655521999245	-690.0027193293008	21863.238877931275	3910.1282112635745	2144.1106647230667	83.3591227151047	57.55660575129147	13	33	25	4	2	0.17707595666512804	0.33742331671622594	0.30756776643192	0.17793296018672627	
8940000	-9949.925217097136	-9254.266143796342	-695.6590733007947	-9254.266143796342	479.1827077199224	3.4344756601733115	7.815903242147116E-5	0.468038904018172	7.630583917411645E-5	1.4078674663244491E-9	0.47885921680289434	-656.0290491558383	19080.505482271066	2765.576790401397	1092.3784701113063	59.148892177895384	13.02561273149782	10	37	24	5	1	0.17707595666512804	0.33742331671622594	0.30756776643192	0.17793296018672627	
8950000	-9951.550136441803	-9261.363638414236	-690.1864980275682	-9261.363638414236	618.7412751122616	3.9317469808033967	8.006571260480531E-5	0.4896581929766721	8.355299531911549E-5	1.6943356403071206E-9	0.49025317504579435	-649.1470553050295	20689.92661155124	2021.3718005584742	966.7388650331083	115.68636293040774	103.22189446175851	8	29	33	5	2	0.19292995903623095	0.33232471195551105	0.29154451761161465	0.18320081139664365	
8960000	-9928.445522813901	-9263.075158429296	-665.3703643846058	-9263.075158429296	404.8614514246463	3.701495282638483	1.0778150523490332E-4	0.4002687393326084	1.1006329916614928E-4	2.1287226316455836E-9	0.4183847267250338	-623.0597137218164	11786.587963355722	1525.9905080624274	1266.923953710711	1261.940067253077	63.334797061152365	7	22	19	21	8	0.18617149579340503	0.33561356282951016	0.3089182646265645	0.16929667675052057	
8970000	-9910.494994317538	-9262.38504675708	-648.1099475604578	-9262.38504675708	436.4070614498107	3.701495282638483	1.4450278474144603E-4	0.4933611166209882	1.3717482428964137E-4	4.528619310222085E-9	0.4801599701409853	-606.0247482183155	10110.589453444592	1131.1918244206793	2122.062936331592	451.3368088684118	161.7910838184168	7	22	8	30	10	0.19664962983273332	0.32513542879018187	0.3089182646265645	0.16929667675052057	
8980000	-9912.09789317942	-9262.950931683996	-649.1469614954248	-9262.950931683996	386.73445908869974	3.701495282638483	1.4673052583013678E-4	0.4476038515249326	1.4739258284878425E-4	4.903627702608599E-9	0.46577184827271517	-607.4646455677909	8605.373851148835	2987.8568421436867	2074.9527213788792	568.5913061637345	83.95331967889572	11	13	10	33	10	0.17894285896276255	0.32513542879018187	0.3087230732659217	0.18719863898113417	
8990000	-9939.022038244477	-9281.323824780768	-657.6982134637094	-9281.323824780768	333.79655603797227	3.6427725726714395	1.4621632874090818E-4	0.6057123266257439	1.4418331244740027E-4	7.862719717428829E-9	0.6049871617672008	-612.5587474176272	9757.626026064552	16244.882217323526	2111.1603441247294	698.4485703963395	65.03519080426128	4	6	17	42	8	0.20603982163931311	0.3170830209028444	0.3087230732659217	0.1681540841919211	
9000000	-9885.294233603749	-9259.021492765733	-626.2727408380158	-9259.021492765733	245.02825486999896	3.500629071361938	1.866710362997701E-4	0.5008586906703715	1.973080415111556E-4	7.964036871032224E-9	0.46682415374079383	-585.6700277648852	7238.686790236941	2395.6738053231306	1717.8268070719598	285.2152247870832	139.7286151335101	11	3	22	32	9	0.1899521453725173	0.33835393146909987	0.3040884203730573	0.16760550278532588	
9010000	-9897.176044651429	-9269.722959427932	-627.4530852234964	-9269.722959427932	330.248491754871	3.5034205997987424	1.481164048025799E-4	0.3494065459811777	1.4378926760533027E-4	2.539960145394725E-9	0.3551716692806624	-583.0115745087077	8588.009724138084	736.0718356251482	3834.762470912676	465.727013772198	108.0894396329657	9	21	6	35	6	0.1899521453725173	0.33510232172948445	0.3073400301126727	0.16760550278532588	
9020000	-9928.923310404558	-9266.669138708976	-662.2541716955824	-9266.669138708976	426.1470530735647	3.897722843974747	1.2682270064255817E-4	0.4189708338380412	1.2077059909681313E-4	2.826507122876392E-9	0.44126337139148547	-619.9884494853687	26002.791015597602	1795.4319656499006	584.2866592836145	600.6157012988675	106.43499189467389	6	30	26	11	4	0.1899521453725173	0.33510232172948445	0.298786242124289	0.17615929077370954	
9030000	-9928.097448933295	-9250.970288697274	-677.1271602360206	-9250.970288697274	645.9940035475872	3.928298437921113	8.60358599262502E-5	0.4511571122905254	9.545859192858404E-5	1.9537246263107897E-9	0.4806895412884369	-633.8271346999071	18728.795168599474	2191.1667564365102	819.9081479459443	1120.9585812386283	159.06169930693952	8	29	25	8	7	0.18721865396321763	0.33592834649867515	0.300693708764398	0.17615929077370954	
9040000	-9935.599299171845	-9258.332488141426	-677.2668110304181	-9258.332488141426	626.4522197607919	3.569276178124196	9.255395373902666E-5	0.41557841429815107	9.554981358624322E-5	1.7672616903643266E-9	0.4364198503371931	-634.6213372127087	31832.662779112838	2346.0150172506033	485.25135328974613	567.9940601530906	122.87418577656605	6	41	8	15	7	0.18721865396321763	0.34186868152705646	0.300693708764398	0.1702189557453282	
9050000	-9951.308552162905	-9251.987710546022	-699.3208416168837	-9251.987710546022	693.7369579297737	3.7962586714209507	6.94881252384257E-5	0.4114829374541787	7.68306819770583E-5	8.973647788071357E-10	0.40936208549203146	-657.3249789995266	23896.7074056376	2332.6277870108056	1425.3408539494535	175.1141299247344	141.19896292038302	7	34	27	4	5	0.18777192009402793	0.3332914945524453	0.30014044263358775	0.17879614271993938	
9060000	-10102.827137968325	-9266.675958500731	-836.1511794675944	-9266.675958500731	2815.615683923014	4.057653585815465	1.4639776498420374E-5	0.5119294398164417	1.564787616520813E-5	6.00658491087547E-11	0.5019167197013183	-783.4198616580103	164560.60122737166	18992.564945964605	7195.648827790333	4234.674163000013	355.17368773548515	3	32	33	2	7	0.1880489552656608	0.3332914945524453	0.2998634074619549	0.17879614271993938	
9070000	-10116.437118938511	-9250.44171258134	-865.995406357172	-9250.44171258134	3705.7736882976274	3.6079446160563826	1.0155437371614048E-5	0.5192533291911404	1.1054255116747966E-5	3.3678877056251104E-11	0.5350476663817706	-811.5733131275942	120165.31546801522	19973.244931405126	14729.28250547216	11572.010053481385	1647.8895446768627	8	32	23	6	8	0.1880489552656608	0.34210487672378365	0.2910500252906165	0.17879614271993938	
9080000	-10085.32031311355	-9252.614756265128	-832.7055568484224	-9252.614756265128	3250.391904127124	3.6529501952188927	1.528048706739659E-5	0.5490780200761676	1.5740508493842683E-5	7.203822803811731E-11	0.5570939138599663	-778.8403665179765	132013.88566066514	11570.2613462981	18252.774205752172	5285.406380710296	679.5907790244116	7	17	14	32	7	0.1880489552656608	0.31818939527955387	0.3149655067348463	0.17879614271993938	
9090000	-10037.158148321707	-9261.962924420495	-775.1952239012118	-9261.962924420495	1594.1532313196274	3.5534307075508615	3.195844465708108E-5	0.3621129192991685	3.353561030091765E-5	1.370670618620237E-10	0.3561609517048675	-726.1818923428322	43952.96525860619	7294.40995975458	12017.016843029196	1578.5404344521733	454.4860352670122	12	27	1	30	7	0.1880489552656608	0.31818939527955387	0.3089772501489353	0.1847843993058504	
9100000	-10005.296088969688	-9270.681966303913	-734.6141226657755	-9270.681966303913	979.7252068979225	3.5115039117073974	5.22613888724788E-5	0.32906489778108716	5.0799918056309175E-5	3.658015054708562E-10	0.3677006765546267	-688.0527751176871	42095.56708536158	7862.58088335464	2152.1032014745397	1950.3365018647905	152.35722428413533	6	32	2	30	7	0.1880489552656608	0.35357361091230066	0.2889970063962205	0.1693804274258184	
9110000	-9965.32516174959	-9266.676430085108	-698.6487316644814	-9266.676430085108	620.4887914699294	3.5115039117073974	7.093878039150229E-5	0.3259721714716227	7.386686891462046E-5	7.393166786371093E-10	0.3708847617032401	-652.7149969503744	55316.383344985225	4132.7190327484495	862.0013537144985	1489.6473838811967	148.38043669186058	3	32	14	21	7	0.1880489552656608	0.34543725047875057	0.2889970063962205	0.1775167878593685	
9120000	-9951.945908637961	-9258.006388228536	-693.9395204094254	-9258.006388228536	515.7729788885948	3.492250575097065	8.088977525503373E-5	0.5101947975087379	8.108512454840459E-5	2.3833382815459174E-9	0.5995874849313388	-647.2245757323258	59216.22493035393	3429.715569934975	944.3693370057214	1597.5908575290769	118.2338117071459	2	43	18	7	7	0.17844782114741428	0.3550383845969971	0.2889970063962205	0.1775167878593685	
9130000	-9929.156592049687	-9261.293346826822	-667.8632452228649	-9261.293346826822	375.726513062096	3.767850382264071	1.0931503575572051E-4	0.5225810858832701	1.1596269059131203E-4	3.7245286470210213E-9	0.5311521106264775	-620.9021660130124	220537.10448116605	2522.4434579521667	662.5325796337072	578.8459060004487	64.27611484365873	2	45	18	6	6	0.17844782114741428	0.3550383845969971	0.3018138666410434	0.16469992761454558	
9140000	-10031.66046804766	-9267.962837046694	-763.6976310009642	-9267.962837046694	1100.5988309916465	3.4537159036036176	3.347001902029195E-5	0.4161547326276937	3.431097970146905E-5	2.1630530505094282E-10	0.4273561203498225	-710.9527651678179	151459.0239757154	8095.9839200453725	1454.09635234118	5526.100875711636	213.35890927723878	2	50	15	2	8	0.18612811618321418	0.34735808956119724	0.3018138666410434	0.16469992761454558	
9150000	-9961.99768934542	-9260.801291818647	-701.1963975267744	-9260.801291818647	560.2078774007289	3.886358144293258	7.598758737178111E-5	0.4660028417421252	8.011787392050067E-5	1.897182660313103E-9	0.5456672740528034	-657.5512191523393	16309.989657332726	3153.7342168897962	626.1505985020254	1207.0306040338962	112.60312669278544	10	41	14	3	9	0.18237728857753185	0.3311419995821511	0.30789881025982785	0.17858190158048962	
9160000	-9961.820101936153	-9257.420009191772	-704.400092744381	-9257.420009191772	568.9737263998596	3.9341963590452274	7.626796939557006E-5	0.35821608599053806	8.161780566845158E-5	1.0083719780697515E-9	0.3927196900417101	-661.5498849140606	8280.487499086536	3081.320135458149	801.6494736276398	1680.6020615142425	131.74349055259987	13	34	20	2	8	0.18237728857753185	0.3311419995821511	0.32871614540932736	0.15776456643099013	
9170000	-9997.475161835508	-9273.626632130638	-723.8485297048701	-9273.626632130638	711.6450393753757	3.7592284983084068	6.33738244322988E-5	0.3452371277942126	6.071691347769492E-5	5.665022133338596E-10	0.37892374648204763	-680.6693171770071	14308.997426944376	4406.705503083934	776.1493381105256	1198.7331131652122	158.94135091513647	10	25	10	26	6	0.18237728857753185	0.3553853098977785	0.3044728350937	0.15776456643099013	
9180000	-9989.874800176705	-9281.61735617205	-708.2574440046548	-9281.61735617205	664.6338558681973	3.7592284983084068	6.716308095312266E-5	0.3108834401917323	6.682632967027968E-5	4.84316131871782E-10	0.3242536668294933	-665.2593227532844	18268.2367256172	4055.980456985171	804.8828977289766	1027.8035000408188	136.40537443094203	8	30	1	31	7	0.18237728857753185	0.3553853098977785	0.3044728350937	0.15776456643099013	
9190000	-9937.787382305987	-9273.408237385453	-664.3791449205352	-9273.408237385453	350.70931781397115	3.8301354362099844	1.2061359534795094E-4	0.47442149279685386	1.1757560122240743E-4	2.508360268692233E-9	0.45840017398150745	-622.0282384933222	21945.601144217704	2528.8453698139924	663.2967263758501	606.3680211802525	43.97495027444694	6	30	5	30	6	0.18177424939107997	0.3553853098977785	0.3044728350937	0.158367605617442
[truncated: 11,147,352 more chars]
