# Supplementary material for: Dissemination of Mycobacterium abscessus via global transmission networks
Source: Nat Microbiol. 2021 Sep 20;6(10):1279–88. doi: 10.1038/s41564-021-00963-3 (PMC8478660; doi:10.1038/s41564-021-00963-3)
Supplement: Source Data Extended Data Fig. 8 — Ancestor data and substitution rate distributions for Extended Data Fig. 8. [file 41564_2021_963_MOESM14_ESM.zip › figureS8/DCC4_date_randomisation7.log]

#
#model:
#
#<?xml version="1.0" encoding="UTF-8" standalone="no"?><input id="posterior" spec="beast.core.util.CompoundDistribution">
#    <distribution id="prior" spec="beast.core.util.CompoundDistribution">
#        <distribution id="BayesianSkyline.t:cluster11" spec="beast.evolution.tree.coalescent.BayesianSkyline">
#            <parameter dimension="5" id="bPopSizes.t:cluster11" lower="0.0" name="popSizes" upper="380000.0">380.0</parameter>
#            <groupSizes dimension="5" id="bGroupSizes.t:cluster11" spec="beast.core.parameter.IntegerParameter">1</groupSizes>
#            <treeIntervals id="BSPTreeIntervals.t:cluster11" spec="beast.evolution.tree.coalescent.TreeIntervals">
#                <tree id="Tree.t:cluster11">
#                    <trait id="dateTrait.t:cluster11" spec="beast.evolution.tree.TraitSet" traitname="date">
#                ERR3198398_Europe_UK_2012.33606557377=2012.92349726776,
#NQSH01_Asia_China_2015.38904109589=2013.57260273973,
#NQSG01_Asia_China_2015.25205479452=2006.50136986301,
#NQSD01_Asia_China_2013.57260273973=2012.49726775956,
#12078_1#62_Europe_UK_2012.94808743169=2016.79781420765,
#SRR7800410_NorthAmerica_USA_2016.79781420765=2010.87671232877,
#12163_2#87_Europe_UK_2012.92349726776=2012.33606557377,
#NQSF01_Asia_China_2015.24931506849=2012.43715846995,
#10665_4#49_Europe_UK_2006.50136986301=2015.80273972603,
#NQSU01_Asia_China_2012.43715846995=2015.25205479452,
#10625_4#79_Europe_UK_2010.87671232877=2011.64657534247,
#12163_2#84_Europe_UK_2011.64657534247=2012.94808743169,
#12163_1#82_Europe_UK_2011.83561643836=2012.75956284153,
#SRR7800482_NorthAmerica_USA_2015.80273972603=2015.38904109589,
#NQSE01_Asia_China_2012.49726775956=2011.83561643836,
#12082_5#69_Europe_UK_2012.75956284153=2015.24931506849                
#                                    <taxa id="TaxonSet.cluster11" spec="beast.evolution.alignment.TaxonSet">
#                        </taxa>
#                    </trait>
#                    <taxonset idref="TaxonSet.cluster11"/>
#                </tree>
#            </treeIntervals>
#        </distribution>
#        <distribution id="MarkovChainedPopSizes.t:cluster11" jeffreys="true" parameter="@bPopSizes.t:cluster11" spec="beast.math.distributions.MarkovChainDistribution"/>
#        <prior id="KappaPrior.s:cluster11" name="distribution">
#            <parameter id="kappa.s:cluster11" lower="0.0" name="x">2.0</parameter>
#            <LogNormal id="LogNormalDistributionModel.0" name="distr">
#                <parameter estimate="false" id="RealParameter.1" name="M">1.0</parameter>
#                <parameter estimate="false" id="RealParameter.2" name="S">1.25</parameter>
#            </LogNormal>
#        </prior>
#        <prior id="MeanRatePrior.c:cluster11" name="distribution">
#            <parameter id="ucldMean.c:cluster11" name="x">0.0029</parameter>
#            <Uniform id="Uniform.3" lower="2.9E-5" name="distr" upper="0.29"/>
#        </prior>
#        <prior id="ucldStdevPrior.c:cluster11" name="distribution">
#            <parameter id="ucldStdev.c:cluster11" lower="0.0" name="x">0.1</parameter>
#            <Gamma id="Gamma.0" name="distr">
#                <parameter estimate="false" id="RealParameter.4" name="alpha">0.5396</parameter>
#                <parameter estimate="false" id="RealParameter.5" name="beta">0.3819</parameter>
#            </Gamma>
#        </prior>
#    </distribution>
#    <distribution id="likelihood" spec="beast.core.util.CompoundDistribution" useThreads="true">
#        <distribution data="@cluster11" id="treeLikelihood.cluster11" spec="beast.evolution.likelihood.ThreadedTreeLikelihood" tree="@Tree.t:cluster11">
#            <siteModel id="SiteModel.s:cluster11" spec="beast.evolution.sitemodel.SiteModel">
#                <parameter estimate="false" id="mutationRate.s:cluster11" name="mutationRate">1.0</parameter>
#                <parameter estimate="false" id="gammaShape.s:cluster11" name="shape">1.0</parameter>
#                <parameter estimate="false" id="proportionInvariant.s:cluster11" lower="0.0" name="proportionInvariant" upper="1.0">0.0</parameter>
#                <substModel id="hky.s:cluster11" kappa="@kappa.s:cluster11" spec="beast.evolution.substitutionmodel.HKY">
#                    <frequencies id="estimatedFreqs.s:cluster11" spec="beast.evolution.substitutionmodel.Frequencies">
#                        <parameter dimension="4" id="freqParameter.s:cluster11" lower="0.0" name="frequencies" upper="1.0">0.25</parameter>
#                    </frequencies>
#                </substModel>
#            </siteModel>
#            <branchRateModel clock.rate="@ucldMean.c:cluster11" id="RelaxedClock.c:cluster11" spec="beast.evolution.branchratemodel.UCRelaxedClockModel" tree="@Tree.t:cluster11">
#                <LogNormal S="@ucldStdev.c:cluster11" id="LogNormalDistributionModel.c:cluster11" meanInRealSpace="true" name="distr">
#                    <parameter estimate="false" id="RealParameter.3" lower="0.0" name="M" upper="1.0">1.0</parameter>
#                </LogNormal>
#                <rateCategories dimension="30" id="rateCategories.c:cluster11" spec="beast.core.parameter.IntegerParameter">1</rateCategories>
#            </branchRateModel>
#        </distribution>
#    </distribution>
#</input>
#
Sample	posterior	likelihood	prior	treeLikelihood	TreeHeight	kappa	ucldMean	ucldStdev	rate.mean	rate.variance	rate.coefficientOfVariation	BayesianSkyline	bPopSizes.1	bPopSizes.2	bPopSizes.3	bPopSizes.4	bPopSizes.5	bGroupSizes.1	bGroupSizes.2	bGroupSizes.3	bGroupSizes.4	bGroupSizes.5	freqParameter.1	freqParameter.2	freqParameter.3	freqParameter.4	
0	-1220.7170088445062	-1101.7413025117535	-118.97570633275265	-1101.7413025117535	125.82190381718809	4.03487003429682	0.0012288928200737132	0.06789453444420006	0.001228920888779365	7.730511168012639E-9	0.07214630661795256	-86.8734512390652	1282.1385228047973	47.37113316859187	84.71013407702921	27.469842852093954	103.35805226014936	5	4	1	2	3	0.1912093667335664	0.3470805830661884	0.28119713439892613	0.18051291580132087	
10000	-1187.6947413543094	-1080.6057556954092	-107.08898565890021	-1080.6057556954092	49.212937876376486	4.03487003429682	0.0031911419208267146	0.84025626995286	0.003221926622291086	9.55926951048715E-6	0.9302234817750823	-76.45433887560324	197.85174907625432	286.320910978376	8.531758828365414	29.0096670624442	16.418310938010375	2	4	1	5	3	0.1700090109170862	0.3470805830661884	0.30239749021540635	0.18051291580132087	
20000	-1213.345145437288	-1090.2446387250714	-123.10050671221677	-1090.2446387250714	189.85112356648204	4.69075275034458	9.306309778563744E-4	0.7585016818381312	8.710771383650968E-4	6.053030957507705E-7	0.8623620452180362	-83.8474938982078	2806.669138916107	2720.668308055032	489.80274070682924	28.10669229029741	37.813885000995796	1	2	3	6	3	0.2072770070505903	0.3470805830661884	0.22619591378388534	0.2194464960993378	
30000	-1208.9122330739358	-1088.0870985283486	-120.82513454558708	-1088.0870985283486	134.79145563958278	5.071547587979348	0.0013859325163441787	0.6858952362833173	0.001634623597448785	1.1638976811448072E-6	0.6987367182630122	-88.9619837413792	393.29074782571587	391.747318850024	40.08532566733217	57.98641521495488	22.82977024005951	4	1	5	4	1	0.1760072638760149	0.3442842974892537	0.25885513835400137	0.22085330028073188	
40000	-1210.329144190427	-1090.0193820368904	-120.3097621535366	-1090.0193820368904	103.44986969900773	3.411421133385559	0.0012765205763337882	0.7832874589319327	0.0011547676864666959	1.4168290155260477E-6	0.930698710336341	-86.47361778616204	7796.035393109489	86.69308407109405	52.944009099140686	15.48089819249377	11.80797805499174	2	5	2	3	3	0.1760072638760149	0.3130018760074834	0.2901375598357717	0.22085330028073188	
50000	-1190.3487066906207	-1085.4015460403523	-104.94716065026839	-1085.4015460403523	47.33135773210599	3.411421133385559	0.004404891499068926	0.5482847882259226	0.0043870546761324335	5.186774376531198E-6	0.4624536380274932	-77.10595236756578	263.8270838277445	157.61309465253723	61.941293623617	16.793875523148774	19.07964845923587	2	6	1	4	2	0.1760072638760149	0.320269793752532	0.2950846584772897	0.20863828389416533	
60000	-1198.7982533189536	-1078.8837123669903	-119.91454095196336	-1078.8837123669903	84.8340204626588	3.6604801302401775	0.0025748198009929806	0.5233019938834266	0.0020681670696089008	1.5082602450645023E-6	0.5640142389701391	-85.93122057333265	1596.4221142875888	282.0657412768151	260.5211087489941	69.32414146723296	9.789604547474298	1	1	7	4	2	0.1748757217705004	0.34208428616279124	0.274401708172545	0.20863828389416533	
70000	-1227.2369379263516	-1085.9987108541638	-141.23822707218787	-1085.9987108541638	219.0220255786908	4.571310465014026	7.706570357567454E-4	0.7984917796799657	8.144225491074175E-4	6.166651133495603E-7	0.8071213138220131	-104.32659799576967	839.4270548449382	393.34670516363695	333.5034632866312	265.0191454034067	131.03557954133825	7	2	4	1	1	0.1824201737708662	0.34208428616279124	0.274401708172545	0.20109383189379954	
80000	-1204.8440798565991	-1085.7484503578075	-119.09562949879157	-1085.7484503578075	105.21276458556687	4.888094363099423	0.0011310771981638745	0.5267495084878823	0.0012868829432414312	3.618132580893084E-7	0.5102295858881429	-88.38511200377566	405.2969171965281	411.2840615533577	23.971772385428967	29.195493462534703	34.333364566633094	2	5	3	1	4	0.15080198801004774	0.3596583069293051	0.3097906602204988	0.17974904484015036	
90000	-1223.035828841766	-1095.375403768022	-127.66042507374408	-1095.375403768022	83.43951048249465	3.8665642174658936	0.0018410231882064847	0.41624729001824784	0.0019795805784382954	6.105054973821234E-7	0.42262300742376074	-91.51626353021246	2874.750371036	569.9245895229922	429.2154171706946	92.96324540184192	13.720500186018986	2	2	7	1	3	0.15080198801004774	0.3596583069293051	0.3097906602204988	0.17974904484015036	
100000	-1205.0153498021095	-1078.0124516464498	-127.00289815565968	-1078.0124516464498	106.1399520651975	3.8665642174658936	0.001789885587589968	0.4811545143366322	0.001510608118137367	5.721895845529408E-7	0.48620160540315605	-92.96335092769655	420.38238798830355	139.41179672283693	369.8708529042213	182.22728333811986	41.14691784016882	1	2	3	5	4	0.14968316731694883	0.34629018800122285	0.2877543698313437	0.21627227485048658	
110000	-1218.163467578183	-1104.8769471025726	-113.2865204756103	-1104.8769471025726	73.62180123611543	5.000830219053964	0.0025077383784216823	0.10367922314993	0.0025866669564072573	5.087493567345736E-8	0.08887984489047532	-82.87776717047781	195.22815067965564	344.33089230070584	106.13680747773742	140.87348166535756	23.586274268375778	5	1	3	2	4	0.14968316731694883	0.34629018800122285	0.2877543698313437	0.21627227485048658	
120000	-1238.9111401985606	-1081.2573634348555	-157.6537767637052	-1081.2573634348555	469.71097029257123	2.812977165642548	3.395664180341714E-4	0.5883442784852007	3.2244806642389587E-4	1.21410819911765E-8	0.36313686102230747	-115.03911605834787	4838.001437313856	2076.743748180806	1147.6621110731148	826.2020318948345	272.23936771811407	1	7	1	2	4	0.19462884358026103	0.3186930429947152	0.2704058385745392	0.21627227485048658	
130000	-1244.1055359093382	-1085.888028311496	-158.21750759784206	-1085.888028311496	532.7182804929458	3.4826960575980155	3.1884049121542525E-4	0.266502679527034	3.40643326108492E-4	8.699891952533022E-9	0.2696502465831803	-116.20184372350778	1955.9744443934173	3659.900856063118	1749.4283590934954	918.4108313711645	229.51394683582637	2	3	1	3	6	0.14448854339092967	0.33058051509728253	0.3231341914268127	0.20179675008497702	
140000	-1273.6524385386942	-1090.4061736747944	-183.24626486389982	-1090.4061736747944	2045.4889818185138	3.4299941920966828	6.0912506854390844E-5	0.4038968932514501	6.596968535248358E-5	5.728776725492853E-10	0.35989461676628803	-132.54216330176223	38423.46434533299	1433.1826581297064	3423.816402204581	4649.436105336075	852.1859175765488	1	2	3	3	6	0.14448854339092967	0.3420477838518104	0.31166692267228485	0.20179675008497702	
150000	-1266.5969434662177	-1088.7255365211438	-177.87140694507386	-1088.7255365211438	1749.8487964701535	5.860141596754885	9.228337826301645E-5	0.8569334358631508	6.891121781127552E-5	1.5684302185812379E-9	0.6020353639953236	-132.80533564579093	11749.912624129165	1275.078740008979	1189.7354854928512	384.5420382718373	292.6251755267918	5	2	2	1	5	0.17686128704645768	0.3138692027413745	0.31166692267228485	0.19760258753988494	
160000	-1247.2731593405745	-1088.9490952440876	-158.3240640964868	-1088.9490952440876	803.0582710466426	5.12183967512329	2.5125784986231085E-4	0.5680318673177017	2.0666079024132556E-4	1.3240210130835965E-8	0.5314367218566931	-115.8072093696693	12254.988937619843	735.1967119833485	334.60674321429195	404.1837059858068	274.65153956868113	4	1	2	2	6	0.2053900644707668	0.3287082159387938	0.27273675082997384	0.1931649687604675	
170000	-1223.377239462115	-1083.0985008409386	-140.27873862117653	-1083.0985008409386	267.96522138627364	4.119565088988043	3.8121591045498215E-4	0.5775256459637774	3.643725215234074E-4	4.109329439479438E-8	0.5593864234433734	-102.96231248637254	6114.1488683043635	395.5057832160754	167.91756727524287	91.12867308185231	56.34463394368221	5	1	1	5	3	0.20928015155197288	0.32344097137460837	0.26884666374876776	0.1984322133246529	
180000	-1230.0296666006611	-1091.499806011288	-138.52986058937316	-1091.499806011288	247.00812740821075	4.119565088988043	5.971037399733509E-4	0.535853207076876	6.098810940136842E-4	1.0793712694136434E-7	0.5071892980854864	-102.27050983980895	1372.445418849103	479.7937073592711	315.16353760681994	24.88731153765806	77.5107762045787	4	4	4	1	2	0.18913715048222438	0.3959731167040147	0.26884666374876776	0.14604306906499506	
190000	-1222.7476804263201	-1088.5736426572746	-134.1740377690456	-1088.5736426572746	261.0218815077236	4.119565088988043	6.443881875470855E-4	0.43530451913529444	6.527620876989839E-4	1.0354938830160902E-7	0.46340842824387823	-94.45145369175385	3433.905486070262	3614.019395803089	77.35828591010086	170.10536392791153	64.37919214655854	1	1	1	10	2	0.18913715048222438	0.3567249935114746	0.26884666374876776	0.18529119225753513	
200000	-1195.8427024055684	-1083.8699997410727	-111.9727026644957	-1083.8699997410727	69.45770690643756	4.265643458771605	0.00264093037393466	0.7538740514466218	0.0023896357059722613	2.9742667568757463E-6	0.7017323660162889	-83.25117224628877	375.34848799581266	112.53688708363616	34.72948981015807	28.793059839761252	15.975051801576805	6	5	1	1	2	0.18913715048222438	0.3567249935114746	0.26884666374876776	0.18529119225753513	
210000	-1226.827620357544	-1089.8928555716666	-136.93476478587746	-1089.8928555716666	216.04967823859698	5.81003729078568	0.001047596602652764	0.5104173675919974	7.904609039502063E-4	2.4127470551573423E-7	0.5529194894097592	-97.87660046688295	1242.3832261138627	921.1392815920675	386.9046202809184	609.7525004575631	12.317760662815658	1	1	5	5	3	0.18358636667789768	0.3567249935114746	0.2750563457432142	0.18463229406741544	
220000	-1227.1785652211413	-1082.0271506982995	-145.15141452284186	-1082.0271506982995	255.77199356576216	3.3752325255075246	7.294683434733543E-4	0.5957954155871237	5.967313454380762E-4	1.7086337375023547E-7	0.685585689161807	-102.80755245475017	10543.09236153382	10243.83939216173	409.9461481842358	112.11228588089881	14.149887857637998	1	1	9	3	1	0.15516316699934599	0.33195212005901775	0.2915506344332303	0.2213340785084078	
230000	-1216.5768901103704	-1091.0529787998696	-125.52391131050085	-1091.0529787998696	151.35634043846386	5.155414347871941	0.00116255498128937	0.45621490022045336	0.0010088473908652202	1.8866609205426442E-7	0.4174468772606543	-91.79746076676501	481.2446202202231	810.2086194808522	97.99492647296938	70.81455671106708	57.84515458914736	5	2	1	1	6	0.15516316699934599	0.36316850464322986	0.2603342498490182	0.2213340785084078	
240000	-1200.5364687372746	-1091.3639110736979	-109.17255766357667	-1091.3639110736979	56.555276731710684	3.4896711469184614	0.00255595819107691	0.16768162260341085	0.0026050172807019524	1.8557205668084096E-7	0.16592769964178897	-79.66266294179344	1582.0005040452236	188.22630776510152	74.44002573241625	20.47863091848743	13.325366419236078	2	5	1	6	1	0.19237635865639477	0.35030804667590265	0.2731947078163454	0.18412088685135902	
250000	-1212.546591752647	-1088.8384153908808	-123.70817636176623	-1088.8384153908808	121.9090747157456	3.4896711469184614	0.0014294755620137692	0.2750114330300819	0.0014084222444802072	1.689847628478639E-7	0.29661225727677343	-92.08092334341596	460.97169805547566	614.9677671051793	97.95953660197762	88.67378232869646	17.058771957238925	3	5	2	4	1	0.17544208118411286	0.35030804667590265	0.29012898528862735	0.18412088685135902	
260000	-1206.4295566780154	-1087.7674199060825	-118.66213677193294	-1087.7674199060825	81.4513875177257	4.86732424868278	0.0019790146473625423	0.5480562287993349	0.001959616762158975	1.0144037574541185E-6	0.5317406949282815	-84.95166602328447	405.5511788697925	668.9446950201029	101.40754004079939	51.369217316444484	81.99118215989326	3	1	5	3	3	0.17544208118411286	0.35030804667590265	0.29012898528862735	0.18412088685135902	
270000	-1222.8167476527965	-1085.1512715451986	-137.66547610759787	-1085.1512715451986	294.6020317637979	3.9686378080739835	6.451835438756716E-4	0.6286053802725584	6.731136920913404E-4	1.0913880324636533E-7	0.5303986006440036	-99.1277135812639	3494.452371862422	1594.3350133129507	292.7880825593631	68.05337810582299	90.79111417857617	1	3	2	1	8	0.179265252611069	0.35030804667590265	0.2863058138616712	0.18412088685135902	
280000	-1248.6938506632166	-1084.111599994297	-164.58225066891967	-1084.111599994297	834.2651042983596	4.589794285846279	1.7811958609911062E-4	0.6112313794463643	1.7439132900841869E-4	1.7515420358373926E-8	0.7097855289944821	-122.68285098473048	9519.141603310649	1689.4480454037846	326.75862974182206	311.1632441326792	131.90685852897997	2	6	4	2	1	0.16632566886791142	0.37193865704214013	0.2863058138616712	0.17542986022827914	
290000	-1213.906383978079	-1079.014323202643	-134.89206077543605	-1079.014323202643	199.2755748966011	5.188104806630144	8.380153790099446E-4	0.5751473766361086	7.599375788104774E-4	1.4939393227477432E-7	0.5120262726558639	-99.22822699639241	1451.5888963508064	120.47481471563319	176.85410371651565	164.44315502793512	104.99006800564621	4	2	6	2	1	0.19185682988377428	0.36209739162344806	0.26077465284580836	0.18527112564697124	
300000	-1230.2487496203712	-1087.6604184680425	-142.58833115232872	-1087.6604184680425	234.0347120767249	5.909259696264274	7.114147296235724E-4	0.7323793493797741	8.202871847933122E-4	2.652082666174367E-7	0.6045845295413862	-102.84193469585688	2126.5484384348297	795.8801622495902	259.45444453299496	259.90390626447925	336.5090229281924	1	7	3	2	2	0.17776070883302794	0.372712915321195	0.27595530308199	0.17357107276378902	
310000	-1218.6400058024576	-1084.4762536276266	-134.16375217483088	-1084.4762536276266	238.2369681092886	4.262028561620648	5.306128554152578E-4	0.5511766869603972	5.605433733112708E-4	6.893970818001353E-8	0.4907277299341472	-99.64862375795268	1989.8626637505963	135.52283979777857	56.2696402572568	121.73045912405324	44.950688694820975	7	1	2	3	2	0.2268867055196403	0.32358691863458267	0.27595530308199	0.17357107276378902	
320000	-1210.7394057682	-1089.2982709658231	-121.44113480237675	-1089.2982709658231	126.22623477206345	3.986054172774255	0.0011766972346786539	0.19178481511114553	0.00121871762093778	8.023987600230373E-8	0.23056920274826165	-92.01916456931691	480.6519356180917	224.38461942763354	94.1638106259925	28.189715138515368	43.23973875834806	7	1	4	1	2	0.2268867055196403	0.32358691863458267	0.27595530308199	0.17357107276378902	
330000	-1201.3169490681184	-1089.6434314754079	-111.67351759271061	-1089.6434314754079	72.11102437955876	3.986054172774255	0.0030641546792206185	0.8214934872201692	0.002452933644238265	8.551740575017233E-6	1.0482417711966068	-79.01937495272809	245.0384082346123	340.15613333431264	392.6843493146178	24.345786971481868	16.52364836734311	2	1	4	3	5	0.2093496455307047	0.32358691863458267	0.27595530308199	0.19110813275272462	
340000	-1217.342923529136	-1095.473118327479	-121.86980520165719	-1095.473118327479	104.6314617387261	4.300411504448398	0.001453093110011086	0.1660141148006939	0.0014377966573182162	3.031004112839901E-8	0.12169754048269434	-90.47853898330095	578.7699442038708	561.2152543029698	71.70741827932197	37.24066931405639	67.61233589671264	3	3	7	1	1	0.2093496455307047	0.33399063264559264	0.26555158907098003	0.19110813275272462	
350000	-1192.335487934237	-1085.0735424578636	-107.26194547637355	-1085.0735424578636	52.09508609074907	3.9132635805663654	0.0022255772031333503	0.5447284602665965	0.002679425005766636	1.4298423934438162E-6	0.47902129985164366	-77.25042492731248	1048.0386977886192	191.9437796602061	30.869861684404775	32.99460076047512	2.292855356348501	4	3	2	4	2	0.20099126174811205	0.35923990711868975	0.24866069838047553	0.19110813275272462	
360000	-1186.1096577655871	-1088.5085179294442	-97.60113983614289	-1088.5085179294442	39.207767309362914	4.795153446615645	0.005586925346551651	0.7448677142675064	0.0046773298592519	1.5490087455819587E-5	0.7974744211899653	-66.79346515509522	610.0987400521407	134.10331808705854	31.672173905315766	16.365243790925938	40.74962875791504	2	1	1	9	2	0.23316691529974337	0.3270642535670584	0.24866069838047553	0.19110813275272462	
370000	-1170.9077576262086	-1077.1348432767588	-93.77291434944978	-1077.1348432767588	33.16655831557079	4.28433006209219	0.0066591001652987255	0.8324152522719551	0.004759473136272785	1.5802700006751243E-5	0.7480675118461456	-64.04037495008478	821.3895974705976	212.26584127588742	14.299131315838082	14.207254035127965	11.64945137605453	1	3	5	5	1	0.18310299390586296	0.3754332065797677	0.25035566676164667	0.19110813275272462	
380000	-1197.1162833298401	-1089.3099141038454	-107.8063692259947	-1089.3099141038454	60.21946987070769	3.615641617711692	0.003291267521698189	0.7327495233694619	0.0029167577866443216	3.5197917783915996E-6	0.6581910510328961	-78.07938196669289	362.8729159137215	173.13274185564524	35.93982004423449	41.10178673148324	28.308747535372166	4	1	6	1	3	0.2115636754213564	0.3252250936094965	0.2942906503561318	0.16892058061301732	
390000	-1208.7618202763072	-1087.5294513789013	-121.23236889740582	-1087.5294513789013	160.60347716174851	4.001559743072036	9.363043463344759E-4	0.6194543084603393	7.794656826928455E-4	1.470407207228482E-7	0.4679570783316924	-89.60340101649243	839.180291915634	245.12294572995268	27.97058482108146	18.64004521407429	48.728653784319086	5	2	5	1	2	0.2032497966815706	0.3166296589883444	0.27430591684421635	0.20581462748587065	
400000	-1188.7052426951689	-1088.6332029551372	-100.07203974003168	-1088.6332029551372	44.539702641837536	2.831837478927669	0.0027289697174169617	0.8148030278300129	0.0031869691584661634	8.274114190978095E-6	0.783637690249049	-69.03629666198573	1183.2687036919986	917.4264942939566	24.584798060638676	12.021246685017008	1.4241631000223545	1	2	9	2	1	0.2032497966815706	0.35364304975237476	0.23729252608018597	0.20581462748587065	
410000	-1214.3493368060833	-1094.742081024319	-119.60725578176428	-1094.742081024319	57.87394703788656	4.171375917614139	0.0033341387395558865	0.801633806847621	0.002370125732472315	3.0027392409778886E-6	0.6923282710362441	-85.1641116121262	1519.677135621323	101.24505934394597	148.02691629482322	76.80920524032906	32.22849627549934	3	1	2	6	3	0.1795249307735494	0.37123213275239036	0.22103264711884132	0.22821028935522086	
420000	-1206.040650808241	-1080.5142145832203	-125.5264362250208	-1080.5142145832203	102.93310376536915	3.8992585739773875	0.0017170027973892846	0.7342951376016884	0.0012969119304966665	7.463183847829701E-7	0.6052160618137472	-90.57540878796244	1154.6955506697057	1181.6834558943879	155.57316312187734	46.70670188601183	16.85643999007219	3	1	7	3	1	0.1795249307735494	0.343322192142333	0.2547825531889558	0.22237032389516376	
430000	-1218.2761077519165	-1085.9264642354203	-132.34964351649617	-1085.9264642354203	158.44952983054904	3.3897651892539624	0.0010890199363599055	0.7953319067358778	8.143590153027792E-4	3.396602016946936E-7	0.6829079688105306	-93.18694398812887	5882.67033810964	3701.0919149437013	388.09969156466343	39.021591357623976	1.1843739694603612	1	1	8	4	1	0.14115103641729573	0.343322192142333	0.31526289491631493	0.20026387652405828	
440000	-1216.2276916869887	-1084.1547826884635	-132.07290899852518	-1084.1547826884635	187.87727905149174	4.4965663738726525	9.548692680593342E-4	0.7494736753114263	9.971573143784044E-4	5.253298613153719E-7	0.6786110744916578	-91.17390688725051	2489.89588964794	456.0578437809031	870.13950695585	530.8768322744294	50.37020086168856	1	1	1	4	8	0.16724297918193767	0.343322192142333	0.25439874089354286	0.2350360877821884	
450000	-1192.3271752382404	-1082.5546154666897	-109.77255977155068	-1082.5546154666897	60.36630035811147	4.4965663738726525	0.0036825816675181257	0.6295393044294567	0.0031326787383680545	2.91896072022016E-6	0.5025878719449077	-79.09028628473449	375.49980049953325	258.62370206135137	134.56287231404812	44.08004345190788	6.301279443649937	1	7	2	1	4	0.16712890008416253	0.30614273844993056	0.30435400143334657	0.2223743600325623	
460000	-1198.4535847294342	-1091.5505989433675	-106.90298578606658	-1091.5505989433675	35.34990870161367	4.086005821729985	0.003965285325147889	0.9804410708544663	0.004201147480378764	1.7487335237935746E-5	0.8833611216370996	-77.82917544483546	97.72087828516074	45.09942628985641	65.90911767563574	97.15518029035466	3.6150437807701366	6	1	4	1	3	0.18651109840018307	0.28676054013391006	0.30435400143334657	0.2223743600325623	
470000	-1181.5665781796658	-1080.874917775568	-100.69166040409786	-1080.874917775568	33.12162990389703	5.065115290329408	0.005802269532143216	0.48635667597946886	0.005408230534546585	9.657978311362426E-6	0.53087128467959	-75.00329511006761	253.14153010752005	41.05759045731153	59.44389944511496	9.792630517380829	1.8908668984223347	6	1	5	1	2	0.19783798406751593	0.3454280523309635	0.2626478502253046	0.19408611337621798	
480000	-1192.8736346426329	-1083.9393556818093	-108.93427896082368	-1083.9393556818093	74.91028230285892	2.969066270284146	0.0027738661595402276	0.5705824869278152	0.0025821257912442643	2.0195581690768084E-6	0.5332380492789708	-77.26376562693986	121.71639734114427	184.07926564290753	504.24015962162593	47.6316948471043	9.986006056124303	1	4	2	2	6	0.21421882443508156	0.3027240907477722	0.28897097144093026	0.19408611337621798	
490000	-1206.3259791209239	-1084.2419149011419	-122.08406421978212	-1084.2419149011419	92.50174895452626	4.46828297400184	0.0019737568197318728	0.5183206319535361	0.002204933905271854	1.441085156987525E-6	0.5376784071488973	-90.00236095916645	838.7368472391302	82.93920586432444	51.9457434993793	97.52070970817523	53.95535385206689	3	3	1	2	6	0.19592852589653925	0.2837536333000205	0.31642938273893445	0.20388845806450778	
500000	-1204.1486149959203	-1083.5638062830576	-120.58480871286274	-1083.5638062830576	84.4523142714746	3.5132041484390277	0.0019118543936387984	0.3857659576164217	0.001964794552517895	7.21545274023661E-7	0.40188541376811393	-89.31983665428369	401.02915528253146	220.66873706740975	94.65288279071385	26.86980409300238	81.78575248289904	1	8	2	1	3	0.20172953304886526	0.33798053753492413	0.31642938273893445	0.14386054667727816	
510000	-1192.4162621011637	-1084.3571176210871	-108.05914448007668	-1084.3571176210871	48.05612049323754	3.723446779216165	0.004807228790884322	0.6086082026853509	0.0035300628950781206	2.6195214716775897E-6	0.4304246778497203	-79.38484820699173	617.2929744913154	138.15150917721584	49.65846636073892	25.7462444227889	1.1776142489997026	2	8	3	1	1	0.18629194701752538	0.353418123566264	0.2810880412172915	0.17920188819892113	
520000	-1188.6186926194844	-1078.3844792268633	-110.234213392621	-1078.3844792268633	44.09631827817759	3.8021830058325197	0.00447267424498601	0.42502636197438215	0.004075788229870204	2.719429463509417E-6	0.3973304392916083	-79.3646672902487	254.05924058288718	321.727559741041	117.04584389753875	94.9614411422475	27.498617731799282	1	1	9	1	3	0.18629194701752538	0.36395305974694675	0.27055310503660873	0.17920188819892113	
530000	-1192.213590703268	-1085.4494125588367	-106.76417814443118	-1085.4494125588367	63.224431313647926	3.8021830058325197	0.0026311331650689467	0.7231660571889131	0.0022575743879484217	1.7105550841759058E-6	0.5255686802503101	-78.8876270521843	587.6900113450079	78.80064023994979	55.79120978769476	2.2647580800422635	4.612111382237682	2	5	5	1	2	0.18629194701752538	0.348645572105818	0.3056333568362692	0.15942912404038945	
540000	-1190.2668279268134	-1083.1031393126407	-107.16368861417274	-1083.1031393126407	56.41417762928909	3.228284102828824	0.0035355811640110438	0.509286308726986	0.002956020744957453	4.030509541167911E-6	0.5503656067160633	-80.71204001873599	149.7008918946626	86.87644393233984	75.49535574801435	28.47273174378682	10.90691451213968	5	4	2	1	3	0.1798095218557078	0.30726153509964427	0.2960815654536361	0.21684737759101377	
550000	-1207.182484190503	-1085.8938579216	-121.28862626890282	-1085.8938579216	96.97951337926538	3.6344451911068356	0.0014633615118903143	0.6109265588101841	0.0014422966905553837	1.0152086796334011E-6	0.611486660634856	-89.34481073601852	269.50397319838845	179.96657610527677	321.86918940058666	83.41916793456744	5.933918641535078	2	2	2	8	1	0.1798095218557078	0.30726153509964427	0.2960815654536361	0.21684737759101377	
560000	-1193.0635116237988	-1084.2004609286441	-108.86305069515471	-1084.2004609286441	54.29093660851789	3.5607877507456394	0.003711395930491506	0.32644979635782023	0.0036444491343018666	1.7946056895259422E-6	0.34433705309605495	-79.90219141056005	617.5000587229691	84.45912287681725	136.51084586439256	16.215694743972005	9.458356306328392	1	4	7	1	2	0.174837714551844	0.3122333424035081	0.310906416937722	0.20202252610692792	
570000	-1189.5784417968796	-1085.9473331652753	-103.63110863160425	-1085.9473331652753	43.56175767700167	3.730907750409573	0.005888674664045309	0.8216931105557955	0.004277540952617915	7.478251076051058E-6	0.5971762083189238	-75.1457534876324	253.96467936043544	70.51293626960023	52.548178840088056	42.279213601288824	13.900086800916062	2	5	3	4	1	0.18358564322505994	0.3122333424035081	0.2800199197653699	0.2241610946060641	
580000	-1171.480735769128	-1079.420167915749	-92.06056785337891	-1079.420167915749	28.10698737341839	3.4817592527254044	0.00890593768330737	0.7047371502380744	0.00595677608637337	3.145618623114893E-5	0.7019015354798646	-67.54726087784414	51.85239436444508	64.4538725764615	17.592878479524487	26.33606483536666	12.240526085552396	5	2	3	2	3	0.18358564322505994	0.3687958939246489	0.2721427298648185	0.17547573298547464	
590000	-1182.373543942402	-1086.905943395105	-95.46760054729712	-1086.905943395105	34.39003772758397	3.7543736711786413	0.0054951201443045735	0.5814196820248956	0.005430408343118258	1.3555807787088613E-5	0.5926844822947567	-71.37289316326891	66.41497659424775	105.26205626736366	31.82833378313087	13.520642219340594	2.131943430359089	5	3	4	1	2	0.18358564322505994	0.33200807388973913	0.2706879906818905	0.21371829220331243	
600000	-1192.9742390568053	-1088.9640449298442	-104.01019412696104	-1088.9640449298442	42.00179405161089	4.79113712318529	0.004375296500000051	0.45483948789576306	0.004295427194683009	3.6660854883783326E-6	0.45937420529479506	-76.91704440662953	147.1459800549118	127.75710406720142	123.71235767047865	16.568461051733774	4.6948216463684505	1	1	8	3	2	0.1916308447628112	0.32863291975167136	0.2756662945663111	0.20406994091920827	
610000	-1224.001261596216	-1085.3301184040013	-138.67114319221463	-1085.3301184040013	210.05301942526216	4.280712451578526	7.860029902346001E-4	0.39713387878801976	7.242695146254074E-4	8.585078960164238E-8	0.3952339955750457	-101.21031928011978	2196.255042520308	1194.4470204190472	513.3089710237804	169.40011108785694	49.42633378717008	1	3	1	8	2	0.1916308447628112	0.34820506196457923	0.27002057918785966	0.19014351408475183	
620000	-1211.0839088396933	-1078.3928417694274	-132.69106707026592	-1078.3928417694274	257.7435160246485	4.280712451578526	6.604189217703399E-4	0.8316816359708037	4.603747171411981E-4	1.0428437361228234E-7	0.622091766715691	-96.08925407245384	4759.719805571513	368.16741931543896	47.64152587275475	76.01142551318871	20.10883118794448	4	2	6	2	1	0.21892814754759157	0.33319018988281435	0.27002057918785966	0.17786108338173637	
630000	-1223.2993630800006	-1085.7757263530273	-137.52363672697322	-1085.7757263530273	164.82094941396596	5.197583024529293	0.001003601945029542	0.5039693141878627	9.325604785024748E-4	3.0954036607615976E-7	0.5917264467055308	-96.4550853421142	2791.2604905103185	4160.840566632726	452.10320301539304	258.2453556917036	92.56226714682316	2	1	4	4	4	0.1711997089856635	0.3538310896992199	0.27002057918785966	0.20494862212725887	
640000	-1220.1847082530066	-1087.8451760981304	-132.3395321548761	-1087.8451760981304	324.5867407276101	3.9414286448653684	6.910750506850896E-4	0.6227376079534541	5.554375696283309E-4	1.7445708274682494E-7	0.6709863973821779	-96.56380699202248	2041.1767394519773	151.0049744673034	87.9949648806777	187.30003404346274	57.93650859904636	3	5	1	2	4	0.1711997089856635	0.3538310896992199	0.27002057918785966	0.20494862212725887	
650000	-1184.641915987443	-1084.0620448802442	-100.57987110719893	-1084.0620448802442	40.89544678361891	4.395897997328599	0.0036406739949030077	0.47117342574351617	0.0036489536918947883	4.100433963607921E-6	0.531256052034667	-73.40398696910765	167.65952200090314	244.68138441478018	18.012036409183775	16.43966587719497	15.957948447622465	4	2	5	2	2	0.2177937668647803	0.32986689788361623	0.2742276004460684	0.178111734805537	
660000	-1202.1998026774984	-1078.0839357898449	-124.11586688765343	-1078.0839357898449	71.1697640645838	4.017306126015418	0.004007786449951501	0.8951306719610904	0.002555137973661723	1.3160953010742556E-5	1.2133528377557388	-88.1676122641635	696.2543679041393	362.22711887371037	370.103393575303	181.03578933615708	37.222443494686864	3	3	1	3	5	0.19473964993105608	0.340346835768616	0.28680177949479285	0.178111734805537	
670000	-1209.0982252596245	-1080.5253453736773	-128.57287988594732	-1080.5253453736773	145.24168366191807	4.6508833040764515	0.001267210492249384	0.6655763658810874	0.0011194313484196802	7.141581353960267E-7	0.6901004028590063	-90.50025641797681	2389.78375588513	2133.71900562528	157.1171463886001	56.88747085011154	77.06713881442522	1	3	1	6	4	0.19473964993105608	0.340346835768616	0.28680177949479285	0.178111734805537	
680000	-1218.5841420841098	-1092.3739048141813	-126.21023726992837	-1092.3739048141813	129.12779680264345	4.378228405507562	9.761670824441184E-4	0.39151422291317944	0.0010547863794705713	1.9265566519895303E-7	0.417900838052247	-90.5804094896209	2457.714296930198	126.08623752410281	138.9214827030487	201.61779807869502	62.18004063038057	3	4	4	2	2	0.20507651297338747	0.340346835768616	0.27201196312447046	0.18256468813352797	
690000	-1201.1481290117579	-1087.1970499541937	-113.9510790575641	-1087.1970499541937	90.69453573101481	4.3888916907388085	0.0017972408573759847	0.3799347904207429	0.0018199778895127933	5.504191649694804E-7	0.4086814729728937	-84.64750501168307	527.9794409994992	34.291864863723475	59.478975047721576	50.902537843126744	29.26594845604504	6	3	1	4	1	0.20507651297338747	0.3482097451096126	0.27201196312447046	0.17470177879253135	
700000	-1202.3639966846458	-1086.5741976858628	-115.78979899878289	-1086.5741976858628	79.57617206875895	4.3888916907388085	0.0022541387748749478	1.0414389451199773	0.0022591497395562624	3.795685967224115E-6	0.8095922457804142	-82.93717155885058	1053.7822328279515	192.8520585020126	47.26842615675132	37.70260773439017	29.328738947731107	1	4	1	7	2	0.23193075006584174	0.32135550801715834	0.27201196312447046	0.17470177879253135	
710000	-1214.27403423024	-1091.3194249048481	-122.95460932539194	-1091.3194249048481	96.49382957570155	4.663519216139615	0.0014110123577404385	0.6263883084997145	0.0015777608245548236	1.0215993051662552E-6	0.6796470725037694	-91.7219908660148	226.80126046727267	227.6944348894431	74.36345564986678	82.6296001011231	70.28586937444203	7	4	1	2	1	0.20508462220417117	0.29501462041620624	0.29746469553216254	0.2024360618474619	
720000	-1190.0861116481299	-1078.0762167431174	-112.00989490501262	-1078.0762167431174	70.91437877109217	3.6559823738952777	0.0035518593317483194	1.1817442187216045	0.001707207954831265	5.253633723585319E-6	0.8551559021385584	-79.76993262672863	3065.6389318582796	54.75622798619102	46.85164080324955	9.948621507075243	5.691043331785479	2	2	7	2	2	0.18881814264566416	0.31128109997471326	0.29746469553216254	0.2024360618474619	
730000	-1178.1607306248507	-1076.1843514126438	-101.97637921220701	-1076.1843514126438	38.61160025376223	3.6559823738952777	0.00654209112987031	0.7881852297345625	0.00446041162917511	1.27079846366402E-5	0.7232527229277637	-72.14503496501537	1462.1291109109889	106.83286512715118	25.87568275207429	12.29038851751874	10.700801960999542	1	6	5	1	2	0.16023280472992782	0.330983939851929	0.3048983252930537	0.2038849301250914	
740000	-1190.468697752922	-1083.4608135241374	-107.0078842287847	-1083.4608135241374	60.870549978447116	2.909785429486749	0.002260290180250809	0.6994324157103671	0.0027910454382707745	4.58979924975495E-6	0.8102259093284557	-76.86725883612652	1707.4173929330248	138.48339284330547	23.094949774149956	22.82180487535903	4.600519793016796	1	7	3	3	1	0.16023280472992782	0.330983939851929	0.3048983252930537	0.2038849301250914	
750000	-1177.9654189666126	-1081.6276008632674	-96.33781810334521	-1081.6276008632674	59.351667551318	3.8956740583681673	0.003221936254721407	1.1151558806794852	0.003128106089789427	2.08988234328486E-5	1.1771931373334816	-66.55921152000215	498.041754953331	63.93379003605721	10.814258540689934	6.320200101849869	24.258883635484786	3	1	3	1	7	0.16269168708991477	0.3918427788970339	0.24158060388796188	0.2038849301250914	
760000	-1174.529103982139	-1082.236001599331	-92.29310238280802	-1082.236001599331	44.56400242344581	4.74722994780392	0.006492780748602694	0.9948555063673031	0.004829768813807719	6.125330661183952E-5	1.2504899302903323	-65.85113655907895	230.42316880709603	100.35321129929706	3.9511746850373775	7.1706551136150045	8.440089002601413	5	1	2	5	2	0.16269168708991477	0.4058114903420461	0.22761189244294966	0.2038849301250914	
770000	-1187.9609064105157	-1080.3485185877905	-107.61238782272522	-1080.3485185877905	69.91345860402481	4.59931502099239	0.005649534008027828	1.6616564156676665	0.002358857846314249	7.871876838262132E-5	2.0386805560660273	-73.45325469152736	895.5834471681013	26.625653992532875	25.57231795777033	58.95904184526625	34.54784554769075	3	5	2	1	4	0.20401777287654438	0.3517393042176841	0.2534938839490458	0.19074903895672762	
780000	-1184.7654233499256	-1083.903896697132	-100.86152665279369	-1083.903896697132	39.678111060581536	3.2390351527808336	0.005913103254408614	0.7252977603321529	0.004330573291857816	1.4424291102222237E-5	0.8022308130845982	-75.44971424858895	179.77481702708286	99.8000709776235	40.31691243343608	6.7499440989111905	5.8924584921352	1	10	1	2	1	0.20095679702787528	0.35413486128500327	0.2565548597977149	0.18835348188940848	
790000	-1197.7366867229196	-1091.4883884464457	-106.2482982764738	-1091.4883884464457	44.98909583436953	3.1392241472232474	0.003980075487657103	0.5807642693337369	0.004377817168739618	6.3961478440126224E-6	0.5656813341084644	-80.47310846749542	217.43864416780735	106.84188908837953	36.46043979553883	16.620389376322333	5.659707630977103	3	4	4	3	1	0.20095679702787528	0.3898942240737621	0.2565548597977149	0.1525941191006496	
800000	-1189.7476374133776	-1093.7927817263476	-95.95485568702998	-1093.7927817263476	28.228141958846503	4.119461280687723	0.004925350351244437	0.46419939300942015	0.005303527590844388	6.3531418239457665E-6	0.5115977191119799	-69.79470807480527	165.86477243063086	55.25548381281695	54.72733276325793	33.84681346211296	8.237794379319178	1	8	1	3	2	0.21319219228562675	0.38809800756800994	0.24611568104571563	0.1525941191006496	
810000	-1210.857516124317	-1080.7955012401746	-130.06201488414231	-1080.7955012401746	131.18554551313267	3.5183520818218903	0.0013791691394766437	0.6652052413663934	0.001189848472286389	4.0634035437495156E-7	0.5731820196982615	-96.21959162379021	510.42561498722114	478.2619478521119	150.6578029617672	161.3456860002408	10.299333876633037	3	5	4	1	2	0.20400173415937492	0.31745079175390156	0.24611568104571563	0.23243179304100978	
820000	-1183.642588263668	-1089.3144254022336	-94.32816286143424	-1089.3144254022336	45.83036363122972	3.275206309666507	0.003474529033690571	0.6870581403451972	0.0032471830384025306	8.103399908808017E-6	0.7527519587309799	-65.20079800601007	673.7840827140656	144.41520596160305	7.015466006894007	4.996780485742075	19.43761191498638	1	4	7	2	1	0.2073533697846221	0.3632998924814126	0.24611568104571563	0.18323105668825151	
830000	-1228.2755547111883	-1083.0828290828397	-145.1927256283486	-1083.0828290828397	308.12749270047647	3.350648631810902	5.076139074884511E-4	0.740420251222683	4.632904789220777E-4	1.1425223625173476E-7	0.6336591528205987	-104.26660042966908	5219.586715717825	449.42211130538243	219.01142305664175	489.92861005905996	194.7173758414553	1	8	2	1	3	0.19063082945305776	0.36326167106759577	0.2628764427910968	0.18323105668825151	
840000	-1191.8635986913218	-1084.8225543090361	-107.0410443822856	-1084.8225543090361	58.04151546069216	4.101790770879715	0.002900894758105445	0.7230569454657458	0.0028373437977589856	4.224478001310314E-6	0.7472218444526675	-75.61659040758397	759.9695556084316	23.737989729694135	43.154766904478514	48.3512046509835	62.14617748980609	3	3	5	3	1	0.1885273829773118	0.37014568173459267	0.2628764427910968	0.17845049249700057	
850000	-1199.3123771905966	-1082.2043494019779	-117.10802778861864	-1082.2043494019779	106.76440957227757	3.807247079325988	0.0014940923987133612	0.601894157862794	0.0014044724300947187	7.582015071530457E-7	0.547674336961255	-81.47763085168549	1115.7095943909574	1158.2348418135118	47.906709562046274	96.51276293990252	39.540787139264445	2	1	3	2	7	0.1885273829773118	0.342336688122809	0.2544820854463625	0.21465384345351848	
860000	-1202.3808484223366	-1083.3146158523418	-119.06623256999487	-1083.3146158523418	109.0789622998818	3.807247079325988	0.0022938006660342737	0.6024894572887116	0.0016932055015343357	1.1156186774625154E-6	0.5954205321214414	-87.99346791496552	332.1792837663146	384.0398578312002	120.81500103433721	24.508075951047992	30.47018517930091	1	3	5	2	4	0.1885273829773118	0.35475052342329133	0.2682075247587382	0.18851456884066042	
870000	-1207.3186677193578	-1088.1553861518769	-119.16328156748087	-1088.1553861518769	93.40298219168862	4.389851250338437	0.0018514764578061824	0.48365986021258317	0.0018342739447912814	7.134215370243023E-7	0.49722781766967644	-85.65908607353342	654.2030417917982	1104.0559031974606	89.58138983982329	43.90613841761786	27.51451358668625	2	3	2	5	3	0.1885273829773118	0.35475052342329133	0.2682075247587382	0.18851456884066042	
880000	-1210.6965785259163	-1085.1287330207228	-125.56784550519333	-1085.1287330207228	135.5623884233142	4.067290807068255	0.0014969133023524793	0.44863359733709157	0.0012986383031604184	1.9248466234838792E-7	0.3195804508711898	-89.34340302615693	508.4844685660479	216.33060795827615	331.22577987807057	643.3966787609066	46.66278560273884	3	2	1	1	8	0.18378018505621474	0.37167522286581395	0.2729547226798353	0.1715898693981378	
890000	-1214.337610520896	-1084.686267749314	-129.65134277158205	-1084.686267749314	141.97765750565543	3.9117443787540975	9.695374930008481E-4	0.37416674877433637	9.933716647729123E-4	1.6454645763026159E-7	0.4099705609442714	-95.07318037115678	847.39955048935	1020.1257375918459	195.72923632919753	123.4631134662755	28.4510918510956	4	4	1	1	5	0.14533279758818898	0.36853156539918763	0.2729547226798353	0.21318091433278985	
900000	-1237.112245485058	-1085.9385127580867	-151.17373272697145	-1085.9385127580867	610.9380546060436	3.556905350410235	2.09346761302159E-4	0.5620343198223781	2.1183310744878468E-4	2.5258727641622002E-8	0.7211014925143724	-111.92213708846184	10605.215002979941	1616.6693899521717	741.5954594721316	2.8922072902062963	7.687354019399022	3	5	5	1	1	0.15714557253435396	0.3555976805167288	0.2612391434165913	0.22601760353232764	
910000	-1226.7246831191035	-1093.6279203237375	-133.09676279536592	-1093.6279203237375	132.49550952874267	3.5730883683286803	0.001659222644145001	0.560080964834335	0.0015594723476714237	1.1931453598511325E-6	0.6622451429905268	-94.7330002623342	2445.3056277971054	821.5032830342863	816.7257112035355	167.98352837732193	51.02487624565251	1	5	2	1	6	0.16513485792238788	0.3555976805167288	0.2612391434165913	0.21802831814429371	
920000	-1223.0879905246093	-1078.1535747922921	-144.934415732317	-1078.1535747922921	276.77332343842806	3.298648848034767	7.35861304542321E-4	0.4955366984826939	6.75410928464907E-4	1.0162357315378746E-7	0.46303891278613574	-104.7595470253928	880.3840034186798	1787.707373839215	896.2386104317138	808.0547424301006	110.1234173366572	2	2	1	4	6	0.2005444538472745	0.33918553312784844	0.24224169488058503	0.21802831814429371	
930000	-1218.2089908484554	-1088.116240007897	-130.0927508405584	-1088.116240007897	103.88263469946575	5.585702406866376	0.002147417156731053	0.6594678716875861	0.0019366014705667805	2.51775918091948E-6	0.6772449674764783	-92.96385624107297	730.8639540212222	360.02623307664817	416.9394142152048	348.513698803196	131.29952313177142	1	6	2	1	5	0.19097576865787674	0.334498380541002	0.24692884746743146	0.22759700333369148	
940000	-1224.8496292568007	-1086.3938418618995	-138.45578739490122	-1086.3938418618995	236.1006752683033	4.316979613262434	4.879568818111338E-4	0.5290195365918126	5.504691145571044E-4	6.380408921403964E-8	0.5081492698305855	-102.18068880992905	6451.215100009057	131.55296084098367	185.0688142195191	32.537351600566026	33.81972545179999	5	4	1	2	3	0.19097576865787674	0.30816318446539914	0.27326404354303435	0.22759700333369148	
950000	-1253.9184014702585	-1094.9135653022695	-159.004836167989	-1094.9135653022695	687.5784840436256	2.8554322029664254	2.412977778126366E-4	0.2562672940217528	2.4395386900879557E-4	4.695854216699485E-9	0.2891954186530377	-114.81653519021144	4210.220599110772	8365.830513584042	499.6414189663164	1075.793358660988	101.2056878211409	1	3	1	4	6	0.1851497157927538	0.33021375117936946	0.23853121043169065	0.24610532259618778	
960000	-1265.8875116513636	-1095.0062417484892	-170.88126990287458	-1095.0062417484892	1225.5558520731513	3.8306630045533243	1.1901362983301037E-4	0.1495517226153018	1.1702340451271794E-4	3.3321225998539304E-10	0.15351958234763508	-126.80784568324076	5059.801755016968	3035.4613622804977	5064.595108551308	1127.48433029147	189.26678753340727	2	1	4	5	3	0.14812890363679224	0.42256288034173106	0.23853121043169065	0.19077700558978772	
970000	-1252.4194294480765	-1095.658721641812	-156.76070780626438	-1095.658721641812	389.04318142342424	3.8306630045533243	3.0589108839022903E-4	0.6158890450051037	3.37861147931501E-4	4.694339007264797E-8	0.647987758479879	-114.45982531913572	2771.6248179736644	2526.917118811519	1533.8406867630583	517.2939939347057	268.163955391252	1	4	2	2	6	0.15125134841827237	0.33412646327431567	0.3407309797043727	0.173891208603041	
980000	-1209.1424653750048	-1095.482890884039	-113.65957449096567	-1095.482890884039	136.81982192861696	4.671870483502241	0.0018367836527878542	0.600507410512165	0.0015202492884966005	5.132528544194497E-7	0.4301589223731576	-83.09536308393594	594.7041096892254	181.18273497041264	25.575190588974152	28.660541014405165	44.96654466348464	3	2	2	3	5	0.13959659452462547	0.3653936295311273	0.32111856734120797	0.173891208603041	
990000	-1216.6732878095518	-1079.899867456359	-136.77342035319276	-1079.899867456359	305.38128723280454	2.939677127883575	7.85877416261823E-4	0.9796767828573753	5.597656975803323E-4	3.2902804825256414E-7	0.8113788825247757	-96.3054802633972	2087.116666737154	2812.5698919938027	68.90212756918054	164.14056976723268	103.77003040891846	2	1	1	1	10	0.19572774000411675	0.30926248405163603	0.3019756096495202	0.19303416629472878	
1000000	-1205.4392874671212	-1080.3789006320153	-125.06038683510594	-1080.3789006320153	173.88917384097326	3.641675163249427	0.0010616524728769459	0.895745969166878	9.737762599813239E-4	8.288000746425388E-7	0.8616710370481869	-86.79126271142343	8756.588367388244	91.34155278537338	86.07485796123382	120.93120431381477	59.69216754084792	2	6	5	1	1	0.198868511464073	0.3434128531952411	0.26827354348421983	0.18944509185646782	
1010000	-1222.066288825028	-1086.2449834115919	-135.82130541343622	-1086.2449834115919	142.70483358378326	5.195053972099049	0.0012189773867923867	0.8073568156188246	0.00120095675009386	8.792180969596689E-7	0.788497725696395	-94.15946385169204	9249.484659145364	8274.899197411356	163.02143765853057	42.38915621596366	28.84966672692191	1	1	8	4	1	0.198868511464073	0.3434128531952411	0.26827354348421983	0.18944509185646782	
1020000	-1206.5759786573353	-1084.3393610410108	-122.23661761632447	-1084.3393610410108	112.38038455675427	4.065809462104523	0.0018401853593935488	0.6753320970678729	0.0014351200428307624	6.149057752672563E-7	0.5149068350994569	-88.20073930375382	2248.6829451623557	411.10738406400174	23.300992003990817	41.24846848004755	32.08562258596172	1	4	6	1	3	0.16293872120218986	0.37934264345712426	0.26827354348421983	0.18944509185646782	
1030000	-1231.6272885824396	-1083.733718434253	-147.89357014818677	-1083.733718434253	496.30558505270517	3.9589583909077914	4.408102086784633E-4	0.8505254920243757	3.11309107023281E-4	1.3334136129875417E-7	0.9217578164610568	-107.48755426499108	2568.9802970231967	2051.2563612016884	356.7553134515971	232.17112934607806	156.20605333096452	4	1	2	3	5	0.17772215082333773	0.37934264345712426	0.26524500229648923	0.17769020342305059	
1040000	-1223.6395944824678	-1083.9297814614492	-139.70981302101868	-1083.9297814614492	204.49699934971963	3.9589583909077914	5.862143448888106E-4	0.3653265818819173	6.204200227021254E-4	6.167467353588864E-8	0.4136782308210266	-101.46741292771868	5302.453979307822	676.2335154943308	479.30764701184773	123.44186482947427	85.76935865705724	1	4	5	4	1	0.183370294860981	0.37934264345712426	0.26524500229648923	0.17204205938540731	
1050000	-1232.1279110296696	-1092.0716285675114	-140.05628246215812	-1092.0716285675114	311.4790427382271	3.19995165331451	5.34695001949554E-4	0.11017913205962931	5.42050385420266E-4	4.512953803065299E-9	0.12482190952971844	-106.93790638471512	1178.3069133124757	704.8122037266447	95.15096143561512	139.45823288980182	55.372832506622025	2	6	1	3	3	0.183370294860981	0.35259897880544144	0.2597601477267121	0.2042705786068673	
1060000	-1236.3257660905656	-1094.0804247158044	-142.24534137476115	-1094.0804247158044	430.8343204414139	3.7204715060381117	3.421163297832194E-4	0.12273029593559036	3.4015981689488304E-4	1.2809515766481788E-9	0.10400042045582614	-106.31139101850194	1857.4817034051025	2186.2840306008557	83.39211825651346	136.12859905996635	57.36482095006177	1	6	2	5	1	0.2168144502996827	0.30726312477989454	0.29533013047626533	0.18059229444415922	
1070000	-1250.035597239818	-1083.4734081809675	-166.5621890588504	-1083.4734081809675	1236.4869858113975	3.7204715060381117	1.414029430161752E-4	0.7610348064227591	9.150304653840294E-5	3.4265702638129213E-9	0.5924199369924336	-119.94465185229791	17232.366150015518	832.7104522065232	534.8576009123962	1499.0280348438841	300.5231559968814	4	1	7	2	1	0.21074247915532007	0.3157950333320886	0.27513472343710493	0.19832776407548816	
1080000	-1256.5434243587786	-1081.6185100868188	-174.9249142719597	-1081.6185100868188	1090.3201305147165	4.658713407653482	1.7790631159884406E-4	0.6250968530222217	1.7547601044108998E-4	8.589128940387209E-9	0.5725865555862037	-124.78189701084452	23804.297287784084	4436.976886426876	5074.631253770903	2683.56006463521	990.5026496779917	1	1	1	5	7	0.19035109324705024	0.3361864192403584	0.27513472343710493	0.19832776407548816	
1090000	-1261.3478872305768	-1097.494580750047	-163.85330648052988	-1097.494580750047	1070.073860788474	4.658713407653482	1.5682094156833288E-4	0.055722690619384924	1.6186133753339226E-4	6.557089810637315E-11	0.05112524743657958	-122.80109359122615	5354.661959440919	2165.607814459707	1988.837885975789	250.05238252808246	325.9714065606283	2	1	6	5	1	0.21955179201395514	0.2995944753966675	0.28252596851389095	0.19832776407548816	
1100000	-1246.6039527028013	-1087.0555818036346	-159.54837089916668	-1087.0555818036346	479.6747451818595	3.7405672743500706	3.014385471460161E-4	0.3605385685034988	3.1800322366204887E-4	1.439154806817881E-8	0.3588783517487956	-116.16237273836028	5366.203047401844	484.70768210219865	1290.3973245373284	1264.2809260781723	354.24119759787885	2	1	1	4	7	0.21955179201395514	0.2995944753966675	0.3248327733502226	0.15602095923915657	
1110000	-1265.6262049322138	-1090.9063189706144	-174.71988596159932	-1090.9063189706144	1094.9725342365437	4.6063668259185	1.52015904258041E-4	0.6647431946053158	1.5046066471148778E-4	6.6611815943809315E-9	0.5794273898244222	-126.99547477213339	14318.491320766323	5182.937861166462	1628.0330486329233	1384.5115218969738	1143.3981967525926	1	3	3	7	1	0.18596310995273024	0.29072482448911147	0.3519436815310162	0.17136838402714394	
1120000	-1251.087684680092	-1083.0316831808016	-168.05600149929037	-1083.0316831808016	782.752004133469	4.920986314298586	2.237440302500695E-4	0.7873960638674589	2.4214215727882488E-4	3.0281231101318206E-8	0.6763322370740898	-122.3812557062813	4363.200379927776	4963.06708517422	1874.5630678848058	1044.3433562500693	315.9105777377008	1	4	4	5	1	0.21852095238934044	0.30825629328929444	0.301854370294223	0.17136838402714394	
1130000	-1277.223063416883	-1088.2524905331038	-188.97057288377914	-1088.2524905331038	2444.5003271173064	4.920986314298586	6.344007003961716E-5	0.20840756684482598	6.160678731429181E-5	1.4448864951067843E-10	0.1859938897810185	-139.33806687135046	35546.50661417034	5401.814944187401	4756.72617417507	3109.4366000065093	1468.1280159499765	1	8	2	3	1	0.21852095238934044	0.30825629328929444	0.2770774755278765	0.19614527879349045	
1140000	-1209.7745577593696	-1088.1243540182363	-121.65020374113318	-1088.1243540182363	124.66278703956893	4.920986314298586	0.001308165628472212	0.3151371064607629	0.0014713426315022704	2.2181514959109502E-7	0.32725896224433215	-91.30699536215448	602.3016877468968	216.00301811336107	66.01903122465234	32.337948853140574	47.3216309094302	6	3	2	2	2	0.21852095238934044	0.30825629328929444	0.2770774755278765	0.19614527879349045	
1150000	-1215.0126287027547	-1085.9218562544231	-129.09077244833145	-1085.9218562544231	142.169304942687	4.167958763860002	9.529400898176987E-4	0.379418283291847	9.755603311197295E-4	1.466100043191545E-7	0.40777981431334925	-97.75499220720978	505.03022084413266	479.4910998192526	92.53234029679484	51.85427786214173	32.087791401682026	2	5	3	4	1	0.21852095238934044	0.3401772430155044	0.2770774755278765	0.16422432906728046	
1160000	-1206.8509870254743	-1081.61410976733	-125.23687725814428	-1081.61410976733	105.96617413800271	3.6505473975425633	0.0013116256196396708	0.35418995080727544	0.0014481086938325904	3.2277564504780904E-7	0.39109061721473626	-86.86947497048244	414.2282469885132	239.4017492886242	620.5903293578108	1423.9221768316845	35.06927293826429	1	4	1	2	7	0.16136317717446264	0.3401772430155044	0.3342352507427543	0.16422432906728046	
1170000	-1198.9227166612409	-1085.724803165911	-113.19791349532997	-1085.724803165911	61.56600896328301	3.820754060507118	0.0028504747784041367	0.8106879192898667	0.0031229327619921882	6.188198834702786E-6	0.7869259117728943	-81.28189666277527	287.82637130307097	283.6168691115304	205.89863183088895	61.610789688249945	12.210389470236107	3	1	3	3	5	0.19170088874030047	0.32241643765161954	0.2937405163817647	0.19214215722631706	
1180000	-1203.0037434936028	-1083.9782661995296	-119.02547729407316	-1083.9782661995296	93.09014841312057	4.554791972595883	0.001429809086806908	0.6095214108376977	0.0014245842841048315	8.762864036667876E-7	0.6160306306752442	-87.43942948350161	740.445208432579	110.12036458917414	111.81583208631757	39.086022314926055	36.003796477827414	5	1	4	2	3	0.19170088874030047	0.33836289342063164	0.294065335574783	0.17587088226428663	
1190000	-1235.634349600827	-1076.4072862252183	-159.22706337560857	-1076.4072862252183	627.2881660259027	4.098466232331927	2.528044813488617E-4	0.695998862910149	2.832050664712126E-4	2.8791665215660868E-8	0.67865604295267	-117.81029343438153	3403.381420232581	3398.493180715574	532.7401859464321	132.45343157717798	191.95650498235295	3	3	3	4	2	0.19170088874030047	0.33397910148577786	0.29844912750963676	0.17587088226428663	
1200000	-1196.0513632562622	-1079.5164966189268	-116.53486663733543	-1079.5164966189268	66.02080977771942	4.480208964393143	0.0018979178893125746	0.6246115285201845	0.002205617006540009	1.5758178425283308E-6	0.5694493156783158	-82.88121754393212	1197.9963808874772	648.6871926867117	96.01922986430026	39.80575005343239	30.564416858354367	2	1	8	1	3	0.2026691039459014	0.32301088628017693	0.29844912750963676	0.17587088226428663	
1210000	-1215.0998639799518	-1079.8793902668228	-135.22047371312905	-1079.8793902668228	244.38198914627765	4.217862251231341	5.704575255134635E-4	0.781652513660535	6.778499942070988E-4	1.549769853290899E-7	0.5999489950483133	-99.97192729381344	832.845422821867	103.87568920672132	189.45058436328478	162.02350438677834	113.83568619209372	5	4	1	3	2	0.2026691039459014	0.2926082430938089	0.32539062504911936	0.17933202791117206	
1220000	-1234.1816251005164	-1089.177708112083	-145.00391698843328	-1089.177708112083	386.09490196643833	3.4027012164237167	5.358731595367908E-4	0.4359041160302449	5.016746308744816E-4	6.429675064907706E-8	0.46280780179203396	-108.2672782330729	1138.6672712820541	1175.5564915213986	87.47547985379197	120.82504456170103	236.2518763910269	8	2	1	1	3	0.191461104227993	0.30604542049825867	0.3365986247670278	0.16589485050672229	
1230000	-1226.295782371728	-1081.9906313874214	-144.3051509843064	-1081.9906313874214	262.76994473939163	3.3673995463296227	5.793642708996228E-4	0.7106291202078804	5.782691939409702E-4	1.3786381337760613E-7	0.6717039405732909	-102.78448659666068	1896.3805448512676	1936.475774480443	2043.7590249774491	368.52474683555215	93.01615642633384	3	1	1	3	7	0.17960014890481504	0.30543031512723073	0.30376890503601034	0.21120063093194563	
1240000	-1243.0018884475546	-1088.114250438328	-154.8876380092265	-1088.114250438328	597.3083551481243	4.634801151137573	3.120493641576466E-4	0.3548960062842424	2.8799031146367E-4	1.1207233304346785E-8	0.35776438454043974	-113.27878350042502	8797.468729188604	1755.67799502515	353.91835654326684	448.3749932683157	166.35270159280392	1	5	3	3	3	0.21320874024269418	0.3039507796274593	0.279117388913095	0.20372309121675328	
1250000	-1238.4738140652123	-1086.8690266890867	-151.60478737612556	-1086.8690266890867	382.1856474900696	4.5968931145457725	4.1342658743358446E-4	0.6606913885304159	4.639389320726208E-4	1.261373915571208E-7	0.7750380489534779	-109.34753373592419	5193.932171557033	622.9421896154854	404.38646442020564	799.898380324577	193.89624421767348	1	7	2	4	1	0.21498543763456043	0.34954381376629196	0.2317476573823961	0.20372309121675328	
1260000	-1241.8664669256584	-1086.2879498990974	-155.578517026561	-1086.2879498990974	517.3532135641265	3.9578894688220507	3.329602339493424E-4	0.3611565937564442	3.183799434575423E-4	1.8856475373059197E-8	0.4171737872226369	-114.74183279842093	3590.8161320641625	3124.1668928357894	562.7198140930902	338.83797140089865	279.94910590367476	1	2	2	1	9	0.19832649482951586	0.3385207662751544	0.2427707048735336	0.22038203402179785	
1270000	-1231.8022252050657	-1078.1119105582775	-153.69031464678832	-1078.1119105582775	419.76710172411276	4.3094432818247315	4.056269480732616E-4	0.6964383196003281	3.926766726641867E-4	7.162189415157065E-8	0.7061230693077181	-112.5047364177638	3323.91057271753	851.6479792649923	1214.0724969064797	375.0945335054564	49.56831899419404	2	7	2	1	3	0.21111080055527187	0.33324381393509994	0.24516793312032445	0.21047745238930549	
1280000	-1277.2131765843742	-1087.4331012004213	-189.78007538395286	-1087.4331012004213	3150.236862147394	4.614981130697375	4.762042095159066E-5	0.21820457893803255	5.437161673138246E-5	1.6059833582765693E-10	0.24539800762890276	-141.26232515629067	38872.10545614715	16057.17468434886	3793.160813133183	427.40523034568304	540.5176544366155	1	6	6	1	1	0.18014846410031338	0.36420615039005844	0.24516793312032445	0.21047745238930549	
1290000	-1204.3710683924392	-1080.8499009635004	-123.52116742893872	-1080.8499009635004	191.44065266076797	3.4443949841482855	0.0010562159527168474	0.8446943054484034	7.802081746850001E-4	2.929469013255412E-7	0.6386790303298256	-84.65679138088629	3619.1433862813365	2249.7220833037804	25.249408812561818	32.23098435993748	92.66244485604132	3	1	2	5	4	0.21292770878747583	0.36420615039005844	0.23180255106377265	0.19106358975869484	
1300000	-1225.2547272732684	-1090.4132328864443	-134.84149438682402	-1090.4132328864443	290.16169577424284	2.9013111338214226	4.05056982358064E-4	0.43596294331191754	4.037330740190883E-4	3.994331753560377E-8	0.47488958802753006	-97.63318244475423	6750.669909127435	544.8848896391216	252.61029875138777	59.60017839736697	69.39333764242885	2	1	9	1	2	0.17913772311462658	0.39600705559077726	0.23448210278413426	0.19037311851046365	
1310000	-1216.5337231483334	-1085.1291870092439	-131.40453613908943	-1085.1291870092439	129.80345428173018	3.5585025994831634	0.0012078078005064508	0.6975519502571716	0.0011974348429845563	7.014175384274225E-7	0.6995477199289226	-94.55834657984624	3170.5696583385466	302.26120935836144	157.47529115087295	99.1021046547777	126.27984089070674	1	7	2	2	3	0.17913772311462658	0.3372900970142245	0.25886187465252974	0.2247103052186209	
1320000	-1244.7091800358717	-1091.2953852875814	-153.41379474829026	-1091.2953852875814	536.515404439311	4.538017577163196	2.76005315206052E-4	0.5351831313881618	2.7972528333337644E-4	1.9256890760241544E-8	0.5124476168856977	-113.40285993800535	5876.068373748925	1309.0149752851157	695.9009472875864	156.39683770998442	47.98055025811143	2	4	5	2	2	0.17913772311462658	0.3372900970142245	0.2932747086629213	0.19029747120822935	
1330000	-1195.0576904366242	-1081.6690677938466	-113.38862264277765	-1081.6690677938466	71.03993690956216	3.3987091805127574	0.003206021161511009	0.7722608923757093	0.0023933879746645455	1.6062263312925934E-6	0.5152188006173606	-83.08494075778704	474.07246901263903	120.67557991641769	134.95079212879898	26.559227019576955	10.846087496953988	1	5	4	4	1	0.17913772311462658	0.3372900970142245	0.2932747086629213	0.19029747120822935	
1340000	-1174.708986988302	-1077.0673742852152	-97.64161270308689	-1077.0673742852152	34.21591970898023	3.369244275848251	0.006186430474081679	0.9835230052101658	0.005681039282154481	6.462153017173382E-5	1.098277907279568	-68.0999178445593	112.8307445158767	85.23192778002382	8.765307642868864	42.81465066765165	12.584474835899636	1	4	2	3	5	0.19596726374748763	0.3218620353511169	0.2988294488070498	0.18334125209434748	
1350000	-1209.0007276216686	-1082.574610292019	-126.42611732964951	-1082.574610292019	114.23235970022581	4.53291963441893	0.0015673604279443588	0.4688693192011957	0.0014452242641003529	6.616564147528398E-7	0.5417817400785624	-93.17455030809174	657.6678371355289	393.5222195476845	32.60153777495584	69.5761700369839	97.39606650699382	7	1	2	1	4	0.19596726374748763	0.36410255908258016	0.25658892507558656	0.18334125209434748	
1360000	-1187.7904938819515	-1084.8951146061559	-102.89537927579558	-1084.8951146061559	34.50740180624231	4.900926327169516	0.005496223818035419	0.4821485759084677	0.0048349305078955	1.1018432869602383E-5	0.5720062165863008	-76.31296758709243	96.88327024075726	41.868061835849176	57.03187693698732	62.90312847114357	6.803015040991972	4	2	4	3	2	0.17583013295431454	0.35290564236477373	0.267785841793393	0.20347838288752057	
1370000	-1195.8744132747302	-1087.777502560043	-108.09691071468713	-1087.777502560043	33.7958282391584	4.465816167379909	0.005686738059779433	0.8319115920819183	0.005353418919823286	2.4288348996763287E-5	0.8211361474145821	-75.65700326317008	943.0625384294835	105.00875644107454	112.38750896295228	55.64947971599311	6.55835449554371	2	3	3	5	2	0.16771696175348721	0.35757039640711247	0.2712342589518816	0.20347838288752057	
1380000	-1195.2061910185623	-1082.7306300799926	-112.47556093856983	-1082.7306300799926	79.588501273928	3.367866814118228	0.0021482797075376464	0.4550165317433881	0.0018798430375832622	5.996338857055479E-7	0.38660723142341885	-86.1091290019483	244.4809046643444	197.81189933990373	16.707768423444037	19.544807795772844	5.628468725234044	2	8	1	2	2	0.16771696175348721	0.36524536210074526	0.2635592932582488	0.20347838288752057	
1390000	-1211.2001452087334	-1095.0049573095846	-116.19518789914878	-1095.0049573095846	96.5341891626493	4.449277552166507	0.0016548563234950805	0.30372112248746896	0.001640062885143313	1.8463541196909624E-7	0.2630134198365628	-88.25382959338611	372.980078563247	112.34720748708499	12.235634988522598	25.69934345807569	36.37243926562728	7	4	1	1	2	0.1741632748031278	0.3342301248936644	0.2815954047847703	0.21001119551843936	
1400000	-1190.1062396837162	-1085.3995535232357	-104.70668616048053	-1085.3995535232357	62.371585028935115	4.1692173913224755	0.003354080036118656	0.7897349810970061	0.0022576177613405466	1.8850307244768364E-6	0.5407228678200346	-78.64711784077205	289.41506981318827	26.562096318946157	29.274054539222465	11.251473464113902	8.330863908060483	5	2	2	5	1	0.22585598954351513	0.332578436578725	0.2315543783593223	0.21001119551843936	
1410000	-1178.366227621919	-1087.121934320295	-91.2442933016242	-1087.121934320295	25.57110205095775	4.1692173913224755	0.006771054148430055	1.212993012103252	0.005857266127920414	7.524968868300235E-5	1.2232389059667286	-63.59784630795741	648.0006140607603	12.671612991022089	19.919305156938734	8.36981539720777	3.3219083364165884	4	1	5	3	2	0.19585915921979205	0.332578436578725	0.29168758159133834	0.17987482261014637	
1420000	-1188.7573064599	-1085.277892717148	-103.4794137427521	-1085.277892717148	49.221485942864376	4.216935274630353	0.003422874647940441	0.7690955110430865	0.00276647768048924	7.325202950145576E-6	0.8673996877064029	-72.3523330972386	242.14991615111992	716.3353066904267	18.09862059727329	13.969779937217364	14.094282252332677	2	1	5	2	5	0.18582160808132894	0.3426159877171881	0.29168758159133834	0.17987482261014637	
1430000	-1175.0803197079365	-1080.0199054484228	-95.06041425951369	-1080.0199054484228	33.47487831418996	3.644647948669857	0.004533281096318124	0.42398620366008133	0.004800037248123217	6.945260596053797E-6	0.5346444792249677	-71.17048690603693	138.83571485504783	114.48943294522554	26.535742086019482	11.420251140446247	1.8644192195714175	2	6	3	3	1	0.16312026525004597	0.3653173305484711	0.28863382622839323	0.18292857797309148	
1440000	-1181.1340508129972	-1082.7925619936607	-98.34148881933643	-1082.7925619936607	37.090448705227686	4.081574212582257	0.005575671006778405	0.3760161572809446	0.005679494029717254	3.930058311611925E-6	0.35233742743984925	-73.20176491989943	68.12183052265192	38.09393162988267	49.00965298013943	58.72590299662976	10.074239416379632	1	1	2	8	3	0.16312026525004597	0.3240837294742737	0.3159582013815385	0.19683780389414357	
1450000	-1189.1977250334144	-1084.4823475389449	-104.71537749446959	-1084.4823475389449	51.55780051679209	4.081574212582257	0.003305599188858669	0.7222358820249406	0.002839560941738579	3.627109276133036E-6	0.6200706926082842	-76.23047624969271	293.80884653901006	333.73018483956304	66.2062681050254	7.3842075884132115	4.335192070170402	1	7	2	3	2	0.21016056485364482	0.35837501305743424	0.26891790177793967	0.16254652031098307	
1460000	-1188.7378089379806	-1081.9303249136126	-106.80748402436794	-1081.9303249136126	59.22912042677479	5.170357113327035	0.003695315868625247	0.832792362477194	0.0032236725195904474	1.6486367742315543E-5	0.8959298109726568	-77.42474311615248	316.39359770431884	87.00348642769494	69.22485077900546	39.68887374564915	3.4041861958746953	1	5	2	5	2	0.2026057247775608	0.3032454972190828	0.3186526066272105	0.1754961713761477	
1470000	-1193.0780342036228	-1086.0943998177627	-106.9836343858601	-1086.0943998177627	46.18462757141367	4.041645454121273	0.004697872469160297	0.3227361076263632	0.004295394778184699	2.394886936508115E-6	0.33124468875785007	-79.72382066378904	72.85503371563456	70.70158091959148	77.27772560458148	83.83476244556003	70.87694132791486	4	5	1	3	2	0.1834173920170081	0.3032454972190828	0.3186526066272105	0.1946845041367004	
1480000	-1192.3548699134326	-1078.837657595355	-113.51721231807757	-1078.837657595355	85.94295268623627	3.562584155185267	0.0020264980732814346	0.47626760058784523	0.0020856706619155983	1.1490933121023574E-6	0.5259620574764716	-86.78105438768696	309.32040312521013	69.93559359701277	17.504373876263262	19.423873081630024	29.56971205868529	8	2	2	1	2	0.1906750414474491	0.3028545264421356	0.3190435774041577	0.18742685470625942	
1490000	-1212.0365670687017	-1082.0554980213647	-129.98106904733714	-1082.0554980213647	106.91968774970354	3.9200418556105987	0.0012528305475358393	0.8205096855070405	0.0012348248433742901	9.06533126353826E-7	0.7297708470898341	-92.98259549953387	773.8345439903759	530.4349394284618	214.25328927096453	78.60553764812344	226.76003694015114	1	5	2	6	1	0.1848110417029065	0.3087185261866782	0.3047431854889341	0.20172724662148298	
1500000	-1225.7216581717644	-1085.6820682847558	-140.0395898870085	-1085.6820682847558	202.12716825193377	3.9200418556105987	6.690234085913738E-4	0.5857193951687829	7.231480365479059E-4	1.850215000675964E-7	0.6034302618911093	-100.46366502647882	1424.1472931147744	3835.7072235130154	128.32648870577512	155.90601912769284	58.651512774173625	4	2	5	3	1	0.1495143698353227	0.3448811861593898	0.33224032826381256	0.17336411574147673	
1510000	-1191.5372835904966	-1087.0557828194776	-104.48150077101906	-1087.0557828194776	44.99521334564194	4.944156270103339	0.0037933169848210673	0.8556756934283929	0.0031954592271743734	1.0547467105392235E-5	0.8479390287321213	-76.10112140185704	113.68292274368112	171.73564335420164	22.91026925066205	33.77074534141575	7.894730176063138	7	2	3	1	2	0.17502072523538925	0.363725697419068	0.2713552822124053	0.18989829513313924	
1520000	-1216.5017616507669	-1081.9094718073673	-134.59228984339953	-1081.9094718073673	118.4675128651198	4.20272867499264	0.001393808737428241	0.5167546370767768	0.0011346940005537431	2.999518662647989E-7	0.46299455617590024	-94.6878829615625	1932.8945080716621	538.6995372615477	378.27908811651747	866.2480753825453	71.34184504259657	3	1	1	3	7	0.17502072523538925	0.363725697419068	0.2949873600845613	0.16626621726098328	
1530000	-1271.124183258129	-1083.0868066969754	-188.0373765611538	-1083.0868066969754	1480.7688352400587	3.6180362297289865	1.282760503530568E-4	1.1715361630569403	1.1042750579094663E-4	5.980007830768436E-9	0.7920095744576232	-133.08098365280267	68899.8088131449	56906.64037165308	3410.6765346295756	2027.176093273965	327.33755513300275	1	2	6	5	1	0.20819767234459352	0.2893064956818499	0.2949873600845613	0.20750847188899713	
1540000	-1258.2906131311295	-1094.6016657192524	-163.68894741187697	-1094.6016657192524	939.433786503107	4.014470678024427	1.422601201329798E-4	0.46240745304778824	1.37631961641357E-4	5.620569778432703E-9	0.5300115027920234	-114.02561152905174	18627.34029184959	38011.391102746806	4318.665010248579	362.33976217446195	280.539293894842	1	2	2	8	2	0.21023194565646305	0.28727222236998035	0.2949873600845613	0.20750847188899713	
1550000	-1252.4570507133933	-1085.431834918379	-167.0252157950143	-1085.431834918379	971.6912359284588	4.234172681815603	1.8577701346746435E-4	0.7467584766860162	1.6523676265622924E-4	1.9421599689307943E-8	0.7926637822736271	-121.23603603985941	12928.060793151471	868.3782410244324	579.8273549427096	615.1260589098176	1413.5245372582428	2	2	3	4	4	0.19415592670329643	0.31743832126878774	0.2833781983933736	0.20502755363454409	
1560000	-1232.5194279381294	-1077.8284477430398	-154.69098019508962	-1077.8284477430398	397.2374165499265	4.068521245024886	3.3587885989351947E-4	0.5793857515856911	4.1874273074137783E-4	8.739872807475008E-8	0.6834550847626312	-110.19810855068519	3219.516079697874	1029.7613106532367	358.95623422881005	1661.966646839033	332.839237710471	3	1	6	4	1	0.19415592670329643	0.31743832126878774	0.2833781983933736	0.20502755363454409	
1570000	-1262.7931156342552	-1082.5869280825107	-180.20618755174456	-1082.5869280825107	1463.9387968162375	3.0287249494429083	9.028584242854525E-5	0.5700978068939115	1.0827085553277213E-4	3.8281771013510885E-9	0.6026387625678896	-132.6422305700239	10400.763498206721	9807.608488551552	465.4331526941891	1382.1987657532156	428.8720050986281	6	1	1	4	3	0.15651417248578106	0.3550800754863031	0.2833781983933736	0.20502755363454409	
1580000	-1187.4072225466036	-1090.7177875635052	-96.68943498309845	-1090.7177875635052	39.87425757692652	4.503603367431062	0.009032805927679556	0.8054782349883671	0.0061163339332008845	4.957528670743216E-5	0.8877187990329739	-68.97001281845823	181.14584213697069	84.16264267543495	41.876055899948064	35.58272299658463	10.34072005991351	1	2	9	2	1	0.15912774056211623	0.3255193364732374	0.3045971219373653	0.21075580102728286	
1590000	-1183.5921850036939	-1082.122312688463	-101.46987231523107	-1082.122312688463	32.35745554145833	4.138991020934993	0.007024163137982886	0.9057060882520517	0.006466621905533315	7.458520263287598E-5	1.038349169830208	-71.21656746642766	236.2999203605452	40.11408530313618	32.72984409928479	58.80794716767585	94.11359798626839	3	2	4	2	4	0.15912774056211623	0.3471604393459056	0.2780328010127788	0.21567901907920117	
1600000	-1181.4508541251278	-1088.7695839573146	-92.68127016781315	-1088.7695839573146	30.931658108370655	3.263345911222578	0.011134944595633783	0.8570677038495648	0.008026410173286936	4.4831870162979085E-5	0.6669636019468591	-68.56982870531826	60.89886629554778	29.77516750559679	35.37662857884054	21.71992446344409	6.828433948738887	1	3	2	8	1	0.17024377168705607	0.33604440822096576	0.2780328010127788	0.21567901907920117	
1610000	-1181.6504145969807	-1079.3991125007915	-102.25130209618916	-1079.3991125007915	48.84222684760527	3.3896620399728143	0.004127410468952038	0.43327431611218004	0.0038188942152847455	4.924637772825129E-6	0.5056250499455587	-74.22586083473995	199.2829809482684	56.099292185769976	37.0746979158956	91.14248871262275	1.2760027544868664	3	3	1	6	2	0.17024377168705607	0.3388050447384414	0.2781245448245871	0.2128266387499172	
1620000	-1185.1884906527316	-1078.6815018603777	-106.50698879235382	-1078.6815018603777	66.20083745711418	2.7752442125474985	0.0036534253264285587	0.8282708189617299	0.002543592504451736	5.794543351827977E-6	0.6788804095425164	-77.72943744421376	269.75328664657826	84.41059294756123	39.70668382094762	61.92117931638582	0.6642890678607603	2	1	1	9	2	0.17024377168705607	0.3388050447384414	0.2781245448245871	0.2128266387499172	
1630000	-1251.6684996009117	-1093.6612055979301	-158.0072940029815	-1093.6612055979301	396.94957772732164	4.833620399622628	4.6298751337482935E-4	0.5571018958591506	3.592604847506833E-4	2.20416394915826E-8	0.426823871922854	-116.51445297087717	7971.086738421537	1234.940505049174	618.6861179412409	301.3149225433545	112.74421439321675	2	2	7	3	1	0.15673051581191375	0.3499750099383598	0.2781245448245871	0.2151699294251412	
1640000	-1210.9305936747767	-1082.4742921063437	-128.4563015684329	-1082.4742921063437	117.36785423819231	4.833620399622628	0.0015406506527809657	0.5759150093207568	0.0013163152263349761	1.2163558959998115E-6	0.7216395085810642	-91.59761467669806	1552.9434322817656	636.9284430184291	294.8557116066443	214.34924486830886	50.04688118981766	1	4	1	2	7	0.15673051581191375	0.3499750099383598	0.28791277250121866	0.20538170174850964	
1650000	-1188.3665886266128	-1077.198199318949	-111.16838930766384	-1077.198199318949	52.15804499361058	3.8696119953821206	0.002796444144084249	0.7293879893424114	0.0031903837073175667	4.705133901083105E-6	0.6143047509446903	-81.47172864182637	292.96675109171423	130.04997636490708	31.028421977045326	62.297961484151934	10.643127226360466	4	3	1	5	2	0.15602433221808545	0.3499750099383598	0.2913557378174691	0.20264492002608747	
1660000	-1211.57342988645	-1081.550405718293	-130.0230241681571	-1081.550405718293	273.2689032416881	3.4864524016317815	7.365446843149055E-4	0.8393819431410763	4.8470138719225805E-4	1.746255386140088E-7	0.6617233254385362	-92.89159355661083	4268.092418195637	468.2674799595747	157.58222154943664	83.42841318090252	44.71229390103179	2	2	1	8	2	0.15756885428512896	0.34275920539228705	0.29702702029649836	0.20264492002608747	
1670000	-1210.2039602024886	-1081.747676899868	-128.4562833026204	-1081.747676899868	233.11446943167564	3.4864524016317815	9.429803931000831E-4	1.183966968663761	5.214631593705235E-4	5.366592585360105E-7	0.9917890898565784	-92.06368461335987	2264.418338489418	90.99383073982871	116.75371612016319	73.03815028459722	80.49512710757004	2	3	2	6	2	0.15756885428512896	0.34275920539228705	0.29702702029649836	0.20264492002608747	
1680000	-1195.4597489733626	-1080.6152555123538	-114.84449346100887	-1080.6152555123538	82.92405828024211	3.4031101821080947	0.0011770693004296334	0.7450075579615565	0.0013301408655807085	1.761523736428095E-6	0.8557555958753057	-78.6081962415307	2578.431461901613	741.3076816350515	326.7695345044581	18.697473656821444	27.59227575578314	1	1	5	5	3	0.17903928562840063	0.3492218976522277	0.26909389669328604	0.20264492002608747	
1690000	-1197.1871173080258	-1079.1558365835758	-118.03128072444997	-1079.1558365835758	70.49917727685293	4.250112499181385	0.0028927028830520126	0.7411055319985926	0.0023395531024384066	3.006245402542766E-6	0.7057019256174618	-84.58552102127885	593.2367221050158	448.41145424207497	201.89973010395153	55.77186294169967	31.28521966800009	2	3	3	6	1	0.17903928562840063	0.3492218976522277	0.26909389669328604	0.20264492002608747	
1700000	-1194.81175387842	-1089.3988269421818	-105.4129269362382	-1089.3988269421818	43.74866044623922	4.250112499181385	0.004182325333290915	0.8023887261203798	0.003468706560304769	1.001749992302731E-5	0.828662582807559	-73.97215683630876	940.3882135990038	57.89898769444614	18.456538932586746	41.61770413609429	42.31444440502919	1	7	4	2	1	0.17903928562840063	0.3512002442569712	0.2834483166279226	0.18631215348670746	
1710000	-1219.8845760396143	-1089.666666672126	-130.21790936748826	-1089.666666672126	168.99128258728462	2.4380725828178775	9.284777648590794E-4	0.39537837182439894	9.42056142734975E-4	1.1222144239525036E-7	0.3639248316582744	-97.20371063795643	784.4598502813072	809.7931491896763	238.62011799427694	60.65436587006897	26.69593899194494	2	5	4	3	1	0.17903928562840063	0.3350398595831284	0.2856775911904639	0.20024326359800904	
1720000	-1203.2341721223675	-1086.235424038759	-116.9987480836084	-1086.235424038759	91.23006437668697	4.080190476266012	0.0014404396104230797	0.7089613681417688	0.0017002035686156894	1.5014926779340713E-6	0.7432002233305863	-84.78303019382238	554.6374648853335	180.69093455186365	33.07059847164703	90.84002693290468	7.168757713111637	3	2	7	2	1	0.18164543243420123	0.35709983897928693	0.2650783492260459	0.19617637936046783	
1730000	-1222.325635329113	-1099.9432374403	-122.38239788881302	-1099.9432374403	88.72361379530489	4.887104643593796	0.0016399709919290638	0.3820665699873743	0.0014771609623510811	3.123873896493096E-7	0.3714364030311148	-87.82967994372783	3077.185236119641	367.512212301036	63.41156043002632	63.682044140049435	53.84045303037854	3	1	2	5	4	0.19799774090027975	0.37704599703416825	0.2366177183713819	0.18833854369417205	
1740000	-1191.5849984387442	-1080.460454315262	-111.12454412348205	-1080.460454315262	67.19560473250623	4.3227401938818	0.002335555112679106	0.6306228384260771	0.0025455015395034275	1.9688368310651377E-6	0.556100524315201	-78.60105577778145	234.1163335369186	373.9755671372504	395.8668108268956	9.594537317627125	18.329948590320313	2	6	1	3	3	0.19799774090027975	0.37704599703416825	0.2563038375649288	0.16865242450062518	
1750000	-1192.8917907420382	-1091.504115232925	-101.38767550911324	-1091.504115232925	45.119110876987165	3.2060833415503156	0.003916284090010897	0.48360990651718594	0.004082835852063578	4.232766434709312E-6	0.45787177669614	-73.49009634316316	157.34114416256853	314.04164333853134	15.977501020798217	25.20075057464318	10.596079073551694	6	2	1	3	3	0.17659989799523768	0.3930891191480702	0.24894898636013316	0.18136199649656093	
1760000	-1200.4841802798544	-1082.9293480053186	-117.5548322745358	-1082.9293480053186	60.494723658872104	3.5976695095910753	0.0034861348717521354	0.341967720089663	0.003190542009665659	1.070044768473624E-6	0.3151693639983906	-82.30907042901295	1188.7896488309304	304.97504168286514	520.406033599052	141.14316697536512	47.39243766836271	2	4	1	2	6	0.17659989799523768	0.3471233977037205	0.30565067999647894	0.1706260243045648	
1770000	-1195.0819520662378	-1081.0257086686072	-114.05624339763052	-1081.0257086686072	50.82122291995192	3.5976695095910753	0.003261284974251435	1.0633732668211877	0.0029785276675615984	1.1541188131575771E-5	0.9317134660913031	-81.63944661248834	133.12419259908057	237.77902857054886	382.5110170443614	35.17489758038617	5.904663538962598	4	2	1	5	3	0.21587602401569422	0.3344158944229243	0.2518798555394516	0.1978282260219318	
1780000	-1218.44784980963	-1077.352066258895	-141.09578355073498	-1077.352066258895	238.4587114147343	5.105305559581281	7.717374693630127E-4	0.49283359861775455	7.516849976720662E-4	1.829998589280779E-7	0.5806525230212105	-103.60753264758677	1655.6903358194295	962.6440547138325	481.97567864751375	57.9054225733856	101.36729098286193	4	3	2	5	1	0.19488815275498308	0.32773432600433267	0.2728677268001627	0.20450979444052347	
1790000	-1190.7653540461315	-1089.063406107618	-101.70194793851353	-1089.063406107618	39.01537880011958	3.9343490324067307	0.0035629196725883655	0.4337964159587515	0.004092013751114367	2.792782801195684E-6	0.39266278142790084	-73.35024165579277	652.889405580148	82.40720741276094	19.424802226054574	18.40535563213949	32.038186944464634	1	9	2	1	2	0.2130890408233529	0.32773432600433267	0.2728677268001627	0.18630890637215367	
1800000	-1198.4170922940268	-1082.525766477202	-115.89132581682465	-1082.525766477202	70.4779426637784	3.482789193108765	0.0036290759920929792	0.5727913130427968	0.0034050222878232264	4.73181885213785E-6	0.5468375290167476	-82.6531145565532	982.1732643383119	178.05558175709294	78.58096158518887	99.7688912800106	102.11918734498025	1	1	3	9	1	0.20069915444848357	0.32773432600433267	0.28567240222289253	0.18589411732429312	
1810000	-1195.202525681772	-1090.6906478421943	-104.51187783957766	-1090.6906478421943	40.83205361896061	3.547289706083676	0.003892370621500724	0.893394116367741	0.004018812320130707	1.8586778116984702E-5	1.0364344744424796	-73.83524307681265	289.6920947253351	230.48603477533072	134.81954835025604	40.27867043637845	6.461712624106779	2	1	4	1	7	0.16805338946913317	0.32773432600433267	0.31831816720224293	0.18589411732429312	
1820000	-1184.318959373366	-1083.1811496577907	-101.13780971557537	-1083.1811496577907	52.68203373707177	3.8767798104492672	0.00787533000515091	0.7513592756034008	0.005759312119642837	2.1660647659392567E-5	0.6988892662862604	-71.88149251007277	178.54497169205487	134.53621262462548	140.74413969466374	10.960619943146062	18.105502432712154	1	2	7	3	2	0.17312582114460845	0.35721954736696715	0.2851059458081467	0.1845486856802796	
1830000	-1188.6778848963213	-1088.2155248500148	-100.46236004630636	-1088.2155248500148	60.536618915636716	4.430747903062392	0.005676958035468117	0.6949329915683962	0.0039378855541042385	6.713918658697813E-6	0.615932177462259	-72.46346659211154	163.37191257290698	179.09047053394164	13.771425032595399	17.065321272793362	28.10546508624847	4	2	1	1	7	0.17312582114460845	0.322037636203397	0.3257484927328888	0.17908804991910765	
1840000	-1203.5120304307975	-1100.3851935700618	-103.12683686073572	-1100.3851935700618	48.34783374476916	3.2967197261599295	0.0038326751507907365	0.28018559442047003	0.003203432411630223	1.733835068600215E-6	0.35686896361186976	-79.60726755341126	244.54007773373706	236.724468710665	14.606320360100662	3.1799837504310102	2.328993610390607	8	1	4	1	1	0.17312582114460845	0.32836624227954686	0.3275799149856533	0.17092802159019324	
1850000	-1195.7932994597336	-1083.7504925571207	-112.04280690261291	-1083.7504925571207	58.754595859844734	4.508792523853091	0.004304882428920779	0.7559287285588455	0.003168553184067458	3.398401115632497E-6	0.5776042183111266	-82.40380868638037	529.9246517274895	140.09952285581753	75.01803619127946	20.821238648216937	8.298176047004652	4	3	1	6	1	0.1772984829956751	0.30271048167204506	0.3275799149856533	0.19241112034662838	
1860000	-1198.165006364457	-1080.7951624947382	-117.36984386971871	-1080.7951624947382	94.00689396386645	4.504615542757554	0.002162151434032184	0.8226711440602696	0.0020381374732323914	3.0192638099337415E-6	0.8507036706433021	-85.79880545650533	297.94006883283606	338.90661585207147	126.27532688692713	32.22969618024421	23.876227774175334	2	3	2	7	1	0.1497132195926964	0.3472935729467191	0.31058208711395796	0.19241112034662838	
1870000	-1178.2730655699188	-1078.2982630111549	-99.9748025587639	-1078.2982630111549	29.018709372523887	4.504615542757554	0.0066706323131406255	0.5798338289945264	0.005150743881771182	1.6040004535204988E-5	0.6737023203272486	-71.93898248619985	193.20455012898415	86.6092177845744	98.54459894528208	25.55966978164637	16.17472636510396	7	1	1	3	3	0.17655911731144147	0.33107504105171476	0.3183034342804321	0.17406240735641346	
1880000	-1199.40969108666	-1085.3045546004548	-114.10513648620517	-1085.3045546004548	95.1116675935779	3.1968543719143008	0.0010970880502914385	0.4481763605057018	0.001517355682008834	4.042061167807099E-7	0.4715100953439355	-85.41960922789522	485.43105075893584	206.55493765220118	88.31184628110022	31.176675985304243	0.019595143396805376	2	6	1	5	1	0.1780018362057455	0.3301560569169605	0.25535941316750743	0.23648269370978844	
1890000	-1204.0559976186364	-1089.5615591121552	-114.49443850648127	-1089.5615591121552	62.90610577169029	4.182829464122077	0.0024730778309716202	0.5421334986370342	0.0024222774193918056	2.335037055502174E-6	0.6138003546556434	-84.2915631103376	288.2975069919646	113.29701456245799	153.36504798584747	46.22473293472471	33.25269960586508	1	1	7	1	5	0.1780018362057455	0.3040533474862938	0.2814621225981741	0.23648269370978844	
1900000	-1210.594622078002	-1079.9838272695026	-130.6107948084993	-1079.9838272695026	122.14493285884151	3.2921070431589214	0.0015799514101367375	0.6267594388084239	0.0012482263934621256	8.817774618991699E-7	0.6863221101591541	-90.86065634215764	400.5834553972453	353.6407266033864	1158.901725145622	1214.2121238510358	23.0658986666328	3	4	1	1	6	0.1436931066993709	0.37369784142154705	0.2814621225981741	0.2011469292809098	
1910000	-1215.1299616033307	-1081.496889669862	-133.6330719334688	-1081.496889669862	192.30133711600246	3.945243835311673	8.684118631860365E-4	0.5517324501194427	7.887267505882738E-4	3.316757177204891E-7	0.6527499574224818	-99.74632715606602	2215.1873318625367	961.8920681914334	145.48116908044446	11.021035887259298	12.120392592742395	1	2	9	2	1	0.1881904288175271	0.35024248402917335	0.26042015787239164	0.2011469292809098	
1920000	-1210.9861032796114	-1077.872988004015	-133.1131152755963	-1077.872988004015	124.51063729391747	3.945243835311673	0.0018149854670259282	0.7350868196948429	0.0015160812755889168	1.6535429147865052E-6	0.7802982624034566	-93.6487987698297	1170.7477784575678	2847.515698063369	388.62024509708255	186.9785251742761	9.882108815616107	3	1	3	5	3	0.1881904288175271	0.35024248402917335	0.26042015787239164	0.2011469292809098	
1930000	-1206.3170367173202	-1083.6552015532748	-122.66183516404541	-1083.6552015532748	77.48357865523131	3.945243835311673	0.0017258302576099863	0.8366432196627257	0.0015399194307061576	1.7842390558848014E-6	0.79563849928299	-88.32632732737733	3721.2039099760186	277.6686125854541	22.336584783534814	28.343484228800406	27.84237088694816	3	3	6	2	1	0.1898731827800615	0.35024248402917335	0.26125941193363517	0.1986249212571319	
1940000	-1169.9008250608	-1084.0477482026488	-85.8530768581512	-1084.0477482026488	23.968450704561896	5.104509756789708	0.011838993828185254	0.9871532470716844	0.007883914539823726	1.3939655677643715E-4	1.1885944656065361	-61.26600858199429	118.67497225894826	37.11288159245819	6.425143722935305	10.39041229522826	9.321680777114185	5	2	3	4	1	0.20646857245952113	0.32339472480959097	0.2596388693299473	0.21049783340094247	
1950000	-1174.2074819963154	-1083.810679601382	-90.3968023949335	-1083.810679601382	41.856926031510405	4.394427744724348	0.005481615158288675	0.9567178213382673	0.00347760964124422	8.31785453775932E-6	0.7014726214426215	-61.764733150562165	331.82667543144476	12.68686210958169	11.512166096599678	39.6859954611816	1.7052030906077509	3	4	3	4	1	0.20646857245952113	0.32339472480959097	0.29661086797009234	0.17352583476079741	
1960000	-1176.9173725778369	-1077.2168750867927	-99.70049749104423	-1077.2168750867927	27.31583856508866	4.312018114644339	0.009239982848258745	1.3615339576870258	0.004817816661781144	5.991205103818371E-5	1.2813148527231928	-68.842477372405	1075.0695204192125	11.886530330199555	30.131811347606575	15.340201569980467	1.7085860870337135	4	1	3	5	2	0.20646857245952113	0.32339472480959097	0.29661086797009234	0.17352583476079741	
1970000	-1182.912687497965	-1088.4202650098086	-94.49242248815631	-1088.4202650098086	29.455083787564778	3.522191525965979	0.006120831437305296	0.9254496440062533	0.0034180391081082458	3.1202952349776314E-5	1.1363244109893065	-65.98011248600055	718.0868766448677	127.23891553349405	84.49831717276463	2.2383075313270724	1.9062817371392407	3	3	4	1	4	0.20795351934484432	0.32339472480959097	0.29661086797009234	0.1720408878754742	
1980000	-1167.3182039682267	-1077.6184320940545	-89.69977187417234	-1077.6184320940545	28.57472823468227	3.522191525965979	0.014089653388731836	1.3857364520219233	0.005086531069220108	4.0055927189495033E-4	1.8785931556755138	-63.14854690841318	588.159177497963	91.20535339492788	9.796174001671277	2.5912018285361857	1.5047529452065769	2	5	2	4	2	0.20795351934484432	0.32339472480959097	0.29661086797009234	0.1720408878754742	
1990000	-1167.6818084311044	-1073.0442932901437	-94.6375151409606	-1073.0442932901437	29.452573129736237	4.56698345314022	0.009434907942928795	1.2925745364398447	0.004217573889119957	3.553472123738475E-5	1.1254022346311925	-64.85497326781312	499.4735975118827	19.139904709384208	31.333035655161527	16.783785064850463	15.722899594441254	2	5	1	3	4	0.20795351934484432	0.31978742969593316	0.2846070113117017	0.1876520396475227	
2000000	-1162.0140435039632	-1073.4784634310577	-88.5355800729056	-1073.4784634310577	29.95898041063203	4.56698345314022	0.01313386569571868	1.2754019286467193	0.0063735562328552835	2.446802820912476E-4	1.7080090627665958	-60.70182999068056	286.9622430150845	16.847259148063365	24.39477500092148	8.736845663530653	13.319040508575664	3	2	1	2	7	0.1770150744079953	0.3519499263183622	0.2846070113117017	0.18642798796194263	
2010000	-1171.5145904435096	-1078.1923107549949	-93.3222796885148	-1078.1923107549949	29.78364280678752	3.6668411738052593	0.008958538552052494	1.093053726888973	0.004980152579655457	4.1677085876441064E-5	1.0403710099862977	-63.38933990896693	737.1554550421921	89.98522064683299	51.13963312726133	12.349679853024487	9.058700601048875	2	3	3	2	5	0.16638120811678775	0.3519499263183622	0.2822476951594641	0.1994211704053878	
2020000	-1175.7263962845698	-1077.1298609901569	-98.59653529441286	-1077.1298609901569	32.92276874168622	4.053044870344899	0.0051964253770733545	0.6449212922107629	0.0038273781861069135	7.0571981010670195E-6	0.6299871907892597	-69.36345037085493	160.8969694922715	226.13158421562198	231.58313901626758	12.093312602790283	4.96750990254917	1	4	1	6	3	0.1803767302730988	0.33541810312359144	0.28216178228791045	0.2020433843154011	
2030000	-1194.9875704735048	-1081.3259002188695	-113.66167025463521	-1081.3259002188695	69.33155898609562	3.7432557559130113	0.003330217501222369	0.9510325362977087	0.0020236911333639212	3.293975613370719E-6	0.7799273610851526	-82.97115748697203	964.1949018231016	126.44826244474832	49.49543484650585	23.948993146537802	7.687163084362718	2	6	4	1	2	0.1803767302730988	0.36254912047436566	0.2550307649371362	0.2020433843154011	
2040000	-1186.4779572772925	-1075.7392252412974	-110.73873203599516	-1075.7392252412974	54.21738909779768	3.4124558482397873	0.00923679439510994	1.5537660641376738	0.003165644638203983	1.545288405367082E-5	1.0353054964403758	-80.60132172011558	102.06259666896781	33.02797378991666	48.41849071539629	82.34390085971573	17.246264084530896	3	1	6	2	3	0.17454893925308096	0.36254912047436566	0.25062955797225306	0.21227238230030213	
2050000	-1177.588727145276	-1081.0753895565679	-96.51333758870801	-1081.0753895565679	61.773637461500876	3.4124558482397873	0.012642829449865162	1.1644212537665697	0.004313916808401648	1.5582084910874567E-5	0.6641459169568774	-68.6435095375088	122.01621580400058	134.1895070337623	5.7933339446749255	14.768569944601097	14.396216477468261	1	6	1	1	6	0.19642970138123986	0.33116213114686044	0.26013578517159935	0.21227238230030213	
2060000	-1195.3411594969555	-1079.881663396272	-115.4594961006836	-1079.881663396272	90.57386969259865	4.821627569419354	0.0049388406145478006	1.142262143245652	0.002663623677205495	3.07250964266678E-5	1.4537933359414241	-79.84217917909488	353.7626523396887	654.1262368923578	158.0389597711027	24.58619411796525	55.86108574929157	1	2	5	4	3	0.16190030738713887	0.33116213114686044	0.29466517916570034	0.21227238230030213	
2070000	-1222.5526825658592	-1082.4428591709548	-140.1098233949045	-1082.4428591709548	246.17234390956688	3.1793495819916204	8.59549076847573E-4	0.6779596193891901	8.068543026369006E-4	5.529967994023878E-7	0.7945818683666711	-101.47289589422118	3641.1066922993714	376.1096681531907	395.6428931715792	207.68607644624686	138.40928222667304	1	1	1	4	8	0.1758613848214337	0.3338339100969238	0.27803232278134216	0.21227238230030213	
2080000	-1199.0938259560833	-1075.7205042766277	-123.37332167945559	-1075.7205042766277	66.84364831808067	3.6619336457208376	0.0030470304121808047	0.6326950436374966	0.0027357337229845613	4.971298261308596E-6	0.800626648756178	-86.30982846231363	1001.526652524933	461.3135508254171	191.11965843745799	426.41524969043576	17.539753509776446	1	5	2	2	5	0.1758613848214337	0.32777805047536207	0.27803232278134216	0.21832824192186384	
2090000	-1231.6743753861194	-1089.4775414330288	-142.19683395309056	-1089.4775414330288	280.88027516819596	3.6619336457208376	6.785751421150008E-4	0.3965186265598487	6.120854671641268E-4	6.114186323786691E-8	0.42527117034680245	-104.72841150567389	1807.13744433068	992.7531544575469	575.9494779681393	174.90224906401332	138.8211885745727	1	6	1	2	5	0.17318558692196057	0.3304538483748352	0.27803232278134216	0.21832824192186384	
2100000	-1201.5107018568056	-1075.5698089339473	-125.94089292285811	-1075.5698089339473	93.04699973012735	3.096959452866733	0.0019649675959501098	0.7519245608817969	0.0014563320732105002	2.469540450698586E-6	0.8637263946681394	-86.61789707986122	1822.2209477746726	452.32522795007424	245.20231431864812	622.6648105882323	43.99930068101566	1	2	3	3	6	0.17318558692196057	0.3304538483748352	0.27803232278134216	0.21832824192186384	
2110000	-1252.1979579024792	-1081.258751731286	-170.93920617119306	-1081.258751731286	1169.3684096037161	3.044655183976794	1.4530337220952733E-4	0.5443081904828603	1.4104371288361007E-4	4.397962727179402E-9	0.4761115563316651	-129.0077880695683	2882.31935248448	780.7857599379334	1731.8185810024954	533.3655992671446	351.8243608915589	1	2	5	4	3	0.15743568666524263	0.3304538483748352	0.3155709865180406	0.19653947844188327	
2120000	-1254.2567863605866	-1082.5460439338563	-171.71074242673032	-1082.5460439338563	1290.6202735243094	4.429407256794013	1.476749426572604E-4	0.6242395717266406	1.4448398890754284E-4	5.176916845101024E-9	0.491252972153627	-127.09956914188092	5286.884768587032	3792.2055454251304	1395.0017021603542	989.0864446198594	423.060510136255	4	1	2	4	4	0.19386983463007748	0.3553192390608823	0.25427144786715866	0.19653947844188327	
2130000	-1261.0431051138812	-1079.7405788681385	-181.30252624574274	-1079.7405788681385	1935.4097731771978	3.399876913540824	1.4540544832957443E-4	0.9162424053432062	8.16720344240215E-5	1.0363889252052724E-8	0.9310001321362216	-134.48792846095594	3942.9325859504415	3314.254984465074	4348.350787763713	961.5282728154584	1007.5085316871646	2	4	1	4	4	0.18593718087053746	0.3625897207753191	0.25427144786715866	0.19720165048698654	
2140000	-1243.324396701442	-1077.436122057418	-165.888274644024	-1077.436122057418	764.6171551723918	4.817450524281304	2.533502024284878E-4	0.8411683231185904	1.8905304080277927E-4	2.2164159433804516E-8	0.7410037155144442	-124.15952685264462	2624.75109681222	1034.4353493353208	951.2280958499733	595.5403781156965	102.24900247884803	4	3	3	2	3	0.1789684670771661	0.3695584345686905	0.25427144786715866	0.19720165048698654	
2150000	-1215.9957560886764	-1090.0036444748646	-125.99211161381183	-1090.0036444748646	130.92705474869734	4.817450524281304	0.0014157216617804635	0.9213951955623716	0.0014231439111057386	1.584999958758566E-6	0.8808794546912869	-92.07663999579702	564.1794353225916	351.4823443205944	155.2858136434084	73.66322704754229	41.517790401867366	3	2	4	5	1	0.1706907390716703	0.3480105904128662	0.2826371717381936	0.1986614987772717	
2160000	-1193.2318898964782	-1078.7302294105405	-114.50166048593776	-1078.7302294105405	76.82452715712684	3.823293053941881	0.0029172356690951953	0.5973281618958536	0.002523736824307016	4.2633054575847646E-6	0.720596381909938	-84.64866076310194	276.49480507093966	90.24187758350311	125.03606128443073	71.66289111467067	9.477887491455963	4	1	3	6	1	0.17955757820702656	0.3480105904128662	0.2826371717381936	0.18979465964191544	
2170000	-1184.184144668158	-1084.516057079223	-99.66808758893507	-1084.516057079223	34.236296197518676	3.592168314037951	0.00484169245092678	0.41368611483384565	0.004293164689760154	4.050547151718758E-6	0.4085481650770747	-70.7738528758141	473.8351366101684	99.20619691382988	106.51424770940875	27.054428646588324	16.467127874835967	1	2	5	3	4	0.17955757820702656	0.38057606881259426	0.2500716933384655	0.18979465964191544	
2180000	-1198.226714410436	-1083.4028989954847	-114.82381541495131	-1083.4028989954847	102.48295950488068	3.716567604389066	0.002003076726085354	0.3581247461356085	0.0018046123317831898	5.589080199506673E-7	0.3654670468780563	-85.25002535192137	182.23190224324617	338.71969825535325	49.09267231237123	14.742957502142952	40.65400423706265	4	4	3	1	3	0.17268161627996637	0.37752408897013917	0.28218250567887115	0.16761178907102506	
2190000	-1186.1494105948577	-1081.9495645756942	-104.1998460191634	-1081.9495645756942	43.433824545413636	4.118846162929024	0.004796624488480068	0.5289082281210473	0.003923520042400518	4.273026118983316E-6	0.48262102579899746	-77.68726706439675	69.93265216861005	126.0607664962768	57.48198031123391	37.922605240908126	4.925291419787666	2	5	1	4	3	0.2162060925102911	0.3255058539692788	0.28218250567887115	0.17610554784156068	
2200000	-1244.9232397883366	-1094.0716340124845	-150.8516057758519	-1094.0716340124845	404.95791622472643	3.7501604880337767	4.3574042668237763E-4	0.2391047962944803	4.403422056843991E-4	8.886870201372098E-9	0.22078774338580287	-108.14287979562795	9785.320672129847	970.6657239614358	1181.852679608675	958.8243432383451	172.20161235928816	1	3	1	3	7	0.19670788318923776	0.3450040632903321	0.24456501553056403	0.2137230379898678	
2210000	-1180.7737989349878	-1086.8696623433748	-93.90413659161297	-1086.8696623433748	37.21945975740927	3.035393131379731	0.007438632837278411	0.9345211282032719	0.005605912688415677	2.9628182329906342E-5	0.8499257880013367	-65.12070895858086	349.5638842330967	336.75408558129305	13.213239011339263	11.18301115846783	11.105308703236837	2	3	3	2	5	0.21008930320961308	0.3498734591935318	0.21732910539498942	0.2227081322018674	
2220000	-1192.8185440131379	-1087.567578703387	-105.25096530975094	-1087.567578703387	46.89499457584838	4.5690977336220175	0.005620452756340702	0.887948187696621	0.0038836437497280995	6.683842745829665E-6	0.6201612877446043	-76.68010657533071	185.18140520787466	43.969140352455355	72.83185759943427	37.59606847739014	9.79701008162152	5	2	1	4	3	0.21008930320961308	0.3498734591935318	0.21732910539498942	0.2227081322018674	
2230000	-1233.2544962830002	-1093.3494840704689	-139.90501221253137	-1093.3494840704689	299.79335649193104	4.5690977336220175	7.972906585123902E-4	0.8439306315162949	5.888964283444262E-4	1.1502991126636085E-7	0.5749427236851228	-100.19983279861903	1594.6358911942336	2106.784539402518	320.1258517980011	222.68894393211482	75.69228936948538	1	2	2	3	7	0.1807068877423892	0.3157828957457109	0.28080208431003423	0.2227081322018674	
2240000	-1262.3864747194414	-1088.509452320127	-173.87702239931443	-1088.509452320127	1261.1599040606693	4.867176969898297	1.4167990960532137E-4	0.5595942696757893	1.3720009569794824E-4	6.534646078683292E-9	0.5413443267375917	-122.5771602936984	15029.61603883864	3761.066571258785	10246.25312188968	4296.835626437858	281.6210651725754	3	2	1	1	8	0.1824688309243489	0.3140209525637512	0.28080208431003423	0.2227081322018674	
2250000	-1180.0056439059263	-1076.6253627141175	-103.3802811918087	-1076.6253627141175	87.29526692846397	3.9284456674450134	0.0013249795746597417	0.7222947117582044	0.0013087754295922622	1.0393192986050493E-6	0.7094062717878923	-74.68864081311096	764.1564057516043	13.481968880816657	6.751176612292163	23.317024521256034	17.382562381643258	5	3	3	2	2	0.21121246876577915	0.3140209525637512	0.28080208431003423	0.19396449436043714	
2260000	-1207.545587212025	-1090.785936455268	-116.75965075675698	-1090.785936455268	65.95575484716998	4.277714814079413	0.0032120644460556336	0.5178941389259883	0.002536476390411915	2.830040863834727E-6	0.5982426966627102	-83.72978884466677	2051.294131683778	17.501019551919207	44.6745761652426	64.58017600704315	31.365196589875808	5	2	3	1	4	0.16884820900310185	0.3284017073561272	0.32534593995378774	0.1774041436869849	
2270000	-1292.6498556864215	-1091.376888284465	-201.27296740195646	-1091.376888284465	5193.273068432584	3.4365857352555085	2.94228379907616E-5	0.41981903043889623	2.7016723226415913E-5	1.2612745076134768E-10	0.44921641222044423	-151.0893595972355	23411.72208364137	17711.86898852893	2268.6216498700446	3018.255526138521	1480.273637283609	2	3	3	6	1	0.19620548210586689	0.31925883352377915	0.30245759024932806	0.1820780941210276	
2280000	-1214.9112474263554	-1090.8279217633053	-124.08332566305019	-1090.8279217633053	92.20175502279378	4.272254142053396	0.001040306514308868	0.6665268480719084	0.0012122666940060367	4.6819445398268545E-7	0.61413042015637	-86.74761490040865	2226.7331088440687	1751.683650156024	221.64841048231565	82.98219282847722	31.899377357538622	1	1	3	9	1	0.19620548210586689	0.3345676184328925	0.2871488053402147	0.1820780941210276	
2290000	-1213.9270841770235	-1083.7352552842913	-130.19182889273216	-1083.7352552842913	108.26973913745992	4.318490375761788	0.0017880655262449258	0.4849688815071112	0.0016100178834350715	1.0387164886010222E-6	0.5695300707605684	-93.33514861500488	3410.812363714424	423.0891208595319	240.2376962719662	173.88756475692165	23.089496314715127	1	2	7	3	2	0.22978612141938506	0.2866810494210079	0.2816616528782068	0.20187117628140192	
2300000	-1213.1797447440479	-1080.0226565736598	-133.15708817038816	-1080.0226565736598	146.78673949004983	3.8748207030386865	0.001166070222961421	0.6636336343976674	0.0010976124355384473	1.0189569255448495E-6	0.8095463711216098	-101.06543822476857	432.0476163673288	341.6648164179662	154.12508909141243	78.93063295305235	10.555448408600844	3	2	4	4	2	0.17067043096935625	0.3338734102209481	0.3298063606837552	0.16564979812594216	
2310000	-1181.9632252387903	-1089.9602009679525	-92.00302427083777	-1089.9602009679525	29.40847940249792	3.907046211368096	0.00982261920307274	0.783291473231481	0.007949406780361813	6.074255216594967E-5	0.7816649900331095	-65.2062603817273	141.38155884722306	53.57984403039636	24.996140504802636	44.719160320112856	1.4541824689524585	2	3	3	6	1	0.1505289195387272	0.3291063703240774	0.3101971714039232	0.21016753873327382	
2320000	-1179.4243813395587	-1088.6546606444756	-90.76972069508325	-1088.6546606444756	24.853407719872145	4.596717501955067	0.012273579544305982	0.8954581497034779	0.00951319021844774	1.681152168506237E-4	0.9451859144937348	-65.13827620240741	97.35581289411262	7.352303122436323	26.516622301232225	15.260880981284654	6.538313001142172	3	1	5	1	5	0.1505289195387272	0.3291063703240774	0.3101971714039232	0.21016753873327382	
2330000	-1161.4282304982728	-1076.719844223287	-84.70838627498576	-1076.719844223287	21.912873945101165	4.052058881022867	0.012510533831306478	1.0588933381363144	0.0076414787377626575	4.4248937939173785E-5	0.7558257242500923	-59.90888441757988	182.53672257042848	70.29237073341807	20.258022824601948	4.043069764612143	2.920079422279833	1	1	10	1	2	0.22689423071178544	0.3121311147252769	0.2593985002900647	0.2015761542728746	
2340000	-1185.3473562491486	-1084.5916282521043	-100.75572799704426	-1084.5916282521043	45.71436243205455	4.243659755067606	0.003259729539098046	0.5972026328513088	0.003372634959262256	4.812035695275323E-6	0.6515063437630699	-73.36092858213803	313.9122377426211	20.56160853317084	30.229587127441	37.977567209424414	12.038007874320487	3	3	4	2	3	0.19196763141882398	0.3121311147252769	0.29432509958302616	0.2015761542728746	
2350000	-1204.922708722006	-1079.0584788593387	-125.86422986266726	-1079.0584788593387	115.7659839850815	3.2757620139786603	0.0012922693950186697	1.0386144635439154	0.001442042338946228	1.6863001032552173E-6	0.8298117260645737	-92.7168425734183	545.7509217181358	197.59686351560651	136.79688899123502	97.56377449433909	16.83241203949061	3	7	1	3	1	0.18122378366770586	0.3121311147252769	0.31073570136394085	0.19590940024307796	
2360000	-1209.6931165810386	-1080.388167756837	-129.30494882420155	-1080.388167756837	132.89857518991565	3.7057297142465413	0.0015520023571935005	0.9886103267343528	0.0014065777567949115	1.659781056898274E-6	0.8958249026687818	-92.94814649631587	1121.7294416098277	794.4588149120989	162.10195128576058	113.00977672987776	45.401373304619284	1	1	10	2	1	0.18122378366770586	0.366714051843832	0.2561527642453857	0.19590940024307796	
2370000	-1177.595873232165	-1078.5030928937817	-99.09278033838332	-1078.5030928937817	48.492455241925626	4.160341820970086	0.0025811547998240104	0.7698849504199705	0.0029809117904241603	3.499370807683078E-6	0.6250525263301075	-70.98831881556708	479.5887642056422	26.09369614305807	42.16619656767804	5.307845958338325	10.763072945172643	5	3	1	1	5	0.18273184491771816	0.36554012155308013	0.25581863328612525	0.19590940024307796	
2380000	-1234.5111361673448	-1089.8059530871642	-144.70518308018063	-1089.8059530871642	351.0503027230537	4.160341820970086	4.101998619865678E-4	0.33183486714580934	4.1683230365805314E-4	2.1067513600575232E-8	0.36154244697095045	-109.55487766775214	1119.979689854587	603.0753600118408	265.70987389913	109.43033988632078	143.34728392445368	5	1	2	6	1	0.19241254102740646	0.34363148942448635	0.23735357174458033	0.22660239780352837	
2390000	-1197.8717962483151	-1081.2535134711889	-116.61828277712638	-1081.2535134711889	68.64435473625288	4.075695160125263	0.002493187338091808	0.37598034324856	0.002367479935265301	1.7355481577907548E-6	0.5376373441362712	-83.85921986471716	847.5186363733688	488.72082291790827	205.23363159032465	26.420466836159896	39.21753540836433	1	2	5	4	3	0.1708678750092342	0.3451934889464407	0.30626158139824056	0.17767705464608602	
2400000	-1259.9065156537056	-1080.9948240946624	-178.91169155904316	-1080.9948240946624	1335.785879683498	4.158599888416334	1.5303965970752523E-4	1.204327498838822	1.3459099075178082E-4	8.103114801107006E-8	1.3992083689557406	-128.8168467485894	16013.357250933075	2732.455611853628	3489.3369124122005	1463.5412591582128	1319.0015237162024	1	5	1	5	3	0.1708678750092342	0.31333797973739463	0.32413778670709076	0.19165635854628188	
2410000	-1242.4895036032208	-1084.3973279885788	-158.092175614642	-1084.3973279885788	574.4394463755842	4.00733450249222	2.12058361197669E-4	0.6213732959321964	2.25351646076371E-4	1.6418918730302083E-8	0.579512691283246	-114.85236709838493	12259.738202003231	1093.5684624667692	810.6717462927638	166.7530746422134	306.24978531274337	1	1	7	4	2	0.1708678750092342	0.35572282462716326	0.28175294181732213	0.19165635854628188	
2420000	-1228.7828020138686	-1085.6886458995784	-143.0941561142901	-1085.6886458995784	372.16220208065636	3.581829418389242	3.6199207488498303E-4	0.5820978858094097	3.7708135002700546E-4	4.090794547537047E-8	0.5309628799064585	-109.27633938127627	1317.022048390246	138.59336486909893	194.40463838008037	77.05813346830638	41.833712185175266	5	2	5	2	1	0.1708678750092342	0.35572282462716326	0.2934429513951654	0.1799663489684386	
2430000	-1257.022998879483	-1088.6931685080517	-168.32983037143134	-1088.6931685080517	1702.8520299159866	3.581829418389242	8.647982480512558E-5	0.7578944379411322	8.230271776348486E-5	4.1363577998209995E-9	0.6775755230367889	-123.31479650838384	11293.062236962392	2863.7553120494936	520.0242898330584	785.3832939813371	381.3923247547705	2	1	2	7	3	0.1708678750092342	0.397506998540882	0.2404649364875644	0.19116018996232087	
2440000	-1217.2080652806421	-1086.8368096101672	-130.37125567047505	-1086.8368096101672	179.05607563681673	3.1487410973072842	7.626048327373039E-4	0.8514206282310501	5.887371712697385E-4	3.799995300523417E-7	0.8756892251034343	-91.61781540706332	3190.414040781518	4083.602892609697	78.76066718670796	54.687123592081704	40.958304420116306	1	1	9	2	2	0.1708678750092342	0.397506998540882	0.2404649364875644	0.19116018996232087	
2450000	-1213.2274472608278	-1096.0151335069522	-117.21231375387566	-1096.0151335069522	87.80303927709701	4.421557361893096	0.001715642327716825	0.45175195038667487	0.0016252864778017286	2.830762644553413E-7	0.35338989995700565	-86.44434837637453	875.7824870597611	101.29124733144687	85.03003870884532	34.07419073878014	34.41628356672868	3	3	1	7	1	0.1708678750092342	0.397506998540882	0.2404649364875644	0.19116018996232087	
2460000	-1244.4426818493384	-1082.4342192135362	-162.0084626358023	-1082.4342192135362	696.7102324176673	4.7094323166369945	1.715994181043551E-4	0.6314953862435047	1.9247584051419883E-4	1.7957946094226387E-8	0.6922593610986351	-117.65153699813511	10277.970077752281	4046.3115678103386	1304.456690462582	400.103672013532	166.69922103592265	1	3	3	2	6	0.1708678750092342	0.32186445699420274	0.2609754973401362	0.2462921706564284	
2470000	-1224.1844169673607	-1095.4088599641486	-128.7755570032121	-1095.4088599641486	192.38649214254326	4.2079951604588395	6.644083245874934E-4	0.6939474628586317	6.65064037225766E-4	2.756442121620435E-7	0.7805303381016155	-89.59665475007618	5967.503434501113	726.9335295201777	323.3621912681921	133.67578373247005	69.20279165497269	2	1	3	3	6	0.16887763047141724	0.32186445699420274	0.26296574187795313	0.2462921706564284	
2480000	-1190.9370981972577	-1085.0340462918502	-105.9030519054075	-1085.0340462918502	71.7701354418761	4.69267252145866	0.0026675041569208437	0.6745099181687236	0.002271698448865932	1.6890924527650226E-6	0.5640389999096429	-74.61401266535619	1787.8185146224157	26.77089425642336	22.551779962258994	30.941372545695263	35.199393609615214	3	7	2	1	2	0.164018157182934	0.32186445699420274	0.26782521516643637	0.2462921706564284	
2490000	-1191.200721629484	-1081.4741506290684	-109.72657100041562	-1081.4741506290684	52.68224864024548	4.69267252145866	0.002797255994160528	0.8330692258389343	0.0023936563031922184	4.392631683507556E-6	0.7876037535945466	-77.09215339078601	1164.7369410654776	162.16824788526822	93.63272568769527	47.59738462631709	8.399617814345628	2	2	5	4	2	0.2034059471180608	0.32186445699420274	0.26782521516643637	0.2069043807213016	
2500000	-1187.5226985426227	-1082.5943625873463	-104.92833595527635	-1082.5943625873463	71.19720510434266	4.378284467015996	0.003147433154537294	0.5806722284497178	0.002582140940758358	4.539442807609398E-6	0.7166913214041867	-77.06879796585378	460.3180710602258	41.403315964773405	27.208971502024344	20.703465232342907	27.49180064321899	4	3	3	3	2	0.21737673036292496	0.3260873778345725	0.24963151108120246	0.2069043807213016	
2510000	-1231.836916600688	-1089.8018135811958	-142.0351030194922	-1089.8018135811958	189.3856845399071	3.5062634319103196	8.239380544778812E-4	0.33559215375753404	8.485752289319105E-4	1.0065135273656471E-7	0.37002137710219174	-103.3054904929427	1056.5245671542255	1140.3073548640791	599.3820522852727	147.56546107870287	441.13767426875194	1	4	5	4	1	0.17843370301360054	0.3260873778345725	0.26118358456225793	0.23429533458957055	
2520000	-1200.7927520807796	-1076.551754494176	-124.24099758660354	-1076.551754494176	193.0936293036318	3.5062634319103196	0.0010277982283485834	0.9580509644031187	7.725022901710764E-4	3.3218574170000965E-7	0.6973965165043161	-89.79262980456365	1267.20335208595	113.2765343551668	46.113922890130745	83.61746387298385	101.60074846333907	4	1	3	2	5	0.17843370301360054	0.3481072624091328	0.26118358456225793	0.21227545001501022	
2530000	-1201.2372971305126	-1087.9357693931227	-113.30152773739	-1087.9357693931227	48.39651696157467	2.5447952283037347	0.00611732510082897	1.3677912315802703	0.0031386770278348506	6.104975044184368E-5	1.7760898277607509	-80.22746848005825	485.0844471388099	415.18614717901187	547.5183743334554	4.457707073849662	0.6672891866721503	1	1	7	5	1	0.18055209152680454	0.35674320540662546	0.2504292530515613	0.21227545001501022	
2540000	-1189.7058131638064	-1082.6556038479616	-107.05020931584467	-1082.6556038479616	53.105464680772116	3.380951351743825	0.003181783392202673	1.0721637880460053	0.0025412539010239614	1.2913871638003396E-5	1.0431375140514756	-78.22650758000205	315.7500233608725	173.26354107270635	26.669952007277647	25.560420794787166	0.44536502139517276	6	4	2	2	1	0.18055209152680454	0.35674320540662546	0.2504292530515613	0.21227545001501022	
2550000	-1233.2675797155673	-1094.2420357804679	-139.02554393509948	-1094.2420357804679	220.75653269530486	3.7664816031165933	6.841304844615603E-4	0.35512249949513913	6.506769833369391E-4	5.2502400647695824E-8	0.3564874702679662	-103.96230948124965	1632.1255953180994	412.993803294915	355.45191573728164	130.97112960042875	41.59164893398084	1	6	1	5	2	0.18636846597757722	0.3413937904524489	0.2578201002265518	0.2144176433434236	
2560000	-1188.3908092215765	-1089.9191580670786	-98.47165115449805	-1089.9191580670786	30.900459754816666	3.577732076631645	0.006443889255048046	0.45444440847902917	0.005621558541886048	3.746958344753823E-6	0.3347082318854233	-71.26646926367188	167.34737473508676	106.31641648750256	9.80336426648165	23.19555648640085	41.04692714721362	7	1	1	5	1	0.16987094984632947	0.3578913065836966	0.2578201002265518	0.2144176433434236	
2570000	-1175.2471118464757	-1075.8270582473513	-99.42005359912447	-1075.8270582473513	27.951654039954686	3.577732076631645	0.0075419516348932125	1.4079960851446756	0.005297843371544605	2.703872643103584E-5	0.931266968533019	-67.77568457169853	604.910740660234	155.62137989422266	59.76633372986711	10.22814888322317	15.67471192556761	2	3	1	2	7	0.19431842511800176	0.331464279226265	0.2578201002265518	0.21639719542918287	
2580000	-1180.319864899554	-1080.5727232183478	-99.74714168120614	-1080.5727232183478	41.84293469244483	2.8737038369242702	0.004866480108619288	1.0190919039097235	0.00342315891398882	1.110287063949629E-5	0.8941128278782147	-75.09206703055882	265.66969960006406	28.056029046983173	13.909836800609465	11.235139520092659	0.8857194940373663	4	5	2	3	1	0.19431842511800176	0.358906454386324	0.2578201002265518	0.18895502026912384	
2590000	-1202.6452134634596	-1085.0422006532926	-117.60301281016697	-1085.0422006532926	89.17373311663121	4.4772204283426404	0.0025830963142004894	1.1309387242544	0.0019072062583848609	1.8090862080646785E-6	0.6869133357436551	-86.636812404931	259.5359040090913	67.0075700353371	86.92210589992176	46.95790103458826	35.40827092144731	4	5	2	3	1	0.21676442994325046	0.33394516889239206	0.27413944550584535	0.17515095565851355	
2600000	-1175.6753358467222	-1082.2487492517776	-93.42658659494468	-1082.2487492517776	36.12797865186994	2.911043139261259	0.004452948499209084	0.6158590338321462	0.0045282197788770176	5.650913172454339E-6	0.5410846402887026	-69.59083631406563	112.92156783402214	8.378794791058873	20.943381587672206	12.184767678740755	14.824235491124298	8	4	1	1	1	0.21676442994325046	0.2911843000394538	0.2848477211702684	0.20720354884702877	
2610000	-1190.930078446907	-1091.1474256393353	-99.78265280757155	-1091.1474256393353	46.11584711742863	3.369127496980977	0.003190275153448895	0.4537182808756319	0.0035296416448008508	1.5736179000297992E-6	0.382456921145384	-74.89885139738588	153.58627582011863	118.7687066342396	24.150090346878663	7.660846351444887	12.159415130204719	2	7	3	1	2	0.18716324686766722	0.3431107194884056	0.2848477211702684	0.18487831247366016	
2620000	-1194.0292326410608	-1080.485937428938	-113.54329521212276	-1080.485937428938	72.52135174788609	3.369127496980977	0.0022303917792760907	0.5482419752034363	0.0021635208418359143	1.269835916691281E-6	0.5038641042677597	-86.78452094817943	273.96509408004323	145.62992471616045	46.9897800695012	16.08466326272199	7.336659949510165	2	6	2	4	1	0.18716324686766722	0.31615007992704336	0.31180836073163065	0.18487831247366016	
2630000	-1173.7773633875345	-1077.0451937169455	-96.73216967058895	-1077.0451937169455	39.262347263038244	3.9755764106235953	0.004552330356807962	0.7530138578080589	0.0035150972674819294	1.0935217202030233E-5	0.789755044429598	-72.30366738569177	279.0906997588335	15.387533563570381	4.880352420400796	6.252728515473773	13.815751858375148	7	2	2	2	2	0.1967337169274684	0.2952769276132405	0.3088303517642562	0.1991590036950363	
2640000	-1200.4679693616263	-1085.217417595182	-115.25055176644422	-1085.217417595182	80.84238837816096	3.339245510141828	0.0026932659293760048	1.0417556497897547	0.002877646248804336	4.989420829806119E-6	0.7675394156953507	-82.72418018388261	215.31868785850676	223.53962289765752	156.11802497404315	102.88498175160801	45.65789227349239	1	1	1	5	7	0.20207105395156294	0.2952769276132405	0.3088303517642562	0.19382166667094175	
2650000	-1199.3962398101223	-1082.5719126834417	-116.82432712668053	-1082.5719126834417	56.73393828631082	3.4354631586426585	0.0024729427365301846	0.3721540836860871	0.0024757442006259874	1.0830546506246634E-6	0.41110336982209345	-84.16878834400706	1126.48591202414	889.9330799800663	223.78607242105232	31.81138265141304	3.2586780883937525	2	2	3	7	1	0.16571250240803304	0.36309135323927927	0.2492529460316394	0.2219431983210497	
2660000	-1202.3077379817414	-1087.823151072989	-114.48458690875229	-1087.823151072989	68.48505790547117	2.8786321301136866	0.002801938190466547	0.8240957562621696	0.0023983047494722186	8.128541621712162E-6	0.9766542039703535	-81.05802260175096	533.9898420684609	213.71133732132975	366.2869446308568	47.00567527129297	23.26016564082074	3	1	3	2	6	0.16966668210637437	0.34923926070811817	0.2885502790967147	0.19254377808879417	
2670000	-1211.334037590921	-1093.710235803506	-117.62380178741489	-1093.710235803506	83.77137535770905	2.8985568525584395	0.0019506485443577207	0.0437176538193343	0.0019645615378998207	6.902880720459103E-9	0.04240357749290132	-87.73591425383725	367.44914669878926	200.70155832421517	259.11245285373184	14.848171677585743	44.56325076390332	5	3	3	2	2	0.18504003070948544	0.34923926070811817	0.27317693049360364	0.19254377808879417	
2680000	-1187.8997949565417	-1082.2522444890571	-105.64755046748442	-1082.2522444890571	55.84409677001283	3.8732398149131977	0.0038023095001430795	0.8277924290116513	0.003466376702477484	4.863972539705476E-6	0.6512139354346759	-71.88797573985813	1065.6392079405996	348.5652487027066	231.41424186001197	39.455519723709365	12.800913187069002	1	1	2	7	4	0.18888539998172707	0.34923926070811817	0.27317693049360364	0.18869840881655253	
2690000	-1210.1407341077484	-1084.4678736820285	-125.67286042571978	-1084.4678736820285	115.95837638974184	4.36372935361245	0.001599418527163301	0.7243378705870408	0.0012786485015096423	8.5719477705383E-7	0.7206566605314298	-89.21949349922438	1211.3769361232032	573.5853639141818	683.882961466705	54.56396944617774	24.7436051346977	1	2	2	9	1	0.1915692547584685	0.3838643109420279	0.23383693161051444	0.19072950268899058	
2700000	-1228.9801670141783	-1082.0213666148777	-146.95880039930063	-1082.0213666148777	372.5094586256988	4.36372935361245	4.884637861599482E-4	0.327539158807519	4.434414470450289E-4	2.5984925664971232E-8	0.3470302241903259	-106.49302926176904	784.9512794251657	612.6055872900588	1891.4345883259443	86.21188639569125	261.18395680626594	4	2	1	3	5	0.20077159240310757	0.3725248250332915	0.23149608051645626	0.1952075020471461	
2710000	-1275.9815369936287	-1089.0736561915055	-186.90788080212317	-1089.0736561915055	1628.9874579245072	4.901099800257843	1.393737093583161E-4	0.6073629904606471	9.125364222277633E-5	2.862544510572998E-9	0.5456231453235642	-136.39378961729733	17508.657011766227	27614.148496106045	3421.4578754161503	1451.6875201663192	375.9632626066405	6	1	2	3	3	0.18847595049652244	0.3725248250332915	0.2437917224230414	0.1952075020471461	
2720000	-1269.5765656184838	-1084.1111546721722	-185.46541094631147	-1084.1111546721722	1488.1083454235468	4.84191836474827	8.248759047257674E-5	0.4184215757405078	7.686714853092258E-5	1.938359260412449E-9	0.522519326936219	-133.83251921641943	11674.413819449612	3947.9054484798894	14758.81494460699	1150.9264240802222	1792.8138253820578	2	1	3	8	1	0.18847595049652244	0.3727977601130544	0.24351878734327848	0.1952075020471461	
2730000	-1203.2494590908682	-1081.7690701725483	-121.48038891831996	-1081.7690701725483	137.58029498970853	4.55288859120853	0.0016091517838359081	0.8692636307884616	0.0011631034043108777	9.62681518737521E-7	0.7142007775315427	-93.15127403175123	313.8949782262902	142.17298155086795	21.109672690420965	19.071230031091257	12.885587373503103	11	1	1	1	1	0.18847595049652244	0.3727977601130544	0.24351878734327848	0.1952075020471461	
2740000	-1213.6556430665485	-1085.700372064623	-127.95527100192544	-1085.700372064623	152.77363011413658	4.55288859120853	0.0018409654012920469	0.5857064212051768	0.001386977592531752	1.0759082521151857E-6	0.6478034829694465	-93.35668669634919	872.2672656145279	448.05301870920454	356.2307675761704	70.1989899832978	38.434602153722835	1	4	7	1	2	0.18847595049652244	0.3727977601130544	0.24351878734327848	0.1952075020471461	
2750000	-1203.3302687399714	-1088.0862294956698	-115.24403924430158	-1088.0862294956698	94.49650886076674	3.316748915454393	0.005225470581654171	0.9597642819966262	0.002897955703429333	8.192365036297048E-6	0.7612813965268993	-84.08076617224522	472.03198339568786	195.10758843838892	74.92145698855101	37.375708821906606	28.147001151425265	4	5	3	1	2	0.18847595049652244	0.3182973212401351	0.29801922621619775	0.1952075020471461	
2760000	-1193.3805000722061	-1083.223244808231	-110.15725526397526	-1083.223244808231	65.16864383769209	3.5087930238769927	0.002169442809399538	0.8047719083216295	0.0023654189787134738	6.491828813858091E-6	0.9315894430769335	-75.1141357421541	1868.5831417798224	448.0760176998493	305.97155025972944	14.108380184166814	19.28398655818022	2	3	2	5	3	0.18847595049652244	0.3517642870528097	0.26455226040352314	0.1952075020471461	
2770000	-1223.9736222561241	-1084.298780387984	-139.67484186814016	-1084.298780387984	339.8272515763825	4.32856578932645	5.230319961843331E-4	0.5513721798444776	4.635844731985732E-4	6.591639048833305E-8	0.533962358185157	-102.67489986811013	959.9115204606683	1819.3023279354645	203.65369885344202	78.96596303800632	86.26858002727349	2	2	4	5	2	0.1727201431317349	0.36752009441759725	0.26455226040352314	0.1952075020471461	
2780000	-1244.4711091495192	-1079.699912500113	-164.77119664940608	-1079.699912500113	881.6503697145454	4.52791538800883	2.1938115627403288E-4	0.7240820030430425	2.0316749653745452E-4	3.9679021630858245E-8	0.8705998811783505	-120.1056778409507	7100.11107439195	8239.003111367838	572.1900275260682	335.90040558728464	237.15475021690423	4	1	1	8	1	0.1727201431317349	0.36752009441759725	0.26455226040352314	0.1952075020471461	
2790000	-1267.7400659446162	-1091.306130226197	-176.43393571841915	-1091.306130226197	1162.6569586531618	3.8895698262644274	1.2723192829106555E-4	0.4101065385881749	1.357340501493816E-4	2.8181162818000502E-9	0.4131449098693561	-127.03624224377978	28042.51082338923	6141.684915555178	11132.249291148866	455.40711351770494	334.59964841944094	1	4	1	1	8	0.18339270228752885	0.3663883933554165	0.2656839614657039	0.18453494289135214	
2800000	-1257.3901741369514	-1087.7772262138978	-169.61294792305347	-1087.7772262138978	1073.4200895445765	4.0478951351100525	1.0618419847200257E-4	0.48907974617174366	1.083210023574457E-4	4.460774354295381E-9	0.5578889401456005	-122.29969357279317	57531.147897679504	2799.930928214287	1519.5537799611552	752.6818394202971	102.30262400522437	2	3	3	5	2	0.19944429734474922	0.3663883933554165	0.23842596657005558	0.19574134272978008	
2810000	-1271.2205929649724	-1088.1874656087439	-183.03312735622856	-1088.1874656087439	1891.185493237184	2.9468497894013366	8.479665732202356E-5	0.6909079747831615	8.857716039175735E-5	3.543994227120734E-9	0.6581149492106126	-135.72529423360385	12010.812456254727	2412.4713603039017	925.3238453532359	2492.060624058188	495.8450523718775	5	5	1	1	3	0.19944429734474922	0.37716397346735037	0.22765038645812172	0.19574134272978008	
2820000	-1203.416272373316	-1080.3913629387055	-123.02490943461049	-1080.3913629387055	85.4696126012829	3.7472756431245653	0.0026257636897978305	0.42158011144314833	0.00251456712414087	1.42176874329952E-6	0.4458068854635693	-83.28431143791798	227.4489301325461	303.8320225569539	1350.8745151191313	1359.474886925506	20.86647590324343	2	3	1	3	6	0.18254956112468973	0.38223127081192393	0.22765038645812172	0.20756878160526598	
2830000	-1207.251391171747	-1077.7402635505387	-129.5111276212084	-1077.7402635505387	205.8870505126814	4.7664539130738355	9.89464646634928E-4	1.0154342888509271	7.376980946295141E-4	3.5898212889793396E-7	0.7381963347005467	-92.62665729732353	1193.4849000573074	1322.6124753521483	89.30749566999633	59.01309496626945	53.702236320161276	3	1	1	4	6	0.18254956112468973	0.38223127081192393	0.22765038645812172	0.20756878160526598	
2840000	-1185.5983825904011	-1079.6763703623217	-105.92201222807942	-1079.6763703623217	55.82740596947267	3.5438544187312666	0.0028094517307533946	1.1586727121248188	0.0024163805865943595	8.806351172629355E-6	0.925914978901616	-74.55341904618587	893.4585531823459	170.14284195213958	17.654008263918744	19.32684027806568	22.18424168125302	2	5	3	3	2	0.1815580168536609	0.3606033862634262	0.25148631145140143	0.20635228543151288	
2850000	-1197.2977049376436	-1084.2594620383531	-113.03824289929045	-1084.2594620383531	112.29188859562699	3.9380439359909185	0.001980519749767576	0.9688838086364527	0.0014505065482419816	1.0758566652292359E-6	0.6650650577989332	-79.66747333101672	2189.759235865132	104.1613613237497	63.2924634120062	42.38864397947182	12.803069535560027	2	1	3	6	3	0.17997425305536166	0.3442999990299968	0.28179091197254164	0.1939348359421013	
2860000	-1200.7433048663015	-1083.1168463697504	-117.62645849655115	-1083.1168463697504	119.92621575014776	2.9947479985835703	0.0011444051560103832	0.405630495983809	0.0011206112536046452	4.1591671064970917E-7	0.538933240784024	-86.88785644020176	1063.3261733485654	123.53728592962948	30.9660523875734	62.94248638144056	23.891760298717365	3	9	1	1	1	0.1964798091805146	0.3732843590645577	0.2605238376500775	0.16971199410485155	
2870000	-1239.3452875214641	-1088.369038349353	-150.9762491721111	-1088.369038349353	436.49863477810305	3.9345596507835956	3.1203897449035863E-4	0.3643773836349278	3.2484053832895337E-4	9.977503995873862E-9	0.29835932184371994	-111.70156846064464	3702.5997668800514	2903.5042489018356	483.40227591304426	191.42180195199674	57.342662959604795	1	6	3	3	2	0.20425745600510598	0.36550671223996634	0.2605238376500775	0.16971199410485155	
2880000	-1188.4448172862142	-1080.5556145280084	-107.88920275820576	-1080.5556145280084	50.49227037787033	4.649807424503448	0.0031631182930840973	0.4471504253709475	0.003214394202201514	3.311996207673899E-6	0.5047181548556513	-80.01813824553165	269.30923529685947	154.3310709268729	59.7122519375893	29.266439051627607	12.052475821590194	1	7	3	2	2	0.17829410326924264	0.36550671223996634	0.2864871903859409	0.16971199410485155	
2890000	-1209.4013556294192	-1101.555088257623	-107.84626737179607	-1101.555088257623	70.58091774374854	4.293184937100377	0.0024556659866054524	0.061360581654729185	0.002490793431609467	1.8228514648055966E-8	0.05455613789039465	-78.70687081608446	513.179605711231	467.82423459282097	68.91056216054889	48.7955839929289	16.59090605935339	1	6	1	1	6	0.16049010065101352	0.36550671223996634	0.30429119300417	0.16971199410485155	
2900000	-1227.3556026673234	-1082.8169678045676	-144.5386348627558	-1082.8169678045676	225.15463497447266	3.9483666066583925	9.221002111531853E-4	0.8036543996385916	7.450790155081509E-4	2.9042952006240525E-7	0.6181322078955451	-104.23457752059574	11941.251863023479	847.7707027040069	534.4588603470328	61.29946764451091	16.438857046772682	1	7	5	1	1	0.16049010065101352	0.3641306918323459	0.27848717046082105	0.19689203705582095	
2910000	-1201.6813805655609	-1087.621919597424	-114.05946096813686	-1087.621919597424	52.568978085643806	3.7832280815727	0.003394272140992282	0.5123042526418287	0.003274144743723246	3.4509037944859617E-6	0.5937281503184886	-82.67283305333571	454.3637107815019	301.2360030512922	103.04514047021667	73.58508358966424	37.24009217142285	2	4	3	1	5	0.16049010065101352	0.3641306918323459	0.27848717046082105	0.19689203705582095	
2920000	-1171.8311028646876	-1076.1458030610775	-95.68529980361018	-1076.1458030610775	29.852269829331515	4.2344820286872435	0.006151646527182368	0.6886499742233554	0.0062698468261075035	2.326200910742824E-5	0.6813179680926668	-66.6012481612462	396.782781037434	66.02834262171336	147.09568917243487	7.495661513566727	3.418230733736308	2	2	3	7	1	0.19398321335864557	0.33410037753814165	0.30061071392870176	0.17130569517451252	
2930000	-1183.1354780628362	-1091.5384039636199	-91.5970740992163	-1091.5384039636199	32.040395504402184	3.136066755472406	0.007993266783082716	0.7423105792626614	0.0046990659774899315	1.0025310517675105E-5	0.5940216104856116	-63.831888032071234	784.3008222217522	78.03819663639207	18.513891886650427	4.979048558372642	10.505356663381583	5	1	1	4	4	0.19398321335864557	0.32574533952017826	0.30061071392870176	0.1796607331924759	
2940000	-1192.8442057503898	-1084.6347651995657	-108.20944055082427	-1084.6347651995657	56.453417288707215	5.223926661159803	0.003722506006728501	0.8617921074723334	0.0028698083764169464	1.5775587987826608E-5	0.9948929344157872	-73.18044183951116	868.6558343413508	1185.1051680383348	283.529699364781	15.69588146221772	7.8005650866264284	1	1	4	7	2	0.19398321335864557	0.32574533952017826	0.30061071392870176	0.1796607331924759	
2950000	-1189.5954977265842	-1082.9644072197225	-106.63109050686182	-1082.9644072197225	36.22151720996442	4.67197280295411	0.007628201938981372	1.1177642234962075	0.0047914810098556426	1.8216784723434663E-5	0.8436778544321225	-74.50374484264131	348.91849794411786	133.02195868937343	87.73589365365746	86.56835221656466	5.8731056855486505	2	3	3	4	3	0.19398321335864557	0.3389310775714428	0.2874249758774372	0.1796607331924759	
2960000	-1183.6684293059434	-1090.2370313382762	-93.4313979676672	-1090.2370313382762	39.14449119672455	4.684016532505681	0.00769739535363208	0.9159693211474074	0.004886105981336194	4.7940987178211414E-5	1.0565673914959632	-64.62541026471183	405.9776983853531	36.14194620155969	29.404937254313396	7.131779582788759	20.219299732378794	3	2	2	4	4	0.19398321335864557	0.3389310775714428	0.2599689053639005	0.20711680370601263	
2970000	-1216.5782408995049	-1080.1527505065003	-136.4254903930045	-1080.1527505065003	162.05591682666247	2.776663431677946	0.001301350666038781	1.0525083894370522	9.561298648224657E-4	4.96897547406428E-7	0.6609934102842121	-98.0694083403079	801.3305579578063	1947.601596387061	151.64987828300565	160.8252004379137	8.76825755339061	2	2	4	6	1	0.19398321335864557	0.3374938141152686	0.2614061688200747	0.20711680370601263	
2980000	-1223.1490536091308	-1085.6463928874127	-137.50266072171794	-1085.6463928874127	233.71715326648285	5.189824794074498	7.709149593640175E-4	0.5819954570857551	7.146831452958388E-4	2.440256134571829E-7	0.6631336194046353	-98.71728230620533	837.9551191564701	2785.0955173561656	232.12759671367718	100.68339293925479	55.68828769925692	1	1	10	2	1	0.19398321335864557	0.34503255001667654	0.25386743291866676	0.20711680370601263	
2990000	-1191.2873043910631	-1086.176879161603	-105.11042522946012	-1086.176879161603	48.57648525189584	4.082656973238953	0.00250044626247072	0.4628523742488263	0.0026941676060263753	2.2658839548740086E-6	0.5656784742493853	-74.79685941501612	2850.7421549506057	35.41221388493464	9.760737026721646	23.87191129012877	10.766408062945647	2	2	2	5	4	0.18043042828664171	0.37596595969032964	0.24957397164090125	0.1940296403821289	
3000000	-1206.3411245421075	-1090.3731214046093	-115.9680031374983	-1090.3731214046093	83.97585580769952	4.617786850896692	0.003156697584604578	0.7715610653929865	0.002030199981542417	3.598816446309262E-6	0.7393622762825118	-82.97684759806785	303.7795375805824	579.0432976943979	35.759472388571375	59.080937278145505	30.58536855017819	2	5	4	3	1	0.18043042828664171	0.3141173160864642	0.30671609414620593	0.19873616148068965	
3010000	-1211.6738150657368	-1081.9495064939179	-129.72430857181897	-1081.9495064939179	269.4134132093589	3.6744470051108697	0.0020167032920728255	1.0076923315632287	0.001311544955859252	1.5410466582839093E-6	0.7187818807619939	-93.05423093405344	556.2874785341431	366.8086015365561	107.7068818425483	285.45288201965263	94.27016399744458	1	2	1	4	7	0.18089320818045473	0.3107986355401857	0.3095657281232132	0.19874242815614784	
3020000	-1229.32431464727	-1090.3401958642257	-138.98411878304427	-1090.3401958642257	221.29889567119903	3.6744470051108697	8.118861828052366E-4	0.8404775052385371	6.289210096425866E-4	7.196554931227792E-7	1.0504311115765919	-102.176519921451	3030.6476736301956	794.0671365034543	418.37134843832024	28.795054329621074	14.652019532109323	1	2	7	2	3	0.19247597015258028	0.3107986355401857	0.3095657281232132	0.1871596661840223	
3030000	-1249.2833660941028	-1089.9290157778432	-159.35435031625957	-1089.9290157778432	802.4280897583982	3.6744470051108697	1.80519596829532E-4	0.3381120423881178	1.9433724321090358E-4	2.3926292682135547E-9	0.2612283505100989	-118.70193776059611	3115.64443758263	2555.996249303695	259.63634788081504	495.9463870187817	258.0900018455887	2	4	3	4	2	0.19247597015258028	0.36343937686304956	0.25692498680034936	0.1871596661840223	
3040000	-1203.2555803688088	-1080.9592527766345	-122.29632759217432	-1080.9592527766345	88.95058654929569	3.7090506760999205	0.0020044356048951	0.6860846097357833	0.0016597796119834395	1.8703440791751218E-6	0.705007236069715	-90.97036142346171	485.2826360097832	231.12217911509117	77.46635065474324	57.15370515433179	41.20842828072601	3	3	1	2	6	0.19247597015258028	0.3188380571983783	0.3015263064650206	0.1871596661840223	
3050000	-1226.8142366309942	-1089.6308827694918	-137.18335386150244	-1089.6308827694918	189.74538434713006	3.7090506760999205	9.333579623788053E-4	0.5644270287198369	8.633196180129131E-4	2.2627475072888392E-7	0.5466543120603329	-100.60416735752682	1373.871470371984	1743.4808440236386	104.51959585040028	77.66548665757438	89.44190980799273	5	2	4	3	1	0.19247597015258028	0.32839619088377725	0.3015263064650206	0.17760153249862337	
3060000	-1202.39511285243	-1082.1836453917404	-120.21146746068972	-1082.1836453917404	75.37997640584446	3.7090506760999205	0.0018791738480461238	0.47000925409525596	0.002063095496632825	8.766096111133017E-7	0.46042215589220664	-88.79905309717347	564.9167031092845	287.0371076541368	157.02483979971146	77.84439112872234	0.7495328127417994	3	8	1	2	1	0.18680471312139751	0.33406744791496	0.3015263064650206	0.17760153249862337	
3070000	-1220.0442768591158	-1082.1644885222158	-137.87978833690008	-1082.1644885222158	177.9136185053792	3.8314902821729575	7.481606700932214E-4	0.2915793790158057	8.487822801708801E-4	7.330254118742839E-8	0.31934876395132766	-101.06516234445084	2473.971489497277	936.4585926683371	453.8636285521796	51.92166727353436	95.54636299087778	2	6	2	2	3	0.18680471312139751	0.33482276417572576	0.2680435078471593	0.21032901485571892	
3080000	-1212.4087200651575	-1080.9167346159077	-131.49198544924985	-1080.9167346159077	179.68259008651194	3.2117297305584924	0.001153133750066482	0.3726054989275659	0.0010628523583592418	1.8153044879437584E-7	0.3817705022469825	-95.97895508238567	651.6674633676099	364.54562446602085	655.7386990974986	82.50374187891094	139.6655891318251	2	1	5	5	2	0.18680471312139751	0.3481595345765405	0.2680435078471593	0.1969922444549042	
3090000	-1223.7533319346467	-1098.240451766261	-125.51288016838566	-1098.240451766261	115.52982984115003	3.4159479696135047	0.0029249316604262232	0.8831648737329844	0.0012916605003939357	3.079423437116098E-6	0.796971784969842	-83.05471196411564	1495.0746576834072	315.126903154431	646.8091571014224	1650.3475979097577	10.212979204233893	1	3	2	2	7	0.18680471312139751	0.3481595345765405	0.2541688118781443	0.21086694042391924	
3100000	-1200.7693801716114	-1078.635067904385	-122.1343122672262	-1078.635067904385	93.82980638382392	3.4362794580904987	0.002631539942905925	0.6400071687123047	0.0018010560924597264	1.015253091256647E-6	0.5137789874014118	-88.32810108655131	956.2334376708508	204.82223404798853	97.92975638595803	164.91376420937075	14.300306037317345	1	7	2	2	3	0.2314144958625653	0.3177734047007507	0.2541688118781443	0.19664328755854124	
3110000	-1205.1567751461798	-1086.8204630626028	-118.33631208357697	-1086.8204630626028	101.10638698737006	4.544744622424157	0.002940509315437969	0.614010809568257	0.0023089099474246726	2.7427369387092126E-6	0.596149141462694	-86.95419535557184	816.1876080638489	56.4106480157573	106.36435979646825	43.2341270604977	12.140733713007755	2	6	2	3	2	0.2314144958625653	0.27522026049478027	0.30864275816243353	0.18472248548022246	
3120000	-1189.277206540463	-1089.4619369838656	-99.8152695565975	-1089.4619369838656	37.726754221954565	4.104849969630812	0.004287036781894342	0.5738394827758426	0.004224568053577457	5.103297286526777E-6	0.5502074146154825	-69.65723391783133	250.532695158624	64.51605715041482	155.93136555607353	59.47567336396599	9.317671913095106	1	8	1	1	4	0.23372045468881195	0.2729143016685336	0.2546110250162351	0.23875421862642088	
3130000	-1187.252108625032	-1086.415566213609	-100.83654241142283	-1086.415566213609	40.80854171433414	3.7141046467498637	0.004798622884435599	0.8522488613754358	0.004857506095283834	2.170593433917963E-5	0.8513282602538539	-73.34199478172543	96.9525241804564	89.09532125308056	74.05969411896886	40.41881128011008	6.950287008436335	2	2	7	2	2	0.19129921554617313	0.31533554081117243	0.2546110250162351	0.23875421862642088	
3140000	-1177.0075830346773	-1079.7210944779026	-97.28648855677466	-1079.7210944779026	43.3967544484226	3.9796297090490764	0.004197179182127511	0.7682846772306	0.00362392298150974	9.202253657438101E-6	0.7551330458808195	-72.80428328928312	160.93543244123188	98.46140138334073	53.32880788674165	3.7738904405426608	0.0025697077243068554	6	4	2	2	1	0.20407663101619988	0.3551433952636604	0.2546110250162351	0.18616894870390618	
3150000	-1166.1605966069792	-1083.1520943207288	-83.00850228625035	-1083.1520943207288	23.24995095652144	3.9091626714785686	0.011293397497798584	0.5866292177793893	0.010201920653436282	8.183159584785247E-5	0.7184118839181066	-61.42469501618491	134.20937160742167	34.018752980810554	25.539648359732094	2.170756492661414	1.2470396866470388	1	11	1	1	1	0.16991900064964083	0.3306657733670824	0.28876865538279417	0.2106465706004842	
3160000	-1168.2495848823144	-1075.3564579521794	-92.89312693013491	-1075.3564579521794	27.879413589491246	4.363398987556685	0.007430841941277233	0.6595693388962927	0.006696070275659585	1.648054027384787E-5	0.5638836678311059	-66.90452340312426	159.49882074193118	163.1136327268143	36.284510593955076	6.49427263875954	5.84667387117727	1	4	6	1	3	0.18995684520520356	0.3306657733670824	0.26873081082723144	0.2106465706004842	
3170000	-1188.7305879522582	-1080.039845482248	-108.69074247001025	-1080.039845482248	43.50752410578273	3.4265026389431372	0.004423376878801091	0.3968873799167919	0.0039098176287744885	4.2257012917586075E-6	0.49744146639498027	-77.79876986637912	550.5385913512407	109.3854913654514	154.19940483081484	90.71681320318916	7.904916103006968	1	4	2	3	5	0.1994133397162613	0.3367413449012707	0.2740018529546041	0.1898434624278655	
3180000	-1183.9293755074232	-1080.837648638182	-103.09172686924124	-1080.837648638182	38.08319404257193	3.3736486650069173	0.005462321808756466	0.5351781757061329	0.00487027334756368	8.932329987942184E-6	0.5761088823055506	-74.26832096282354	64.5582992092373	136.230363989692	86.6446148721926	110.05398295510302	18.410642006366132	4	3	1	1	6	0.18881532869480347	0.3367413449012707	0.2740018529546041	0.20044147344932334	
3190000	-1219.1900140154107	-1085.5407702194668	-133.64924379594385	-1085.5407702194668	196.71688732230783	5.085372322860165	9.370829718824898E-4	0.7806029165810235	7.104460098918721E-4	2.080769592842359E-7	0.6724212539251544	-96.5802826271614	3204.0321267048844	158.46212526408067	340.34172942978483	50.32197836565929	10.101896238174833	4	4	4	2	1	0.1727469875605141	0.3702805277304476	0.2565310112597166	0.20044147344932334	
3200000	-1219.3549354798088	-1086.4423885138926	-132.91254696591608	-1086.4423885138926	270.05150007067033	5.085372322860165	3.864876560657874E-4	0.8256168485602352	4.0948761015163185E-4	6.440612598789877E-8	0.651250109369538	-96.1350197616514	3853.8718130525303	258.7218957113088	111.36032325611568	111.60863262742998	8.034181900529171	2	9	1	2	1	0.1531662223045056	0.3344929759519159	0.3477452075429108	0.16459559420066935	
3210000	-1214.276813927162	-1088.5863071391882	-125.69050678797389	-1088.5863071391882	113.63730968989226	3.675899259076153	0.0015320844600225998	0.5033563435011538	0.0014025054166327195	8.860907195563656E-7	0.5658514753207229	-89.87369427409084	552.9908380974622	1387.584558420406	238.84951226719338	141.0285159152732	5.395649509306954	2	1	7	2	3	0.1531662223045056	0.3755650553652894	0.2662071879646953	0.2050615343655114	
3220000	-1223.8474539089898	-1078.2809189691013	-145.56653493988847	-1078.2809189691013	252.74523940778056	3.452308642433268	6.263221940571631E-4	0.33040215797569694	5.9082967716612E-4	4.6866901268920484E-8	0.3444101158309161	-105.65137409042184	1497.1920095473013	1294.6382272319802	2169.8064950952935	477.95069434369026	8.594379227411869	3	4	4	2	2	0.18492625729929738	0.36064083283709963	0.2757392712827287	0.178693638580876	
3230000	-1248.5190332595012	-1077.1755101915162	-171.3435230679849	-1077.1755101915162	1151.9759112812667	4.317261862200761	1.3196458586870943E-4	0.7912799117508393	1.5625939667835876E-4	8.635333215664218E-9	0.6044434306663624	-126.52056745706332	3796.8085402598836	1056.9069489994092	173.55753004172033	725.1612721924204	1184.937399830381	8	2	1	2	2	0.18172778321960756	0.3419409781848948	0.2789377453624185	0.19739349323308086	
3240000	-1219.9859583129928	-1076.756371125139	-143.2295871878539	-1076.756371125139	332.7911905745614	3.4742445713942147	4.177354236495657E-4	0.772596568811936	3.5705741275974043E-4	6.243144753977465E-8	0.6042082191758597	-104.87861253703379	8225.65100131387	485.4398716388501	56.14073770079761	73.40482184251624	93.80863473621497	2	7	1	1	4	0.18151437792608985	0.3419409781848948	0.2789377453624185	0.19760689852659857	
3250000	-1221.1447615355057	-1082.5957148173552	-138.54904671815044	-1082.5957148173552	291.57347992960626	3.4742445713942147	4.4022035362293325E-4	0.7626604187078833	5.843577598845084E-4	1.9112857279169234E-7	0.7315460013038266	-96.92168460035019	10762.885184939396	127.00356447876541	297.4699493890105	226.8743643919596	217.5948824340356	1	2	2	9	1	0.1799261637438276	0.3419409781848948	0.2789377453624185	0.1991951127088608	
3260000	-1214.8174081403763	-1085.5243451689705	-129.29306297140573	-1085.5243451689705	124.97923929253216	3.7415852421021074	0.0012389427841099524	0.37135016803497733	0.0011966710738617688	2.0176255590543505E-7	0.36621015532825846	-97.28818622050618	916.0891919001249	208.52638247162474	70.30644287328434	113.31857212881042	12.858312542623674	2	8	1	3	1	0.1799261637438276	0.37329854626349906	0.24758017728381423	0.1991951127088608	
3270000	-1205.53183621811	-1086.190194187194	-119.34164203091585	-1086.190194187194	69.09979102443639	3.4372243279144232	0.0028085053896091004	0.51274271645656	0.002377267306970188	1.5048450313369958E-6	0.5198479547109085	-85.97850259873587	1142.7856224011807	228.45345885529056	243.6397330750498	73.01228959627262	23.847370617047005	1	1	2	7	4	0.15650348779405515	0.3249865651509958	0.28742072712535116	0.2310892199295996	
3280000	-1180.5675684507594	-1081.3447198623442	-99.22284858841512	-1081.3447198623442	38.012007599159034	3.4372243279144232	0.014959489407869375	1.0619193953901422	0.006363585866102698	1.3411937960732545E-4	1.1864179184168155	-66.85645204407598	609.1055082775508	164.7484671841175	158.46989845729476	31.157094729558512	17.474035005878545	1	1	2	5	6	0.18076283662347764	0.3676109570649077	0.28080875101994257	0.1708174552916738	
3290000	-1172.4382445270219	-1075.3843386803435	-97.05390584667849	-1075.3843386803435	44.463129889850514	3.865294930944802	0.006772695596400521	0.8934652272423729	0.003920002229787479	1.1191863467262247E-5	0.7090457484438305	-68.11744704750676	202.3042047071681	7.097664751364704	13.950376954065154	56.43899015520366	4.506530415626489	5	2	3	4	1	0.18076283662347764	0.34548992758275204	0.30292978050209823	0.1708174552916738	
3300000	-1180.0615565600772	-1085.916075199399	-94.14548136067806	-1085.916075199399	29.941669204369326	4.475002181377676	0.006392662105191014	0.8767486810128284	0.005722515758043016	3.5095704702409947E-5	0.9402427727547518	-68.68615093331582	238.2034635972582	13.309356367198097	15.581004956932475	14.354320642476	9.623903821698336	6	1	1	5	2	0.22246010461618154	0.31967786129769293	0.30292978050209823	0.15493225358402904	
3310000	-1200.5289489648837	-1087.4789589924212	-113.04998997246263	-1087.4789589924212	44.199892781403705	3.1301402525412776	0.003659237142007228	1.0409596709563662	0.002910335290656839	1.2861279893720313E-5	1.1500986197956902	-79.32955061747815	651.5361813970136	299.5106027629347	227.02624438868517	50.695025287907825	24.996075084356853	1	1	4	3	6	0.18986832633562517	0.31931554037065424	0.2635770700023319	0.22723906329139051	
3320000	-1192.2736148958236	-1079.7932541818273	-112.48036071399628	-1079.7932541818273	41.56576831238186	3.3270405303569697	0.00575186067811869	1.0961792320303656	0.003131027835294954	3.593962302664135E-5	1.4170775420094763	-80.20903512399406	431.9462292018095	127.3525296087911	198.881775641834	47.67792475791787	1.1248176817485926	7	2	1	3	2	0.17519405473563202	0.340068788813095	0.2635770700023319	0.22116008644894294	
3330000	-1221.6432373675839	-1083.8171632284057	-137.82607413917833	-1083.8171632284057	267.10881251952645	5.027149556141145	8.979468467019278E-4	0.6168018707852102	6.30737024299875E-4	1.6095771280216002E-7	0.5743681381456416	-102.28099461874362	2554.0043634608273	316.54018631793986	106.290941870145	97.78318287673744	44.65989751689811	3	4	2	3	3	0.18466226328082777	0.359700357194404	0.2571459766102064	0.19849140291456374	
3340000	-1185.1326481506055	-1083.0252115908097	-102.10743655979572	-1083.0252115908097	42.998702548840264	4.3401725586462	0.0034430143487241137	0.597707891227165	0.003754480423530375	5.013400772747399E-6	0.6310750910334177	-74.67892709496836	219.88412515679465	150.43502038861348	63.232662555824945	25.001208810903776	0.3508764478024477	3	5	1	5	1	0.18466226328082777	0.359700357194404	0.2571459766102064	0.19849140291456374	
3350000	-1201.855705789896	-1082.4422345004962	-119.41347128940004	-1082.4422345004962	82.8027395882124	3.113567681217768	0.0021031756492761464	0.3973883910520607	0.002314795154310177	7.056292306261741E-7	0.3777768476539632	-88.35801378878712	287.99760540214805	367.6393207104798	118.92958248264264	94.13055591601788	43.99386735875704	6	2	1	5	1	0.18549911456784124	0.3682776212075007	0.2571459766102064	0.18907728761445358	
3360000	-1195.3106486486972	-1083.232998631873	-112.07765001682414	-1083.232998631873	56.22515101907755	4.265467740556943	0.002524698841203571	0.3822314883914103	0.0024542564666315916	6.549696880868211E-7	0.32491749116034435	-80.47512144152319	951.6564918769693	220.03563437072017	177.18537113617953	52.53324066966551	3.368735985763867	1	7	2	1	4	0.18549911456784124	0.314294387856582	0.30836949769269983	0.19183699988287883	
3370000	-1189.3808042721903	-1089.138849723916	-100.24195454827408	-1089.138849723916	39.14111367652028	3.794538094093228	0.008460645652059805	0.7190413038677989	0.005594692296098602	3.586895523951165E-5	0.7897784942050607	-72.00312400095108	176.14611688114127	78.84416437755395	44.809590912846126	60.10146315943735	17.426811294197623	1	3	5	3	3	0.18014243559723692	0.31908319760575754	0.3081175125547097	0.1926568542422977	
3380000	-1194.554575624774	-1078.8709960831075	-115.68357954166672	-1078.8709960831075	86.47715652032335	3.872174780511895	0.0029745620605054796	0.8207011624163273	0.001998818611090574	7.215774180888155E-6	0.9084196605433728	-83.36060157193165	300.98997866161744	195.63138392233694	9.167388668637635	18.08843327915401	81.7021173900706	6	1	1	1	6	0.17548219369888657	0.31908319760575754	0.3301500630626734	0.17528454563268434	
3390000	-1232.3661757767497	-1085.7029429049	-146.66323287184963	-1085.7029429049	393.667460888144	3.552963334380836	4.4628944948161187E-4	0.5847934900403204	4.0890272750452493E-4	7.972605954341949E-8	0.586933803784491	-111.86819036874184	754.3362877284337	656.3160796474618	288.3996027913234	47.013620430056406	75.75961638513745	7	4	2	1	1	0.1463609313299171	0.37560398497778663	0.29932442506973733	0.1787106586225608	
3400000	-1216.1012956068344	-1090.0098463977968	-126.0914492090377	-1090.0098463977968	103.7547800476305	3.911404309657887	0.0015677791013495675	0.3504433204574908	0.0013993963455107706	3.859852529725807E-7	0.4412879029802258	-92.96989109628404	734.0491216711192	622.2727967064848	148.9003203281425	97.01584397640093	43.673073464691846	5	2	4	3	1	0.1463609313299171	0.3523198033452504	0.3110750247854867	0.1902442405393476	
3410000	-1212.6894060447416	-1095.132747234546	-117.55665881019551	-1095.132747234546	67.86260269907278	4.56351105061629	0.001874574344388623	0.5790480733062814	0.0021869206476409077	1.4726556918789462E-6	0.552481779949189	-84.92203198376215	303.5351677636816	206.09104362012943	157.21965854667764	194.85974436008297	21.91629315739766	2	1	6	2	4	0.15857962135925907	0.3523198033452504	0.2968441534324194	0.19225642186307296	
3420000	-1206.8412554827646	-1079.4796961080453	-127.36155937471938	-1079.4796961080453	135.54094600182034	3.5111864099668617	0.0015574557221375892	0.6683076368981684	0.0013508590497036395	1.3546807504972259E-6	0.7328833183106239	-95.28047857164971	374.19412780333147	155.3745983511612	209.3689245708997	115.73385130245568	5.839705104204205	7	1	4	2	1	0.15857962135925907	0.31914244986058626	0.33002150691708354	0.19225642186307296	
3430000	-1183.3600981624882	-1086.0167869195232	-97.34331124296504	-1086.0167869195232	31.469760172616745	3.5111864099668617	0.006005083738437498	0.46413628501497106	0.005222770543820618	7.177914492972471E-6	0.5139352883591027	-72.62136662264628	237.59952429426446	147.3979340510152	9.28627397692626	3.007401732520645	7.30479108635739	2	9	1	2	1	0.15857962135925907	0.31914244986058626	0.29946971561288294	0.22280821316727356	
3440000	-1173.327533591677	-1086.441426434128	-86.88610715754882	-1086.441426434128	22.251438471458233	3.7789615736824507	0.01046344509670614	0.6634918510163426	0.008659046587265087	6.158654585325243E-5	0.7200139457424454	-66.23901235730477	46.02776292754243	11.866072041509153	19.9731280823824	8.07048350246762	2.353203610340002	8	2	1	3	1	0.20838745267431835	0.3672997156254631	0.21629144620000165	0.20802138550021873	
3450000	-1183.3505451951817	-1078.9371919758753	-104.41335321930643	-1078.9371919758753	68.15772365522803	3.1900916603877816	0.002686856863613034	0.916082512496521	0.002381142127276142	3.4655084864297784E-6	0.7459985388402632	-68.6075803198033	1512.841535758153	1321.271159313277	1.5792416463581764	7.326724106775395	19.077708547841862	3	1	2	4	5	0.1528536906564957	0.3680522109732167	0.2710727128700707	0.20802138550021873	
3460000	-1232.6863034014314	-1090.2498395199596	-142.43646388147187	-1090.2498395199596	282.37855008568357	3.8402672969020033	5.029603952372876E-4	0.11589630415094666	5.210401654335449E-4	4.189099616259107E-9	0.12437296871750059	-105.60973673539631	2093.017978230607	571.0266452286122	120.0817855656157	320.7494913161751	287.2270835423766	2	9	2	1	1	0.1718334277786289	0.37141387352568445	0.2818186345806484	0.17493406411504012	
3470000	-1190.0407633932402	-1086.3765457676502	-103.66421762558996	-1086.3765457676502	46.48048832497843	4.211063352694398	0.005008995101964232	0.49338370413336335	0.004111996667835499	5.3813110746364375E-6	0.5461211404212769	-76.17751323463534	224.4723017765406	59.12504582692527	42.25134541395975	45.49235295703721	27.97597692663415	5	5	1	1	3	0.1718334277786289	0.37141387352568445	0.2818186345806484	0.17493406411504012	
3480000	-1183.7344379487606	-1081.433450835156	-102.30098711360452	-1081.433450835156	60.41279871615041	4.543359014732344	0.0023968904187573153	0.7160210376324415	0.0023745913860048823	5.503227423147959E-6	0.8897610870506242	-72.58479679173755	401.2493438503239	369.73989918177244	31.291857371411293	23.530506254021404	5.936617888668656	2	1	8	3	1	0.18995533587782315	0.3230751970105484	0.3107274796558398	0.17624198745579053	
3490000	-1182.8745916275573	-1083.9172032482938	-98.95738837926346	-1083.9172032482938	47.90451678978637	4.924760778972086	0.0027839719093600613	0.5496529025962613	0.003153381299513063	3.0129464780417983E-6	0.5243245535096521	-72.18303921941079	281.2052643615771	29.654406579164977	40.705179045997525	14.742553975022693	16.44049336444698	3	4	4	2	2	0.1972271218154836	0.3230751970105484	0.3034556937181793	0.17624198745579053	
3500000	-1200.3485289323346	-1082.385241955296	-117.96328697703869	-1082.385241955296	72.21375324641195	4.924760778972086	0.0022865018124726237	0.5968270936818637	0.002150383631689548	2.323879962903553E-6	0.7047544160806374	-79.14422550290503	2529.6115385279772	1660.6141794561754	824.8491932018878	36.350187463163294	47.66864819848877	1	1	1	5	7	0.17631748205897632	0.3687049518229921	0.28141931074536775	0.17355825537266564	
3510000	-1183.0860352846835	-1086.7134096994655	-96.37262558521788	-1086.7134096994655	35.17024731459397	4.136524053671171	0.004372790903942808	0.5321723855643122	0.004156464839702483	7.93087131554604E-6	0.6027731402100425	-66.43338320233372	1640.2937620445944	392.4305678377473	14.324670589066619	4.027276725483069	8.406202833688011	2	3	3	2	5	0.2127648423446437	0.33225759153732476	0.28141931074536775	0.17355825537266564	
3520000	-1217.459901083123	-1084.3232831557498	-133.13661792737312	-1084.3232831557498	196.8802720987433	4.005505055195664	6.415339422143027E-4	0.863745070474722	7.150041761966578E-4	3.3911997658463146E-7	0.8328062519087209	-98.74249662006565	808.0549759760497	76.78431553038679	185.48262189745213	111.72181945815481	11.04576277645406	5	2	4	3	1	0.2127648423446437	0.38107912274641703	0.23259777953627545	0.17355825537266564	
3530000	-1250.6643879983574	-1097.3432545475864	-153.32113345077093	-1097.3432545475864	416.97744236173935	2.829517204911702	2.764698411935505E-4	0.47551080945278695	2.8872208015665013E-4	1.4271786942690138E-8	0.4412183914836991	-112.12069746241336	7590.28903002092	969.9897259110763	668.3555294489096	580.7411686958646	42.12608730761992	1	6	2	5	1	0.21395688256146655	0.38107912274641703	0.2314057393194526	0.17355825537266564	
3540000	-1204.4833423244356	-1087.7966954672193	-116.68664685721637	-1087.7966954672193	117.86133100665002	4.506053553083186	0.0018315025198080395	0.4279057271018541	0.0018870361805213831	8.066169318517229E-7	0.456883341369566	-85.73589723677492	673.2897186637465	361.89679932629696	106.44218877848267	34.90363935545646	15.89794379393306	3	1	4	6	1	0.21395688256146655	0.29965925120659664	0.312825610859273	0.17355825537266564	
3550000	-1210.2399783971414	-1084.4580538455937	-125.78192455154783	-1084.4580538455937	94.28329127775413	3.6600431815492374	0.0013293217145917554	0.47866041688417155	0.0015887152518566322	4.342205409046053E-7	0.43689381531797056	-91.11338214494921	470.04554493567207	761.1564781658705	384.61842258436246	75.07413172359577	76.16535953327721	3	3	3	5	1	0.23001294713233048	0.29965925120659664	0.29676954628840907	0.17355825537266564	
3560000	-1183.5137933965384	-1089.013622958062	-94.50017043847657	-1089.013622958062	32.95767711144636	4.211262093333129	0.008761874005774538	0.6287936408645785	0.0070096989735162875	2.5557126898928773E-5	0.6674483761974657	-68.76994755740259	63.86979802164804	110.09186545871684	27.779740527885014	23.369086178314213	14.191257980114266	2	6	1	3	3	0.24939960061557478	0.3021945609252631	0.24925519640125704	0.1991506420579069	
3570000	-1187.887943245504	-1095.2190217997743	-92.66892144572967	-1095.2190217997743	27.5264780231331	4.100745042140401	0.006864609287494944	0.6851696610458697	0.007475841356666925	2.9181734748517888E-5	0.7278191851917147	-69.02541781096082	131.37711181335524	66.5610314409464	12.331092995061827	10.639690399385248	3.0799945735866947	6	3	3	1	2	0.14206941681498364	0.34834746879423706	0.24925519640125704	0.26032791798952404	
3580000	-1179.633944676477	-1085.7597751704986	-93.87416950597846	-1085.7597751704986	40.1074523668674	4.100745042140401	0.004260204914304659	0.4848840861828437	0.004599804037609748	5.272317028666937E-6	0.5005146227906836	-74.04788513820293	81.73673224731952	20.217420032965517	5.749037394156802	5.103493430750942	4.744599647790461	9	2	2	1	1	0.19373818294168918	0.2966787026675315	0.24925519640125704	0.26032791798952404	
3590000	-1214.7264622629834	-1091.0875792652814	-123.6388829977021	-1091.0875792652814	91.72088542201269	2.7271499379976145	0.001692259643563369	0.23819732339253033	0.001734191901365149	2.07688544072143E-7	0.27670186492258736	-88.94879455688505	1939.2570252950331	117.37155243452175	233.36219068616083	212.86447574920862	34.26849511220208	1	5	5	1	3	0.1670251469175886	0.3364706632658741	0.2717422370492498	0.22476195276728922	
3600000	-1199.5913152873939	-1087.8107371250062	-111.78057816238758	-1087.8107371250062	62.259421622596335	2.7271499379976145	0.0027625911738101317	0.36920530735012635	0.0027096335509457356	1.1801566745885383E-6	0.3972791751736788	-79.57325796740695	1161.9626893009488	83.95081761053689	147.61893131606664	103.09711392215596	11.105985286020498	1	8	2	1	3	0.16390225058336233	0.35650587427928165	0.2717422370492498	0.20784963808810794	
3610000	-1235.759081336113	-1092.707512140013	-143.0515691960999	-1092.707512140013	278.1868448814499	4.42192528822369	3.4762082154436523E-4	0.7004159761202157	3.7206452571497705E-4	8.585850353671966E-8	0.7787448947729658	-102.7361964275073	4684.442001401453	1265.5151789186868	534.8323525051126	268.99076843910143	21.614562646089748	3	2	2	6	2	0.16480309768532314	0.4067031422780644	0.270841389947289	0.1576523700893252	
3620000	-1229.6073353807155	-1088.319504209705	-141.28783117101057	-1088.319504209705	380.29231780247363	4.151511270624521	4.418873873191589E-4	0.7245352878348278	3.4464186253107946E-4	9.845981193643137E-8	0.8252514644816988	-102.90972123970711	3537.1795055421385	1258.2717291217891	112.57245101060266	29.635376002236097	87.86100985853643	3	4	2	1	5	0.1935725494038443	0.3862818664115479	0.24584670663965896	0.1742988775449506	
3630000	-1203.9464580285048	-1075.9848916179637	-127.96156641054108	-1075.9848916179637	150.12676852001388	4.027184429112866	0.001520916958358406	0.7900143899945918	0.0011278422742999666	6.014673058006261E-7	0.6483765223927662	-94.0809041322003	831.1089463457369	100.16741668438866	200.94274247182636	62.74144529691608	41.52173898965132	7	1	2	3	2	0.17613545152241236	0.36605244878898363	0.24998536219368678	0.20782673749491898	
3640000	-1243.1708801407906	-1091.0820380613393	-152.08884207945124	-1091.0820380613393	371.1941419774964	4.049765940725835	3.463962682475239E-4	0.6826725606764216	3.7234979996247084E-4	4.734479895140085E-8	0.6323310492820398	-110.57470775281598	2698.0716302201986	4460.895931587839	1160.0402690067565	131.63829360260578	53.043732049328916	2	2	3	5	3	0.17613545152241236	0.3399608090592588	0.24998536219368678	0.23391837722464384	
3650000	-1253.820010493046	-1076.6444886003753	-177.17552189267073	-1076.6444886003753	1397.1730151913205	4.049765940725835	1.4201099582432502E-4	1.1602909167802797	1.2999568384788063E-4	1.2488924030686309E-8	0.8287627307678235	-130.42538518888162	6188.543598270712	1815.2078177054595	2433.967504907554	685.2347913417526	756.0424633630881	1	2	5	6	1	0.15598790760060371	0.3376141225540139	0.2724795926207403	0.23391837722464384	
3660000	-1249.6957090943968	-1084.4696256085447	-165.22608348585214	-1084.4696256085447	798.6798299669528	3.3999040479860105	1.6533478710414735E-4	0.5441613386635362	1.645900671635483E-4	5.2462490737236536E-9	0.4814416843848825	-124.00592561243678	3920.7058104486046	999.4527486301753	726.2492729911562	652.5126115369525	357.9983247513974	5	1	2	3	4	0.15598790760060371	0.3376141225540139	0.32914199075929274	0.17725597908609145	
3670000	-1199.658000580438	-1086.8387425384356	-112.8192580420025	-1086.8387425384356	60.344770332975266	4.498822563697647	0.002750833988529158	0.4737852700956334	0.002432842405038498	1.0407793470185223E-6	0.4110923534118042	-77.27986673563757	3456.1591394503494	1433.5354637603934	84.10388725262419	36.104139109645125	24.902899140455602	1	1	3	9	1	0.1863664213717037	0.3192211084683099	0.30005940645295087	0.1943530637070373	
3680000	-1208.2460338561596	-1082.3147217772216	-125.93131207893805	-1082.3147217772216	111.82330088505951	4.498822563697647	0.002076920586067768	0.9687044943807921	0.0015779314002705312	4.61481120634363E-6	0.9606015670273926	-88.70519063468058	363.8757499791178	124.38462999644467	361.63568687279815	470.0910069544613	12.444952496321083	2	2	2	4	5	0.1863664213717037	0.3192211084683099	0.30005940645295087	0.1943530637070373	
3690000	-1200.677051811483	-1080.3801528766412	-120.29689893484179	-1080.3801528766412	87.39636121263045	3.214733329984245	0.0021335892681079425	0.4898630530434583	0.0021216142202843827	1.076794184216426E-6	0.4682091723778132	-87.7198698661651	209.08526695295123	474.70832281335714	149.78669221119043	96.46800454578022	87.45274016993363	3	1	3	7	1	0.19068972674600254	0.3472173561878793	0.2677398533590827	0.1943530637070373	
3700000	-1227.5661992421844	-1079.3642110337933	-148.20198820839116	-1079.3642110337933	350.89464035352273	4.762994460662212	6.361237768366965E-4	0.8575604129890387	6.758963875151232E-4	2.0560607219673716E-7	0.6737832635821832	-106.87516181196112	1384.6406799414099	81.92586719613662	346.6677505348933	410.11219842370366	572.8650412770882	1	1	3	4	6	0.1404945649811388	0.3472173561878793	0.3003373345074694	0.2119507443235143	
3710000	-1227.5253361173532	-1091.2235295489236	-136.30180656842958	-1091.2235295489236	233.92814576558692	5.192140534260164	6.822970439967413E-4	0.3926976111455623	6.8793925421702E-4	5.593786120593309E-8	0.3380270735683142	-97.22120338094325	1981.9742790233631	1451.0239300249636	1646.1331642108005	67.86247413181385	55.87237135633802	1	5	1	4	4	0.19050707432155758	0.3472173561878793	0.24632588559076635	0.21594968389979857	
3720000	-1215.7193816822892	-1089.0166235114245	-126.70275817086468	-1089.0166235114245	121.17730110570119	5.192140534260164	0.0019259048267820556	0.46934056865248835	0.0018599807058089196	8.319332337737705E-7	0.4839717193252133	-92.29289598141335	493.6052164634385	461.9221900125739	344.20635158099105	181.06093858347307	14.312994016015246	1	2	1	10	1	0.21291788518442317	0.3167569603522701	0.284070289520482	0.1862548649428265	
3730000	-1198.7275156573805	-1088.4050427908194	-110.32247286656117	-1088.4050427908194	62.72963676750436	4.479901283474143	0.003029126453364901	0.6464494798718459	0.002960769408196245	4.092966288695225E-6	0.6147453376303409	-80.39477581596623	485.1197930618376	319.6400675091162	29.13082716448074	23.19025094804212	17.989593532094894	7	1	1	5	1	0.15529282285145085	0.3407108633575395	0.31774144884818495	0.1862548649428265	
3740000	-1187.7986898314768	-1089.1729176771485	-98.62577215432847	-1089.1729176771485	38.86080500446746	4.180913962926194	0.004785061762323516	0.5256920276772938	0.005344190335066587	8.491882767065847E-6	0.5522522361508204	-73.19796591989515	206.40249204652122	30.072094627271575	44.00404235375718	11.012631329789372	9.566361169464148	5	2	2	5	1	0.20218715801946568	0.2908464522180284	0.31380812434621386	0.19315826541629386	
3750000	-1194.7025168438076	-1087.6654063052533	-107.0371105385542	-1087.6654063052533	51.948897236230096	4.180913962926194	0.004283131809598138	0.47510201469572005	0.0034184051982725193	3.6968583711609354E-6	0.48954718918875	-79.697317375056	273.05564450347333	173.7704066137413	59.431677196827856	18.665127467722005	7.176784815535799	6	2	3	2	2	0.1805482455351167	0.3124853647023774	0.31380812434621386	0.19315826541629386	
3760000	-1226.2743517326528	-1083.7433255699966	-142.5310261626562	-1083.7433255699966	213.7955975975949	4.359208373934519	7.881045884499193E-4	0.3081831516320214	7.688959318607346E-4	4.0957580618815656E-8	0.2664389179820714	-105.38990122894097	1555.4737716735935	262.2345464976769	625.0402242247568	111.94794584777263	144.86361865473765	3	3	2	1	6	0.1862166920140756	0.3124853647023774	0.31896043056134227	0.18233751272220652	
3770000	-1242.8931547122168	-1088.699992199216	-154.19316251300071	-1088.699992199216	748.0962781744794	4.359208373934519	1.9972185925225565E-4	0.7210269571322971	2.109949496449886E-4	1.5548422139591394E-8	0.5716096925265408	-113.26235405555543	5033.596824657709	175.2321252806125	370.59759484438746	332.8745799906735	260.31775024356926	4	3	3	2	3	0.17875424977961143	0.3124853647023774	0.32642287279580645	0.18233751272220652	
3780000	-1261.5093531315433	-1079.718154472617	-181.7911986589263	-1079.718154472617	1351.3376072203785	2.932725571893858	9.89348328025565E-5	0.565766452892578	1.1734322995802267E-4	5.827818323275531E-9	0.6212525529762665	-131.22301434766072	16227.357517570503	7665.397999243061	3697.3036996087367	789.9211214229902	3159.01359139102	1	2	1	3	8	0.17875424977961143	0.3262481450443655	0.3140069268780814	0.1809906782979435	
3790000	-1244.949336878264	-1092.5478273453311	-152.40150953293286	-1092.5478273453311	461.7712855737508	4.0692933225981145	3.1994544930305887E-4	0.4053400690023809	3.186210203771273E-4	1.4891254161126922E-8	0.3867109252274784	-112.87749106952354	3815.575533291933	1402.3751955404146	1361.3313858276358	138.11757429370886	29.85535747021039	1	2	6	5	1	0.1571784093835543	0.3478239854404227	0.3140069268780814	0.1809906782979435	
3800000	-1219.9349021654575	-1080.2348550073216	-139.70004715813587	-1080.2348550073216	182.93158786356096	5.002084096557206	0.0012441905734006651	1.2616539443613584	7.320978452687719E-4	2.3670342104098083E-6	1.603527552226509	-99.88342429326848	1137.056436010106	1171.2482379252483	150.61636160166162	245.23944486934522	86.32903459861083	1	4	1	5	4	0.1571784093835543	0.3502340802756784	0.3140069268780814	0.17858058346268776	
3810000	-1175.917277960496	-1089.9641795149696	-85.9530984455264	-1089.9641795149696	23.964909547677166	5.274077082930487	0.007277231893707128	0.7847570679145794	0.005804494270506955	4.486223054822051E-5	0.9082465791401877	-63.886807128718814	111.14050245844214	26.151714291792278	3.1212804242627263	5.4218682735579735	4.503999466432774	6	3	2	3	1	0.19750610562062945	0.34395293453289066	0.2865397446238837	0.17200121522259812	
3820000	-1196.7998200024824	-1079.455614451142	-117.34420555134035	-1079.455614451142	77.31578712782776	4.087659427293433	0.003798814467040862	0.907044603054812	0.0018973995137787126	5.573101186327541E-6	0.8884123584206923	-83.0743277326066	939.8436490014184	139.5017389603396	225.18035583169447	72.79698583235613	12.776087700969681	3	7	1	1	3	0.20193299629517308	0.339526043858347	0.2865397446238837	0.17200121522259812	
3830000	-1233.2673686701773	-1079.2904279758625	-153.97694069431486	-1079.2904279758625	548.2746388826114	4.087659427293433	2.578267749185459E-4	0.9636944035397523	1.9102784482734737E-4	6.451400745125485E-8	1.0185149162225293	-112.01449820766551	6295.605943474398	890.5667336950211	421.91359768353846	113.65999089514837	245.74605433508216	5	1	2	3	4	0.20193299629517308	0.339526043858347	0.2865397446238837	0.17200121522259812	
3840000	-1219.614091460056	-1089.871646642804	-129.74244481725182	-1089.871646642804	220.86093038931136	4.145614912000284	7.143934236138168E-4	0.9506774869347937	6.57153614550531E-4	2.5224597948033335E-7	0.7788239985318524	-90.83454870419384	4120.836954003774	40.87935544523699	127.75314972369392	185.0543273385656	12.438549372814204	2	2	2	8	1	0.20193299629517308	0.3466755997371255	0.2698315510434653	0.18155985292423812	
3850000	-1198.9598358500614	-1090.0960592419208	-108.86377660814053	-1090.0960592419208	87.89333735490702	4.145614912000284	0.0016789082569373956	0.49560097727466074	0.0017791129188832954	6.924287490159525E-7	0.49182498161966715	-79.19413596750523	876.5436996708279	52.73148997941325	51.880902511188566	41.94852617660546	11.657100750501598	3	6	3	1	2	0.20228673080642443	0.28636464351288715	0.3031083279666742	0.20824029771401617	
3860000	-1238.2664428504186	-1086.4135777460108	-151.85286510440784	-1086.4135777460108	508.52809342888696	4.956531197661627	6.733619256313624E-4	0.6813269503304716	4.8112551067681035E-4	1.30308886912491E-7	0.6420152317804744	-112.7700506605163	695.5486137506347	531.6631770760982	648.7283008875087	751.1802512646394	204.0826823903287	1	5	6	1	2	0.1940476560328138	0.28636464351288715	0.31134740274028483	0.20824029771401617	
3870000	-1209.345992238775	-1086.585101235832	-122.76089100294276	-1086.585101235832	97.35603373049724	5.102113032089515	0.0015590601254043778	0.5252914415181281	0.001677758471574649	5.400617959966241E-7	0.4508154894606489	-86.5588442692087	1515.1509188498037	643.0326286814227	421.84474087324344	106.69026004732831	34.44105240539177	1	1	5	1	7	0.1940476560328138	0.3256521709249914	0.31134740274028483	0.16895277030191194	
3880000	-1207.2315641897362	-1084.910937548885	-122.3206266408513	-1084.910937548885	105.58463401472197	4.675045811021723	0.0017571331266284227	0.44653352625905635	0.00172163284432837	7.113848080129968E-7	0.4802786005885401	-88.49197431423262	1074.2669563599325	302.58608563051706	313.5241708911379	77.27104030731735	13.95879840996197	2	2	3	4	4	0.15934416294438636	0.3101691657315816	0.32178376163366434	0.2087029096903697	
3890000	-1225.2925131025177	-1098.2544667064706	-127.03804639604716	-1098.2544667064706	152.23422025556758	4.675045811021723	0.0011210553826650324	0.08383911537052298	0.0011032507077661318	7.015158296104024E-9	0.07560792200926007	-91.01700429014157	836.0506231913392	395.4474135119834	358.1689510405404	715.9841121894798	110.00918427177831	1	2	2	2	8	0.15934416294438636	0.369631733561129	0.262321193804117	0.2087029096903697	
3900000	-1222.7070049908143	-1090.0322428798365	-132.67476211097775	-1090.0322428798365	164.1499939741997	3.0910876541033807	0.0011859207826746744	0.43378840748302133	0.0010859954468828282	1.3101317009570942E-7	0.3194229430557509	-97.3218745755478	1445.0624062859072	491.3664803965605	380.46301739177244	141.93273436749732	64.09710804777852	4	3	2	2	4	0.21640933766083598	0.3186199546912881	0.262321193804117	0.20264951384376095	
3910000	-1193.839607361457	-1084.97372566201	-108.86588169944687	-1084.97372566201	63.79116070052562	3.8576383138298818	0.002554377670887569	0.34701360797091285	0.002637539128531115	7.399424471846218E-7	0.34373833815478955	-76.07875598217905	283.8421936426155	363.4722374452708	714.4431543149253	10.981715473650079	18.35803382847541	3	3	1	3	5	0.19049441909784512	0.34301881516467697	0.257931730725611	0.208555035011869	
3920000	-1204.3539081946562	-1082.3593635372258	-121.99454465743038	-1082.3593635372258	89.33193606593726	2.9965925813144354	0.0018881556162302783	0.46917254071102293	0.0018279293910660951	1.2330743658971504E-6	0.5255241753982586	-90.39007470539217	714.4450758286144	156.34858841952882	171.9418285740383	89.90145706914461	5.254454343400673	7	4	1	2	1	0.20944523401381882	0.34301881516467697	0.257931730725611	0.1896042200958953	
3930000	-1236.2978425268996	-1086.1518018594668	-150.14604066743286	-1086.1518018594668	361.3129252076518	4.7598994623487005	4.4476870505258506E-4	0.526220798780795	4.203266999868793E-4	4.3983305366948065E-8	0.4978087044156802	-109.04662550849811	2016.5042503373752	594.8890081305054	338.46203059637133	1008.107943085697	286.4294660183614	3	1	2	4	5	0.20454476653860304	0.32069646929350176	0.257931730725611	0.2168270334422863	
3940000	-1275.7551335119547	-1083.1812135726582	-192.57391993929645	-1083.1812135726582	3150.405392655481	4.183689459954978	5.804394780800608E-5	0.3745569122959157	5.406934278091472E-5	4.402362861724486E-10	0.3928314344335754	-143.5806723287396	6452.168307606444	12510.995886396906	1461.9454421971413	3163.825925409463	1724.666139333977	6	1	1	1	6	0.16798632205663713	0.34469107329564275	0.29449017520757687	0.1928324294401453	
3950000	-1267.8827127063219	-1080.859627207011	-187.0230854993109	-1080.859627207011	2229.3468257822924	4.183689459954978	7.496587372114697E-5	0.3532896780776817	7.381480465623617E-5	7.804529144617325E-10	0.3809885700287183	-139.82796664660293	16027.557640001805	5079.684161495398	3526.262376064512	911.872236614474	1117.0654234196902	4	1	5	2	3	0.183002181095665	0.3275983544493407	0.29449017520757687	0.19490928924741946	
3960000	-1242.897081635009	-1085.0343911023879	-157.86269053262114	-1085.0343911023879	412.47958598637257	4.5288153073321	3.3600120065479947E-4	0.3879418462157423	3.540725494742393E-4	1.939989356512998E-8	0.39814837615825566	-112.35457747166872	21998.730735777375	2508.1254931364624	2412.6367326448844	493.68386447808194	175.59882081023156	1	5	2	1	6	0.183002181095665	0.3283864393960351	0.3105947023038543	0.1780166772044476	
3970000	-1207.4364097657397	-1084.813820032729	-122.62258973301073	-1084.813820032729	146.54554418592465	4.925771089592266	9.819179834748518E-4	0.42139294738718674	9.878641852350883E-4	2.127109001787747E-7	0.4552429376437527	-86.95742291890572	829.908808887077	2372.043651143772	38.918934466153836	55.752199682155116	9.220774118613601	6	1	3	4	1	0.183002181095665	0.336548807182272	0.3024323345176174	0.1780166772044476	
3980000	-1231.2699909452497	-1092.9178324824725	-138.35215846277717	-1092.9178324824725	247.98000520687566	3.5015632935719645	6.303473843377408E-4	7.250295371667701E-4	6.303706387939953E-4	1.4970686076240754E-13	6.138142494010835E-4	-106.20913967830428	2353.194697640455	847.2737181461547	538.9718622993355	46.175008667447955	38.77425441672679	8	1	1	4	1	0.2129265362419958	0.336548807182272	0.2524213303133444	0.1981033262623898	
3990000	-1226.1990916837199	-1089.5694520528752	-136.62963963084474	-1089.5694520528752	215.3109838356947	4.21212025595848	6.021284629432918E-4	0.25295133886582744	6.176374412002942E-4	2.3592850665072132E-8	0.24195220347291502	-101.18048503554999	1884.3617492804324	586.9260403933444	545.0240341126071	100.14097002645902	24.883690224563118	1	5	2	5	2	0.17483878533390096	0.37463655809036683	0.2524213303133444	0.1981033262623898	
4000000	-1201.5398809550943	-1084.9625940851174	-116.57728686997683	-1084.9625940851174	58.90420946806569	4.21212025595848	0.0033685971256127087	0.8053092410226781	0.0027503018437857636	2.8190268846392208E-6	0.5689482708868692	-85.57403281772574	243.098096916791	121.339219375694	216.97123025196674	47.84181215819606	3.394034305565307	6	4	1	3	1	0.17483878533390096	0.3986699220445782	0.22838796635913305	0.1981033262623898	
4010000	-1184.3860639403915	-1082.8000380405472	-101.58602589984426	-1082.8000380405472	29.314117552199622	3.831633733584765	0.0058989804981270455	0.7603479350521402	0.004280107074509567	1.964894669946679E-5	0.9042619883864346	-72.49723796713204	130.2140440800796	68.99755693548225	182.34510810726243	15.99655848951852	11.979390605770641	2	1	5	3	4	0.1580578168164535	0.3779666865949776	0.25516811612425766	0.20880738046431319	
4020000	-1205.3047308312887	-1077.6698111665917	-127.63491966469711	-1077.6698111665917	141.32509164573327	3.6501628326784763	0.0014687926698071755	0.8242323524707806	0.0011522977728721949	1.2260017393217095E-6	0.9469980721303884	-88.02068932553436	2154.44857574063	196.9634103541129	716.0366956560176	138.07244965869512	39.30453345419921	1	2	1	7	4	0.1580578168164535	0.3779666865949776	0.25516811612425766	0.20880738046431319	
4030000	-1215.7881504029385	-1087.2949203930345	-128.49323000990393	-1087.2949203930345	195.01104583054362	3.6501628326784763	0.0028159444109049784	1.1082212376265954	0.0013868820009810348	3.3945131711605846E-6	0.9544577038885103	-94.01359185749533	435.74424774350825	490.38857995089376	160.8871611854366	68.27606367779285	54.17401892530293	6	2	3	2	2	0.18413633327833578	0.3779666865949776	0.22908959966237538	0.20880738046431319	
4040000	-1189.5484833751325	-1078.685140478049	-110.86334289708337	-1078.685140478049	58.27876918468957	2.934243964609509	0.003817414408974628	0.7235390118936638	0.0029231593621132606	3.6868285212094564E-6	0.5798058397211155	-80.6417817307636	359.5069041995301	55.044591726950955	131.7021910297438	31.854420789915128	19.357644653809043	3	2	4	2	4	0.18413633327833578	0.3136153686163838	0.2693676561327356	0.23288064197254674	
4050000	-1213.1894967148596	-1090.1900319363708	-122.99946477848883	-1090.1900319363708	114.72372498656345	2.8042387058929226	0.0023570564895083732	0.6654814304517078	0.0015711377154897415	2.420742012709246E-6	0.7788116531502107	-92.05141195533011	674.6156678723979	137.3039954737274	144.41713126314195	6.710357265071196	15.768701367009381	9	2	2	1	1	0.23260333242206704	0.32598299216806903	0.22610531689118188	0.21530835851868393	
4060000	-1205.366751566102	-1105.8225509007661	-99.54420066533599	-1105.8225509007661	33.14838846091071	4.575481540251968	0.004360711489847696	0.07771151770082137	0.004580460596474482	1.1717974933398411E-7	0.07679023898120164	-74.6163668488225	83.60531699337518	98.1835213140586	26.02224709467608	46.02285992955104	31.06208498061575	2	7	2	2	2	0.23260333242206704	0.37794191243690917	0.22610531689118188	0.16334943824984377	
4070000	-1207.7371553182527	-1092.453011712169	-115.28414360608376	-1092.453011712169	90.24145126059175	4.575481540251968	0.0024732079036332865	0.5852527836781998	0.0020800074052332454	2.2069803148262914E-6	0.6347723618585218	-86.11051573544077	363.55045436440196	250.05743698278062	61.1434306483157	20.636842556509393	13.90160156168372	2	5	1	4	3	0.17083504745731096	0.3746942098762091	0.22610531689118188	0.2283654257752999	
4080000	-1192.4271608547615	-1080.8344879452268	-111.59267290953473	-1080.8344879452268	58.91343598277997	4.575481540251968	0.003019483458682743	0.421566974706323	0.002603009225843347	2.155675177042208E-6	0.5050829072908126	-81.99779395551472	577.6788997254979	106.54131847700596	72.2625920091851	56.65832409484388	2.693928934173609	4	3	4	3	1	0.17083504745731096	0.3099690626107317	0.29083046415665925	0.2283654257752999	
4090000	-1211.7343071462537	-1082.7694792245616	-128.96482792169226	-1082.7694792245616	118.51953210790353	3.173061852884521	0.002966943017713086	1.4157176957484072	0.001855008548644475	1.5999525789284416E-5	1.4980972419159253	-89.84260819336407	8065.889980412442	482.1520638143225	122.28883834022179	42.07305177802125	35.23467247299674	2	2	7	1	3	0.15835363520771287	0.3516463934517168	0.29083046415665925	0.1991695071839129	
4100000	-1197.7803293444108	-1078.912799294302	-118.86753005010884	-1078.912799294302	93.92952506809657	3.173061852884521	0.001875530091212803	0.8195511984102274	0.0017805523246326182	1.2612145643861337E-6	0.6401261027563154	-86.38084004545755	632.6236689921584	188.2661483656666	93.51767832093341	82.46298821956155	51.35295658926442	2	4	3	3	3	0.15835363520771287	0.3125821094637867	0.29083046415665925	0.23823379117184298	
4110000	-1233.6242230646296	-1084.8071231329563	-148.8170999316733	-1084.8071231329563	392.4081215454197	3.173061852884521	4.470469346506926E-4	0.6653403175821611	3.2849854664881854E-4	1.0668060765325054E-7	0.8457980687466266	-107.38771467911154	11349.98813969447	1072.3153594704945	303.75962532901497	268.66848491679184	162.80509221282793	2	2	7	2	2	0.20919250476125034	0.30943507240451223	0.285577909199644	0.19579451363459527	
4120000	-1208.7071483319935	-1080.4912872648054	-128.21586106718806	-1080.4912872648054	265.6508320343672	3.27362655631324	6.530466410238075E-4	0.9421698309610237	6.9247907834733E-4	4.3997228645918336E-7	0.8514882827620526	-86.57120767516925	4995.093451288427	8660.702264002319	41.155764920790155	57.73424517097793	64.16890326838885	1	1	4	8	1	0.18957229991703056	0.30943507240451223	0.3024823493196797	0.19851027835877932	
4130000	-1227.60438670049	-1080.9312806661437	-146.6731060343463	-1080.9312806661437	460.72986123310665	3.27362655631324	3.903972579168854E-4	1.0751496021601519	3.0170025080260374E-4	1.1567398161816127E-7	0.9724988562318545	-105.00574962114133	7505.412999332518	422.6318283094058	117.08117489711	306.59948045433333	124.19355923127846	3	2	2	7	1	0.19194303786045627	0.30943507240451223	0.30011161137625403	0.19851027835877932	
4140000	-1220.1435764370979	-1079.5868112509886	-140.5567651861093	-1079.5868112509886	446.38237510137054	3.4458208925801816	3.6889295025100056E-4	0.6646848763295591	3.8593290896488835E-4	6.03371306827374E-8	0.6463483304158161	-101.97270141196566	3969.705621963604	383.85986850830113	235.80954581437524	123.35468058205174	229.20479515537806	2	1	1	8	3	0.20333137092137787	0.30943507240451223	0.26104001817153466	0.22619353850257706	
4150000	-1193.2653934478362	-1077.3911319420256	-115.8742615058106	-1077.3911319420256	77.07696107826261	3.3280571150217484	0.002223903265484336	0.7379537142322528	0.0019004822503768189	2.804256904462101E-6	0.782010480119904	-79.56118827510797	2464.6236647715327	481.91456327579584	232.34104784123798	123.04942376474415	19.287401974106036	1	3	1	1	9	0.18342316916635926	0.32934327415953085	0.26104001817153466	0.22619353850257706	
4160000	-1224.8319703253965	-1086.5349610054766	-138.29700931991982	-1086.5349610054766	223.50917236229026	2.494730001833662	6.00674748580883E-4	0.6273574527702215	6.882017478754077E-4	2.1573932779573893E-7	0.6866589467649349	-99.00352172716427	995.2770266927438	2196.9791350196024	1291.4160625423958	102.71184276830084	91.90843459757834	3	1	1	9	1	0.18178104465817257	0.30692024307425075	0.2917574392675546	0.21954127300002393	
4170000	-1266.4582394432496	-1090.589631178414	-175.86860826483547	-1090.589631178414	1760.1194326852255	4.324072499447767	1.281949572109403E-4	0.8458706654354222	7.323843033717401E-5	8.399471847019596E-9	0.9134381925344838	-126.71330923913229	39586.52760120598	3273.62909578973	2694.6755998666977	848.2404624513865	400.6596119189113	3	2	2	6	2	0.18178104465817257	0.3709551100754169	0.2466212962904346	0.20064254897597772	
4180000	-1245.3187183861658	-1090.5903429789864	-154.72837540717927	-1090.5903429789864	838.156370043154	3.9757509086622047	1.4686732053622955E-4	1.181573022274899	9.360673831109753E-5	2.7658853102494255E-8	1.1519594211760071	-109.54803702211747	13493.235403572853	2711.7175434977985	511.23260386150645	325.0492629875597	236.88722750834688	2	1	2	8	2	0.20696594615674047	0.3709551100754169	0.2466212962904346	0.17545764747740983	
4190000	-1202.25596481963	-1087.6181904675468	-114.63777435208313	-1087.6181904675468	89.30015283779818	3.95409730317057	0.0033926895734968177	0.8935432369552853	0.001920845893046277	1.5359337854284848E-6	0.5811347441323877	-81.62841301314523	640.4711114840875	110.55687927642407	13.605482983121924	24.240438834180356	94.85220244895682	4	4	4	1	2	0.22939490713561206	0.2837315251607066	0.3038317439452585	0.18304182375842468	
4200000	-1197.604216712764	-1083.5702927099487	-114.03392400281521	-1083.5702927099487	67.83126502934793	3.95409730317057	0.002044113893806717	0.5458946386126718	0.002182615788376998	1.8381706787056646E-6	0.6013217931801719	-85.6333129829404	430.0695442742845	82.57067657156352	46.48167981703742	34.11168396910137	18.698067818018075	7	1	1	5	1	0.1839784712315231	0.32914796106479555	0.3038317439452585	0.18304182375842468	
4210000	-1183.3834936931082	-1082.2970294755632	-101.08646421754499	-1082.2970294755632	40.56188140095294	4.545465754118771	0.005146637578199556	0.602245249318911	0.004264265351366969	9.766956494661674E-6	0.6433801895486705	-72.9662047960102	76.36787550205375	188.17184909315475	90.03291225975889	14.957339834155444	16.042692890547507	2	5	2	5	1	0.1839784712315231	0.3383797107938206	0.29459999421623345	0.18304182375842468	
4220000	-1201.3631421900054	-1083.019145606552	-118.34399658345342	-1083.019145606552	86.32092032195588	4.112800847509246	0.0018897733236342502	0.44669778874201266	0.0017262004021790774	7.809957876446124E-7	0.5101804851656342	-85.46071362123777	1080.6392215504327	304.15517450060105	145.43980517695346	48.73657224647706	52.809593840107965	4	1	3	5	2	0.1839784712315231	0.35946649272624825	0.2735132122838058	0.18304182375842468	
4230000	-1225.985025333413	-1078.756768694335	-147.22825663907793	-1078.756768694335	233.11897929093868	3.8859154957560773	6.745969395223329E-4	0.8449624159876118	6.343428886301484E-4	2.440052670318962E-7	0.7540761531638422	-107.0592464376184	2762.487453440696	379.0931382088773	580.6092596464242	160.7478022438126	253.60935019956028	2	1	8	3	1	0.1839784712315231	0.35946649272624825	0.2735132122838058	0.18304182375842468	
4240000	-1217.142523523411	-1088.9119899672044	-128.23053355620655	-1088.9119899672044	116.22740448233476	3.4845889560931407	0.0016050620198180799	0.7211648393047543	0.001256250276651945	1.4235227424252907E-6	0.7383767338235318	-92.71847083654269	1026.5854331501723	1350.4729983403602	422.6440116840797	19.4330411486062	16.692352718732028	2	1	8	2	2	0.1839784712315231	0.35946649272624825	0.2735132122838058	0.18304182375842468	
4250000	-1190.7563043787836	-1078.3565093255284	-112.39979505325525	-1078.3565093255284	55.95259561611685	4.14289591477809	0.003155463049756044	0.7775830034149501	0.0027157594972599917	4.2845535637050175E-6	0.7008628612860428	-81.9674809292022	142.87842707557854	285.8939416973904	106.40104088941548	48.4230118324266	9.480860677549199	3	1	4	5	2	0.1839784712315231	0.35008854011540474	0.3079067640425064	0.15802622461056762	
4260000	-1243.0313899832404	-1095.9172278383198	-147.1141621449205	-1095.9172278383198	381.9007138884775	3.7758593042006656	5.925002629757073E-4	0.6472314401917647	4.899801609411427E-4	6.71247373217252E-8	0.5455730447867392	-106.98192318761583	4643.793101647528	2667.878457618776	150.83175160154636	150.32867091005795	144.20599697961623	3	1	5	1	5	0.20316850935653144	0.3583644128754977	0.2804408531574051	0.15802622461056762	
4270000	-1241.0041016396867	-1080.1245066851338	-160.879594954553	-1080.1245066851338	745.4004611802467	3.7758593042006656	1.9659710030843695E-4	0.671077657702613	1.6038571833182678E-4	1.7277256239664887E-8	0.693696901170527	-120.52975799212975	3627.207180170019	1165.8446713476399	686.226516895582	314.359646842269	134.096269226186	3	2	8	1	1	0.20476499338890988	0.35676792884311925	0.2804408531574051	0.15802622461056762	
4280000	-1221.2795513209714	-1086.0440276872996	-135.23552363367185	-1086.0440276872996	178.9831602440757	5.211971056198271	0.001004778188886368	0.48558905900727406	9.859972075972005E-4	3.37540718190999E-7	0.5667949043978164	-95.37855459414403	4313.460211197165	740.7098457710529	308.0051554940443	427.1608005653652	59.889359760394555	1	2	3	2	7	0.20625524104151233	0.33291457125580953	0.27630280443444694	0.18452738326823306	
4290000	-1215.2440185654932	-1085.996463801882	-129.247554763611	-1085.996463801882	164.9373311773399	3.4801189811412643	0.0012978757206762552	0.5243284025958307	0.0011492525178604625	2.7795062729687427E-7	0.44161388862146495	-88.94396831503236	3603.429839908654	8466.958336706124	81.80311165910416	79.80393943683488	42.79657742310771	2	1	1	8	3	0.19326700039976225	0.33291457125580953	0.2902560331027748	0.18356239524165524	
4300000	-1218.2128591765381	-1088.944687924778	-129.26817125176	-1088.944687924778	191.63789646442837	4.510559733418885	8.844795266617911E-4	0.061089424115645004	8.681387974850098E-4	1.7685396887843485E-9	0.04784956454631892	-97.36458411284457	1439.9675364334698	779.0971858926202	51.28206656647271	54.6633428202625	40.71924745800499	2	6	3	3	1	0.17388638717468882	0.333916899309584	0.2845752501798632	0.2076214633358658	
4310000	-1196.0786465728804	-1080.956523481496	-115.1221230913844	-1080.956523481496	98.10462619655964	3.9050312424835205	0.0016151782683609932	0.7819352296861878	0.001864655256232328	8.42898963855555E-7	0.48987268072346746	-85.47081331936148	528.4227341089855	138.98125876742566	26.58528270370015	6.62392559464788	20.409460062178663	2	9	2	1	1	0.17388638717468882	0.333916899309584	0.2845752501798632	0.2076214633358658	
4320000	-1222.702929908356	-1090.8431931875475	-131.85973672080854	-1090.8431931875475	110.45304906468348	5.166448557308648	0.001322145542151781	0.4557630031609122	0.00119596136284826	3.754610140629201E-7	0.48485516104311327	-92.60146503055374	277.1043337359229	379.93307449935884	164.87178057275193	939.9724545095528	116.00156609177323	3	1	2	1	8	0.17388638717468882	0.358164161363049	0.2603279881263982	0.2076214633358658	
4330000	-1209.9896055893316	-1083.0975750594146	-126.89203052991715	-1083.0975750594146	144.10439268678846	3.871171224983544	0.0015231667099356568	0.45882370340713463	0.0014094285930237043	7.772755234460755E-7	0.54636648470161	-92.5341383495228	462.69188628195013	175.39242957496603	367.65167213152034	232.96314070904165	77.00498040837564	1	3	3	1	7	0.17388638717468882	0.358164161363049	0.288105120934395	0.179844330527869	
4340000	-1212.1812970349008	-1082.0640876877217	-130.11720934717917	-1082.0640876877217	135.48419891206208	3.6752493907301336	0.0010257458475378403	0.36790063366919373	0.001106964120394022	1.5868844383360408E-7	0.38442797962007685	-95.73304412605819	1391.1400551971985	602.1082365611803	151.27366243864267	121.22216809028029	59.29549886398667	4	3	5	1	2	0.17388638717468882	0.37407833060027446	0.288105120934395	0.16393016129064356	
4350000	-1247.2188695329505	-1091.3593411752504	-155.85952835770024	-1091.3593411752504	525.2157222277957	3.468306641386542	3.0147083684655963E-4	0.3554145357310238	2.783171605057018E-4	1.2095777654758572E-8	0.3780383653400196	-114.78711228372246	3765.938883923744	816.3270253480059	2103.8676343021025	274.3234393355603	30.124641715821852	3	2	5	2	3	0.19216229965832182	0.3609381591430042	0.22559576138891396	0.22130377980976182	
4360000	-1205.78277409342	-1088.2245510950943	-117.55822299832563	-1088.2245510950943	95.51432968863102	3.915000041770791	0.0018808527160899605	0.6279313078900779	0.0019145679324933458	1.3243017757511356E-6	0.5440371404154732	-88.830699816104	119.15195730398888	354.06085105296796	43.01913976114816	11.374238880735447	11.6750530009488	5	3	4	1	2	0.19216229965832182	0.3672858370890038	0.27165589497003173	0.16889596828264444	
4370000	-1184.6978677996492	-1079.9163213883587	-104.78154641129056	-1079.9163213883587	45.3143121986035	3.9130277271765683	0.004026406935049006	0.7044560952472622	0.003642882720893991	1.1832957686470931E-5	0.7503170620489312	-75.43758013368976	774.7849285885367	46.59178911109011	39.93477166972939	5.129823400565002	14.651990185772576	3	8	1	2	1	0.20274877065715566	0.2998608758158598	0.27165589497003173	0.22573445855695462	
4380000	-1171.7719111699816	-1090.095050162107	-81.67686100787444	-1090.095050162107	22.242683606381156	5.054237848938099	0.010234063068048888	1.2171707925293316	0.0050806939628557195	2.5702361610346853E-4	1.4874445043518343	-61.49728830079816	115.98016934579111	21.586327000108756	4.685952656245988	1.0177026112494552	0.5233204603029636	4	6	2	2	1	0.20241239957637172	0.33279441584888125	0.3097959423931534	0.15499724218159538	
4390000	-1193.2423277981313	-1088.282522179191	-104.95980561894044	-1088.282522179191	37.161797177355275	3.8392835280125186	0.004583854644361787	0.732821852406581	0.0034056623791717824	1.3584978048196045E-5	0.8870212033358947	-72.89747329785567	1565.7575038198513	346.7594678688372	20.87779876772353	25.153346575812883	17.83629366311305	1	4	5	1	4	0.1588799075053453	0.3157467915836073	0.3533284344641798	0.17204486644686937	
4400000	-1205.3346109162587	-1080.6172217342237	-124.7173891820351	-1080.6172217342237	117.37960671133035	3.199285851207737	0.001890874960889351	0.5675880886524781	0.0017335977252106699	1.4926411927308791E-6	0.700110465599451	-91.56859169269246	694.9636933899951	117.27087333609171	171.2697657798676	70.35909021927282	111.15521784880617	3	1	3	1	7	0.1588799075053453	0.3157467915836073	0.29981428475756555	0.22555901615348356	
4410000	-1201.3941877518814	-1083.862109367901	-117.53207838398048	-1083.862109367901	76.71264321012968	5.123380872220354	0.002160725722924003	0.4163249647923264	0.0021598114659195857	8.003118229173016E-7	0.4192178572940278	-86.19636277368171	948.2801790940912	245.28873338461756	118.96583305616113	33.77277774819809	15.733504124631878	2	1	5	5	2	0.16410249399243726	0.3184569455142628	0.29710413082691006	0.2203364296663916	
4420000	-1225.6528958588824	-1096.9324020006452	-128.72049385823723	-1096.9324020006452	128.75385042147684	4.29987558528862	0.0011313749206916903	0.06902276477552162	0.001144256974418222	4.764344772041813E-9	0.05996031142394345	-94.89857158207082	2937.925284269074	204.54173516476249	190.87135461504997	113.3295307275633	67.20112650369948	2	3	4	3	3	0.15222217516633366	0.3196416140317445	0.32207452837463413	0.20606168242728937	
4430000	-1190.8060147177027	-1082.4541989788972	-108.35181573880551	-1082.4541989788972	62.0514526600183	4.29987558528862	0.003972386762226538	0.7519757161022245	0.0031036449874895814	5.290796488713657E-6	0.6713134465314545	-79.88767451138483	119.46450111649332	67.60273540502264	47.45289287615192	28.814842803656322	67.48691375926221	7	2	1	3	2	0.16211671029900254	0.3477562428560739	0.2939598995503047	0.19616714729462048	
4440000	-1196.809480039941	-1079.431208495773	-117.37827154416794	-1079.431208495773	103.69222755662578	4.930729632984723	0.0046207022027404746	1.1233852688995818	0.0021423691143871403	1.0059032754184539E-5	1.0636231411746029	-84.01815253060454	609.5086852670652	45.58965380435799	101.12920033806161	66.01986362648908	24.810478733660094	4	4	4	1	2	0.16303844253449096	0.3477562428560739	0.2939598995503047	0.19524541505913207	
4450000	-1195.850801787269	-1087.1530126516884	-108.69778913558055	-1087.1530126516884	62.42643135757422	3.89076212218566	0.0021475090488107373	0.6467210174530316	0.00230111651227278	2.187181101323452E-6	0.6564611214195823	-79.72721682258535	582.1000559602737	203.074793485028	50.7081905220973	19.064447778320975	5.714341239763334	2	2	7	3	1	0.21193942906214827	0.2988552563284166	0.2939598995503047	0.19524541505913207	
4460000	-1187.1556084293557	-1083.1837409799348	-103.97186744942093	-1083.1837409799348	100.57870185175416	3.2506546648863446	0.0012273969523542434	0.6823327443285297	0.001198970526506267	9.212977263326602E-7	0.7493128488436867	-71.309307760773	4007.5837938689197	39.85515787176855	6.405268395886202	5.514856424183736	28.161132760412126	2	3	5	2	3	0.19063469586183504	0.4093235849282619	0.24485469246150704	0.15518702674839768	
4470000	-1211.0577769182553	-1081.513060894642	-129.54471602361326	-1081.513060894642	213.53210034475265	4.743773235384934	7.671156583345985E-4	0.7709008427154497	7.846995703520835E-4	2.1752855684831447E-7	0.5738223768837216	-93.54717705930966	2279.4205629192315	453.49271385638036	104.5044055675165	98.27635035012997	36.61170722324983	2	1	7	4	1	0.19063469586183504	0.38432846614511534	0.24485469246150704	0.18018214553154419	
4480000	-1219.2919769073837	-1081.1054632363366	-138.186513671047	-1081.1054632363366	285.12370382591496	4.060264802327234	5.429782589014468E-4	0.7835744975339826	5.508105375147239E-4	2.045459616814065E-7	0.8904588471647588	-99.82740079540223	3922.600238526543	265.5665623311829	309.7657164087331	203.11716401383623	2.745069681390272	4	1	4	5	1	0.19063469586183504	0.31383288265584836	0.31535027595077403	0.18018214553154419	
4490000	-1195.1988917066385	-1082.7346490646955	-112.46424264194303	-1082.7346490646955	79.92106881987883	3.2891007169167477	0.002088615739119936	0.7238490159666273	0.0016470999698524483	3.0925669154814863E-6	0.8708839311164749	-80.89296292960294	1424.5917147341368	36.70187398799218	18.88206899016282	44.955252298984504	42.6340296514146	3	4	2	2	4	0.18977181869770887	0.28047699316831265	0.2936909485117034	0.23606023962227665	
4500000	-1200.3057251158157	-1087.493327994897	-112.81239712091852	-1087.493327994897	85.01994021497364	4.125173492750185	0.0018528454402595054	0.7217048046830264	0.0015776636915433016	1.9038309649350494E-6	0.7417350301195559	-78.48833027665457	1704.0268890681336	546.6926460796881	21.523210798761035	23.494094986008804	55.57832927505536	3	1	4	4	3	0.17467045880159282	0.36764778131098413	0.22162152026514798	0.23606023962227665	
4510000	-1189.2977745428304	-1092.9439546355338	-96.35381990729667	-1092.9439546355338	79.59967824324387	3.821620224462229	0.0020720007623804015	1.0876612259305705	0.001509611733853249	1.7959000146036345E-6	0.7701923389257704	-67.24183712157607	944.3852196926946	8.605484058608965	13.00968940827708	23.669952631143786	0.9650147947596597	3	5	5	1	1	0.17219808019000746	0.38687562199742936	0.20313316646962093	0.23779313134294383	
4520000	-1185.347400073499	-1088.0988768627842	-97.248523210715	-1088.0988768627842	44.505468349022856	4.876898719705082	0.005714817205685875	0.8443763020997581	0.0039739515714472835	2.223121597739504E-5	1.0358586966673986	-67.68221627004685	3170.187385723321	36.92003419787963	17.627218214376438	8.049163412229282	1.8012042923267053	1	8	4	1	1	0.17219808019000746	0.37286132325440824	0.21714746521264208	0.23779313134294383	
4530000	-1192.0800445085808	-1084.4818704876266	-107.59817402095426	-1084.4818704876266	42.34614850812859	3.678585815276836	0.0054502460571551024	0.7066562127478156	0.004221848889981416	6.4302358790933355E-6	0.5812756326540742	-73.24870173455042	261.61811276116964	718.4108697967956	452.5003928277521	55.32593197948137	5.927336089916459	3	1	1	8	2	0.17219808019000746	0.3359874407311986	0.29606202439640317	0.19575245468239238	
4540000	-1194.37633007312	-1081.9583154606303	-112.41801461248964	-1081.9583154606303	55.328739709854	4.302185977909213	0.0038692043358994907	0.5576797680831665	0.003756965492586105	6.294405308960111E-6	0.6414788137683907	-78.84078612087131	786.020795463192	202.2842636384548	324.72267297308736	19.01049261015764	32.00323141108194	1	1	5	3	5	0.17219808019000746	0.3359874407311986	0.29606202439640317	0.19575245468239238	
4550000	-1194.941005009321	-1084.073529718888	-110.86747529043298	-1084.073529718888	56.50399343982271	3.1795822433190315	0.0033663037560508436	0.4662280972461922	0.0031495631944175127	2.7259699811050135E-6	0.5016974945877525	-81.23303588608269	305.8932521026801	243.24664790297382	141.09034153084997	53.99576314042272	4.348995541435698	2	1	6	5	1	0.15383722518831067	0.35105617876988476	0.28099328635771703	0.21411330968408918	
4560000	-1235.8145150063228	-1080.880301977062	-154.93421302926083	-1080.880301977062	730.165250274275	2.933784991376356	2.5066532861505765E-4	0.6536854668081765	2.3506389076395815E-4	2.4232598948985076E-8	0.692218627763545	-115.70113749534069	2491.4381468762263	423.8501266458548	150.24228351145402	399.0926022946245	352.40038775734115	3	3	2	1	6	0.1679271711611404	0.34898965933272846	0.28099328635771703	0.20208988314841575	
4570000	-1181.3085006257936	-1085.6021699011192	-95.70633072467436	-1085.6021699011192	29.31418343985245	4.30868749332684	0.005442991347923305	0.46921660295209566	0.005894643189298873	9.531299098886142E-6	0.49201355382533335	-69.94331785945808	93.06682927929725	67.73139056634456	90.62955381658578	7.556567169144963	11.415047552900006	1	5	5	3	1	0.1951287447942923	0.29758397252446367	0.28099328635771703	0.22629399632352865	
4580000	-1185.8876617948406	-1079.9751685518565	-105.91249324298401	-1079.9751685518565	51.3799126615093	4.30868749332684	0.004451672338231432	0.40370430972195726	0.00418229295214924	2.5716475358565966E-6	0.362711671792899	-80.3198241033463	78.44254223040213	54.06307183556499	70.87419261351117	23.28497056134723	25.365622984316023	3	3	7	1	1	0.1715751099474468	0.3376741045116157	0.31099571136559334	0.17975507417534578	
4590000	-1192.6528748654391	-1084.0281422617702	-108.62473260366895	-1084.0281422617702	36.89782262640543	3.320499512660731	0.0054912983000887094	0.5086184706680538	0.00465594594695243	1.2465112526389872E-5	0.6337902483654095	-80.20085705857565	177.0304639794803	105.1664959346357	34.203599073658516	70.68171219793611	36.95872597939495	1	5	1	7	1	0.21353733549989012	0.3475480202593287	0.25915957006543705	0.17975507417534578	
4600000	-1188.394204355739	-1087.4622546828664	-100.93194967287256	-1087.4622546828664	36.47107008292236	3.6579144450684304	0.007279869977378123	1.1077102629779139	0.005223202772215688	2.8850473717922057E-5	0.9579038714041574	-73.43577042326724	216.7543784545851	56.46292433485183	31.79371158167182	23.751493522279365	8.355605205514276	4	6	3	1	1	0.17263550219459692	0.3252304449306589	0.27719465738750965	0.22493939548723624	
4610000	-1193.6701516085031	-1084.9188220022954	-108.75132960620782	-1084.9188220022954	46.3405626459987	3.6579144450684304	0.0028691503744340575	0.5985449963664566	0.0029011197836406218	2.6822666970296346E-6	0.6136472108169883	-76.06212735950238	1007.9931935093537	155.2799227513541	172.17035196195258	70.06773375940257	14.414164801862341	3	1	1	3	7	0.17263550219459692	0.33557456184627993	0.2814180251307078	0.21037191082841702	
4620000	-1205.009853973299	-1081.5903555024615	-123.41949847083744	-1081.5903555024615	108.77155623949184	3.6579144450684304	0.0017509936532288423	0.7028566473012471	0.001506578985893573	1.4596813358686902E-6	0.7307673961805345	-88.63265831585836	760.4708566127664	315.8643860005365	370.6809232902066	128.05358106183942	22.45042557033623	1	4	2	1	7	0.1571671581705186	0.344711397385569	0.2814180251307078	0.21670341931320627	
4630000	-1199.4245133754773	-1079.4498795118457	-119.9746338636317	-1079.4498795118457	84.55601686534168	3.65348285185969	0.00167329412917806	0.5772598992950271	0.0015952059740788067	5.30315294863946E-7	0.4191113099402623	-86.30101189049725	1084.4147187577803	207.01950818267628	302.1060500132599	53.91004043831538	20.012570024927182	2	2	5	3	3	0.17985593457096288	0.33613383666073127	0.2784403379471737	0.20556989082113383	
4640000	-1206.504388185223	-1085.6669329628965	-120.83745522232658	-1085.6669329628965	59.57693235533107	3.65348285185969	0.00295669232586791	0.23407266958504772	0.0028352928276519306	6.038922801635206E-7	0.2722567937760296	-86.82828325348547	804.8508401781572	253.65285330168325	433.6845083154863	190.21033188505496	29.84777139413817	5	1	2	3	4	0.18598913577798268	0.3408476815149274	0.2675932918859578	0.20556989082113383	
4650000	-1183.932496388776	-1083.7449192020124	-100.18757718676348	-1083.7449192020124	48.217106470890535	3.65348285185969	0.003572884747287247	0.4674813702820011	0.0031076931296131222	2.056037018298455E-6	0.4402266755348074	-72.57752742870781	291.8646794364616	106.84342217434438	174.96613292520374	5.323852795067484	3.378258235212019	2	4	5	1	3	0.15795606726349823	0.3408476815149274	0.29562636040044227	0.20556989082113383	
4660000	-1229.2305536338838	-1082.4868095180339	-146.74374411584995	-1082.4868095180339	380.63608632373155	3.65348285185969	5.676216456210377E-4	0.6210185854141426	4.448721137054073E-4	4.298515274078954E-8	0.46724381690119654	-109.9825158804566	747.8915594423864	1535.2106953383304	137.44936871574555	132.98906573283355	86.90943716832722	6	2	2	1	4	0.18704952817959825	0.3408476815149274	0.30160130792404277	0.17050148238143328	
4670000	-1215.5517413465727	-1087.679259821567	-127.87248152500572	-1087.679259821567	101.53889308357175	3.65348285185969	0.0016587921648873604	0.4968915329792321	0.001486669247405658	4.052137260187921E-7	0.426299365032389	-90.74455653932961	754.1679842384557	2007.2562066142143	449.29712275154236	106.26652513708457	20.282176238302412	1	1	8	1	4	0.17507570348451015	0.34655772676825125	0.2909086249700759	0.18745794477716438	
4680000	-1218.185973710102	-1080.2953008542947	-137.89067285580722	-1080.2953008542947	206.96425409910475	3.65348285185969	9.577446733960564E-4	0.5283565073874568	8.128281611507809E-4	1.0329016158485633E-7	0.388339222547494	-102.0601702993521	487.5757702749129	1150.5157877212494	256.0805739954704	144.24609039430567	64.14259242139414	8	1	1	2	3	0.1795393224183539	0.34655772676825125	0.28644500603623213	0.18745794477716438	
4690000	-1207.8823694973887	-1083.9341585265006	-123.94821097088803	-1083.9341585265006	180.81807794507384	3.65348285185969	0.0011955712363259843	0.7492054502486412	0.0010494006145537747	9.826547437235622E-7	0.8475371088780652	-89.96587965304326	1198.175633839835	181.60590083440627	59.82601167020468	16.77373708163771	65.33781084491783	1	7	4	1	2	0.1795393224183539	0.3399491822302021	0.28644500603623213	0.19406648931521353	
4700000	-1220.776431488823	-1082.2466982069523	-138.52973328187065	-1082.2466982069523	239.8155830698034	3.65348285185969	5.660937691026225E-4	0.568649197402004	6.976277582922917E-4	1.1030369768538591E-7	0.5089515014042334	-102.05896407925638	1364.5069031073492	1603.0859955482786	154.31682185827165	98.57200911154544	66.88582341436333	5	2	2	1	5	0.17159468427987287	0.3399491822302021	0.29438964417471314	0.19406648931521353	
4710000	-1203.3478579624932	-1081.7674841957237	-121.58037376676963	-1081.7674841957237	132.8404561607481	3.5068087350302366	0.0011215092062770212	0.5847685340072415	0.0012131792257492385	6.350602046272343E-7	0.5965543528709092	-83.7352802912267	860.2789942990584	214.3406441316533	769.3026192879263	266.80042415794645	27.54743592303107	1	1	3	2	8	0.19296037756076875	0.3399491822302021	0.2606787310395138	0.20641170916951695	
4720000	-1193.354191472632	-1082.26373721351	-111.09045425912208	-1082.26373721351	83.93973848772774	4.697825899298073	0.0011655889375375796	0.891344749981318	0.0015098866690703054	6.79991546606366E-7	0.5831889425424129	-80.18890619144099	1053.845334560557	56.012201978700375	39.24188936609121	35.67869978074489	8.613871893744328	4	1	3	2	5	0.21871716651137493	0.33454596683821475	0.2606787310395138	0.18605813561089812	
4730000	-1246.8226423844044	-1084.1085910456525	-162.71405133875183	-1084.1085910456525	761.5213746925632	3.5936315249016166	1.9830112535545717E-4	0.48846096116873466	1.9720930698165548E-4	1.1336896573684472E-8	0.5209898933902544	-120.43180064459588	3779.910224725324	487.6586124865367	583.0839366984499	860.2794482056003	1338.410484257822	4	1	4	1	5	0.18307705812115677	0.3546135208400112	0.27625128542793553	0.18605813561089812	
4740000	-1245.0604853217144	-1081.9993802661277	-163.06110505558667	-1081.9993802661277	733.3230232177303	3.671729614188888	2.0636316678398638E-4	0.602402088664215	2.0564835318379385E-4	1.848187237816819E-8	0.6449400335451555	-120.56177462530461	5002.717961591117	816.0728898360464	1873.9807152915623	223.05355630691247	151.8986979858286	7	2	1	4	1	0.1756674121482732	0.3546135208400112	0.25660740796977743	0.2131116590419398	
4750000	-1219.7608281794041	-1090.255072235662	-129.50575594374217	-1090.255072235662	192.80228402179594	3.7345660802908056	9.865632635726869E-4	0.8811011185225408	9.192273126310721E-4	6.545868647865435E-7	0.8217516258845723	-91.9566841591416	1874.437734241299	1082.6135775384237	39.98616319527818	88.92169891921819	88.33596175958715	5	1	4	3	2	0.1756674121482732	0.3666614338166777	0.2536071241345376	0.20406402990051306	
4760000	-1209.2675367892114	-1082.8544355991444	-126.41310119006705	-1082.8544355991444	109.61392600972812	4.383208264229623	0.0015287000341398108	0.4655694873714634	0.0015997804619756546	5.910051323697064E-7	0.4777569639429144	-88.37821108044467	16364.187604439388	438.39685655293283	138.56125033046396	66.00399759789127	20.123451177617593	1	3	4	5	2	0.1756674121482732	0.3666614338166777	0.2536071241345376	0.20406402990051306	
4770000	-1200.272216383188	-1081.5530353007484	-118.71918108243958	-1081.5530353007484	62.300497237776895	3.2056241271039565	0.0020330301097346358	0.4979929439756493	0.0021762301485795943	1.4344101049981987E-6	0.5458822182119929	-85.36408851647055	1121.3989471305174	605.2848185330464	158.19052017413037	73.44057574153969	17.58649106610384	1	4	6	2	2	0.17751482016394313	0.32599942259663206	0.29426913535458327	0.20221662188484313	
4780000	-1219.656224868879	-1092.2526767040954	-127.40354816478352	-1092.2526767040954	155.39424180026904	3.59420522984319	0.001146135625770556	0.2108721970220586	0.0010957634033759837	5.088183918055738E-8	0.20282018287721149	-93.52455406362944	938.7518841206627	358.1151342112616	540.9853653129244	90.78768599110391	38.52382822925869	2	2	5	4	2	0.17751482016394313	0.32599942259663206	0.29426913535458327	0.20221662188484313	
4790000	-1194.513588364948	-1087.1961550714157	-107.31743329353236	-1087.1961550714157	55.80961541394279	3.7240034227884404	0.0027935634504537604	0.64736103573058	0.002886387187775846	2.1598967863517836E-6	0.46970253294059544	-78.33952060151827	263.447868845432	258.7387949895783	31.984070760223005	36.99557469329032	7.82462814057682	3	3	1	7	1	0.17751482016394313	0.32599942259663206	0.29426913535458327	0.20221662188484313	
4800000	-1195.9146400434133	-1081.4716559984643	-114.44298404494909	-1081.4716559984643	68.6888130206048	3.7240034227884404	0.002845260643702059	0.4556954818551896	0.002596382971608907	1.1085800125939554E-6	0.37645880691872424	-84.75552176280935	1110.559953562603	82.36814271280046	65.29021807406083	24.412266661031992	14.048156684264256	1	7	1	5	1	0.17751482016394313	0.34008655798495896	0.29426913535458327	0.18812948649651623	
4810000	-1195.6506327348902	-1091.8417581318904	-103.80887460299992	-1091.8417581318904	45.66393729974798	3.7240034227884404	0.0032932537483662616	0.28385427361939036	0.00336343326342509	8.748515777311945E-7	0.26902635479029124	-78.91000747362796	310.8168063719797	24.797597096334645	38.897709701610054	17.07485090635097	3.9410025525349113	6	4	1	2	2	0.19659029630743988	0.34008655798495896	0.29426913535458327	0.16905401035301948	
4820000	-1192.6159417382835	-1086.0389226270968	-106.57701911118674	-1086.0389226270968	49.13994133399523	4.604059309564852	0.004648337142154461	0.8973402186301139	0.003969594511761162	2.618423904892841E-5	0.9492407450936371	-78.46223722359164	45.55418383189153	107.43865676608671	37.83838132328437	46.28757264853998	27.74002589213216	9	1	1	1	3	0.19659029630743988	0.34008655798495896	0.2393134700352763	0.22400967567232646	
4830000	-1202.0174433949671	-1086.1101568514246	-115.90728654354248	-1086.1101568514246	60.728183860249274	4.604059309564852	0.0033925090238132436	0.4314054966977388	0.002996418746429059	1.3065770517284775E-6	0.3450966214768431	-84.89238167766388	377.96538471447747	218.81931859180094	116.46762799819979	107.27188685319156	5.4139823448508375	2	6	2	4	1	0.1884198477268238	0.34392335903252547	0.26199920195149917	0.20565759128915317	
4840000	-1205.612041120826	-1082.6698265814516	-122.94221453937436	-1082.6698265814516	68.61927139363671	3.287499513513274	0.003103286961715898	0.48597677161983355	0.0024004007678502487	2.0785754061682557E-6	0.5092572397430514	-90.2756505794665	208.45119562738512	147.4064547956459	96.88428561032924	122.32918826625148	362.3003595852173	4	5	1	2	3	0.20131136255055387	0.34392335903252547	0.2491076871277691	0.20565759128915317	
4850000	-1178.407395046795	-1077.8067042845385	-100.60069076225669	-1077.8067042845385	54.629415337999625	4.009918003333737	0.008720118479551663	0.8772585092446697	0.004533757892370721	6.997364686461056E-5	1.2342761601071528	-73.0219356785033	107.67024136073496	94.4863293338602	45.71158550607888	26.754238584772995	28.347232970680984	1	2	8	2	2	0.21675987497086896	0.3284748466122104	0.25881286973026896	0.19595240868665334	
4860000	-1187.6567450110701	-1080.3640914647924	-107.29265354627772	-1080.3640914647924	46.408401077401734	4.009918003333737	0.006327817473483381	0.9677711437024724	0.0038516506535313647	1.8712972394871465E-5	0.8931925548310825	-74.56634703381016	745.7961164640258	276.64827888111796	23.591218441460665	33.834374841967566	49.49076368339522	1	1	1	8	4	0.21675987497086896	0.3284748466122104	0.25881286973026896	0.19595240868665334	
4870000	-1176.1888158733882	-1084.6358569623028	-91.55295891108533	-1084.6358569623028	19.223481553482124	3.711500201599143	0.015137965862004131	0.9046374214250736	0.008804651545826379	1.6087724381510897E-4	1.113472516777465	-63.112466339994725	484.34699558887223	134.7932255998066	25.7111609611125	14.183268341720412	9.975924717628743	1	3	7	1	3	0.21675987497086896	0.3284748466122104	0.25881286973026896	0.19595240868665334	
4880000	-1155.5877090936483	-1082.2374740251296	-73.3502350685186	-1082.2374740251296	14.908393912384149	4.558240954675831	0.023975815961572784	1.009043735136639	0.013710134051703229	3.379263359120292E-4	0.9380897274616156	-50.01615674226499	113.99009269580752	9.173655308063037	14.978791003511619	5.638989180936997	5.56943670342329	2	9	1	1	2	0.1869517772879096	0.3284748466122104	0.2886209674132283	0.19595240868665334	
4890000	-1165.9189017057347	-1077.8510960914152	-88.0678056143194	-1077.8510960914152	23.960253625163176	4.558240954675831	0.005938029167590189	0.6707341655075094	0.007245041624545111	1.706945570036896E-5	0.5442406887347081	-60.504827452807255	330.26758277656177	204.62877846017574	48.592483130519454	10.556359535329761	2.8459609231380942	1	2	1	9	2	0.1869517772879096	0.3267830376346333	0.28574509086436917	0.20052009421308956	
4900000	-1170.5129680822092	-1082.996086247118	-87.51688183509128	-1082.996086247118	28.829603532309843	4.564257984296199	0.006532564621917236	0.48049410894972167	0.006680385415741205	1.2182863418500665E-5	0.5230717986683591	-66.14529435682644	64.1723468800903	39.53768444266229	6.5815432600041595	3.5815363524895067	8.869451269141514	4	5	2	1	3	0.1869517772879096	0.3532173275999557	0.25931080089904673	0.20052009421308956	
4910000	-1189.293674633216	-1090.8623361640803	-98.43133846913572	-1090.8623361640803	31.57976535200518	3.258682425473173	0.006377299573840851	0.7702356158513609	0.00644227015323101	2.5405207644068E-5	0.76519210496398	-68.3370238925499	180.9576066760981	79.67052535787998	186.70301245508873	40.00591888103025	17.27644295878126	3	1	2	1	8	0.20405079264253784	0.31879460729204345	0.2845577629719181	0.19259683709350223	
4920000	-1199.6973911368732	-1086.2104787816154	-113.48691235525781	-1086.2104787816154	83.198401747774	3.751391016768281	0.0021656410554170506	0.8544045989572479	0.002037663691910301	2.2926439155378304E-6	0.6840156803257699	-84.73921333174361	322.87806876517163	52.069648102744814	116.84530394331041	10.297344308157054	2.587476657066987	3	1	9	1	1	0.20405079264253784	0.33498289426404904	0.2529138426224557	0.208052470470959	
4930000	-1186.065810191639	-1074.7342383095204	-111.33157188211852	-1074.7342383095204	95.49868000798861	3.724307563302183	0.0016830494250904822	0.5580811398207168	0.0015838761678307236	1.1462711676066957E-6	0.6141848256194246	-86.52365531873416	411.94243321342026	107.28107585258525	7.893985556734213	4.343579080394632	5.426152313411553	7	3	2	2	1	0.20405079264253784	0.33498289426404904	0.27762075887237075	0.18334555422104395	
4940000	-1214.8760919127647	-1083.6866324001694	-131.1894595125952	-1083.6866324001694	226.49119748530504	3.724307563302183	8.123538047510474E-4	0.6282580330994234	7.487754673577019E-4	3.646857169542334E-7	0.7386829024530877	-99.08053849550504	1083.4494666058965	170.5572801711287	49.038683657650566	69.73485139560296	22.94610960482384	4	7	2	1	1	0.22500301336299744	0.33498289426404904	0.25666853815191115	0.18334555422104395	
4950000	-1190.1727269219098	-1076.6345003104786	-113.53822661143121	-1076.6345003104786	96.18105375562675	3.724307563302183	0.003264768706390932	1.0309002783224865	0.0027387016621576044	1.4463128160729901E-5	1.0434686143681595	-81.16674539424176	941.9037745856414	100.64527991141387	92.92209561131425	26.980616218094386	26.27089623087695	2	3	1	2	7	0.1672292132037046	0.3657356688551675	0.25666853815191115	0.2103665797892184	
4960000	-1195.9979303635694	-1090.2003620796506	-105.79756828391884	-1090.2003620796506	37.82406862069564	2.950567361520859	0.00488761726797242	0.28797647148276284	0.004949945052176568	1.677997714195832E-6	0.26509668125751323	-74.01868324579476	402.0943449977792	164.38193529274238	184.02439665695877	232.41950401282608	18.673042848869343	2	3	2	1	7	0.1660124492997372	0.37541616954866835	0.2428677994316904	0.2157035817199057	
4970000	-1209.9041411835776	-1094.7023584033154	-115.20178278026212	-1094.7023584033154	66.83739330430454	4.231673148557807	0.002750887708074165	0.48779808888776444	0.0021689283620083388	2.086028631171078E-6	0.5967243179456797	-81.03610943368595	1999.5637858870211	155.720107395825	214.42540264653766	68.98932314693211	13.979990606118456	1	6	2	1	5	0.2156465734566571	0.28966835922510553	0.2794851104304267	0.21519995688781235	
4980000	-1197.9484105945924	-1090.8242047534543	-107.12420584113812	-1090.8242047534543	56.28625009099909	4.93021448633137	0.0034343191569402316	0.5400613180764249	0.003203716649364757	4.150436120861171E-6	0.6126917301717423	-73.41202627198403	3966.5888186896454	488.98830493275125	34.58150295451151	24.817119231050548	13.890174906577132	1	4	1	1	8	0.1910393900146721	0.309985889461287	0.294896639306802	0.20407808121724055	
4990000	-1212.5420048684239	-1089.562758801562	-122.9792460668619	-1089.562758801562	127.13104394111959	4.7748640155909365	0.0015760290164246145	1.0392441036786275	0.0011452921758858584	7.957581826741818E-7	0.649061926582514	-84.87192151282481	1005.1667189387537	2318.8665980758888	132.7833661615935	39.17408455526787	40.34168540765502	1	2	3	2	7	0.1692402865885103	0.3783228647815	0.24835876741275073	0.20407808121724055	
5000000	-1213.1028555108164	-1090.4374152430066	-122.66544026780979	-1090.4374152430066	126.34948014412682	3.0528832241238457	0.002325971410704101	1.022379328963414	0.0015731022028006054	2.2857232786983155E-6	0.7708991508736199	-86.80328037405597	1989.3250689197182	245.27281372171797	53.29872649020281	113.79453799603023	33.23584334370946	3	1	3	3	5	0.1680922894234276	0.37947086194658275	0.24179276547306358	0.2106440831569277	
5010000	-1240.848316997485	-1091.187134047689	-149.66118294979606	-1091.187134047689	355.63561071580506	3.0528832241238457	9.086885236566456E-4	0.9605595238333147	5.165383974789353E-4	2.0122890704310682E-7	0.7879127775602452	-108.21885768854966	1619.3000516408915	1388.0612850147254	356.3938644829823	761.4410348767478	125.90723001848886	3	3	1	1	7	0.1680922894234276	0.37947086194658275	0.24179276547306358	0.2106440831569277	
5020000	-1282.868617417123	-1085.7132713073647	-197.15534610975817	-1085.7132713073647	3985.226251994995	3.0528832241238457	5.5461155686123996E-5	0.934926599156638	3.8721356897551034E-5	2.583292674720118E-9	1.0885540925141974	-142.99999832274182	117196.89873694823	18882.93681202469	2867.9998869121277	1723.3101144802315	2099.5822036679915	1	3	2	1	8	0.1557571910872533	0.3215903720713803	0.3301706019308094	0.19248183491055873	
5030000	-1235.1392416386325	-1081.6149818250083	-153.52425981362424	-1081.6149818250083	775.7715055414753	3.58333790354747	2.738936171380337E-4	0.7571667342077063	2.350783198467634E-4	2.7493028888685054E-8	0.7393871079724091	-107.82223043050736	17747.23694575027	10125.651430200265	263.2667575893449	216.74169222972597	325.3819681969679	1	1	2	6	5	0.16797516444432078	0.33420440782756805	0.30533859281755416	0.19248183491055873	
5040000	-1264.705343480741	-1087.928026210231	-176.77731727050994	-1087.928026210231	1483.648501905585	3.58333790354747	1.0915272723521001E-4	0.6072254793553344	1.0117845662897236E-4	6.645022144665071E-9	0.7539466161298378	-132.466963342124	6509.24182847352	1192.7695014996223	1044.1727197575544	1187.5711110441746	1061.2827467386037	5	2	1	1	6	0.14484415811613716	0.28446693263107226	0.37752860410060285	0.19316030515218943	
5050000	-1181.8452638761446	-1086.6181370080576	-95.22712686808688	-1086.6181370080576	36.12633222099569	3.5464146558852505	0.005066748945429013	0.5761247663607332	0.005428423289696228	8.186441264367488E-6	0.5387732663902455	-69.40802141867107	293.8047828155042	41.71274752645327	19.606627439877293	21.722547413532165	11.340199998317738	3	3	3	1	5	0.20883777158764433	0.33013083078118777	0.28250182860364426	0.17852956902752534	
5060000	-1202.1897799552246	-1084.9312453842022	-117.25853457102252	-1084.9312453842022	108.62597961370395	4.644291578990105	0.0018543478714553028	0.7265068234373318	0.0016090143567255024	1.5771185858167057E-6	0.7378692051556776	-86.59149381444843	862.1755023668975	144.5375242751839	67.69972729020324	31.9492489671909	3.888029484429932	3	2	8	1	1	0.1787446431905544	0.3602239591782777	0.28250182860364426	0.17852956902752534	
5070000	-1226.366393104286	-1086.5337110827463	-139.83268202153974	-1086.5337110827463	404.12511335966644	4.576512340315515	3.488585691505318E-4	0.7184424700296699	3.898231007742019E-4	6.15471471740094E-8	0.657048972684392	-100.8259769143913	4488.118952043821	381.3108764427119	202.47770377405863	143.13589035839365	204.34477480084976	3	1	4	2	5	0.17350637405270705	0.36215802057390906	0.28250182860364426	0.1818337767697413	
5080000	-1201.66955426011	-1080.312901606292	-121.35665265381819	-1080.312901606292	81.50599432153243	3.4912258087906856	0.0021709543009190762	0.8774862724362081	0.002004009489614774	2.603837274916644E-6	0.7696008029486899	-87.38456076770787	230.39020675244578	321.10543994724594	426.4756545326311	95.60656919092443	35.191925094571296	2	2	1	3	7	0.15639034416710762	0.3575559644480387	0.304219914615114	0.1818337767697413	
5090000	-1210.4549738555165	-1086.5126952847709	-123.94227857074573	-1086.5126952847709	121.96108901220016	3.708812999668093	0.0012685262281523812	0.8020244891000033	0.001226949786111773	1.0736908192347855E-6	0.8036944436617715	-91.99242735733293	883.8665613781077	233.7886667912402	112.45015709420049	44.838083405598425	1.519549700104573	5	6	2	1	1	0.20460943683267535	0.3575559644480387	0.25600082194954626	0.1818337767697413	
5100000	-1186.4926248544477	-1084.8476354185755	-101.6449894358723	-1084.8476354185755	64.74005369540725	3.708812999668093	0.0028676920387674686	0.5941735647649666	0.0030166716507547355	4.090304155392697E-6	0.6269598987331833	-71.8246385514639	1189.3952234838393	115.00846826376991	4.955841155891595	6.290333949495677	22.164191329310718	3	3	3	3	3	0.20460943683267535	0.3575559644480387	0.25600082194954626	0.1818337767697413	
5110000	-1200.1469455992838	-1084.2238312798029	-115.92311431948085	-1084.2238312798029	71.77821682086397	3.708812999668093	0.0022526022059086667	0.48260298959867665	0.002208375378116879	1.5562974189818285E-6	0.5254916266586064	-85.71333983753108	528.6362781125762	109.7073257191848	71.53855865722397	81.12887353980999	12.862072333962445	6	4	1	3	1	0.193245010909992	0.28795880597736206	0.33381356340766305	0.18498261970498456	
5120000	-1192.583863044645	-1083.126293871298	-109.45756917334714	-1083.126293871298	65.92187732305995	3.708812999668093	0.00310337761701975	0.4120791605651915	0.0025935975690094333	1.7451928189183125E-6	0.46624157903636776	-81.90494926659535	159.5928170230288	205.67096857477634	118.59751731993266	15.534188361293593	10.415644032128315	2	4	4	3	2	0.193245010909992	0.29564324514390466	0.32612912424112045	0.18498261970498456	
5130000	-1194.0040510246288	-1084.7016328623465	-109.30241816228222	-1084.7016328623465	57.20446727871819	3.8277463475734446	0.003237876101036833	0.4293997148012987	0.0028999258897622047	1.9779611438941057E-6	0.42711010546601064	-79.44913730093587	268.47325984236926	124.14208801661078	209.5245290766252	42.28911594610926	17.212784608989157	1	2	5	2	5	0.19660195777791561	0.2802206358453997	0.2940246247243394	0.22915278165234698	
5140000	-1186.1352261541253	-1085.0363696618967	-101.09885649222868	-1085.0363696618967	40.105316873715466	4.507657773863863	0.00433361324041293	0.3537228922311052	0.004233676217776309	3.567927381481025E-6	0.43426319033913025	-73.6634154578998	275.1849548256972	173.26568546473808	88.2130378730754	17.013953273603008	8.199333135524602	2	3	3	3	4	0.19660195777791561	0.37671181109141205	0.2365181426551782	0.19016808847549574	
5150000	-1193.8169079880636	-1080.5205937609596	-113.29631422710406	-1080.5205937609596	75.94464379618556	4.627577724313327	0.0035600955849213805	0.7592264197574972	0.0024787152509316234	4.561324713960597E-6	0.830538125587514	-78.94968237061866	303.10349519069155	435.30885821462147	244.8138246736476	13.152439143818956	44.010851815463646	1	1	2	4	7	0.172791620589267	0.3424187257569879	0.294621565178251	0.19016808847549574	
5160000	-1185.97488828071	-1080.1567428466897	-105.81814543402028	-1080.1567428466897	69.64848718496613	3.1473389499506856	0.002917050975323632	0.897097886423709	0.002264325301282215	3.7156975887426183E-6	0.8060296125194218	-77.88475215568432	289.36101049729274	21.112177512844656	37.59277884540086	32.468823073926444	12.608972602336614	2	5	6	1	1	0.172791620589267	0.3424187257569879	0.294621565178251	0.19016808847549574	
5170000	-1200.8259975835456	-1080.37350009304	-120.45249749050545	-1080.37350009304	139.32449792897918	3.6242488522513225	0.001149472784950601	0.8589786123205039	9.849288219745248E-4	1.1819787359491266E-6	0.9584002939120191	-86.13914187506867	1838.3038505736677	323.0602453013081	128.94990044565637	28.716392522642217	31.917600926228328	2	2	6	3	2	0.172791620589267	0.3424187257569879	0.274192172370958	0.21059748128278877	
5180000	-1207.7227444796265	-1083.720645285794	-124.00209919383255	-1083.720645285794	103.32511862475492	4.380561571156286	0.0016885129398056136	0.7310698348359412	0.0015721193617882871	7.698671456842901E-7	0.5510104034668812	-88.5918947707703	3642.454690162667	280.00435752498	110.3574775243087	40.50772491988614	37.5981725046295	2	4	2	5	2	0.172791620589267	0.3424187257569879	0.2731080375548722	0.2116816160988746	
5190000	-1209.8346891314493	-1079.1545761127682	-130.68011301868123	-1079.1545761127682	102.82224818547164	3.2487838416732684	0.001436442933812836	0.7266326746662869	0.001391595790882781	8.726879498202563E-7	0.6310059852616768	-92.53122927443563	956.269346618373	1456.458209371428	840.7237178548563	138.07539200246896	53.204644561845626	1	2	2	8	2	0.16552603923685905	0.329812091213743	0.2857146720981171	0.21894719745128255	
5200000	-1199.0683964429475	-1086.0615199616043	-113.00687648134323	-1086.0615199616043	58.21261563455788	2.8235212748182277	0.005241990624634137	1.0614985607841236	0.002351573158088796	3.8389877557828605E-5	1.415868431735955	-76.74864911438176	1334.914172622444	1237.784889262558	34.78915985376525	69.41032369438756	19.129323421828463	1	4	1	1	8	0.16552603923685905	0.32755791508265514	0.28796884822920493	0.21894719745128255	
5210000	-1229.9493745235964	-1088.2827524828435	-141.66662204075294	-1088.2827524828435	216.59036515929748	3.168066137961238	0.0010091683047541654	0.930362336151129	8.01827647789181E-4	3.2785270797784606E-7	0.6926276205920168	-103.87363122348539	1457.0340272974236	225.75132527709766	145.6323863722689	135.24871988036966	370.8197809681333	1	8	2	3	1	0.16552603923685905	0.33118001319668106	0.284346750115179	0.21894719745128255	
5220000	-1191.9259175420357	-1079.0773907858757	-112.84852675616011	-1079.0773907858757	49.61430334777543	3.0539997444335105	0.0037704853387930375	1.0738500056910556	0.0034147021346176048	9.68432392363426E-6	0.8134262178041531	-80.9071737018153	451.5993282516997	61.741128383645076	85.5236273549876	89.08545148136187	21.594338139166133	2	2	5	2	4	0.23217962257753902	0.31895105448459615	0.277811595729463	0.17105772720840348	
5230000	-1184.1483577043628	-1083.724991207661	-100.42336649670176	-1083.724991207661	28.841185792483188	4.005408240070476	0.004978787206477434	0.7071542547187405	0.00488859997323959	1.6808171604861928E-5	0.7599163193701286	-72.95520547522432	130.43017128248758	61.28902032677947	50.70089329842028	35.56052008898288	39.26967379715638	3	2	3	5	2	0.17885742877481267	0.3629778272071676	0.277811595729463	0.1803531482885584	
5240000	-1203.9061263765082	-1084.7435484672014	-119.16257790930673	-1084.7435484672014	82.80635409114029	3.2759806094277457	0.0019291473514374596	1.1272219264630596	0.0014610013291786574	5.4961595002175715E-6	1.1373527195154243	-86.6659908185246	1328.5532138868643	195.3095665211759	52.28687144226286	24.832411219719376	17.190198650058697	3	3	6	2	1	0.1837373671210133	0.3629778272071676	0.2729316573832624	0.1803531482885584	
5250000	-1197.4255694554968	-1088.061430395198	-109.36413906029878	-1088.061430395198	53.68261537161106	3.5606989811617753	0.004081396779171541	0.6786384360548717	0.0030908460979950357	3.896996705440115E-6	0.533930424462104	-78.83253788510663	523.9447718936912	78.76107985042205	83.46577664328396	57.2946023611026	28.559006920204418	1	8	2	1	3	0.17623895462821054	0.33078309989260074	0.312624797190632	0.1803531482885584	
5260000	-1214.0472899211534	-1083.320245415535	-130.72704450561824	-1083.320245415535	153.293467011624	4.844033099680627	0.0015026848448974385	0.5755436067648934	0.0012036252643661247	6.117842320985725E-7	0.5438044865002282	-95.46094328958935	583.6032270840434	657.9131559967475	229.92358731059988	48.548967046810645	107.29484032051438	6	1	1	3	4	0.16064619903402225	0.3522576627651092	0.3466313385762755	0.1404647996245947	
5270000	-1217.8092175123754	-1087.9262438820176	-129.8829736303578	-1087.9262438820176	136.07418891699749	3.4892103197864173	0.001041259720942088	0.6957240206970802	9.90936436744655E-4	4.562448031725981E-7	0.664768402945298	-97.51806185045723	453.80627917134217	46.51869074217307	90.47957144980548	156.4244468373673	23.20097673738743	10	2	1	1	1	0.16064619903402225	0.31600235243860164	0.3375602016917155	0.18579124683566223	
5280000	-1219.8392509062935	-1089.8651883886243	-129.9740625176692	-1089.8651883886243	132.70956824623073	3.7522323105388558	0.00102251705553101	0.29362177340538	0.001109882500455942	9.240168350267178E-8	0.2860641857178342	-96.21240958955065	712.2273783487843	185.38483002993618	80.98761249270876	248.65930759201305	69.94969757347423	6	3	3	1	2	0.20666788463602107	0.3183962611489823	0.297924020525568	0.1770118336894303	
5290000	-1236.9518275254516	-1081.7972302182063	-155.1545973072453	-1081.7972302182063	764.5298757765377	4.330970982971323	1.9520114105062205E-4	0.5636555425915891	1.9323442443176412E-4	1.268786311008815E-8	0.6461032859591206	-113.769684006314	4217.027343562724	2800.7677080143276	716.1407855788043	134.0699456204671	207.00335285004243	3	2	1	4	5	0.1844205377167962	0.3183962611489823	0.2832969855232075	0.21388621561101567	
5300000	-1207.7023571388945	-1089.0900744378946	-118.61228270099988	-1089.0900744378946	76.67115126173144	2.9781973306300786	0.0021606052185800455	0.7940111562680023	0.0017538059540192488	1.7579756042262448E-6	0.665917034401547	-85.97046557038522	674.3514864411093	445.6807112499727	118.79351405504836	58.9848581877478	16.87910904083315	2	2	3	2	6	0.1844205377167962	0.3183962611489823	0.2832969855232075	0.21388621561101567	
5310000	-1197.925848575604	-1084.2417405041006	-113.6841080715035	-1084.2417405041006	55.9880481964374	5.004648411232188	0.005331250168043703	0.9738444377845252	0.0033029328077475604	1.1408963417339414E-5	0.9134803204739765	-78.6420792619184	439.8864283216851	305.54850392217475	612.5084588805676	24.179385493059172	15.831137199147564	3	1	1	2	8	0.1547325071787974	0.2949228771353337	0.30658365776993884	0.24376095791593166	
5320000	-1188.9194248997917	-1084.676869106222	-104.2425557935696	-1084.676869106222	53.839944669508355	3.2047169326908307	0.007884676756825049	1.4209733495869334	0.004453739547954367	5.208340906517507E-5	1.2230436654403518	-75.17427163157296	129.6494010294898	51.07474465405868	60.515688764236124	33.612168488313785	24.014450976012068	6	1	1	4	3	0.23256097738837578	0.29880124320388185	0.30658365776993884	0.16205412163780525	
5330000	-1179.2294070034304	-1076.9462983540184	-102.28310864941203	-1076.9462983540184	46.245474210755674	3.3761434435023965	0.004566758087187242	1.1427657218956513	0.003417075085059669	9.263512678915142E-6	0.836494584562321	-76.11453082319642	129.35877754386482	15.16354022380493	11.737718346894972	29.825308480432394	7.919672851631504	6	1	1	3	4	0.16437606178121233	0.35084373700002935	0.3227260795809548	0.16205412163780525	
5340000	-1187.8200356865764	-1086.68890671149	-101.13112897508643	-1086.68890671149	40.09026628640232	3.5967999791312533	0.005526497216193861	1.0720742855453196	0.004292822500635303	1.705832106355964E-5	0.8424992430351683	-74.59453419550546	442.1572585845687	39.44271234437611	7.3443860340263685	8.865302358472407	8.798271692734732	2	7	2	3	1	0.16437606178121233	0.3805914839624769	0.26812843190287394	0.1869040223534386	
5350000	-1193.2885779988421	-1088.6623015116695	-104.62627648717269	-1088.6623015116695	65.81332302776478	4.594899360961299	0.0028748605403274854	0.7965382386361165	0.00231479323871311	5.763483803855616E-6	0.8197534140095362	-72.43880728073759	612.0814841546677	123.60901316486088	140.43713027329636	3.410032177943801	12.0225332790783	5	1	1	5	3	0.16437606178121233	0.3190977315194474	0.3213860071333366	0.19514019956600537	
5360000	-1219.7919867307767	-1090.7819068057377	-129.010079925039	-1090.7819068057377	191.67612826296062	4.594899360961299	8.288750781479805E-4	0.7298295266752426	7.43722384160341E-4	1.9851878873975017E-7	0.5606704707753483	-90.40442489017464	3168.4447861689746	2076.3554823655973	15.612716181714163	10.314924910627388	53.40981536119153	3	3	1	2	6	0.12699209951051066	0.3564816937901491	0.3213860071333366	0.19514019956600537	
5370000	-1202.41437621574	-1087.5588451035678	-114.85553111217223	-1087.5588451035678	49.42618596449279	3.900815068002602	0.0033802813760846376	0.7301891762325329	0.002732999194590144	8.524512667869176E-6	0.8848764254811209	-84.3490848080432	237.9956446444835	194.11554594740247	263.9446494056671	23.58687943570312	5.641645160976497	2	3	6	3	1	0.19666846638779586	0.34061103383956837	0.24086191323038325	0.22185858654225424	
5380000	-1201.7041407907461	-1090.164919993913	-111.5392207968331	-1090.164919993913	79.10286517071327	3.745829402173989	0.002039030406437371	0.3407803551820671	0.001868464784855577	5.88514309469039E-7	0.3989717931058019	-84.36390087270846	478.7388070030171	112.39910723709117	54.41905005715364	14.912241034594016	11.718661272546584	5	3	5	1	1	0.20448219756026226	0.31019907961034504	0.28076054616113827	0.20455817666825618	
5390000	-1197.3716183923987	-1087.8254608014158	-109.54615759098286	-1087.8254608014158	64.88293132831144	5.181268306225188	0.0028395007906464355	0.2854481621175816	0.0026689302279693673	4.4834672242028937E-7	0.23920951671413718	-82.18753038251484	241.59801727027016	161.60573967383155	21.52570754865921	31.15215779775494	22.1190131874373	8	1	2	2	2	0.20448219756026226	0.31019907961034504	0.28076054616113827	0.20455817666825618	
5400000	-1199.7501259794303	-1089.6818197920406	-110.06830618738957	-1089.6818197920406	62.29221347325935	3.945394840606638	0.002782412888055371	0.3468128506024386	0.0027805844029288713	1.187937804182698E-6	0.36817248158827287	-80.93692066783012	204.24754788228762	85.81749448164217	171.77254008444746	44.96813141859439	30.770494052702492	1	5	2	3	4	0.19931022062595788	0.3153710565446494	0.28076054616113827	0.20455817666825618	
5410000	-1238.7568361873932	-1086.674667318926	-152.08216886846733	-1086.674667318926	254.62425587234398	3.818503995122101	7.445253989874441E-4	0.5671062616304572	6.442310101518663E-4	9.929903046233632E-8	0.4819585198739319	-108.22909681144992	1026.5883600295926	4739.270403949607	820.879130351966	696.4580950913954	99.7697576916208	3	1	5	2	4	0.17250693306119183	0.3387687794524363	0.3015291787607227	0.1871951087256509	
5420000	-1246.9185806681708	-1078.0651357174163	-168.85344495075438	-1078.0651357174163	1032.241297682115	3.90465899967569	1.9174200208534303E-4	0.5855568323358723	1.6737553926482967E-4	8.815693346223146E-9	0.6251307945219171	-125.52963442499185	3534.2329244109064	1818.8275074922888	1452.9335684393775	1287.8919270859624	336.6156459588343	4	1	2	4	4	0.1776776900608247	0.3387687794524363	0.28244722015235096	0.20110631033438978	
5430000	-1226.3257973865293	-1083.8715312370043	-142.45426614952487	-1083.8715312370043	554.5127112969436	3.90465899967569	6.797203507126176E-4	1.0712600874415843	4.360010257925517E-4	1.8168505195108706E-7	0.8798091748723619	-93.81390140415105	16023.200049766025	9711.161604392224	590.3103707396139	43.85768212369285	222.31795016626123	1	1	1	8	4	0.1776776900608247	0.3387687794524363	0.28244722015235096	0.20110631033438978	
5440000	-1193.1779795491516	-1083.8996771971376	-109.27830235201397	-1083.8996771971376	56.9195596120513	4.181514039278492	0.00264676541754011	0.3035755645702971	0.002523572112926867	8.353567936215653E-7	0.3561956020617384	-80.2002648275533	1331.5556903186443	165.24243845739264	32.7321042839449	23.471314604895635	6.570556916206442	2	6	4	2	1	0.1776776900608247	0.3387687794524363	0.28244722015235096	0.20110631033438978	
5450000	-1216.210446609651	-1082.3937302357867	-133.81671637386427	-1082.3937302357867	218.33606782522426	3.897139559812891	5.747411766764482E-4	0.34180345086157987	7.138869438512488E-4	6.599986594720952E-8	0.3717273048719956	-100.43688742078376	2523.380731539978	264.43587229375436	112.36171027292055	42.247118735780745	45.58584129527872	6	1	4	3	1	0.1776776900608247	0.3575803185148124	0.28244722015235096	0.18229477127201363	
5460000	-1206.6122531024894	-1087.216796986382	-119.39545611610738	-1087.216796986382	104.85149137676002	3.897139559812891	0.001604323477435193	0.7019620634974182	0.0013645198798321438	9.213194288748519E-7	0.663205659890791	-89.49065914052166	635.4410890375932	44.60065529286791	55.187410473970026	49.81030598176844	5.4492765117336335	7	3	2	2	1	0.16487893483753754	0.3350796063760309	0.29192191945654544	0.20811953932988786	
5470000	-1186.2413836445228	-1082.997866103692	-103.24351754083064	-1082.997866103692	49.102726905250364	3.439202109251315	0.003917054493053341	0.6527086059395064	0.003037466102856164	2.933770358902058E-6	0.5442210978609072	-73.5593475498851	793.5786987175302	560.2842763558123	13.256941412240817	11.475741845606729	8.422006872460276	2	2	3	1	7	0.16487893483753754	0.3350796063760309	0.29192191945654544	0.20811953932988786	
5480000	-1216.9304389074325	-1082.5189761203053	-134.41146278712722	-1082.5189761203053	225.4782007184878	3.504046043367786	6.234931864808466E-4	1.0597706200436334	5.634900187617768E-4	5.716041219410686E-7	1.008530524092562	-96.10857821651183	2407.618558063413	894.0118141142889	108.69690677400557	148.4549893946857	63.47583964269764	4	1	6	1	3	0.21977197319784614	0.3350796063760309	0.23702888109623685	0.20811953932988786	
5490000	-1209.6131054510104	-1091.0919878632963	-118.5211175877141	-1091.0919878632963	53.50650843351522	3.504046043367786	0.0028118016530671837	0.1812445444476513	0.003105847100592414	4.1698425011750716E-7	0.21571721473117747	-83.85733079332277	1948.4388198141594	793.5112921681371	254.7570592789389	23.09515774906799	57.57707317252306	2	5	1	3	4	0.17535105313787805	0.34941925039255606	0.26711015713967984	0.20811953932988786	
5500000	-1185.754894644563	-1078.3434272399304	-107.41146740463245	-1078.3434272399304	51.79203611008689	3.3944025151473003	0.003784753128839301	0.6303200068360763	0.0037852702561691326	4.74291331783017E-6	0.555645071617892	-77.78925530025384	584.1601365525253	147.88498815155506	96.84914679405092	12.560518395359528	14.884842158010438	1	4	7	2	1	0.1766922991416733	0.3295915882960371	0.28654437888132966	0.20717173368096178	
5510000	-1189.828785174948	-1087.558436763345	-102.27034841160307	-1087.558436763345	38.794896740160496	3.3944025151473003	0.003823447091859516	0.5863490178114593	0.003552340715434521	6.257948243999852E-6	0.6158493957783858	-75.79075904848285	294.8711988083108	114.52371797389812	9.351260799871637	19.92166823578762	2.5402226450241865	5	4	1	4	1	0.18568060312297896	0.32165576038053995	0.27755607490002404	0.2151075615964589	
5520000	-1208.7510403692017	-1089.214026049311	-119.53701431989067	-1089.214026049311	65.28461287892908	4.045192748232848	0.002697697909514453	0.35335025515478674	0.002745851490208607	1.1269181637579165E-6	0.38112803215220636	-86.09889494078922	605.1206267844926	126.35901840556217	438.22787540319797	23.203417098992123	24.452264561650843	1	9	1	3	1	0.18568060312297896	0.32165576038053995	0.27755607490002404	0.2151075615964589	
5530000	-1241.3155065385843	-1091.4251631005009	-149.89034343808348	-1091.4251631005009	437.66393322125595	3.9904552335389765	4.039663481395605E-4	0.15993675052235878	3.7851760081116724E-4	3.2789472648280422E-9	0.15262389395658807	-111.55484755201097	1835.1922792332145	2949.5221505146937	869.4742029996845	127.55894185139401	97.2209441294097	6	2	2	1	4	0.17748940125727034	0.3305929594906523	0.26269072351860995	0.2292269157334693	
5540000	-1225.641871783579	-1085.862664210828	-139.77920757275118	-1085.862664210828	190.38861955273978	3.0766875637776505	6.368688930841115E-4	0.46782269813164007	7.13323548400966E-4	1.0715748108124835E-7	0.4800769760523815	-102.35455587168121	1254.0343674681485	693.3902215838465	847.9697548283152	55.01406388717752	117.54525657619044	1	4	4	2	4	0.20763159052748337	0.35000784630126597	0.26269072351860995	0.1796698396526426	
5550000	-1209.183711997066	-1078.9136231326365	-130.27008886442954	-1078.9136231326365	186.13947666189043	3.0766875637776505	9.006070154103982E-4	0.7831760506285577	8.056454930367854E-4	3.7008199245175704E-7	0.7129032999187018	-91.30110747143794	3422.345269543685	2135.704712661143	428.0218970372671	44.85884991979301	57.613311242070296	1	4	1	8	1	0.1751578963448344	0.35000784630126597	0.26269072351860995	0.21214353383529158	
5560000	-1238.3269549973522	-1082.813984040202	-155.51297095715012	-1082.813984040202	453.2095531161115	5.0448118606806425	6.050040824476172E-4	0.8220026908177653	4.314896040099152E-4	1.227816929501484E-7	0.7813536856512022	-113.8121625322528	1909.2084267413563	1134.3705377119834	1366.3473169507888	514.0787972942355	120.82527521766086	2	4	6	1	2	0.14946089751696387	0.3757048451291365	0.26269072351860995	0.21214353383529158	
5570000	-1219.7755342746725	-1087.2378889514493	-132.53764532322313	-1087.2378889514493	162.81875515732548	5.120646394028008	0.0010056604657721195	0.4493981672708814	8.920997263649537E-4	2.0413536298851102E-7	0.4784816721714427	-93.40379429575624	4372.690880374127	2270.9211666334104	101.81075510780744	121.81921354734395	121.84047775345567	1	3	1	9	1	0.18066811798804103	0.30314116181280953	0.30420919692393844	0.21198152327521286	
5580000	-1183.7808890063725	-1083.670451024819	-100.11043798155366	-1083.670451024819	44.83278510925922	3.5239854092916283	0.003433354244846684	0.6124416244083586	0.003410532441304176	5.608861529990357E-6	0.6216780578054447	-71.77402199274809	347.7131279900853	147.80841686448275	36.77653138400934	11.11084048144547	23.40885215352316	3	2	4	3	3	0.18066811798804103	0.30314116181280953	0.30420919692393844	0.21198152327521286	
5590000	-1228.8942017697968	-1084.0270989320989	-144.86710283769793	-1084.0270989320989	237.03113619707744	4.4565954489891135	0.0010177646146011976	0.9927466459006391	7.729308327159296E-4	5.827835681214075E-7	0.8842255183591603	-102.94789504639238	1928.2294302156668	593.4684064684267	1772.5795827827912	154.6602299557726	69.51935025448964	4	2	2	1	6	0.15529431251382964	0.3443745515460936	0.3174472705687872	0.18288386537129148	
5600000	-1175.6800170133415	-1078.097195442564	-97.58282157077755	-1078.097195442564	30.437901325155515	3.2414016098952687	0.006231564862921547	0.6429558128808577	0.005552200686160266	1.2972993391406505E-5	0.5880994299667912	-67.62646082810356	172.8579962527215	68.77828014283966	127.97605015108225	118.37058919607045	7.360985674126992	3	2	1	3	6	0.15529431251382964	0.3443745515460936	0.2824686052963559	0.21786253064372274	
5610000	-1201.5827162947708	-1092.1701775075987	-109.41253878717207	-1092.1701775075987	79.03867456366844	4.934142037490814	0.0024373759129994715	0.3615100381160591	0.0021889619578666195	1.0948815960269291E-6	0.41660145941744936	-77.33982103146766	368.7848900283724	175.4097280682884	371.6750405431747	20.230837128984035	29.12994962610592	2	3	2	3	5	0.19837343262019358	0.3498792377483876	0.28514194651846914	0.16660538311295162	
5620000	-1187.8534264998748	-1084.6811743249282	-103.17225217494656	-1084.6811743249282	51.57749226638244	3.8684216658255806	0.0032174931251351363	0.4897363168174748	0.0032488273666216702	3.0678017670602713E-6	0.5044673026794593	-78.36592617347682	126.74452893182057	214.63025338329626	24.49236507063767	4.082377581275827	3.85553313619726	3	5	3	3	1	0.16082955222054168	0.32690208906004453	0.31529967661004066	0.19696868210937507	
5630000	-1195.6271705925124	-1084.974547213658	-110.65262337885422	-1084.974547213658	61.81149319086248	4.3552340141383885	0.0028827741382218258	0.44880363689411756	0.002761798876466427	1.5323949226513191E-6	0.4447005320753294	-82.13499687611525	395.45707314304684	91.69563094274642	28.60271990231078	25.038832666213818	45.4234258744139	3	7	1	1	3	0.16082955222054168	0.32690208906004453	0.31792731247318967	0.19434104624622606	
5640000	-1180.9992856111899	-1077.8601718429622	-103.13911376822773	-1077.8601718429622	39.42042070860815	3.826418178435956	0.0052497119706166155	0.6009696885042962	0.004415884806313834	7.5450430025229045E-6	0.5324322976472292	-75.55474474227135	205.5286043911305	75.45208162657661	44.79852013243942	49.88551053938558	11.067490559826341	7	2	1	1	4	0.18258677368224327	0.305144867598343	0.31792731247318967	0.19434104624622606	
5650000	-1169.0948409401979	-1083.691434946085	-85.40340599411272	-1083.691434946085	26.907329459087755	3.826418178435956	0.009964854526376153	0.7574845287040783	0.0073164676335033705	6.109019532560782E-5	0.8935765659654608	-64.24180342687238	88.47829775374797	29.350033906949466	11.110320317108568	6.542285152969558	0.7431187175978171	5	5	1	3	1	0.22393516002003705	0.31783624902616225	0.26388754470757664	0.19434104624622606	
5660000	-1191.5100291098609	-1084.5201227572095	-106.98990635265139	-1084.5201227572095	62.916510616693024	3.3415572774117033	0.0034473990206937504	0.3955325637613243	0.0034480982320047007	1.822929087677381E-6	0.3789037822453242	-81.99464399619985	130.7896935239278	18.536143802287132	68.81585261490589	6.313079006585467	3.7661937442906943	8	3	2	1	1	0.2272551519701081	0.3115831324535916	0.26388754470757664	0.19727417086872567	
5670000	-1212.4417221653475	-1096.3643710907697	-116.0773510745777	-1096.3643710907697	75.96237777303845	5.805114381119457	0.0018808383657739453	0.6012583725653775	0.002020790372078394	1.2034309897668129E-6	0.5007153179969723	-82.55951129228531	474.98530867903725	446.81998051511727	419.2502270776937	25.743518888808538	17.915686263526293	3	4	1	1	6	0.16087426271930613	0.30343706130887277	0.33451354729778665	0.20117512867403642	
5680000	-1201.4935606794977	-1079.9368081226382	-121.55675255685945	-1079.9368081226382	106.2059445140723	3.821679264914397	0.0015267885429540707	0.6243507358015518	0.001444353904957134	1.2754035886431345E-6	0.7572986762343094	-91.12042345833395	452.3328796988399	205.1445264375295	201.91552758053706	9.631071169979736	11.043243137874061	8	2	2	1	2	0.16087426271930613	0.3329632816017601	0.30498732700489933	0.20117512867403642	
5690000	-1212.1156712128234	-1082.465648352627	-129.6500228601962	-1082.465648352627	163.28153226224606	3.821679264914397	0.0012454487624058742	0.49982650128757	0.0010614406925636406	2.4081499661829664E-7	0.4331848699254743	-96.22109516556674	1132.2736373396729	620.7335941005256	82.99521690770597	40.619041543175946	56.43448460789858	3	5	4	1	2	0.16516128866503244	0.3288203498862561	0.30498732700489933	0.20103103444381418	
5700000	-1211.8642936909346	-1086.948898741995	-124.9153949489395	-1086.948898741995	77.3611641025971	3.821679264914397	0.0021259123240413747	0.6016460466827749	0.0018823096832263635	1.5436965969713012E-6	0.6416017863102299	-87.0239014832397	7967.239014692577	640.3923197652425	122.41795822247458	99.82914835470855	36.23708005483362	1	2	2	5	5	0.2208792952076477	0.357497296742283	0.2568633975254487	0.16476001052462264	
5710000	-1202.3204458914463	-1084.0298156850636	-118.29063020638264	-1084.0298156850636	119.1673696261358	5.18883537705244	0.0016213807787120358	0.6941351981603611	0.0013544771253019335	1.0412797882841425E-6	0.6585295938354065	-82.58406320400361	725.4066296454853	578.5577746426812	24.75098723514381	56.445189025697935	140.93227831664808	1	3	6	4	1	0.2208792952076477	0.357497296742283	0.2568633975254487	0.16476001052462264	
5720000	-1210.1030137423882	-1080.4112586819044	-129.69175506048362	-1080.4112586819044	104.25053863900298	4.437053005325851	0.0012632143137385338	0.8734558488924328	0.0011712441548388476	1.1716035677192509E-6	0.8954699194793355	-92.11329166742227	870.8035505350683	1056.7089965125285	706.6252241241988	92.63673119695785	27.751705512625637	5	1	1	5	3	0.2073568006507473	0.3314404519159256	0.2964427369087065	0.16476001052462264	
5730000	-1265.9381597022657	-1090.0045158755652	-175.93364382670057	-1090.0045158755652	1228.7433293980075	4.026689034597023	1.316066064176E-4	0.7181228044663152	1.314632178365032E-4	9.324574910966614E-9	0.7845910162248083	-127.67687996977834	12207.153437213885	6345.57136100671	1600.4749401824238	274.82922192830796	1014.2356907419662	3	3	5	1	3	0.2089860967784932	0.3575621623240403	0.2396265304807889	0.19382521041667963	
5740000	-1221.8514375338148	-1085.5413897143517	-136.31004781946316	-1085.5413897143517	172.85481108270616	4.026689034597023	8.973741429017837E-4	0.33719380772523583	8.664314270739249E-4	5.739437139035E-8	0.2784668758757052	-97.56841564449056	1949.9793644489166	1130.2319293553041	1321.7626640787412	261.8691012471814	39.47618539935916	1	6	1	1	6	0.16786564320281694	0.3575621623240403	0.2396265304807889	0.2349456639923559	
5750000	-1238.9388276967575	-1081.4040572578424	-157.534770438915	-1081.4040572578424	926.8547378295922	4.468551389175592	1.8206506556482684E-4	0.7107058871124232	1.6639521418871191E-4	1.6517468709614377E-8	0.7650497646057696	-114.53076085665182	17556.0459558551	479.8412621496176	277.7098849195502	397.08985592680085	188.48555776487575	2	4	3	5	1	0.1885172069230806	0.3078308489371656	0.26870628014739995	0.2349456639923559	
5760000	-1210.8737964670054	-1086.4586463183123	-124.415150148693	-1086.4586463183123	136.8409128666848	4.016640134322152	0.0013376949773109968	0.8851307270462812	0.0010304733069136803	1.65112760790919E-6	0.9277423732062046	-88.76569552889009	692.1338921774023	1056.925027246923	307.1937634544169	56.553190084394735	14.622377872898078	2	4	2	1	6	0.1885172069230806	0.3572481697256745	0.26870628014739995	0.18552834320384698	
5770000	-1244.1884631875712	-1087.4114385538353	-156.7770246337359	-1087.4114385538353	472.2858677867395	4.016640134322152	3.3853362276165455E-4	0.48804034964028753	3.4554139718640355E-4	2.446933312682205E-8	0.5197717461688136	-114.54432345297414	10728.138854343644	1462.684823692719	574.7790851324843	398.24663412544857	219.15612903440982	2	4	5	2	2	0.18034601461382044	0.3654193620349347	0.26870628014739995	0.18552834320384698	
5780000	-1248.9720335036616	-1080.2100882890027	-168.7619452146589	-1080.2100882890027	891.1051534127047	3.4742330564942576	1.877961725621357E-4	0.6054528131249791	1.9069615379976523E-4	1.1604717060205905E-8	0.5731899504061077	-122.3317978357028	49885.20283334207	3118.9563284478254	506.2071259441013	411.2694660225887	396.65594508414637	1	7	2	4	1	0.17073383897137695	0.37003239365443	0.27508862512327226	0.18414514225092285	
5790000	-1256.96079238568	-1097.9469738130106	-159.0138185726694	-1097.9469738130106	492.0429079266453	4.045337026602367	3.0478036881127936E-4	0.0432772511323339	3.0327295074780144E-4	1.7614420235495942E-10	0.04355073183337982	-117.42508053094669	2748.508769057768	843.0763368286816	1200.0846450385218	2693.3648554743527	140.30725322443195	3	1	3	2	6	0.17073383897137695	0.3864953831967259	0.241527528124732	0.20124324970716728	
5800000	-1215.0642211012403	-1094.9967427919125	-120.06747830932768	-1094.9967427919125	84.219791113023	3.2246995568746772	0.0022224361894349143	0.4910932654293281	0.0020309068372310114	1.265633732678971E-6	0.5186745619250088	-87.40116872706254	1264.9248125124284	174.98978444332576	144.26868901846575	77.38986457260822	28.99008958835613	1	5	3	5	1	0.20904395794311842	0.3481852642249844	0.3068145591012304	0.13595621873066888	
5810000	-1190.821833298288	-1085.806268495044	-105.01556480324408	-1085.806268495044	56.820807916036436	4.052734972994016	0.0024233358359396534	0.2798024672951688	0.0024683457657029267	7.933386434718165E-7	0.3608163641547933	-78.164212386803	228.42973133561833	292.03757758001956	6.202312070879071	11.479620027880774	16.258110719999106	3	4	3	1	4	0.19359527435955443	0.2975063582366718	0.3068145591012304	0.20208380830254544	
5820000	-1187.0319484237132	-1084.8876239350338	-102.14432448867932	-1084.8876239350338	32.6389056172957	3.2478335883413845	0.0052163550742237354	0.8211679520137017	0.004611101473669261	1.6289549154600333E-5	0.7953096857985663	-73.52504556341242	376.31839319427013	159.9243732423385	38.194750141737174	29.805682277923207	2.131445719335321	2	1	6	4	2	0.19359527435955443	0.2975063582366718	0.3068145591012304	0.20208380830254544	
5830000	-1192.382667554262	-1083.5979022434346	-108.78476531082745	-1083.5979022434346	66.2396140367334	3.2777817286940483	0.003314008449087722	0.45473949082251786	0.0027003047133476077	1.8901278969068234E-6	0.47855853158621764	-82.83403404702703	213.51339621384537	70.2408449159568	99.85517599603352	8.16144525364096	4.298123871291579	3	2	7	2	1	0.1708361913672339	0.3126428088380795	0.3130215604706656	0.20349943932402312	
5840000	-1243.017416449921	-1086.3986263553197	-156.61879009460128	-1086.3986263553197	720.9884922415097	3.264563799614244	2.793880627205323E-4	0.6183365816278862	2.019446849002067E-4	2.994733848413881E-8	0.6497504578367438	-117.61699651969386	1142.7324516525923	1959.1040850204586	412.7180105929516	389.6354187605405	2.896667367015043	2	8	1	3	1	0.16804879064975933	0.3391307571574043	0.31580896118814017	0.17701149100469826	
5850000	-1205.7444318487323	-1083.728318739773	-122.01611310895936	-1083.728318739773	100.76905593148761	3.7706327006410887	0.0023222267803573006	0.4539303539554804	0.00192028577577631	1.3469180522568966E-6	0.5248886873902403	-88.82255592319316	416.38179003599845	438.1760797679337	212.38184349182603	167.22101119173774	29.453333253430824	1	3	2	6	3	0.16804879064975933	0.3066428005509415	0.31580896118814017	0.20949944761116107	
5860000	-1193.3560147858564	-1094.558014928414	-98.7979998574424	-1094.558014928414	38.74104675864782	3.2925036092360234	0.005659002683449551	0.5029662880673712	0.005464012268175762	7.479252896252841E-6	0.5040038851472264	-74.550166439758	155.52357190552186	46.478613674794104	68.83552543510237	4.515997692701585	2.9056462070431235	1	5	7	1	1	0.16804879064975933	0.3066428005509415	0.3116422912931581	0.21366611750614312	
5870000	-1219.129396463708	-1085.9958663025577	-133.1335301611502	-1085.9958663025577	103.77279284722027	4.043585681164737	0.001393847719882394	0.4511171895551413	0.00147519471078951	5.445892239641841E-7	0.5190340728532645	-92.25178861204066	1922.0827270603381	634.0978131130057	2321.92204356779	175.50576737563765	31.023770013948432	1	3	1	6	4	0.17347231964902265	0.3515180216740859	0.2613435411707504	0.21366611750614312	
5880000	-1182.6312749429787	-1085.958784558241	-96.67249038473773	-1085.958784558241	34.14494731778067	4.313547858447914	0.005734224192701364	0.41634715940294437	0.005569072080599885	4.611874257365529E-6	0.3716483233480621	-69.59549524431402	75.14082324568638	144.0426013373051	94.44762946463007	2.32202632984162	7.849954603757274	2	3	4	1	5	0.20599842242587232	0.3346647759441529	0.26962637533866474	0.18971042629131213	
5890000	-1189.684072422955	-1085.2511502003401	-104.43292222261503	-1085.2511502003401	36.27209034431746	4.44942643873377	0.005756438085990673	0.4416627930356417	0.005215994080576591	6.9100022025316555E-6	0.451463251356554	-75.01888192753232	391.7556031348903	198.1683569071393	108.85169239833438	31.773248210653108	14.433790376883179	3	2	2	2	6	0.17288976022507677	0.3346647759441529	0.3050301348295088	0.18741532900126365	
5900000	-1218.1060899568138	-1092.7164895857031	-125.38960037111057	-1092.7164895857031	146.44201291140791	3.608121760056307	9.82454903136054E-4	0.2662265552941485	0.0010254953484377378	6.26206308153243E-8	0.2549972663261626	-93.86782937944972	499.26251181442854	523.5215261834903	19.633750166496466	60.62797933497806	18.140721896984736	4	5	2	2	2	0.18507835698642858	0.34071221354222936	0.28546222460475956	0.18874720486658458	
5910000	-1175.798503481346	-1085.1002411500042	-90.69826233134172	-1085.1002411500042	28.844139376782415	3.886980030133243	0.007082753681914133	0.3089430963363351	0.006529669516027377	4.802684024393671E-6	0.3345530903326991	-66.01762170302909	303.25840880417746	62.635026340899	10.716713940423434	13.145278828233414	13.306720177715919	3	5	1	4	2	0.21301758730990297	0.31277298321875496	0.28546222460475956	0.18874720486658458	
5920000	-1185.7891284491143	-1089.5171849660408	-96.27194348307358	-1089.5171849660408	33.43371722529084	3.71329267114852	0.004663958741018256	0.225419830689674	0.00495461443905977	1.3893800369788198E-6	0.2402885676817533	-72.59437189669482	71.39648781781975	157.82592927150958	8.210766897418884	9.36207262714032	11.274296444775628	4	5	3	2	1	0.21798967081848078	0.31277298321875496	0.25336264789105656	0.2158746980717098	
5930000	-1210.4761410192552	-1092.0422632516431	-118.43387776761213	-1092.0422632516431	93.04847434776863	3.71329267114852	0.0019281475549784714	0.0068957160281028	0.0019315172991363069	1.7970974124369968E-10	0.0069430185603462135	-87.0638401988343	3209.801049491053	253.15857478324324	145.81950470191765	65.2388102362792	30.834024546936526	1	6	3	1	4	0.18826471502816872	0.32592924098906145	0.27236567320747396	0.21344037077529796	
5940000	-1235.9573216234148	-1088.4320147116482	-147.5253069117665	-1088.4320147116482	453.5698433487253	4.194939351214614	3.110319361534832E-4	0.5759003245034301	2.497676583149836E-4	2.5497559217697046E-8	0.5482040370170619	-109.39561725283562	6405.602275760742	1049.4158158592238	119.50747454836866	109.56653323261607	37.07237060091255	3	3	1	7	1	0.18258053557881046	0.3684090960021667	0.2606650477563617	0.18834532066266318	
5950000	-1205.2117146851454	-1079.6274352070313	-125.58427947811397	-1079.6274352070313	109.95098134207402	4.068084679385493	0.0013868427708319485	0.6340956905225796	0.0013966595828631657	5.219178317693929E-7	0.5248902961155777	-89.5887127550979	3087.08047295471	924.1919323285457	121.84510066172909	77.95921007900995	6.07196529579444	1	3	6	3	2	0.18258053557881046	0.33435095257546704	0.29472319118306134	0.18834532066266318	
5960000	-1217.7743260386992	-1085.7891018748026	-131.98522416389673	-1085.7891018748026	164.07273293266994	4.192133119865238	0.0011856451834300393	0.4776925788274814	0.001036417585793679	2.7031862334480703E-7	0.4371913759217476	-100.59799263219415	263.82173238235015	449.9377293687217	65.7479445987609	68.0998896177381	37.21304452865394	5	4	1	2	3	0.18258053557881046	0.33435095257546704	0.2751920975542214	0.2078764142915031	
5970000	-1183.9923481363307	-1082.71136397173	-101.28098416460068	-1082.71136397173	78.02379840167208	3.5211252685375785	0.002488212241332482	0.8425153647527983	0.0019291178997702084	3.2958798666894138E-6	0.7593124242632113	-72.0285696400551	963.4114604270198	7.593582551759256	18.15141533350443	21.73314815207768	13.486682471323787	4	2	6	2	1	0.18347930591845643	0.33345218223582107	0.28353958214080427	0.19952892970492028	
5980000	-1190.5427656017455	-1088.4055849747408	-102.13718062700467	-1088.4055849747408	54.73370336124566	2.9298821190349824	0.0024350290999541175	0.4197575916950691	0.002363909200102753	1.138999925559573E-6	0.4678312044955786	-77.33624412889479	579.1376872453119	74.06031846078885	22.09434382717773	7.865160154254582	1.366882194775721	3	6	4	1	1	0.20696568312011127	0.3099658050341662	0.26842942095068567	0.21463909089503888	
5990000	-1233.099279748852	-1081.5551330517653	-151.54414669708663	-1081.5551330517653	483.5718986043399	3.2167686540895324	3.57810195014483E-4	0.6925259510809286	3.204507487181377E-4	3.0894922442972167E-8	0.5899079229103423	-114.79834512166366	2397.621900488731	198.52498655590583	266.8447039498478	206.3124445935718	14.35946829112612	6	2	5	1	1	0.20696568312011127	0.33948640169878497	0.26842942095068567	0.1851184942304201	
6000000	-1221.6659847900062	-1083.6485372297604	-138.01744756024567	-1083.6485372297604	201.04095978504208	3.2944151623784275	7.339973290231898E-4	1.1077030759433262	7.072160729069394E-4	8.02170946487814E-7	1.0846593945226193	-102.65009877668916	1510.7701037320853	859.6530365444503	85.20291053563365	22.812053550740305	32.557831219882125	5	4	4	1	1	0.18807990066948638	0.3414470746408484	0.2853545304592471	0.1851184942304201	
6010000	-1204.2133730980538	-1091.5866915554584	-112.62668154259538	-1091.5866915554584	52.36088162589395	3.93808062546576	0.003195801839896712	0.32474050338756544	0.0031383056639150545	7.644838679341577E-7	0.27896338723768416	-82.17876866970246	252.9285759256559	281.67582740102193	261.53712762598855	33.171581895535624	28.975470347712488	3	1	2	6	3	0.18807990066948638	0.3414470746408484	0.2858092582984662	0.18466376639120094	
6020000	-1175.4047759658706	-1081.7354786766498	-93.66929728922092	-1081.7354786766498	28.322540749869827	4.773591724328211	0.00979573756707916	1.119336072134261	0.00582086044499604	2.503686610548685E-5	0.7818067385031788	-68.87470943468652	69.96649418622363	58.142303926761336	41.44357635299473	3.538187503519477	3.849911827432087	3	7	1	3	1	0.18807990066948638	0.3414470746408484	0.2858092582984662	0.18466376639120094	
6030000	-1164.4528754121227	-1077.3484202629647	-87.10445514915796	-1077.3484202629647	20.657331896957643	5.121741365113734	0.01111978816737148	0.7005407675624327	0.009673639299908875	1.1242401570000772E-4	0.891923791391571	-61.996801997492845	57.281809810599704	27.376425495896562	58.62631025177799	19.855376876857964	7.3233730700989295	3	2	2	4	4	0.17612148028038765	0.3534054950299471	0.2858092582984662	0.18466376639120094	
6040000	-1167.4219587580692	-1083.0814136840363	-84.34054507403295	-1083.0814136840363	24.178887298605023	4.047371066775935	0.0076975466735865776	0.5938410769618293	0.006660767095161897	1.3010272992853826E-5	0.5031445694090318	-67.11156924882081	43.48647369282607	49.28112271387135	6.0261643684877475	0.5177370565968661	0.34194171117473465	8	3	2	1	1	0.17612148028038765	0.3810266608567603	0.231543382312684	0.21130847655016993	
6050000	-1188.7045684805057	-1085.7391279094784	-102.96544057102739	-1085.7391279094784	43.628485598515965	4.4250340474807395	0.004255977148223231	0.45057464842991773	0.003986359997813754	5.614132318632971E-6	0.4875814701977981	-76.1634415966129	140.511283336776	108.27371640038567	72.9607416323405	27.339602835114007	15.045538304797038	1	6	6	1	1	0.17612148028038765	0.3726212233279533	0.23994881984149102	0.21130847655016993	
6060000	-1192.220520998241	-1091.674677104453	-100.54584389378802	-1091.674677104453	42.1886801814895	4.4250340474807395	0.00426974085872129	0.6069015290915447	0.004165953633471575	6.93146942677431E-6	0.64712533615989	-76.46538199611749	135.58709385173262	182.91348596932147	30.011496852982408	1.2896384533704133	1.3343564697051218	5	6	2	1	1	0.17612148028038765	0.3726212233279533	0.23994881984149102	0.21130847655016993	
6070000	-1179.8389630953411	-1084.1653937500098	-95.6735693453312	-1084.1653937500098	32.44293212661141	3.7230876832038433	0.004823785427970577	0.6592447544320087	0.005054370319236802	1.0129711824042127E-5	0.6115240955500135	-70.2542622593019	79.63335210074686	113.57631992880951	61.55316308352364	10.073054041026927	6.111770368064614	6	2	1	5	1	0.19470661281695004	0.3401282281241008	0.2567199697646513	0.2084451892942998	
6080000	-1175.1665173304891	-1075.2373735313872	-99.92914379910178	-1075.2373735313872	43.00363861432743	2.821449093647014	0.005987780078038066	0.8793668160327308	0.0035167942492913447	5.170079453143979E-6	0.5893890923973027	-71.07076337254017	370.43368214249114	223.90620033549183	14.142288252430381	22.302815051711363	10.15140943369779	4	1	1	7	2	0.1706764527371959	0.34513454170287433	0.272684965933059	0.2115040396268727	
6090000	-1171.607296041876	-1085.8619552523528	-85.74534078952331	-1085.8619552523528	27.69322210384959	2.8978731386317262	0.0056850584567279495	0.4495155520197431	0.0053523274488294845	7.851081320034966E-6	0.47779971049764725	-63.85000575441555	147.59418547365559	34.976698773814235	8.63042673056155	11.161782252114588	2.7869197970484616	6	1	2	2	4	0.17813929445168278	0.33403954955401516	0.272684965933059	0.215136190061245	
6100000	-1203.2646944320227	-1084.6569196533949	-118.60777477862786	-1084.6569196533949	63.51339336836516	3.2448037969055905	0.00400513104655061	1.023514974322029	0.0031693092519683905	7.389330246083245E-6	0.8345159559150686	-84.77784395796549	642.0825362127116	322.2759505213016	66.99078346041729	67.51479938612611	83.02440318947409	3	5	1	3	3	0.17248588358666153	0.3280599651055527	0.28431796124654274	0.215136190061245	
6110000	-1213.0724424656867	-1079.8477142128795	-133.2247282528072	-1079.8477142128795	150.34312256370237	3.641908303879972	9.830979373859877E-4	0.8244206931282801	9.816197779664926E-4	3.140924774927702E-7	0.6011091922405223	-92.4821383335021	1662.7985207331278	1757.5587639444707	196.16196112601182	481.631570761443	41.25885981416194	1	2	3	2	7	0.1949880612662236	0.3304965044713639	0.2818814218807315	0.19263401238168293	
6120000	-1220.2442088381517	-1090.7911893718026	-129.45301946634908	-1090.7911893718026	131.77221402866144	3.641908303879972	0.0018390337788719024	0.6460568929393945	0.0014380588352270935	1.3156343364109692E-6	0.7996309305942947	-94.33683270353916	1817.8825649653736	296.0529728133719	128.87173342113906	154.11726854862525	4.740610101382342	4	3	6	1	1	0.1949880612662236	0.31190501881223176	0.2818814218807315	0.2112254980408151	
6130000	-1245.6439528136025	-1087.2413809897967	-158.40257182380574	-1087.2413809897967	710.4272695087463	3.6589166888887323	1.9584520295371223E-4	0.47024317932814136	2.1204442578594173E-4	1.1528352007956365E-8	0.5333183935680473	-114.77979462253143	4717.792309033148	323.77999405367063	1200.5416848759264	564.5121770095914	654.2192972401292	2	3	2	3	5	0.1949880612662236	0.30465027516340226	0.29655569212503136	0.2038059714453448	
6140000	-1231.6686858100827	-1100.5189531023984	-131.14973270768425	-1100.5189531023984	91.78319761865667	4.728247186709963	0.0017009041020721754	0.017777826541464054	0.0017015334877809674	9.54485372355328E-10	0.018209020795526817	-94.63302007489703	2395.6289445032116	2401.2520368177297	790.7120209404527	171.1765460528604	13.791403305991873	1	1	2	10	1	0.18770342431408577	0.33363847553512704	0.25019436770880116	0.2284637324419881	
6150000	-1223.7793211775856	-1085.9265293139276	-137.8527918636581	-1085.9265293139276	159.57995712525886	4.744839085779564	9.695482217971546E-4	0.5746975368664611	9.953722783048195E-4	3.388709482018871E-7	0.5972559475565336	-100.10348965884207	1551.1343002498816	541.8987603341446	711.747165429875	99.85197972461634	99.55924765740038	3	5	1	5	1	0.19408187694379142	0.33363847553512704	0.29077887125920554	0.18150077626187802	
6160000	-1219.8652626355083	-1084.7393199970659	-135.12594263844247	-1084.7393199970659	202.32896113246593	5.486125188755548	9.434842376865671E-4	0.39484787911123154	8.421310037932478E-4	1.5225072032737606E-7	0.42374352151064965	-101.19251948356897	614.7234362521765	484.99937414718687	401.86995173141986	94.78615009050979	14.847874289160204	7	4	1	2	1	0.19408187694379142	0.33363847553512704	0.29077887125920554	0.18150077626187802	
6170000	-1216.4258527413517	-1084.9602703895744	-131.46558235177733	-1084.9602703895744	121.54046492932504	4.047031642427867	0.0012491656020593123	0.3422353753341743	0.001269323912950208	1.8684395825387108E-7	0.3758706995846893	-97.74944891929256	406.36804508034095	241.2101406568385	344.97369964045765	224.54399999139926	123.41036536738007	3	3	1	1	7	0.1899615747458332	0.3216014356813251	0.3028159111130075	0.18562107845983625	
6180000	-1200.277453367611	-1076.9416726001903	-123.33578076742073	-1076.9416726001903	114.85209657900344	3.906782327216967	0.001380455485665107	0.6346448166975	0.001280590209508227	1.237937118813877E-6	0.8189854098643367	-89.09720993206166	824.3129343736736	655.4396635720317	251.81168027706906	47.618916724668395	39.21592507007249	1	4	3	6	1	0.22764695428775672	0.312561467602852	0.2741704996495571	0.18562107845983625	
6190000	-1229.9809698034073	-1080.452900791657	-149.5280690117505	-1080.452900791657	313.82122534356523	3.906782327216967	5.983882407300482E-4	0.9314126262912271	5.055085651593278E-4	3.2198774829334236E-7	1.0929593822849635	-106.96265454509641	4182.731559104313	1219.5940808534215	1570.8153148719764	323.62589549957795	52.80962652997206	1	5	3	4	2	0.19559368302009536	0.32007156721805385	0.3062237709172184	0.17811097884463437	
6200000	-1192.1153912890345	-1080.27342269076	-111.84196859827455	-1080.27342269076	54.85692956782798	4.370192296229145	0.00571260456618801	0.9370170723952915	0.003152717526509068	3.7870118471520045E-6	0.5936041557498589	-79.7658168557065	401.1109962517575	67.69663741589575	138.61807652764452	52.71567064316913	27.7142663856437	2	2	4	4	3	0.19559368302009536	0.29844866436064044	0.3062237709172184	0.19973388170204778	
6210000	-1196.3007473986245	-1090.8000703309517	-105.5006770676727	-1090.8000703309517	41.889865490863315	4.166472975280354	0.004729995058687091	0.7468176090035892	0.0031669938789076575	1.051790049164672E-5	0.7425807206688336	-76.39609974632232	450.01451122044756	245.2244065374813	71.07514929960048	10.031787759848454	6.509392124842132	1	4	8	1	1	0.19438011457673468	0.2785954873470458	0.3062237709172184	0.2208006271590031	
6220000	-1210.435618782789	-1089.6935318048995	-120.74208697788949	-1089.6935318048995	65.5687962367659	3.7815899824088093	0.00368921812507878	0.8210408417254115	0.0026074858405658904	4.142300598911575E-6	0.7785812632612815	-85.69201050695341	298.7125757561083	51.385471186806484	234.53427053637535	55.149398805779995	108.40159728859553	7	2	1	4	1	0.19438011457673468	0.30312078750769583	0.29689987284966846	0.20559922506590306	
6230000	-1202.831211104266	-1076.1195488601325	-126.71166224413356	-1076.1195488601325	112.75071221300716	3.672348999739588	0.00313249218991618	1.270695185247886	0.001913678509188378	1.6450573637867615E-5	1.3779224357582025	-90.90803287966075	170.84583957247042	205.07045272354375	515.3502167404544	103.80038400841904	77.46254993294905	3	1	2	5	4	0.15573337119822028	0.40054610485021475	0.26122360017574425	0.18249692377582277	
6240000	-1193.1398556664008	-1085.3300308893624	-107.80982477703824	-1085.3300308893624	43.69792716982774	4.126022736477216	0.0032948534726061113	0.47611625490007714	0.003427793129705808	4.418557526577548E-6	0.609706369708077	-79.37160311061366	206.32119061529602	106.03368091122877	17.079713777053904	54.02277893693402	10.2224672728902	7	3	2	1	2	0.1726397249314968	0.37158255594164885	0.26016502034064065	0.1956126987862158	
6250000	-1198.8402140624967	-1092.228905593175	-106.61130846932157	-1092.228905593175	55.62145506212383	4.459804504747342	0.0036594832663398866	0.35271022819352904	0.00376768962765594	2.15716027949144E-6	0.3995649207657464	-77.60229879730194	298.342294224663	507.9754771596139	25.121201196619165	19.764110723076598	14.532914728024597	6	2	1	4	2	0.15677283878266476	0.3166495720462092	0.3248504695326352	0.2017271196384929	
6260000	-1201.180979486527	-1081.4441813201865	-119.73679816634025	-1081.4441813201865	127.57935006997977	4.536608314891916	0.0015570122700495866	0.5813974804521653	0.001150603517188368	1.122785318249863E-6	0.747991646466606	-88.8995645923418	756.221273066541	71.36921092400455	43.45209270077111	13.995800341466555	43.738936780228585	7	1	1	5	1	0.19342555390990687	0.367787171549053	0.2717074854894186	0.16707978905162363	
6270000	-1221.5303886274917	-1084.6406724363128	-136.88971619117885	-1084.6406724363128	253.4770583635225	4.837911820459557	6.204615517887513E-4	0.33667344098451657	5.824420284410255E-4	5.987015956274545E-8	0.41143331719192994	-102.91192971972315	1230.307636191999	1233.4136780250442	90.48953552968266	44.0682058187605	36.58309686202678	1	7	4	1	2	0.19342555390990687	0.367787171549053	0.2717074854894186	0.16707978905162363	
6280000	-1188.7462908626803	-1077.2439552760077	-111.50233558667259	-1077.2439552760077	76.69437416722697	3.4280310647927736	0.0028030582475733466	0.6454311030854989	0.002437992975888176	4.405280524784764E-6	0.7022147810004129	-81.2475781626073	324.7904723039994	153.80526475525076	137.44767365751227	17.313972866272003	30.54357423004573	2	2	6	4	1	0.19342555390990687	0.367787171549053	0.27132174951140314	0.16746552502963905	
6290000	-1188.6675547368577	-1082.4014923150896	-106.26606242176805	-1082.4014923150896	71.78005484705346	3.4280310647927736	0.0043161110868098216	0.9614633278190104	0.0032503883296966813	8.255609943714532E-6	0.7225809466779476	-78.05188969443697	134.4599091029486	118.64536547823553	44.435413200612125	43.85471379067642	8.11509929946399	2	3	6	3	1	0.21812546446761588	0.34308726099134396	0.27132174951140314	0.16746552502963905	
6300000	-1208.2947529996663	-1097.884462325045	-110.41029067462135	-1097.884462325045	72.70703687830442	3.4280310647927736	0.002161973560730498	0.1040121970009309	0.002150771243415587	4.427526527786461E-8	0.0980134581327878	-83.33441115755676	186.9270538161983	96.1994147244329	120.26642533652404	38.492976802338084	44.66675081786909	7	2	1	4	1	0.17236577925032653	0.3794092926806331	0.27413222842580415	0.17409269964323823	
6310000	-1184.925300353285	-1085.7395540055484	-99.18574634773644	-1085.7395540055484	37.808761544697575	3.6416820567033725	0.007365688293126208	0.6110825801748195	0.004936228010874039	7.715777460245969E-6	0.5427666227873991	-73.54055022849126	88.53590789915553	62.262037674025215	62.9027544517567	26.89006253236279	10.661673258884361	4	5	2	1	3	0.18233483671596146	0.33995631269441257	0.3036161509463898	0.17409269964323823	
6320000	-1195.366888542128	-1086.0120143607394	-109.35487418138864	-1086.0120143607394	84.0507244134336	4.163396086819102	0.004145073960888184	0.6348367467712889	0.0030731922929751933	5.1945340800088735E-6	0.664547214554174	-80.62620772404364	113.03573811186706	281.58068340844454	29.069417847942027	30.85602647981983	11.029086098465944	3	3	3	4	2	0.18233483671596146	0.33995631269441257	0.3036161509463898	0.17409269964323823	
6330000	-1190.1442708280053	-1082.0024176108923	-108.14185321711307	-1082.0024176108923	40.119697877141554	3.6016214049960458	0.003904169447642715	0.39553814425432055	0.004028655121450729	2.6719708325231217E-6	0.39349895195617063	-74.26539443665585	940.0471992430168	128.59751127422896	194.33787699654442	226.12842056494742	6.151643139647375	2	4	1	2	6	0.2109613869442774	0.33995631269441257	0.2749896007180738	0.17409269964323823	
6340000	-1196.4442679242272	-1082.5039584058436	-113.94030951838361	-1082.5039584058436	62.83005389450525	3.8366809723148356	0.003136948056257197	0.5703809997178719	0.0029142475042278925	2.9131031924566827E-6	0.5754088437265427	-84.26386775456682	166.92945999073578	174.999822108555	258.36726576908325	12.916642385339133	14.056317647584034	1	5	5	3	1	0.20325826310789397	0.33995631269441257	0.2548187526523112	0.2019666715453843	
6350000	-1212.751459916827	-1081.2783550210127	-131.47310489581432	-1081.2783550210127	211.8675355537608	3.4113843887846707	7.783470171496836E-4	0.5412754711263447	6.804525227968002E-4	1.5965226811892792E-7	0.5714369929184432	-94.86119411362779	1277.891026084218	898.537053880397	673.8138145252041	67.25646091590865	65.20787424361816	4	1	1	6	3	0.20325826310789397	0.35471465946692154	0.2579884820525115	0.18403859537267503	
6360000	-1202.0277567039939	-1090.956826374221	-111.07093032977275	-1090.956826374221	76.28119546511535	3.519703029019443	0.002537031085401847	0.763019960171027	0.001963189655184875	1.8022940701731638E-6	0.6398575706324828	-82.23578976109376	427.19750372387927	117.95167888638464	32.553723850742315	35.747224277344905	7.315100107212514	3	2	1	8	1	0.2063747865328783	0.31237370110826534	0.24836035862517575	0.2328911537336827	
6370000	-1191.4381079970008	-1082.500987467163	-108.93712052983778	-1082.500987467163	80.0739652179464	3.451938244086828	0.002707930581027025	0.9442991944685217	0.0018885984671365551	1.4129093125334029E-6	0.5551146390176942	-75.07077918781972	2158.400785695109	7.837715946094326	18.474595623597157	53.69577256139999	37.57213445477443	4	3	1	5	2	0.228800611779261	0.2940476632480319	0.2852801612837997	0.1918715636889095	
6380000	-1216.6895804400633	-1083.8516097344454	-132.83797070561792	-1083.8516097344454	134.55792810827577	4.256763729670058	0.00259853203989959	1.123631033106295	0.0010405043493283484	1.8878167327084138E-6	0.8670236104896489	-93.14768909408855	1411.4144862482092	2349.9342153583366	642.3286502117068	43.63423673139996	34.231771574751306	1	2	3	3	6	0.18444826886017515	0.34816192883974995	0.3010589749982072	0.1663308273018698	
6390000	-1223.556284728791	-1077.144256352339	-146.4120283764521	-1077.144256352339	385.8593182350821	4.113335587378416	4.3985864297301446E-4	0.6443384537425292	3.855219427632497E-4	6.719983182108584E-8	0.6745753045763772	-109.48389483201086	2021.569664893939	1062.9516020913106	94.45042624266104	129.28523650433183	65.35577389534237	2	4	3	3	3	0.1783046269333689	0.34816192883974995	0.26029627638850106	0.21323716783838217	
6400000	-1220.1246688768463	-1092.1322001133867	-127.99246876345956	-1092.1322001133867	142.59529256949727	3.57008887580336	8.714838016233959E-4	0.1858879484102338	8.632939533057646E-4	3.2255363825739895E-8	0.199661426701824	-94.59223522306885	1025.5513641994016	200.75780534184554	280.06573032786275	203.97101553289997	13.996649193567592	7	3	1	1	3	0.20040282285805064	0.3260637329150682	0.26029627638850106	0.21323716783838217	
6410000	-1202.7293106790928	-1082.1642044208347	-120.56510625825804	-1082.1642044208347	94.5021110886078	3.5174283454823354	0.002570013002125981	0.8779744314701509	0.0018618030532734041	4.759573203878556E-6	1.0736746989196153	-90.88340517458468	297.01405421196574	98.33739828441173	141.04581965310587	8.563535021944919	11.834751600603473	5	2	4	1	3	0.17693407423992313	0.3247678311623457	0.26937366767138743	0.2289244269263458	
6420000	-1205.8148556060669	-1092.8457541060302	-112.96910150003661	-1092.8457541060302	98.16834544106537	3.8932841361960286	0.0019407835983859115	0.7254010251378908	0.0019122246313868646	2.164533707911734E-6	0.67949860395159	-80.96193408241324	842.4276010677393	78.23293713616216	40.83431331583607	23.618849529623805	72.62545341815193	4	1	1	5	4	0.17415467731479684	0.3247678311623457	0.25414868318837996	0.24692880833447955	
6430000	-1203.1077217445684	-1087.8802023061908	-115.22751943837756	-1087.8802023061908	59.30198925864119	4.379569321983906	0.002072045844197037	0.5328407037645849	0.002424569483902251	1.8496111476499673E-6	0.5691526460019782	-82.26715202588774	439.99406165450534	195.58934411395987	56.6584679038445	169.44033141738183	13.279423614198928	1	5	4	1	4	0.17892280334371946	0.38623187529804365	0.2714974510673384	0.1633478702909005	
6440000	-1196.4409036310265	-1085.4558038200437	-110.98509981098287	-1085.4558038200437	46.56660721542291	4.049741845461489	0.0050839667537359015	1.2254987587485922	0.003607484172689238	4.1130484815567596E-5	1.426950284015299	-75.3926359200733	284.14296356028797	115.2277279666399	47.31438489488	222.80285445468772	27.46672048387036	1	4	2	1	7	0.17892280334371946	0.37391398986473523	0.28381533650064683	0.1633478702909005	
6450000	-1196.119239211418	-1089.8806127224368	-106.23862648898117	-1089.8806127224368	54.78785046504041	2.4469991025086766	0.002426707821660713	0.7492045265606007	0.002272105206747998	3.378904068924584E-6	0.7835525778949961	-78.83232690020232	351.19764657280246	21.770855225765803	26.797291845478934	35.9773550523054	17.49022836542958	6	1	1	3	4	0.17892280334371946	0.37391398986473523	0.24717231554101818	0.19999089125052916	
6460000	-1190.9365779549353	-1086.3686005231941	-104.5679774317411	-1086.3686005231941	53.96436080268766	4.267489193189892	0.003613646561909466	0.6245495647502617	0.002866338293819007	2.4749651789952647E-6	0.5112246421974342	-76.86170782453136	321.54279204104876	134.12011524083232	10.74728510640693	12.917530137872957	23.394605255509724	4	1	4	1	5	0.18793580197321333	0.3846305222383026	0.24717231554101818	0.18026136024746794	
6470000	-1195.031917482806	-1075.1675473403827	-119.86437014242335	-1075.1675473403827	119.5978413193532	4.267489193189892	0.0019462971760993884	0.901622136559749	0.0013336245871101173	9.022617528432384E-7	0.7084960505211362	-85.45039751856055	3989.0763578017504	109.1678392504078	66.41977574316823	16.672244866171607	25.501601041248524	2	7	3	1	2	0.19154938088150553	0.35961788442956444	0.27922139209843766	0.16961134259049448	
6480000	-1199.1187037441248	-1086.5693516373576	-112.54935210676715	-1086.5693516373576	58.789748912969564	3.8035594846495147	0.007446640290801063	1.5387847173236224	0.0026205403774895975	1.1546224483215157E-4	2.59699110317014	-80.27088992490471	355.43055235182254	205.15390833063543	30.44234667483928	24.535323327013362	38.711223591435356	2	2	2	7	2	0.19154938088150553	0.35961788442956444	0.27922139209843766	0.16961134259049448	
6490000	-1189.3129434037749	-1082.124489802658	-107.18845360111692	-1082.124489802658	34.22731125525257	3.8035594846495147	0.005489300229111824	0.8300178623151097	0.0040260595060472555	1.7735977662658115E-5	0.9421013136835318	-74.8219805028796	828.9611209286663	967.6803555622469	55.704965775069475	13.733462376046932	8.20168231334715	3	1	6	1	4	0.17960265445872597	0.35961788442956444	0.24773864537831947	0.21304081573339223	
6500000	-1220.677414400555	-1080.6183193488027	-140.05909505175242	-1080.6183193488027	265.5508871513426	3.7177354187372713	8.313158496210034E-4	0.9959823769443835	7.341708979297618E-4	7.075101855440295E-7	0.9420339954188047	-101.82136575112595	1139.8593311959487	1376.6411332758914	229.53597897456177	88.11904974684388	125.68303158205997	4	2	4	2	3	0.17960265445872597	0.35961788442956444	0.24773864537831947	0.21304081573339223	
6510000	-1197.6914700904028	-1085.6518740231313	-112.0395960672715	-1085.6518740231313	80.23790280581237	3.368062380139173	0.0022691109761106515	0.5981112460667638	0.001755348270819253	8.250241031315881E-7	0.4881330473181032	-84.38326802358782	715.9310543558659	95.36323499627218	31.316015557536172	14.149858782909803	7.1124166244271585	2	10	1	1	1	0.21051639176403936	0.35961788442956444	0.21682490807300608	0.21304081573339223	
6520000	-1217.572319962887	-1081.0583853904575	-136.51393457242938	-1081.0583853904575	188.2245184063827	3.902037082911423	7.551544308801479E-4	0.5969913643043823	8.604720377454507E-4	1.567042082287439E-7	0.435109310858721	-99.09438847946228	1430.9818885040866	250.88745920203547	502.3532260546748	264.0341196095905	66.44824572642737	2	4	1	5	3	0.2291847525600035	0.3017508190298987	0.29023277772339645	0.17883165068670345	
6530000	-1220.8098885149548	-1084.9992820018613	-135.81060651309352	-1084.9992820018613	168.3721408012233	3.1986114235600476	0.001318909698898652	0.5732986739348799	0.0010051807913582249	9.9956323783511E-7	0.714922915113225	-98.45443853040922	2855.332248669212	485.75971458032967	216.15444480785914	227.77124260348552	110.27692258392449	2	1	6	4	2	0.2291847525600035	0.2899506940664735	0.29023277772339645	0.19063177565012862	
6540000	-1194.3324013929696	-1086.5775141711179	-107.75488722185182	-1086.5775141711179	68.48598173132282	3.1986114235600476	0.004341241894813683	0.8906697506388961	0.0033181396873114386	1.0308548557382366E-5	0.7473718069580497	-78.0026778626022	114.5017005044555	77.73998833650145	59.53292590531077	125.20484590169889	15.053090226035259	4	6	1	2	2	0.17860145308943967	0.3615025861193521	0.2396572721164932	0.22023868867471708	
6550000	-1204.07526933511	-1090.8087065608981	-113.26656277421202	-1090.8087065608981	65.54380154958827	3.1911000631055573	0.0024131162309023717	0.325611311021313	0.0024847948252433544	4.369615192246919E-7	0.27567554692725205	-81.56403054607921	470.86433010753325	274.463796753089	351.97621179591226	56.71764819062251	26.252263097997847	2	4	1	4	4	0.17860145308943967	0.3731475284552986	0.2558692288710055	0.1923817895842583	
6560000	-1196.0653397845297	-1080.8503493808169	-115.21499040371283	-1080.8503493808169	71.9659344900597	3.1911000631055573	0.002884667453950784	0.6057315212236706	0.0025241102570449855	2.57233801664753E-6	0.612518822142688	-85.2268413051269	286.654513328558	171.5694350998841	146.40547154681124	52.787529606911804	18.720904502495046	1	6	2	4	2	0.17860145308943967	0.372274757065572	0.2558692288710055	0.19325456097398486	
6570000	-1175.5162156211893	-1085.4633683610136	-90.0528472601756	-1085.4633683610136	53.62166740144922	4.0664533178823365	0.006435004422166396	0.7146968385585261	0.005775728830642134	3.0186048201647896E-5	0.8026217378475151	-66.43799396444983	124.30371954016057	26.364929729251653	13.78807351358648	14.75959010950287	7.699614987982425	4	1	1	8	1	0.17634376876935598	0.372274757065572	0.2568551169118614	0.1945263572532126	
6580000	-1197.4486771325635	-1084.2574024398505	-113.19127469271307	-1084.2574024398505	62.90892760660141	4.0664533178823365	0.00264455177273678	0.7071891447334233	0.0024577097653223695	4.0277184186641154E-6	0.7651344119262873	-81.15944926512195	424.9100853762413	176.99498007668709	49.4334535958166	100.27152396259608	49.056942109979246	4	1	3	5	2	0.17634376876935598	0.372274757065572	0.2568551169118614	0.1945263572532126	
6590000	-1200.7916375857833	-1094.3643412122562	-106.42729637352706	-1094.3643412122562	44.616338737131684	4.245495295752329	0.003920816580427313	0.5617657576637268	0.0040999712780299185	5.808925128690427E-6	0.621022534633157	-78.64128194531061	282.49287922897196	83.33798055415369	22.64385597928091	33.337817615290476	27.079677442537296	1	6	4	3	1	0.17634376876935598	0.33053636798875435	0.2761856637313969	0.21693419951049472	
6600000	-1186.2393918707426	-1073.5659069519602	-112.6734849187824	-1073.5659069519602	54.36362524317542	4.21137378672505	0.003345803695722283	0.5590354545614682	0.0027590548476562685	3.6789060229747885E-6	0.6702477619912662	-83.46922280578494	141.42537653388325	201.09263497608927	162.94892637378933	38.887555212286905	7.535071137183633	3	3	3	4	2	0.19616050282125708	0.3408130939159048	0.2761856637313969	0.1868407395314432	
6610000	-1188.6242996944168	-1075.599138821658	-113.02516087275869	-1075.599138821658	57.099295039481895	3.659723383035748	0.003241461224317518	0.5470631136263487	0.0032220246133036795	3.010015673801274E-6	0.519680213735821	-81.21908856767583	641.2096490329772	388.3978498964396	185.0785713302691	22.165944875131583	22.88678851298269	1	2	7	4	1	0.19493783066908463	0.3408130939159048	0.2774083358835694	0.1868407395314432	
6620000	-1217.6658860581724	-1094.4215814219774	-123.244304636195	-1094.4215814219774	121.81237290782522	4.411268067732537	0.0013541773914422062	0.033635812952340916	0.0013441117966970354	2.354924882520652E-9	0.03609999918699094	-92.83598866566851	715.1958604058493	586.5006552869006	266.51934475950975	17.04205319266969	19.785387604059313	2	7	2	2	2	0.1910647996671123	0.32058908463444097	0.2774083358835694	0.21093777981487938	
6630000	-1226.4901799811983	-1093.3987635885767	-133.09141639262162	-1093.3987635885767	228.9548460924042	3.8805284816867744	6.965381288757075E-4	0.14851516124016342	6.829929931318198E-4	1.2418395883400414E-8	0.15763070307641192	-98.67184772824146	942.2249282939812	1129.913664768989	218.7997739563658	82.90040167022015	109.86488799268048	5	2	1	1	6	0.1910647996671123	0.3087935445646692	0.30704221025330164	0.19309944551491892	
6640000	-1196.8848635297463	-1091.5578945917223	-105.32696893802392	-1091.5578945917223	68.19741057091711	3.384258063811744	0.0024197186321357864	0.2126150503830664	0.002250186437755539	2.981598566084044E-7	0.22899980398557102	-80.65150161783292	271.55748597266575	24.48471322804738	27.771069636546716	10.694371154997945	21.436564928548165	8	2	1	2	2	0.15961501199196668	0.30859953171887416	0.30066601767138723	0.23111943861777393	
6650000	-1188.0351180172802	-1091.1361079858468	-96.89901003143338	-1091.1361079858468	38.32505959444804	4.437394141910613	0.005372241095486324	0.2461616468931761	0.005413215025752908	1.995866559143415E-6	0.2623899099327897	-71.6602351596168	119.13058836795079	137.64048074806735	28.030239908522148	25.513556577413073	11.808539678178517	4	4	4	1	2	0.17760977234109096	0.30859953171887416	0.28267125732226295	0.23111943861777393	
6660000	-1185.80726254463	-1085.7514019078844	-100.05586063674559	-1085.7514019078844	42.68477867258843	4.37266889029511	0.003914152415692029	0.3518071776844566	0.003711455612424353	1.44178324255059E-6	0.31024996694935764	-72.6816729529191	365.0565372767588	179.26558813472704	8.170174179648557	21.379466840222666	4.232228132259148	4	4	4	2	1	0.22593133998229292	0.30859953171887416	0.28267125732226295	0.18279787097657196	
6670000	-1192.265330669723	-1081.4157301702044	-110.84960049951864	-1081.4157301702044	66.2177035634059	4.5569115764833255	0.0020024479651737505	0.7955368998974806	0.0024415619779979934	5.029870842903525E-6	0.8850395164605217	-79.48371862258202	768.7642257765783	27.78016188498965	23.49802056569402	37.24513895015132	76.26579752523058	4	3	1	1	6	0.19114429391762275	0.28470330179731673	0.30251452385593536	0.22163788042912716	
6680000	-1196.3677649263636	-1077.9572026768321	-118.4105622495316	-1077.9572026768321	90.91578269344488	4.505561610675484	0.0012735614763918614	0.6168589018721862	0.0013332595624577755	8.182241925256958E-7	0.6732789057424239	-82.64940481181758	2006.331793981189	1107.6188546719204	50.086619279043916	23.535387580041135	59.79850416481709	1	2	6	2	4	0.19333495455399682	0.31355795099900446	0.27765477181290765	0.21545232263409309	
6690000	-1220.994389970841	-1091.9883374330473	-129.0060525377937	-1091.9883374330473	126.162331465795	3.200299657813038	0.0017727836017144625	0.5143421670910295	0.0014512045869332368	6.970257075999499E-7	0.5254285546648938	-93.37083507023188	1366.1864428737615	1196.3270463757333	377.544518969845	83.09163349745728	20.623865911156	2	2	7	2	2	0.1917095407200759	0.343933407427375	0.2959743644877129	0.1683826873648382	
6700000	-1198.202967269547	-1079.1379623572086	-119.06500491233832	-1079.1379623572086	84.22310814682082	3.759203234473681	0.0030080247272677384	0.7764673798461588	0.00214019034259472	1.0380987093068213E-6	0.4914471947316551	-87.43324453777817	447.40914524342026	268.13337083361307	99.09380083527543	48.14606549218869	36.14576982374637	2	1	8	2	2	0.1917095407200759	0.343933407427375	0.2959743644877129	0.1683826873648382	
6710000	-1235.0126068192951	-1088.7891935224718	-146.2234132968234	-1088.7891935224718	276.56899352083985	3.071558777961075	5.179326012555659E-4	0.5832412339838231	4.8277399408239516E-4	8.666439075811638E-8	0.5685496211632938	-103.70338309689932	8732.009098173814	3453.872892326531	400.45119997636806	476.33750647603273	35.5453234998488	1	5	4	1	4	0.1917095407200759	0.343933407427375	0.2959743644877129	0.1683826873648382	
6720000	-1223.5784289784606	-1085.2466646214582	-138.33176435700227	-1085.2466646214582	181.99030932721257	3.384192579283824	7.514393410905682E-4	0.496937070604273	7.518382929323336E-4	1.3052486115344244E-7	0.46188166016016635	-101.97943153948586	1096.4509644737361	2208.0508255459877	482.4463839384198	34.370595317642575	18.437159344260753	2	1	6	4	2	0.20569244655381774	0.3563689728850777	0.2352713103279125	0.20266727023319406	
6730000	-1226.549810917947	-1096.592757043442	-129.95705387450522	-1096.592757043442	97.24685892248507	3.384192579283824	0.0013798891071745002	0.9718799762458505	0.001201019243442085	1.0950650151215028E-6	0.8362581394994814	-92.08796916143939	1595.2208395384396	865.5682777825192	265.8915476191772	210.3155161579253	28.285096611001173	5	1	1	3	5	0.20569244655381774	0.32827118974911784	0.30659030631460454	0.15944605738246184	
6740000	-1209.9448778299013	-1079.216100491246	-130.72877733865545	-1079.216100491246	181.92440444253316	3.384192579283824	0.0012560949635981233	0.8550281475412786	0.0010588413593443345	7.123612320400848E-7	0.7410394742248517	-96.93748989438052	728.8291451387977	287.82840061628053	258.2046218581008	29.023157104251936	38.76162767157288	2	5	4	1	3	0.18033762518185287	0.3076449482691192	0.3101035529112479	0.20191387363778202	
6750000	-1212.04789914058	-1091.1389586609516	-120.90894047962846	-1091.1389586609516	107.66948514633732	3.6426860053536205	0.0017598215662967948	0.22376457374640235	0.0018199556733278018	1.9405365288882818E-7	0.2459479449646981	-89.23046589419647	695.0854063715713	215.96221863814927	212.50764210035317	44.117788733474946	64.73733112812431	2	3	3	4	3	0.18033762518185287	0.3076449482691192	0.3101035529112479	0.20191387363778202	
6760000	-1195.6439600943195	-1088.8803595446311	-106.7636005496884	-1088.8803595446311	63.58337909763179	3.6895781205734077	0.0033352713826481253	0.4522196601037425	0.0030440039113315185	3.495469940874592E-6	0.5405581537018512	-78.59924231016167	414.11366358769	132.69270640090176	24.118692831615743	35.78470736786987	15.76329030850536	1	7	1	1	5	0.18776887142330212	0.3424566630000858	0.31295033213705803	0.15682413343955606	
6770000	-1195.9615332307467	-1080.8507182935457	-115.11081493720091	-1080.8507182935457	77.54386246408426	4.831764580421917	0.0018820174530092984	0.7251563966965153	0.0019188001650510848	2.241097899557867E-6	0.6754278829292479	-86.36821454751312	214.08915958584151	88.87609706326273	61.78199523064104	40.31348846351765	25.176958672925522	7	2	1	2	3	0.18776887142330212	0.33344061924322155	0.2870250443555872	0.19176546497789115	
6780000	-1198.5396340668651	-1087.0644789981056	-111.47515506875948	-1087.0644789981056	71.81047627897361	3.5248916007328916	0.0021879020154357406	0.33058054827655975	0.0022280602524822122	6.568183988314212E-7	0.33753840204483493	-81.83562748845458	363.0199828665088	391.5254252869363	34.29390048451656	37.8203355664383	34.921032494983145	3	4	3	2	3	0.172036602131053	0.3320660798515859	0.3193654473753311	0.1765318706420319	
6790000	-1216.2815080125526	-1092.057594682086	-124.22391333046673	-1092.057594682086	93.08664923635696	4.868735228910591	0.0017463690177273211	0.5521540967965336	0.0016798630059576003	1.0168003805899668E-6	0.5628247972566184	-87.89963958069002	594.7087844320004	116.3742589441993	468.04118960514506	144.88340282206096	56.91459580143924	1	1	1	3	9	0.2355334093151094	0.35163509773671403	0.23629962230614665	0.1765318706420319	
6800000	-1252.0719067705866	-1085.4410578633026	-166.63084890728388	-1085.4410578633026	424.56724896760954	3.220009028324772	5.426221394623847E-4	0.5516671851255807	3.9914351940745045E-4	3.953298093121346E-8	0.5071124158200397	-118.81714864902322	18653.174856585352	5437.533675165206	5086.282991016586	805.8169639294938	565.1395398001923	2	3	2	3	5	0.22735077670288079	0.35981773034894265	0.23629962230614665	0.1765318706420319	
6810000	-1216.0088231731354	-1080.9268234311244	-135.08199974201102	-1080.9268234311244	199.62938368280956	3.220009028324772	8.174674370783718E-4	0.8306649307924114	8.759591005435396E-4	6.600344517879335E-7	0.7983392892275463	-96.43265465491665	2564.9896761770488	307.544547711996	451.08092271439506	78.93706438568717	144.30931493420053	1	4	6	2	2	0.1759094469982512	0.36488021301315665	0.23629962230614665	0.2229107176824475	
6820000	-1234.8794619382359	-1083.8268673348357	-151.05259460340008	-1083.8268673348357	342.4533614754793	3.0585963133427323	4.1301938507639724E-4	0.5095972897962657	4.4154125340814423E-4	4.798716686814965E-8	0.49755985703610905	-111.91292454420247	2067.374943519759	1895.4257015122182	593.1134755694404	304.17576008477823	136.69747853858578	4	5	2	1	3	0.16145968221115123	0.3615635391158513	0.25406606099055196	0.2229107176824475	
6830000	-1222.981821622628	-1091.0236740665803	-131.95814755604772	-1091.0236740665803	219.20025180267857	2.939724804114923	6.240570910479948E-4	0.39044937941401636	6.079074549175623E-4	7.86780327384752E-8	0.46070779530076783	-88.63889854450588	2583.665770512154	3568.0236363234094	8789.699857849155	79.56501651844232	44.671724531052945	1	1	1	4	8	0.16145968221115123	0.3271728708538496	0.28845672925255367	0.2229107176824475	
6840000	-1214.3078939143074	-1079.4323293934451	-134.87556452086244	-1079.4323293934451	236.37148518238115	3.791309727228786	5.568044210758686E-4	0.7078627552418234	4.544127023143006E-4	1.2059123457726608E-7	0.6493558350138747	-98.00679616873971	4943.820865565338	503.31148988539434	194.91823041108563	83.62742568286832	6.113620481210619	4	2	2	6	1	0.16145968221115123	0.3668978647491737	0.28070324228758864	0.19093921075208845	
6850000	-1278.603210032547	-1087.116677201301	-191.4865328312459	-1087.116677201301	2381.5001770258345	4.4098162496561555	1.057887975133756E-4	1.3532053166862874	7.754411612167181E-5	3.1103109061334583E-9	0.8214875954310531	-137.9188644725268	22681.903980267707	11564.675402156223	1690.7795758107775	3142.461182071023	3232.3196396536323	1	2	1	6	5	0.15335200026508072	0.3750055466952442	0.2518207679821619	0.21982168505751518	
6860000	-1263.320078444002	-1075.8377089188896	-187.48236952511246	-1075.8377089188896	2292.3749652725824	3.917684373345849	1.0033053350086573E-4	1.1560173796246724	6.776075845294536E-5	4.7672306067435474E-9	0.927404137463438	-135.19383063249256	19315.11634557453	29959.00734389894	2703.3104382817437	1099.5815417305953	995.8656536430547	1	1	6	2	5	0.22138123186935826	0.3069413172096363	0.2518207679821619	0.21985668293884555	
6870000	-1249.8244696291908	-1080.4324928505678	-169.39197677862302	-1080.4324928505678	805.86786549369	3.917684373345849	3.1905260472143174E-4	0.8860939390110035	2.2872898720667983E-4	8.086210005372466E-8	1.0823667390118503	-120.40046608230526	52918.09729701899	1968.101336222204	1222.7434710790492	1057.9716994675218	530.2601262224571	1	5	5	1	3	0.18410677523787655	0.36445811758284463	0.2558718479977291	0.19556325918155174	
6880000	-1274.8533239405822	-1088.332032153298	-186.52129178728404	-1088.332032153298	3253.6870138121726	3.33243927577317	4.8116942831092934E-5	0.41009365085487415	5.212827177549527E-5	4.84947242301156E-10	0.4275454377835972	-140.66206871792258	14565.588632031235	9601.29789157239	606.8049694350904	764.6945655226929	552.9122203495494	6	3	2	3	1	0.18410677523787655	0.36445811758284463	0.2558718479977291	0.19556325918155174	
6890000	-1251.3129494481364	-1099.7568851005299	-151.5560643476066	-1099.7568851005299	466.3542240057336	3.3267436818155236	3.1529377280090245E-4	0.23724946415628448	3.162813359666041E-4	5.2677050911501236E-9	0.22743259948263386	-112.90358156589318	5146.338059813409	1967.8998353762577	208.68943738824646	186.59138478148546	180.32688229308513	6	2	3	3	1	0.18410677523787655	0.36445811758284463	0.2823068200901626	0.16912828708911828	
6900000	-1224.8561961309254	-1092.072607805336	-132.78358832558933	-1092.072607805336	163.57278303540065	3.956660062653418	0.0012002154313089882	0.5384026164245169	0.0011158553165306706	3.130985598370848E-7	0.499574604794316	-97.28674075599618	1134.3155283063113	121.14430728129794	237.04321093551815	151.18466918419838	153.60534925558682	2	3	1	6	3	0.17844642781007578	0.36445811758284463	0.28326677185217675	0.1738286827549049	
6910000	-1217.449143386323	-1083.2448393395987	-134.2043040467242	-1083.2448393395987	178.9833449842542	3.4991280702618175	8.492064203540401E-4	0.4556381666143343	7.438074700210128E-4	1.331203584784014E-7	0.4642304219250932	-96.7708254204056	5371.636705373465	1391.817569214379	170.18127636686523	111.58212394091764	15.795878197654703	1	6	3	4	1	0.17844642781007578	0.36445811758284463	0.29719970178048305	0.15989575282659857	
6920000	-1191.7891929186271	-1086.7166461908469	-105.07254672778028	-1086.7166461908469	45.74884561357365	3.1739888381906414	0.003295798381669182	0.6860016276069435	0.0034457181105230087	3.991352092581758E-6	0.5643646375070673	-74.46481285589361	361.217795418313	208.0072547281477	267.6477589969468	25.916783520368845	0.4866544605661768	1	7	1	4	2	0.22147516746725354	0.3324633243550467	0.2833336436103594	0.1627278645673424	
6930000	-1196.0173898626158	-1094.6326366802962	-101.38475318231961	-1094.6326366802962	44.6019333363764	4.812424449035512	0.0044788721748512455	0.4506254870868397	0.004615036559050193	5.271324480340061E-6	0.47971022050631973	-72.58338182786305	344.48270635259223	205.9562974623104	39.41843494038481	40.448287493327854	9.238228890951591	2	1	3	5	4	0.21100581916804184	0.33454969384076544	0.2567698487810963	0.19767463821009848	
6940000	-1188.5902959762725	-1082.8106840535836	-105.77961192268882	-1082.8106840535836	49.62064278509945	3.9866611990896494	0.0042876529230121115	0.5637476298168439	0.0036772147468406282	8.683944706569538E-6	0.623512565738947	-77.64025015546976	114.7349397621843	179.41083062809764	84.20190546784171	3.4298096756462026	10.97463488264392	1	10	1	1	2	0.21100581916804184	0.33454969384076544	0.24866599517580376	0.205778491815391	
6950000	-1205.3051378592677	-1086.6609069116255	-118.64423094764228	-1086.6609069116255	103.26739597802865	4.119948821121614	0.0017977754293685563	0.4470285837237074	0.001846634390381947	1.0960782151200432E-6	0.5246148278904672	-87.3948165813866	207.91610951592077	272.8547160117959	240.98268831844456	59.80512422221018	47.40509088683181	1	1	6	3	4	0.1888987776138965	0.33454969384076544	0.24866599517580376	0.22788553336953635	
6960000	-1187.1838390572725	-1093.4671412796292	-93.71669777764318	-1093.4671412796292	34.984502448356146	3.4862609044240678	0.004541688542235535	0.13555589498416765	0.004491283467993859	4.764795321392457E-7	0.1533626719073265	-69.53421822393103	177.2702339406803	127.71166986293031	52.32183683678368	5.722329727993845	8.294657897219821	3	1	5	5	1	0.1662058235563427	0.33454969384076544	0.2837518999755437	0.21549258262735022	
6970000	-1179.699790558515	-1079.6415332681286	-100.0582572903864	-1079.6415332681286	31.433843382095127	3.8707407268889376	0.005705989041025803	0.5017038210981758	0.005498734910442696	8.673849180946806E-6	0.5007295851602785	-73.42633675397582	132.15741321059642	90.81567343703644	38.14723502811602	45.116435256567826	15.425636997190907	3	1	2	5	4	0.1662058235563427	0.33454969384076544	0.31092715742340804	0.18831732517948582	
6980000	-1169.764077953541	-1075.5480339337698	-94.21604401977106	-1075.5480339337698	36.41890960597359	3.8707407268889376	0.008865317978876708	0.8575415343825605	0.005007278201749526	9.879507947441983E-5	1.118779475656571	-63.94016901833471	85.3078304904047	111.99428375488543	15.8788418421085	74.04866335245404	1.9320609373616724	1	3	3	5	3	0.16884045921456012	0.3595781506553264	0.3082925217651906	0.1632888683649249	
6990000	-1187.9994234212147	-1101.5664991087526	-86.43292431246213	-1101.5664991087526	25.81435709513926	2.9662136166045627	0.007123092129109411	0.4495168808005525	0.007178204590664635	1.4563724945467391E-5	0.4885048349124067	-64.49969333596084	116.4144836975494	30.303582887646165	13.215576417163877	6.870533976786427	10.313097777823799	5	1	7	1	1	0.17714547579113787	0.3327861034972534	0.3082925217651906	0.18177589894642013	
7000000	-1178.8330774948147	-1078.221594092629	-100.61148340218567	-1078.221594092629	26.61107176066816	4.271679975614208	0.007765843918580189	1.038480912387719	0.0067230008488595675	9.194100615491754E-5	1.10188601969781	-71.14993004854162	237.63736262745257	56.852415822273365	61.89460412881323	45.556253978496564	15.226682582329019	3	3	2	6	1	0.16208527087308755	0.32041032596740127	0.30905162749540177	0.20845277566411147	
7010000	-1186.6242004939636	-1085.9574569003476	-100.66674359361606	-1085.9574569003476	39.26975260934994	4.331692679900766	0.005491604712283509	0.7321144888386962	0.0042852146619916385	8.861423771958463E-6	0.6571631063058104	-74.57619800852869	135.34302225400967	113.07596752127601	65.56937320288	12.507573475671254	0.49286989909707585	1	5	2	6	1	0.17205992740824178	0.32486083604484856	0.28159185668801806	0.22148737985889366	
7020000	-1202.456294322879	-1084.1399348101575	-118.31635951272165	-1084.1399348101575	155.10600967459717	3.8415159857035963	0.0012770302243981966	0.5410297427800178	0.0010597483168948987	4.0053176227247884E-7	0.5667133683441591	-85.74172667186502	2174.256020920756	45.77738190788729	57.56900830588535	43.47110421768245	48.77930598553873	2	7	1	1	4	0.17205992740824178	0.32486083604484856	0.2872914663510703	0.21578777019584142	
7030000	-1187.2731666468835	-1085.1959594093958	-102.07720723748781	-1085.1959594093958	69.46309693610048	3.279745732442328	0.0017387520956011976	0.5217440492045791	0.0018322083693679294	1.0136723811739234E-6	0.5322432249373443	-71.48429788200252	1153.9696373482936	98.85322622175711	12.276396444784831	33.315800271441795	27.028076578415043	3	2	4	3	3	0.181939484387354	0.32486083604484856	0.27084753471196904	0.2223521448558305	
7040000	-1171.659988032937	-1074.342260382688	-97.31772765024898	-1074.342260382688	35.02037968068625	3.916645546047742	0.005959657371361322	0.8970472491798017	0.0044348516049111	1.3017892083781756E-5	0.7086316473967834	-70.69607121207198	156.043689473928	23.008972375074844	43.198557238789014	22.996622009640927	7.756024427508947	5	2	1	1	6	0.19105355052242876	0.3392662039452802	0.27084753471196904	0.1988327108203241	
7050000	-1199.0785265323711	-1084.151615815036	-114.92691071733532	-1084.151615815036	69.43797598768316	3.795603366222048	0.0037170173977657942	0.8488575928279742	0.002600756483868104	6.878647157235439E-6	0.7749285880586493	-80.29997064870507	2532.5698625253935	308.2132363344072	36.198603169543574	53.26531193781931	29.160088087467834	2	3	8	1	1	0.19105355052242876	0.3392662039452802	0.27084753471196904	0.1988327108203241	
7060000	-1180.2126529369707	-1082.0971991248525	-98.1154538121181	-1082.0971991248525	39.92191214941975	3.795603366222048	0.003499003214426095	0.6534742029834956	0.004273890469686702	5.935415903701741E-6	0.5643556513354413	-73.00043747848196	195.15911560874483	57.816905248822636	17.31055784902972	13.658482264627185	12.183296120338925	7	2	1	1	4	0.19105355052242876	0.3137272121776567	0.2963865264795925	0.1988327108203241	
7070000	-1186.6687194379497	-1085.5962298188936	-101.07248961905609	-1085.5962298188936	57.845640736903	4.282215217391757	0.003904005940919983	0.6815192688932709	0.0033784400491969294	5.269920795223045E-6	0.6428068048341115	-71.28225162077942	818.3892797925087	13.05341544766296	24.806867312086176	25.49770417192904	35.72241957165194	3	1	4	5	2	0.1934875900875518	0.31129317261253364	0.2963865264795925	0.1988327108203241	
7080000	-1210.3382220420438	-1081.873763073665	-128.46445896837864	-1081.873763073665	146.0373682169476	4.282215217391757	9.862578648970042E-4	0.6667463709474023	0.001127517633982517	4.497459386386693E-7	0.6379910928816056	-92.96647497889495	623.6807517239911	1313.2089234818695	157.73592017950054	35.24902955993773	49.741335796508686	4	1	6	1	3	0.1934875900875518	0.31129317261253364	0.2963865264795925	0.1988327108203241	
7090000	-1256.3641030863369	-1094.10445642981	-162.25964665652685	-1094.10445642981	797.266136389732	4.282215217391757	2.265880614861094E-4	0.43305737798476807	2.2367300760803367E-4	1.5117481827092564E-8	0.5341740199020364	-118.22628296616386	8876.82770100233	4734.164989030544	574.9221756919482	798.6196963569462	123.95523499007423	2	2	5	5	1	0.15341716059171487	0.37359102605817696	0.2765084046486864	0.19648340870142383	
7100000	-1212.8823304900613	-1086.3696937563577	-126.51263673370356	-1086.3696937563577	114.51403637523656	3.4547206744443075	9.643112513942689E-4	0.6571324943630482	9.17983385662861E-4	5.172328617527228E-7	0.7720529028744547	-91.46969557717075	699.2975965704314	1042.109048780439	181.11250871531146	86.01648755848022	45.817083638683954	1	2	6	2	4	0.16146036368835395	0.36554782296153787	0.2765084046486864	0.19648340870142383	
7110000	-1233.0244274856407	-1085.0775905798575	-147.94683690578321	-1085.0775905798575	312.8389519476033	3.173710906846985	5.029450101984725E-4	0.7050212254467104	4.6179480309663934E-4	1.516594338233352E-7	0.7856328971785145	-101.63698119686198	17926.27370841036	4005.696044815504	3333.0794292494234	91.13868278206478	181.24474417028574	1	1	3	9	1	0.15700943878205106	0.36999874786784076	0.2765084046486864	0.19648340870142383	
7120000	-1217.9897021041713	-1087.7955770350097	-130.19412506916157	-1087.7955770350097	268.93266130214954	2.7935658717949083	5.838929157594757E-4	0.570725006873868	4.865651524238516E-4	5.1849210303709186E-8	0.4659977789755207	-94.81117210714847	2299.535057022347	164.4678615490024	91.3550518504983	91.2835292096257	182.3486588590958	3	1	1	6	4	0.19765641985322477	0.32935176679666706	0.2765084046486864	0.19648340870142383	
7130000	-1233.8746463099603	-1092.9581347357152	-140.91651157424502	-1092.9581347357152	227.59996061192095	4.161279434103855	6.353174208862677E-4	0.8920475018940768	5.793014957755895E-4	3.478929056003071E-7	0.8085486095928567	-102.00576693242637	1738.2416646110498	443.0981367937362	389.5809461075151	402.58370686129416	46.353386907087334	2	5	1	4	3	0.20907830024926485	0.32935176679666706	0.2765084046486864	0.18506152830538375	
7140000	-1237.7792920683169	-1087.747446952569	-150.03184511574798	-1087.747446952569	417.5108411398724	3.692905218727555	4.3199495631377E-4	0.41256811900142826	4.590669876672532E-4	3.641255224288331E-8	0.437504475504344	-110.92371011594157	3683.05822287658	671.9005570668062	766.5050357604537	201.5178348742061	150.94122552899424	1	4	3	3	4	0.18822105444529647	0.3454968684469536	0.2612730618293772	0.2050090152783748	
7150000	-1221.3471018136922	-1080.615740049948	-140.7313617637441	-1080.615740049948	247.67665065406436	3.2151784548669067	5.855851399919129E-4	0.6004499140172854	5.441671908016294E-4	9.756258954939116E-8	0.5538239092376367	-104.58196984640246	2603.4628675435815	1240.8172444744446	82.78711205100709	98.24533564793293	16.264292049949866	5	2	5	1	2	0.18822105444529647	0.3166115838664298	0.290158346409901	0.2050090152783748	
7160000	-1228.505422873106	-1080.1238757378962	-148.3815471352097	-1080.1238757378962	287.07239187836683	3.980492459996546	6.122844696350578E-4	0.5617393084616135	5.914295710378879E-4	1.3833137542778034E-7	0.6105669867950875	-108.46110934346767	1393.0954774747513	652.2502393389043	966.3226631391318	805.9058686209215	77.29807615071698	2	1	6	4	2	0.17815636153194042	0.2945406054372504	0.32118998177014196	0.20611305126066926	
7170000	-1252.0513494274605	-1092.5511629125754	-159.50018651488529	-1092.5511629125754	852.4753626100419	2.964746347220202	1.3966890671466862E-4	0.5237701181617332	1.7361506269556793E-4	8.823159170299543E-9	0.5786215558911114	-113.81277804793791	12888.989037468922	5737.764065524292	758.859807809364	240.8265320444541	733.967977179252	1	2	3	6	3	0.20092520196883418	0.2945406054372504	0.3102336430848206	0.19430054950909684	
7180000	-1216.398423241049	-1085.5467416415627	-130.8516815994862	-1085.5467416415627	219.46506585211054	4.44364175033366	6.463898879101083E-4	0.6150536979284871	7.131264816529937E-4	2.819922520581016E-7	0.7037941979173294	-97.44276601161434	1042.9237560150432	236.90298493602376	76.06881949480726	90.94016838044206	56.16472947179857	4	2	2	6	1	0.20092520196883418	0.2945406054372504	0.3102336430848206	0.19430054950909684	
7190000	-1228.5634899068764	-1079.875446443112	-148.68804346376442	-1079.875446443112	446.6100204313035	3.9962188347637397	3.4422046134549366E-4	0.6153424320102026	3.2841343721832703E-4	4.6250698897112207E-8	0.6132835425415254	-108.26072690542537	3178.1425413920024	932.6231938513829	577.6131661805744	254.39770885635335	383.27780166747493	4	2	1	6	2	0.1873999877187988	0.34134760336140574	0.2582965666399787	0.2129558422798189	
7200000	-1215.227210874527	-1080.2892582954357	-134.9379525790911	-1080.2892582954357	217.45821778333453	4.040585074567411	6.822334576287156E-4	0.8204696424517859	6.911115656278875E-4	3.8983359890249314E-7	0.8787596823317431	-95.68701332760264	1750.6660259736282	1950.357555282106	802.8411442556264	58.02454868001108	58.3557004390934	1	4	1	1	8	0.1873999877187988	0.34134760336140574	0.2723168275762713	0.1989355813435263	
7210000	-1233.6692082651123	-1087.4421094664392	-146.22709879867307	-1087.4421094664392	336.4111084773397	4.6524527171556675	5.706966116456308E-4	0.18655535685790098	5.153913190507993E-4	8.528457095591045E-9	0.17686750772097612	-108.74472730584132	2085.811135233183	1200.644758729396	448.00226215523037	210.3272039985416	211.5784605814938	3	6	1	3	2	0.1873999877187988	0.34368988958077085	0.2723168275762713	0.1965932951241612	
7220000	-1270.9692346020104	-1101.6755638026268	-169.2936707993835	-1101.6755638026268	1090.4034048920562	4.479031855539663	1.2606077759741937E-4	0.013866235335054839	1.2561587002864812E-4	3.340800929496891E-12	0.014483750266019989	-128.763645311896	4078.160634846829	2755.5283663705018	1284.94644044491	1125.1392421983792	282.7423121717334	4	1	2	2	6	0.1665111788862311	0.34837603838276937	0.3043363083088806	0.18077647442212105	
7230000	-1246.4766758369667	-1081.4670881142254	-165.00958772274126	-1081.4670881142254	653.4702421663085	3.7426094849126446	2.672999343846436E-4	0.45976575170362033	2.5861199964395323E-4	1.4650897065690769E-8	0.46922651616254274	-117.64196712942035	11115.700033814062	3489.8188745168354	5330.526429242833	1739.7724254707268	496.9403737504375	1	2	1	2	9	0.1944117044127292	0.34837603838276937	0.2746832113227727	0.1825290458817309	
7240000	-1236.3954474225623	-1081.4137274756915	-154.98171994687067	-1081.4137274756915	491.83470259277897	3.8761737067910946	3.310487308986141E-4	0.8690305979393248	2.871183171397202E-4	5.2644828684408694E-8	0.703420120633829	-110.31445575598384	1526.2688789946264	4395.427459095692	2747.567957735283	339.65722591351073	256.01363129688974	3	1	1	9	1	0.19401887230739193	0.3409048566173425	0.2825472251935368	0.1825290458817309	
7250000	-1226.3375483972293	-1077.2073248240235	-149.13022357320565	-1077.2073248240235	389.8093548214571	3.526802171225861	5.109753866488643E-4	0.7603326448283332	4.492456365324422E-4	1.406143212462566E-7	0.7536486609766379	-106.69046503249028	1272.8531124926953	473.2533182446958	2115.5223894083574	426.6812930376047	83.40360359076759	2	5	1	5	2	0.19401887230739193	0.3392048811089912	0.2825472251935368	0.18422902139008218	
7260000	-1249.8119227478523	-1083.8306306223942	-165.9812921254581	-1083.8306306223942	829.0614517792641	3.526802171225861	1.4726001624917241E-4	0.5013420551380533	1.46760717155602E-4	5.598745050410383E-9	0.4806147409092587	-121.71187360442127	12844.392688167443	3297.1449965286843	429.30549552207015	751.9498608330085	198.53598125285572	1	9	1	1	3	0.19259945126230696	0.3364547966156085	0.2867167307320045	0.18422902139008218	
7270000	-1225.8993027959978	-1087.4624072151007	-138.43689558089707	-1087.4624072151007	205.95431873013183	3.1339572229064205	7.998917124775557E-4	0.31985644451790546	7.546834189243659E-4	7.570645878655711E-8	0.3485055086089132	-104.20180927268346	561.8754207290802	662.7245304295167	366.189714953108	135.68800093057231	110.66163709356422	6	1	2	2	4	0.19259945126230696	0.31993396520000955	0.2867167307320045	0.20074985280568114	
7280000	-1213.631856135463	-1084.6320861026254	-128.99977003283774	-1084.6320861026254	105.84120980079534	3.161426383030839	0.00151298934029059	0.40649725142710025	0.001623786695265634	3.6615965272536143E-7	0.3549410992042536	-93.1964026335106	323.4697111349346	322.8309718590806	548.1857065693225	44.08804597463862	172.27066691493485	2	5	2	3	3	0.1904430707143937	0.31993396520000955	0.2872573787478852	0.20236558533771365	
7290000	-1202.4927169877876	-1094.1166999056356	-108.37601708215202	-1094.1166999056356	68.9604276011988	4.075727769173594	0.0021784651983990317	0.03210349946439834	0.002172896530458346	4.4331120657883004E-9	0.030714151404961972	-82.17553192929391	247.25102895220624	254.91217517497526	35.89816858754502	32.839980697028636	20.965233397526102	5	2	4	3	1	0.19316063445886617	0.30696849674307075	0.2975052834603515	0.20236558533771365	
7300000	-1198.3712428773376	-1084.7515410933293	-113.61970178400847	-1084.7515410933293	64.06370789841269	4.209040484996495	0.002524302619014654	0.5072882725205077	0.002517647144972905	2.3867486977829675E-6	0.6167415111239934	-82.94167461300586	536.8644911594397	98.33488036632971	38.623763976656186	83.95119268421598	24.116378838868016	1	8	1	4	1	0.16050904709553482	0.3048428799968747	0.2975052834603515	0.23714278944724107	
7310000	-1195.8086674440742	-1082.0742957662035	-113.73437167787081	-1082.0742957662035	58.74284542904759	3.5364210673816605	0.0035166088109890043	0.6358908919152749	0.0032706651694209797	2.5367299351992218E-6	0.44798296060165527	-81.78367860611738	463.18631192174894	272.6601865155445	215.01296311124932	31.99993326712322	34.521582472708	2	4	1	6	2	0.16050904709553482	0.3499682795146839	0.3018947328283176	0.1876279405614658	
7320000	-1219.3978551898583	-1083.5886637716558	-135.80919141820246	-1083.5886637716558	182.66144006286618	3.5364210673816605	9.588725874087439E-4	0.34295112739890005	8.413582163602827E-4	7.411254319577625E-8	0.3131345491856101	-98.89595021040485	1247.081950410413	588.663514719916	137.71198104925935	395.68418899294187	86.91375312850695	3	3	3	1	5	0.1845409125180229	0.3499682795146839	0.3018947328283176	0.16359607513897773	
7330000	-1249.7953792409196	-1083.5353467830732	-166.26003245784645	-1083.5353467830732	541.7289293128132	4.626955569152889	3.589376062506397E-4	0.9117083418872041	2.4402876055146353E-4	4.056180476823087E-8	0.7798593327232219	-117.4708210710722	8261.622834283131	2964.8686271241413	4702.092564237086	2236.1333366553154	708.9839619685206	2	1	1	1	10	0.19859196331471135	0.3109347210279865	0.317133765992071	0.17333954966523327	
7340000	-1214.840687881602	-1081.6353816645008	-133.2053062171013	-1081.6353816645008	111.42920453029534	4.626955569152889	0.0013359397826215654	0.7865291723273613	0.001088937361066773	7.542762335542936E-7	0.7240224976834096	-94.72242695495099	668.7249568857724	187.8309430166065	514.6702045809776	553.2519415514839	70.22812025262596	4	1	2	2	6	0.18891701636902322	0.3337869956991962	0.30284733656928126	0.17444865136250148	
7350000	-1198.7561717901235	-1082.140985495872	-116.6151862942515	-1082.140985495872	70.39660143620776	4.626955569152889	0.00240646304115228	0.5569122532382362	0.002183734832559797	1.7299212014287017E-6	0.5637898239054816	-86.34059845781441	593.6440849139449	188.31395327554506	138.92285269100373	14.442241532291877	11.651069113577913	2	1	9	2	1	0.18891701636902322	0.338041259819434	0.30284733656928126	0.17019438724226366	
7360000	-1201.6776636161221	-1090.3930708988894	-111.28459271723267	-1090.3930708988894	61.21359748790435	2.840567172402588	0.002455341615166698	0.6923640531470862	0.0025412216586883883	2.5029593993334085E-6	0.5612444902323427	-85.15544894213579	96.70433311968614	112.79548464287899	71.21107069259779	23.385019863899643	3.3927230191883284	3	4	2	4	2	0.19315709963900765	0.338041259819434	0.28268171328555103	0.18611992725600945	
7370000	-1198.5196132721787	-1096.8130293707327	-101.706583901446	-1096.8130293707327	47.096586970504774	5.157113084543751	0.003526761180664105	0.9230907910728653	0.0038681322804523764	1.4547043338985276E-5	0.9646992512084721	-73.31002217612225	526.6874242358526	22.303708697182962	6.735067643446612	17.077842265775686	18.762435255262794	4	1	2	1	7	0.17400934382058986	0.3368399154767584	0.3018294691039688	0.18732127159868506	
7380000	-1198.3031272807445	-1076.092228182001	-122.21089909874358	-1076.092228182001	172.88121823135168	5.157113084543751	9.255364201994788E-4	0.7275480920612228	9.094002182696785E-4	6.198030333622389E-7	0.7708291497731969	-85.19990033094145	1487.4395242379314	1754.736559303091	179.55408989489285	54.70051958105196	40.42564741188951	1	2	2	6	4	0.17400934382058986	0.3368399154767584	0.3018294691039688	0.18732127159868506	
7390000	-1190.1146253273216	-1082.5827889669508	-107.53183636037075	-1082.5827889669508	66.00077747817059	3.114255753582497	0.0025608953677140724	0.32214292371666137	0.0025798754161071675	6.381658027108683E-7	0.3054795778893991	-80.150840554821	552.6722266449985	192.022560322861	30.857667820849585	22.27921494430207	8.549751276572255	3	4	3	2	3	0.1985941781485314	0.31416324046599925	0.29992130978678644	0.18732127159868506	
7400000	-1242.8680041852863	-1086.2125342549257	-156.65546993036057	-1086.2125342549257	719.4923327877701	3.062439626836276	3.144191975691873E-4	0.5206334372999082	2.8811465465668624E-4	1.9450781928557767E-8	0.47362482582145976	-117.64803283634518	1740.5679171367378	1492.4499119647105	460.57287963159484	291.1622949593879	320.63441870937686	3	6	3	2	1	0.1985941781485314	0.3430282020123639	0.2677717222573159	0.19060589758179097	
7410000	-1193.9299937988335	-1094.044771250219	-99.88522254861462	-1094.044771250219	38.341633782542125	3.5988235001552433	0.005471970723684305	0.501007751764187	0.004230873136855852	4.293270980199394E-6	0.46337796489104394	-72.69043066151588	275.90462701063956	154.35743980847835	31.649503900503646	10.450700942170455	19.19610857525535	2	5	4	1	3	0.18645483388996012	0.33194477039425946	0.27472591169869054	0.20687448401709202	
7420000	-1206.734019510651	-1094.5005982200614	-112.23342129058962	-1094.5005982200614	50.250963782132665	3.5988235001552433	0.004347746101501241	0.43487036331598833	0.0035965589596423974	2.6029570785780774E-6	0.4618430604589073	-79.12092392095725	121.16086263008668	560.150323495599	347.6547765016422	47.65533906913126	7.138734951668401	2	2	5	2	4	0.15036612773491193	0.36090979448366484	0.30732633981977636	0.18139773796164899	
7430000	-1185.6602552268462	-1079.835910530032	-105.82434469681432	-1079.835910530032	52.612033030773866	3.9346943219033648	0.003495945375164137	0.49812642169779503	0.003495523084839543	4.194652262304214E-6	0.5500644914290929	-76.92847079638507	220.06521965115317	261.33236127574907	213.84962324495038	8.309843814721546	6.105595465737332	3	4	2	4	2	0.17846525569757485	0.3329314448176381	0.30732633981977636	0.18127695966501284	
7440000	-1199.845323111077	-1088.5384070235225	-111.30691608755465	-1088.5384070235225	62.89796231761317	3.879586791819408	0.002500207274588083	0.46736872427145576	0.0024327050563848073	1.1488204015933298E-6	0.43321975630427134	-81.88395092768157	390.0346448788977	119.68905752575223	115.12637830203555	27.386719906845688	27.114181352797846	1	6	1	6	1	0.17846525569757485	0.3329314448176381	0.30732633981977636	0.18127695966501284	
7450000	-1216.9494623607243	-1079.5724490826788	-137.37701327804558	-1079.5724490826788	217.26651228332372	3.768394867785702	6.581455281698175E-4	0.6960699573871748	7.547555770779631E-4	2.1169996266870812E-7	0.6369585962197402	-101.20860054918744	822.99564560903	503.2007533102896	439.0232119692826	164.33622998638674	94.85531388227507	2	3	1	5	4	0.17710514568971883	0.3342915548254941	0.25625999133359667	0.2323433081511925	
7460000	-1233.0239011742606	-1086.8948340092172	-146.12906716504335	-1086.8948340092172	332.50741697496557	3.768394867785702	3.987213882028593E-4	0.5625602181859717	3.9181361887130964E-4	7.643703946926093E-8	0.681044253395884	-105.55795801637977	4089.0762078604744	1480.7493934594572	226.08019030509166	470.3879163391066	7.891354042368203	3	4	4	2	2	0.14860597601274653	0.32235514106258445	0.29669557477347863	0.2323433081511925	
7470000	-1184.2840356564527	-1080.3766520698791	-103.90738358657354	-1080.3766520698791	71.6270204555391	3.768394867785702	0.002010953906826508	0.7586654311858371	0.0017818966780235022	1.6732671398814166E-6	0.7365228871571103	-72.88743576313355	1825.3953160591466	73.83182968478155	22.149964780196072	21.123172260169834	24.366802437332165	2	1	3	5	4	0.14860597601274653	0.3438752796535353	0.29669557477347863	0.21082316956024164	
7480000	-1189.6062888989734	-1087.8671605358525	-101.739128363121	-1087.8671605358525	45.473825461231684	3.768394867785702	0.004295435706916676	0.4480473953299166	0.004083782410151845	2.5889509832964284E-6	0.3969480825811313	-73.61500722248155	235.23359192555742	272.88012541298264	52.29237956713849	31.754250184728857	5.486165749536394	5	1	1	5	3	0.17191669002054066	0.3438752796535353	0.29669557477347863	0.1875124555524475	
7490000	-1233.0245167363528	-1084.8265549867688	-148.19796174958407	-1084.8265549867688	467.8878136555711	3.820998828702687	2.9397843216039414E-4	0.5609715578093825	3.593979020967216E-4	4.3825388405970816E-8	0.5928469351519395	-107.72107559075772	14789.274006180378	1452.5669009828039	144.69106682108531	138.57156995395292	64.7953253700773	2	5	1	6	1	0.17510094301660367	0.3438752796535353	0.2935113217774156	0.1875124555524475	
7500000	-1210.9279621882013	-1083.1519088015937	-127.77605338660763	-1083.1519088015937	113.1228342569811	4.0371476520749	0.0018026284479677281	0.7009210645996029	0.0015560747719109654	1.2079625248719094E-6	0.7095461056872643	-92.49615921707971	558.1534452367854	307.1488721739746	788.5960804565337	43.37037570048832	12.583789056433544	3	5	2	2	3	0.19010492699067424	0.32887129567946477	0.28681790026618287	0.19420587706368025	
7510000	-1201.3550613453644	-1090.3408604025774	-111.01420094278706	-1090.3408604025774	78.089816118027	4.460211652530672	0.002998622673479588	0.7186621927892223	0.0021329880129430075	2.0023314087457302E-6	0.5953106391694798	-80.86887705683749	833.722226560673	218.21897146608748	18.60376296959154	15.918176371414514	19.550439825546306	2	1	3	3	6	0.16856027533090942	0.347159327751776	0.26532416283039123	0.2189562340869254	
7520000	-1207.7567191301882	-1077.7299640571566	-130.0267550730315	-1077.7299640571566	147.55816777484102	3.191004364507144	8.985831022703468E-4	0.813396892748754	7.685323996037112E-4	9.999089959897134E-7	0.9220385445396896	-97.33647531283856	513.0470459564688	122.08281866737754	84.00388137819102	151.75503296995768	20.152743446518283	7	1	2	3	2	0.19176743708442992	0.3415583547068821	0.29117520044788375	0.17549900776080624	
7530000	-1194.8417712184087	-1084.55382241391	-110.28794880449871	-1084.55382241391	51.56569245191495	3.4767003013590903	0.0019720537654301746	0.7064224330642948	0.0024540952290907085	2.2449225073529517E-6	0.6327163514190343	-79.23356380484618	374.745635943801	380.26640859309964	107.47885352499284	27.86627283949639	24.00526691037337	2	3	1	2	7	0.19176743708442992	0.3415583547068821	0.29117520044788375	0.17549900776080624	
7540000	-1245.3568349802667	-1086.8949660229753	-158.46186895729141	-1086.8949660229753	434.23552877963306	3.4767003013590903	3.577515679382627E-4	0.5153489619896907	3.998138076631209E-4	5.519788671987896E-8	0.5565351857665852	-116.47015641261959	1909.393978916793	1502.8582629433297	457.50706548821444	812.0264566078695	1366.7044867710692	2	5	2	3	3	0.19176743708442992	0.3415583547068821	0.29117520044788375	0.17549900776080624	
7550000	-1212.1322187760054	-1082.6569850162282	-129.47523375977715	-1082.6569850162282	112.26545937949433	3.807454754473095	0.001434864387323855	0.2774245433183288	0.0013369658904250673	1.9438966827407185E-7	0.3266956487084991	-94.68341780894093	391.74763231008654	692.1320873554486	363.4814824433698	313.2516167964424	38.18928054996695	5	3	3	1	3	0.16089157352927475	0.340078734764975	0.29117520044788375	0.20785449125786853	
7560000	-1225.654679217897	-1100.8288963445552	-124.82578287334174	-1100.8288963445552	142.67764367454205	3.4316480022552196	0.0011547089301712843	0.24749571464097878	0.0010732766043369548	4.510131101934257E-8	0.1956525753629913	-90.45122488641165	300.57915156539246	293.5673381391581	822.4849435626675	48.02731572876959	82.68234027103057	2	3	3	5	2	0.15710477226763947	0.3438655360266103	0.29117520044788375	0.20785449125786853	
7570000	-1191.875910443524	-1089.877205876578	-101.99870456694583	-1089.877205876578	47.63853296347653	2.762774104238458	0.003841673018000518	0.3445756993458534	0.0034669481899544273	1.07206914746267E-6	0.29025338535241463	-77.58422475890484	134.05914649223593	230.90338778955245	11.830138213581584	11.325592745852541	2.6746090998163896	7	2	3	2	1	0.15710477226763947	0.3438655360266103	0.29117520044788375	0.20785449125786853	
7580000	-1190.486264633948	-1083.5041105681707	-106.98215406577717	-1083.5041105681707	49.45228079056995	3.273216795628152	0.003453648690136601	0.5551909990295397	0.0032918272265068	2.7813138797483744E-6	0.5184821393053715	-78.81907486619956	73.0607147623501	193.15201694650358	17.37362103588036	45.676451160131144	0.6890216588211284	4	5	2	3	1	0.15710477226763947	0.3190259260946954	0.3261267921313573	0.19774250950630987	
7590000	-1176.8188506261486	-1078.1939000414377	-98.62495058471079	-1078.1939000414377	28.210132239794614	3.0856439872050867	0.005685994718837569	0.7063639258675036	0.006124948965252861	2.6214995914680165E-5	0.7427359132128345	-71.12446225979123	172.02540070292022	78.33924382570213	50.391470221040315	51.46405223226667	8.185835630629398	2	4	6	2	1	0.15710477226763947	0.3190259260946954	0.3261267921313573	0.19774250950630987	
7600000	-1193.441791942695	-1085.6589138976744	-107.78287804502068	-1085.6589138976744	61.90588969286741	3.0856439872050867	0.0020216981282406444	0.681354447852712	0.0021962854699595696	2.044598414414096E-6	0.6625951340304523	-77.11498337399786	1178.2682316160187	78.83756216166142	52.647405621129884	48.02931995033712	2.5025267741135875	3	4	5	1	2	0.22735316029316532	0.30416105329975257	0.27074327690077427	0.19774250950630987	
7610000	-1204.9043035139675	-1085.786087302684	-119.11821621128331	-1085.786087302684	84.46666072009228	3.0856439872050867	0.0022193264995859245	0.6712943865466044	0.0020372364238141444	4.383060309104688E-6	0.8475263135177067	-88.87912018948452	241.4663115727146	154.423833978811	176.883738086413	30.740773484978057	33.104792052131124	8	1	4	1	1	0.1540071652000783	0.35207637273465386	0.29617395255896	0.19774250950630987	
7620000	-1190.6205942820354	-1081.5968597593078	-109.02373452272771	-1081.5968597593078	46.136642555353454	5.066631642759463	0.005329648810703815	0.7569416023726173	0.003823975789254708	7.288557323315305E-6	0.6070847985666373	-77.77613420970015	455.435466506828	719.1932059615957	29.87220229629137	14.685369839306974	10.974656951107812	1	3	7	3	1	0.19933829207535803	0.3067452458593741	0.31042993773920424	0.18348652432606563	
7630000	-1192.9302068653374	-1082.2556242342514	-110.67458263108585	-1082.2556242342514	56.935611508372155	3.2679284463751803	0.0026098792743803148	0.9150121067702344	0.0029427509243716435	3.610973844860882E-6	0.6667331265067786	-81.85645211162306	199.07478726639258	130.42842340088907	42.25345935000858	44.335294249388575	16.094003054054355	3	4	5	2	1	0.19933829207535803	0.3246685337879034	0.29450108452752166	0.18149208960921895	
7640000	-1176.195378775521	-1081.6231478071031	-94.57223096841793	-1081.6231478071031	34.10713716129247	3.555632776492684	0.005034047114663604	0.6323618479303775	0.005035872448709288	1.3450783287339644E-5	0.6464059671394029	-67.50418660730698	407.9859772646338	163.6642380009328	18.60375441762883	17.20518361745955	2.0662835994597804	3	2	7	2	1	0.1758887753464443	0.34811805051681716	0.29450108452752166	0.18149208960921895	
7650000	-1194.8085418774874	-1082.6692867857066	-112.13925509178077	-1082.6692867857066	42.191847645584055	3.555632776492684	0.004658846334541618	0.5816792872886528	0.004145460257760619	8.625073584772305E-6	0.6852131692195085	-77.91492153837231	532.2595834211663	1303.1757417384738	181.59392276710193	48.07161705487545	5.880299723591727	2	2	3	5	3	0.19593869175037015	0.3325669271198592	0.2762447345371352	0.19524964659263752	
7660000	-1254.5238911759861	-1084.2689886804046	-170.25490249558146	-1084.2689886804046	937.5700810068779	3.8953409761424793	1.7625112793118208E-4	0.2756237593648552	1.672560977291146E-4	1.9283254688304994E-9	0.2550318331953167	-125.90487770731791	14722.357233331937	5354.836419400892	1575.8522976308466	626.0954414757213	187.86483442670965	2	4	2	3	4	0.19593869175037015	0.3025362124635914	0.28165703690834754	0.219868058877693	
7670000	-1298.5728592835108	-1096.0001126876584	-202.57274659585227	-1096.0001126876584	6986.754078936801	4.067006340042469	2.9999711547415632E-5	0.038972244377473986	2.9660816483007768E-5	1.550928452296882E-12	0.04170717923923291	-151.24030209057634	62276.3728135629	16435.92986706593	11499.440581543498	4365.300972419466	2295.772750475847	1	8	1	3	2	0.17851277711155297	0.3199621271024086	0.28116097636123877	0.22036411942480175	
7680000	-1270.9324215907095	-1093.7298470035132	-177.20257458719627	-1093.7298470035132	1481.504388389726	4.067006340042469	1.2927001157927632E-4	0.6568250214936183	1.1991700171768175E-4	8.695861789191472E-9	0.7953262553508827	-130.8096272613185	6321.308560263155	1021.7476472178575	2469.55245899089	514.1199410401197	1159.3583885304176	6	3	4	1	1	0.2095087151683257	0.38010643853360476	0.2371795085785595	0.17320533771951224	
7690000	-1255.0568272042287	-1085.3666042565383	-169.69022294769042	-1085.3666042565383	1318.032985547089	4.450199399799315	2.0799774782202235E-4	0.9289340247419893	1.7546030971241316E-4	2.6302093221129633E-8	0.929305534326919	-123.41540215868814	6233.928308012328	1413.3199970079238	360.02299391279206	1247.3864736108453	913.4113877253279	4	2	2	1	6	0.2095087151683257	0.33634415845695	0.28094178865521424	0.17320533771951224	
7700000	-1241.3281934837516	-1085.95851720159	-155.3696762821616	-1085.95851720159	534.3857280983393	3.250619789571551	3.108049941123539E-4	0.5451475757734214	3.075408730512677E-4	3.170883696879783E-8	0.5816927326256496	-113.88406468975927	1619.7717885967502	3171.6718211156417	386.6558647934264	643.8607974147747	162.93811202103447	1	4	2	1	7	0.18855190943492467	0.31441098601074435	0.2715002780831942	0.22553682647113887	
7710000	-1250.234291839613	-1075.1481983931917	-175.08609344642122	-1075.1481983931917	1777.9413919808453	4.126344494116889	1.353261294142235E-4	0.7701847527107007	1.1103931851011194E-4	7.05425847713465E-9	0.7365707984185205	-128.0883821848277	22457.390499071123	1388.9154932555907	1420.3165624001467	650.3585613442935	774.9212206339812	3	4	4	1	3	0.1834960208829537	0.3335675184196093	0.2715002780831942	0.2114361826142449	
7720000	-1247.8239866237716	-1078.3050476452659	-169.5189389785057	-1078.3050476452659	1044.1826519583062	3.755614621625026	1.9054238964320047E-4	0.8351166662868763	1.660196506002212E-4	1.593364901831849E-8	0.7010286808584496	-122.20326169396829	8162.576894608036	7881.801982224547	1032.9543103637702	1102.2080360209065	965.8697983665367	1	1	4	6	3	0.19175271490503581	0.341228710541346	0.28912928737340565	0.17788928718021463	
7730000	-1232.077050548781	-1084.2472510625819	-147.82979948619908	-1084.2472510625819	547.7142308293685	4.274666323734316	4.1344662434292804E-4	0.6299997075378885	3.2797318086054297E-4	6.346552020464843E-8	0.7105883630411733	-105.13697769758419	11047.412022916102	173.41245882839854	338.7265486087863	360.4299472341968	480.6215699754945	3	1	7	2	2	0.17721684858808404	0.3557645768582978	0.28912928737340565	0.17788928718021463	
7740000	-1203.146523053636	-1084.669866542906	-118.47665651073007	-1084.669866542906	117.20106920559279	3.6743079028993684	0.0014509885842770214	0.6554304598368499	0.0017145533723708362	9.8895772451407E-7	0.622680684555368	-84.18821466683627	1057.4891098309831	49.65955763300418	147.7498830727099	57.38063053583484	72.584939236304	4	5	2	3	1	0.18128463849422255	0.32671472078258795	0.28912928737340565	0.20287135334978595	
7750000	-1197.2468271162227	-1076.5491548156576	-120.69767230056509	-1076.5491548156576	102.59980456120672	3.4276216127316	0.0014902571269033158	0.711741991892289	0.00187788041933314	1.397847388667619E-6	0.6099301194925266	-88.48099385693767	346.8678135432283	256.14159720143437	269.1461129825115	49.98391940949981	32.58808565753418	2	1	6	1	5	0.18128463849422255	0.3777408953914013	0.2759993841590767	0.1649750819553015	
7760000	-1205.8845121481238	-1083.8495772481308	-122.03493489999305	-1083.8495772481308	140.08164342124195	4.8641593647360954	0.0019832434646166784	1.06020120158024	0.0014704260745172326	1.482642844348571E-6	0.8220738755306773	-86.1604151068633	1690.7335491367048	436.929862492457	51.93109068116312	57.62001407306795	61.19288999260002	2	2	4	3	4	0.19438146016767935	0.3777408953914013	0.2629025624856199	0.1649750819553015	
7770000	-1237.505832714639	-1085.226834220025	-152.2789984946139	-1085.226834220025	354.2365773053926	4.8641593647360954	4.891148040080316E-4	0.8646165373036102	3.6113916002486804E-4	1.8962528427641354E-7	1.095188731246124	-107.85887196789534	9977.596866058306	3125.2462582532075	684.3680630619376	467.3911289231629	138.15011652950975	1	4	2	3	5	0.19536497221830187	0.30666608413619545	0.3329938616902033	0.1649750819553015	
7780000	-1259.3772028313463	-1089.3489911673146	-170.0282116640317	-1089.3489911673146	1246.837891749028	3.0802723460837282	2.3926949824889314E-4	0.5897376247952987	1.580269569673415E-4	1.3199910927422154E-8	0.623095853882643	-123.79876113470537	4838.436343399782	2682.115458841523	6867.173842315409	601.02473643574	370.78424065834076	3	1	2	8	1	0.2078273716652661	0.30666608413619545	0.32250111449685653	0.1630054297016841	
7790000	-1222.0713520279378	-1090.4995471608183	-131.57180486711954	-1090.4995471608183	179.62831185368663	5.101275687783927	6.892356225845676E-4	0.5075945234506171	7.371818499892045E-4	2.489662474562708E-7	0.6084253548037277	-93.44249896318799	5507.2383519095265	1591.8825420025619	48.9700017261443	87.38544826390475	35.559941651240194	1	3	1	9	1	0.27531544820384707	0.2963202854752983	0.2653588366191727	0.1630054297016841	
7800000	-1232.932213674963	-1099.8189788953746	-133.11323477958825	-1099.8189788953746	177.8223990471031	3.2130664635203097	9.758626468299611E-4	0.15243667489705848	9.308741168647309E-4	2.0368195468882976E-8	0.1479288281275253	-99.16139636015757	845.0160701563215	748.1280694419803	124.6379480261779	150.03914492278128	175.72351556647175	5	2	5	2	1	0.2532487428214645	0.2963202854752983	0.2874255420015553	0.1630054297016841	
7810000	-1235.4665442043067	-1090.642080560916	-144.82446364339071	-1090.642080560916	339.4866288465174	4.514405515055305	3.584204822569298E-4	0.8360351422591534	4.240190892358707E-4	9.149127231078829E-8	0.6942650421964423	-105.46608114119346	5097.196503440193	1258.1772817095557	216.94000851148738	97.90115707969365	71.9210715275834	5	1	4	4	1	0.1812632441013502	0.2963202854752983	0.3594110407216696	0.1630054297016841	
7820000	-1260.1748716047962	-1083.8482575698195	-176.32661403497673	-1083.8482575698195	1261.7016593517703	5.793617602865088	9.053065341187741E-5	0.678159886458073	1.0595780143777113E-4	4.888309157068098E-9	0.7110766792659514	-127.27568735504524	105101.95168563991	6628.616543052466	643.6139563596557	425.5682809042301	155.13293819166623	1	6	1	5	2	0.1812632441013502	0.33904209235079275	0.31668923384617514	0.1630054297016841	
7830000	-1250.6019332185915	-1090.8676758348345	-159.73425738375698	-1090.8676758348345	522.7091496053739	4.314902550528928	3.521878488504659E-4	0.5211772455220133	2.838315246031823E-4	3.323404039933265E-8	0.6017232104041014	-113.1153038344867	10573.823101262022	2108.9124349747585	2868.0651211292325	2122.9656419383286	70.24656896829794	2	3	3	2	5	0.1802560054006154	0.33572195450309666	0.3200093716938712	0.1640126684024189	
7840000	-1258.234322219265	-1095.8236906630464	-162.41063155621882	-1095.8236906630464	692.4106331933674	3.0537128967822915	2.1222626345121664E-4	0.2912099200855447	2.088608311310392E-4	3.313771733801164E-9	0.27452631930378496	-121.16063110555727	6411.115094551221	2130.0932995878447	1041.47910456675	616.705978358569	43.266798280081474	5	4	4	1	1	0.1453445880635914	0.31300090649992024	0.3200093716938712	0.22164513374261932	
7850000	-1213.3916920404486	-1093.6931283884103	-119.69856365203819	-1093.6931283884103	116.906757249677	3.0464379941853497	0.0013256251643756383	0.3221856703235374	0.0011885782081240014	1.2973388761850423E-7	0.2826131845236469	-88.10693905083524	630.7229783326418	1261.5831766243996	21.3688289945521	9.379865542820461	23.241909898542275	6	2	5	1	1	0.20207785593870117	0.321685838549695	0.3200093716938712	0.15622693381773478	
7860000	-1224.8853970038551	-1090.9316218488975	-133.95377515495753	-1090.9316218488975	162.90446676001474	3.0892010396089624	0.001312304164308248	0.4133129726695001	0.0011453922430383694	2.3531210192386355E-7	0.41917950394263614	-96.57306557995312	3218.3296588557464	1709.2669089423573	296.17060178917455	134.25713080720428	46.13788211959707	3	1	4	4	3	0.19425468377797098	0.321685838549695	0.2548733249541508	0.22918615271818535	
7870000	-1241.2988959610102	-1079.619153645297	-161.67974231571324	-1079.619153645297	554.0214306436224	4.07186959930334	2.9188962488723536E-4	0.7381720839312571	2.824694837782552E-4	4.762397862725374E-8	0.7648048217790318	-117.03443678060422	1915.1985864824878	1793.1421283855861	483.76751508073926	1839.5124714462495	365.23325047808936	3	2	1	4	5	0.1993543819327507	0.321685838549695	0.28172768323287384	0.19723209628468266	
7880000	-1187.8354348818123	-1077.726257482869	-110.10917739894329	-1077.726257482869	49.105187377403716	4.887863789508493	0.002661849989566283	0.8032759997779131	0.002909048756491997	7.148398233135421E-6	0.9043116600222069	-79.05861695234655	479.0949633581747	106.26927241181495	56.15558721092804	61.316320652510235	28.943122254301606	1	4	1	3	6	0.1993543819327507	0.321685838549695	0.28172768323287384	0.19723209628468266	
7890000	-1180.9796998011311	-1079.9603965656772	-101.01930323545393	-1079.9603965656772	33.804097392797644	4.142636993953636	0.008211764213716093	1.037058047891427	0.005519907728458872	3.087023227690242E-5	0.9095337211648646	-72.55194522182856	347.22973475130544	163.75029202482602	17.846330280456836	18.715912641045932	2.5294260684887795	1	7	5	1	1	0.19077302030618704	0.321685838549695	0.28172768323287384	0.20581345791124633	
7900000	-1183.476005837621	-1086.073063257379	-97.40294258024178	-1086.073063257379	31.716191833151022	3.767301362484198	0.007930562203320108	0.38898447588197776	0.006247904771860389	6.651317721152038E-6	0.3649336132842229	-69.86332448889647	144.36897351132134	125.8818459751774	25.9442261636734	62.33095649896468	3.9454363619560486	5	2	5	1	2	0.19077302030618704	0.3328076608412734	0.288147436399192	0.1882718824533498	
7910000	-1205.8636100158706	-1092.1640951579352	-113.69951485793543	-1092.1640951579352	86.76542227152571	4.440598957851099	0.0021139397735555486	0.5483934766050358	0.0022608195725315693	2.25638251581592E-6	0.5770767201464088	-83.24191770768154	338.57505396617125	89.63407976188758	63.41148083515441	87.7315576358693	63.384628702934016	4	2	3	2	4	0.19077302030618704	0.3328076608412734	0.288147436399192	0.1882718824533498	
7920000	-1237.1167231857862	-1088.6117512314786	-148.50497195430773	-1088.6117512314786	326.1198991003912	4.206205906251689	6.470483788309208E-4	0.7081682043899217	4.965605658714784E-4	9.200819620904646E-8	0.5433329946623207	-109.78592016894731	2026.8936401852047	1458.6120559616102	311.3627587007863	244.41166322847027	41.89224331115203	4	2	5	1	3	0.19077302030618704	0.32079714515372243	0.2817011879969488	0.20672864654314393	
7930000	-1215.4773686173537	-1086.8222091549512	-128.65515946240248	-1086.8222091549512	138.36270417521285	3.2184348918596717	0.0012038355394283515	0.3116919847988358	0.0011198701278772435	1.7657015533246923E-7	0.34149960543091057	-92.03739759555663	8973.896806179695	592.285000175884	191.27307068832965	79.86740067539588	19.852768173414745	1	6	1	5	2	0.19077302030618704	0.32079714515372243	0.2817011879969488	0.20672864654314393	
7940000	-1256.0847947217599	-1085.2532853778896	-170.83150934387015	-1085.2532853778896	1310.3941899278998	4.098736976386706	1.3988084400275833E-4	0.7336351810633925	1.1960655063971798E-4	1.0513044466817983E-8	0.8290168849381353	-120.92970294874462	45787.83312260775	2853.0100596797943	1237.9217827892717	171.72201812217904	764.862417129221	1	4	2	5	3	0.18040646728848228	0.3492983338425404	0.298625001512509	0.1716701973564706	
7950000	-1203.0132516992455	-1088.225497481829	-114.78775421741655	-1088.225497481829	75.29345193836686	4.098736976386706	0.0023614403603024877	0.7759633467331488	0.0022892000499112265	3.252244285281779E-6	0.7287713663820722	-85.11231824128602	215.07554362079887	443.70661841731845	58.1471558412303	19.119346075455663	0.7457990132732367	7	3	3	1	1	0.18040646728848228	0.3492983338425404	0.298625001512509	0.1716701973564706	
7960000	-1186.7417269190955	-1085.4980820806657	-101.24364483842993	-1085.4980820806657	38.387820976661146	4.098736976386706	0.004885640323039959	0.5365143425219214	0.004277713577842829	6.31612387315006E-6	0.5615146988858655	-75.18073823459197	178.65254641089575	143.90334674005769	18.747296590285266	6.724326259538497	14.294634748945843	7	1	5	1	1	0.18040646728848228	0.3492983338425404	0.28704110303403063	0.18325409583494892	
7970000	-1212.528063381504	-1088.3339273672264	-124.19413601427755	-1088.3339273672264	110.56662623223345	3.192032676957427	0.0013390830688434507	0.23386657280623172	0.0014138439015485755	1.2388803322163418E-7	0.2584605756359812	-89.8094929584418	506.5836763497704	674.0702268028087	124.53655362913545	289.70353893310363	24.77276931279274	1	6	1	1	6	0.2001752333427517	0.34072631266577685	0.27584435815652475	0.18325409583494892	
7980000	-1195.6500924719555	-1089.0113295401607	-106.63876293179483	-1089.0113295401607	57.71617204934423	4.547125156484495	0.002850022112014868	0.2773458716354861	0.003013988990494709	7.494268966462228E-7	0.3122075537918187	-78.87431840447421	304.1782330213909	191.51528146731545	39.22265967767652	6.568815467363652	19.067924546849348	2	5	2	2	4	0.16314907505931264	0.37775247094921593	0.27584435815652475	0.18325409583494892	
7990000	-1206.1651391772969	-1085.7616565646272	-120.40348261266963	-1085.7616565646272	103.27971214935137	4.547125156484495	0.0018512926131432315	0.4512578507503553	0.001531314898688553	4.6176568853247775E-7	0.4112870570617874	-87.81435353421698	1157.902366001488	243.7858523853279	259.0709859848363	39.59247754957491	0.9831368531205461	1	5	5	3	1	0.16314907505931264	0.34989187657104864	0.30370495253469204	0.18325409583494892	
8000000	-1214.8002381442475	-1085.1473536072237	-129.6528845370237	-1085.1473536072237	87.95798120959945	3.0778667553405774	0.0024230200246923733	1.2743455560731292	0.0017507097422919705	4.580577944613153E-6	1.0644680729618186	-93.33197141792417	804.7143709849975	106.15416700068593	224.94532646357288	165.12466017615714	50.66177641556649	1	8	2	3	1	0.16314907505931264	0.3593060601713429	0.25775853179252944	0.21978633297681727	
8010000	-1206.4830166007835	-1075.400898771376	-131.08211782940742	-1075.400898771376	242.7519275888899	4.040946816800029	7.091529380064414E-4	0.7600820586025138	5.915916931257217E-4	1.8420629971642814E-7	0.6311662225468108	-95.83576662642218	3109.3632498596276	175.45129490390062	99.09015426024375	91.81124018188567	12.613562491663064	2	4	6	2	1	0.15697641680583682	0.35026318743769036	0.2977549621530443	0.19500543360343078	
8020000	-1209.4733697338215	-1083.8904498072986	-125.58291992652296	-1083.8904498072986	124.98304737458322	4.214019665652579	0.0018192935490959552	1.0730222442425934	0.0010911956598736723	1.5629220319305702E-6	1.0702941493013636	-94.03845467004238	638.3298180457367	168.6899951751466	63.98257872221629	35.663272965344774	12.123340947621982	5	5	1	3	1	0.20538933210636032	0.3073873674737271	0.29099888814587754	0.19622441227403736	
8030000	-1191.5847055368727	-1087.3881074448827	-104.19659809198988	-1087.3881074448827	32.09432939254493	3.3478875631902607	0.004579406777112183	0.8744320178515773	0.0052507330293881235	1.4010178462642762E-5	0.7496983248038765	-75.18216773847772	327.99369021637966	178.7473572190928	63.76415986526629	17.61294462087699	12.46271180261491	2	5	2	2	4	0.21036783388489208	0.2988292418745739	0.294578511966499	0.19622441227403736	
8040000	-1198.2032600356572	-1077.9785397570054	-120.22472027865189	-1077.9785397570054	102.35053206401275	4.217831300275385	0.0014738954015238905	0.8001044963509849	0.0014151737998046021	1.4566131850185784E-6	0.7951537714947949	-84.20366379095071	2356.4132640360513	588.0175853176864	189.64984026282286	45.8072065805295	39.15659713812012	1	1	6	3	4	0.18295876166826136	0.3651181686961563	0.2336474463699216	0.21827562326566305	
8050000	-1211.7304745132885	-1087.457430513823	-124.2730439994655	-1087.457430513823	115.61679875708445	4.0146100298796945	0.001898149868050008	0.9615446749789208	0.0019352236762190938	6.597564058606448E-6	1.035900383798752	-87.78866173376419	670.3191373949446	168.1193932417497	312.849883259319	129.00514869910705	179.73581828896292	1	2	4	5	3	0.18295876166826136	0.3222338628296946	0.3020765325561823	0.19273084294586412	
8060000	-1219.5146317814283	-1083.9869645028584	-135.52766727856977	-1083.9869645028584	182.4387971359705	4.3860807513452835	6.609132283481963E-4	0.4653782438548148	7.70494727619301E-4	1.624270193029944E-7	0.5367049996778424	-102.57574247037363	606.6236283723911	250.42224004966226	106.97378298155353	145.39683311096258	66.97354798814264	5	3	2	3	2	0.18636624749227848	0.3222338628296946	0.28515400917560013	0.20624588050242906	
8070000	-1229.054567145671	-1084.5769949974351	-144.4775721482359	-1084.5769949974351	357.82178158979616	3.537782563373813	6.191379713404764E-4	0.5490329665997302	5.433745564148812E-4	1.4149099529955896E-7	0.6082610133643238	-104.16519898948832	10298.579408892016	744.5609861956459	191.52679078750052	154.95627532174368	225.15001980890605	1	7	4	1	2	0.1610559701361052	0.3222338628296946	0.3104642865317734	0.20624588050242906	
8080000	-1242.757028129098	-1083.126218186471	-159.63080994262683	-1083.126218186471	822.8234369825001	4.404748311697606	3.458271829382761E-4	0.8773517190105417	2.270376901218844E-4	2.8554816004350607E-8	0.6880685388202384	-116.98937048068024	13868.640365831958	998.7114779287415	543.2069067544323	212.82305358789918	67.50893701052954	3	2	2	7	1	0.14576728356920268	0.30762950845808945	0.34035732747028097	0.20624588050242906	
8090000	-1205.9628884993742	-1086.4132347545099	-119.54965374486444	-1086.4132347545099	66.45793972892997	3.994535437346115	0.002235588311814855	0.9290640738711295	0.0020362712061189	6.67497983366899E-6	1.0352049933969005	-82.34478510225799	911.1838808524636	2503.9561171896544	145.64667655926655	47.33299565951427	3.12259788077753	2	2	4	5	2	0.15254520495134327	0.30762950845808945	0.33357940608814035	0.20624588050242906	
8100000	-1199.759445665648	-1080.42652124158	-119.33292442406793	-1080.42652124158	114.0451576306353	4.1182742640679475	0.0011850724321860854	0.8371313105293319	0.001298572489663712	1.3986183790649284E-6	0.8232064889652179	-87.24011120691853	528.9313078094867	272.78713416424944	35.772472030455845	60.367826882796784	28.16241064177448	4	2	2	1	6	0.20311385239306518	0.3406742265237045	0.23594186392452812	0.22027005715870432	
8110000	-1188.435669868662	-1083.011124408631	-105.42454546003091	-1083.011124408631	58.56730670675275	4.1182742640679475	0.003136880166351254	0.8904538515525127	0.0023350176056551705	6.502189985753896E-6	0.8958724425643976	-77.30523732839066	341.3381501194263	47.988406751604174	20.653865224145274	26.889313356003434	20.38734980954234	5	1	3	1	5	0.1837166136839657	0.2850118159562829	0.30835854953061187	0.2229130208291417	
8120000	-1190.1520850882328	-1082.5651442597707	-107.58694082846199	-1082.5651442597707	52.15975145539148	4.1182742640679475	0.003522306186749543	1.0920934005671916	0.0028632385422210304	1.5587931493081885E-5	1.0414606256092924	-76.1897456735362	726.042051089206	467.61977097752515	17.122978688634745	18.907478682451423	4.832481380052384	4	1	1	7	2	0.14841921488226342	0.35114334604425756	0.30835854953061187	0.1920788895428693	
8130000	-1209.5152752688473	-1088.1308914797607	-121.38438378908663	-1088.1308914797607	149.26630657393892	3.641353858319483	0.0015389873175011709	0.8579103996342134	0.0010968992492731222	6.652665456314816E-7	0.7090886089608941	-82.06597676325107	6648.470299933773	2511.5128436494183	186.93657905697228	16.150195203165303	31.58360204152749	1	1	4	3	6	0.19647752286931733	0.30308503805720366	0.2889871758255652	0.21145026324791594	
8140000	-1211.0145636693996	-1095.0894034223877	-115.92516024701203	-1095.0894034223877	95.724101224621	3.967871580479578	0.0019088858990259636	0.4732850066177165	0.0016044249580104263	4.2270181319230756E-7	0.3759441573573545	-81.97204638107118	1106.7321156752012	1473.1763224513331	50.55157873783142	16.254616696482056	33.1491786544537	3	1	1	5	5	0.19647752286931733	0.30308503805720366	0.2889871758255652	0.21145026324791594	
8150000	-1247.7991604585795	-1086.7294623003406	-161.0696981582389	-1086.7294623003406	507.33510089057813	3.321102203326687	3.244578154692725E-4	0.6968363944865701	3.5805425747709554E-4	9.357121476374872E-8	0.8024443844378529	-112.97384394876993	22710.226975631784	1857.0223205527384	3779.8699087724995	893.1260657812528	328.501571828707	1	1	1	3	9	0.17221041342642704	0.32973469854638304	0.29437967353916356	0.2036752144880285	
8160000	-1223.01300415508	-1086.3222848660678	-136.6907192890122	-1086.3222848660678	236.7574271716038	4.335746662237445	7.681671235827609E-4	0.6059367560180615	7.987769983342754E-4	1.842797282858237E-7	0.5829061578684769	-99.82013736195022	1493.309516427147	947.3700305655699	332.228200546021	141.8778899046619	63.96101354590662	3	3	1	5	3	0.18177886734209533	0.3170409189752116	0.33922997682729905	0.16195023685539622	
8170000	-1203.1045047090092	-1091.086558553736	-112.0179461552731	-1091.086558553736	75.03763609406374	3.9760150451994405	0.002067294441279633	0.0016868208672576527	0.002065917285655358	1.1425760439820867E-11	0.001636124456482965	-85.79824830965077	474.8519239191512	201.7726841924567	109.53174801001315	43.87972035069433	16.066179626533604	3	4	4	1	3	0.1637563523629148	0.35351191405021964	0.3002581296852169	0.18247360390165085	
8180000	-1204.0382331038227	-1076.9970790981156	-127.0411540057072	-1076.9970790981156	116.50834625310323	3.9760150451994405	0.0012039482725460474	0.462891330739074	0.0012575790798560337	2.899733329571651E-7	0.43907918814123487	-91.0816925186448	1181.0157530919705	110.17756959535947	191.57211395823035	347.2354954281163	66.74816829626191	3	2	1	3	6	0.1926631411482712	0.35590243346345923	0.2689608214866209	0.18247360390165085	
8190000	-1184.3691941442767	-1084.8158358726496	-99.55335827162712	-1084.8158358726496	38.913953506876474	4.029416363459905	0.0038640767747303425	0.8183735979316786	0.0041467292281786505	1.9325795443646862E-5	1.0028677358542744	-73.18028982962925	277.20226157463844	73.69507664012808	21.833530088795843	13.61329634648217	7.714544626184235	3	6	1	2	3	0.1926631411482712	0.32892738843996083	0.2959358665101193	0.18247360390165085	
8200000	-1192.227907229731	-1084.5296215297176	-107.69828570001337	-1084.5296215297176	60.24727905213537	3.972111558726741	0.003727558886405514	0.6697959705622206	0.0034979115368503973	4.276961916447394E-6	0.5258460570308573	-78.27024167363051	89.02363756605298	209.36996177051648	29.180562229776292	18.308990741871852	51.79453065864378	1	5	2	1	6	0.18863545675137378	0.31441982906898785	0.2967610895093095	0.2001836246703311	
8210000	-1198.475831623708	-1089.495117794319	-108.98071382938915	-1089.495117794319	54.99494057019562	3.5819066579500363	0.0031956276036427013	0.5804235859904205	0.0030239244707071632	2.360560129105425E-6	0.5157521232223846	-79.86853216226342	226.73413824550437	298.7004931496313	16.48876679571386	27.703076328565754	25.91910954576365	1	4	1	3	6	0.1784205422746561	0.31441982906898785	0.27655422230104854	0.2306054063553097	
8220000	-1212.8614687602974	-1094.8536175168956	-118.0078512434017	-1094.8536175168956	61.26496237576766	4.466745497472257	0.0022550649044180606	0.8536795227437682	0.0027030190052060063	5.832577536250165E-6	0.9161632000183845	-80.77470430210384	2644.098093712454	299.8101665994937	458.5727128511439	64.13635522356476	4.925063360549232	2	1	1	10	1	0.1784205422746561	0.31441982906898785	0.27655422230104854	0.2306054063553097	
8230000	-1184.2511780196571	-1090.2022356956486	-94.04894232400854	-1090.2022356956486	23.615194625796985	3.4077057148725447	0.00594787216785695	0.6662497558585138	0.007226461326303866	1.5849660885973978E-5	0.575814915643013	-65.67862983017324	403.8023747035496	45.58412399291963	71.41370203252566	23.756006044499905	9.915864552909522	2	2	4	3	4	0.17486474814641395	0.31441982906898785	0.3098602254294477	0.20085519735515267	
8240000	-1225.7226142998404	-1093.7508980538166	-131.97171624602376	-1093.7508980538166	134.21715379940383	3.7214438250797666	9.086800347133325E-4	0.36871847765969407	8.854705160375577E-4	1.298384773004747E-7	0.40584873117076775	-96.2679622842079	746.7296078588649	624.9638393057971	589.8884310481003	41.56240549387505	97.31556390833707	4	1	2	1	7	0.18888624940873908	0.3462766950583986	0.26398185817771186	0.20085519735515267	
8250000	-1224.4475478857235	-1084.4058917528487	-140.0416561328747	-1084.4058917528487	260.05723812324675	3.7214438250797666	9.403610676168861E-4	0.7478470532568072	6.074419242421734E-4	3.2933106777379547E-7	0.6834530065996088	-102.82158702394882	1146.710236968846	678.5641709583907	118.37831249580164	276.29335293823283	17.158481835169933	6	2	3	2	2	0.18888624940873908	0.3462766950583986	0.26398185817771186	0.20085519735515267	
8260000	-1206.2246085337722	-1080.548894677865	-125.67571385590723	-1080.548894677865	112.2678029337501	4.500134062426485	0.0014886906516352778	0.5833146549493494	0.0015517801720130607	8.274201571472375E-7	0.5850394558150068	-94.34724204477395	451.77773902657236	222.9563349796564	52.79081176430184	79.47728398334651	29.394120885115623	1	7	3	2	2	0.18888624940873908	0.3185310920867588	0.3083057891360251	0.18427686936847926	
8270000	-1230.8780300333392	-1084.115247241446	-146.76278279189307	-1084.115247241446	383.7834261944426	3.64510106932572	4.933587425283996E-4	0.23592968685238422	4.763149456093536E-4	1.5470371248984602E-8	0.2610175195502242	-110.57526075897202	2528.298623333747	1220.5566310566	236.7335043801455	129.91155569918595	90.13191253598563	7	2	1	1	4	0.18888624940873908	0.31220840554880114	0.3146284756739827	0.18427686936847926	
8280000	-1195.9436892513227	-1085.2650020218064	-110.67868722951631	-1085.2650020218064	53.579391616813176	4.5897785630866546	0.004049206991347972	0.7286559394699749	0.003223177519031827	1.0944639388650192E-5	0.8679617927142688	-81.04281088512813	142.95557706981288	53.629644230203326	101.26947413790052	94.40739397366124	10.453060003219814	1	4	3	6	1	0.18888624940873908	0.31220840554880114	0.35408331440064866	0.1448220306418133	
8290000	-1185.330920828143	-1082.3503714552646	-102.98054937287843	-1082.3503714552646	43.62392730630075	3.4894221938095744	0.007310216147905671	0.6996557402675088	0.004856726444273155	2.9041612558699045E-5	0.8934195153564128	-75.10089212755909	58.22111654180006	86.30786204389516	87.43463858257105	83.39680499053846	10.770778677878093	5	1	1	6	2	0.18888624940873908	0.31220840554880114	0.35408331440064866	0.1448220306418133	
8300000	-1195.5988303930428	-1078.8992513567823	-116.69957903626046	-1078.8992513567823	72.89321104495352	3.5145097925628397	0.0031298963751562425	0.8282928608565521	0.0024570745490818313	2.8280497029173773E-6	0.6737185718411243	-81.67927451289862	444.56926143403217	368.5406599027354	386.63983271269944	8.913510322290499	32.33080079353944	1	4	3	1	6	0.15880794800030207	0.2874652644156863	0.3600057988731838	0.19372098871083004	
8310000	-1212.2752205817615	-1086.8966447447572	-125.37857583700425	-1086.8966447447572	136.23542031679204	3.51781564287439	0.0011922305938559523	0.436686595028539	0.0011659005726214835	1.8378973939726802E-7	0.3660138634900527	-89.51375455060415	1848.8847260633647	398.1810328133438	436.08243278442063	122.59398700709298	52.805738674007664	1	2	4	1	7	0.1715778850383084	0.2874652644156863	0.3600057988731838	0.18095105167282372	
8320000	-1211.6189101348652	-1089.4769479726108	-122.14196216225437	-1089.4769479726108	88.89120713802737	3.4760449939033533	0.0017159335236804805	0.40492180394059085	0.0020025068644809216	8.655497131802825E-7	0.46271844597057293	-90.33353900071855	245.7935217467308	192.93780949297707	193.2273356240526	210.0795572475931	54.56660073095335	1	3	2	5	4	0.1715778850383084	0.30012841233007537	0.3600057988731838	0.16828790375843464	
8330000	-1189.2245932916298	-1086.630465397425	-102.59412789420487	-1086.630465397425	33.99416119556659	3.796492398580483	0.006998008852822225	0.6492103499138108	0.005508043679366256	9.13344644545731E-6	0.5182270312181977	-72.51259942099026	355.19192282822274	116.11040997595374	75.89567044916193	47.907659981576174	48.741517141003335	2	1	1	5	6	0.19291698124368417	0.2988724619381144	0.2862846893226035	0.22192586749560012	
8340000	-1182.82678516524	-1082.7284854779002	-100.09829968733959	-1082.7284854779002	39.703333184497026	3.9383847287675007	0.0034268009836855256	0.5544191219065795	0.003864398964021908	4.912104074003439E-6	0.5456316899339712	-75.2543204972747	143.77149807040698	36.64504243656378	2.175243572486971	10.719216129415274	4.68493064037609	4	8	1	1	1	0.19291698124368417	0.2988724619381144	0.28399398327287845	0.22421657354532512	
8350000	-1230.762971007365	-1096.2179580859445	-134.54501292142055	-1096.2179580859445	103.8352859856581	4.801021818680002	0.0012177464203828971	0.7577953690198505	0.0013925119007828666	1.0900941701187267E-6	0.7756811575704479	-96.65536338379601	980.1173194791154	949.6368435081264	154.3183476984788	240.69711810659837	152.2546023406616	3	2	2	5	3	0.2268511480848368	0.28567654478225624	0.2971899004287366	0.19028240670417249	
8360000	-1238.377960628458	-1080.9752862818036	-157.40267434665435	-1080.9752862818036	1056.4627777677879	4.18059401150159	1.625205713932628E-4	0.6894236083202286	1.5504052696694413E-4	7.428352060349707E-9	0.5807985111645304	-112.33825130877395	6779.894473037235	12288.205103219523	343.265092374467	350.0248011013642	154.4439865200243	2	1	5	6	1	0.22722940961948696	0.3050589465277094	0.27780749868328347	0.18990414516952234	
8370000	-1277.5264726477305	-1082.389419032817	-195.1370536149136	-1082.389419032817	2833.864976205023	4.843369527822437	5.116490746067589E-5	0.5840331273121863	5.009902165050429E-5	8.452492059770886E-10	0.6089745869390786	-138.75982208008722	63356.577523063504	82892.90037580437	18917.139276689028	1721.3286370469968	2002.875941985904	1	1	3	9	1	0.2210539094743258	0.3252030890758952	0.28476453785725653	0.16897846359252466	
8380000	-1235.4196924819587	-1089.6698646399425	-145.7498278420163	-1089.6698646399425	474.4599460370015	4.314953965398186	4.463565272370372E-4	0.8241308114227758	3.318959612264034E-4	1.3663861888623099E-7	0.9056835770589065	-105.98560386737012	5538.289168463948	247.28718313393577	237.14235653856394	254.98745316497096	113.13760883840744	2	5	2	3	3	0.2210539094743258	0.35329513698499937	0.25512973776213094	0.1705212157785461	
8390000	-1234.2742849619133	-1086.5856826778388	-147.6886022840744	-1086.5856826778388	857.0198785463509	3.598042263105944	2.3837154256929586E-4	0.8192633092584904	1.7216006723044276E-4	3.7853408000321236E-8	0.881207425431638	-105.81537088536913	6898.260923031277	299.6435250211718	146.41825263722967	184.4049667843332	600.3241292410737	2	2	2	6	3	0.19023057121441875	0.33432854418946195	0.25512973776213094	0.22031114683399053	
8400000	-1236.098684020004	-1087.6202413198732	-148.47844270013067	-1087.6202413198732	481.09761777815464	4.53192717295711	2.802911479756065E-4	0.7907794525847592	3.686926860094368E-4	6.166971630781087E-8	0.6728536021275185	-106.33734041316755	6501.212063475213	1778.30322724855	338.89449610718333	322.95832336176267	205.90963348651601	2	1	5	2	5	0.20943401707758055	0.33432854418946195	0.23592629189896913	0.22031114683399053	
8410000	-1241.6325294921505	-1083.292039514568	-158.34048997758262	-1083.292039514568	702.2704218782233	4.53192717295711	2.157036494419207E-4	0.5251558925549752	2.1348845230978922E-4	1.4943575514011725E-8	0.5960321280880465	-117.193964801521	8552.242776454203	2608.2893800036036	198.32434192974057	241.24983230336534	58.535187190275266	2	4	3	5	1	0.2029251948092187	0.357673354604881	0.25793294728145977	0.18146850330444272	
8420000	-1222.9965465067505	-1078.614701423161	-144.38184508358955	-1078.614701423161	350.19122015098554	3.4708458569941585	4.084435721995922E-4	0.6032149230173893	4.067701996816108E-4	5.0049487085497395E-8	0.5650130402553803	-108.47858195596571	1110.7985138983456	357.0550812152083	80.69981459824722	134.6701560755852	268.8826837228433	4	2	4	3	2	0.20731435791972935	0.357673354604881	0.25793294728145977	0.17707934019393207	
8430000	-1210.2337278925652	-1089.6536758053635	-120.58005208720174	-1089.6536758053635	76.5822724129203	3.767245143812482	0.002261545179697851	0.5580037208709693	0.0021419995130491473	1.7327586903825023E-6	0.5816814816902617	-84.00873115813741	2170.7494113523303	1149.4681732800072	173.17084638048618	126.6735785788488	39.912683455842	1	3	1	2	8	0.16243903763816714	0.3059505912561877	0.2970852306235108	0.23452514048213655	
8440000	-1244.5352076634474	-1079.3220133269929	-165.21319433645445	-1079.3220133269929	869.0465631170988	3.835090870795738	2.0031366281019215E-4	1.2070569833451597	1.4235112442961855E-4	1.9192185828340932E-8	0.9440640892558239	-120.0194809130689	9978.80867352924	2653.57697463541	511.16104781223027	412.02701133242965	353.8544171317508	5	1	1	3	5	0.1999287923720805	0.35154657849240206	0.23195079539287994	0.21657383374263967	
8450000	-1193.1406573206457	-1086.9140994241047	-106.22655789654105	-1086.9140994241047	44.52259595296395	2.9508311926774597	0.003009490242805399	0.5323987469802096	0.002689938131355082	3.409325004946518E-6	0.5866910539246742	-74.27567750413196	552.9880281746237	660.0401627573154	295.546867784101	17.459535247490177	8.86334128407502	1	2	3	2	7	0.1999287923720805	0.35154657849240206	0.23195079539287994	0.21657383374263967	
8460000	-1219.3766372290577	-1084.97598986061	-134.40064736844752	-1084.97598986061	158.42828115730774	4.6659170190514	8.389826103054334E-4	0.8012715271920554	0.0010718846484245347	4.0955556413241785E-7	0.6793771953201344	-94.82731022448705	683.9665508262893	273.889648847931	950.1249220465755	403.46815968310443	97.31311132081507	1	1	3	2	8	0.23481923823563716	0.30551196396615726	0.23195079539287994	0.2277180024053278	
8470000	-1217.727021533757	-1103.6778708688282	-114.04915066492873	-1103.6778708688282	45.265836121197886	3.0846387349648676	0.0028594578626771595	0.150697114507569	0.002850627917302975	2.510380710608252E-7	0.1775328972481043	-78.62823304256152	1490.9989654312392	454.0490175899402	618.7109159248714	267.0446097869793	9.775904989816505	2	3	3	1	6	0.23481923823563716	0.3708336317145178	0.25241857955819624	0.14192855049165098	
8480000	-1193.8878822754684	-1080.1821519856232	-113.70573028984526	-1080.1821519856232	52.76262157246838	3.7829700274979516	0.003745011922218391	0.830642051737664	0.0028584297561333434	9.151676013766505E-6	0.8208912730167149	-80.0085830202242	381.743593350125	303.60609432488525	274.7577158978113	130.9731912709972	11.262280887472485	2	1	1	6	5	0.17744062687882117	0.3708336317145178	0.30979719091501223	0.14192855049165098	
8490000	-1222.0620433141767	-1087.3822721935214	-134.67977112065532	-1087.3822721935214	134.53881063431515	4.346129139629067	0.0012434292860460387	0.5986155402821473	0.0011433617701799978	4.1936785067307764E-7	0.5461033878462311	-96.2149342447891	1074.1593896370568	1992.7269156265593	274.74891945943403	242.90345979178093	41.139837881791664	3	3	2	2	5	0.20398671624774517	0.30569292503134776	0.3190118861000616	0.17130847262084767	
8500000	-1203.5889707915378	-1085.4267613807824	-118.16220941075535	-1085.4267613807824	60.56246728007263	3.3406530636933263	0.0030779865950514096	0.406056598468069	0.002694500203098749	1.931806865285167E-6	0.47577327728519614	-83.96221372364283	1599.8762927008556	565.0278728194895	272.51239868593336	88.44665210523883	9.424844802449986	1	1	5	5	3	0.2114853832992478	0.30569292503134776	0.2626019773043013	0.22021971436510537	
8510000	-1188.9097914251477	-1095.3052438803813	-93.60454754476642	-1095.3052438803813	27.200815031125916	4.47492554968911	0.005541787806861189	0.2388391853817537	0.005878264296293533	1.9726846697375285E-6	0.24099790770062737	-69.64015673676305	60.93279908918843	50.602137479047926	40.32983033905313	47.57079579647281	1.3039236869473363	5	1	4	2	3	0.20871343220433564	0.327203267020678	0.24109163531497108	0.22299166546001753	
8520000	-1216.1486545174942	-1081.5978501857505	-134.55080433174365	-1081.5978501857505	193.30326822499165	4.540503844400083	0.0013290315799341249	0.647195142575819	0.0010973246659008794	4.526436914648509E-7	0.6149252126762242	-95.38930270691354	4104.782661868756	531.917839134956	187.24410393271188	296.34433671430554	83.68121170057887	1	2	5	3	4	0.20871343220433564	0.327203267020678	0.2665704947890245	0.19751280598596407	
8530000	-1202.8562188797077	-1086.3435674106634	-116.51265146904446	-1086.3435674106634	85.0584391808954	4.540503844400083	0.0020068995395985515	0.6479036965202996	0.0018195688141557748	1.8174258271976587E-6	0.723857591366531	-88.98207009581488	332.13930053966504	90.27287390387478	33.20330835401098	27.82989313073402	3.704970832043869	10	1	1	2	1	0.19657825155385597	0.3066934663197191	0.31098388760749784	0.1857443945189292	
8540000	-1208.4870129352987	-1085.922989997461	-122.56402293783769	-1085.922989997461	92.94488715043701	4.540503844400083	0.0017444082058028253	0.49778219998806555	0.0014129197430562106	7.350916994706886E-7	0.5539751227336349	-90.5358649039869	514.7739201151912	41.818057282138355	89.3684393947195	75.67575781309998	110.52575371596389	3	2	7	2	1	0.17757792836856373	0.3166966299243078	0.3156523146625245	0.1900731270446061	
8550000	-1183.2921568661673	-1082.0625982116649	-101.22955865450238	-1082.0625982116649	46.76346417625566	3.402007671860539	0.003925549072042334	0.655278969818354	0.003781426161289888	8.732669164362282E-6	0.7033450148856956	-74.16124450611323	358.57532900274816	174.65431486507163	28.17328072086709	9.096442192921009	8.905399741901311	4	2	7	1	1	0.17757792836856373	0.3156762037597019	0.3156523146625245	0.191093553209212	
8560000	-1203.604949082388	-1084.853159185595	-118.75178989679304	-1084.853159185595	78.40934914713274	3.4995033132333395	0.0018759226738759855	0.7198937086457413	0.001995582108826071	2.6456530937593595E-6	0.7356484542188866	-86.09165604624947	594.9001956355372	130.61697444998686	69.0971038276783	58.629094265904094	130.00974817397054	1	1	3	1	9	0.18351134093972582	0.32177717091624286	0.3036179349348215	0.191093553209212	
8570000	-1203.5129194014607	-1089.7102074481086	-113.80271195335212	-1089.7102074481086	52.960690959615164	3.721694832153305	0.003078826139763246	0.22831281795457592	0.002945453733362514	6.181368931572332E-7	0.2505096833286837	-82.27238613377754	258.8279736929604	709.9744172741679	106.26260151982888	62.07503226380778	27.006527462924534	2	1	6	5	1	0.2182926739084878	0.33147213728684327	0.2718018235708012	0.1784333652338699	
8580000	-1197.8383114839835	-1083.4952275699914	-114.34308391399212	-1083.4952275699914	82.51265703494721	4.565077062354673	0.0023877126420135146	0.6618899538574569	0.0020819756983017383	2.77481021113706E-6	0.6303039508685372	-83.65071879893111	361.5507013927545	307.3393371330013	138.49821461855058	18.203267907974972	16.17195957386278	2	6	1	5	1	0.20086884854194345	0.35763999232384175	0.2718018235708012	0.16968933556341578	
8590000	-1208.0539855527645	-1086.0604691721103	-121.9935163806542	-1086.0604691721103	168.61126178114884	4.27314042160398	0.0010427431428124611	0.650843767051211	0.0010302720641818923	4.306933136550384E-7	0.5884321878893316	-94.85931191333422	738.4528425030003	167.05090079789068	25.525885345185053	2.250519121473876	3.108930136799143	5	7	1	1	1	0.22128070094371965	0.28166297476447316	0.2718018235708012	0.22525450072100814	
8600000	-1193.1011809827346	-1080.2523118733639	-112.8488691093707	-1080.2523118733639	74.21258485624459	4.27314042160398	0.0038965505664062365	0.6986466907910279	0.0027302902981847987	4.652496309196921E-6	0.6877150464730823	-78.91773020702324	343.29979628482164	642.7871844274505	117.5222041328079	123.26275004515665	4.682619914718479	1	1	9	2	2	0.1517563429216724	0.3561448732622964	0.26629006409548356	0.22580871972054983	
8610000	-1210.6812655194287	-1083.1126641216033	-127.56860139782542	-1083.1126641216033	128.92240334857752	3.8900299682212407	0.002356019585857497	0.6006444937122876	0.0013206209718354554	2.0882545030724143E-6	0.7098000819836218	-92.62067746446905	374.12509345835923	794.4554119228178	253.26398971155345	150.03997425693547	33.0712259453908	2	1	6	2	4	0.19178940670707492	0.3670710302652998	0.2927640469651832	0.1483755160624442	
8620000	-1200.1782299503866	-1083.620511454654	-116.55771849573263	-1083.620511454654	65.61335594955604	4.239467707334546	0.0021961527416340366	0.7597150839153083	0.002296151539132826	2.8853418560275336E-6	0.6976182670586862	-85.06424104098467	150.4561605730242	307.5959330953095	174.20368330832014	64.49605594602157	11.357190887532921	1	6	2	4	2	0.18880382848329133	0.3670710302652998	0.24372890285847215	0.20039623839293885	
8630000	-1195.6755631493288	-1095.1008223103386	-100.57474083899024	-1095.1008223103386	47.37556000133887	4.239467707334546	0.003791794426575103	0.05945826223679399	0.0037887634325246503	5.425326095451165E-8	0.06166890963046142	-79.07067755006334	106.02093572398061	86.65755318843134	41.1544209309089	7.422361627098173	2.030021397158648	8	2	3	1	1	0.18144300368362293	0.37813997956787043	0.24372890285847215	0.1966881138900366	
8640000	-1191.4678876551484	-1083.3588946588175	-108.10899299633098	-1083.3588946588175	53.777677824550125	4.239467707334546	0.002343800416774951	0.744663965211031	0.002135871165869926	2.2649326833088597E-6	0.6690617903819133	-78.47393953910134	1001.3960181754646	128.4307213345206	95.80516255280158	6.015248001285619	2.784676395469079	3	3	4	4	1	0.1866026603361972	0.3298323251291225	0.2859238055483664	0.19764120898631604	
8650000	-1174.9639142697317	-1081.5578654287217	-93.40604884101009	-1081.5578654287217	32.09311658337244	3.80995914109938	0.004819782947826266	0.8848695417021449	0.004646115462109598	2.7429922957246208E-5	0.9259151923326776	-68.72341224581949	116.63014431192353	16.478346568486764	6.872066449885687	21.5534481731738	3.277423124984617	5	3	1	4	2	0.17551174524907387	0.3409232402162458	0.2859238055483664	0.19764120898631604	
8660000	-1211.4437648851456	-1088.3541366892514	-123.08962819589414	-1088.3541366892514	88.9561959926726	3.474008332209981	0.002183449732800314	0.4734636055923551	0.0020798078533201354	8.948291205723506E-7	0.4757183890320338	-89.18028587112228	896.7047176262348	432.09665707201447	272.1122630658627	99.58318091942932	51.3203030860397	1	6	2	2	4	0.17551174524907387	0.3409232402162458	0.2859238055483664	0.19764120898631604	
8670000	-1192.842528138462	-1085.7663151844463	-107.07621295401574	-1085.7663151844463	45.019850242386354	3.4003342664724943	0.003881388225045472	0.5329312323972177	0.0033709364763351546	4.080120967061235E-6	0.5145778165675069	-79.81516954932489	178.09833401012497	111.19951636889445	66.59403829775675	44.74439736698256	2.7604386708946116	3	7	1	1	3	0.17551174524907387	0.3424791611537206	0.2843678846108916	0.19764120898631604	
8680000	-1188.699641881747	-1081.2188503448085	-107.48079153693857	-1081.2188503448085	45.203127820549796	4.957362175036018	0.009251288638446037	0.7408203106979889	0.004891584524909211	2.0263318711019902E-5	0.6974233493665613	-78.40264679627239	138.61772033857636	255.51543280524413	43.99702550203563	29.077221181300906	12.78906490330516	2	6	5	1	1	0.18182081344432974	0.3270416068921149	0.29349637067724144	0.19764120898631604	
8690000	-1194.0549605344916	-1085.300776313617	-108.75418422087459	-1085.300776313617	46.460002146779516	4.209181257216251	0.004247219878538434	0.46099705974029553	0.00383716587653431	2.9756895263215605E-6	0.43747601796058677	-78.4642441305129	395.2545162989799	78.24553862341541	100.94257717657936	93.91755933334282	15.361212594275669	2	2	3	5	3	0.16125506520530547	0.3270416068921149	0.31406211891626573	0.19764120898631604	
8700000	-1164.4012126038162	-1082.943888542188	-81.45732406162833	-1082.943888542188	17.467701744444458	4.537471560491433	0.0108827641664862	0.6127597152052257	0.010015483488150314	4.536165385917081E-5	0.6442216550310952	-59.5967812196627	124.10236983049482	17.596505539707458	6.190564277917716	8.059483988377977	6.341755869579264	2	7	1	1	4	0.2267927099106575	0.33037410292916664	0.24519197817386199	0.19764120898631604	
8710000	-1207.1815457936443	-1079.2095801481964	-127.97196564544792	-1079.2095801481964	136.76679607792465	3.0570305785357985	0.001439683104640807	1.1498283777585012	0.001176742607168594	3.129631089788697E-6	1.308304380426195	-94.32046746853575	612.3492025683507	198.4412053184892	119.72687070807054	41.92797207309723	69.08404383853384	3	3	5	1	3	0.2267927099106575	0.33037410292916664	0.24519197817386199	0.19764120898631604	
8720000	-1176.7547931564022	-1089.8366609620352	-86.91813219436703	-1089.8366609620352	28.57396286766638	4.312866832460342	0.006362508193276949	0.47317430662322996	0.006397910112331895	1.350959828631646E-5	0.5292813290631976	-63.1014185721872	198.6036520129954	18.111048460296548	34.2727857480052	8.976008046047726	0.5019621212932636	1	8	2	3	1	0.21262322874437828	0.296323615813308	0.2437697871449515	0.2472833682973643	
8730000	-1178.1801294963343	-1083.5609377007952	-94.61919179553915	-1083.5609377007952	32.01043237477684	3.365691944072503	0.005892602393220936	0.9275584167013575	0.0051875338182507036	3.3077553310416814E-5	0.96030460024866	-66.47396508127629	468.96099706550234	36.29536736663132	43.86627736113981	21.112879851246515	3.1407482407087324	1	2	10	1	1	0.21262322874437828	0.3085973644208948	0.2508183692661403	0.22796103756858868	
8740000	-1191.8511085977175	-1082.96835804949	-108.88275054822745	-1082.96835804949	54.04059848444364	3.501681943483785	0.003976807222037712	0.4984823471675795	0.0028468263718777653	2.2396503364601627E-6	0.46335881563303216	-80.6799469826621	159.09797148458742	150.09227298595138	99.03233872128571	59.145010846083736	2.077434418417561	2	7	2	1	3	0.19967725025332073	0.32154334291195236	0.2508183692661403	0.22796103756858868	
8750000	-1218.7933324498465	-1087.1347578752316	-131.65857457461485	-1087.1347578752316	150.0324549008744	3.4395151695778856	9.834484026044479E-4	0.34629581549966026	9.419490690387051E-4	1.1279845402892756E-7	0.3298822697849382	-99.13993186624776	1004.3366590068928	283.741260764732	405.6146851237408	34.725358326780665	4.9066393488151645	3	6	3	2	1	0.20532465313892126	0.3275895894654478	0.2473023140240704	0.2197834433715626	
8760000	-1233.3736251952498	-1096.9783163612576	-136.39530883399223	-1096.9783163612576	192.25910123005784	4.421861651559956	7.272519869284463E-4	0.04484175161365977	7.260215285180922E-4	9.409932098834245E-10	0.04188748885442163	-104.14933683118457	418.0344345778461	831.5909128502319	420.92140408394084	23.537859195850324	36.853223699143854	1	9	2	2	1	0.19584351806375846	0.38687078663882946	0.24405465751800837	0.1732310377794058	
8770000	-1249.4466680963064	-1096.2676522552963	-153.17901584101014	-1096.2676522552963	464.9107844767558	4.421861651559956	3.22034152044992E-4	0.5286042410112878	3.304269410672657E-4	2.6403687407260355E-8	0.5039716784387148	-109.62765911211748	21039.585344213683	3351.091754814219	360.0480332806953	286.178907510901	110.35962883604344	1	2	2	8	2	0.21912718378081802	0.32328487006536627	0.24148498273530072	0.21610296341851704	
8780000	-1221.0095651196018	-1083.3661459776213	-137.64341914198062	-1083.3661459776213	205.90195866371852	4.421861651559956	8.409078262763434E-4	1.0911882593653228	7.633009779311327E-4	9.386319945150441E-7	1.0598326788557495	-102.34621241168396	926.1124406117821	336.7627137277125	114.27179825164913	93.88554445540206	62.70281946645183	8	1	3	2	1	0.18990677960321412	0.32328487006536627	0.31584349136674433	0.1709648589646773	
8790000	-1228.6175730171526	-1089.0260856310356	-139.5914873861169	-1089.0260856310356	199.93611658177494	4.842527891195959	7.711336128881457E-4	0.36409930222658704	7.944724497908771E-4	9.295943383481049E-8	0.37201809776836203	-101.5776261281039	2700.5945726413074	359.904036340455	155.5654055492282	293.9344672271229	318.8609699331072	1	4	5	3	2	0.18990677960321412	0.3371323276143928	0.2540812731158059	0.21887961966658914	
8800000	-1214.8566811412406	-1087.3544699702027	-127.50221117103807	-1087.3544699702027	112.74271154411309	3.9889380348888466	0.001768120467837451	0.6033620751746189	0.0011061472069505609	6.595574942881504E-7	0.5971139298611882	-96.41011568949982	440.46018821007607	117.82087263031222	159.05181458297182	14.635223080817502	29.625920640976567	8	4	1	1	1	0.17307459853671325	0.33700522212752504	0.2542083786026737	0.23571180073309	
8810000	-1197.5294011671165	-1084.8182028401045	-112.71119832701193	-1084.8182028401045	70.86691780162494	3.838958567367788	0.002664334325718713	0.5922114193639181	0.002337076786634156	3.6715984961154656E-6	0.6825039617471136	-82.54471118255303	741.2781022077819	270.4384806071946	111.08347253124289	21.803750955381254	0.20990862980541708	4	1	7	2	1	0.1868518553379277	0.349067695864415	0.2542083786026737	0.20987207019498558	
8820000	-1210.8941096075916	-1081.0869802600541	-129.8071293475375	-1081.0869802600541	143.4218988649363	3.30225519033526	0.001396411513652446	0.9760693136733932	9.462880062611249E-4	5.377278177141891E-7	0.6841649070915378	-93.49525759344654	819.8756329400678	670.4991554568026	40.20670673671353	116.35298380668799	61.53189080394593	1	4	5	2	3	0.19770754547668146	0.3237949948739325	0.25931323850433247	0.21918422114505556	
8830000	-1178.5920984621364	-1081.0328049997568	-97.55929346237967	-1081.0328049997568	30.815412262716833	3.9394187473188147	0.0052438474499935175	0.6134582855603833	0.004953715661513356	1.3563594986680381E-5	0.7005284800743368	-71.4157342139501	200.4138567460672	84.92811535551789	19.292332768761103	9.261346278074749	19.495114695188132	6	1	5	1	2	0.19770754547668146	0.3436342755347932	0.25931323850433247	0.19934494048419485	
8840000	-1183.1475172736207	-1085.0606549233753	-98.08686235024533	-1085.0606549233753	32.9972547264604	3.193621201508202	0.005051829237252622	0.5848681529028046	0.0043734555472684285	6.845713570793403E-6	0.6131789507103357	-69.76972407017327	337.1460372869418	170.6628814312533	15.12882566361447	9.020289600135053	27.893106584626842	5	1	6	1	2	0.1806575688084291	0.3436342755347932	0.25931323850433247	0.21639491715244719	
8850000	-1181.809944488328	-1085.6917472261425	-96.1181972621856	-1085.6917472261425	36.30724633926808	4.165325113444457	0.003901647051640216	0.6672605853823032	0.004707045610206901	8.676306492206389E-6	0.6361572441241693	-67.7837776177871	586.6852893460843	53.24472545005013	47.364046422155326	23.050246033570275	5.047970152439691	1	3	2	8	1	0.1806575688084291	0.3436342755347932	0.25931323850433247	0.21639491715244719	
8860000	-1163.7891021861117	-1076.7767961899126	-87.01230599619905	-1076.7767961899126	44.27978263824164	4.45013911219175	0.0076992754450024735	1.054086426390058	0.005824618020861883	1.1507520001896209E-4	1.1834073580198377	-55.796078900065524	406.273084614324	39.59579482922106	5.066854144408202	3.2406563469563223	24.699938643947984	1	1	8	2	3	0.186012963180887	0.3382788811623353	0.25931323850433247	0.21639491715244719	
8870000	-1194.620607132179	-1075.0684642019428	-119.55214293023623	-1075.0684642019428	73.64636385425302	3.843725609942042	0.0034085349000857325	1.2787313009409014	0.0023337283466237295	7.5342962553749185E-6	1.1052019403884012	-83.17796907898078	2042.1198921601986	217.95282031833807	149.22731678900556	89.18218120253667	11.756955778806946	1	4	2	7	1	0.186012963180887	0.3382788811623353	0.25931323850433247	0.21639491715244719	
8880000	-1197.7467711618751	-1091.5046015811276	-106.24216958074743	-1091.5046015811276	41.45275590689005	5.217068986387667	0.003952977920562519	0.574336459655003	0.0036178717800587285	3.022078861991165E-6	0.5112561009111314	-73.00788335268376	1160.3673273745774	485.12280675850684	66.5221231980857	63.00768349260798	10.976543619777619	1	2	3	6	3	0.18004498158205304	0.34889017583070836	0.2652812201031664	0.20578362248407414	
8890000	-1177.2779654264975	-1081.2301487202176	-96.04781670627985	-1081.2301487202176	26.969206804614696	4.066905493608087	0.010336488636018604	0.9043954356763513	0.006655045891826211	6.991701050832551E-5	1.0273176563572541	-68.78040012053508	130.79976169835726	44.355054994315694	74.59407593397464	18.11869314037137	10.787618893082625	2	2	7	2	2	0.19317468286146372	0.35389785837809695	0.2652812201031664	0.18764623865727487	
8900000	-1169.9880527871933	-1080.534838787947	-89.45321399924643	-1080.534838787947	25.231752742772724	4.098801712344904	0.013261886004641184	1.078530090820178	0.00637675498960351	2.1758421912052223E-4	1.3324099354877428	-61.00610794194563	118.76954321396961	71.4840958859134	26.70523366596096	56.48204490373894	0.41848744266968907	5	1	2	3	4	0.1926930355532914	0.35925909612108825	0.2652812201031664	0.18276664822245592	
8910000	-1174.0301334752737	-1087.0384257589296	-86.99170771634398	-1087.0384257589296	26.770652437073323	4.098801712344904	0.007017603658061566	0.5755858123163375	0.006189696253718725	1.5229885793136983E-5	0.5851510734247066	-63.90752752231626	50.62036075565106	81.98503175084026	50.730653433750206	6.5014158045422805	0.4116464208802212	3	1	4	6	1	0.2005500127481868	0.3377296859428386	0.25742424290827104	0.20429605840070558	
8920000	-1196.0118660953503	-1096.6344408822674	-99.3774252130828	-1096.6344408822674	33.798978021077644	4.098801712344904	0.004400792026816461	0.5370464514837356	0.0043818980473680335	5.771728527172258E-6	0.5367497723167426	-73.123608913682	252.74466749490733	119.37961552725268	34.50380631134686	18.00391373413173	4.037013472280723	3	5	4	1	2	0.21018897971694694	0.335636143225618	0.25402630203708837	0.20014857502034866	
8930000	-1200.2881448846742	-1090.9803683762327	-109.30777650844149	-1090.9803683762327	67.72438510940582	3.574772410780688	0.002782955084965323	0.38819552675046504	0.002657936005072467	7.824205693725712E-7	0.32110606170790895	-84.50196034038083	549.9234905902124	33.30465134047195	7.514456795872384	9.985810182812473	9.843514460138122	6	4	2	1	2	0.21018897971694694	0.28323740244074536	0.30642504282196104	0.20014857502034866	
8940000	-1202.7189460532802	-1086.706884252083	-116.0120618011972	-1086.706884252083	94.25267289479812	3.7992906040583696	0.002150409617412469	0.6657652597497907	0.0021198145122031543	1.6841735796897094E-6	0.620203631110172	-85.36662590744945	497.4912716410458	75.37980162401956	35.77318411376557	32.987215038410106	81.56149045780029	4	5	3	1	2	0.21018897971694694	0.352039126358079	0.2237158882743417	0.21405600565063437	
8950000	-1205.5416723116177	-1085.3431674584901	-120.19850485312764	-1085.3431674584901	118.29257363988624	2.71235739696036	0.0016567294670603665	0.4266007416720116	0.0014292552052086109	4.450730156918389E-7	0.4274272142881759	-87.16366428892134	576.4755666487838	742.0058319219444	27.34191714020569	70.27610118783865	45.73915800510933	2	5	5	2	1	0.20328657538823364	0.39330122893919794	0.23307022740032057	0.17034196827224984	
8960000	-1208.3313509432323	-1091.6781896765858	-116.65316126664663	-1091.6781896765858	81.68401133691043	3.8639028403750033	0.002315433460159196	0.3201061463540544	0.002559590958739416	7.353221365420386E-7	0.33345883325074777	-86.96282554238837	180.58338233847456	187.2140502781523	119.92044391034723	123.998476538368	19.75455417871028	1	6	2	3	3	0.20328657538823364	0.3591213859843867	0.23307022740032057	0.20452181122706112	
8970000	-1202.71825095049	-1093.1071495099714	-109.61110144051881	-1093.1071495099714	44.77479341682328	3.904427084863531	0.0031141040727050966	0.3717288425266755	0.003161045417274182	1.2760915884845949E-6	0.365967220480816	-79.75309772628472	462.6672997724688	373.0086512771485	86.24623187359319	29.43075105506693	18.82483371530498	1	4	3	6	1	0.20328657538823364	0.3591213859843867	0.23307022740032057	0.20452181122706112	
8980000	-1212.974025786786	-1096.858767766718	-116.11525802006784	-1096.858767766718	67.90583388892695	4.368212888561313	0.0018373256428595146	0.35128937833715584	0.002075857386841449	4.6133215908346177E-7	0.31872471912559885	-83.56249475072423	681.2459625011809	385.92584832361365	300.407766812982	37.41273246309923	33.114282374923626	6	1	1	5	2	0.19303992549103022	0.3591213859843867	0.2921003338744714	0.1557383546501137	
8990000	-1218.8838234054497	-1088.074102734537	-130.80972067091253	-1088.074102734537	195.0282808659984	3.380568734807736	6.288000353073622E-4	0.7457768779266704	5.937970373099791E-4	4.253475776687212E-7	0.8056462966500982	-96.6574247007109	1286.5685241259032	114.00552260044573	165.98974816193288	98.19067255705798	32.16573854943433	5	5	1	3	1	0.17773873286591155	0.34178176103763835	0.30740152649959007	0.17307797959686208	
9000000	-1194.1546498502175	-1085.3217778988517	-108.83287195136587	-1085.3217778988517	70.95420773765534	3.5603068973866203	0.002446869888118457	0.5981803825772437	0.002121121679804875	1.8811490459964832E-6	0.5699999937179447	-76.14433712985402	545.7718630060142	192.85841008833094	116.09625750818694	161.59075260524216	20.93862690452981	1	1	4	1	8	0.1712783539855107	0.3515858353191159	0.30740152649959007	0.16973428419578535	
9010000	-1185.0784349614983	-1081.362680658044	-103.71575430345429	-1081.362680658044	47.682942968345856	3.5620924542475683	0.0029394696153077268	0.7430778143967902	0.002744725915644764	4.785967187994068E-6	0.742485958380848	-76.04617572234591	577.3159658130317	183.98165803535082	25.262113533233997	11.964708183309204	1.3318901536713657	4	1	7	2	1	0.1712783539855107	0.3639707091140628	0.28516366118579856	0.17958727571462998	
9020000	-1192.3400341051745	-1086.386538196182	-105.95349590899248	-1086.386538196182	51.825611861512876	4.102382432149244	0.0031879320656438078	0.5954082145927895	0.003180880403790605	3.1795803071958406E-6	0.5336335171950904	-77.18934079931373	843.3845907031857	30.989400685265046	33.59245018562888	31.370379577148366	5.388790116566063	3	6	2	3	1	0.1712783539855107	0.3639707091140628	0.28516366118579856	0.17958727571462998	
9030000	-1198.8569084856701	-1081.9203792317624	-116.93652925390775	-1081.9203792317624	57.018244390298044	4.102382432149244	0.0023975704552587247	0.6647230220971057	0.0025230556533651378	2.613157668600472E-6	0.6748742796519458	-79.16168342106354	1405.635145058839	1648.9119941235483	171.40096800352487	198.41332831839628	19.877990624949177	1	1	4	1	8	0.1712783539855107	0.3639707091140628	0.28516366118579856	0.17958727571462998	
9040000	-1208.8930722368268	-1081.7277227553238	-127.16534948150291	-1081.7277227553238	130.1015815157774	3.611132691235294	0.0013273491489721944	0.7708551551400722	0.0014580583132309142	1.7414664360627575E-6	0.7940270150279167	-92.53589034958844	916.280751929275	1516.913818429579	75.43218795673954	41.03916220669844	11.730361737965032	3	1	5	5	1	0.1712783539855107	0.3543903968438773	0.28516366118579856	0.1891675879848155	
9050000	-1177.1714453369202	-1084.2165068735255	-92.95493846339474	-1084.2165068735255	33.07469294971309	3.7431147395145956	0.006411981410437945	0.7505164809620865	0.005627992481573968	1.2141242362721602E-5	0.6405627045569322	-67.886755622881	89.6578319474238	121.65388925070042	33.486728755739996	7.5289886812736215	6.168998336574113	7	2	1	4	1	0.1712783539855107	0.3543903968438773	0.28516366118579856	0.1891675879848155	
9060000	-1188.0620467317835	-1085.9416482432066	-102.12039848857695	-1085.9416482432066	41.65815859604943	2.9107531814736722	0.0058598888110150665	0.9192141804430837	0.004136574100763921	9.633293635956308E-6	0.7221662733532577	-70.21249005282739	1686.162039744293	32.787564737872145	46.468754281344076	38.73011351304045	18.23337744702494	1	1	1	7	5	0.1712783539855107	0.36060305890302613	0.2877303865468595	0.18038820056460572	
9070000	-1224.7605554228144	-1087.4633650308265	-137.29719039198778	-1087.4633650308265	208.5078339300154	4.082363068288368	0.0014010580094168917	1.0179776163250307	8.250437002932592E-4	8.722333674936658E-7	1.024112862144623	-97.71116778923601	934.0343150186202	1289.758556157026	533.9087884100202	318.793733812319	93.00705930520867	1	4	1	4	5	0.1712783539855107	0.3814698409873564	0.2668636044625292	0.18038820056460572	
9080000	-1229.1253782566514	-1080.7313956963221	-148.39398256032925	-1080.7313956963221	313.9566515858956	4.082363068288368	9.681330034128504E-4	0.9494994173842026	6.733370096758302E-4	2.79990010380296E-7	0.685731840394767	-106.87682451091558	2646.5546487304687	1347.8614969607104	1311.0025847166712	145.59538286839788	144.35484786605312	1	4	3	3	4	0.14808422644403307	0.33568527004278165	0.312648175407104	0.20358232810608334	
9090000	-1220.092119121693	-1085.4172318754709	-134.6748872462222	-1085.4172318754709	142.02373125062945	3.7426565927584776	9.761371941777858E-4	0.32422312793877883	8.913324107791509E-4	7.744410103894858E-8	0.2962281589571925	-97.03907310142382	1415.6283621402504	3312.4390797205874	351.7987722617518	99.72940320972839	25.79582671004929	1	2	7	2	3	0.15902536246995372	0.33568527004278165	0.3316560664509115	0.17363330103635524	
9100000	-1194.2657021837176	-1081.7647029686373	-112.50099921508044	-1081.7647029686373	51.06704640153412	3.7426565927584776	0.004398493725929461	0.9874898973199289	0.0033912175543624047	8.020428370588609E-6	0.8390512568305334	-76.58149662514354	3630.2775768307697	319.94209153484036	112.83338865875483	45.41396852708294	25.284458948732624	1	1	4	5	4	0.19958014629689474	0.33000156744592984	0.3069624860846403	0.16345580017253725	
9110000	-1189.6279074716165	-1092.0515367863845	-97.57637068523205	-1092.0515367863845	39.32272651582395	3.7607807130011097	0.007024488847687531	0.8058929146339014	0.004650433231741824	3.2920835074113595E-5	0.8641878418867784	-69.56637426773521	514.2497928702267	110.34632235224026	39.473962749716954	15.729351894610767	2.623464135494064	1	3	7	2	2	0.167938352338232	0.36069812998017714	0.3069624860846403	0.1644010315969527	
9120000	-1176.0226679641269	-1075.5268407402818	-100.49582722384497	-1075.5268407402818	38.03113922532256	3.7248964867811045	0.008095634427553426	0.9185006656943534	0.005926351904795743	7.835304605367787E-5	1.0965484264761378	-69.34268293433271	43.072459874521364	142.83199613989353	125.49510383804795	129.00265207176525	20.0219379976853	1	1	2	1	10	0.1735249151235519	0.36183191052927305	0.25087484103959384	0.21376833330758338	
9130000	-1180.8764507065748	-1080.3644099063504	-100.51204080022434	-1080.3644099063504	27.761943280413846	3.2935910595496165	0.005865709910204161	0.5253019604546345	0.005475022489772416	1.1012124991650756E-5	0.5589171754450766	-68.06817545599081	1126.6059676043208	199.2929819516257	280.2883684863949	7.858239351995725	12.73471039888961	1	5	2	2	5	0.1735249151235519	0.38288417516932893	0.24527490629732354	0.19831600340979783	
9140000	-1172.853944232734	-1080.0809206869023	-92.77302354583162	-1080.0809206869023	22.49905365780018	3.695021239287425	0.005902274285733781	0.8667071001368745	0.006192385298699955	5.1755388767243334E-5	0.9683277855598437	-65.58561564413093	256.6944351122879	157.08358009894548	37.388510659375456	7.849935311946407	6.824113506823676	6	1	1	3	4	0.1735249151235519	0.30924933210005395	0.27758772846823593	0.2396380243081604	
9150000	-1197.3574948711048	-1083.7282496575262	-113.62924521357864	-1083.7282496575262	113.3152411781934	3.2526229818546764	0.0011340555860556432	0.6315495682424667	0.001337294852141936	8.519897025726762E-7	0.7227602217318931	-84.17271906234402	915.5441742210094	32.36341044230031	17.89881960488159	30.838337961079112	37.029081031022244	4	1	1	8	1	0.17622746599940536	0.36045171555606426	0.2263853450122256	0.23693547343230692	
9160000	-1218.0244256135618	-1087.5530260021717	-130.47139961139007	-1087.5530260021717	162.18365808784293	4.948223959846293	0.001120024371278827	0.4922004386526634	0.0011148216029357033	3.895059482821961E-7	0.5213284177635197	-96.56794708015796	758.8915508716063	254.42930648497654	205.93852512575282	115.95866792402211	87.29718222330193	2	3	3	1	6	0.19534474779864877	0.296755008319591	0.27096477044945544	0.23693547343230692	
9170000	-1169.744624134233	-1078.2932737411843	-91.45135039304873	-1078.2932737411843	31.475715854786216	3.8924856494569577	0.006067949825589432	0.7812758717366247	0.004006552093558698	2.571537741696976E-5	0.9492639666613341	-61.2949679821197	568.0053391529999	89.2364362522686	135.2687217010806	16.088767119672266	4.635639921918823	3	1	2	2	7	0.2082625152265833	0.36021025821683095	0.23558126631384405	0.1959459602427439	
9180000	-1189.7424782550756	-1079.8011513920771	-109.9413268629984	-1079.8011513920771	44.56482491426842	4.046588323215066	0.0031231022040083176	0.5735563178365322	0.0033449157324657863	2.658276816783424E-6	0.4974998567007126	-78.71956587554976	263.47669926385794	389.1590201157202	146.7762477275606	57.93316626567897	13.632380222724766	4	2	1	3	5	0.21781132648753262	0.30529469782815555	0.2904968267025195	0.18639714898179457	
9190000	-1208.1961509019866	-1087.6203868040116	-120.57576409797501	-1087.6203868040116	101.83113337351146	3.748485645587776	0.001478188209757499	0.4506052257069652	0.001407390426336487	2.3059905562276676E-7	0.3615663202814548	-89.65273540173281	343.69754267913925	432.10145050416844	93.0286728188144	71.81551774888636	5.24713840511092	5	2	3	4	1	0.1819086504287443	0.32699988740488967	0.2904968267025195	0.20059463546384879	
9200000	-1199.5970348959463	-1080.0473488993696	-119.54968599657681	-1080.0473488993696	83.3299918305351	3.8503044155326913	0.002142125943271614	0.6043555820988774	0.0018381364297298303	1.7544859139397688E-6	0.6016181268257903	-85.73528750339266	128.6525429630473	412.6671123059293	323.93958375311047	43.44549432320774	77.25301696048501	5	2	2	2	4	0.1819086504287443	0.3597145630661698	0.25778215104123936	0.20059463546384879	
9210000	-1191.1310804464695	-1084.3240155693393	-106.80706487713023	-1084.3240155693393	70.87709804421102	2.9544243241909682	0.0024289731157970196	0.3599640929160303	0.0025458208276561258	8.4013173348005E-7	0.3367780307226172	-79.7262725434645	168.40432436913326	276.2050385263363	44.12239659336738	19.32049831581559	15.076616835870984	6	2	2	2	3	0.17126803930405982	0.32280751841794064	0.305329806814153	0.20059463546384879	
9220000	-1186.4679228808925	-1081.9913336412797	-104.47658923961285	-1081.9913336412797	54.67322343880618	4.1384074297175095	0.0026939589301104893	0.4959283972921701	0.002572909215692828	1.2876155445473417E-6	0.4053942040362094	-78.3077148998754	337.26293538825723	114.34926414955204	11.116748787684097	16.70359160976899	4.834774848094333	7	1	5	1	1	0.17484817552006204	0.3710038789227284	0.25047932421046093	0.20366862134675087	
9230000	-1200.1418678145671	-1088.9266153498368	-111.21525246473028	-1088.9266153498368	52.76840766996103	3.324735579105497	0.003447192946609052	0.49371970084977956	0.0031225470103366693	1.3197660753643795E-6	0.3825929490309536	-78.63911568573282	708.0787425577971	415.4444604420152	74.06280595504371	109.74248557875411	11.704712121555017	2	1	1	6	5	0.2011621747314282	0.3446898797113622	0.25047932421046093	0.20366862134675087	
9240000	-1192.2596210817644	-1077.3765376539372	-114.88308342782716	-1077.3765376539372	80.97798530284417	4.719111693989624	0.0016362514273788376	0.656699830672543	0.001734930126349551	1.1689589130070743E-6	0.5956264086849689	-83.15557236338775	529.9055263100176	688.1891273816503	100.73312229159558	22.272784581059753	4.634558959561823	6	1	2	5	1	0.18372863392168862	0.3621234205211018	0.25047932421046093	0.20366862134675087
[truncated: 11,149,674 more chars]
