# Supplementary material for: Dissemination of Mycobacterium abscessus via global transmission networks
Source: Nat Microbiol. 2021 Sep 20;6(10):1279–88. doi: 10.1038/s41564-021-00963-3 (PMC8478660; doi:10.1038/s41564-021-00963-3)
Supplement: Source Data Extended Data Fig. 8 — Ancestor data and substitution rate distributions for Extended Data Fig. 8. [file 41564_2021_963_MOESM14_ESM.zip › figureS8/DCC1_uniform.log]

#
#model:
#
#<?xml version="1.0" encoding="UTF-8" standalone="no"?><input id="posterior" spec="beast.core.util.CompoundDistribution">
#    <distribution id="prior" spec="beast.core.util.CompoundDistribution">
#        <distribution id="BayesianSkyline.t:dcc1" spec="beast.evolution.tree.coalescent.BayesianSkyline">
#            <parameter dimension="5" id="bPopSizes.t:dcc1" lower="0.0" name="popSizes" upper="380000.0">380.0</parameter>
#            <groupSizes dimension="5" id="bGroupSizes.t:dcc1" spec="beast.core.parameter.IntegerParameter">1</groupSizes>
#            <treeIntervals id="BSPTreeIntervals.t:dcc1" spec="beast.evolution.tree.coalescent.TreeIntervals">
#                <tree id="Tree.t:dcc1">
#                    <trait id="dateTrait.t:dcc1" spec="beast.evolution.tree.TraitSet" traitname="date">
#                10465_1#62_NorthAmerica_USA_2009.726027=2009.726027,
#10702_1#18_NorthAmerica_USA_2005.627397=2005.627397,
#10250_1#81_Europe_UK_2011.013699=2011.013699,
#ERR3198406_Europe_UK_2007.460274=2007.460274,
#ERR3198368_Europe_Spain_2013.347945=2013.347945,
#10208_3#68_Europe_UK_2012.836066=2012.836066,
#SRR7800556_NorthAmerica_USA_2016.191257=2016.191257,
#10702_1#42_NorthAmerica_USA_2007.180822=2007.180822,
#SRR7800618_NorthAmerica_USA_2016.221311=2016.221311,
#10625_5#25_Europe_UK_2012.407104=2012.407104,
#10665_4#78_Europe_UK_2007.871233=2007.871233,
#ERR3198380_Europe_Spain_2012.021858=2012.021858,
#NQRY01_Asia_China_2014.6=2014.6,
#NQRF01_Asia_China_2013.832877=2013.832877,
#SRR6871405_Oceania_Australia_2015.5=2015.5,
#ERR3198409_Europe_UK_2009.128767=2009.128767,
#SRR7800626_NorthAmerica_USA_2016.259563=2016.259563,
#10702_1#53_NorthAmerica_USA_2008.005464=2008.005464,
#NQRZ01_Asia_China_2012.666667=2012.666667,
#12163_2#20_Europe_UK_2012.308743=2012.308743,
#10208_3#79_Europe_UK_2012.81694=2012.81694,
#10702_1#55_NorthAmerica_USA_2008.497268=2008.497268,
#10208_3#44_Europe_UK_2012.830601=2012.830601,
#SRR7800603_NorthAmerica_USA_2016.297814=2016.297814,
#SRR7800415_NorthAmerica_USA_2014.090411=2014.090411,
#SRR7800439_NorthAmerica_USA_2016.046448=2016.046448,
#SRR7800621_NorthAmerica_USA_2016.04918=2016.04918,
#11861_7#42_Oceania_Australia_2002.5=2002.5,
#11861_7#66_Oceania_Australia_2002.5=2002.5,
#10250_1#13_Europe_UK_2008.508197=2008.508197,
#11893_6#11_Oceania_Australia_2013.5=2013.5,
#10625_5#18_Europe_UK_2011.427397=2011.427397,
#SRR7800516_NorthAmerica_USA_2016.057377=2016.057377,
#ERR3198421_Europe_UK_2012.374317=2012.374317,
#SRR7800628_NorthAmerica_USA_2015.605479=2015.605479,
#11861_7#10_Oceania_Australia_2003.5=2003.5,
#10702_1#83_NorthAmerica_USA_2011.452055=2011.452055,
#10702_1#26_NorthAmerica_USA_2006.010959=2006.010959,
#10465_1#49_NorthAmerica_USA_2005.331507=2005.331507,
#10660_1#19_NorthAmerica_USA_2012.740437=2012.740437,
#ERR3198374_Europe_Spain_2009.709589=2009.709589,
#12163_1#30_Europe_UK_2010.131507=2010.131507,
#12045_8#34_Europe_UK_2013.671233=2013.671233,
#SRR7800701_NorthAmerica_USA_2016.295082=2016.295082,
#10702_1#34_NorthAmerica_USA_2006.589041=2006.589041,
#12082_5#87_Europe_UK_2013.676712=2013.676712,
#ERR3198363_Europe_Spain_2013.994521=2013.994521,
#11893_6#50_Oceania_Australia_2007.5=2007.5,
#ERR3198403_Europe_UK_2007.449315=2007.449315,
#10625_4#54_Europe_UK_2011.20274=2011.20274,
#SRR7800715_NorthAmerica_USA_2015.654795=2015.654795,
#12045_8#35_Europe_UK_2013.517808=2013.517808,
#NQRX01_Asia_China_2015.323288=2015.323288,
#NQRR01_Asia_China_2013.936986=2013.936986,
#11861_7#47_Europe_Holland_2009.915068=2009.915068,
#SRR7800624_NorthAmerica_USA_2016.180328=2016.180328,
#SRR7800405_NorthAmerica_USA_2016.907104=2016.907104,
#NQRT01_Asia_China_2015.035616=2015.035616,
#SRR7800429_NorthAmerica_USA_2016.297814=2016.297814,
#NQSB01_Asia_China_2012.598361=2012.598361,
#NQQZ01_Asia_China_2012.953552=2012.953552,
#10702_1#23_NorthAmerica_USA_2005.838356=2005.838356,
#10702_1#31_NorthAmerica_USA_2006.106849=2006.106849,
#SRR7800697_NorthAmerica_USA_2016.39071=2016.39071,
#SRR7800675_NorthAmerica_USA_2016.453552=2016.453552,
#ERR3198370_Europe_Spain_2008.830601=2008.830601,
#10660_1#4_Europe_UK_2013.027397=2013.027397,
#10465_1#66_NorthAmerica_USA_2010.591781=2010.591781,
#NQRN01_Asia_China_2013.772603=2013.772603,
#SRR6871407_Oceania_Australia_2017.043836=2017.043836,
#11861_7#13_Oceania_Australia_2010.5=2010.5,
#10208_3#36_Europe_UK_2011.849315=2011.849315,
#NQRP01_Asia_China_2013.956164=2013.956164,
#11861_7#45_Oceania_Australia_2005.5=2005.5,
#11861_8#32_Europe_UK_2008.478142=2008.478142,
#ERR3198373_Europe_Spain_2015.309589=2015.309589,
#SRR7800476_NorthAmerica_USA_2015.994521=2015.994521,
#10625_5#34_Europe_UK_2012.357923=2012.357923,
#12082_5#71_Oceania_Australia_2008.5=2008.5,
#NQRG01_Asia_China_2013.860274=2013.860274,
#10702_1#24_NorthAmerica_USA_2005.879452=2005.879452,
#SRR7800708_NorthAmerica_USA_2015.945205=2015.945205,
#10465_1#58_NorthAmerica_USA_2008.674863=2008.674863,
#NQSA01_Asia_China_2012.677596=2012.677596,
#10208_3#83_Europe_UK_2013.027397=2013.027397,
#NQRB01_Asia_China_2014.169863=2014.169863,
#12045_8#47_Europe_UK_2013.783562=2013.783562,
#SRR7800519_NorthAmerica_USA_2016.371585=2016.371585,
#ERR3198366_Europe_Spain_2014.690411=2014.690411,
#12163_1#93_Europe_UK_2012.043716=2012.043716,
#SRR7800409_NorthAmerica_USA_2016.915301=2016.915301,
#11893_6#23_Oceania_Australia_2011.5=2011.5,
#10208_3#77_Europe_UK_2012.874317=2012.874317,
#10660_1#27_NorthAmerica_USA_2005.838356=2005.838356,
#12082_5#86_Europe_UK_2012.775956=2012.775956,
#ERR3198364_Europe_Spain_2013.350685=2013.350685,
#ERR3198382_Europe_Spain_2013.534247=2013.534247,
#11893_6#18_Oceania_Australia_2008.5=2008.5,
#10465_1#61_NorthAmerica_USA_2009.536986=2009.536986,
#11893_6#65_Europe_UK_2008.095628=2008.095628,
#10465_1#74_NorthAmerica_USA_2012.814208=2012.814208,
#SRR7800666_NorthAmerica_USA_2016.20765=2016.20765,
#10660_1#6_NorthAmerica_USA_2005.372603=2005.372603,
#SRR7800676_NorthAmerica_USA_2016.038251=2016.038251,
#SRR7800406_NorthAmerica_USA_2016.95082=2016.95082,
#NQRK01_Asia_China_2012.590164=2012.590164,
#12082_5#80_Europe_UK_2013.19726=2013.19726,
#SRR7800703_NorthAmerica_USA_2016.437158=2016.437158,
#10660_1#22_Europe_UK_2012.319672=2012.319672,
#10665_2#93_NorthAmerica_USA_2011.158904=2011.158904,
#10702_1#60_NorthAmerica_USA_2008.789617=2008.789617,
#ERR3198365_Europe_Spain_2014.580822=2014.580822,
#10465_1#50_NorthAmerica_USA_2005.723288=2005.723288,
#10250_1#35_Europe_UK_2009.490411=2009.490411,
#SRR7800514_NorthAmerica_USA_2016.128415=2016.128415,
#SRR7800644_NorthAmerica_USA_2014.808219=2014.808219,
#10465_1#71_NorthAmerica_USA_2011.630137=2011.630137,
#SRR7800596_NorthAmerica_USA_2016.385246=2016.385246,
#10465_1#57_NorthAmerica_USA_2008.352459=2008.352459,
#SRR7800602_NorthAmerica_USA_2016.084699=2016.084699,
#10465_1#55_NorthAmerica_USA_2006.942466=2006.942466,
#NQRC01_Asia_China_2014.068493=2014.068493,
#NQRS01_Asia_China_2012.587432=2012.587432,
#SRR7800655_NorthAmerica_USA_2016.31694=2016.31694,
#ERR3198381_Europe_Spain_2009.342466=2009.342466,
#10625_5#57_Europe_UK_2012.415301=2012.415301,
#ERR3198439_Europe_UK_2015.969863=2015.969863,
#10208_3#31_Europe_UK_2011.841096=2011.841096,
#12163_2#53_Europe_UK_2012.814208=2012.814208,
#10702_1#28_NorthAmerica_USA_2005.912329=2005.912329,
#7396_6#52_Europe_UK_2007.835616=2007.835616,
#11861_7#79_Oceania_Australia_2010.5=2010.5,
#SRR7800619_NorthAmerica_USA_2015.991781=2015.991781,
#10702_1#95_NorthAmerica_USA_2012.693989=2012.693989,
#12163_2#83_Europe_UK_2008.781421=2008.781421,
#10665_4#36_Europe_UK_2006.084932=2006.084932,
#SRR7800668_NorthAmerica_USA_2015.613699=2015.613699,
#SRR7800551_NorthAmerica_USA_2015.950685=2015.950685,
#10208_3#39_Europe_UK_2011.852055=2011.852055,
#SRR7800593_NorthAmerica_USA_2016.319672=2016.319672,
#NQRU01_Asia_China_2015.068493=2015.068493,
#11893_6#70_Europe_UK_2008.748634=2008.748634,
#11861_7#83_Oceania_Australia_2008.5=2008.5,
#11861_7#76_Oceania_Australia_2012.5=2012.5,
#ERR3198384_Europe_Spain_2014.120548=2014.120548,
#NQRH01_Asia_China_2013.632877=2013.632877,
#SRR7800699_NorthAmerica_USA_2016.964481=2016.964481,
#SRR7800659_NorthAmerica_USA_2015.150685=2015.150685,
#SRR7800679_NorthAmerica_USA_2016.18306=2016.18306,
#ERR3198499_Europe_UK_2014.432877=2014.432877,
#SRR7800706_NorthAmerica_USA_2016.161202=2016.161202,
#10702_1#49_NorthAmerica_USA_2007.772603=2007.772603,
#NQRQ01_Asia_China_2013.958904=2013.958904,
#SRR7800700_NorthAmerica_USA_2016.47541=2016.47541,
#10625_4#64_Europe_UK_2011.339726=2011.339726,
#10660_1#52_NorthAmerica_USA_2012.128415=2012.128415,
#SRR7800479_NorthAmerica_USA_2016.39071=2016.39071,
#SRR7800526_NorthAmerica_USA_2016.071038=2016.071038,
#SRR7800480_NorthAmerica_USA_2016.23224=2016.23224,
#ERR3198437_Europe_UK_2014.027397=2014.027397,
#10702_1#54_NorthAmerica_USA_2008.043716=2008.043716,
#SRR7800672_NorthAmerica_USA_2016.489071=2016.489071,
#SRR6871393_Oceania_Australia_2014.043836=2014.043836,
#10702_1#41_NorthAmerica_USA_2007.117808=2007.117808,
#10702_1#64_NorthAmerica_USA_2009.40274=2009.40274,
#ERR3198415_Europe_UK_2009.50137=2009.50137,
#SRR7800665_NorthAmerica_USA_2016.142077=2016.142077,
#7396_7#29_Europe_UK_2007.778082=2007.778082,
#NQSC01_Asia_China_2014.619178=2014.619178,
#11861_7#37_Oceania_Australia_2000.5=2000.5,
#11893_6#3_Oceania_Australia_2012.5=2012.5,
#NQQY01_Asia_China_2012.97541=2012.97541                
#                                    <taxa id="TaxonSet.dcc1" spec="beast.evolution.alignment.TaxonSet">
#                        </taxa>
#                    </trait>
#                    <taxonset idref="TaxonSet.dcc1"/>
#                </tree>
#            </treeIntervals>
#        </distribution>
#        <distribution id="MarkovChainedPopSizes.t:dcc1" jeffreys="true" parameter="@bPopSizes.t:dcc1" spec="beast.math.distributions.MarkovChainDistribution"/>
#        <prior id="KappaPrior.s:dcc1" name="distribution">
#            <parameter id="kappa.s:dcc1" lower="0.0" name="x">2.0</parameter>
#            <LogNormal id="LogNormalDistributionModel.0" name="distr">
#                <parameter estimate="false" id="RealParameter.1" name="M">1.0</parameter>
#                <parameter estimate="false" id="RealParameter.2" name="S">1.25</parameter>
#            </LogNormal>
#        </prior>
#        <prior id="MeanRatePrior.c:dcc1" name="distribution">
#            <parameter id="ucldMean.c:dcc1" name="x">1.5E-4</parameter>
#            <Uniform id="Uniform.4" lower="1.5E-6" name="distr" upper="0.015"/>
#        </prior>
#        <prior id="ucldStdevPrior.c:dcc1" name="distribution">
#            <parameter id="ucldStdev.c:dcc1" lower="0.0" name="x">0.1</parameter>
#            <Gamma id="Gamma.0" name="distr">
#                <parameter estimate="false" id="RealParameter.4" name="alpha">0.5396</parameter>
#                <parameter estimate="false" id="RealParameter.5" name="beta">0.3819</parameter>
#            </Gamma>
#        </prior>
#    </distribution>
#    <distribution id="likelihood" spec="beast.core.util.CompoundDistribution" useThreads="true">
#        <distribution data="@dcc1" id="treeLikelihood.dcc1" spec="beast.evolution.likelihood.ThreadedTreeLikelihood" tree="@Tree.t:dcc1">
#            <siteModel id="SiteModel.s:dcc1" spec="beast.evolution.sitemodel.SiteModel">
#                <parameter estimate="false" id="mutationRate.s:dcc1" name="mutationRate">1.0</parameter>
#                <parameter estimate="false" id="gammaShape.s:dcc1" name="shape">1.0</parameter>
#                <parameter estimate="false" id="proportionInvariant.s:dcc1" lower="0.0" name="proportionInvariant" upper="1.0">0.0</parameter>
#                <substModel id="hky.s:dcc1" kappa="@kappa.s:dcc1" spec="beast.evolution.substitutionmodel.HKY">
#                    <frequencies id="estimatedFreqs.s:dcc1" spec="beast.evolution.substitutionmodel.Frequencies">
#                        <parameter dimension="4" id="freqParameter.s:dcc1" lower="0.0" name="frequencies" upper="1.0">0.25</parameter>
#                    </frequencies>
#                </substModel>
#            </siteModel>
#            <branchRateModel clock.rate="@ucldMean.c:dcc1" id="RelaxedClock.c:dcc1" spec="beast.evolution.branchratemodel.UCRelaxedClockModel" tree="@Tree.t:dcc1">
#                <LogNormal S="@ucldStdev.c:dcc1" id="LogNormalDistributionModel.c:dcc1" meanInRealSpace="true" name="distr">
#                    <parameter estimate="false" id="RealParameter.3" lower="0.0" name="M" upper="1.0">1.0</parameter>
#                </LogNormal>
#                <rateCategories dimension="342" id="rateCategories.c:dcc1" spec="beast.core.parameter.IntegerParameter">1</rateCategories>
#            </branchRateModel>
#        </distribution>
#    </distribution>
#</input>
#
Sample	posterior	likelihood	prior	treeLikelihood	TreeHeight	kappa	ucldMean	ucldStdev	rate.mean	rate.variance	rate.coefficientOfVariation	BayesianSkyline	bPopSizes.1	bPopSizes.2	bPopSizes.3	bPopSizes.4	bPopSizes.5	bGroupSizes.1	bGroupSizes.2	bGroupSizes.3	bGroupSizes.4	bGroupSizes.5	freqParameter.1	freqParameter.2	freqParameter.3	freqParameter.4	
0	-31406.34465413623	-30222.187190393917	-1184.1574637423103	-30222.187190393917	46.8492482083522	4.088248634349528	3.9942369396990746E-4	0.40617366215536466	3.8254404311004154E-4	2.9662113461123123E-8	0.4367026760069336	-1152.5024759381263	1442.815466453424	1505.0451781392494	661.5872425107161	5.4140805200407	5.867920455370483	25	16	95	8	27	0.19665743237934266	0.29539612719280883	0.3108874538140186	0.19705898661382965	
200000	-31390.988388673344	-30192.37974830914	-1198.608640364204	-30192.37974830914	50.50955427777789	4.177183963148773	3.068870118385483E-4	0.3965590910138624	3.2343565293602465E-4	1.6312525357254343E-8	0.3994103447327144	-1166.0345331331662	2875.5655737725497	1247.7983558736146	629.871759245002	17.30910540122225	4.008581299626932	21	37	77	12	24	0.20084739102552468	0.29701041104422005	0.30624928158703213	0.19589291634322292	
400000	-31405.2891016351	-30168.562691157673	-1236.726410477426	-30168.562691157673	58.41819545264196	4.159357210737073	2.579959896564258E-4	0.3975604956463865	2.5995141989283184E-4	1.0605657887836866E-8	0.39410073730998213	-1198.7229332684747	2856.4374901800084	1964.068269678077	1117.9856941221115	711.0804097720469	4.522714477876748	7	52	53	25	34	0.1953010870515365	0.30211502151979075	0.3037671182886761	0.19881677313999654	
600000	-31413.641979422966	-30198.115848696165	-1215.5261307268001	-30198.115848696165	54.873649997239056	4.071252768935218	2.74790783085466E-4	0.4905365202790056	2.8304272699838435E-4	2.1999925998116802E-8	0.5151340602679817	-1182.594803612378	2012.3418109755746	856.3157696672757	793.5207458993382	30.854448668306652	4.1299550510932965	57	17	63	1	33	0.20936440275954613	0.2928181520818577	0.30285644946882245	0.19496099568977354	
800000	-31416.47627508092	-30189.788600098593	-1226.6876749823289	-30189.788600098593	58.17480317204761	4.168247789479421	2.7641565049195117E-4	0.3957286273937118	2.892228801544119E-4	1.3871577138487284E-8	0.41117074985050844	-1189.1195409990307	2223.5706719517875	1511.5448888226003	1244.5932525443463	730.2110415512495	5.236220382843004	45	29	6	55	36	0.19654504399664458	0.3035573323167083	0.30438577981361	0.19551184387303697	
1000000	-31407.991931060456	-30181.869101296284	-1226.1228297641717	-30181.869101296284	68.23378264488498	4.009515423024469	2.584031039171651E-4	0.4706782269928523	2.590411425796449E-4	1.6153978077599683E-8	0.49051974075302823	-1188.2707791954645	2346.7727382282346	2908.415843479519	881.1565973196824	498.694777659408	4.944297792152097	1	63	33	37	37	0.1876391050912182	0.2954749140035807	0.3118308605631268	0.20505512034207407	
1200000	-31373.460077325966	-30192.030502611356	-1181.429574714609	-30192.030502611356	46.97477621683946	3.8818058587549995	3.4290055672063995E-4	0.460730371395415	3.408519992356681E-4	2.5779578922461404E-8	0.45589354828519474	-1149.8073228090605	1814.141118555241	1094.799435249231	371.03646112569714	29.986585092904026	3.274565066064514	33	58	44	3	33	0.20620027052888154	0.30195156626749214	0.2966591382224745	0.19518902498115143	
1400000	-31452.20124588566	-30220.274691693012	-1231.9265541926482	-30220.274691693012	59.86935432591891	4.068492144379344	2.4913447554503627E-4	0.46315268867524967	2.545869067887413E-4	1.3573060915013923E-8	0.45753871194991247	-1191.4836630080233	2438.00230131737	2838.9488913060113	4594.450248305537	552.2552661408852	5.147129198555818	41	17	1	77	35	0.19803831900881086	0.2996174065079202	0.3064413290099507	0.19590294547331794	
1600000	-31407.85739891568	-30196.038473180182	-1211.8189257354975	-30196.038473180182	57.066640923901176	3.83024448643376	2.784220184715686E-4	0.5375543308243951	2.6558457717448277E-4	2.4433835979963723E-8	0.557416773880502	-1177.8586145663614	2333.711724102145	657.6689741542551	458.36652517039454	154.74989033385626	8.014081918840583	60	70	2	1	38	0.20279816525666658	0.3034316214880227	0.3025375261402908	0.19123268711501962	
1800000	-31374.97786013168	-30180.038299818356	-1194.9395603133248	-30180.038299818356	58.17579930903724	4.092734189259484	3.021952524105491E-4	0.43972101790651696	2.916253235366263E-4	1.8776501600775545E-8	0.4638957666236875	-1163.014702566202	2686.9779348860648	1149.7206702507035	515.696672156609	3.7471712556852284	5.538019218435467	34	45	55	35	2	0.1971277211624757	0.3080546739897746	0.2990210291371842	0.1957965757105654	
2000000	-31411.050073134338	-30235.1613692406	-1175.8887038937405	-30235.1613692406	53.01484785205979	4.279862875636666	3.1745791487229223E-4	0.4008955236577918	3.2359051524410976E-4	1.9416942271678968E-8	0.42829757838938787	-1138.9793746340995	2484.006968266557	1087.5918276749558	819.7304587645053	661.6316893699528	6.64687119830969	32	28	64	5	42	0.18927385622846324	0.3005026277323017	0.3066987450640796	0.2035247709751553	
2200000	-31358.14825590071	-30191.40616574593	-1166.7420901547764	-30191.40616574593	53.69025513363961	3.946088638539268	3.7867168715440995E-4	0.40723464700233	3.709715423668742E-4	2.757470028170367E-8	0.4366035498382335	-1133.6562908609976	2030.2734193693686	1367.2365283071456	765.7268539833817	33.53634587976777	7.095750927737007	36	29	63	3	40	0.19692952487731044	0.3042503279773323	0.2973341785655801	0.20148596857977683	
2400000	-31387.250602734523	-30201.780684252317	-1185.469918482206	-30201.780684252317	57.76199322450495	4.085461125783043	3.55173017143845E-4	0.4488877834135242	3.543380525060027E-4	3.309503909689834E-8	0.5030144479363141	-1152.4489974856233	1664.1125231902133	462.5045148245443	1096.3331390602616	4.838235585119995	7.899681470496317	69	58	4	5	35	0.18960236537030797	0.3012106465017899	0.3087169715354607	0.20047001659244104	
2600000	-31352.808226671215	-30181.064066088613	-1171.744160582602	-30181.064066088613	47.90458509485028	4.132029266760491	3.4971251568170574E-4	0.4260061950416493	3.4558065885199066E-4	2.4436080469767533E-8	0.4562609435669279	-1133.9678056314904	1368.3145489656697	592.0256468711628	338.5673261819305	1296.846653590493	5.29965816798022	62	24	30	15	40	0.20230893321903642	0.2998234384092745	0.30078097807534254	0.1970866502963462	
2800000	-31364.605713603658	-30193.19384731929	-1171.4118662843675	-30193.19384731929	51.67059736353728	4.1585527251973975	3.5922640566862486E-4	0.39507267534767077	3.654157457633893E-4	2.332921004742709E-8	0.4246463910974354	-1140.152486162889	2081.554946149504	493.5944299734965	383.0767441205586	33.46846927339101	6.873815642021888	48	50	34	3	36	0.193758336583805	0.2991069930053045	0.31091097910903936	0.19622369130185083	
3000000	-31385.188089799118	-30197.88069171611	-1187.307398083008	-30197.88069171611	59.059048150051574	3.9366968863164735	3.066999730472336E-4	0.3910761252593402	3.255534693538915E-4	1.9311955265141794E-8	0.4240929597379179	-1157.661309992559	2062.976630519675	628.2594093896913	2.1185157242804262	10.550250979640879	6.513110196134473	66	66	13	23	3	0.2001032125021925	0.3065720860248076	0.29682918662996693	0.19649551484303285	
3200000	-31426.241397221722	-30206.963518004475	-1219.2778792172458	-30206.963518004475	50.35204900464963	4.0775117433914305	3.175691109526265E-4	0.4245444316079849	3.1202320211507465E-4	1.8223128757670136E-8	0.41980224756401424	-1187.9274510883545	1727.240679176347	926.3344776894746	534.3827799972304	18.749514879818197	2.8795611964816796	69	20	51	11	20	0.1981278930399868	0.2969249264458747	0.31081334683752787	0.1941338336766107	
3400000	-31449.851676471248	-30196.3233573579	-1253.528319113348	-30196.3233573579	65.14406615780261	4.15333700337479	2.54205308184543E-4	0.35469079468854214	2.6298105485170035E-4	9.5696246673547E-9	0.3746578629926648	-1215.6651511091868	3399.9689410856167	601.3301345986664	928.7486212156387	904.2146993259341	9.948857463234381	54	2	53	24	38	0.19746676089261458	0.2974982609068241	0.30459213550734193	0.20044284269321963	
3600000	-31404.99883803344	-30168.65178521395	-1236.3470528194875	-30168.65178521395	70.13817548962606	4.1406943345562786	2.379455230256726E-4	0.41093319059339795	2.4084068127566317E-4	1.0824614321719083E-8	0.4460016027214438	-1200.6007002510114	2263.1604714307614	419.46355029539166	716.6170872335565	443.02850844580064	5.7103731330414735	71	16	40	6	38	0.19824790591718944	0.2955694005888135	0.30549667197931024	0.20068602151468698	
3800000	-31433.574150022723	-30174.012944127382	-1259.5612058953398	-30174.012944127382	77.11688037181511	4.1472969385071	2.4102007807442872E-4	0.40352428564960535	2.509043050460745E-4	1.225436590165231E-8	0.43789402630139834	-1221.7566297088022	2051.4365222530064	1349.1067788101918	1631.2312726672717	720.0909421337454	14.817092455327314	31	56	6	37	41	0.20064219681615708	0.2929279392574997	0.3057979874053587	0.2006318765209846	
4000000	-31439.640657016535	-30216.818778340436	-1222.8218786761006	-30216.818778340436	61.91326766288084	4.154287158349099	2.657080772175509E-4	0.4089560841493088	2.817259152702279E-4	1.3979864226236746E-8	0.424921721288927	-1183.986854375487	2469.297280004867	516.4118250169271	830.8650708875078	1628.2015609029293	11.856768778540316	40	1	90	1	39	0.1976517638137052	0.31058214052763894	0.2952002163675855	0.19656587929107042	
4200000	-31411.091557645665	-30185.72077493597	-1225.3707827096937	-30185.72077493597	62.16860297638595	3.951682117150563	2.556430206717643E-4	0.3952045634091705	2.611297378864497E-4	1.344787156386475E-8	0.4431628891274048	-1193.2771760753008	2069.779818060603	1744.8275614777795	776.1045714143903	6.008951660387028	4.01507018870277	61	31	40	18	21	0.19549093255924677	0.2953085416684676	0.30797990493612115	0.20122062083616435	
4400000	-31440.083696265287	-30190.902231167518	-1249.181465097768	-30190.902231167518	63.00096706015174	4.045934279285028	2.2355321390972544E-4	0.40639325654013686	2.3790034886791875E-4	8.797278587292033E-9	0.40607655716438984	-1210.9986930461941	2803.701093634598	2246.871476703906	1179.8205665764626	706.5681255210424	7.139012943974238	35	36	30	33	37	0.19365952058406535	0.2950670773874584	0.31230542948498013	0.19896797254349594	
4600000	-31460.708196085572	-30194.2888355675	-1266.4193605180728	-30194.2888355675	81.27904756017816	4.205709711848962	2.0810791249511353E-4	0.5011132834661229	2.0276286080851168E-4	9.916668774123669E-9	0.4865057261165475	-1226.3092899962678	2177.6594020646226	1522.7005859929234	3294.9016663090415	864.9855966239229	7.551874243780792	19	5	37	74	36	0.20481260739294285	0.2978238145272078	0.3045625138699904	0.19280106420985865	
4800000	-31395.179975212555	-30176.303192410574	-1218.876782801981	-30176.303192410574	62.62983140468989	4.0748168733172365	2.5307885661182906E-4	0.43780314252236924	2.5174063048993546E-4	1.3079850092887303E-8	0.44064478022867787	-1177.7835029659586	3253.56817769271	2000.0328705763422	426.26765206731733	1652.6221458876366	4.644052583556833	3	87	27	17	37	0.2061004261460988	0.29977515441334673	0.3098291689358242	0.18429525050472997	
5000000	-31356.83433382218	-30196.329118335554	-1160.5052154866246	-30196.329118335554	48.826842903920046	4.1507490279728945	3.0828196398212257E-4	0.3538800492738421	3.1041212360841103E-4	1.3799138067215884E-8	0.37839916497783116	-1121.8731356111307	1515.3077335226553	1316.454741963018	2941.653011485928	741.242043542371	1.5828338501138564	16	1	20	98	36	0.19823203698565037	0.2938653809682301	0.30862110588509045	0.19928147616102881	
5200000	-31360.863985801654	-30181.53331687194	-1179.3306689297146	-30181.53331687194	56.74915167701789	3.938967090413447	2.9954738036013634E-4	0.4708662231254299	2.9296725148837216E-4	2.189627727714856E-8	0.48448814176316146	-1142.7446382692003	2764.956098763847	1219.3299165439316	609.3132958450113	504.4522839099395	1.8605459884231887	12	79	9	35	36	0.19518003775943935	0.2913170443572071	0.3096145762007589	0.20388834168259434	
5400000	-31391.862863039118	-30181.893078640238	-1209.9697843988802	-30181.893078640238	56.994287722718674	4.35147128335578	3.068414619912514E-4	0.40170583897347345	2.9869243952238125E-4	1.539544445942318E-8	0.4113932639261109	-1169.9826404951225	3536.5082174048543	3340.6450399521623	480.3231987342231	1058.6784761723902	5.518559217676279	9	30	26	70	36	0.19917071579371284	0.2949856501605426	0.3059768257942466	0.19986680825149755	
5600000	-31443.286670893653	-30235.95509232802	-1207.331578565634	-30235.95509232802	59.07493750706783	4.2919008263440706	2.857143643109454E-4	0.4371158495128668	2.9043732553142695E-4	1.6246416026794252E-8	0.4502829393027121	-1168.6003221137937	1518.6659399526861	3207.60433909506	967.5854955664805	795.5211764547838	7.019798806212448	23	18	63	28	39	0.1964278058376778	0.30137982977503697	0.3101837191892427	0.1920086451980421	
5800000	-31365.733401229147	-30200.055470208204	-1165.6779310209424	-30200.055470208204	47.60157295954582	4.063187371225534	3.630263487369736E-4	0.43238687287149136	3.4112297568840904E-4	2.546428786752751E-8	0.4450112488008978	-1136.1510550229996	1477.589133773401	643.1495966549542	452.2328826385178	4.331158528459958	2.664099063632527	43	86	3	38	1	0.19889727127662732	0.30258109499653146	0.29945451296143244	0.19906712076540822	
6000000	-31430.940178467335	-30212.21095956812	-1218.729218899215	-30212.21095956812	55.036837063590745	4.022698965073906	3.215911875929543E-4	0.46040759826629907	3.0021782603449767E-4	1.916402016489412E-8	0.45320332722121587	-1187.0683823420247	1747.628289732191	1342.8448446345203	804.0859109843534	7.132395088743752	2.0335202735932185	50	42	44	24	11	0.20076408819002856	0.2975307602070266	0.30543626071175584	0.19626889089118849	
6200000	-31449.964425772396	-30190.325283657163	-1259.6391421152339	-30190.325283657163	76.9058085524906	4.124643113353496	2.2928893079167495E-4	0.37491453654137696	2.3395143494166679E-4	8.20836626054431E-9	0.3885710000509551	-1226.7891850769734	2046.618197193061	832.9841055462265	944.1066681626037	24.774660009177488	8.08946051927111	77	49	6	8	31	0.1998179861194925	0.2957203708896939	0.3066787098135183	0.19778293317729473	
6400000	-31464.197979983637	-30209.213379343084	-1254.9846006405546	-30209.213379343084	73.02613705466342	4.015715515084031	2.1754952110877865E-4	0.42840825841099345	2.0937960621027777E-4	9.954669560944055E-9	0.45781932403882	-1217.338052381416	2576.4125802101457	627.9183834327058	977.8027435584996	893.9835021524774	7.153118428746016	58	26	24	26	37	0.1976441643466546	0.3029474737322787	0.3078793617198462	0.19152900020121985	
6600000	-31443.76213053642	-30192.894826244225	-1250.867304292196	-30192.894826244225	67.39242115168277	4.066918069043131	2.341141223074263E-4	0.4012550590309339	2.2790406700044414E-4	8.877513859701252E-9	0.41582950623747467	-1216.799985674159	2143.684568161847	1104.6563366206092	708.8252024497374	118.3116233448852	6.1972999891957175	76	2	59	1	33	0.1958734585653285	0.3026119936628433	0.30372973023541305	0.1977848175364148	
6800000	-31439.75918209233	-30190.923921680802	-1248.8352604115294	-30190.923921680802	68.25955660718492	3.949629254777712	2.287739063078674E-4	0.36782707888937344	2.3148174139360164E-4	8.828982260674752E-9	0.4020425182960585	-1216.0914970633237	2646.224815444222	1096.4049470486013	913.4922981956727	3.2133044480284956	6.119581999566719	59	23	53	31	5	0.19627402829029317	0.2958135420771956	0.3134536781705398	0.19445875146197095	
7000000	-31440.586381804893	-30187.510959189116	-1253.075422615776	-30187.510959189116	77.15295499004522	3.984615967642848	2.1491794111486108E-4	0.44471663442977044	2.058437079169921E-4	9.87002966375955E-9	0.46237577371038785	-1219.7361119755353	4198.88128331816	1119.166793676009	967.6487160932844	4.261217956574525	4.397613995213613	44	63	28	29	7	0.19514030111562053	0.2953113263976901	0.3030398114037943	0.2065085610828946	
7200000	-31398.75267415959	-30180.52867429203	-1218.2239998675627	-30180.52867429203	71.1338476690952	4.272717666044557	2.3093808943913216E-4	0.4455428518259466	2.3374069865359325E-4	1.3211132098802577E-8	0.489736303710891	-1182.6526565083116	2991.4245535826053	4153.109358684575	832.3602385793392	3.2457430807035865	8.131068717857879	22	22	89	25	13	0.19523926917349477	0.3024904925817228	0.3055397925502871	0.196730445694495	
7400000	-31445.99415042218	-30194.746128525792	-1251.2480218963851	-30194.746128525792	69.24346315775934	4.295191066614889	2.2426432175978527E-4	0.43513564348974865	2.2937598411584473E-4	9.870531726503865E-9	0.4261381081472255	-1217.9866274681813	3212.22041608184	944.7845956366788	930.5971034682293	13.297847860990837	4.550950770170599	44	2	86	30	9	0.2019930447694153	0.2979751040043053	0.30064121073326333	0.19939064049301566	
7600000	-31439.751608425217	-30177.974110863797	-1261.777497561419	-30177.974110863797	78.8359398151307	4.027133688626498	2.194930800352119E-4	0.4306360635409998	2.3709640129076053E-4	1.3256508997160823E-8	0.4869188074296413	-1227.3392797123445	3329.236975238612	2104.792885318515	900.7073845808529	26.813839604634374	7.503470409867445	50	6	78	2	35	0.19176597154899563	0.3091766404468078	0.3088995742311861	0.19015781377300991	
7800000	-31439.903531086773	-30203.618942869864	-1236.2845882169088	-30203.618942869864	68.20250731344996	4.223449090066857	2.4075909416120943E-4	0.35098490063953475	2.3904067589809668E-4	8.746947037276352E-9	0.3872250728999593	-1200.7483156150172	4426.860454286342	2144.8995562354166	1313.3467362827218	43.975791391693775	5.245335017313311	5	52	75	2	37	0.18879985356723825	0.29283744304349063	0.31010618108954896	0.20825652229972164	
8000000	-31445.7496863422	-30198.08882985755	-1247.6608564846508	-30198.08882985755	76.19088476873436	4.222692942483598	2.2789531237932785E-4	0.3711686886254874	2.404238265742474E-4	8.059992734452312E-9	0.3712806628271388	-1215.7180575808093	2851.920555433615	939.3623945145633	173.8261132794402	59.85712897274087	8.258978201512006	40	93	2	3	33	0.19693731016818863	0.31011454294115304	0.2973701397099335	0.19557800718072424	
8200000	-31465.285097286334	-30196.5065678487	-1268.7785294376324	-30196.5065678487	66.8590896247866	3.997289227118141	2.488472322185208E-4	0.3771632331128212	2.4017793008641528E-4	9.931354501379473E-9	0.39445687519704764	-1237.7268663863147	1872.0067852792238	748.7452664225708	386.32572287075044	27.64647213152499	5.723109453114863	78	53	2	11	27	0.20087201753547407	0.2991982185135006	0.2993662052870963	0.20056355866392844	
8400000	-31555.80656304964	-30187.86704975365	-1367.9395132959885	-30187.86704975365	123.52587331507512	4.176198672574895	1.276788587487491E-4	0.47212523246935184	1.2724552851974317E-4	3.964720667462734E-9	0.4829065861832432	-1330.6058548495885	6725.762738620838	4929.187288731953	1797.7221363318681	15.611261035439222	8.6562423391852	34	34	66	18	19	0.18835142210929562	0.3079578503142991	0.3071028472633088	0.19658788031309582	
8600000	-31522.08436622504	-30189.78163732409	-1332.3027289009533	-30189.78163732409	114.15152648436954	4.136791044909084	1.4042369043618642E-4	0.4022444901188647	1.3704735669605592E-4	2.7190446349920576E-9	0.3718272927772614	-1291.1754036447458	11141.710745775456	4933.5621563161185	1306.3363842697838	689.2325619220892	6.43941301680018	7	57	69	3	35	0.1967632047053193	0.29416802249130364	0.31206621415128305	0.1970025586520933	
8800000	-31562.764711592303	-30200.721944974754	-1362.0427666175474	-30200.721944974754	148.8096393005618	4.326219712258042	1.0876963346655116E-4	0.45490910822874236	1.0385993212451681E-4	2.9309239305916624E-9	0.49974254205593255	-1319.6049263232826	5737.138571784766	1663.9066839734605	1053.7851263614418	2759.8204785432863	7.208497520781621	62	20	10	40	39	0.19430591463752495	0.3072814257620511	0.3027423995299852	0.19567026007043792	
9000000	-31472.30697039884	-30196.82653950602	-1275.4804308928224	-30196.82653950602	85.6525698671531	3.9217436753415336	1.9425290161866852E-4	0.4424036539216997	1.9643818348975286E-4	7.520884212542713E-9	0.4451200246530529	-1235.8419046123088	3555.216512880819	2572.071530806378	2053.7139758555973	851.8922789318093	7.2033981500492175	38	6	28	60	39	0.1980800857148193	0.3053783764175401	0.30517762609217364	0.19136391177546613	
9200000	-31468.105371091253	-30190.11701536063	-1277.988355730625	-30190.11701536063	92.65590191121177	4.149769011164637	1.7952137545896346E-4	0.429881065983662	1.778274082268617E-4	5.794939288318987E-9	0.42546960523424043	-1242.458201383789	3902.68422360913	339.408841019736	1115.8734643349576	29.068824666114267	6.91516991872855	54	7	72	2	36	0.19454314098208128	0.29515793772029136	0.3162307681439859	0.19406815315364062	
9400000	-31486.912160066742	-30176.560852986942	-1310.351307079798	-30176.560852986942	94.46110839333434	4.064805554599117	1.7007190300542628E-4	0.4520726031394789	1.6725944219064977E-4	6.389338874507961E-9	0.4632049306604339	-1269.5264270241407	4716.6296725065795	2059.865750095683	2459.2228174777442	1250.7289185345564	6.177453940410692	55	19	14	45	38	0.20661206461138248	0.29334326706159153	0.30565283582749875	0.19439183249952635	
9600000	-31520.486180810007	-30189.3130941367	-1331.1730866733044	-30189.3130941367	101.1581290947822	4.266355712320727	1.672979510271469E-4	0.4968938535025317	1.5912771230812075E-4	8.15664073636762E-9	0.5414256206777004	-1290.0748155722017	3176.6146730716478	4067.0495268331783	1400.8646195218707	1488.1368540923934	10.729886306278111	34	30	11	58	38	0.19312271133523365	0.2986122191957651	0.3050040123755359	0.20326105709346431	
9800000	-31566.53693882925	-30202.276392583124	-1364.2605462461242	-30202.276392583124	129.82056355466887	4.1999501095242335	1.2687510030336976E-4	0.43842446368735294	1.3016273893691206E-4	3.4970772710707424E-9	0.44628400978747834	-1323.6578239018402	7111.837689754428	1264.8138718949797	2385.092213067932	613.3614540659516	11.733048283166001	61	60	10	5	35	0.19879446169517948	0.30065515166739337	0.3009752801277227	0.19957510650970342	
10000000	-31488.62935737724	-30193.339352053717	-1295.290005323521	-30193.339352053717	74.94602407925967	3.697732018257641	2.3207278651242273E-4	0.4527295811600683	2.1799720835378824E-4	1.1329380129232342E-8	0.45508134579942844	-1254.017326574214	2018.000138320943	684.8057303433213	3776.866556110741	492.0689656068831	11.743536790642093	70	51	9	6	35	0.20300232916069402	0.2908687254333805	0.3112595525498683	0.19486939285605612	
10200000	-31473.50502810835	-30212.17890333135	-1261.3261247769979	-30212.17890333135	77.41019105756284	4.086834748993034	2.1360182502964064E-4	0.3733805730527909	2.1242120972956959E-4	7.491487719744335E-9	0.40150030396407455	-1226.1984342796582	3006.4569144011944	838.527253611794	2255.498522768395	6.81102332105368	5.866322977712927	59	66	9	18	19	0.19760163265201364	0.3029390794221638	0.305722387472513	0.19373690045330877	
10400000	-31529.75941952131	-30187.13199967905	-1342.6274198422564	-30187.13199967905	108.4151579190249	4.288008769577243	1.4921088370455142E-4	0.47841004732198894	1.4450020198588805E-4	4.9189327872432605E-9	0.4682655175873166	-1305.4563590199075	3436.352383536519	1483.4395458040656	1512.1637220274547	14.624196031672685	40.409050811399204	51	55	27	37	1	0.20262033394344706	0.2957370997897812	0.3111982135113454	0.1904443527554258	
10600000	-31523.675408657	-30209.300451551302	-1314.374957105696	-30209.300451551302	95.64159134996432	4.171673318991599	1.6500988468467513E-4	0.4006863726668591	1.6305933654588248E-4	4.976488797563848E-9	0.4216718812471351	-1279.346924327533	4001.724115478258	1328.7210983975028	1302.5396348083682	17.264637157845733	14.92462389812902	61	26	44	32	8	0.192393425012226	0.31100468903812545	0.3068785676064597	0.18972331834318842	
10800000	-31409.902913578633	-30175.981790004324	-1233.9211235743091	-30175.981790004324	66.97776241437239	3.86160810444235	2.314381917792141E-4	0.45175951171060663	2.2687025058626853E-4	1.1012485626400932E-8	0.4537452871796454	-1195.073278008919	4045.803723954167	2217.679180618873	595.9522113365005	856.4244102736817	6.081058028829518	5	67	32	29	38	0.20261414411009307	0.30653523007090555	0.29862873504917753	0.1922218907698235	
11000000	-31437.146742064124	-30215.46411027425	-1221.682631789874	-30215.46411027425	58.398429393962545	4.208579290255114	3.2032383868786624E-4	0.37986940845673056	3.06524361682068E-4	1.5561108381950933E-8	0.3989691360945595	-1188.822028444503	1339.2241594936731	1491.287012623914	658.5296878771875	46.89877598463481	10.349369323989322	51	30	48	8	34	0.205917865858563	0.29571279302005254	0.30529523433113004	0.1930741067902542	
11200000	-31452.40481278159	-30208.04421882617	-1244.3605939554213	-30208.04421882617	50.20627496521186	4.251253875015251	3.005933310653615E-4	0.3884589698628938	3.0615232147627135E-4	1.532143868320297E-8	0.4009304522023027	-1207.0459837456503	1430.9924009603915	875.4707284877211	2122.905674227775	430.1207045651055	12.686608020759781	50	27	20	36	38	0.2042118183373727	0.2971976941679812	0.3049579330277104	0.19363255446693559	
11400000	-31478.694867280636	-30189.720476490267	-1288.9743907903696	-30189.720476490267	85.85288353455478	4.133763064102587	2.2262931584546308E-4	0.44500775159101547	2.203882872482293E-4	9.220402079518517E-9	0.43756222963824637	-1250.5594609504194	3612.4207377468892	1502.7281420720726	593.4368570945802	898.0172482194442	14.630063069452314	40	41	12	41	37	0.19600416257959868	0.2955418723973854	0.30650016751249176	0.2019537975105242	
11600000	-31441.371971091954	-30217.984642088286	-1223.3873290036677	-30217.984642088286	58.02621635905788	4.2256291966968975	2.858254405112942E-4	0.3966053170041071	2.933503991766687E-4	1.3714146671610354E-8	0.4033977841429719	-1186.383451779017	2368.386443461144	1398.4253074412939	706.2121939786612	692.7742373899183	4.468031455682326	51	33	15	36	36	0.19800027099767464	0.2964280057173772	0.31209518721379753	0.19347653607115076	
11800000	-31435.019741678483	-30180.206337285726	-1254.8134043927569	-30180.206337285726	75.96495350272583	4.07262704114134	2.125814236828508E-4	0.38196110518400045	2.20717902287737E-4	8.399025610265832E-9	0.4146061002015559	-1223.7147106844268	3272.7331886214483	1089.3846774411534	59.433302177008464	2.932909558826357	9.93118976921158	46	85	8	16	16	0.19347040864493645	0.2943285366794865	0.31415121116981337	0.19804984350576377	
12000000	-31433.606677970623	-30173.994334663395	-1259.6123433072287	-30173.994334663395	68.7370072912987	4.257274135286884	2.192637415220561E-4	0.4144928596203865	2.2023975907292052E-4	9.25023486598693E-9	0.4337599779028398	-1224.4322427993598	2892.978459035262	874.7479605561145	684.0665023198162	217.73166708287184	8.275591603738443	58	66	5	6	36	0.19248142582738745	0.29850158772877566	0.3098672321747848	0.19914975426905226	
12200000	-31416.93916705192	-30189.331727128538	-1227.6074399233848	-30189.331727128538	59.61343481325387	4.165487082013795	3.0987356062758684E-4	0.451533405574994	3.022630368186607E-4	1.9731408190235918E-8	0.45698458805941483	-1193.0869347525352	6737.941133541941	1353.3738403587968	594.7419805148405	18.281762262933686	8.98502159699339	1	85	48	9	28	0.19764695501339338	0.30080501226825707	0.3065284144519242	0.19501961826642555	
12400000	-31412.77863691684	-30179.333880944545	-1233.4447559722921	-30179.333880944545	63.741299414195645	3.996552811622868	2.9602257506230355E-4	0.4171903686302245	2.92823699872944E-4	1.5067299260965323E-8	0.41894746268063593	-1199.718238136102	2738.830490881317	1647.7680358149976	889.7175501355656	16.11941540297789	11.510426889840913	48	41	41	18	23	0.19402252065189293	0.30348020383304286	0.30367277358577444	0.19882450192928997	
12600000	-31322.523944641653	-30181.02100523048	-1141.5029394111737	-30181.02100523048	54.150585139874615	3.9525816144991914	3.7183756424950516E-4	0.4110235549161058	3.5898830056243727E-4	2.586323654893753E-8	0.43685156759677934	-1110.5221394895666	1176.1921483713147	754.2659012253943	417.1594200234085	2.039405990622306	6.653178109064033	68	35	27	28	13	0.2001355479154541	0.30501217531545294	0.3035710057568145	0.1912812710122788	
12800000	-31350.805650797	-30182.428692179757	-1168.376958617241	-30182.428692179757	47.596378673275595	4.256889309198077	3.762500133743255E-4	0.44964311959101205	3.8831047543727885E-4	3.712432395008404E-8	0.48121102995920645	-1137.0995584287648	1254.4977085045898	751.5598205017513	195.7932481201913	89.29572452716441	5.187789663715745	92	34	8	5	32	0.19955257192021741	0.3047681617909727	0.3031786548089051	0.1925006114799052	
13000000	-31363.265491376602	-30184.236744250487	-1179.0287471261158	-30184.236744250487	44.92953072101891	3.9529323567138857	3.986419613707415E-4	0.43386272136057014	3.816923448332466E-4	2.740815284718338E-8	0.432045180338931	-1144.367097702367	1170.7615885700336	435.9687035702902	658.7407430314394	499.9957979282332	6.9153472442127475	91	26	8	11	35	0.1902271202180338	0.2910798391015721	0.3234800089354621	0.19521303174493237	
13200000	-31315.974214408347	-30177.751495110817	-1138.2227192975301	-30177.751495110817	43.44867111882025	4.070501740128164	3.818360976629183E-4	0.4105152814769941	4.016646084426527E-4	3.3603692456813506E-8	0.4528375182401951	-1101.9614750583312	1827.8479659505635	1704.9995446285425	507.7121386148257	523.0582819626496	2.933128917285231	31	30	71	2	37	0.19639319997366556	0.29914462453489	0.3059099330458284	0.19855224244561637	
13400000	-31363.84961217345	-30200.346092355092	-1163.503519818357	-30200.346092355092	51.03796447411132	4.116786561673266	4.3658757653022406E-4	0.4704421829377302	4.3790101662072355E-4	3.802927858594499E-8	0.4599270032331836	-1126.1316019254646	2250.271196121034	1765.2593318860697	1226.856955284715	482.1633600301817	9.27697236930517	12	7	36	76	40	0.19426302057067638	0.3007176085079545	0.30836116338533276	0.19665820753603672	
13600000	-31325.58717545071	-30180.09083578072	-1145.4963396699882	-30180.09083578072	44.576156200624425	4.046217882846597	3.718858551891363E-4	0.4719727094344738	3.697583451438547E-4	2.8955373535286025E-8	0.4608282737836492	-1111.684984413649	2262.751265323311	1337.0859964924302	556.5828835332524	1.8531049312178225	7.329933531269966	32	32	70	33	4	0.1918564392405281	0.30009880574915776	0.30694781838580476	0.20109693662450975	
13800000	-31344.147811296887	-30185.10249361009	-1159.0453176867966	-30185.10249361009	48.599499614447076	3.956181032603488	3.582725385301358E-4	0.4512324134037301	3.349080753888734E-4	2.590251288143164E-8	0.4587033613616521	-1126.6901034008174	2064.321495997108	1579.4085593502234	544.9241895621764	2.3682163868960773	5.426427400139319	51	15	67	33	5	0.19916324284553785	0.29074721158919403	0.30412457412774707	0.2059649714375214	
14000000	-31382.460526989933	-30194.90735167081	-1187.5531753191258	-30194.90735167081	51.837853120882706	3.7988270165728695	3.3173458469666183E-4	0.39497527205649485	3.3747217073246556E-4	1.9448379557694733E-8	0.4053896834277522	-1151.1426342372395	2258.6047648597087	559.5063885211869	1022.4401756953254	506.42454354924087	6.309973804325158	48	76	7	4	36	0.19770274429208295	0.2968843901562582	0.30899220790960924	0.19642065764205	
14200000	-31346.041096901794	-30172.968123773826	-1173.0729731279685	-30172.968123773826	48.21270974588477	4.177865697819094	3.229958782600275E-4	0.5490956261458522	3.522253765761235E-4	3.405501299332427E-8	0.5308518359776044	-1139.7295528625687	2927.5783034154374	1770.4594674826872	514.4590431337608	18.661535276553238	4.24535736245104	28	20	87	1	35	0.20032226006732964	0.2856706023984831	0.3122801904687934	0.20172694706539418	
14400000	-31382.777117835234	-30179.28815927792	-1203.4889585573144	-30179.28815927792	50.89644750295983	4.262196701600037	3.470550630514596E-4	0.4309308878976153	3.365459577766611E-4	2.6381641168483177E-8	0.46491567566140696	-1171.5849147636266	2265.7515514698007	437.781465551533	614.5060733735928	10.875533359200157	8.401927931897692	64	19	50	14	24	0.18754939950140576	0.3063343397335879	0.31200488234105994	0.1941113784239466	
14600000	-31354.842393522747	-30194.20183221131	-1160.6405613114375	-30194.20183221131	44.82135177949823	3.9259337253035156	3.687885133362754E-4	0.48196010704970915	3.416906341887186E-4	3.045269911563502E-8	0.5004880597206	-1130.730970353592	1830.376001767141	416.3101523258106	432.58917713554797	3.809804355705119	3.4779759833293316	65	50	20	22	14	0.20957830336513655	0.29599922556634156	0.3070212203531928	0.1874012507153294	
14800000	-31414.185384368677	-30187.727303117885	-1226.4580812507932	-30187.727303117885	61.98090081630217	4.181201492571743	2.82601328006704E-4	0.428128105259691	2.612518083343042E-4	1.4656619604580911E-8	0.4446020644565557	-1193.020463592162	4773.953206920851	2227.8759586689016	761.8777107855176	3.9680920867022382	3.2436959364168967	8	63	65	25	10	0.19672669199501208	0.2966543852155901	0.3034583872384868	0.2031605355509113	
15000000	-31460.41720209332	-30204.15183564435	-1256.2653664489694	-30204.15183564435	73.78718642945212	3.9797126923739836	2.3957191681488193E-4	0.5135039115688478	2.323866011195905E-4	1.9621235873976843E-8	0.5695458875805272	-1222.4611341382601	2207.2148134861245	2485.6306587220492	711.2074245303953	17.642058526336164	5.7516769293396175	62	12	64	5	28	0.19875904426879723	0.3005698614285471	0.3073103648231123	0.19336072947954364	
15200000	-31418.3328957668	-30182.80399008243	-1235.5289056843708	-30182.80399008243	67.5097808854315	3.919589406559021	2.299951829328151E-4	0.39202132754893737	2.293063396154093E-4	8.616673696928322E-9	0.40687946818079124	-1201.9282125541345	3972.0931369702917	1028.467649394902	860.6604238468404	3.6860674556498014	7.383476076315763	46	9	77	10	29	0.2039864716916198	0.2983603471569296	0.29880611968454096	0.19884706146690984	
15400000	-31384.070673196424	-30195.904604317715	-1188.1660688787088	-30195.904604317715	51.00142155544637	4.372183586110684	3.398625297372331E-4	0.42052568361962955	3.3733032224387595E-4	2.382564070305391E-8	0.44919429060461824	-1152.735387507888	1910.1193630048347	834.7011552445323	399.9717392814176	509.80507740474263	3.3319218663090377	31	61	20	24	35	0.20231146963021965	0.29451525607163415	0.30795252470399637	0.19522074959414998	
15600000	-31395.312425043467	-30180.48443183715	-1214.8279932063174	-30180.48443183715	55.10459408419926	3.9686528322250707	3.1486799042339426E-4	0.42407814251466763	3.0957056746998767E-4	1.9227154829288914E-8	0.43716829245085614	-1177.9782335058214	1862.4650970780488	2094.466537134074	242.58440774169662	509.0733317927401	9.977894563350702	21	38	20	56	36	0.20041736329480894	0.2954484799601765	0.3003969910981064	0.20373716564690839	
15800000	-31418.347644552585	-30197.353564692105	-1220.994079860479	-30197.353564692105	59.87475903578678	3.9910105953980044	3.0287465265348726E-4	0.4009362525422026	2.8940370846063253E-4	1.4776105286034789E-8	0.42113701198892606	-1185.3642861902279	4441.31263673056	1904.1673986887856	772.8356622853029	103.24705228782116	4.513306043480429	5	63	67	2	34	0.20213902370258202	0.29345924702130616	0.30298937772181916	0.20141235155429305	
16000000	-31389.455881935108	-30186.389410729265	-1203.0664712058426	-30186.389410729265	55.80881978540844	4.013832706859555	3.509346550940669E-4	0.46432238585301855	3.30161760844653E-4	2.1420315336270466E-8	0.43502062251576334	-1168.810092520108	1462.0402252585975	317.3833652939311	945.653961027837	88.2125142953054	6.8299392482604455	92	13	26	6	34	0.19696476648989383	0.30527148701470297	0.300135120911485	0.1976286255839185	
16200000	-31396.75133697501	-30198.105776555298	-1198.6455604197097	-30198.105776555298	63.24484183650223	4.276885267464369	2.9650069859623E-4	0.45439772822319263	3.104512849352485E-4	2.1742393890172855E-8	0.4800863678078704	-1167.0428242030134	1825.2106985907421	492.5745693452854	711.9786237154646	8.396409301716348	5.830782973622783	63	60	11	4	33	0.19253290195183959	0.2948085525498525	0.3136800057230319	0.19897853977527638	
16400000	-31407.866620791592	-30205.301437624512	-1202.5651831670814	-30205.301437624512	55.014655112259376	4.213128880086762	3.0053232552768993E-4	0.37156183915618674	2.87946764967125E-4	1.477204448021362E-8	0.4084949937992449	-1176.5985104260005	1889.8787582106993	622.3141975827479	11.197353651752548	2.979387462829112	4.129410151617321	66	70	5	5	25	0.20435522548008914	0.30490247031185164	0.2957345487240247	0.19500775548403496	
16600000	-31417.59748109478	-30189.2701870222	-1228.3272940725797	-30189.2701870222	63.07793340341217	3.963088045247588	2.8871571636430267E-4	0.4030212244899029	2.953695717647111E-4	1.61870008303509E-8	0.4286467316899264	-1194.802766191396	2115.890710181172	1022.2179508696938	668.2194755371061	81.2831199051169	11.276744961667898	38	75	19	2	37	0.20005899521178244	0.29032797117867204	0.3087658446201584	0.20084718898938775	
16800000	-31384.960818050473	-30176.386478069267	-1208.5743399812065	-30176.386478069267	56.77749655814217	4.288530349128403	3.126699504311816E-4	0.44550901534199433	3.1847462800021613E-4	2.3366384191343342E-8	0.4640233698808016	-1178.5067357220307	1611.2903569335583	890.3580203556221	215.7597235646482	14.9388304097845	4.872716351167781	41	92	1	10	27	0.18962986437606905	0.2982970393220162	0.3095152488577016	0.20255784744421362	
17000000	-31417.27956506839	-30194.04002997471	-1223.2395350936806	-30194.04002997471	61.593780751023665	4.0675246209088085	3.057867002200999E-4	0.3714898093405388	2.9377965740894947E-4	1.2772328750453113E-8	0.38088286053075193	-1193.0054617384742	2787.098328146352	1007.6574013425643	155.81082056006122	8.493155828982866	6.807842561566043	18	113	4	18	18	0.1956909229431265	0.30432184944819635	0.3053560684773893	0.19463115913128826	
17200000	-31389.28880934421	-30195.905423237473	-1193.3833861067362	-30195.905423237473	52.18464531840146	4.013951385506237	3.014845468939505E-4	0.40655673084856253	3.023846850095801E-4	1.4675074768990094E-8	0.39348964180652174	-1159.741045472336	2029.342643258184	1740.870739508417	536.8994012477217	74.06153107171566	3.303297124100061	67	3	64	3	34	0.1995305941981755	0.2950253994523338	0.3144309721720853	0.19101303417740564	
17400000	-31412.898192722714	-30200.364939504918	-1212.5332532177981	-30200.364939504918	59.279845611023525	4.055836281016676	2.892894800349603E-4	0.44350327836790304	2.932843798134164E-4	1.9183000634863212E-8	0.4732622220746097	-1180.2719565634447	1955.5307053454248	654.819798721665	1081.9466679238765	5.517211889873804	4.2699151110751625	48	9	77	20	17	0.19152290519702167	0.30427143081041796	0.3023952453800405	0.20181041861252022	
17600000	-31393.38121112566	-30206.925007441816	-1186.456203683843	-30206.925007441816	50.65856128652645	4.209119686522398	3.561263782676731E-4	0.35193343644304975	3.5164735353891696E-4	1.623612320027848E-8	0.3623645491519168	-1153.6216345686669	1672.8177675511097	990.6458768600711	519.0876720603756	101.69346908094727	4.597295647472982	30	33	73	3	32	0.19930861718696666	0.2944478610261064	0.3088732136100432	0.19737030817688397	
17800000	-31373.490411981664	-30210.408215374224	-1163.0821966074407	-30210.408215374224	54.0548651259409	3.75244007957741	3.2651266085160385E-4	0.4252717072634699	3.2235358709817644E-4	1.983649268022115E-8	0.43983896994530947	-1129.9478022678963	1995.3528517510015	541.9261990612365	579.6659818045554	2.0330946320782286	8.597148550279801	53	1	82	31	4	0.1965690903945842	0.30354276840837136	0.29991709698396724	0.19997104421307757	
18000000	-31389.398353498185	-30164.994728907386	-1224.4036245907978	-30164.994728907386	63.08710920767761	3.985816658642449	2.5811448553456437E-4	0.4577991134072483	2.581731535667221E-4	1.5610232481584027E-8	0.49219226856105286	-1191.1679464553933	1943.327525194118	390.40565260578717	962.5723496511869	20.104633514308134	7.568468834911555	77	35	21	7	31	0.2039701424347992	0.3003313154313909	0.30301028935733443	0.19268825277647608	
18200000	-31432.66115684303	-30166.952307968986	-1265.7088488740428	-30166.952307968986	76.31555748354873	4.086101433309079	2.2104733641339772E-4	0.3901985768341369	2.3154202901369222E-4	7.481506246113026E-9	0.38582340565784434	-1228.5535822475965	2853.8929572541065	701.8376388309294	909.9531695270457	711.0547639899196	10.16588591269875	66	15	50	2	38	0.2034905963445383	0.3002999481888126	0.2983358214814106	0.1978736339852392	
18400000	-31457.237679823676	-30203.960908014556	-1253.2767718091209	-30203.960908014556	67.26508990523097	4.2497920679604455	2.4941085410830344E-4	0.4046784423663965	2.498212780056428E-4	1.0995339454861238E-8	0.4143584728787853	-1216.8358819620344	3692.1827396096983	1828.87499935436	648.6920026526245	283.54213561301106	4.807212773354516	48	23	61	8	31	0.19744447652217476	0.2990840626976513	0.3102345369541081	0.19323692382606655	
18600000	-31440.170931551176	-30199.31387470916	-1240.857056842014	-30199.31387470916	68.78379760839866	4.167986525896652	2.414727374365068E-4	0.43982803379625457	2.3476430180221418E-4	1.2457855537700679E-8	0.4741656317225112	-1207.144646564194	2432.734821011681	2596.5319601743286	738.4639033824849	6.551813816968836	8.06803037569277	61	9	63	32	6	0.19513880347844859	0.3013432494955232	0.3023741009560018	0.20114384607002705	
18800000	-31436.5165852295	-30197.090977874923	-1239.4256073545753	-30197.090977874923	71.61322245238009	4.036092660564313	2.8613618411288297E-4	0.37332698067582987	2.7520976380623126E-4	1.2851209785137855E-8	0.40630531959818594	-1205.7804629706172	2157.9288830565197	1696.9292548436065	693.1070891786267	49.83310244361594	12.349255587924755	44	25	64	3	35	0.19245471377292833	0.30234182630557765	0.3174592742717489	0.18774418564974607	
19000000	-31455.848663374436	-30195.062094741686	-1260.7865686327507	-30195.062094741686	68.07532217136124	4.079510167719971	2.480631670115703E-4	0.3709918571279911	2.3852346498405013E-4	9.933493678101482E-9	0.4006907424882634	-1228.4325117493713	2036.7028571823546	298.97500936344295	659.3494120841335	18.3797644934407	13.567456404213836	87	9	39	7	29	0.19504155257406097	0.30805404988385654	0.30512113667593765	0.1917832608661458	
19200000	-31483.928318374095	-30214.270385475724	-1269.6579328983732	-30214.270385475724	72.89587853933223	3.978265987132997	2.5185187224368503E-4	0.4570679696713116	2.3942803101627941E-4	1.256403023385306E-8	0.46235829181937566	-1233.6286151424065	2566.745467938922	1499.6676495001032	1056.6097784089266	208.91594095592865	8.235806625529063	34	52	44	9	32	0.19905935397246627	0.30320512859146403	0.3054150701520792	0.1923204472839915	
19400000	-31450.59785595016	-30218.75892750377	-1231.838928446389	-30218.75892750377	70.39718918114558	4.215403499595986	2.7765930725704487E-4	0.37854153764983356	2.728548748271401E-4	1.153583331720368E-8	0.38743004546910687	-1199.6573608246993	1683.3481409258538	1814.4250696201043	621.7816784796872	9.259667845848567	7.053837312513066	82	2	46	18	23	0.2000304088284435	0.30204065427827564	0.3021370888847878	0.195791848008494	
19600000	-31449.77312970991	-30215.247333615273	-1234.5257960946378	-30215.247333615273	61.49117971999023	4.172063013874256	2.7505525673094826E-4	0.43856194221756944	2.537745119086951E-4	1.4538477592096611E-8	0.4618743998022424	-1199.5260261164037	6385.795800466233	1863.924098170933	478.11778538378604	47.10669180673709	4.676505296420384	4	69	60	4	34	0.1936986319583897	0.3033699370894354	0.3105648181875272	0.19236661276464861	
19800000	-31459.408050498678	-30200.907365233037	-1258.50068526564	-30200.907365233037	73.50690381336808	4.143386914918977	2.1504749264103347E-4	0.4554720967137019	2.164879471655395E-4	1.0660030809796598E-8	0.4711122945420603	-1223.8970415062795	4593.867074877848	1727.1348057252162	1184.0192170519986	9.598851178129076	6.204903409372767	8	55	69	13	26	0.20108570063009096	0.3034686751348521	0.3023247502892146	0.19312087394584315	
20000000	-31406.395012040466	-30197.721910095333	-1208.6731019451338	-30197.721910095333	60.088947629031836	4.260990833475357	2.6811018027751726E-4	0.4053209406255025	2.600646880267496E-4	1.3136489908450992E-8	0.43154196118759186	-1175.3840253328312	1518.254424520682	2328.406928236514	1062.2243812087204	5.343387821490522	6.229317601356634	32	20	79	36	4	0.19568779570604627	0.2941853905968762	0.31132626640484856	0.19880054729222987	
20200000	-31470.154804702393	-30195.426572492248	-1274.728232210147	-30195.426572492248	66.36727490134108	3.893247413630219	2.4724119972769335E-4	0.47166702438689145	2.4112455669025087E-4	1.1404571781019817E-8	0.44375716969285756	-1240.905218947926	2313.2273246159334	1867.2898472306854	677.4604791980961	34.411744786788645	10.654336346415084	45	13	77	9	27	0.19964195934389758	0.2885485391364678	0.3187357835838882	0.19307371793574737	
20400000	-31430.87133599424	-30211.03388245991	-1219.8374535343314	-30211.03388245991	61.33505083821225	4.027117928772598	2.547434583790368E-4	0.42359346585981944	2.5115021055080987E-4	1.0294943460563308E-8	0.4067917418135158	-1181.2086740986706	3651.468140397175	3341.684633538885	959.2491257305954	576.5395430327262	2.8681777740843692	3	42	76	16	34	0.19823708487316496	0.2933794510952997	0.31011106927989096	0.19827239475164501	
20600000	-31380.431895099435	-30178.492426550583	-1201.9394685488508	-30178.492426550583	57.32240613031751	4.0158972143951654	2.881836031946387E-4	0.4327814070830899	2.831756143338956E-4	1.678936329553319E-8	0.45567564107459024	-1170.2970639216137	1815.5948113011755	1482.2823817089866	758.6506549574668	5.2550803423805394	3.1479363193478593	19	41	74	9	28	0.19324646175793048	0.3034916937859801	0.30987861787969095	0.19338322657639917	
20800000	-31363.639004535635	-30184.777982054016	-1178.8610224816198	-30184.777982054016	50.622685057254465	3.9809353142292583	3.457567799106992E-4	0.37762334277863335	3.435599073809277E-4	1.89062867669509E-8	0.4011340610604205	-1146.317063606304	1816.6039467760047	813.6889384653177	557.2142805099122	2.740577046183993	9.522057960634706	59	18	59	30	5	0.19772833382974483	0.2992626210060976	0.30302566967918504	0.1999833754849732	
21000000	-31375.98180680752	-30197.694821551348	-1178.2869852561707	-30197.694821551348	49.44827386034736	3.8894053832491142	3.3671902688449737E-4	0.4089877435769908	3.503988758743046E-4	1.98351297283769E-8	0.4037926031365763	-1147.5697467598561	1827.3268542487217	1078.9330550060122	665.6053154771554	5.2410351268492805	1.8870175826101483	20	55	59	27	10	0.1955198408515295	0.3062467293455819	0.30642814052808687	0.19180528927480245	
21200000	-31400.763969910426	-30185.885547193564	-1214.8784227168608	-30185.885547193564	57.09303473712381	4.008320167300737	2.7000124820301713E-4	0.3942891921981042	2.650115040776115E-4	1.6082684196651723E-8	0.4657368355109034	-1182.3102686837587	1966.5674670802857	1704.7596605453205	789.7317052587174	16.01789140492786	3.224521002970948	60	24	50	8	29	0.19238248481108144	0.2994131889998813	0.3107778638647098	0.19742646232432837	
21400000	-31372.98774443764	-30159.725051117715	-1213.2626933199235	-30159.725051117715	62.45362427147911	4.125504022330865	3.2549103405838943E-4	0.4566000945179993	3.097539636345356E-4	2.1246901301889087E-8	0.4648760031256144	-1177.7031830761725	1438.1188060476125	996.3647451951398	544.8964084300299	553.2429282546968	7.228310118401155	75	1	17	41	37	0.2003861907229133	0.30135751200826005	0.3004254163529818	0.1978308809158456	
21600000	-31423.890584936733	-30183.908614060045	-1239.9819708766886	-30183.908614060045	62.915068230819315	4.129172047982652	2.7185571641889333E-4	0.4119479049002055	2.731645167085087E-4	1.3123277461001333E-8	0.4104400852706607	-1200.6177995875216	4926.800922555657	1446.5349184764486	1511.376601914453	871.7762757948673	8.936981652859508	7	25	44	57	38	0.2032016638204492	0.3029684443272832	0.29816191940008	0.1956679724521885	
21800000	-31439.98233454061	-30203.469657673537	-1236.512676867074	-30203.469657673537	63.381339496020765	4.3757808511316725	2.8074892843506656E-4	0.43534395220559496	2.7385372896702754E-4	1.4634435901520198E-8	0.43035345685751447	-1198.829651877683	2311.812687738014	1249.9802028872184	1260.7468967853413	712.8452124543617	7.319478250349486	47	19	23	46	36	0.2028029150843638	0.29417635966404576	0.3113362030403021	0.19168452221128943	
22000000	-31383.920625638515	-30178.314765496885	-1205.60586014163	-30178.314765496885	61.20235704581773	4.256269161224811	2.726182137052792E-4	0.4719766421211951	2.714783310474959E-4	1.549809107404693E-8	0.4671221470972932	-1165.571818664847	3528.574182495621	171.51165385425904	769.4288596644695	928.9447400831111	5.778003650086629	39	4	25	64	39	0.1947108464967302	0.3065987807714723	0.3049375500295209	0.1937528227022777	
22200000	-31428.258050043944	-30180.059304860944	-1248.1987451830003	-30180.059304860944	64.9611579417011	4.0490470587801495	2.7986371084261994E-4	0.44960296840266145	2.7875827823193894E-4	1.613335623263497E-8	0.4596174177555756	-1214.9399099869106	2522.0825327888447	1128.1639516133057	737.3423260833735	10.384592938162353	13.77774764241574	40	54	40	34	3	0.19803219156859914	0.29803937591557195	0.30631770020914684	0.19761073230668325	
22400000	-31401.369421376272	-30191.062804461235	-1210.3066169150356	-30191.062804461235	53.321368348419135	3.8892538533024443	3.151063429021966E-4	0.4790929102503296	3.0591941174956346E-4	2.5811247493348756E-8	0.5198961847100791	-1169.4669598460332	5305.791406991894	1660.714003686817	2872.823509743508	839.5699395887326	3.6310858125100123	5	50	2	77	37	0.1949177342409194	0.2972655993071294	0.3025584262243164	0.20525824022763597	
22600000	-31377.06031423062	-30209.574255403826	-1167.486058826795	-30209.574255403826	49.31654849913002	4.116270338406289	3.254211911155808E-4	0.5412768624449557	3.3597153837841944E-4	3.060849144092137E-8	0.5231132516543828	-1135.0000120776472	1958.3788707422464	1200.3338055912936	710.2436882796296	13.942043440234636	3.9767092929116497	32	58	43	1	37	0.19394163015362514	0.29179745046703887	0.3129725033991295	0.20128841598020775	
22800000	-31389.094188622686	-30193.50481372635	-1195.5893748963358	-30193.50481372635	53.62174078636645	3.8871734296907383	3.4446183319364283E-4	0.3902619795527807	3.374396719047689E-4	2.0568900664410085E-8	0.4169952373711682	-1158.3779072565733	1958.0472159220317	691.6773092198772	1376.4135124769139	683.7980551791246	6.52897311624415	12	8	31	83	37	0.19322214026149148	0.2989500858257103	0.3122316548145036	0.19559611909829594	
23000000	-31413.407645182302	-30213.503190729265	-1199.9044544530382	-30213.503190729265	50.903035285357944	4.079165081025508	3.217033876349343E-4	0.45182375637133204	3.1160037071266004E-4	1.9716189411927475E-8	0.4374674221178792	-1172.2251028009732	2997.973581315656	712.0471798374973	5.973189774947574	7.256654784653182	4.881875633028742	45	90	9	18	9	0.1936760929391924	0.3096526774221027	0.3060607416007586	0.19061048803794778	
23200000	-31362.426273672456	-30163.21566391609	-1199.2106097563665	-30163.21566391609	56.80187935242476	3.9482585085478186	3.126873362959459E-4	0.4468149816007386	3.1732450711615344E-4	1.7089667035533313E-8	0.42525298269337075	-1168.4504713979525	2927.1079092226205	730.0574379280769	197.35101651422374	18.96744094944112	4.207168424715992	34	97	6	5	29	0.20205049470788985	0.28648008454723367	0.312019259626559	0.19945016111831884	
23400000	-31362.263937821546	-30176.793112153628	-1185.4708256679182	-30176.793112153628	51.28965732981944	3.9569988425186957	3.355870839668986E-4	0.4038542774373615	3.359526647538976E-4	2.2407175342191427E-8	0.4399606797150465	-1155.242072549956	1796.143658409371	759.2837107458323	361.2496807224492	11.663267154284032	4.093316618629432	44	83	8	10	26	0.20092218204486484	0.2879645511596549	0.30958108891733294	0.2015321778781485	
23600000	-31330.40450582545	-30187.307436047297	-1143.0970697781524	-30187.307436047297	40.77138425231243	4.256878747343834	4.220309640754349E-4	0.49508652084370014	4.127119415663792E-4	4.7922006503881205E-8	0.5158621829215091	-1111.807985659389	1831.6929626496565	1233.556779884905	572.094731957598	5.173719018560625	3.1014984043167124	14	25	93	34	5	0.1992491843290132	0.2982908144542732	0.3032746336849402	0.19918536753177463	
23800000	-31378.618461768285	-30177.90189024327	-1200.716571525016	-30177.90189024327	47.681417900734345	4.03006806367138	3.7655368458139804E-4	0.4998910306277356	3.4790302779147067E-4	3.519332432684943E-8	0.5168466207666265	-1169.5895259233093	1738.4155198157614	973.894360874607	118.36177092251873	52.55895673142582	5.701808677065593	21	110	1	12	27	0.19375129108370068	0.3011186274404394	0.3081518243460525	0.19697825712980888	
24000000	-31356.249015200778	-30184.181811192284	-1172.0672040084935	-30184.181811192284	53.833844079273334	4.113289492594412	3.4064886306733893E-4	0.4379046043903712	3.2800356777226697E-4	2.059402054662415E-8	0.42748694514660407	-1147.0707733323088	1654.2354443373822	768.1543614566789	3.6404090087006087	1.6492326610681347	2.735980887123696	47	87	19	11	7	0.19788955905363223	0.30763385103474533	0.2988347921038816	0.1956417978077423	
24200000	-31410.78225906483	-30198.831601305465	-1211.950657759362	-30198.831601305465	63.907039823830985	4.057775740546252	2.829063742563178E-4	0.4006442575568846	2.843492222527861E-4	1.4306936031088258E-8	0.41944764475210206	-1179.2567589295854	1380.420095122828	1850.2387503462812	693.1374510903778	4.019658716647768	8.265296468510618	6	52	75	25	13	0.20128378484687398	0.2921668376927261	0.31045546888862124	0.1960939085717802	
24400000	-31454.313512477383	-30214.30303057619	-1240.0104819011942	-30214.30303057619	57.68331447924587	4.067486306405608	2.689719397075539E-4	0.44911257432817914	2.670031158672644E-4	1.4191588229885534E-8	0.43940902181362845	-1204.8585322151869	3790.527195264707	1410.75658503436	680.3856666030439	107.05508522909847	3.008815765080097	35	35	64	12	25	0.20120726301308303	0.29982099971729276	0.2967798681144694	0.20219186915515627	
24600000	-31446.083818076622	-30195.351681490145	-1250.7321365864782	-30195.351681490145	68.74101208365529	3.88820346118397	2.3222808718134663E-4	0.4880173877391775	2.2603015273368134E-4	1.6994644530223934E-8	0.549350334395141	-1216.2506050222707	2944.3941742299826	1303.3607200066722	1083.187539609849	38.34379888405027	4.694473481645604	52	11	71	5	32	0.1990123181043986	0.29751046367041595	0.30868366121938184	0.19479355700580495	
24800000	-31381.61510847875	-30176.843547921937	-1204.7715605568117	-30176.843547921937	56.653979129993026	4.166040684277876	3.063061782615533E-4	0.5586424966730356	2.9594740752666597E-4	3.386351235610281E-8	0.5915904543496886	-1173.0595409721964	1718.230045383018	751.0944704510857	400.08676813649726	31.04385423875376	3.622823624099168	57	77	1	5	31	0.1947165442953587	0.29940799203999746	0.31427321691806825	0.1916022467465769	
25000000	-31479.847659336585	-30205.562472523634	-1274.2851868129515	-30205.562472523634	91.21654025009872	3.961019759486613	1.828170224035613E-4	0.38689908055702243	1.7971434084371237E-4	5.777633130698067E-9	0.4099473149444112	-1237.7320752118026	4735.259511348938	3127.870758676379	1316.689219550875	4.568244291352995	13.12688710384069	52	4	77	30	8	0.19602296746926492	0.29730281241904233	0.30732704694345264	0.19934717316824133	
25200000	-31538.232699136257	-30195.09300220792	-1343.139696928338	-30195.09300220792	127.91316438323102	4.3103905418120725	1.3057945289574285E-4	0.4537217403596056	1.2941838754310325E-4	3.6388965641679364E-9	0.47041228523131406	-1303.2517955655642	5457.488888370834	6613.216715223379	1485.9233968982585	280.05924866648627	12.160031984424863	45	4	85	1	36	0.19266582128389553	0.309099192108331	0.3017786743096315	0.19645631229814314	
25400000	-31437.333826561557	-30186.852372420548	-1250.481454141009	-30186.852372420548	64.38223335636373	4.069456503514809	2.464829535938039E-4	0.4677538543640214	2.57209514721255E-4	1.3697862026133457E-8	0.4458722554462141	-1213.4034427675642	1661.3332878811082	1650.2506620575227	1023.0647442919363	618.722089198037	6.521609779979572	26	36	70	3	36	0.19573027794743666	0.2985141420635666	0.3153103851917399	0.19044519479725808	
25600000	-31415.968663420885	-30181.124090229085	-1234.8445731918018	-30181.124090229085	73.32649023035273	3.8127562870505884	2.45736017336183E-4	0.4603939883162923	2.3036545646768815E-4	1.4854358463962476E-8	0.5097819143782867	-1195.7604025686646	2560.562734679119	2558.304352395805	2019.516712170222	750.5405026937464	3.7255450632222114	7	33	15	79	37	0.1922090559241467	0.3037262183339514	0.3109335764533556	0.19313114928854752	
25800000	-31458.447220332062	-30193.877118317876	-1264.5701020141864	-30193.877118317876	68.80340247946795	4.314885210449709	2.4815515757654986E-4	0.40779860752583896	2.453446446867431E-4	1.0376205593406149E-8	0.4155038987775569	-1227.6620581051645	2731.324678029313	2236.4633013465477	969.9048804181086	320.34540957928107	11.056683767195755	42	15	72	4	38	0.19538005513308274	0.30856018295407267	0.30513897998295164	0.19092078192989423	
26000000	-31456.234510292066	-30198.48446312391	-1257.7500471681574	-30198.48446312391	72.87161428198911	4.032856261433952	2.3716828969687817E-4	0.428207205108264	2.4092229762460407E-4	1.0652522880514336E-8	0.439075821441406	-1219.8077990979439	2986.1509620420043	1733.6499974743392	733.3983878632629	799.030886274893	8.302360473798544	33	51	10	39	38	0.20016061554062378	0.30126134742088195	0.30912626065366505	0.1894517763848305	
26200000	-31401.44822031224	-30198.711945551677	-1202.736274760562	-30198.711945551677	58.224394379115154	3.930618203390484	3.1827374532371566E-4	0.47098799458805285	3.149499509315161E-4	1.9858412446849357E-8	0.45309490592025287	-1169.5926071384738	2909.6146428647694	1435.727716390147	605.2161475540839	22.125591009083767	5.502700299168336	37	12	84	9	29	0.20060503554225032	0.2956535353599564	0.304815290726723	0.19892613837107162	
26400000	-31394.98115462901	-30177.45579845979	-1217.5253561692239	-30177.45579845979	57.224143601097005	4.277346130437783	2.8650935751945827E-4	0.44679858016185237	2.93208114859952E-4	1.669782589872192E-8	0.4543003619890109	-1186.4798365735273	2125.4652861972177	483.25503056120743	230.74409847662557	47.041289086779365	4.758246828193754	53	77	10	1	30	0.19314670837438785	0.300738071659941	0.30616452455025484	0.1999506954154176	
26600000	-31382.79084580127	-30178.5380435503	-1204.2528022509714	-30178.5380435503	55.33865413839944	4.166558630011078	3.0676078442916566E-4	0.40133805418683094	3.0177166414203016E-4	1.4555117141082115E-8	0.40098129249959397	-1170.8073570116119	2440.337288254604	2344.4209624398873	745.8152756229952	17.71397240281797	4.557031457718538	41	2	90	7	31	0.1849536754009911	0.3064702328805269	0.3085164021792984	0.20005968953918482	
26800000	-31397.11189028596	-30200.326246581248	-1196.785643704714	-30200.326246581248	53.71054649102794	4.2343015762525	3.449608378638068E-4	0.40788757334159936	3.4464407089148237E-4	1.9976660067990903E-8	0.4110957499992142	-1159.376838062833	2576.591737327034	1510.3505848361235	1225.7736954305917	556.2921523084115	7.574580271792765	7	41	43	43	37	0.20133238132381817	0.29876594129518697	0.3046019337073554	0.19529974367364072	
27000000	-31387.028983974225	-30187.22654277363	-1199.8024412005939	-30187.22654277363	52.658255142405665	4.030141844413398	2.8446644219286163E-4	0.47388314150124644	2.911839548393801E-4	2.2644157277803627E-8	0.5112730500543777	-1162.6266236347856	1930.4647883659845	575.4113901533266	1214.2701481513582	609.1845356889345	2.452322787881926	50	2	6	79	34	0.1966139944600706	0.29912890137804654	0.3043547089811434	0.19990239518074052	
27200000	-31405.099125399527	-30177.81040723937	-1227.2887181601598	-30177.81040723937	54.19557200279792	4.301069859522121	2.954584231975978E-4	0.42850422919219516	2.8293442598718735E-4	2.0170863104825646E-8	0.4971487277166795	-1188.1700222079483	2292.9117259831014	273.4165554534177	1229.31043600592	698.2269158519712	5.010109588398408	51	10	16	60	34	0.19780794910701516	0.29780209182847833	0.3053291918346009	0.19906076722990668	
27400000	-31443.90086467873	-30195.72650240752	-1248.1743622712104	-30195.72650240752	66.10234651461363	4.135700970325747	2.8188592418429225E-4	0.4300339133762806	2.5990927112362E-4	1.3888785324792997E-8	0.4323559446293985	-1210.611331169827	3588.8852640849814	1804.796374402324	863.3548208477098	503.17382495943286	6.597166478419286	4	74	47	10	36	0.19476045872250142	0.2989660599193359	0.3104570826570729	0.1958163987010909	
27600000	-31390.829067879396	-30174.977529826032	-1215.8515380533652	-30174.977529826032	59.07606960813887	4.303683523484835	2.632965938878987E-4	0.43888297360301415	2.5653454819618543E-4	1.2098193585404399E-8	0.4265813228253042	-1176.9916801407644	1773.9031704575218	2375.926641266693	2464.4324610336557	637.0616377746834	3.098601300765979	38	7	32	57	37	0.20655786114231722	0.30282105716263225	0.3012143320674507	0.18940674962760073	
27800000	-31471.69438539434	-30204.242210618824	-1267.4521747755155	-30204.242210618824	85.47478228546719	4.40464851368041	2.220579191445773E-4	0.39949718311844085	2.167023625594196E-4	8.893006609808787E-9	0.42930603144935015	-1227.824616668269	4300.752920148249	1280.3767937204068	1350.0410620043965	1259.7390762546838	7.250623637485798	34	69	23	8	37	0.2028284347747214	0.2945771796270995	0.306841591214472	0.19575279438370788	
28000000	-31370.13114447053	-30185.64755436124	-1184.4835901092936	-30185.64755436124	60.83393171103554	4.040161417645426	2.766436070054405E-4	0.46307970565357315	2.656328723128282E-4	1.4123821348985678E-8	0.4463319084319695	-1150.2775757681754	3123.1311430837245	2168.314716579068	883.3355129523964	1.6450629066224935	4.639541609678755	11	50	72	25	13	0.19900518829654082	0.30747831601325964	0.2993258821134393	0.19419061357676107	
28200000	-31401.123396772968	-30197.53988034134	-1203.5835164316263	-30197.53988034134	56.43442511075267	4.026332071998104	3.008170987153144E-4	0.40865772381793103	3.035764870866661E-4	1.681737620983927E-8	0.41885088067494414	-1172.9490009686633	1803.4343178019033	912.5843938157068	625.2446478197097	5.496688679606823	2.5263643437876704	72	9	53	22	15	0.2045611619160894	0.2933123225298358	0.30384042515999	0.19828609039408573	
28400000	-31405.414217089157	-30188.13096567381	-1217.283251415347	-30188.13096567381	58.76534549534242	3.8778284216000354	2.7520869225858855E-4	0.4159570788856965	2.7780016294048617E-4	1.4427684612611615E-8	0.4310693281559825	-1184.4623865977367	2391.4581283122666	1885.3515373974442	849.1429637676569	8.56061826961951	4.941789685284593	22	27	83	26	13	0.189659083381059	0.2987510249126613	0.31067112158242144	0.20091877012385934	
28600000	-31439.524271556995	-30195.772451510154	-1243.7518200468396	-30195.772451510154	69.78604821661729	4.337830674289847	2.3544874110688533E-4	0.4050667404917491	2.424265764687176E-4	1.2071803524200013E-8	0.45469942004949776	-1207.210937848836	2883.819078558055	1153.817458615772	502.53582207821006	545.3734777781634	6.130198823439273	33	70	10	23	35	0.197059618843486	0.3030435673930902	0.30818727290526543	0.19170954085815953	
28800000	-31466.46135296526	-30188.127271202313	-1278.3340817629455	-30188.127271202313	70.40842713216556	4.246049668922022	2.1707417054865922E-4	0.45654167354699676	2.1355267816490682E-4	1.012192573814226E-8	0.46308361730096753	-1240.3152884004983	3245.319756653561	1765.86928149643	579.0879725672753	732.9681990398452	7.942697227742177	38	37	29	32	35	0.19620232775798996	0.3015310496492798	0.3007741222623993	0.20149250033033214	
29000000	-31454.069303574222	-30185.93255193779	-1268.136751636433	-30185.93255193779	70.3381922651839	3.8220462692151744	2.449889394008016E-4	0.4445885882117767	2.3065602255949774E-4	1.2364557497042642E-8	0.4694842837162696	-1234.6832148151677	2022.9052295806864	1335.403055779166	818.2681855698493	43.54910812041251	5.866370288013261	60	25	51	5	30	0.19603392266281586	0.29662677350143185	0.3046008379499788	0.2027384658857748	
29200000	-31518.112804438395	-30213.53560233826	-1304.5772021001371	-30213.53560233826	93.63970374662881	3.9252284899145784	1.7333149380625252E-4	0.36652034348427354	1.7248021775951233E-4	4.698419116718192E-9	0.3902721218272947	-1268.996904141211	3109.0404605292474	1250.2265149942002	989.0233809436705	184.08142927354783	8.142513342312713	55	37	39	4	36	0.20064443565371348	0.29702894709530053	0.3095104449242264	0.19281617232676093	
29400000	-31473.307512456166	-30177.480865040845	-1295.8266474153224	-30177.480865040845	85.78553844902267	4.158825864154871	1.8889996538950854E-4	0.46630830734272344	1.94053371447191E-4	8.767315379600272E-9	0.47900204860768053	-1256.1147624007885	2241.9659768369925	2514.405096096367	1764.9711897322436	1273.7299857064286	9.042128891205381	1	69	21	42	38	0.19599552775954562	0.2975033736645313	0.30772350392382375	0.19877759465210063	
29600000	-31476.06013194828	-30196.38782028691	-1279.672311661374	-30196.38782028691	72.34368582219415	4.0292768136592985	2.1529557783855197E-4	0.5002053898331905	2.0248539557318583E-4	8.985179806856666E-9	0.44953197690513375	-1240.0295475052785	3397.1385577277397	1988.5151987661004	1986.4790286299767	891.8328078333349	9.266086239768583	30	17	25	60	39	0.1925440581413037	0.28943311144063305	0.31600383834219486	0.20201899207586965	
29800000	-31474.156643051592	-30198.818277988838	-1275.3383650627532	-30198.818277988838	70.93124709643057	3.974126987029013	2.0233828366005718E-4	0.41828701302368504	2.1037663901382953E-4	9.606374639169631E-9	0.4597834605054976	-1236.315339626225	2541.793933432883	2050.725464812886	906.0444830610883	1303.8001469004964	6.437431448647028	62	26	12	35	36	0.19981590808308516	0.3008896541063636	0.30088298395959717	0.1984114538509554	
30000000	-31470.73580691471	-30193.49258996937	-1277.243216945338	-30193.49258996937	71.2311222590056	4.017924071422233	2.180566000637662E-4	0.42994708543412097	2.0239167545172188E-4	7.801906296202028E-9	0.4243296696508753	-1240.156212457464	2459.865356751484	917.6281526431908	655.874235099203	822.7559261823171	8.750505334046755	87	39	4	4	37	0.19742158470963805	0.3052974140659978	0.29296396419560716	0.20431703702875842	
30200000	-31486.132626305236	-30203.378525680746	-1282.754100624491	-30203.378525680746	81.60877027609278	4.076213464528932	2.390541052861483E-4	0.42826912048117843	2.3084392928953795E-4	1.2116541205906162E-8	0.4730939500315796	-1245.3297753435445	2258.3569453924747	2159.685297472809	751.7624929367698	618.9427350453763	8.540610529384606	52	33	41	11	34	0.20185389057684264	0.2990654078681873	0.3070392588378336	0.19204144271713786	
30400000	-31411.928061611387	-30207.540790080013	-1204.3872715313748	-30207.540790080013	52.1068535351293	3.972332907943723	3.3276338246811986E-4	0.4138070547331994	3.172051187214012E-4	1.8761283088305487E-8	0.4212142397052329	-1177.6992800300443	2103.9223417405856	585.5221400128491	14.88781549861423	6.424348367092697	4.449485916645398	65	70	3	20	13	0.19715053268776145	0.2932708208021584	0.3089609183369624	0.20061772817311932	
30600000	-31394.542011831472	-30191.007852297622	-1203.5341595338516	-30191.007852297622	55.088406289109436	4.044558935156042	3.0571133818301915E-4	0.4976486528327087	3.027251287216777E-4	2.2144876585058257E-8	0.5075864736751066	-1171.9457838131946	1775.5163656828465	818.1043417513571	675.3129354780024	5.664133345019771	5.793712721215891	73	50	10	34	4	0.1991573519255	0.2964236468416137	0.3030871232353058	0.201331877997582	
30800000	-31407.700129440367	-30182.63447744264	-1225.0656519977265	-30182.63447744264	53.99213186359499	4.127439667994937	2.9037060645339144E-4	0.43646946342337384	3.0287218348303365E-4	1.84153456950659E-8	0.46147279412874553	-1191.7479883611584	2683.5971763231705	772.303432878956	405.8839739434782	96.61206619700586	9.126990077059398	39	70	24	5	33	0.20140926242189136	0.2929535395938065	0.3079083145126859	0.19772888347161793	
31000000	-31404.023047501552	-30188.56210074266	-1215.4609467588932	-30188.56210074266	59.980046846542386	4.2589107664998265	2.778671724898211E-4	0.41703869022011847	2.8587389308377216E-4	1.3992667402864462E-8	0.4069834122363731	-1180.9615620057948	1668.235832141514	1265.3494281423243	623.6181254497378	210.64402513430255	3.8663140633156687	44	51	38	2	36	0.20427786117710178	0.30302279875909116	0.29463843540590995	0.19806090465789877	
31200000	-31395.811310772217	-30198.148624841735	-1197.6626859304815	-30198.148624841735	51.791585491025394	4.2580702318852115	3.7198770233109893E-4	0.45598278533506253	3.3737437737700333E-4	2.264406080341201E-8	0.4352377938270816	-1163.237797013822	2736.762189654251	1656.7833270473106	478.3503593182412	98.02232285407592	6.053105481133177	24	40	67	7	33	0.19753547469682609	0.2990376885717665	0.3142738785321485	0.18915295819926073	
31400000	-31385.97313988399	-30187.424116523023	-1198.549023360968	-30187.424116523023	54.80615887007575	4.096214893952291	3.022455545022594E-4	0.49369671867013065	2.9654852262964924E-4	2.5689313113070527E-8	0.5194683372540271	-1169.3878619725158	1692.2737252313939	600.5062842115225	69.22739403912954	4.873559303280399	10.630008240094995	82	54	1	26	8	0.19105170674888078	0.294908134777817	0.3132064744555858	0.2008336840177181	
31600000	-31409.928930764352	-30181.747376058243	-1228.1815547061092	-30181.747376058243	57.4866271139076	4.223007987494471	3.127336467457711E-4	0.5382000510580385	2.913650350495367E-4	2.5205193737141336E-8	0.5388071132550475	-1192.8451026111397	1498.7580487203206	493.7905898676488	860.0357557152042	311.9209291863066	8.768875900206973	75	51	8	3	34	0.19841981663998343	0.2990628593609269	0.3074540727287968	0.1950632512702947	
31800000	-31375.632137134675	-30168.493280822127	-1207.138856312547	-30168.493280822127	64.62754423224183	4.301545667051044	3.0271240062181313E-4	0.49583020625627416	2.926838358680802E-4	2.341007977127715E-8	0.5060564918480175	-1171.7974452952556	2017.3169402920043	192.6251971726272	851.0717128734409	51.713102449466255	8.893625228157099	64	18	48	10	31	0.19698659382414685	0.3035684202285827	0.3076100470921357	0.19183493885513653	
32000000	-31460.68808595593	-30222.73666070791	-1237.9514252480235	-30222.73666070791	59.977005358657266	3.9736326797597386	3.072376912853702E-4	0.40881517225741976	3.1132943858478047E-4	1.6333462855595894E-8	0.4204025232816262	-1199.5584376602674	6626.824345738311	1484.64834114907	659.7539978037257	599.8515100748912	12.28490462468378	5	53	45	31	37	0.19489932980495148	0.3007821212582602	0.3071128711089365	0.19720567782785378	
32200000	-31361.13360382818	-30184.181637907157	-1176.9519659210248	-30184.181637907157	57.13989035505909	4.222354998103646	3.118952456722402E-4	0.41163078389499336	3.0924117851808733E-4	1.6776955854675574E-8	0.4241485116556389	-1144.7498018890358	1966.498569718964	588.2900727892675	841.4812161944096	1.693646163914347	4.353530083751004	46	44	41	10	30	0.20488475058429834	0.29764997495932327	0.3102059043572476	0.1872593700991327	
32400000	-31395.36117764581	-30205.57701955127	-1189.7841580945385	-30205.57701955127	45.47031139313743	4.189515962641274	3.7997621335427204E-4	0.4387875606195037	3.736683122699516E-4	3.417921594321314E-8	0.47976996152788765	-1156.9912150240405	1341.6373956745708	632.2960218845191	704.8838931594694	81.06319450687091	8.316353856555025	56	67	10	5	33	0.20085264531664257	0.29827647740073154	0.3064069829008352	0.19446389438179268	
32600000	-31354.84936162202	-30189.545966514692	-1165.303395107325	-30189.545966514692	43.26515455101744	4.11422614183693	3.8086638253534693E-4	0.4986540815439412	3.653953714118299E-4	3.309523327771853E-8	0.4933349749684589	-1131.2058591172226	4161.130629496688	1383.808223798589	820.4954731086174	22.053693146325813	1.4591676750202136	8	24	102	6	31	0.19144068009008797	0.299108626848933	0.3136255582954697	0.19582513476551117	
32800000	-31397.425510164063	-30215.233610468298	-1182.191899695764	-30215.233610468298	46.09993029047886	3.809683684083681	3.6757165738793887E-4	0.3652545726312939	3.5339554038618323E-4	1.76553568751363E-8	0.36967920834961043	-1150.4251906421027	1786.846433695412	1132.5050260578041	713.2771829998508	17.659337750433114	4.25046779457786	46	12	75	14	24	0.1912582198364339	0.3072919516031906	0.3058844735639199	0.19556535499645733	
33000000	-31418.85994670571	-30198.76184142309	-1220.0981052826212	-30198.76184142309	60.41643796357503	3.9216240983411175	2.9129199689001823E-4	0.37601598239514455	2.931611626436364E-4	1.4652620038777337E-8	0.40463841182857374	-1183.0277699811336	2069.8942934132806	1466.8748546908735	1386.611699162211	565.2180212300389	5.992010119184833	58	13	8	55	37	0.19871140042744254	0.3015761082189448	0.30537089156023633	0.19434159979337817	
33200000	-31393.930138696585	-30181.62911254231	-1212.3010261542759	-30181.62911254231	50.948152409046735	4.476325333025331	3.563982175555433E-4	0.3982918051484098	3.434694003715919E-4	2.2033173692719477E-8	0.4212227004537699	-1179.859698241258	1584.1193260485966	994.8408484921489	725.3805952026339	34.22678855245601	5.491731925120008	20	68	43	21	19	0.20263721323962008	0.29850216241242244	0.3011232031721081	0.19773742117585133	
33400000	-31423.8541645804	-30187.55195587304	-1236.302208707359	-30187.55195587304	64.59836263314149	3.982863811366881	2.553228280447726E-4	0.40669750578448965	2.537534434545327E-4	1.2984709294688366E-8	0.44420218976410936	-1200.8358605573385	2594.80160308793	1866.5804040845758	1192.8810705001815	102.09146442048835	5.855906018514346	31	30	68	8	34	0.1994187683970981	0.294712683428764	0.3108409707889547	0.1950275773851852	
33600000	-31481.461233104677	-30217.574255158186	-1263.8869779464908	-30217.574255158186	71.58725172972477	4.136169428320902	2.6012804164171643E-4	0.40170444486280654	2.493586337879671E-4	1.0372691940523417E-8	0.40471448557817724	-1228.6365016397883	2865.933397835096	2740.3292480115297	993.1663828078068	53.051913062901924	7.420532693003894	4	51	77	14	25	0.20164266638664996	0.2974057982094235	0.31058366439006685	0.19036787101386166	
33800000	-31448.15470840314	-30207.622155780122	-1240.5325526230179	-30207.622155780122	60.13335319766035	4.125774284043372	2.9702269063721997E-4	0.4610390076354242	2.829325237293018E-4	1.856782303630638E-8	0.4722287520030639	-1211.4599138553526	1796.1289132554214	811.6713071985323	90.84774171533905	4.182606768985266	6.65824637666023	78	49	18	20	6	0.19891457847310376	0.2974931880700924	0.30327809811075673	0.20031413534604908	
34000000	-31396.436857985093	-30185.424938469674	-1211.0119195154189	-30185.424938469674	55.506732504640524	4.003828149400473	3.2666465847474587E-4	0.4124204086346821	3.3463964185959035E-4	1.7154048899065342E-8	0.3897009778357332	-1177.5035670872878	2337.078872444494	1384.0792126357799	813.3461907747619	38.7801314138727	5.703931180320951	6	49	77	15	24	0.20096240289299808	0.29506422159575085	0.30673758303620824	0.19723579247504508	
34200000	-31418.916677706322	-30189.375673355036	-1229.5410043512863	-30189.375673355036	63.422834324121546	3.984243291853175	3.143751714936082E-4	0.46880493061457906	3.1043189344575375E-4	2.2226599300605166E-8	0.4768054608001883	-1195.0365958439031	1873.617401617956	970.7143827363037	858.1516827232448	135.74001801397773	13.60239241030831	58	43	28	5	37	0.19296981526719126	0.3063511203750409	0.305407987094739	0.19527107726303103	
34400000	-31339.44105827633	-30178.121717463346	-1161.3193408129841	-30178.121717463346	43.918586376026454	4.280538462903878	3.695454578166846E-4	0.4547587720230374	3.714145538982552E-4	3.318681243473715E-8	0.48443639598464033	-1129.1418948214168	1674.7952036428117	1284.285420868746	592.4087012846044	22.314882211044175	3.305900885273671	46	12	71	10	32	0.19661860051370192	0.30280614159845315	0.3049200630143082	0.19565519487353894	
34600000	-31381.485881637313	-30194.06841791883	-1187.417463718485	-30194.06841791883	49.323741360879595	3.9996392828076583	3.5741645809442773E-4	0.5014143464043459	3.423479482578611E-4	3.186837889155789E-8	0.5157533114836612	-1152.086330306098	2351.035629645711	2170.9003396014623	695.34173510618	118.18377392974085	5.02197913978735	47	4	79	3	38	0.1961247943563846	0.3077473594694059	0.3014506777595347	0.19467716841467708	
34800000	-31431.89401033444	-30215.82921790726	-1216.0647924271786	-30215.82921790726	55.938336930020405	4.3806279377195185	3.2748744340027256E-4	0.4561035245618067	3.221170270370914E-4	2.0977973228977413E-8	0.45195354416802025	-1182.5567369984994	1934.8109459527443	1285.4003961705475	501.272389152637	79.89479678989869	7.8314861423475	20	59	54	4	34	0.19619044505406888	0.295113994234117	0.3070505498837208	0.20164501082809555	
35000000	-31370.149482641857	-30182.252047634607	-1187.89743500725	-30182.252047634607	50.75296911432694	4.083967901155272	3.3155998398274065E-4	0.44607414917277566	3.1857098463958694E-4	2.2604188894666896E-8	0.45274774214775404	-1150.640480927806	1802.8447915904003	1770.8567135641222	813.0010852064705	717.1418314950441	4.587198319571034	48	11	59	15	38	0.19754601740687025	0.3005851547561947	0.3051671021725876	0.19670172566434962	
35200000	-31392.55886752804	-30199.93108503032	-1192.6277824977237	-30199.93108503032	57.091007018098935	4.26981725003723	3.474531418322443E-4	0.48266482296678864	3.3603393297296306E-4	2.6296851245023195E-8	0.4831739590714368	-1157.923929348396	2408.0567701536684	232.4903970165164	686.4289108456123	11.735928862752539	26.465317282394533	61	28	44	34	4	0.19503668501908203	0.30111043707484525	0.3143732846479917	0.18947959325808308	
35400000	-31406.49241867425	-30203.097030492707	-1203.3953881815414	-30203.097030492707	54.47247909604344	4.4074655083790635	3.415668634683368E-4	0.38573032339289415	3.3460877752046307E-4	2.0467439674138125E-8	0.414912249900919	-1169.5145570572224	1336.6125593239599	1849.0572821225744	540.1610087563606	104.45788326397401	10.696034328962536	11	41	79	5	35	0.192624878328116	0.3065749775492206	0.3059776701693841	0.1948224739532812	
35600000	-31378.592335084213	-30184.02051221778	-1194.5718228664346	-30184.02051221778	54.45980178611183	4.035105445525224	3.198728959116214E-4	0.39085778381294656	3.1966274510823056E-4	1.9732464897410718E-8	0.4285700548689596	-1165.17453214916	2235.1509010234117	612.3081662318812	163.1644510904099	4.14274540690517	6.284157814890762	66	64	1	3	37	0.19985455243056	0.2941392598999517	0.30685848581473607	0.1991477018547541	
35800000	-31412.054361836774	-30174.247554099038	-1237.806807737735	-30174.247554099038	65.88450454326049	4.137047808984795	3.015670727681968E-4	0.5203315608423564	2.901785336205738E-4	2.1649803145567805E-8	0.5108779522316528	-1203.074321180177	1710.6214750247552	849.1614610317197	732.2590602402196	209.55956996495735	11.241675672868384	69	36	26	4	36	0.19480102189659348	0.302053295588436	0.31248623804194414	0.19065944447302824	
36000000	-31498.165938221726	-30206.426983844256	-1291.7389543774707	-30206.426983844256	83.67858340838481	4.184921039395243	2.05938928404146E-4	0.4108176085637067	2.0760429834364302E-4	8.116376842367247E-9	0.43040568565343573	-1256.804934815087	2372.165046856493	892.4761396812154	882.2703806219951	163.41537294511983	14.659748163398511	87	19	22	6	37	0.18953952541969343	0.30260269006589996	0.3167098324594093	0.19114795205499907	
36200000	-31404.104192359293	-30184.64231358854	-1219.461878770752	-30184.64231358854	53.38194538695686	4.061938438563889	2.997846886102181E-4	0.47678634996604125	2.9887094421876716E-4	2.3800664731848515E-8	0.5072898166581763	-1185.777921127668	2526.0096823020726	369.3917202048625	758.7693584035956	43.48728914676806	6.939744707801046	49	4	80	2	36	0.1994884814093683	0.29672774713597255	0.31881079972300613	0.18497297173165478	
36400000	-31361.36242988321	-30173.542480127555	-1187.8199497556577	-30173.542480127555	45.37441858623507	4.137981695068486	3.076838189024102E-4	0.48692029701480305	3.315132422007826E-4	2.4722525845805577E-8	0.49119027810245464	-1157.2974376793022	1553.001075438064	618.7698507888829	364.70253714540047	14.604825469178738	6.557915024360689	67	46	18	7	33	0.19079589056424295	0.298245161507166	0.31429151916088166	0.19666742876771123	
36600000	-31352.991270216833	-30199.1753771963	-1153.8158930205313	-30199.1753771963	47.35178645839695	4.278543636607381	3.7583305454305183E-4	0.44343512968051857	3.7526776950503905E-4	3.5081465914900894E-8	0.4884111909596365	-1117.2714412528776	2203.5136343205213	1042.0886449001387	278.7943706011643	609.2337597785732	2.5068331082198148	31	66	27	11	36	0.1968848315621727	0.3050717040190431	0.3097223315507906	0.18832113286799532	
36800000	-31352.125962181166	-30186.251444465113	-1165.8745177160533	-30186.251444465113	44.67052022393598	3.999271153949003	4.0898062108873007E-4	0.46651473377025365	3.906477181599825E-4	4.897773428427722E-8	0.5370903506313541	-1129.1152664619196	1880.7523566724865	1231.0943034760328	1193.3616720193643	494.4659974475683	6.398919248317541	10	69	15	36	41	0.19356516434681836	0.2948236179649155	0.3057269837555197	0.2058842339327481	
37000000	-31445.510997008027	-30211.530678731106	-1233.9803182769206	-30211.530678731106	59.10618633791207	3.641501027715552	2.9050670493335144E-4	0.5059650750142068	2.862883491798594E-4	2.2297103143909846E-8	0.5204578977412779	-1198.9698692412317	2400.661129543035	994.7428822459892	543.5647206537536	254.33770058065812	5.931403965244405	47	34	42	20	28	0.20020569830373222	0.29863658419504	0.3109989953713063	0.19015872212992305	
37200000	-31430.219767971754	-30187.245565512865	-1242.9742024588895	-30187.245565512865	60.246579648786316	4.159059801600844	2.71807066584281E-4	0.4402309770039749	2.7020883736711133E-4	1.6212693681981244E-8	0.4666715398878733	-1208.5721980133676	8394.263163146321	1421.7755615206088	470.1598989661159	19.053664684304906	4.791502030986123	9	81	46	10	25	0.19098482155084648	0.3000715856313652	0.30766300368701033	0.2012805891307795	
37400000	-31418.425330872724	-30202.459807943196	-1215.965522929526	-30202.459807943196	56.11815809208034	4.173471376946882	3.040531016373055E-4	0.4033466437642844	2.9399149741971264E-4	1.5889451357767327E-8	0.43195123393497326	-1179.9586623676976	2400.681910013646	1290.3968466082551	757.0178090845624	385.42025990978107	5.103272948439942	28	74	3	34	32	0.19062697286144292	0.3142647757631533	0.3037841812124859	0.1913240701629196	
37600000	-31398.030229501004	-30194.99161716875	-1203.0386123322544	-30194.99161716875	51.13820573662885	4.137076597331721	3.5163720509111355E-4	0.3952821906437556	3.4705206012522846E-4	2.192035985880667E-8	0.4271259722221585	-1171.3465287287995	1676.1899327352517	1080.5696141151757	433.7371338372773	7.651584604377639	12.869261692245928	35	58	40	22	16	0.19370364425942405	0.30204352359988595	0.3162405443174996	0.18801228782319218	
37800000	-31379.197542305737	-30171.91619351038	-1207.281348795359	-30171.91619351038	51.17799655963628	4.205123942434949	3.0205079847897293E-4	0.45816332188530484	2.924798467747567E-4	2.291453891660174E-8	0.5172103243006996	-1168.3080275697816	2397.2890894057955	1640.1249864993304	2411.7757537290104	677.3951367910942	4.057044592353852	19	50	17	48	37	0.19961813748387724	0.3052097510589845	0.29513566782848544	0.20003644362865441	
38000000	-31438.350430754595	-30192.18885277387	-1246.1615779807248	-30192.18885277387	57.687016069040276	4.029542609001806	2.9426541266758347E-4	0.3856180683534378	2.966966805320373E-4	1.2986063390616705E-8	0.38029769023576787	-1212.840648572587	2824.3902355761047	792.7782158794411	354.6091170334515	118.28115780202214	13.275239605716822	36	89	6	10	30	0.19910543581063764	0.3014502944284289	0.30182548422519384	0.19761878553574141	
38200000	-31400.461696101527	-30188.12087897402	-1212.3408171275066	-30188.12087897402	55.79907465929122	4.070948359586157	3.214893865231457E-4	0.4121713176377532	3.171415188054028E-4	1.772689806847359E-8	0.40926341691716445	-1178.9780725671772	2261.166285689736	741.8624557318535	715.2219063294167	65.02243441295917	8.286503135963184	42	59	24	16	30	0.20434828180174558	0.29344484450809044	0.2963073857937669	0.2058994878963988	
38400000	-31374.40911765974	-30199.290069949	-1175.1190477107411	-30199.290069949	48.711101136141565	4.085551576830709	3.4902422194221E-4	0.4012357637244413	3.595202810621854E-4	2.3331506749450852E-8	0.4245668387435358	-1145.4196910481091	1616.611392807818	865.5629949480218	325.3840128127969	5.2615108877384795	4.07724442251942	56	44	36	3	32	0.1928165406103032	0.2970759062426816	0.31219216409887923	0.1979153890481377	
38600000	-31378.753248147852	-30210.772980596645	-1167.9802675512085	-30210.772980596645	49.353607789948825	3.885202961029063	3.5241901862014425E-4	0.4120012346483582	3.526009856355072E-4	2.5005509273880313E-8	0.437991465658088	-1137.1975663479504	1703.1435513142858	648.6032195979847	657.0774521299957	6.378446061922541	4.422488816009796	54	33	47	9	28	0.19944494240943283	0.30633007251416555	0.300692585268529	0.1935323998078744	
38800000	-31361.797653515197	-30188.31147155535	-1173.4861819598475	-30188.31147155535	51.084241781769705	4.071884640239732	3.769636452420233E-4	0.45490350836970483	3.560255962203874E-4	2.7838211697884794E-8	0.4658018352460782	-1141.4945006543167	1882.56751644862	751.7048707072003	836.742075823137	10.620394188982779	4.9394765717019675	46	79	6	20	20	0.19836032726245825	0.2939933005938676	0.30892021200586434	0.19872616013781158	
39000000	-31444.5832856022	-30198.279299224832	-1246.3039863773654	-30198.279299224832	67.53048002530652	3.8412555815336495	2.5407083586205314E-4	0.44552035603552825	2.350387799405711E-4	1.3769362171264307E-8	0.4848821309559669	-1218.414229308066	2292.4525626913746	1173.260594551353	12.151913507950717	4.8902952939837645	6.056886048661184	61	71	16	14	9	0.2013006461073298	0.2939802142393601	0.3038687277950695	0.20085041185824237	
39200000	-31383.094076243564	-30183.232617780755	-1199.861458462807	-30183.232617780755	67.08061436140655	4.275707579574505	2.648220331822467E-4	0.46087857496149054	2.789705419973656E-4	1.7837715254639272E-8	0.47755024557666936	-1161.2743024441024	2445.921386451224	402.6872871702737	222.34015558913708	1029.964286137585	4.171542482481688	62	50	1	21	37	0.2021074106181772	0.29335523305527056	0.30141086885942064	0.20312648746713316	
39400000	-31396.85986938551	-30168.57587235738	-1228.2839970281293	-30168.57587235738	64.70951760825658	4.161593436519921	2.719731481841886E-4	0.44896492745816174	2.6627505905924557E-4	1.5593870957048596E-8	0.4633141674367594	-1196.5385472989637	2378.358128605459	381.2063445444276	585.1278380977406	14.1935166113312	4.2247544831122426	74	17	43	13	24	0.18927056221102218	0.2936730866472195	0.3096782761771213	0.20737807496463853	
39600000	-31433.226351032154	-30229.463064280328	-1203.7632867518264	-30229.463064280328	55.432602215839374	4.063816827720654	3.198602570840359E-4	0.40661124962798006	3.073265161621443E-4	1.6318746271966365E-8	0.3997657462772884	-1170.3309290214402	3317.9592780938656	1529.4920198724415	490.4801282882323	41.5409009531908	2.9746732016498676	13	62	61	6	29	0.1921786023606303	0.3033648305581268	0.3097296008274496	0.19472696625379463	
39800000	-31385.86089936784	-30181.816672463585	-1204.0442269042546	-30181.816672463585	52.56985235305777	4.077522252867594	3.0175747375189865E-4	0.43143151269880325	2.9935318376924557E-4	2.0890871798647113E-8	0.472957666708521	-1172.2793943237223	1937.489267039413	564.8317676815627	537.4670134729063	30.270864710097342	5.194810733752756	71	5	57	3	35	0.2049587639662907	0.28829849942732083	0.30687923771171577	0.199863498894674	
40000000	-31409.60503933506	-30182.218923597433	-1227.3861157376286	-30182.218923597433	62.57993715947061	4.540226939643564	2.475368656367135E-4	0.44037111584518523	2.5335453727882984E-4	1.584009255644964E-8	0.4923731368617157	-1192.9929197684628	3119.910376393377	1443.4591074773514	993.4977062475162	34.833939229415186	3.32959627957367	32	20	78	9	32	0.20261796843569413	0.31412749306086724	0.2889867897383586	0.19426774876508138	
40200000	-31382.4803088525	-30191.38525495693	-1191.0950538955706	-30191.38525495693	49.758189702737184	3.9848134735534058	3.105978723346553E-4	0.4209041820937886	3.0685721088538127E-4	1.7606346480344172E-8	0.4340421235070759	-1154.673002219019	1771.0528477197338	443.74200934636065	300.75543340887805	873.0315829759257	3.977193707937917	75	32	14	14	36	0.19992740484023241	0.29717515628834856	0.3093997675373277	0.19349767133409257	
40400000	-31392.42479577831	-30203.68875985077	-1188.73603592754	-30203.68875985077	56.43215987932953	4.414696665868697	2.943065185288509E-4	0.40371327263552886	2.925300967236182E-4	1.4074527994100068E-8	0.3945854175418276	-1159.8017277865745	1825.6472620233953	777.7420304586452	33.28323545394163	1.6774122997664176	6.032221642280048	73	60	11	23	4	0.19783155314889792	0.29309745648542895	0.3099016430795142	0.19916934728616031	
40600000	-31436.302897057016	-30184.432902922337	-1251.86999413468	-30184.432902922337	62.97845172457193	3.9197662390593506	2.590225074648242E-4	0.3506647734189973	2.6269974348503816E-4	1.1754390626824547E-8	0.41984654665829996	-1220.111678857209	1968.20899833193	1216.5111242200835	603.5821615406965	11.741746887035111	8.445407340383918	71	26	38	15	21	0.18935285101642005	0.30137564692543073	0.3043566255058687	0.2049148765522819	
40800000	-31483.284618777838	-30196.93297756692	-1286.3516412109161	-30196.93297756692	72.61373213692166	4.207352787829579	2.1994111666552221E-4	0.4988088827404138	2.2797204113490164E-4	1.5080154450781805E-8	0.5457901623191258	-1252.8203792280906	2502.655023105496	802.0481539149991	687.4100073152666	46.79416339038863	7.702123751696106	85	10	38	14	24	0.19719756512919157	0.2987915289502161	0.31555763088987066	0.18845327503072307	
41000000	-31473.392853281966	-30201.32341596504	-1272.0694373169288	-30201.32341596504	68.03920569556979	4.138587584285429	2.526233310523796E-4	0.3568172196850081	2.499329050703272E-4	9.470167209293583E-9	0.38280629361520513	-1239.3731801389247	4003.205435724856	938.1139486246292	313.1341822945979	41.27005075685045	9.824348734482427	33	96	9	2	31	0.19039902459257876	0.29705061809063615	0.3133967950209724	0.19915356229581413	
41200000	-31402.94049950681	-30180.167081024698	-1222.7734184821131	-30180.167081024698	60.92738646944898	4.239317330917154	2.504802247424597E-4	0.41442048431085915	2.515049234354522E-4	1.2099316727180523E-8	0.42572885546497163	-1186.4641685478769	1654.7211289159834	5707.792525043948	938.7430778818571	17.564108895220638	6.771618328822806	25	9	100	8	29	0.19438814134052265	0.3005361340170691	0.30647478754770235	0.19860093709470733	
41400000	-31448.25462553643	-30188.711036232304	-1259.5435893041265	-30188.711036232304	66.76743850594583	4.1043742598148425	2.4915373396481845E-4	0.4289385273844349	2.426590210835653E-4	1.2502388296353556E-8	0.4491157115077513	-1224.5463604464155	3544.9950927494797	2208.8431989473943	990.592006766024	11.273292548418773	16.072546676316072	3	39	88	40	1	0.20266339150090307	0.30261518807675725	0.29524780560171543	0.19947361482062576	
41600000	-31469.57532684002	-30205.050026567376	-1264.5253002726436	-30205.050026567376	77.71263665229378	4.007708854613144	2.3330647818100742E-4	0.44136279154584795	2.3238582809711632E-4	1.1441415956678521E-8	0.456764891717946	-1225.984163735057	2332.3495323693464	2581.1054797353286	769.3686168460135	903.6399477671874	7.117562283206138	13	60	57	2	39	0.20604850818246226	0.30315397498585245	0.302739973809248	0.1880575430224388	
41800000	-31355.46329751694	-30175.449089250036	-1180.0142082669029	-30175.449089250036	58.83606806702015	4.161635964474491	2.9061426468859615E-4	0.4208656532644752	2.8394366054768853E-4	1.5817922974991404E-8	0.445516506532336	-1147.7935959607	2399.4825724171374	1218.5587965763757	829.6936529294079	2.158270705620439	3.7959042880492175	44	52	38	31	6	0.2042986052078341	0.2916602783167639	0.3031828838578219	0.2008582326175817	
42000000	-31428.98212408268	-30187.77884467688	-1241.2032794058002	-30187.77884467688	65.75472015720126	4.183634146329721	2.4025599214193768E-4	0.4370051376274626	2.391309989092318E-4	9.697164671880027E-9	0.41546840840115995	-1206.279771016721	2535.5520296034197	2034.4642209509875	1015.4377609939748	60.69478082628578	3.882831387661914	55	11	66	5	34	0.19619172629660803	0.2981991900737707	0.31174796160764434	0.19386112202197853	
42200000	-31416.71205453362	-30209.114954197514	-1207.5971003361053	-30209.114954197514	61.021765060498026	3.883933019681251	3.006594479952857E-4	0.36332573696465015	2.9418889898312917E-4	1.2566769282918831E-8	0.37018139461445504	-1167.8494055429683	3976.2790637148414	1108.4586059694407	2404.011273504451	861.9925141552308	5.606938058876251	3	2	48	78	40	0.19524059398973417	0.29653462445821555	0.31172222035794656	0.19650256119410536	
42400000	-31408.20859268685	-30220.645933718664	-1187.5626589681838	-30220.645933718664	58.44458455037285	3.9309360827705686	2.980438248624484E-4	0.3144099645512151	3.001307230816335E-4	9.028424056993705E-9	0.32229408859591147	-1150.114724928053	2164.048363423049	959.8901405177708	307.09269644050255	985.4832396622924	4.5693500027623495	36	60	12	24	39	0.20012162587602414	0.2899461781274181	0.31133574242674306	0.19859645356981628	
42600000	-31429.507140780894	-30208.758202421996	-1220.7489383588986	-30208.758202421996	59.3160583026418	4.24746337458305	2.823320248374319E-4	0.42575953108829584	2.886369587170818E-4	1.5423011565627495E-8	0.42638878504788097	-1182.4419184937956	1536.9873771126904	2522.8079989437692	901.6833310842227	915.0820171761299	8.075873163686701	1	30	44	58	38	0.18666963186972094	0.30737695718920205	0.30589960416252865	0.20005380677854998	
42800000	-31348.773665536533	-30177.613959829247	-1171.1597057072868	-30177.613959829247	51.3391565080539	4.068398662019595	2.942880422342277E-4	0.4323135221183338	2.9829828908790445E-4	1.7353722084984912E-8	0.4372432432103094	-1139.3099239427934	2127.9513109903824	1406.025823447091	604.2815849443076	11.203909213649624	2.5062160853522966	41	18	75	1	36	0.19366324599246293	0.3055450448995983	0.306336972513654	0.1944547365942865	
43000000	-31440.77377220316	-30203.197842846796	-1237.5759293563638	-30203.197842846796	61.849756351981895	4.348205583842708	2.4117240419638185E-4	0.3955572165690254	2.539621741002107E-4	1.253186621140762E-8	0.44754244149504646	-1210.6256631541626	2343.7749526411053	553.3320471833475	8.935701280374543	6.601374128601734	6.447082489016313	63	71	6	18	13	0.20280176265153405	0.29534650847385374	0.30673977085009757	0.19511195802451642	
43200000	-31402.96754365648	-30201.257103860018	-1201.71043979646	-30201.257103860018	60.20882688753475	4.2382693942294685	2.9133418378682677E-4	0.4399212265394393	2.9093678211925477E-4	1.8865452948530482E-8	0.46174649907153065	-1168.5874420054272	1987.7251266535975	218.476516722746	772.0927334955672	12.716937041794036	6.257955795433485	74	23	34	8	32	0.20152801098140707	0.29501736174731524	0.30459016604733413	0.19886446122394524	
43400000	-31410.998134736466	-30203.96441384592	-1207.0337208905473	-30203.96441384592	72.43214182568161	4.018461132647954	2.5412926773695903E-4	0.35842129973932274	2.538571529648547E-4	8.00104443617941E-9	0.35246603496038614	-1166.7250508686723	1932.1998689800525	2603.9912421460076	742.2293594342943	1970.0432918950564	3.0137323928298145	57	7	67	2	38	0.19251601317183437	0.29456253315641145	0.3116563315507054	0.20126512212105044	
43600000	-31440.13008302032	-30223.401253658176	-1216.7288293621455	-30223.401253658176	56.27811701722194	4.112224616510232	2.8288498710871455E-4	0.4689756984851038	2.6084367548451763E-4	1.904750440176034E-8	0.4859070924105947	-1188.303172690169	2188.008048395035	906.2842577446128	1.6851024055113477	6.382987227305192	2.4639907948287885	66	67	2	35	1	0.19600337461489245	0.30687208252155224	0.3121084858461514	0.18501605701740553	
43800000	-31434.699218640315	-30185.429917261717	-1249.2693013785965	-30185.429917261717	75.6821984673275	4.036296520800235	1.9538208307939595E-4	0.4526835069440561	2.1060543248442007E-4	8.967231556709815E-9	0.45659178510239234	-1220.6221447643507	3535.8367214509526	928.424213696362	12.811188000922181	3.680704552524103	6.8762669867571695	61	74	1	24	11	0.19937265295473222	0.3116945988978876	0.2900003876310927	0.1989323605162893	
44000000	-31422.54235783329	-30186.748607896505	-1235.7937499367827	-30186.748607896505	57.06367371105883	4.074772206059575	2.832909122518079E-4	0.45036647089319276	2.7622850309012983E-4	1.7886135275134505E-8	0.4823899638694899	-1202.5322347401363	2628.8765063775822	1229.3459326693883	694.945843141032	29.295695991802393	6.206162348698621	66	16	52	7	30	0.19447848965650014	0.2955817236172241	0.3082766060027489	0.20166318072352862	
44200000	-31386.912895397745	-30202.36739323864	-1184.5455021591033	-30202.36739323864	49.88544619444163	4.171292291251785	3.4257086189003183E-4	0.4142684001727885	3.265252212142493E-4	2.355554750582023E-8	0.4531645093163449	-1149.8076242076568	2025.3629617998058	1601.6713389001043	679.3169811104982	156.39747621798952	4.113185012690775	38	17	75	7	34	0.19834036042705222	0.2912883143187837	0.3133595273442635	0.1970117979099024	
44400000	-31394.30524433893	-30183.23676094296	-1211.068483395972	-30183.23676094296	53.07179395219511	3.8482143930240844	2.9363413179249356E-4	0.4179576014931214	2.974214895109054E-4	2.0459500157588123E-8	0.47046558142812084	-1178.3105558959637	8132.904531886588	1195.697919623401	407.3177907608095	3.090145549039796	3.1853210376595187	13	92	33	30	3	0.19299223481638103	0.2975236302071686	0.30094829619586516	0.2085358387805868	
44600000	-31393.65016819021	-30167.056378172416	-1226.5937900177933	-30167.056378172416	69.99243867169248	4.1912578590051455	2.641973350433908E-4	0.4628319922344006	2.5697021953467974E-4	1.4580775558479027E-8	0.4717174567089629	-1191.919211561956	3059.4374154471084	1456.1744690490104	852.7253782714856	2.527352825784174	8.409782416760672	29	40	65	26	11	0.20283222590222133	0.3069409684789247	0.2987442362785749	0.19148256934028063	
44800000	-31407.858641718896	-30207.993071955396	-1199.865569763502	-30207.993071955396	49.17739547828441	4.065663155812533	3.047113799969625E-4	0.3921472167708844	3.060618509199407E-4	1.8278902613478938E-8	0.447271345113681	-1168.7095147400698	1735.586257618184	1332.6362372216997	556.9262536028634	7.1238583942890585	4.1821716693474595	2	85	48	14	22	0.1969762612477521	0.2999038678495865	0.3107178421568773	0.19240202874578555	
45000000	-31396.217364129385	-30213.938541455944	-1182.278822673441	-30213.938541455944	46.87756568701719	3.8148279725302063	3.5989113425723444E-4	0.3709951185929639	3.6011539808571916E-4	1.9112467616649048E-8	0.3846065565325159	-1148.3065765843942	2111.0995696890636	2156.8441698331567	826.9010189618441	48.33389311255322	5.550785303283425	14	27	89	10	31	0.20557661803750743	0.30182874376178326	0.29989674319778203	0.19269789500292867	
45200000	-31309.64616447589	-30190.90028418884	-1118.7458802870515	-30190.90028418884	39.72944162732866	3.833439071233225	3.8120531642694597E-4	0.4505126482710098	3.8332425748198624E-4	3.145448714225843E-8	0.4827128745661115	-1092.9811455643176	1954.3569394594165	456.5188501436418	8.742885629783851	1.5287284326188446	3.592351571644951	43	92	2	24	10	0.2008074140659854	0.30145524633107273	0.30053286114856625	0.197204478454377	
45400000	-31382.999499001093	-30181.24756146075	-1201.7519375403424	-30181.24756146075	61.59113681372636	3.799852722837989	3.026092739299611E-4	0.5041693099137973	2.965388714341804E-4	2.15985735775617E-8	0.5094522309974936	-1173.459808895985	1867.9657249944503	689.1370003834949	40.65952675684748	10.858898422546568	6.617056314179493	40	95	3	10	23	0.19474763365602396	0.3076700231066961	0.30069784714789266	0.19688449608938863	
45600000	-31434.306342199074	-30195.997951570334	-1238.308390628739	-30195.997951570334	60.0831378063591	4.047158753365591	2.7681529879840645E-4	0.45248503638686616	2.6918660265580957E-4	1.2963666308923693E-8	0.42684134243737737	-1198.9854654811068	3841.804986401259	2465.039244082725	1611.930435022051	770.975805394203	7.143244081981368	2	46	16	72	35	0.19822422565873832	0.2979108084453483	0.30639170646156405	0.19747325943435068	
45800000	-31386.448834992392	-30174.02684117739	-1212.4219938150022	-30174.02684117739	57.865748802041026	4.074423495590857	3.335527404066712E-4	0.4720177868900562	3.150277990878811E-4	2.219168445261458E-8	0.46259863651152383	-1173.5326403724237	3985.3110270195307	2175.5878038769065	1333.8583403924872	662.5712463791097	4.775978279939512	9	42	34	49	37	0.19908705464990248	0.3019986802948703	0.3045020092041624	0.1944122558510662	
46000000	-31389.655618991917	-30191.98273451078	-1197.6728844811357	-30191.98273451078	54.57067291272515	4.063727787479573	3.0568780854306477E-4	0.43922444097411373	3.0043559760362044E-4	2.064238339507264E-8	0.4701309915854737	-1163.6565626032545	2877.343425914311	1854.6859135776608	785.4339085121285	32.25989817922985	5.3576267668854385	11	41	80	4	35	0.20140966054741058	0.29732242470995085	0.3031775618183098	0.19809035292433017	
46200000	-31366.179458994786	-30171.99970119901	-1194.1797577957764	-30171.99970119901	52.130738823856454	3.8404908633751704	3.413812694916621E-4	0.48365450034965696	3.3131772451895923E-4	2.5014948189577457E-8	0.47663836316915625	-1156.9483713797588	1548.652056786968	1964.3689328813184	1199.360503069416	541.173843176846	4.151118606855874	3	35	38	59	36	0.203169086270408	0.29777199250444064	0.2967071008847292	0.2023518203404236	
46400000	-31369.271711196965	-30186.568543175228	-1182.7031680217376	-30186.568543175228	50.20923053178463	4.345902507926646	3.689732819770452E-4	0.45187037501153116	3.4575546033618486E-4	3.009114679091076E-8	0.4740576739820122	-1155.7436568095	1528.6329396695646	540.8435539963152	53.76559048709821	5.723101091500774	2.4892922357240246	71	64	3	10	23	0.20001392386397307	0.2890584450966903	0.3095638349291872	0.20136379611015087	
46600000	-31355.255437439508	-30170.22597433427	-1185.0294631052398	-30170.22597433427	50.99185651705539	4.181947792956353	3.297721101059846E-4	0.43191315587621976	3.4362457317550023E-4	2.2526589979709176E-8	0.4381283683923839	-1152.8792990257248	1786.630941189454	1809.5744314523874	579.0076223035369	12.575736139607814	3.3923767292953073	49	8	77	9	28	0.19470573140158906	0.2953087600365168	0.3028235062725881	0.20716200228930773	
46800000	-31389.552877850212	-30203.70223596632	-1185.8506418838917	-30203.70223596632	51.673183612411485	4.29053363975881	3.2761883698067564E-4	0.40063854887049993	3.251362859782178E-4	2.083641090404091E-8	0.4364826917060692	-1157.9554489407951	2007.34007183838	802.4338763479631	6.678182771431218	11.458212245833408	5.32615814820991	38	93	7	14	19	0.2034047529208959	0.29621203763040377	0.30787820106337227	0.19250500838532966	
47000000	-31428.544781533306	-30220.65720200705	-1207.8875795262588	-30220.65720200705	57.64395092858491	4.0370826477501085	2.811235347347706E-4	0.39683810641198547	2.7796206046304617E-4	1.4618463794162904E-8	0.42675956755054506	-1179.575928693117	2639.0452376870353	790.1893384210373	5.386398921113139	9.655837777553756	8.230281553897326	44	85	3	32	7	0.198717164093595	0.29608360562298913	0.30267889830830114	0.2025203319751164	
47200000	-31390.202212232198	-30193.365423749212	-1196.836788482987	-30193.365423749212	64.3828839208892	3.98952058281277	3.104975244809142E-4	0.450753566003418	3.2552312597857987E-4	2.223825574370643E-8	0.45452731685888914	-1164.1521224858939	2204.333791682369	1090.2268416847367	796.9300797335986	18.15202524090184	5.461896108765684	33	53	44	16	25	0.19803860440782617	0.30325427758333584	0.303885952446763	0.19482116556207676	
47400000	-31412.583514927213	-30192.38632764278	-1220.1971872844335	-30192.38632764278	56.88142937481192	4.134552488394832	2.718441315947733E-4	0.48655156244007247	2.879243787475521E-4	2.008489706223906E-8	0.5005621622388657	-1191.2105646968755	2069.5942928781565	689.0876468201559	97.04367816679643	6.161041218218429	5.613765185878718	52	77	10	6	26	0.19571033360940418	0.29959504038349666	0.3083893005026968	0.19630532550440413	
47600000	-31486.23435038613	-30191.780187570457	-1294.4541628156733	-30191.780187570457	89.73735814453826	4.015759328063453	1.8840373191062007E-4	0.48615554218405416	2.0497898965370518E-4	1.0261426878797034E-8	0.5062091277885461	-1260.5287566734626	4285.525958189973	1489.5743865041327	743.8747469573204	13.668960096142772	6.831052867786568	50	48	37	26	10	0.19280718702326538	0.2956160272015704	0.32252114545663163	0.18905564031853433	
47800000	-31492.6604041471	-30199.9536486201	-1292.706755527	-30199.9536486201	83.35901375685994	4.235070148272081	2.2527587562864E-4	0.40209501975402095	2.1520362288191848E-4	9.405247221789196E-9	0.44257806790147486	-1253.159842554352	2946.8696229161624	4062.936640763733	1101.4181531333327	858.985647584847	8.182760174888541	44	12	30	47	38	0.1958882331013658	0.3036131315182001	0.3053147856941734	0.1951838496862624	
48000000	-31467.815666092265	-30198.757856389595	-1269.0578097026707	-30198.757856389595	69.83753643642932	4.161027284032665	2.3718444160758973E-4	0.4153783520556284	2.343066640945117E-4	1.1411753809309776E-8	0.44600737171195826	-1230.6092727189537	2570.208119045924	2335.594394189276	1210.2605481977962	807.8531062492519	10.940335843489835	32	40	12	49	38	0.20153879276846984	0.29856602234390417	0.305228747749052	0.19466643713857557	
48200000	-31418.54746146882	-30185.91924507763	-1232.6282163911906	-30185.91924507763	58.75737797524153	3.9327977399728695	2.8912470763780673E-4	0.5082125351757165	2.810646962598268E-4	1.900770728904266E-8	0.48496737247502386	-1198.556819094407	2572.076738289127	1296.080774007472	885.8905416545956	40.33467393074217	5.215340574857436	18	60	55	7	31	0.2020983839480299	0.29822268479808456	0.3087333885117069	0.19094554274218042	
48400000	-31398.96140496923	-30184.325120764202	-1214.6362842050278	-30184.325120764202	53.81794989669946	4.219694683685641	2.9886535325407177E-4	0.3867259955218716	2.969086219757479E-4	1.642507778199739E-8	0.42563654770851544	-1181.247988758681	1352.1604492578238	1124.548802231067	729.6563906289597	108.03455296705148	4.600134943656158	69	12	57	1	32	0.1950687778241855	0.3008377802797032	0.30630388495495703	0.19778955694115613	
48600000	-31354.431936874527	-30176.969124863816	-1177.4628120107122	-30176.969124863816	45.929617452640194	4.072431776301959	3.6808682251591584E-4	0.4621062642812101	3.5577548386050685E-4	3.172617665153782E-8	0.48974063090353986	-1140.322197058844	2709.7056547742673	1357.1252409529043	394.3579456543128	646.2955329059652	4.648865979325462	13	45	18	59	36	0.19139094236393683	0.2970629621402966	0.3137775568020898	0.19776853869367841	
48800000	-31365.267057390538	-30210.915070427567	-1154.3519869629713	-30210.915070427567	44.69847390515221	4.206200945068423	3.570299024141174E-4	0.38904098231593576	3.586189121587033E-4	1.714622780190665E-8	0.36880931581467774	-1116.8603611365972	1387.5321768975095	2459.5778630340765	614.0009713094555	724.2389540026667	2.624894382117148	9	29	66	29	38	0.1955394220357145	0.3014993022293265	0.30265744296438823	0.2003038327705724	
49000000	-31415.15063404944	-30193.879801378236	-1221.270832671206	-30193.879801378236	55.74571443865592	4.233561604556029	2.901076115710194E-4	0.42749555809290096	2.9956010327597847E-4	1.6202826442737352E-8	0.42610571700569677	-1183.9698986034664	1470.3556329150065	1495.0344361472273	1595.5773670321346	602.9524611988543	6.383777625715767	10	27	39	57	38	0.20626318395473534	0.301551025088603	0.29523371143449406	0.1969520795221692	
49200000	-31405.59217311452	-30194.0698715205	-1211.5223015940212	-30194.0698715205	55.067634266250806	3.956672943713164	2.702280673630519E-4	0.39322910131956346	2.796811333377023E-4	1.4179493605966437E-8	0.421181670210933	-1178.783735830834	2171.856698853344	360.2697491274642	737.6016761454687	37.00874826107779	2.4220206152491817	60	29	41	23	18	0.18692453544758114	0.3043382224572148	0.315381559071182	0.19335568302402373	
49400000	-31468.315654431175	-30187.09173827649	-1281.2239161546859	-30187.09173827649	80.27305618334483	4.39237399320641	1.9191888178815423E-4	0.42875451217826965	1.889623545900258E-4	7.089450853247225E-9	0.44761020470488155	-1247.0805401769626	3100.716364591541	2664.8695441158507	948.7417568631058	5.314587315835402	6.49718544481932	65	5	66	23	12	0.20108747917280081	0.29216852756510586	0.30692558980408	0.19981840345801494	
49600000	-31405.84164612319	-30174.169577657118	-1231.6720684660709	-30174.169577657118	62.71257347838186	4.211517737280767	2.4642998477789643E-4	0.4783832801270406	2.470722715485132E-4	1.4931228619688857E-8	0.4809180690323693	-1198.044652926957	3470.0829473115123	970.5481515357328	884.2065809067043	5.453887957111004	7.822323050165745	46	35	53	33	4	0.19039882544221742	0.29242083651168793	0.31067252394043604	0.20650781410566033	
49800000	-31412.1585828116	-30197.288084883607	-1214.8704979279928	-30197.288084883607	55.42660026071713	4.004956092152521	3.031101167046722E-4	0.4345151709801096	3.054103238594536E-4	1.6951858123414172E-8	0.4363769447943426	-1187.6654656334072	2184.172349221791	492.1594454129797	6.904303821108636	6.971813541191948	9.720839318573798	62	71	7	9	22	0.19695651532138148	0.2972093105210222	0.30702315559630033	0.19881101856129774	
50000000	-31461.13748575542	-30209.82637433738	-1251.3111114180388	-30209.82637433738	72.54514498091199	4.02268018236441	2.2073240194040922E-4	0.41662895448749176	2.296208766943531E-4	8.522903327440528E-9	0.411380214362664	-1211.769501116199	2897.332585152174	3640.5493632899693	876.9596297873894	1007.6730585951899	10.277792899157882	43	14	41	31	42	0.20438824843361747	0.30593503061725075	0.29177116899062927	0.19790555195850423	
50200000	-31412.999633090643	-30184.970604646976	-1228.029028443665	-30184.970604646976	57.69445524690894	4.134146035738002	2.8571300686062166E-4	0.4989399998213601	2.7643518943284225E-4	1.7686056020684983E-8	0.4832564764553483	-1192.7331332246063	2305.461939857736	807.4105025220792	1858.8408018035288	28.668416759432283	5.204636084165948	51	75	3	18	24	0.19718936475096574	0.30243124973639973	0.30796290651740854	0.19241647899522762	
50400000	-31399.699706986696	-30189.57043417835	-1210.1292728083467	-30189.57043417835	63.77475584228187	4.181544448685712	2.806764138818899E-4	0.42455719663625435	2.636435823736882E-4	1.6235748197812583E-8	0.4566004273258904	-1172.0033255356725	2571.294633188459	2936.383063661616	678.173723023179	641.1113543990379	4.684307876728909	31	17	73	11	39	0.19425061644923403	0.31079135298498595	0.2972378924925438	0.19772013807323796	
50600000	-31418.69606651576	-30175.069226113417	-1243.626840402344	-30175.069226113417	66.7200980316247	3.804241132855539	2.8594584123065633E-4	0.4303341241503648	2.653643295502114E-4	1.4520248720312752E-8	0.4349364385602006	-1205.9014841300557	2856.1731004958265	1266.1021572484713	865.279820046092	853.6483476387302	7.926340274260538	22	57	17	36	39	0.20120563908270933	0.30303544975188845	0.3009176867991842	0.19484122436621978	
50800000	-31430.83592798417	-30198.547832466895	-1232.2880955172777	-30198.547832466895	59.845548554965355	4.23658454769171	2.7058262700476555E-4	0.41093816672339223	2.7258525410773604E-4	1.4324084839071225E-8	0.43223016618838817	-1194.929259174826	2293.377226117127	1315.1108989630077	514.970252666037	847.1354105937326	9.360697126784304	61	8	10	52	40	0.19138926007245946	0.30683071750650626	0.3071478326327566	0.19463218978827948	
51000000	-31448.317278319337	-30207.476809623462	-1240.840468695874	-30207.476809623462	72.66065269885551	4.24032741168767	2.618459154383626E-4	0.3354353424842529	2.5628191651400306E-4	8.506642366657519E-9	0.3603640959751968	-1202.0080169300313	3289.8526897934134	2621.440939419969	1040.811222454396	971.3866515897852	5.466659637743218	13	33	64	24	37	0.20417551290215458	0.2976044771959877	0.30122043616551203	0.19699957373634747	
51200000	-31420.159072665654	-30195.577465592578	-1224.5816070730768	-30195.577465592578	66.51268563263017	4.010075366207542	2.8180034222223874E-4	0.38272403917298503	2.878008242539494E-4	1.1764797147761297E-8	0.3811219925611267	-1188.2657917042793	2582.030174530123	429.8951571888309	540.0620733164125	715.2789546062303	6.956971916845244	71	16	34	14	36	0.19756327990057918	0.29658192792627114	0.31063725890964555	0.19521753326350585	
51400000	-31433.140716211303	-30209.41886409197	-1223.7218521193329	-30209.41886409197	56.17402441622051	4.121143053875961	2.870366076477144E-4	0.38656220687710025	2.7067597367722235E-4	1.2509462946538561E-8	0.4104628649735673	-1189.5321157336534	2420.9773250216517	1930.4591396416404	847.2017862113328	50.17319934180309	6.028141372214065	4	62	65	6	34	0.19504740497108713	0.30704773102337857	0.2924871118594604	0.20541775214607574	
51600000	-31450.15386849131	-30200.417970170558	-1249.7358983207512	-30200.417970170558	73.81992636489306	4.350449574659259	2.316793922333737E-4	0.38243224001701376	2.2955102071452283E-4	9.201082125374123E-9	0.41101686215965677	-1210.716260073007	3264.4288916319542	2111.3127760444318	962.4421434556729	1119.0209375769796	7.638439771351061	25	43	42	22	39	0.19995019100975067	0.2992458521197904	0.30506718174049874	0.19573677512996207	
51800000	-31414.51622876283	-30194.41082636378	-1220.10540239905	-30194.41082636378	51.56221037028607	3.9032265025181685	3.0726325753064276E-4	0.4352338389107809	3.002274625416771E-4	1.807897688017657E-8	0.4449646599977755	-1181.710918418579	2431.1248431576087	2711.7868907649054	964.3127802640887	777.3353912156979	8.503441262780825	15	20	45	54	37	0.19861018411631612	0.28914821496477644	0.30719879418000745	0.20504280673890182	
52000000	-31456.429915536817	-30210.182200201034	-1246.2477153357838	-30210.182200201034	69.92381714422149	3.94560575950683	2.6283718799946076E-4	0.40918704261855027	2.6385769537544466E-4	1.0655815365861856E-8	0.38618163652069787	-1207.851359937476	1794.9917188446257	1154.268270333391	474.03575819887226	1379.403758701561	9.709841628764586	39	51	32	11	38	0.191363095406705	0.31200628967392596	0.2996624052497616	0.19696820966960918	
52200000	-31461.536699524844	-30196.064308284862	-1265.4723912399822	-30196.064308284862	71.48053826774981	4.09733808436405	2.2386875097660212E-4	0.43834998032338723	2.165282568378641E-4	9.785853915965281E-9	0.4418645860373965	-1232.1340990493475	3109.2170541302276	1756.4379379490017	633.4559405700011	21.641090650951696	3.1161148849569726	29	83	21	16	22	0.19685990205574888	0.30570074023933186	0.30692910289629965	0.19051025480862147	
52400000	-31390.838609869257	-30187.148875850144	-1203.6897340191117	-30187.148875850144	50.1199935306327	4.133373567956044	3.1830061245130423E-4	0.3825499882602011	3.1256408535337425E-4	1.595571317452676E-8	0.3996610363306745	-1171.1103258839946	4325.983096452289	1384.0515319551641	480.70005503288667	12.54576920587271	3.1124929418307112	1	87	48	8	27	0.20033631596939153	0.29487298227768655	0.30950095725327037	0.19528974449965347	
52600000	-31404.812481344754	-30177.728397091625	-1227.0840842531304	-30177.728397091625	63.95480250395151	4.041652917255293	3.066255098970979E-4	0.49015855497405636	2.9078368877494547E-4	1.9280881310435677E-8	0.47115820023471133	-1193.6625034558442	1589.01097979596	706.0993267623231	623.933790598298	115.17007700378836	11.71044284608052	77	46	11	1	36	0.2049690105372602	0.3014307379759504	0.30164009286001886	0.19196015862677251	
52800000	-31435.907124099067	-30210.921507518433	-1224.985616580636	-30210.921507518433	64.45439763973881	4.046241655061293	2.66079966660775E-4	0.3577265498654799	2.623369050061218E-4	1.0032242633090728E-8	0.38642752642328104	-1193.024558032856	2367.5948674706992	597.502540778083	864.4553737595858	7.951470746411527	5.186123796607278	78	45	12	23	13	0.19294839753041199	0.29961418303174603	0.3034732252085885	0.2039641942292554	
53000000	-31374.347491167802	-30180.711471674604	-1193.6360194931995	-30180.711471674604	53.094537082749305	4.165358719322275	2.9569280052551346E-4	0.4524586656545277	2.85025676502432E-4	2.2147930003435908E-8	0.498694499132605	-1161.2148789647445	1669.5399271595418	1258.0860964837884	620.2605512259205	4.479677727814823	9.110775280260441	39	61	32	37	2	0.20056588623453203	0.29246200147868373	0.30698423810737935	0.1999878741794068	
53200000	-31372.070992509707	-30198.08159888006	-1173.9893936296467	-30198.08159888006	54.64875643993226	4.071027060285861	3.2718526364240876E-4	0.4108842114032872	3.185051035608222E-4	2.3706440288309946E-8	0.47125621533701334	-1142.7200510612925	2598.646918834976	700.3581327258785	549.4436660935102	5.337405650681197	4.810095309623924	43	76	13	10	29	0.19690249881888233	0.300289923916307	0.30278789420050933	0.2000196830643033	
53400000	-31312.76702093646	-30182.646072723794	-1130.1209482126644	-30182.646072723794	49.103726552248766	4.2310729615487155	3.1801793596175236E-4	0.4986664173380493	3.1007615710294E-4	3.0540312656660374E-8	0.5402795864733838	-1098.3563121832362	1167.4793613746588	1231.218794823245	774.0371321946633	0.9303355007718868	2.6497037362632696	24	27	80	27	13	0.19637724222025496	0.29373162963722005	0.3148774918921492	0.19501363625037768	
53600000	-31384.454748470387	-30191.276279819253	-1193.1784686511332	-30191.276279819253	64.28562135142042	4.2432868053472905	3.006404564130615E-4	0.4390717857443852	2.79028753155404E-4	1.367717217228131E-8	0.41172891817071355	-1160.7527372075951	2073.6294236906538	445.4097777145411	701.7343133893661	2.463908259696042	6.4130710954630175	82	37	15	25	12	0.19724629973457186	0.2916268737257623	0.31886678593569473	0.192260040603973	
53800000	-31415.38616330922	-30178.635825984013	-1236.7503373252084	-30178.635825984013	59.04916506544655	4.109865934140602	2.7779678088945935E-4	0.4741157258692804	2.7171351059683443E-4	1.8308790008919248E-8	0.47627303376796054	-1202.270858835584	1911.371254044008	452.8952167501406	647.2583776549058	232.45421055516584	4.385840247215524	66	17	52	4	32	0.19864161806721733	0.29914260172429696	0.3044571278990915	0.19775865230939613	
54000000	-31392.07962455189	-30178.417096132496	-1213.6625284193947	-30178.417096132496	59.15599462599361	4.134995907452979	3.107663474069066E-4	0.42516742239089955	3.020719195831783E-4	1.7409681967966603E-8	0.42862742417544963	-1176.150604018478	2266.6681783339222	3792.809767167128	926.6921256855779	280.7622165617213	3.5665145240402922	44	2	89	3	33	0.19410134833116197	0.29873032304965913	0.30414720390197547	0.20302112471720532	
54200000	-31402.53889259002	-30181.840947402274	-1220.6979451877444	-30181.840947402274	66.69547039030675	3.98933945650157	2.808266992979773E-4	0.38607461167226653	2.787426587873265E-4	1.3836899796370035E-8	0.4115882329719547	-1187.1414006738623	2067.073571528999	2361.557909318259	709.9735547735055	28.798043710763935	5.409388724772	33	29	71	2	36	0.1949101077546084	0.3081489079937792	0.3063221010384481	0.1906188832131661	
54400000	-31458.6069626613	-30191.869717816742	-1266.7372448445583	-30191.869717816742	66.40318004533404	4.06267408722634	2.5584088011026024E-4	0.4390546672068656	2.501412739504402E-4	1.2933387438816943E-8	0.4521904449227686	-1230.061606400367	9020.196910117984	3210.274973962115	919.3538380537786	24.38705217727782	13.539193234784799	6	41	86	14	24	0.19330049272158353	0.2957121961289201	0.3083156916613961	0.20267161948810214	
54600000	-31393.141748493235	-30173.600084576465	-1219.5416639167722	-30173.600084576465	55.955020073035016	4.198919525566904	2.8320481091707563E-4	0.4837979713733347	2.6238217235915155E-4	1.781154496675206E-8	0.4738955974833101	-1185.9089803056029	2853.992558889031	938.2038122959962	621.9174053919128	51.8928062180732	3.6165482407982026	45	87	6	3	30	0.1997664628929532	0.2895637019213257	0.31606756420714255	0.1946022709785804	
54800000	-31393.090499722686	-30203.2667642901	-1189.8237354325856	-30203.2667642901	53.864347482932594	4.2028015995751025	2.914355677361491E-4	0.42266074935437264	2.8731443159743855E-4	1.8948979434490923E-8	0.4655680513226496	-1158.665894404314	1859.2914070463746	1466.8434468694759	560.6123180058722	4.817862709291012	2.9007055743079975	54	31	48	21	17	0.19192724933066094	0.2978687348948951	0.30726261142226086	0.20294140435218477	
55000000	-31392.203393095224	-30200.454314167786	-1191.7490789274375	-30200.454314167786	56.40553916994827	4.189342992594602	3.2990761713177195E-4	0.46455723046719405	3.0261246340609795E-4	2.1195831556404765E-8	0.46471445321643434	-1157.218655039444	3246.0495879255327	374.15205667296823	766.7501061181347	3.2271925547319866	10.248841662792328	43	10	82	34	2	0.19536308234149616	0.2988407172863954	0.3035705201706768	0.20222568020143317	
55200000	-31373.880032848436	-30200.026746107113	-1173.853286741323	-30200.026746107113	56.352756283811665	4.363008264178991	3.220005250612413E-4	0.4005313882052612	3.0487280051432825E-4	1.8183525566802264E-8	0.4205667245568178	-1141.102003329628	3150.031982282417	406.2453245096561	792.3290084546966	2.2497668622268883	4.43765611315638	50	14	69	26	12	0.2024452898866347	0.2850261614652074	0.3081431639692523	0.2043853846789072	
55400000	-31444.880707384564	-30193.295587191038	-1251.585120193525	-30193.295587191038	61.62399335773054	4.1060532591139935	2.4215237847080017E-4	0.5171004890442712	2.6034189556216304E-4	1.8100283089556414E-8	0.5382213387054285	-1213.6789011255498	2218.744763779998	1772.287493325247	801.1739703842343	779.8251985892729	7.023754147626871	47	16	53	21	34	0.19575432399720227	0.30265893320890297	0.30767740435696356	0.19390933843693284	
55600000	-31380.498695836806	-30177.41411472287	-1203.0845811139375	-30177.41411472287	54.579579576447486	4.028389100273832	3.0274760718553896E-4	0.3914507651157914	2.9835221206425E-4	1.5623267956766538E-8	0.4065728420788595	-1172.0629208083933	2182.724641761172	1108.2882500316505	632.6613933769518	3.1973840156012385	3.1374309915180456	38	52	47	6	28	0.20156883478739812	0.3006605448599313	0.2970553186108732	0.20071530174179894	
55800000	-31402.886740113492	-30199.418892676164	-1203.467847437328	-30199.418892676164	59.685563666966374	3.979531709345724	3.4310866461644733E-4	0.46914360853575254	3.23048498729214E-4	2.6410215110152425E-8	0.4881583367140307	-1172.3405014873981	1127.9323470671018	967.9186615779047	648.907365777319	12.261825356397884	5.369003152504172	19	62	50	17	23	0.19829071929514008	0.3005142591451813	0.3015737597331539	0.1996212618265262	
56000000	-31385.793323035883	-30173.386335111707	-1212.4069879241772	-30173.386335111707	59.787499857806154	4.200102420129227	3.0146708321450655E-4	0.4484368315481784	2.887682337056358E-4	1.9144835397739366E-8	0.4672213714103253	-1179.565258429526	2600.328111988102	1919.9970744767786	663.7773036255655	10.389357893067613	4.099044774880322	7	46	76	38	4	0.19286521266865697	0.3043588259277065	0.3060004841151711	0.1967754772884669	
56200000	-31423.66911511042	-30197.861010425506	-1225.8081046849159	-30197.861010425506	59.8075372148526	4.025663403457321	2.7470172022854973E-4	0.39785057561157483	2.754261421381906E-4	1.3373660817651423E-8	0.4277363535460865	-1187.7359731233505	2417.345166827172	1675.914004174714	704.4628246637718	1034.8035228662425	4.730573640904032	31	38	2	64	36	0.20241910597486837	0.2968989062925238	0.30173302712030725	0.19894896061230205	
56400000	-31461.320358761877	-30213.134445621265	-1248.1859131406145	-30213.134445621265	65.34580673184269	4.0823499221985	2.699766166030216E-4	0.43390377708617367	2.5285892496483103E-4	1.3331570548856225E-8	0.4398449463156089	-1214.9465273030642	2892.100887448831	2198.8641503419067	723.0786735759084	8.965965016418538	5.31842606313955	17	49	71	10	24	0.19665679373708114	0.29753632949468367	0.3127578856602108	0.19304899110802612	
56600000	-31457.058906394574	-30194.76912386159	-1262.2897825329803	-30194.76912386159	72.58571548044779	4.174907078513315	2.3671804028526912E-4	0.43549316980080016	2.3462805634900092E-4	1.2940386042710086E-8	0.46055299392787313	-1234.6863268858851	1697.8813509902923	843.6927310274234	32.70111512455101	5.388744048367605	5.132337031823773	63	71	9	25	3	0.19447253200871714	0.29744206942949064	0.31186497905834193	0.19622041950345195	
56800000	-31455.771903167104	-30202.96865640055	-1252.803246766554	-30202.96865640055	72.9008199215035	4.101106363675904	2.441636490085231E-4	0.3488321295810717	2.4123488586224627E-4	8.077169945007914E-9	0.37060668670518765	-1215.0164288970627	4946.8625583748035	2401.1880234811215	1164.9303734891118	341.9353726094854	5.432074154035418	3	41	84	10	33	0.20055752341163124	0.2980301321627651	0.30565836910962096	0.1957539753159844	
57000000	-31469.46689208237	-30177.03705274455	-1292.4298393378228	-30177.03705274455	89.56317920138167	4.402587523419266	2.0071150957006112E-4	0.4822953630879394	1.9763006636913712E-4	9.863926554824103E-9	0.4996724680148242	-1258.2870636080454	3823.4253267007493	1292.3631195484243	1021.3306654602782	8.130394315600602	7.440028684548069	46	19	72	15	19	0.1978595730344375	0.2954279777923023	0.3050271976356932	0.20168525153756875	
57200000	-31496.82576996292	-30192.705674746274	-1304.1200952166466	-30192.705674746274	92.96120758928377	4.006018640905021	1.693148122252619E-4	0.3690810926330673	1.6771990336290215E-4	4.867638168650928E-9	0.41242368856378214	-1266.8232311976249	4224.186086509946	2607.403407071141	1392.6816002271687	199.81682618627042	7.535735696560305	20	45	69	2	35	0.2053721525572804	0.2988800326452523	0.29890998314259437	0.19683783165487467	
57400000	-31457.53053480972	-30200.275511545857	-1257.2550232638648	-30200.275511545857	61.959451350706885	4.1313707980007415	2.3460164577539532E-4	0.41971835164376553	2.363784903949435E-4	1.0304734706463358E-8	0.4272164774255151	-1222.4430452235588	2170.671228828218	1048.9697139684874	678.6626343774203	222.2257105783104	3.1468383081062923	46	64	24	9	28	0.1945676835705766	0.30040771924160825	0.3107114502368903	0.1943131469509265	
57600000	-31443.217143878952	-30195.930331725544	-1247.2868121534082	-30195.930331725544	70.40513534992886	4.278220186625684	2.4853242585557036E-4	0.38010020804179717	2.3964486846382327E-4	1.0975399280806282E-8	0.4203689285931147	-1213.2454760835356	3019.6490909356553	1708.6886981548114	746.1310680208747	43.155305219432364	6.107541040909346	46	26	60	3	36	0.19274095196202823	0.29982902287220164	0.3062164190192013	0.20121360614657038	
57800000	-31485.538577225747	-30201.926531793855	-1283.61204543189	-30201.926531793855	91.012645148666	4.036969348192871	1.78093359255499E-4	0.40065273557792774	1.7854539019265486E-4	5.585922411737394E-9	0.4062129201430718	-1242.1820993416186	731.9333397481321	2471.376947988991	4648.145380984629	1604.159557053265	6.940075583444503	1	24	17	89	40	0.1981613848445891	0.30183299311086703	0.30925804671435164	0.19074757533019351	
58000000	-31454.0110145115	-30189.324132412046	-1264.6868820994523	-30189.324132412046	85.96929500444791	4.0480862277125045	2.2179483610224368E-4	0.5125071331857476	2.0010456688910057E-4	1.2266710370103094E-8	0.5115450101385123	-1223.958832238189	2426.8594216039146	2378.6513538392537	1302.4405126163788	2095.9216874353788	8.344436452931333	34	23	67	7	40	0.19714927145636807	0.3018902060133588	0.30926648692377007	0.19169403560650444	
58200000	-31396.81392064562	-30173.562075323236	-1223.2518453223843	-30173.562075323236	76.93683116150162	4.094763508622437	2.3424073901925552E-4	0.46369882691980635	2.1916115019141619E-4	1.365541767077788E-8	0.502916073362965	-1184.9318113985655	2140.569954267626	425.25625725413255	419.74639001810795	1360.4143341299275	3.7862856691919697	78	4	7	43	39	0.19753414125155092	0.309766101856694	0.30632142139007107	0.1863783355016854	
58400000	-31485.442492463335	-30227.06156851485	-1258.380923948484	-30227.06156851485	75.84529725737907	4.265839431301248	2.1328928095490495E-4	0.34021120003193267	2.1033106254042183E-4	6.236217456757839E-9	0.368701790582662	-1219.4833906222377	2441.715973216689	3330.550244731118	1253.290762081937	876.7322044820153	4.291157314830412	59	2	17	56	37	0.1949610808291221	0.3006899475952087	0.3074301654177549	0.19691880615791565	
58600000	-31385.116886062642	-30179.604641491063	-1205.5122445715774	-30179.604641491063	60.22148289173237	4.014892775236117	2.788002747848803E-4	0.36961095900015345	2.780851031423748E-4	1.0046735528272665E-8	0.3690170249925162	-1170.9640450025001	529.0792821911197	2075.0170281802843	665.2082452257207	96.5596883201991	3.9413292847469066	1	55	78	2	35	0.19731560872157333	0.29802567066407504	0.31022910620242977	0.19442961441192294	
58800000	-31389.04627424177	-30185.41711516175	-1203.6291590800208	-30185.41711516175	61.28845944117903	4.17605656902648	2.958036211894077E-4	0.4246010502969728	2.916439868790932E-4	1.569880282121357E-8	0.43350920280181376	-1165.0452408025728	2315.7214912636023	2701.340860615307	957.0589564256447	867.2694440835712	3.716669327711226	29	11	7	89	35	0.1979598761554419	0.2971520577978982	0.30853620375475543	0.1963518622919055	
59000000	-31378.22634498267	-30190.58471921666	-1187.6416257660117	-30190.58471921666	54.584862839932086	4.048811104882034	3.143603263065519E-4	0.36903259983423675	3.091377114591562E-4	1.5739883506525484E-8	0.4046950807602193	-1155.4055952470458	2078.089043295401	1692.1796864934424	792.6287259040971	4.004457862515383	5.1881310502558495	39	2	93	31	6	0.19705826717409097	0.2960847768731251	0.312416028963175	0.19444092698960994	
59200000	-31292.214184921348	-30174.478327625773	-1117.7358572955732	-30174.478327625773	49.656404190613166	4.347946066434754	3.754275692043005E-4	0.40477011843720745	3.94760746855716E-4	3.263955343152805E-8	0.45202603425009336	-1081.082266485515	1696.7210097652458	1122.477762692771	682.2345531453053	799.315481186509	1.868926926873622	16	35	16	64	40	0.19398226629091722	0.2983268332206555	0.3095604325729263	0.19813046791550185	
59400000	-31325.978712170145	-30186.70824764357	-1139.2704645265728	-30186.70824764357	41.935856349644055	3.9441118702716325	4.35975557604656E-4	0.47335201856918735	4.1593527169049403E-4	5.020701618793461E-8	0.5137726819560456	-1103.0913657209364	1790.1786227051334	1006.6999757062297	673.8039146352984	604.8842782410406	2.60541890089199	24	19	21	69	38	0.198927864604684	0.3114063232345141	0.2931396046295709	0.19652620753123204	
59600000	-31416.542666481564	-30203.62538405875	-1212.9172824228156	-30203.62538405875	50.097250054031626	4.367470754439388	3.5366699878955447E-4	0.44774458331643957	3.475484748787026E-4	2.8299146399546753E-8	0.4774723676678842	-1176.8714483943259	1708.1315827698243	831.4105511272963	786.7567031725956	562.0734758896261	11.029942425848951	34	49	45	8	35	0.1980125619524804	0.290414445697158	0.31185502614814287	0.1997179662022199	
59800000	-31340.931005934443	-30173.13104087009	-1167.7999650643553	-30173.13104087009	53.334631127049676	4.0906665297986295	3.414564923087079E-4	0.5264128870866229	3.194454484774588E-4	3.235933344109752E-8	0.5408367754758104	-1135.9637869359926	2234.847789075967	447.0016419014316	804.5528113567611	4.367320051507143	2.942159616612427	55	56	25	4	31	0.20553408022451486	0.3001814316167428	0.2997798272489838	0.19450466090975985	
60000000	-31347.63734217135	-30201.356947195967	-1146.280394975385	-30201.356947195967	45.17566149970763	4.009614657368611	3.9287850421627316E-4	0.4181682199611049	3.880491363819019E-4	2.4949391239853016E-8	0.40086361882120414	-1115.7475468791063	1586.1523873992458	1259.7196137247915	470.5208721709311	4.708586082239731	3.405956693697279	35	21	79	13	23	0.19880672130625587	0.29134587671001755	0.31485907505840366	0.1949883269253243	
60200000	-31377.37883485945	-30193.002133539878	-1184.3767013195707	-30193.002133539878	50.26002729363657	4.0920004082505335	3.3991413945523E-4	0.4154910412066765	3.360098547524487E-4	2.1486483095921703E-8	0.4228932177911763	-1147.1914630565657	1311.6846633441467	2060.1084802185705	294.2291426428783	657.9514273974181	4.059293889788068	27	49	12	46	37	0.19660135791723757	0.3009711095733223	0.30311002777278323	0.19931750473665816	
60400000	-31397.982498959034	-30183.26872537595	-1214.7137735830822	-30183.26872537595	59.58654999382493	4.183869478642845	2.879253516154152E-4	0.44600349611440754	2.8559229991515097E-4	1.958882817441592E-8	0.48458938064120655	-1178.7542773113603	1884.1628198249562	569.8919952920229	685.2387934549937	602.7849058372766	4.625367011784466	45	3	71	15	37	0.20336558669717258	0.2943068692632605	0.29714339153182395	0.20518415250774413	
60600000	-31369.01995475576	-30185.715786914316	-1183.3041678414463	-30185.715786914316	46.676460234115886	4.0602496554742675	3.5244869928043043E-4	0.4735859404167233	3.613106076982464E-4	3.226558586625331E-8	0.5005941915461461	-1152.0834379419857	1495.1335935568338	567.4231311946787	512.0739188736096	23.89822434923478	5.947516254345364	48	25	60	6	32	0.19404435638713996	0.30144249568560105	0.31070658723303285	0.1938065606942273	
60800000	-31323.00900105208	-30180.075156466697	-1142.9338445853814	-30180.075156466697	44.36923379110421	3.98251539536439	4.088681138492756E-4	0.46923667769757	4.0577784461122955E-4	3.593240491552436E-8	0.4690438382098354	-1103.9495872702764	2198.886429298853	1191.6150912123912	540.1213512534331	1459.4250899995477	7.11997756910203	20	31	68	7	45	0.19210813722945264	0.2907305265809397	0.321708942032563	0.19545239415704602	
61000000	-31357.650171692952	-30178.286222201485	-1179.3639494914676	-30178.286222201485	45.184746265643476	4.174518231680726	3.506868057473465E-4	0.399993369414912	3.497992923662979E-4	2.0149997507054927E-8	0.4055438003235102	-1143.4461094515696	1669.7840601514522	804.6648619277719	653.5133036492418	682.1654024204292	4.3711718279767515	52	7	59	12	41	0.19621796895798962	0.3083409095082865	0.29660096989676243	0.19884015163696275	
61200000	-31335.60318661912	-30189.116289091126	-1146.4868975279924	-30189.116289091126	50.8137851899779	3.9818839369517836	3.80885887334947E-4	0.4790229343590944	3.5829031175686277E-4	3.8234761661779554E-8	0.5136546135438814	-1110.7239274394153	2163.7311770667407	182.3271826466439	707.9639116345533	169.43155241151572	5.354854874150779	44	25	61	4	37	0.19827324397586887	0.2935133762528228	0.30969100254453996	0.1985223772267696	
61400000	-31325.30236779894	-30178.31926620047	-1146.983101598472	-30178.31926620047	47.53668530748235	4.284169491732417	3.660472394592636E-4	0.5008210217149487	3.7576147160141125E-4	3.362996387882976E-8	0.49068933831988837	-1113.2758850330993	2206.8856078778845	3654.4651158769348	687.0807715498968	5.373556876465732	3.2444104352137972	33	2	95	23	18	0.194683092291663	0.2897599078734433	0.3157488351577619	0.199808164677133	
61600000	-31429.9057676068	-30184.404176412554	-1245.501591194245	-30184.404176412554	69.18053447176763	3.980703980503398	2.4789590433890035E-4	0.4435255835425752	2.4681815135650854E-4	1.193892220397752E-8	0.4480762333132952	-1207.189889012758	3025.7841195503743	2171.287536207373	1324.8459620924536	637.332593095392	4.685983632198198	3	40	60	31	37	0.19573696028606646	0.3031918907825864	0.3022821691537773	0.19878897977757126	
61800000	-31447.532887284196	-30214.059638407914	-1233.4732488762806	-30214.059638407914	60.48723480117013	4.308351279018133	2.523874926570173E-4	0.39682154001362513	2.5924856568592655E-4	1.3093022797908652E-8	0.4288834705059694	-1195.5966269826672	3034.1676005591557	891.6158680325102	1041.6630999193078	852.4701155838178	6.671782445670774	43	22	52	15	39	0.20016608402740255	0.3025014816139153	0.3054950230943082	0.19183741126437542	
62000000	-31394.926656005206	-30179.782372460144	-1215.1442835450607	-30179.782372460144	54.75578719290369	4.2700787422628625	3.065944027209584E-4	0.4392230729100603	3.0897866360402086E-4	2.1203075112961322E-8	0.4703635812177487	-1182.138128125894	3019.5275262192167	1712.1882840326373	672.2050121124015	8.91107056458102	5.834788695925176	9	51	76	11	24	0.19749793823360645	0.30542560659367923	0.291846014957526	0.2052304402151898	
62200000	-31427.866326692736	-30202.534711088152	-1225.331615604583	-30202.534711088152	58.75589600150725	4.2274772530565174	2.865501587349377E-4	0.381693884289341	2.9318102952116844E-4	1.3436651266852546E-8	0.40191465017606093	-1189.9624294706239	2143.5562148169197	535.0377022255517	933.832535705967	272.4847815651913	8.598489634591854	37	21	73	5	35	0.20090647078070092	0.3050686158322772	0.3032802994949447	0.1907446138920788	
62400000	-31367.844486317088	-30196.19277177068	-1171.651714546409	-30196.19277177068	53.14443141803819	4.267515842261787	3.023399840783965E-4	0.455514838713787	3.1817203232265673E-4	1.996370094721883E-8	0.4449511879153777	-1131.4671079685238	10949.655971999473	2100.221767526861	755.9005590933835	701.4391124414981	2.753966888344705	2	40	62	30	37	0.19189493230212162	0.2960763889006315	0.3094533031246727	0.20257537567257583	
62600000	-31369.86795017022	-30182.98333889812	-1186.8846112721014	-30182.98333889812	56.48166343785122	4.390651721804631	3.246093685234417E-4	0.4150701356899436	3.0189889973047517E-4	2.0386816150063527E-8	0.44323251908053213	-1149.575562344318	2064.3548808024857	696.8123194411277	549.5850580569031	1062.9054603283053	3.132707273879711	54	9	57	12	39	0.20200745937285727	0.2934743837855945	0.3074021601039504	0.1971159967375996	
62800000	-31345.168007503744	-30190.002530167123	-1155.1654773366201	-30190.002530167123	45.04811358870884	4.115934113035474	3.767968974839258E-4	0.3886758088046327	3.725814392830232E-4	2.6966941761589197E-8	0.4295364385009124	-1124.6230023337073	1639.2196022509006	1623.8959512660106	465.7246481234887	3.0897247579955307	2.522471876551992	39	25	71	17	19	0.20283719688245927	0.30284303270232854	0.2965180713471934	0.19780169906802048	
63000000	-31381.384238248844	-30202.581710874696	-1178.8025273741473	-30202.581710874696	51.070295941022906	4.1199205468791575	3.444356176976072E-4	0.40344706753821685	3.228266267748398E-4	2.151095076054689E-8	0.4326724973052556	-1148.8249791804803	1638.8128406766057	768.3751342099255	287.0228279219463	13.49436694774959	4.692090189181809	52	78	5	4	32	0.19312928068960114	0.309238328916555	0.30260070398703237	0.19503168640681326	
63200000	-31388.11397002988	-30212.134885409963	-1175.9790846199178	-30212.134885409963	61.25712847254935	4.108632172100196	3.175656556316645E-4	0.4057833564014918	3.042331607633926E-4	1.7115151839481337E-8	0.41576007404926135	-1149.0985671290625	1772.8977893989143	962.9792652049512	13.517592129063708	2.2666633937229883	4.230499316261819	47	86	6	20	12	0.2014158348898426	0.3017042736096465	0.2976336612474969	0.19924623025301563	
63400000	-31337.05614930207	-30186.788832380153	-1150.2673169219152	-30186.788832380153	49.73834452762139	3.982763337307593	3.325742085014042E-4	0.440299194525206	3.403347855077789E-4	2.226764416771126E-8	0.44306405981652713	-1123.7762295178477	2173.378439229911	839.763533937365	10.269713909105967	4.100965911203379	2.9790905235990652	31	101	5	5	29	0.19453042859689382	0.3092422931166789	0.3089079351176664	0.18731934316876248	
63600000	-31362.017512457838	-30179.899777990187	-1182.1177344676512	-30179.899777990187	56.48471149691152	3.890204962664348	3.333650170883995E-4	0.49346124137506997	3.134096639280875E-4	2.455407020867693E-8	0.5033897370883881	-1149.8160760947806	2556.2447321630925	809.7799612643834	655.2596779703227	3.6617886553019097	6.261940727849265	42	63	26	33	7	0.19679307231632542	0.29800989390552696	0.31146496244028865	0.19373207133786033	
63800000	-31362.701635404355	-30197.973031732086	-1164.7286036722674	-30197.973031732086	44.19014243591899	4.151222808216105	3.5817847094960436E-4	0.46976167219475923	3.577722292208897E-4	2.990923795871861E-8	0.47368200807429217	-1134.0204112562355	1427.2131507422505	510.6509749946321	112.2205084771636	91.72378580841374	2.497591008444366	60	73	4	1	33	0.2010812444100018	0.30161843616908784	0.30335116041794175	0.19394915900297005	
64000000	-31367.574710981105	-30186.210556154638	-1181.3641548264686	-30186.210556154638	59.409456989591014	4.297073729846557	3.3126065354111803E-4	0.4427013085531325	3.296147673780003E-4	2.689155891209537E-8	0.4840956095935189	-1150.0006771165015	1695.1368136600615	809.8791078047619	788.2631084365415	2.7506155250247164	3.930832049844371	59	4	72	25	11	0.20836701396644483	0.2966583077796063	0.2973557330482766	0.19761894520567388	
64200000	-31373.07835775306	-30169.506067812046	-1203.5722899410127	-30169.506067812046	57.76340861401189	3.963512699662828	3.250426314231756E-4	0.46917317913505724	3.146990766285158E-4	2.1371134542553967E-8	0.4608447539546404	-1168.9683664212537	3155.8639669005747	2045.9461793833732	705.0041643920546	45.773504266040376	9.275213739656756	1	38	94	5	33	0.19791225760533315	0.30307978009359304	0.3040509592674183	0.19495700303365718	
64400000	-31335.516355421838	-30196.762269686988	-1138.7540857348522	-30196.762269686988	38.11490418571719	4.038834166619601	3.886088330488725E-4	0.4636224803889704	3.9247896995022596E-4	3.850456164989299E-8	0.4898625222050279	-1110.0272457503104	1268.7230171824187	586.5795275728384	367.9742922121789	3.658173770100143	1.9352947116669006	63	40	33	29	6	0.19076488487091475	0.30626479044568344	0.31415330247166073	0.1888170222117427	
64600000	-31361.321689113196	-30192.59606473279	-1168.7256243804081	-30192.59606473279	51.85435619608534	4.254326458383976	3.670404366443113E-4	0.3826289758146934	3.56740118446481E-4	2.3693665416964422E-8	0.4236103486769982	-1139.4753925206942	1405.2767271204837	448.7992844932757	459.3446666365752	3.0037124759607052	3.2310897189267593	81	1	53	8	28	0.19538999761090517	0.30385877633727487	0.30949113693713254	0.19126008911468897	
64800000	-31365.073619286926	-30199.18246300437	-1165.891156282556	-30199.18246300437	51.526220243349215	4.495494563351341	3.9807175238771046E-4	0.38789015546119515	3.6640578173439275E-4	2.2238091199201373E-8	0.3976786265032693	-1134.829441321139	1295.7036440514441	251.02578258104316	564.3970756197706	7.92402942197498	9.95127202872807	82	33	18	32	6	0.19497554488848184	0.30994703950751246	0.3010773426753036	0.19400007292870375	
65000000	-31386.379068953873	-30219.266190606515	-1167.112878347359	-30219.266190606515	48.130702363737946	4.313888414899442	3.625729829788216E-4	0.4980992596028613	3.3785439952287155E-4	3.4053223565319426E-8	0.5288425381526041	-1134.1086921666754	1285.0786691126416	271.11920056630333	695.3707163950864	64.21336624059266	4.817922984447183	79	19	29	9	35	0.18756252940194412	0.3022955512551946	0.3021648343722474	0.20797708497061543	
65200000	-31383.592460618856	-30194.84181070402	-1188.7506499148349	-30194.84181070402	49.646557192295234	4.133668830529617	3.352575241790591E-4	0.4406223998534474	3.3763337759590945E-4	2.2955552533387926E-8	0.44432807742843466	-1149.7870347289459	2267.6476621262477	989.6331773812201	663.1075277138685	1619.6493852219553	7.128947974427866	46	44	33	6	42	0.19087144903799466	0.3094260718030469	0.3049500166974731	0.19475246246148709	
65400000	-31474.551148475315	-30197.291569996665	-1277.2595784786502	-30197.291569996665	101.43995138331739	4.193217835308862	2.1097226847053963E-4	0.43232206517423943	2.0300084640726402E-4	8.293130850052264E-9	0.43566831822520824	-1240.5077074538515	3162.1637604926837	751.5601477808998	1744.3457622830197	107.64654701041063	9.434473709661763	80	40	11	2	38	0.19614465852602048	0.30065323588050524	0.3046651576816751	0.19853694791180085	
65600000	-31477.260063589958	-30178.565491816767	-1298.6945717731915	-30178.565491816767	78.56736437721258	4.21942700703242	1.9475895084821194E-4	0.4471156538004964	1.9143553829715034E-4	8.104990547712405E-9	0.4660754303095444	-1267.6375873600439	2341.013689063031	971.5609745273223	178.19303372073696	25.208575653511264	7.273736144729303	78	52	3	15	23	0.2023803087799287	0.2935127488823257	0.31376416021035225	0.19034278212739494	
65800000	-31482.1434245583	-30202.63311738329	-1279.5103071750095	-30202.63311738329	81.93446243196382	3.95298635738311	2.0821712895885696E-4	0.3489083165018344	2.080941360943157E-4	6.488639098021715E-9	0.38200422198103345	-1239.3742148036133	3388.445684568921	3173.7918361804122	2890.312533970237	978.2897889069649	6.918806069316688	30	29	28	46	38	0.19935769188326974	0.29603333797360065	0.31013114579697837	0.1944778243461528	
66000000	-31413.61041241192	-30188.089122873138	-1225.521289538782	-30188.089122873138	77.1920894055029	3.987024566754548	2.154240904369627E-4	0.43676451156390245	2.149271351688127E-4	8.226554250204859E-9	0.4286168119690489	-1186.5001923124898	3118.99326277834	1163.2308582378064	1424.8577562271437	1176.3129057627832	3.2424401845098028	46	74	4	6	41	0.20112423828885964	0.29181216287135947	0.3013631548440499	0.20570044399573267	
66200000	-31424.13450207314	-30202.08829993481	-1222.0462021383282	-30202.08829993481	59.5092956799569	4.033388482296088	2.9928640287957254E-4	0.4154717438221566	2.8227695396147777E-4	1.551404681057959E-8	0.4256860284166573	-1184.615582141231	2262.71787328629	1159.0689270911325	1000.3582560160825	845.7027317494561	7.1687070517104985	40	63	11	17	40	0.2027189878753635	0.29661529406642567	0.3088895519960571	0.19177616606215542	
66400000	-31416.210418394567	-30174.757459923017	-1241.4529584715503	-30174.757459923017	67.63692603886325	3.9750249656257073	2.9323517650454626E-4	0.3852077374741891	2.8001120224758824E-4	1.2476962960731134E-8	0.3986105683519718	-1209.7842041371935	1618.3284514936404	1038.17504444499	783.1300552472786	9.2021817031714	6.791479378425299	53	52	31	27	8	0.19407810287033683	0.2993931828912788	0.30975410233901784	0.19677461189936818	
66600000	-31460.41869998235	-30199.222958513416	-1261.1957414689364	-30199.222958513416	80.38281002918	4.06856613970749	2.3399966108995498E-4	0.4282947950764921	2.2447405379043668E-4	9.155581609418988E-9	0.41408578145684066	-1225.7382182900888	3166.289016216729	1129.1267607970103	1399.6054525378656	65.26299168276368	8.806226228551768	44	8	75	13	31	0.19930597469278782	0.291748178530428	0.3155664820737225	0.19337936470306333	
66800000	-31451.838200403494	-30213.647359856146	-1238.1908405473473	-30213.647359856146	59.67107120395096	4.059914394168452	2.54844602930634E-4	0.34041184150246706	2.570774209857331E-4	7.758312023791125E-9	0.3486188175582551	-1204.0773712071943	3094.787888647017	2202.1532266536037	953.0480567662195	26.858987387090842	6.7002783623933535	36	7	89	16	23	0.2060713825858008	0.291704455121061	0.308823736086931	0.1934004262062087	
67000000	-31470.313623688104	-30214.124933992873	-1256.1886896952308	-30214.124933992873	67.72637613802237	4.2860882104843085	2.3248773847741968E-4	0.3869677949272418	2.2808157979298694E-4	8.483698054911652E-9	0.40460153699848017	-1221.8546703717484	3570.02053528662	835.7974038169376	827.789042774529	60.0730218038808	6.877791630937038	45	22	67	8	29	0.20403680974815935	0.3035464318486661	0.30218306435840675	0.19023369404476947	
67200000	-31448.911679035937	-30167.11610833016	-1281.7955707057777	-30167.11610833016	79.21552677589801	4.159982133816189	1.9590836461633757E-4	0.45136234321606206	2.1022681211455146E-4	9.180850144380102E-9	0.4748896699094727	-1242.430341312067	2921.547630031531	1231.0245145548704	781.9603855095518	1558.952002127693	9.089111393937271	55	13	30	35	38	0.19870165223082017	0.3020487754085847	0.30061623959051936	0.19863333277007733	
67400000	-31375.79501829272	-30176.66395977719	-1199.1310585155302	-30176.66395977719	52.483072358327796	4.134291098589939	3.2239717975837164E-4	0.4809251081421395	3.18890318208549E-4	2.157718313083697E-8	0.45886562405006737	-1162.790226386654	1680.7802518954877	1318.8713511601654	1088.3879559503941	404.4217018576402	2.7688823316525646	24	35	40	35	37	0.20143019737709372	0.2961737966455356	0.30347542355429086	0.19892058242308133	
67600000	-31420.195711152137	-30199.935002992217	-1220.2607081599208	-30199.935002992217	63.22885420853685	4.1912346199310395	2.8326598671241364E-4	0.4278040202082489	2.716693143053666E-4	1.7502539705095292E-8	0.47106763238476224	-1182.579619782456	3102.834758714774	1128.5934224041482	976.162844366879	717.2601358383139	4.4935149147626765	23	44	16	50	38	0.20444567461989982	0.2942111379059209	0.3014713413674039	0.19987184610677705	
67800000	-31378.84842345012	-30205.24085364463	-1173.6075698054897	-30205.24085364463	55.631314212169144	4.068428156888633	3.062335549643942E-4	0.4678150767143755	2.9361686480936454E-4	2.1724250404206902E-8	0.47977479712036886	-1140.6549884324795	2503.229573843698	1137.9500928299944	773.7601953355161	20.97865002054264	3.2897306502719275	33	37	61	1	39	0.1996908538834469	0.2931076205263776	0.31653729632463595	0.19066422926554125	
68000000	-31424.014510972767	-30192.110082468807	-1231.9044285039602	-30192.110082468807	63.639364118472805	4.112920125786941	3.055796476075724E-4	0.45763572205390285	2.837323312781589E-4	1.744895892113109E-8	0.4500022835492961	-1202.0816240365093	3170.167070675718	751.3038229552632	15.480677001011824	22.42976701465409	6.568160950627762	34	98	32	5	2	0.19895872095379913	0.30122053354267825	0.3128232125785011	0.18699753292502347	
68200000	-31449.022057565628	-30203.4697916375	-1245.5522659281255	-30203.4697916375	61.93230124937087	4.232109730530179	2.8167191309182616E-4	0.42507695889304853	2.7994323416377864E-4	1.544237949687661E-8	0.43138380110999086	-1210.579601698913	1733.4387239604434	2031.023565815478	677.145659599523	147.03674420541265	9.421559986640675	10	39	80	11	31	0.20681683214476623	0.3043754018148582	0.30161251413523327	0.18719525190514436	
68400000	-31452.98897543328	-30206.594580976176	-1246.3943944571035	-30206.594580976176	66.60044298190968	4.082880038382022	2.893581249181202E-4	0.46738628220335776	2.844975688287616E-4	1.851500412388651E-8	0.47783977888338214	-1205.101176180213	1919.3035180643521	977.3986362217031	679.3635343228615	2934.0189153612796	17.33967085437366	45	39	36	8	43	0.19755576989391957	0.30726077063257606	0.2954794866852186	0.19970397278828772	
68600000	-31440.020420426736	-30198.63960816647	-1241.3808122602638	-30198.63960816647	64.37060799074877	4.032195667922637	2.5445436133004877E-4	0.40811985711525656	2.4311420909891863E-4	1.0662480006775149E-8	0.41384153781311905	-1213.0710525007783	2131.377849414306	907.551542318125	12.788205317987087	12.807301369424545	7.796389886696086	59	73	5	3	31	0.1994311996496073	0.2980386387416172	0.3059214790732688	0.19660868253550876	
68800000	-31411.752687693002	-30186.41196440675	-1225.3407232862528	-30186.41196440675	55.130981524527805	4.196530324392407	2.9466959649384163E-4	0.4169665215858982	2.996023025220968E-4	1.5628915725460313E-8	0.41768294513805243	-1194.1434862460771	1874.9985457346781	727.9593235039771	274.1746728740573	39.310729906883054	9.27260137752393	50	79	7	2	33	0.19704911934452607	0.3037715791707163	0.30097443458654144	0.1982048668982182	
69000000	-31435.720735651776	-30196.330487424482	-1239.3902482272952	-30196.330487424482	61.036430280523696	4.046001757474978	2.747295390618645E-4	0.4004809672709159	2.7968950378082707E-4	1.298413985065732E-8	0.40197845988082925	-1204.2437649192111	2865.857484318869	765.253680249648	1238.7666520662947	83.59033262169964	7.279952161163812	63	61	7	10	30	0.20495311713418515	0.29697328768369236	0.3095884634450984	0.18848513173702594	
69200000	-31406.25642695084	-30197.333953694215	-1208.9224732566265	-30197.333953694215	59.86767251690161	4.042380225015767	3.052551694637199E-4	0.4104085197878822	2.8777540382243105E-4	1.6594043835607006E-8	0.42749245771887473	-1181.8955910091086	2307.056332957232	843.9097336726222	25.4957633411838	2.853436714803926	2.777545974197491	52	80	14	11	14	0.19543477365625977	0.3060313540481007	0.29887439119094156	0.19965948110469992	
69400000	-31401.622140787626	-30197.25429198803	-1204.3678487995962	-30197.25429198803	53.83328112942636	4.394818190204732	3.02035613543825E-4	0.45837930275876	2.9883494469961226E-4	1.9879498310531287E-8	0.4727658816789801	-1173.2378937467806	2369.0715083402124	750.4504341088995	385.44082467838535	4.495193653940093	6.080884737145651	35	93	7	29	7	0.20221819337099026	0.2978797987656916	0.30547122647575903	0.19443078138756123	
69600000	-31422.85063012681	-30204.910736869024	-1217.9398932577844	-30204.910736869024	58.822918003493264	4.168811645700845	3.003376829011733E-4	0.49773146181838873	2.9668914217163643E-4	2.6413297827406802E-8	0.5353123636744177	-1179.2585975430957	2206.5485752597674	987.6101814250646	747.001227854867	1427.4872070619372	5.112412341740986	39	52	30	15	35	0.20574827257118183	0.2978181432786851	0.303761403319222	0.19267218083091314	
69800000	-31441.007761164827	-30190.9859971264	-1250.021764038424	-30190.9859971264	73.44244445029271	4.0448480342245565	2.395357703610999E-4	0.5133615317336847	2.316653066652482E-4	1.5497139278869214E-8	0.5201815025815697	-1211.4051484927854	3135.891177941072	792.336504466854	636.662953811992	1176.228837249902	4.570882045424684	36	42	10	50	33	0.199471905993661	0.3037637340491739	0.303732933736189	0.19303142622097821	
70000000	-31452.372735228775	-30192.406406344777	-1259.966328884	-30192.406406344777	78.11536836969421	3.9629430525670695	2.2071573725782406E-4	0.43764589588498404	2.1847645085572954E-4	1.0988458070697397E-8	0.4562270279530304	-1220.8318214576786	2787.3433678430392	920.8736717821082	2081.7270592771574	814.7120413058465	6.687011742701924	44	80	6	5	36	0.20258432539409893	0.30105708544860404	0.2966868058347727	0.1996717833225266	
70200000	-31473.146285233615	-30203.180198835573	-1269.9660863980412	-30203.180198835573	71.22716121009223	4.382321511284895	2.3798617105687798E-4	0.40150907151652776	2.3283794281249063E-4	1.0645077020963506E-8	0.4387768070918925	-1234.9515335155343	3434.852843226455	3223.595563415477	943.0245105634064	17.761344891546486	10.193195478878204	14	38	80	24	15	0.20437071039503266	0.3056082739143782	0.2947279391112425	0.19529307657934886	
70400000	-31447.42852544021	-30207.25598961818	-1240.1725358220267	-30207.25598961818	67.03866218028381	4.255203927255334	2.579725764593813E-4	0.4118782134409579	2.5467942111399855E-4	1.1815810361272857E-8	0.414025348435331	-1207.282869883801	2447.8981141100603	723.4881657173927	874.5717675397217	5.645298508726794	8.922532765582918	70	3	62	26	10	0.20699314616027292	0.3076600379728378	0.29338571456812296	0.1919611012987686	
70600000	-31432.30065585824	-30197.458056065814	-1234.842599792423	-30197.458056065814	64.00858133493217	4.368453272230191	2.601267093572597E-4	0.42711862486241237	2.5857670844393194E-4	1.3601702766241693E-8	0.44143577015408186	-1201.8597682691916	2665.2363073046204	1348.674806036981	792.6201074953096	14.18891624292258	5.194207682337322	50	33	52	1	35	0.19336620913053826	0.3110840824803841	0.30773779638905635	0.1878119120000237	
70800000	-31463.663969521833	-30213.44916039428	-1250.2148091275506	-30213.44916039428	75.30621043938574	4.211551585448097	2.4117891751888933E-4	0.42855146040161435	2.3461527056856994E-4	9.293973779114163E-9	0.408561754340405	-1216.8871117287697	2546.5552491093586	1932.0304651200368	843.4734893348866	7.966806929788869	7.221710168716366	37	41	56	4	33	0.1938232530029594	0.2939848833138346	0.3124848654114645	0.19970699827174393	
71000000	-31405.059164165057	-30174.631491890064	-1230.4276722749921	-30174.631491890064	59.05505997318335	3.8959774487146084	2.8572821905389055E-4	0.48471022155283894	2.579540219676103E-4	1.8380060349507945E-8	0.4963387973510334	-1196.2439116624992	1750.4871010435113	740.1148776197203	928.2404043923864	108.42866852126019	7.602044605294778	69	23	39	4	36	0.20654169130534478	0.29425921457516563	0.3023727141213618	0.19682637999813024	
71200000	-31452.37423664205	-30202.058424264662	-1250.3158123773846	-30202.058424264662	73.93285034012162	3.898494972515832	2.361668927616212E-4	0.49395819976827887	2.2628298029445833E-4	1.2666372985798792E-8	0.4717970353884774	-1220.3072538391775	3997.106395456723	1088.15906916063	15.84884884391873	11.54464851079663	10.540815778085403	45	82	14	1	29	0.19186887853465717	0.305737046813715	0.305080286557897	0.1973137880937332	
71400000	-31449.029732368	-30202.399947297577	-1246.6297850704198	-30202.399947297577	71.87857258490695	4.106336972543552	2.215595525592926E-4	0.3873392752251495	2.3329393740266138E-4	8.284075130204264E-9	0.38895859706466057	-1213.362993948756	2670.952782980933	655.7554100944666	1012.4018861324466	15.27735218559774	8.921307287064268	68	11	50	31	11	0.1927279295270518	0.305919137401152	0.307810762191881	0.19354217087991749	
71600000	-31522.745493417795	-30183.56244060061	-1339.1830528171865	-30183.56244060061	134.23748824159532	4.299983544105122	1.5071120716053193E-4	0.40855487332099505	1.5258210213734005E-4	4.015591091462242E-9	0.42038766762479973	-1302.5159304137107	7716.816135754152	2760.8118609605253	997.3998068646988	13.406176733457	20.15506320967279	23	55	54	5	34	0.19870305509687364	0.2976815416000793	0.2989615008435902	0.2046539024594591	
71800000	-31457.4106370499	-30190.829409755064	-1266.5812272948367	-30190.829409755064	82.4516163112566	4.269540305644789	2.238787113608238E-4	0.3799220872799907	2.1851019494647223E-4	7.602261350442253E-9	0.40009591496919994	-1228.0010864428377	1276.474691869433	2010.247822671421	534.3909225174758	1281.5551061459867	9.550925966368462	1	76	37	17	40	0.1920560554208171	0.30050381983066543	0.30276821612301824	0.2046719086255016	
72000000	-31398.97491659045	-30185.35472697745	-1213.620189612999	-30185.35472697745	70.6548977275432	4.304460433271592	2.566230069191327E-4	0.4415711302839061	2.484373311049397E-4	1.3880738263134517E-8	0.4640484345723542	-1172.981276060813	1851.7527318463199	1473.8556406771086	325.13396040346794	1590.2863796520107	5.645863882135412	43	54	22	12	40	0.19572428331842118	0.30176985815656376	0.30613833538709573	0.19636752313792163	
72200000	-31445.13020142733	-30191.06217693558	-1254.0680244917546	-30191.06217693558	76.24655594744037	4.069938719129684	2.0514333161290136E-4	0.38550141746126093	2.1525266535337985E-4	7.1952668723794905E-9	0.3918228280406074	-1214.583987555648	2887.831310038496	1800.985248641572	784.6835886689039	1578.1685033628605	6.403827825184905	28	64	27	12	40	0.20286199924361947	0.2898155954389083	0.30840914059175945	0.19891326472571516	
72400000	-31418.8881077592	-30188.26206234143	-1230.626045417772	-30188.26206234143	62.31121651605192	4.115853835099994	2.6317364093190733E-4	0.4653582946849285	2.6261665176299483E-4	1.587744272431371E-8	0.49068794997494203	-1189.947136811857	4474.263627466588	1698.8624531974272	3336.2219939464103	671.018371454438	3.717270496633999	30	47	3	54	37	0.20444714018186236	0.303357969302532	0.3017404563550831	0.19045443416052502	
72600000	-31402.718669639533	-30199.80241912223	-1202.9162505173051	-30199.80241912223	56.02558992329653	4.33911588697394	2.967980995317756E-4	0.4698522779360396	2.905428699649549E-4	1.67446871020131E-8	0.45283326771602234	-1175.9633541733544	2027.0072979464915	750.5910564741387	4.573974872338173	5.1872236425058995	5.628041026984834	49	86	8	9	19	0.2067446695612093	0.2989496354077073	0.30121430652690034	0.19309138850418553	
72800000	-31363.88757010135	-30189.695319901904	-1174.1922501994436	-30189.695319901904	49.252815170381204	4.330336784890767	3.1258343433997773E-4	0.42289873090669383	3.2450247491332715E-4	2.3146092678956253E-8	0.4660200923435572	-1147.2726808908885	2345.8240188745053	709.611111873749	3.9003020506511272	6.53211221672784	2.914556456796121	38	98	7	5	23	0.19290372447208662	0.29709131883496903	0.30660377622584495	0.2034011804671019	
73000000	-31379.290327677892	-30189.129154062975	-1190.1611736149182	-30189.129154062975	50.70282444662116	4.270813254357506	3.437924131003781E-4	0.4057261331006524	3.4512974441252013E-4	2.3525936242724035E-8	0.42977594842518757	-1162.5873972341594	1761.4521654823238	622.8273334176886	10.452674050449804	15.319667017236608	2.977541695824563	67	67	10	6	21	0.18882591528833673	0.3036669847259382	0.314826328437164	0.1926807715485635	
73200000	-31390.959383789115	-30209.17097579129	-1181.7884079978262	-30209.17097579129	58.53999411059421	4.055390863005285	3.442987701179582E-4	0.4116141451010495	3.522713682975671E-4	2.2181998851868035E-8	0.4283736611763287	-1151.6932860854108	1319.84866518765	791.8587909305128	432.8597675276499	10.406387771406353	4.424413593603517	44	71	21	11	24	0.19243398948660423	0.3035099347877764	0.3119942225496034	0.19206185317601862	
73400000	-31378.02925247418	-30191.574115829684	-1186.4551366444991	-30191.574115829684	48.03120666682049	4.228982941028812	3.4047072755790617E-4	0.3593745837674131	3.409776884073642E-4	1.63958700717869E-8	0.3807080139016025	-1153.9218225218467	3667.0734616960804	1523.7344540979254	526.7116258702592	11.377879593277457	4.704646498770489	6	42	87	5	31	0.199013999925429	0.30456866638311164	0.3062787003881981	0.1901386333032638	
73600000	-31375.859579412616	-30205.212657242893	-1170.6469221697241	-30205.212657242893	49.38340926817765	4.283356898642296	3.861517126449472E-4	0.45270163554092485	3.5588656769620664E-4	3.093313399643744E-8	0.47676371711282406	-1145.3094360082603	1610.6196061214928	704.341996894547	5.410730592702393	1.928946600132948	3.0902102008988663	76	57	26	4	8	0.20068820460687167	0.30607069874806986	0.29957480254833374	0.19366629409672712	
73800000	-31413.31732296675	-30214.943091592482	-1198.374231374269	-30214.943091592482	51.2787493030056	4.061768456865816	3.172491083886303E-4	0.4195367034819523	3.2509844760482285E-4	1.6574735166367163E-8	0.4037924318637341	-1160.9771998349313	3722.1857682233085	1596.8201877025442	443.3803749699317	585.205024966682	6.524268886404962	7	73	42	12	37	0.20501227295572325	0.29963628849890384	0.3012746561443545	0.19407678240102083	
74000000	-31330.72591750534	-30186.096687000692	-1144.6292305046486	-30186.096687000692	55.843551263571754	4.259448809561145	3.2006371576496335E-4	0.41859578610115383	3.33376055875412E-4	2.2412680326538306E-8	0.4557914761268105	-1108.3426755668172	1642.2819500670605	147.6378199701877	150.79640509814556	703.6044073003019	3.3294271155745876	70	14	12	37	38	0.1955466594058947	0.29614644648361044	0.31383077583296126	0.19447611827753605	
74200000	-31425.416488662966	-30187.109383624815	-1238.3071050381507	-30187.109383624815	59.28803211458007	4.176653882575631	2.6809508764252446E-4	0.49646246882727524	2.803032391314215E-4	1.5644627768769153E-8	0.46633885225874605	-1198.9981857826167	2728.871085166839	1975.5843495526278	2805.0895889168473	507.986611303912	7.687430158786688	1	65	6	64	35	0.19399683268590193	0.30298798111326797	0.30457280751196286	0.19844237868886974	
74400000	-31400.82216145417	-30181.98424992499	-1218.8379115291793	-30181.98424992499	55.07938059512414	4.1208795724515355	2.802836084748518E-4	0.4248639161839887	2.88655997828674E-4	1.8920872565285146E-8	0.4695488122269183	-1181.8391918049265	2349.757886943037	802.9191940818467	447.3600678565943	856.8182808452173	3.901353730488928	55	51	31	2	32	0.19885818066220026	0.30574789503810257	0.3014713793199346	0.19392254497976502	
74600000	-31434.894456791117	-30205.460182609713	-1229.434274181404	-30205.460182609713	61.14727513731288	3.8194328379633284	2.7173457574187E-4	0.4278649011719941	2.8131402028085345E-4	1.4352325946565459E-8	0.43198838132507306	-1192.2431342998377	2834.6022539617975	3661.653204303338	788.8858770272351	253.470774545155	6.077033161123839	25	17	93	2	34	0.1974470443968184	0.300033143311319	0.3051560401043468	0.19736377218751824	
74800000	-31411.723830896266	-30189.039400649675	-1222.6844302465893	-30189.039400649675	63.79392391720391	4.171568539758405	2.603976755759926E-4	0.42008291793469094	2.6408170110373355E-4	1.1644368463098694E-8	0.4131001879699856	-1187.358376769819	3117.794461348921	515.7655584050736	893.1809090830225	145.16504375134016	7.175222936066684	41	18	74	1	37	0.19679655024048834	0.2954621669613178	0.3152915087032584	0.19244977409493777	
75000000	-31417.98592952974	-30198.24163599454	-1219.7442935352008	-30198.24163599454	56.84468114476712	4.293476136195797	2.6713371337885313E-4	0.4115704720731668	2.615835012309429E-4	1.4604743366320431E-8	0.44671712708513617	-1192.191924473673	2487.5831448697654	1180.2820071783563	22.64175420912381	5.940546445446041	0.4099843028513557	62	68	15	25	1	0.18862530170050665	0.3004860268126242	0.30536561323857253	0.20552305824829892	
75200000	-31444.690979043567	-30206.741347288767	-1237.9496317547996	-30206.741347288767	83.20081559694592	4.235780617624923	2.2392387494101865E-4	0.4338024865286815	2.2693890806337023E-4	9.259984289243118E-9	0.4257229293230557	-1208.8648102050115	2467.9610034084626	628.1814134965122	5.064758354379112	8.422851888130939	18.207811074990524	77	54	6	32	2	0.19997389615568256	0.30510889519818984	0.2962186959745562	0.19869851267157382	
75400000	-31440.82414078075	-30191.308936106463	-1249.515204674289	-30191.308936106463	62.49902039734826	4.277846385603022	2.5703702821637964E-4	0.4732565990496503	2.515084259890907E-4	1.8129572745534098E-8	0.5163349329132538	-1219.94851148058	2583.0389149765706	835.2023536100472	17.916032061256416	19.92564594520084	9.08025923017626	58	74	1	6	32	0.19719583346537714	0.301891684449487	0.301200732967997	0.19971174911714132	
75600000	-31384.76121341099	-30152.981843592326	-1231.7793698186651	-30152.981843592326	60.26527496995672	4.126120645650363	2.628230086172335E-4	0.44668793252617156	2.6421496047813347E-4	1.4673255423664056E-8	0.4619156073659908	-1198.6845387954588	2813.3727569089338	1035.8956507789	798.6884631488023	18.855116240185506	5.5074339021565315	46	12	71	18	24	0.19925306141755444	0.29706370205285515	0.30536797578143077	0.1983152607481622	
75800000	-31516.322477237212	-30214.678355557124	-1301.6441216800881	-30214.678355557124	73.61374603010628	4.139447865442202	2.158532421062589E-4	0.3783855021928024	2.1472112348426897E-4	7.106850447401606E-9	0.389428167080456	-1265.22118459945	4393.316640308186	1487.5796589054762	1267.519267742254	136.28672149394376	5.844719941228645	29	35	66	21	20	0.21187108217989586	0.2954810997633771	0.29969609143688647	0.19295172661984303	
76000000	-31477.56551033528	-30208.58319819848	-1268.982312136799	-30208.58319819848	80.6938749445532	4.281039373551904	2.1005592784798774E-4	0.39258463042971	2.1718955572884837E-4	7.60406669573746E-9	0.4027035057383688	-1238.421207523484	2583.478403493738	873.099025923833	166.30827755634795	19.985169205189685	5.574802993721814	80	53	2	6	30	0.1909600884077033	0.31087212334298064	0.3036853240950018	0.19448246415431691	
76200000	-31447.915940919054	-30184.200192468692	-1263.7157484503607	-30184.200192468692	84.21901696247004	4.3476130447624035	2.0894416170907216E-4	0.441646653750075	2.0853988717913773E-4	8.502938645290326E-9	0.4417456250099262	-1224.60068045564	5472.802370663872	1536.0436892191453	612.2917439398127	878.5319951769143	10.432966442026068	26	42	51	12	40	0.19757912927556867	0.2886350578135102	0.3129064052536781	0.20087940765724566	
76400000	-31396.442039888127	-30161.572068488895	-1234.869971399231	-30161.572068488895	66.80588732926265	4.138228657145186	2.6506295387539967E-4	0.43884114480190745	2.6197962749485113E-4	1.604997360323469E-8	0.46564624194808796	-1196.260974719403	1935.5676397373954	971.5598432904379	1588.6539316798383	1247.5534545356563	4.906821458915217	51	6	33	42	39	0.20160044433321822	0.3051341698750511	0.2977616755087146	0.19550371028301858	
76600000	-31436.82552834312	-30188.897732478606	-1247.9277958645139	-30188.897732478606	59.27630928177276	4.097309665028392	2.4409418353546237E-4	0.44482180101396496	2.418191584347972E-4	1.4155941764419621E-8	0.4776697748840637	-1215.8324170621297	2204.6961384070955	623.6098830883583	645.8183628845443	15.678369362054045	8.159598713573422	78	5	49	24	15	0.18996507188561326	0.3055328831990573	0.3075869165944577	0.1969151283208743	
76800000	-31503.525462863705	-30195.44877946859	-1308.0766833951152	-30195.44877946859	87.21457827664356	3.8204200071069403	1.9697503934246183E-4	0.44986669005391605	1.8996269559078978E-4	7.0238704088975895E-9	0.44500545340097375	-1273.93055838039	3378.575858693921	1052.2970488813312	876.2142453277747	29.202251262794857	14.626105326192068	59	38	37	2	35	0.19655720713506358	0.2974066635857439	0.3054032252145015	0.20063290406469353	
77000000	-31450.03698508611	-30190.260623607202	-1259.7763614789058	-30190.260623607202	75.11624593336462	3.96716130613509	2.5469709673120076E-4	0.3958054512345128	2.496549505953115E-4	9.999860855978006E-9	0.3963821093612072	-1226.7378449095334	2154.4412054204204	1522.8843359287437	751.4074100075964	26.67299110409747	7.0298857547707385	44	37	53	10	27	0.18935932190537452	0.3029679689560842	0.3051927119981244	0.2024799971404193	
77200000	-31401.29191792627	-30182.48993560866	-1218.801982317612	-30182.48993560866	54.86993686229452	4.397244032323198	2.726428649634265E-4	0.4365871435581816	2.6627057366676246E-4	1.4381358210393495E-8	0.4557901741714304	-1180.5391202583858	3563.594473673771	738.2669221544728	1043.4745981265157	815.3358768382305	6.3876730808949125	37	14	41	42	37	0.1953325748559933	0.3036313692120992	0.3085491884544451	0.19248686747746468	
77400000	-31418.084965947855	-30201.382956829657	-1216.7020091181967	-30201.382956829657	63.792418380045014	4.03685055696829	2.724286956631639E-4	0.4114134152901414	2.5975550099627357E-4	1.3905225025111236E-8	0.4401326433625015	-1180.5095262667487	2093.544327750532	228.8399420271478	439.8972442663992	744.8295872449108	4.9817052334813425	51	4	24	56	36	0.1907910191969959	0.3044082438311137	0.30223381973864644	0.2025669172332465	
77600000	-31453.804053345575	-30206.103918508514	-1247.7001348370602	-30206.103918508514	61.947458517960904	4.209682309999146	2.6223985131979265E-4	0.41686681666794506	2.4980674188692124E-4	1.1834253664175086E-8	0.4232997920174837	-1209.5850186181656	2336.841512046066	1031.6437865999615	524.0428531978438	1183.973072282597	9.06046444196569	57	10	25	44	35	0.19397553236055534	0.30367039716179306	0.2963579422300785	0.20599612824757593	
77800000	-31402.63317331775	-30179.66750621728	-1222.9656671004716	-30179.66750621728	62.03357381255808	4.300724159150875	2.4864736129031164E-4	0.45144901348063426	2.383182151159591E-4	1.3025740125666913E-8	0.4768991164725457	-1190.4583922789975	2331.6953286567527	738.5989629446733	985.3735415581403	5.11511139071707	4.855560265052916	62	45	27	6	31	0.194178065559316	0.28706310489586206	0.3130466007306546	0.20571222881417034	
78000000	-31402.97490058702	-30189.39430594693	-1213.580594640089	-30189.39430594693	61.73861527641962	4.364022284153537	2.6707107758527183E-4	0.4722280734969084	2.631529408491407E-4	1.474971439512987E-8	0.46205471248177393	-1176.9879185239988	1892.7483382610678	7323.175145698497	829.1462428246499	7.82946781226343	3.7183051235069273	27	11	96	17	20	0.19655929009172213	0.3038939888595568	0.30887514902914615	0.1906715720195777	
78200000	-31420.935557971392	-30192.14984500743	-1228.7857129639635	-30192.14984500743	74.5910914559202	4.221855433542514	2.486730879709929E-4	0.42232370344212833	2.400141765583339E-4	9.31082702644507E-9	0.4049747255852858	-1194.4913056303026	2598.3891742882834	762.9460412844926	795.1979710510418	4.119508112331011	13.85825099552427	52	80	2	30	7	0.19931324877920678	0.3006086004657323	0.3045173403059467	0.19556081044911724	
78400000	-31435.745945449737	-30181.783078300326	-1253.9628671494086	-30181.783078300326	75.27139988452033	4.004134928264094	2.2789034812970593E-4	0.4561268950546903	2.2111749256014846E-4	9.044870714849802E-9	0.4222429054757611	-1220.135582397281	3119.2949815685174	2082.842198724139	985.5412261384066	4.589237774529453	6.164014541130853	45	8	84	30	4	0.19261906976582824	0.31040012961239427	0.29580670744227355	0.20117409317950696	
78600000	-31388.84159613124	-30203.00405143152	-1185.8375446997206	-30203.00405143152	52.94218646245499	4.188843406557746	3.364489499049973E-4	0.4501390786583515	3.1149815483162696E-4	2.4384765632643033E-8	0.48825064337106	-1157.1459842917645	2062.694977685639	1012.7362688798479	65.38397577356325	2.275125803500773	3.845725893103065	44	90	3	31	3	0.20495230419261867	0.29172118469445996	0.2956371864109369	0.20768932470198725	
78800000	-31434.358720467535	-30201.327615118968	-1233.0311053485673	-30201.327615118968	61.85299896828641	4.076491281120841	2.7775639441572294E-4	0.43741711882201045	2.6706838899676636E-4	1.5787715723956745E-8	0.47133330524128403	-1204.398633491921	2090.837141574506	773.8973932924462	24.84835496686498	18.93263281008219	4.333689639267305	51	85	6	2	27	0.1956626102420796	0.29977889475320035	0.3043178807253991	0.2002406142793238	
79000000	-31416.366161072474	-30219.086721354346	-1197.279439718126	-30219.086721354346	54.175750808755204	4.068822480807817	3.120599389641923E-4	0.398621424081358	3.098321998220307E-4	1.7850036123022155E-8	0.4290148949459004	-1166.2668329471744	1853.7194991861045	736.2800288553204	537.2001703710383	14.222449747297102	3.835793962665177	49	26	60	2	34	0.19308319486878536	0.2993348661510076	0.31241838493111895	0.19516355404909086	
79200000	-31437.637272075048	-30209.826304066213	-1227.8109680088355	-30209.826304066213	64.57062256946305	4.195057189088395	3.12983025965246E-4	0.3873825684004565	3.074756180757472E-4	1.5404682189561255E-8	0.40205249996822595	-1186.2765518307515	3593.7581386507263	1969.6659817494256	4794.382782953744	1001.7757715088417	5.964564829155113	2	29	5	100	35	0.19397284690504113	0.2943907030572178	0.30544593092877625	0.20619051910896755	
79400000	-31407.76427526929	-30208.558273187966	-1199.206002081322	-30208.558273187966	52.47693612921594	4.016968570169882	2.8239138445756393E-4	0.4328321334730352	2.7841117254600824E-4	1.7733828077442326E-8	0.46557913125070066	-1166.4697499883093	2516.3930463848733	402.6277011501895	870.918408024734	13.3720067585746	3.578255346321613	49	17	68	15	22	0.20030854851418986	0.29669560410764656	0.3068830116043987	0.1961128357737675	
79600000	-31404.85880475787	-30189.041965866338	-1215.816838891532	-30189.041965866338	60.51855830043435	3.930864442835554	2.9656981740553025E-4	0.41278153318201927	2.7775184869678225E-4	1.4510807873757384E-8	0.4251247243149041	-1183.3917458706903	2617.3890340528983	696.6488546253639	676.0183139922362	21.95394091188167	5.657539123692218	46	68	19	8	30	0.196694838815451	0.30661582809919313	0.30036754312287367	0.19632178996248484	
79800000	-31378.13554359633	-30183.871573099423	-1194.2639704969065	-30183.871573099423	60.77323999053154	4.255251202676743	3.28527190807169E-4	0.48588389253720254	3.274065754754588E-4	2.6864935952704425E-8	0.49363118000725265	-1162.1991316369242	2600.226298117073	780.5299433378078	465.1306239987587	18.114768813580117	5.987018284950879	40	46	47	8	30	0.19633519314662778	0.3069393402178821	0.30721416712878363	0.1895112995067093	
80000000	-31418.082927870655	-30190.038220658844	-1228.0447072118104	-30190.038220658844	65.97870432346267	4.25772896482922	2.60013745424781E-4	0.48146010446728693	2.640861907254178E-4	1.4780758114502801E-8	0.463822229362825	-1196.5972344472818	2705.9955640318544	976.5886199183456	184.85197597314004	25.161005676183517	6.725231620900538	34	98	3	8	28	0.197365626336289	0.2994902405443734	0.31341944816939604	0.18972468494994432	
80200000	-31440.09538673009	-30206.672345632036	-1233.4230410980542	-30206.672345632036	58.99122097610298	4.357655294633823	2.635432328643689E-4	0.38671776847053185	2.657308761151447E-4	1.153125332085209E-8	0.40550360716330486	-1201.9595493576237	2521.247626706351	667.180013720794	76.85717969418229	81.79576262912862	5.363796945542877	46	90	1	6	28	0.18946038860362657	0.2990789437424346	0.3111454509309125	0.20031521672302915	
80400000	-31377.422161212016	-30180.799022966607	-1196.6231382454082	-30180.799022966607	56.67356027134512	4.119572289745283	3.102797796992541E-4	0.45189489591819937	2.7847684892601596E-4	1.7672387012053645E-8	0.44613342155774804	-1166.7203159978098	2271.3251010336867	549.7524758979772	302.41060883241965	1.511004260694813	3.0304961861601694	71	61	2	7	30	0.19918644797185672	0.3011205597255733	0.2997518232881632	0.19994116901440978	
80600000	-31436.496200261696	-30185.791689878526	-1250.7045103831686	-30185.791689878526	74.8869837689703	4.1311117492936225	2.2273156616322925E-4	0.44495912556844824	2.2439803042202436E-4	9.793576748385667E-9	0.441802075678699	-1216.7414017395115	3396.296247841373	2292.589158459206	756.9361777634697	5.325421558471385	7.789557608347986	31	58	45	33	4	0.19126177829364502	0.31031037661487276	0.29575592645619475	0.2026719186352903	
80800000	-31477.035348503156	-30185.535544200386	-1291.4998043027692	-30185.535544200386	78.71740332420313	4.222205975527866	1.997742930412007E-4	0.42281757777009293	1.9864758527079936E-4	6.554160953719569E-9	0.40866917048552814	-1251.8684982807226	6432.707381866526	2556.7151029053866	1149.50175823997	720.3445236583516	8.348630075133727	6	61	61	7	36	0.2025943365256787	0.29837364386093435	0.304787481388345	0.19424453822504475	
81000000	-31590.945555020022	-30234.39117201127	-1356.554383008752	-30234.39117201127	100.95158426774783	4.185287414938433	1.652027175420038E-4	0.3614916806745122	1.6324193056198286E-4	3.81633089230623E-9	0.3790939174594601	-1321.5895247086885	3493.7681044088035	2150.502987835428	1054.5655351774644	39.73172568256182	11.794918031053793	57	35	42	30	7	0.19705876623918372	0.29241317547689577	0.30461237814280123	0.20591568014112213	
81200000	-31472.29786186528	-30189.895483185745	-1282.402378679538	-30189.895483185745	84.46007801866324	4.319362534416666	2.1485438379799789E-4	0.37011839751089665	2.0713716980418314E-4	7.0703696469465655E-9	0.4006298234825896	-1242.269013975962	2582.36359220426	2968.6762534536597	3186.4796238044705	952.9434566600744	11.308576461631786	37	17	10	68	39	0.19641097912166916	0.2966721346885314	0.3150649019875284	0.1918519842022739	
81400000	-31456.306778743456	-30173.05183720857	-1283.2549415348828	-30173.05183720857	73.54072569439671	4.356098425174251	2.447732607160623E-4	0.48535953976233914	2.385307883472983E-4	1.4462601953527244E-8	0.5026374818083592	-1249.8463440878818	2473.2570973642096	1745.8903018841963	616.6153151997222	24.997830754576764	4.307562738773288	56	46	33	16	20	0.1986069463800029	0.3016908929166942	0.3047771564247164	0.1949250042785893	
81600000	-31480.65824214879	-30215.23651138393	-1265.4217307648614	-30215.23651138393	62.52779869976657	3.904556615371525	2.4481594519622625E-4	0.3691545171172488	2.434839749970123E-4	9.514080403129877E-9	0.398552059061033	-1232.197341456363	1924.9671748995058	1065.5001534351043	868.0232449114088	51.56817943099699	8.150108843155529	70	22	40	13	26	0.2010227692192904	0.2990869777514183	0.30120135459165254	0.19868889843764168	
81800000	-31459.455743837992	-30207.42575764005	-1252.0299861979424	-30207.42575764005	70.04745552138347	4.314904310049734	2.349519643273011E-4	0.39582077557305245	2.4254579365873798E-4	1.1045984770188178E-8	0.4329796557432711	-1217.174000563881	2465.0261329575133	475.7541211263403	964.7651204907675	115.2032217541979	5.87306935482422	62	5	61	8	35	0.19555541048806352	0.29834419151980424	0.3039536209190979	0.2021467770730372	
82000000	-31408.98492050128	-30183.47273563564	-1225.5121848656368	-30183.47273563564	67.79816542793921	4.133839604007354	2.713780840775262E-4	0.4237780773841814	2.5505995411087226E-4	1.1664978537579605E-8	0.4087503911872897	-1191.472711851731	2013.6233961142348	667.2575271274432	1746.196378926243	9.640731746094314	5.05999584485372	52	66	10	30	13	0.1912357460560263	0.29567556565784114	0.3127260993775655	0.20036258890856967	
82200000	-31438.363846894375	-30200.07401680054	-1238.289830093834	-30200.07401680054	64.60164660734651	4.009322223823795	2.6626069163133596E-4	0.4441772810734336	2.703231008300694E-4	1.2692779201868163E-8	0.41432568683200105	-1202.6497517984926	2991.717833444005	867.3357204546735	932.1923107092096	194.16745795469657	7.890445782000021	35	82	14	5	35	0.2031529615715937	0.29645799409570484	0.2999248691164893	0.20046417521621476	
82400000	-31419.595211983255	-30167.089255421237	-1252.5059565620165	-30167.089255421237	62.324361716377666	4.027902635819098	2.6142549411044833E-4	0.47885589159873915	2.626008441313234E-4	1.8399366749125185E-8	0.5135794486480395	-1220.3667800781595	1743.3737388360942	626.8038225583496	830.7769315824654	11.295807411761203	7.311553666072936	77	15	44	21	14	0.1907979828597658	0.31142989807033494	0.2983252051344054	0.19944691393549643	
82600000	-31408.528010355738	-30191.624781801245	-1216.9032285544938	-30191.624781801245	74.31051526212926	4.308568736099822	2.659334633188925E-4	0.3980995542254353	2.5899487775915336E-4	1.2090651935930102E-8	0.41465686671624463	-1183.187897199809	3169.9176569394135	1961.985194316619	973.1633459555939	10.65145668895556	6.076861215891821	41	14	75	14	27	0.1945366562344418	0.29171708397632745	0.31595579150818665	0.19779046828104657	
82800000	-31427.276644438778	-30193.693211561433	-1233.5834328773465	-30193.693211561433	62.713976698433456	4.171163944038077	2.9651772534458083E-4	0.4286197750197954	2.8500595894988956E-4	1.685441860903353E-8	0.44841362564253173	-1204.5533418573182	1764.7996913084844	1001.1230088253284	119.03177460278748	4.98035524092492	4.563958169036616	61	69	8	20	13	0.2019395312956719	0.3004615255111856	0.30017136766903024	0.19742757552411477	
83000000	-31380.486944739478	-30189.993778168835	-1190.4931665706424	-30189.993778168835	59.86138497258737	4.0723355125938285	3.2008515071096374E-4	0.43853339777246464	3.135667612810565E-4	2.363394554948137E-8	0.48610896768194145	-1154.8714973110095	1351.5112150048424	624.8170368555141	256.08169084008387	683.509284979251	3.961562167439062	69	35	15	15	37	0.19927520844825689	0.3022047186735455	0.3082450437707339	0.19027502910746633	
83200000	-31417.315999171107	-30205.78912564519	-1211.5268735259158	-30205.78912564519	52.170371315537274	4.135281701969566	3.229804601036864E-4	0.41769737516630506	3.253342099037305E-4	1.848357259645948E-8	0.41556272146321727	-1182.4802103093657	2087.3656862015287	546.0044784659411	59.12137605606251	26.96406954717179	4.525144125193155	67	69	6	2	27	0.20571758235080825	0.29876026766700364	0.29939895510678277	0.19612319487540805	
83400000	-31368.1067671378	-30174.108528024328	-1193.9982391134731	-30174.108528024328	56.07775966099403	4.081347878195209	3.006473509892879E-4	0.37527179457161647	3.0894538472384255E-4	1.3768117903281042E-8	0.38289977815497306	-1153.772020938627	2078.66467784212	1280.337644144823	152.3387641005022	952.9018329848508	4.591586766695451	47	51	21	18	34	0.1968923539870091	0.2966633354537545	0.3052286586451153	0.20121565191412388	
83600000	-31421.89533901816	-30217.43484032642	-1204.4604986917407	-30217.43484032642	47.78672066011808	4.1811038389980055	3.933435771038876E-4	0.4126348312254774	3.6802893511301177E-4	2.2972187130752167E-8	0.4002750476475403	-1172.0156182343226	1440.2658016932753	890.2308087129373	764.8539772868787	41.48367817695784	5.298861843266261	48	53	29	14	27	0.20028858232372226	0.29472734922278154	0.30726963600668344	0.1977144324468155	
83800000	-31420.711940270572	-30187.59299244851	-1233.118947822062	-30187.59299244851	65.75276360707441	4.252263598560832	2.6686317212507954E-4	0.4049925683263975	2.580068362867182E-4	1.2410677896133671E-8	0.4208747691284828	-1202.3853976747837	2677.4383143063774	1134.5155612650806	117.0285219801259	24.556388805165874	3.3700850626800953	62	70	1	14	24	0.194093425013551	0.29904544338159533	0.30723607977139356	0.19962505183346294	
84000000	-31426.004994808478	-30212.00523498982	-1213.9997598186553	-30212.00523498982	51.70881915018308	4.181247563963458	3.1237640088568517E-4	0.4637209790397127	3.086771566763158E-4	2.8314827721507363E-8	0.5485742373224641	-1182.2298760937804	1562.5004703082611	650.6521435367941	943.7722091296678	4.852648953211975	4.905010112907552	72	16	49	6	28	0.1942630561648487	0.30672659409431935	0.30923886553564994	0.18977148420518483	
84200000	-31399.387060826662	-30223.620371393914	-1175.766689432748	-30223.620371393914	48.850893782868596	4.229474647274687	3.22599554217646E-4	0.3718156483869391	3.112232099281002E-4	1.704379008721389E-8	0.4110124968388376	-1139.6175387471437	1785.6455632949028	1232.4683965096413	404.66931469005647	650.8731850786718	3.305750629441982	12	55	18	48	38	0.19668822738787445	0.2923914526676769	0.3188732331453589	0.19204708679909244	
84400000	-31395.85419595602	-30205.043665420264	-1190.8105305357583	-30205.043665420264	50.71095554405921	4.012783112668093	3.508278925051532E-4	0.3900962942268187	3.4235615139267063E-4	2.2598438070078856E-8	0.42599740898766913	-1153.7830633759838	2657.076597861023	1682.664039424958	442.3656700436404	634.1736227076607	4.997347063852863	10	47	26	53	35	0.1959047883965105	0.2966774544745847	0.31585075692902287	0.1915670001998845	
84600000	-31392.253954031567	-30195.772283818387	-1196.4816702131793	-30195.772283818387	56.592375677106496	4.101496938662823	2.8367243237306964E-4	0.45994121822117223	2.7611100193914443E-4	1.5861605163611286E-8	0.44323068143180183	-1158.4360756113545	2876.423390298976	733.9016371561673	1314.7829647628564	686.0249693017913	3.020192495705956	43	24	19	48	37	0.19385773235997633	0.31322733542862585	0.29745770871230387	0.19545722349909647	
84800000	-31421.477418043487	-30192.13613723474	-1229.341280808748	-30192.13613723474	68.6067575878054	4.109975334106539	2.9229495972158597E-4	0.37909534436919134	2.891925672968458E-4	1.322778366883499E-8	0.3893745308313353	-1192.4545685671926	1982.8182817374798	1253.7558741045455	859.28327616923	774.0374505485504	5.191459709778708	31	50	21	34	35	0.20362953347531992	0.2908007747563022	0.3137969975826961	0.1917726941856842	
85000000	-31363.71250849545	-30174.718793860447	-1188.993714635002	-30174.718793860447	60.554745934057614	3.911959578064136	3.051554157961269E-4	0.4383608824187227	2.8837553871143576E-4	1.7563908189252755E-8	0.4417110891224927	-1155.9306586133205	1862.382163896898	1907.995404531899	915.4590202918298	16.37919130397683	3.5483388647412184	21	33	80	1	36	0.2040577577162425	0.290250975998544	0.31469217918535963	0.19099908709985636	
85200000	-31400.283095040777	-30173.809752694433	-1226.473342346343	-30173.809752694433	69.56052197080729	4.212901912631835	2.444101317804304E-4	0.4563932686075004	2.340749609773698E-4	1.0460925790065701E-8	0.4316861868747822	-1192.2481748481928	2174.4857272302006	2943.325521991462	1083.673643255319	3.8132969652049447	5.957203349347149	20	35	79	35	2	0.19950826583498732	0.29751070943459745	0.31042934772863945	0.19255167700177828	
85400000	-31404.628589663982	-30185.612807691366	-1219.0157819726173	-30185.612807691366	66.71152195841697	3.9582929531924673	2.8895916027274173E-4	0.46491823086261436	2.742913089339604E-4	1.867133877332366E-8	0.47798077730475924	-1186.104113870641	2209.231009494502	2486.2758238903784	782.0265522084403	3.4782764536483484	3.9393782825076733	55	3	79	16	18	0.1892642917561942	0.303837745672163	0.312093660106372	0.1948043024652733	
85600000	-31394.010351047087	-30193.851606315886	-1200.1587447311995	-30193.851606315886	57.82799066125775	4.425905089071561	3.0860896339949227E-4	0.45623650211761163	3.04651451509092E-4	2.002425240447731E-8	0.4698213033900742	-1168.473168253063	2126.560855262645	798.51685371396	753.440278060448	4.410835396579613	4.0872514061722995	42	17	76	5	31	0.20363844868372397	0.29198999678821363	0.3043519758928836	0.20001957863518122	
85800000	-31414.538306686023	-30161.528552666678	-1253.0097540193472	-30161.528552666678	67.8070405003465	4.335254553393639	2.513029352738536E-4	0.3983217917102615	2.57904392777725E-4	1.2823535802749838E-8	0.4329649823454235	-1213.0690621409628	2446.6087723892174	1982.6646894113399	651.961636104998	1696.756243211966	14.411757813340394	67	3	60	2	39	0.2019717846037476	0.2934926771803823	0.308501299624468	0.19603423859140454	
86000000	-31463.11643160406	-30222.764855394722	-1240.3515762093361	-30222.764855394722	58.84854861882865	3.9587569732630596	2.7589897252911665E-4	0.4214277681382647	2.776122865584972E-4	1.2712818325116333E-8	0.4112919852028672	-1205.3829469470043	1672.8423315765062	644.2625126049015	726.8835116601092	384.15955483516643	10.091842974333087	73	2	1	62	33	0.21455263665217278	0.29275724767077255	0.29711329954532795	0.19557681613172903	
86200000	-31436.149066735223	-30203.937047865336	-1232.212018869888	-30203.937047865336	63.151128616385776	3.9324092108417767	2.7028714624653015E-4	0.45031775371434896	2.663140748226082E-4	1.7929418396827735E-8	0.48103008555520554	-1195.529622646045	1858.3984451256456	1180.9407671464612	277.8200982518366	666.90313400046	4.447710049686882	78	32	17	9	35	0.19334343575356644	0.2903914270772746	0.31965832389270943	0.1966068132764517	
86400000	-31460.689003707022	-30214.2178322209	-1246.4711714861207	-30214.2178322209	67.6795511942552	4.236897112636139	2.236958247679893E-4	0.4506916153755067	2.1441493692257377E-4	1.0590940410543111E-8	0.47260975322186005	-1219.243662987194	2986.576958952013	845.8557984323511	11.848444449529525	4.425155469714447	2.707927070207501	63	72	3	27	6	0.19947214573190658	0.3058082492921914	0.29741322068277015	0.19730638429313394	
86600000	-31455.069714155605	-30195.45860859145	-1259.6111055641572	-30195.45860859145	71.16826722193649	4.112768913290169	2.2820384532468447E-4	0.4315329481906047	2.1735014514785803E-4	7.788802215964572E-9	0.3950134499756644	-1224.2974027048504	3025.927533411033	653.0962724056802	1446.8715022661163	45.33014546997309	5.219946738460215	53	69	10	14	25	0.20165188397261408	0.3062960128526694	0.29996316956892893	0.19208893360578977	
86800000	-31450.892669518413	-30205.109088356956	-1245.783581161457	-30205.109088356956	73.24988853137079	3.9645838185120903	2.3834398800323214E-4	0.4150784400970365	2.297665163216615E-4	9.134779740373355E-9	0.4110299409210956	-1212.8924102550357	3227.313124081091	862.5907778002274	972.0399562788849	6.949652805179239	5.0510967685937	61	69	3	6	32	0.20181920103060538	0.3010106808757178	0.30349429002980105	0.19367582806387804	
87000000	-31435.58939929853	-30185.117153389594	-1250.4722459089346	-30185.117153389594	75.98300379639426	4.068638649309569	2.146937307201016E-4	0.4444136025264898	2.1386359865335533E-4	9.533216240270594E-9	0.45666710492108675	-1215.7737398796253	2060.1709327998265	3797.232751122388	1211.6461618580158	4.62139810236787	5.693804782966701	34	20	80	34	3	0.19457072251889357	0.3019007725518922	0.30342388069444065	0.20010462423477582	
87200000	-31464.658930248133	-30176.121238171694	-1288.537692076438	-30176.121238171694	70.43709148669663	4.059188528353819	2.051945964656499E-4	0.449744008070446	2.1105316486898237E-4	8.915073490362844E-9	0.44445440984675216	-1250.7782897283805	3565.7322943399367	2019.542504774767	1226.3585928515263	394.5090656789058	8.838723784066374	56	29	45	9	32	0.19451648949152092	0.3035345165826233	0.30083745342298124	0.2011115405028767	
87400000	-31432.283701293527	-30201.810588051667	-1230.4731132418603	-30201.810588051667	65.82105476183835	4.226843801874312	2.383111400049391E-4	0.5242132041461742	2.4103407864040826E-4	1.4300974703324515E-8	0.4912177845649874	-1194.9937626279363	2663.1989360592106	4362.578684032862	1268.306985902056	12.2077387153373	2.9020888888939895	3	24	106	2	36	0.19518945943501453	0.2956091833977372	0.3102697902482328	0.19893156691901764	
87600000	-31432.9624551249	-30187.83864425435	-1245.1238108705495	-30187.83864425435	67.40257710930736	3.976572073067727	2.6326734173064386E-4	0.4376697261473202	2.511785103008048E-4	1.3440885641336852E-8	0.4529746083151205	-1210.163896678422	2588.6874070995664	499.2298253523937	838.4620887307874	157.29561762748136	10.360134194444194	61	14	60	1	35	0.19693949681548636	0.2917658485316879	0.313090549358134	0.19820410529469387	
87800000	-31500.41559601127	-30214.289260274152	-1286.1263357371186	-30214.289260274152	69.05744522503582	4.181135778742023	2.1123320240957366E-4	0.34907211706211716	2.1391579140848696E-4	6.207009816267455E-9	0.3677210339636223	-1249.6104281415448	2414.012489800348	1200.275293988105	1331.8345077957217	367.49188657563434	8.519145805904556	72	55	5	4	35	0.1914322356699406	0.2996656153134462	0.3093550013321432	0.19954714768447218	
88000000	-31490.25195606504	-30184.17016954353	-1306.0817865215092	-30184.17016954353	90.51269164059532	4.02875091664046	1.8151657796259442E-4	0.4425639609493931	1.7671133082208495E-4	8.338805243522548E-9	0.5008268441123976	-1266.5531234920668	4379.728179864655	770.7458610615623	1280.9925206670284	1158.4120481262842	13.445293635802045	63	18	26	27	37	0.20463903737730582	0.2876345688416125	0.3049777258277137	0.20274866795337027	
88200000	-31428.32037005318	-30188.65921210319	-1239.661157949991	-30188.65921210319	61.43551295251335	4.127177551259098	2.9791838518093846E-4	0.49061981581684794	2.793073054447211E-4	2.2660745681933932E-8	0.5173768683274261	-1205.245031821652	2772.1982525939065	1924.3144605330106	701.1315079467556	45.33365195724929	7.148965839332731	63	1	68	6	33	0.19659650723432148	0.2982289187417515	0.3099858641998966	0.19518870982403277	
88400000	-31443.107038773847	-30191.109571579815	-1251.997467194031	-30191.109571579815	63.356406165498306	4.157036187625628	2.539244400379784E-4	0.4346043863350323	2.596068937419318E-4	1.3218827810876964E-8	0.4487652209133742	-1214.3860822712675	2556.0762884015016	2682.7556643572184	904.7089122493899	466.5562472019186	5.028754626079219	58	3	68	8	34	0.1891275675494341	0.29453258259994153	0.3201902931978033	0.19614955665282338	
88600000	-31463.479706461876	-30216.612378183738	-1246.8673282781376	-30216.612378183738	82.11758946995747	4.244729933982942	2.296065626704109E-4	0.4242049660832209	2.3339136557443154E-4	9.538216797690853E-9	0.4275734951136371	-1212.9985942001308	3976.3498235336924	2192.8938121140827	699.2930179358706	8.913200173611873	7.419487684394781	27	49	56	18	21	0.19314518884157728	0.30932268329470114	0.2991598162181658	0.198372311645558	
88800000	-31456.262399680505	-30229.66550713184	-1226.5968925486675	-30229.66550713184	58.706906232196445	3.9096807642226947	2.82353432019455E-4	0.3754446718535777	2.800919065936861E-4	1.13970437119412E-8	0.37648885631805984	-1193.3653648179331	1842.977047530452	1975.0292278837246	647.7332072760648	40.32938569485551	4.577747578443927	36	55	43	7	30	0.1933069524912108	0.29298381538900525	0.3036087864691978	0.21010044565058836	
89000000	-31434.571628201316	-30188.366005578842	-1246.2056226224745	-30188.366005578842	62.99557362049303	4.2123401281701165	2.7419579683338473E-4	0.43649165110667415	2.7764159426684853E-4	1.3370918023520862E-8	0.4348599114729232	-1212.6881600011343	1977.0916063253787	1046.1493218850649	635.7087658654889	82.7961000812453	5.447324559891218	47	50	35	11	28	0.2002112707845031	0.3024486593278745	0.2983815687182365	0.19895850116938807	
89200000	-31412.056134810795	-30186.14457494526	-1225.9115598655349	-30186.14457494526	58.863195250393716	4.102810843608497	2.8725280037568087E-4	0.39860162791047893	2.859645903709255E-4	1.418660581449233E-8	0.4152543946517636	-1189.0757688835727	2200.80539766184	1256.6296253048026	541.3417580653984	747.5196098330644	4.2277060152758725	31	65	30	8	37	0.20063625440791089	0.29423848027165855	0.3108739851492092	0.19425128017122348	
89400000	-31448.81702056664	-30206.059582600876	-1242.757437965764	-30206.059582600876	69.1868627969482	4.083188776281488	2.592359886824192E-4	0.41855180034263867	2.628211813182063E-4	1.4130307661860367E-8	0.4486081764035479	-1210.163527963285	1842.0194162097148	2000.3374601165656	576.3005616169103	16.50683918842081	5.224304589409096	5	58	72	10	26	0.20358054260163536	0.29675326328537144	0.2980569419611156	0.20160925215187986	
89600000	-31386.7212954978	-30189.876866944614	-1196.8444285531828	-30189.876866944614	57.23637834567374	3.9333264878112226	3.459429467078324E-4	0.44241779278833626	3.4083019029038173E-4	2.7535102703638727E-8	0.476069120481726	-1165.0517249257507	1410.5762991828062	265.25849561058703	684.2731721215591	11.97927936088951	9.516319835178596	47	15	75	14	20	0.19744732414747115	0.30515477821471304	0.3040991787709635	0.1932987188668545	
89800000	-31355.40082874453	-30193.72908458354	-1161.6717441609887	-30193.72908458354	51.441124814026914	4.058928797029987	3.3931435850781237E-4	0.4026613746618627	3.385672657197126E-4	2.092321661562003E-8	0.4230780848628832	-1136.1580494976117	1617.1936980256364	716.1378915545548	4.983200952725822	4.046945317051433	3.5932948692762428	53	80	16	1	21	0.20948310960952182	0.30303212797837065	0.2940355386003881	0.19344922381172186	
90000000	-31380.82424479601	-30192.705462501515	-1188.1187822944964	-30192.705462501515	50.055458324170644	4.327957883308303	3.092622359894132E-4	0.41341044330493476	3.0525561295440483E-4	1.683825130496381E-8	0.4180666638169422	-1154.3739592837874	3020.344004615835	1584.618347542215	717.3251271366754	2.257290364694253	6.430975479696504	15	56	64	29	7	0.2022099416727586	0.3040613817444344	0.3036688002342763	0.190059876348533	
90200000	-31325.48363296141	-30182.868418253707	-1142.6152147077055	-30182.868418253707	35.95638659847697	3.8946548057271637	4.555561822638717E-4	0.41173760023249123	4.3692199308830484E-4	3.8978573839579786E-8	0.43168954935224213	-1112.6143988966924	1274.3200149011996	806.9214323474567	412.14369671447895	12.598479618632023	3.603342886835933	50	37	47	19	18	0.20619692272042853	0.2904433382466481	0.3033275649863255	0.20003217404659765	
90400000	-31346.108717474417	-30200.806325566602	-1145.3023919078155	-30200.806325566602	37.50136978984617	4.1578794050299495	4.539752854241353E-4	0.4376012122743065	4.521002985084282E-4	4.4304752424540536E-8	0.46637811498387316	-1113.5853144958767	1210.7705838365428	390.1119555714989	381.37781249075755	120.27533748487947	4.152421859861402	58	4	69	10	30	0.19361140092375725	0.29137704755859284	0.31400421557900177	0.2010073359386478	
90600000	-31373.286169490184	-30178.26680398436	-1195.019365505826	-30178.26680398436	47.72707514018192	4.316269800343046	3.9381576032521305E-4	0.463698075599715	3.8387823840940467E-4	3.6544552479198074E-8	0.4848997767270485	-1163.4332178785498	1229.6786694310597	551.834946523135	609.9779330238767	31.788437176083196	8.035247448307407	63	11	59	12	26	0.18817674109218574	0.3171387666636992	0.3023126663492077	0.19237182589490692	
90800000	-31423.800722864147	-30211.127289792323	-1212.673433071825	-30211.127289792323	57.60984511426712	4.223920943144094	3.126175174158523E-4	0.41514058133985965	3.0915332437727493E-4	1.931846413017923E-8	0.4470066110646669	-1179.7588208371483	1820.9863852942933	1336.1089478343135	886.3903008937501	22.431701372011446	6.199193264003017	37	3	92	5	34	0.19039555215288015	0.305655757467201	0.31056408654600076	0.19338460383391765	
91000000	-31413.707044734423	-30205.20753325777	-1208.4995114766534	-30205.20753325777	50.642676032986536	4.214649811190404	3.1285592307146785E-4	0.3942088508420991	3.117098959282389E-4	1.3777644339601393E-8	0.3850924352737214	-1176.7833797763406	1771.4921412654362	1734.5106046928345	466.64230236944456	7.1488021258481815	6.416512798672661	41	42	56	23	9	0.19665320209806347	0.284480775506115	0.3179787085992079	0.20088731379661326	
91200000	-31426.241627154057	-30176.402535697096	-1249.839091456959	-30176.402535697096	61.76358051937424	4.062734706296408	2.778758773953569E-4	0.5033549798057225	2.694353988016232E-4	2.0476036713428656E-8	0.5315672482184323	-1216.7967377799835	1881.9427823104536	1393.1195000896346	724.5477969206034	22.058256375938285	8.298729588433464	9	76	48	9	29	0.194923643342693	0.3006126064835336	0.3073345372888098	0.19712921288496338	
91400000	-31428.401812943124	-30190.087942508802	-1238.3138704343212	-30190.087942508802	63.0493966845142	4.281215611896072	2.654818805399861E-4	0.42192682267898424	2.7743456271297145E-4	1.5204969507733822E-8	0.4531186673420077	-1201.9284484409131	1709.7828447365343	1172.6154173938316	639.4616374798559	674.8961250200157	13.143411379235353	39	55	15	20	42	0.19552876513199136	0.30278409093704317	0.30339476807107035	0.198292375859895	
91600000	-31397.933027240913	-30198.599156827895	-1199.3338704130174	-30198.599156827895	62.047071595416504	4.132505980340675	3.1591916424917146E-4	0.41090341148232573	3.046557353312752E-4	1.9460790363161373E-8	0.4505563397942609	-1160.350281938868	2546.5927301352617	3226.218258485207	1277.1088491214675	811.6853158672519	5.734462315887047	32	5	3	92	39	0.2012544250898922	0.286720575722218	0.3088667856740045	0.20315821351388524	
91800000	-31376.659027570462	-30181.36909960557	-1195.2899279648902	-30181.36909960557	58.095505365892706	4.209395896598727	3.0007799834337953E-4	0.39977608052364705	3.107002985669444E-4	1.5904811752851564E-8	0.40471424962457603	-1157.6863372120001	1594.1817683075255	1692.1306149516408	744.461005161777	1002.5109858543719	6.301466619260401	9	35	74	14	39	0.19685319753013542	0.30430544165306483	0.3059106004270861	0.1929307603897136	
92000000	-31374.018683598235	-30204.981958104825	-1169.0367254934113	-30204.981958104825	49.5039539775464	4.124296686806893	3.5273975048830526E-4	0.4493214132426843	3.419478312200384E-4	2.8845724251478937E-8	0.4918377903374716	-1131.038382878153	1713.7811420547557	560.1526106068789	1463.0957134789885	859.6690352238018	3.5082112378634993	43	79	1	12	36	0.1983784830327592	0.2964480039809831	0.3104448141256838	0.1947286988605738	
92200000	-31380.187413972657	-30209.98377400163	-1170.2036399710262	-30209.98377400163	46.27738526626015	4.284954805343405	3.747695446809085E-4	0.4539558054646615	3.5851419422313436E-4	3.0233519876958264E-8	0.4700952750140257	-1132.2860485697304	3483.1936469433263	1299.9695173681785	1171.4351287351053	565.7831836108176	3.921784305517186	15	47	1	73	35	0.19652586588968862	0.301908419667202	0.30767393495846385	0.1938917794846454	
92400000	-31480.370493091028	-30184.109710383033	-1296.260782707997	-30184.109710383033	87.50847954422127	4.257113869128697	1.7922112951639806E-4	0.42466165158958014	1.7350819915337598E-4	5.9170067887689005E-9	0.4305598788517449	-1254.0829814661788	3849.68767972526	4027.974613250837	5098.348701713144	1234.4308482369013	5.262871603279891	26	28	1	81	35	0.19924589396345124	0.30650683481623237	0.295603687933952	0.19864358328636428	
92600000	-31462.097548580645	-30183.329235742745	-1278.7683128378985	-30183.329235742745	90.62030758356238	3.917472734033358	1.7236781772683117E-4	0.4009060244562524	1.6762765706544667E-4	5.151405187859381E-9	0.4222312905082559	-1238.9022385442095	3428.880549135322	3218.176994144326	914.2706832717244	1255.43734481921	2.5742471681778305	39	38	15	44	35	0.20534443365040486	0.2979990094630864	0.2922963029683736	0.20436025391813512	
92800000	-31468.126415415918	-30202.193973222787	-1265.9324421931308	-30202.193973222787	73.39158210995473	4.385983032906182	2.0205129441510714E-4	0.3934586346270125	2.021869631040491E-4	7.7171916185651E-9	0.4190546452398449	-1233.423034486948	3351.609062378355	790.022780903741	611.685873659192	4.278705710402062	7.027635622656473	75	34	29	21	12	0.20268934300137273	0.2918209011012007	0.30709178341294663	0.19839797248448005	
93000000	-31419.26886072066	-30191.935302971775	-1227.3335577488835	-30191.935302971775	57.11567513481696	3.9063011730068964	2.7911340363048347E-4	0.3704113551988919	2.7856972404401663E-4	1.3091209730870503E-8	0.41505167002673377	-1193.4003475315728	4117.558800349878	1656.5316874955824	723.6052796304499	26.90927570849818	7.619428150899933	6	71	59	3	32	0.2045915175914702	0.2981039907790289	0.3034449840042437	0.19385950762525725	
93200000	-31440.69286038172	-30196.607455512283	-1244.0854048694382	-30196.607455512283	63.77104529093418	3.961571743974804	2.8110555140023756E-4	0.4009870049770566	2.645209967919994E-4	1.1492611441056085E-8	0.40477562806914863	-1207.5916539593898	2447.6279022375024	1402.6867252368304	679.624099586389	537.5434398508659	6.614905048030977	40	36	52	9	34	0.20225834696854672	0.2959172946353377	0.2959523911826649	0.2058719672134507	
93400000	-31405.219689994232	-30198.481179378574	-1206.7385106156569	-30198.481179378574	54.88984079144813	4.116140714250251	3.17534632992106E-4	0.4129861188552729	3.1027048892620884E-4	1.857918168099517E-8	0.4330754014516655	-1168.301975187338	3652.2299811490348	1969.4936413737894	851.3468505698248	812.2902489367079	5.737620670131147	9	44	21	59	38	0.19293491204302785	0.29666729725172425	0.3100851058015464	0.20031268490370152	
93600000	-31316.206677920396	-30151.943783937957	-1164.2628939824385	-30151.943783937957	44.72000067675102	4.008946368033488	4.254062349986903E-4	0.5157313175461157	3.712003810368004E-4	4.0200265322428145E-8	0.5083406736711494	-1126.4300858422241	1794.385717171569	1307.0679063326065	1649.7423207993797	646.6774510848954	3.911980825404294	20	9	17	87	38	0.20048317503205124	0.29424866503689895	0.3050805281760792	0.2001876317549705	
93800000	-31365.960577593385	-30192.07175425043	-1173.888823342952	-30192.07175425043	49.1346354700317	4.051910181733573	3.4218888143145994E-4	0.38417782164317776	3.299608291679121E-4	1.8934905422806984E-8	0.4119981474111187	-1136.8054138883158	1257.3117323048648	2110.061340265285	767.3233292309887	723.4102891389509	5.106191898963213	37	16	15	63	40	0.20047297664053043	0.29558865076511365	0.3080721862122536	0.19586618638210224	
94000000	-31382.36519716609	-30179.92808805353	-1202.4371091125602	-30179.92808805353	55.50243359751939	3.925055823970104	3.244808954612044E-4	0.44764568909153396	3.0455066712433375E-4	2.0452687451109426E-8	0.44953798352837476	-1164.741219298012	1810.412821921619	1467.4748914515649	1235.0832413749247	878.4873701657004	6.618298332428289	49	19	11	52	40	0.19891651776448357	0.2978991161008215	0.30887214346613057	0.19431222266856427	
94200000	-31404.527343864494	-30189.709573850934	-1214.8177700135611	-30189.709573850934	72.38642619352106	4.173705635678537	2.6207144189361394E-4	0.4516944831412521	2.590014502608207E-4	1.3892849333145637E-8	0.4556224069162393	-1181.4446788986645	2526.7741353082006	460.8040683783046	980.4617527923009	6.107725893651315	8.130322594255833	45	5	81	30	10	0.20029637146250837	0.2949856735974948	0.30733722468034685	0.19738073025965	
94400000	-31341.264441053678	-30181.121808578166	-1160.142632475511	-30181.121808578166	52.61747062889724	4.125015576887874	3.362895460156736E-4	0.47090355521329363	3.140585623905657E-4	2.420698745103047E-8	0.473636623446551	-1122.6779812222485	1727.4576010714036	1561.975413203439	617.2874242327612	875.6349542105795	3.2335425963614712	18	30	35	48	40	0.20054200565192057	0.3046927270012353	0.3052762404411424	0.18948902690570182	
94600000	-31402.31075801082	-30179.749427882656	-1222.5613301281644	-30179.749427882656	63.6706442221089	4.244075369356894	2.6282641634816994E-4	0.48299526631046713	2.637604902725454E-4	1.649816581931062E-8	0.48662005009355813	-1182.3202085024839	4168.706560675085	2829.9520769582487	2162.1188295974425	846.7051267929783	6.6325789227201755	15	2	25	90	39	0.18649599057130983	0.30373420932582756	0.31207989490634175	0.19768990519652077	
94800000	-31417.003433527454	-30196.681257683424	-1220.3221758440293	-30196.681257683424	62.530035723764406	3.947348319235962	2.9444420041780967E-4	0.5024812739278942	2.829779375946042E-4	2.4531801875711786E-8	0.5439371596017816	-1181.198519487739	3622.489876124981	1681.2742082017942	1735.0211663644957	725.2803242182487	6.835309416070036	6	11	34	83	37	0.20296353273582465	0.2989287469659005	0.30489770642584013	0.19321001387243458	
95000000	-31421.964292661698	-30192.711582221636	-1229.2527104400604	-30192.711582221636	62.347912410083694	4.155692438883755	2.970496857174937E-4	0.4601874544706129	2.9540769936937803E-4	2.0500729155683507E-8	0.4878622387932378	-1192.1997223768958	1567.4124725732304	743.9408037047698	882.5342713989398	989.8038402380871	12.774078937159494	61	45	13	12	40	0.19904122031075788	0.2906793614833542	0.3131173490401413	0.19716206916574633	
95200000	-31429.705468788234	-30189.823285273447	-1239.882183514788	-30189.823285273447	81.25896964637646	4.1355943246508335	2.4390618689367253E-4	0.38039984169675156	2.4582372144842703E-4	1.0371856752623446E-8	0.41067950883360915	-1202.3371756449967	2160.7409351952247	756.700949784253	1017.149351261537	1047.7699757092985	8.084047281331122	41	36	35	22	37	0.1953052594309373	0.2951804671952573	0.31073848832714707	0.19877578504665797	
95400000	-31398.858212002346	-30179.996390351058	-1218.8618216512866	-30179.996390351058	62.144482461701024	4.130595368164546	2.9141974236271704E-4	0.45370835135672793	2.8531390887512873E-4	1.8083152486529716E-8	0.46445993012366915	-1186.6792253083495	2691.244377361836	1005.3788150660621	736.8182665224599	6.134802805917163	4.4358797793277	41	32	60	12	26	0.20373142960084528	0.29554007302364577	0.3018361757469647	0.1988923216285438	
95600000	-31409.72685443708	-30178.837880514628	-1230.8889739224535	-30178.837880514628	58.50828969016704	4.051873404106232	2.6873095349512797E-4	0.44828688038603054	2.5514813339185113E-4	1.5004884675171855E-8	0.46908449219907966	-1196.6296325974674	2251.9797750226658	1120.2476959639055	831.8456996319409	91.757624138772	2.7535808078047794	53	33	51	4	30	0.19611220826887957	0.29771719346326175	0.31006495408908574	0.19610564417877252	
95800000	-31429.9327994354	-30208.396535180702	-1221.5362642546968	-30208.396535180702	66.94864930472365	4.3193656066752615	2.5267534759021285E-4	0.5500807717160449	2.511599043539253E-4	2.1041066780976647E-8	0.5636692686777409	-1184.911142405721	3160.3641073892354	3670.4769234569753	874.8973666770075	78.4063733730597	4.441284214629662	28	10	95	4	34	0.19776393527353942	0.29116200125194164	0.3088987475407822	0.20217531593373622	
96000000	-31396.944555008944	-30188.287286678566	-1208.657268330377	-30188.287286678566	58.38804422880334	3.994387644380239	2.7266353639072207E-4	0.366213016324393	2.700255082148581E-4	1.0466137303434738E-8	0.36920902233512176	-1175.8840882299344	2065.77895815781	2014.2576215374017	1023.1146948535154	3.9824139068223565	4.975477227131758	5	39	89	23	15	0.1921314324898607	0.30213111518200747	0.3096083563279419	0.19612909600018932	
96200000	-31454.489332494755	-30188.307844802068	-1266.1814876926858	-30188.307844802068	85.90159687989359	4.078533339561053	2.009961588581252E-4	0.4386410104908841	2.106893825360787E-4	9.30131285017862E-9	0.46417351499429854	-1231.3672326796875	4513.784551295258	3163.725816117861	660.7840187086152	9.743397350343123	10.539198591732534	11	53	70	23	14	0.20189237859644832	0.29722435585861595	0.30095361474239946	0.19992965080253558	
96400000	-31397.429454471716	-30172.23793710107	-1225.1915173706477	-30172.23793710107	54.924889564450496	4.070807987054408	2.9944600949566595E-4	0.44208820931472054	2.9915213364280766E-4	1.815389029941842E-8	0.4519120835193653	-1191.8635160897684	2209.3385641396007	1036.1915741769412	749.0189201774552	40.57691480915265	10.419775094588752	52	58	22	6	33	0.19874514905745494	0.3018887210603344	0.3107066098702228	0.18865952001198713	
96600000	-31466.88958590556	-30174.185928961248	-1292.70365694431	-30174.185928961248	81.18595783563538	4.073884691778649	2.1810850949895795E-4	0.5180399213904163	2.1425593483210048E-4	1.3608167650836423E-8	0.5437510208734847	-1258.3140425958577	2502.9209330083063	1911.4119600482184	861.9302521994312	11.131761698142094	15.086398928601406	19	52	64	14	22	0.19334109384772932	0.3000692028854655	0.3090264380295292	0.1975632652372753	
96800000	-31470.83838345829	-30214.35853410595	-1256.4798493523392	-30214.35853410595	72.31037769035433	4.182542717893112	2.2333736954362887E-4	0.38689677585619164	2.1999046148686217E-4	7.653862107074428E-9	0.4017104423995876	-1223.4872001420251	2109.184524005839	958.2357117035823	616.1686267439146	3.975296174956272	11.626255794988353	69	59	9	27	7	0.195078774776737	0.29646050161755333	0.3072991551131598	0.20116156849254907	
97000000	-31447.238248271082	-30191.464998576594	-1255.773249694489	-30191.464998576594	69.75949645145958	4.122619466549338	2.394613019493276E-4	0.4336088921758088	2.3610116656824778E-4	1.1650712662654687E-8	0.46338093285938287	-1228.592737827696	2207.1890296684246	794.6641556766507	28.752094649827505	2.2072625066054696	2.949651936456865	68	67	8	6	22	0.20084017938995424	0.298711106484575	0.302357104949813	0.19809160917565688	
97200000	-31450.40314354894	-30201.215823815823	-1249.18731973312	-30201.215823815823	71.51509945039165	3.9764616134768054	2.2919059564282057E-4	0.36959042623552213	2.355594298319281E-4	7.582671795144707E-9	0.3763341140018338	-1211.8595990367546	1674.535407130264	834.063005488568	1011.7934959886708	1190.5605496210335	9.4491223199397	71	44	6	12	38	0.19931940400523715	0.29863042644602866	0.3051931671044629	0.19685700244427037	
97400000	-31446.25971293731	-30197.053656576118	-1249.206056361194	-30197.053656576118	60.32017821510238	4.235366796342691	2.826047210240317E-4	0.3889714983018414	2.750112386602098E-4	1.544780336439606E-8	0.4421960764313855	-1212.2329922932945	1892.3506700089706	1546.0272984196995	515.0644708094342	762.750567165134	11.334727081423077	24	49	22	39	37	0.19864022952644275	0.29915707951346016	0.2984168437389045	0.20378584722119156	
97600000	-31386.90627449093	-30171.245278592607	-1215.660995898324	-30171.245278592607	59.404880278119	3.983687320627841	3.1263205660110783E-4	0.47835129226349393	3.1121015011667015E-4	2.4313266578618863E-8	0.5023059859453126	-1183.7033759982476	1894.2181751212192	1447.3388861983665	507.32151091849136	4.783236370854172	6.7230302676879985	4	73	61	30	3	0.1989824837993793	0.29036274705198717	0.30861892568148613	0.20203584346714645	
97800000	-31414.09542796079	-30186.664151570167	-1227.4312763906228	-30186.664151570167	57.98739201716908	4.088088666982546	3.097787236160603E-4	0.44106862580329986	2.926142228649652E-4	1.795071900841608E-8	0.43945942486755335	-1191.3377038222868	1793.761706772867	682.3197576194311	860.4110869352033	570.7988732698393	8.03703942755899	63	5	25	40	38	0.19510415053634703	0.29575141864565985	0.3096757804586352	0.19946865035935704	
98000000	-31416.38358365851	-30181.101559855473	-1235.2820238030379	-30181.101559855473	66.88923762324877	3.9801411143627883	2.8364188966951027E-4	0.37215568760811873	2.7603977722759896E-4	1.2298264361580338E-8	0.3967556597659687	-1201.4365966928924	1692.4294063770217	427.5685777776457	1070.1027708723504	57.23205396763685	12.564726335569283	76	34	17	9	35	0.1954280895203221	0.30314457065349926	0.2994620968582456	0.2019652429679321	
98200000	-31416.43442171537	-30194.068357956385	-1222.366063758984	-30194.068357956385	67.69158299025608	3.998207431782809	3.008224692386015E-4	0.47056251448645503	2.9616714053927034E-4	2.1016385427170198E-8	0.48373740758223543	-1192.0856924130796	2034.9107283654464	901.3434926302374	120.18883292923711	10.631783554690912	12.57372266467262	76	51	2	36	6	0.19725066119195162	0.29888154157890096	0.3085860751417278	0.19528172208741848	
98400000	-31400.794083415498	-30184.851137613245	-1215.9429458022519	-30184.851137613245	59.66291125334064	4.115431913534096	2.564021200693214E-4	0.38645435200736933	2.503607453766184E-4	1.122497592274811E-8	0.4120060106214596	-1188.455584516534	2054.487405528932	595.9027585234938	42.53396910492672	4.732910861233657	5.201518137361948	70	63	6	21	11	0.20650323805765947	0.2916154850925929	0.3035375735501128	0.19834370329963386	
98600000	-31410.041681936185	-30185.429038101956	-1224.6126438342308	-30185.429038101956	70.30097070183905	4.004245626884101	3.012342030678757E-4	0.4728480817087916	2.89809744429113E-4	2.0620045318201128E-8	0.467921427682481	-1191.8185527062426	1758.3381619733118	1150.430272698679	851.2242469929664	9.940056924809841	10.963650941565938	56	30	46	33	6	0.19073122085794048	0.2950169698149946	0.3151525209321643	0.19909928839489952	
98800000	-31413.635477375796	-30221.58174962138	-1192.0537277544186	-30221.58174962138	55.97941805179675	4.2554040171903	3.3135744972080395E-4	0.43316696885626504	3.2431783690070056E-4	1.9799611015883754E-8	0.42328685953878914	-1159.490658960274	2380.7201404230314	372.3828795086182	752.3403006432255	15.794986731974364	5.2043966897977905	35	33	65	21	17	0.19799100784449356	0.30250597951676117	0.30116967297640196	0.19833333966234223	
99000000	-31373.773900941273	-30193.12491498663	-1180.6489859546407	-30193.12491498663	64.0528470586743	4.075118005730559	3.047625896479665E-4	0.3974371818528561	3.057764651461379E-4	1.4497373181147042E-8	0.390140669161326	-1146.5889492975125	2593.623317996952	2592.0305363321045	639.0227663347345	1.2142524313268859	4.34936561920092	23	21	89	10	28	0.19133496878034797	0.2948905138965482	0.3254510510755904	0.1883234662475122	
99200000	-31389.98851628513	-30202.006499674022	-1187.9820166111087	-30202.006499674022	57.04916576441289	4.386497388456049	3.3126795134901335E-4	0.3630786561313976	3.2906508597819686E-4	1.5237434820930855E-8	0.37184145764646515	-1155.4513349810557	1859.9996914439762	793.6292877840946	759.7424984242246	37.35159098470301	5.738987399475951	50	48	34	2	37	0.20217746178533613	0.29560536839249113	0.30291211524419326	0.19930505457797812	
99400000	-31384.126424428447	-30194.642926897155	-1189.4834975312915	-30194.642926897155	51.56594220650781	3.976218070474866	3.3876135964442907E-4	0.4347795801130732	3.3127916959339876E-4	2.2426116099233194E-8	0.4440453780834562	-1152.9337496786616	1053.3108901386338	1112.5561676144553	371.5163211112373	893.6318989699527	4.229851023874642	23	75	23	13	37	0.19328506744783666	0.2922542786286729	0.31603442794713904	0.19842622597635007	
99600000	-31371.309213143755	-30164.67967936303	-1206.6295337807246	-30164.67967936303	57.09212006351676	4.378152668267585	2.891416318327421E-4	0.5070853210254024	2.8949005599975024E-4	2.141799584687971E-8	0.5008345993811271	-1168.3029691617635	2291.4418021719666	2229.201094109834	501.880858704306	785.2259398493455	8.45620737467707	4	42	39	46	40	0.1991109068415098	0.2917546472849455	0.310920402562864	0.19821404331067932	
99800000	-31407.624162135573	-30186.977469234604	-1220.6466929009682	-30186.977469234604	68.28392240649048	3.934696742224155	2.6143151545313467E-4	0.4003823424046955	2.6637283544095125E-4	1.3819947543182672E-8	0.4442638698638704	-1182.196277814589	3042.820295332739	561.77257172057	728.7482678652491	1339.3402642441247	7.3775137028123945	48	8	64	9	42	0.19253656744941833	0.30579529647786213	0.30276240235581003	0.19890573371690803	
100000000	-31450.119510967437	-30184.329455267143	-1265.790055700295	-30184.329455267143	76.89229428420803	4.3173212193036115	2.2836280044904395E-4	0.4231161872914476	2.1537377936332476E-4	9.567296562006493E-9	0.43996787212688493	-1226.1115093936596	2433.092667752711	2368.6157803386313	1231.0299285234678	1502.543930139268	9.185956825488548	10	53	47	19	42	0.19674498206969024	0.3008964600263736	0.3091168423399161	0.19324171556401862	
100200000	-31424.10582177296	-30194.253871673493	-1229.851950099468	-30194.253871673493	74.37105541669743	4.257436754333497	2.505945193542127E-4	0.4226732347998323	2.4057521442859953E-4	1.2649768429399187E-8	0.445644028058449	-1196.7663227572525	1798.195731634117	1166.4418302388565	1037.6455058927488	22.60887630153303	6.040945996229717	62	34	33	4	38	0.19504804722985206	0.29155200139684134	0.3106001968269945	0.2027997545463107	
100400000	-31414.412122043115	-30187.224869674406	-1227.1872523687093	-30187.224869674406	66.23935240593698	4.249555772363158	2.851114064281693E-4	0.44879927887749504	2.6571891660615525E-4	1.559427125914316E-8	0.46064420422354924	-1187.8705995529822	3078.726231985884	2760.2606652176246	1274.994483753172	934.6892319991649	7.822698366017473	18	11	40	62	40	0.1993650665111631	0.29779342946270715	0.3028092227787299	0.20003228124739847	
100600000	-31437.91090978696	-30211.810119712434	-1226.1007900745262	-30211.810119712434	62.77483060770461	4.062261989299814	2.54684453926992E-4	0.4212816850521311	2.550025437066713E-4	1.1995030016112438E-8	0.4290555329912712	-1186.5076157546057	5487.795694836006	1973.3679174471893	579.6799877825354	1018.3384372551426	7.081596215409287	6	56	62	6	41	0.20403128176088345	0.29613509540920685	0.2946419051009852	0.205191717728923	
100800000	-31483.665290285746	-30217.863548495734	-1265.8017417900114	-30217.863548495734	73.89866108051179	4.060395371588633	2.1702563338436354E-4	0.49200680696899873	2.0804028590570606E-4	1.1710012827864768E-8	0.5100118056674068	-1225.592306211199	4735.089107997527	1611.527219199796	1936.7589911835653	1012.939394275188	8.803651405851209	17	51	26	36	41	0.2038942212594652	0.30396631996822726	0.3014669860279264	0.1906724727443795	
101000000	-31422.973275611075	-30198.25390983432	-1224.719365776758	-30198.25390983432	57.92269072110079	4.084169791900633	2.809415319168982E-4	0.4237718111971434	2.737597486912138E-4	1.3828288254308812E-8	0.4294935248710838	-1190.8834510350403	3937.8268629702748	1505.421265341862	936.2812251333188	6.968118493412343	7.467637850378838	8	56	66	16	25	0.20612818573443573	0.2962693936544226	0.30599061483888296	0.19161180577225714	
101200000	-31470.6835453917	-30202.900653589986	-1267.7828918017135	-30202.900653589986	62.0737744775215	3.9751262609525897	2.5639997289020577E-4	0.4275544352403836	2.659368291426615E-4	1.4075213710011311E-8	0.4509025685043923	-1231.3601212073236	1959.7671212869284	1652.6068194932716	595.3620459514162	526.7632162790003	16.576743751321075	35	44	35	21	36	0.19960764477231463	0.2948424163974174	0.3019934584386015	0.20355648039166496	
101400000	-31403.040976001867	-30184.218445778475	-1218.8225302233907	-30184.218445778475	58.232850962549165	3.9243150622596605	2.777694207676052E-4	0.4326984030217131	2.731104102356154E-4	1.3180421882436307E-8	0.41705519550339	-1182.2109116121744	1446.6990608518493	1358.5368941102745	535.3867648785817	787.5231930430095	6.739027597227314	72	6	33	23	37	0.20311563296131044	0.29446922141140114	0.30139275941856075	0.20102238620872587	
101600000	-31409.005728894343	-30210.976591672283	-1198.0291372220606	-30210.976591672283	62.54273012372646	4.057856296610109	3.106547743380381E-4	0.4178695953020914	2.908992359617677E-4	1.547848736009555E-8	0.42517076353324196	-1165.7366072605998	1952.658818682633	997.0331457339934	867.0926653706803	3.001557789410217	5.763568913188207	31	71	31	10	28	0.1978419182121176	0.2946660822890475	0.30625032581294764	0.20124167368588525	
101800000	-31411.007392230535	-30185.47612177386	-1225.5312704566738	-30185.47612177386	61.047438226000125	4.2394951105785905	2.4846122400785985E-4	0.45007285888320336	2.4156156749527565E-4	1.4220262929838938E-8	0.47235573199798614	-1192.0673249211434	2289.261027068444	3766.4868027229136	825.2638695207728	3.8713218122293944	2.2450451628850328	55	5	75	7	29	0.19336315439878474	0.2933815909206974	0.31461402838916847	0.19864122629134745	
102000000	-31436.29694794342	-30188.70648932236	-1247.5904586210597	-30188.70648932236	70.68908116318809	4.029083862424619	2.1965190278026638E-4	0.4539734705049346	2.1262628849917623E-4	1.0450781884381047E-8	0.4623359210214676	-1214.406454569213	2973.590442926809	1887.263912339376	1034.4913101210095	6.539499223797695	2.9296528746540718	53	12	69	8	29	0.19347317545277568	0.3036368438254424	0.31330918889807985	0.18958079182369997	
102200000	-31479.521133533453	-30186.66420425485	-1292.856929278604	-30186.66420425485	83.3943268281307	3.9127682454681545	1.7851278318518275E-4	0.4301697332077707	1.894982455832114E-4	7.267716700299313E-9	0.4566061599240164	-1252.8239715419663	4735.972779354023	3213.341314237055	1458.685990750065	970.9168850095725	4.401434354446056	5	57	19	57	33	0.19709537342810587	0.3055265265662338	0.29985927810563895	0.1975188219000194	
102400000	-31462.98522332304	-30193.85853596391	-1269.12668735913	-30193.85853596391	84.40368926340844	3.8670023423183624	1.9167878217695561E-4	0.4288771353212761	1.976962863420547E-4	6.987771883401708E-9	0.4296889658684451	-1231.2721943785818	3305.2144458286725	1457.145371583844	687.8204186861257	805.4856964701685	6.567926554712836	49	6	10	70	36	0.1866740607206103	0.30301719329248245	0.308218977391968	0.20208976859493732	
102600000	-31460.908365035197	-30197.745620964553	-1263.1627440706436	-30197.745620964553	65.92165517353722	4.251008511288306	2.5866536943716504E-4	0.3578487074912379	2.41709098865781E-4	7.852187772399648E-9	0.35962966485584297	-1224.2647187224134	1950.924999054638	3668.994021639926	1432.6570328801029	725.014332962163	8.240483236184328	71	5	8	51	36	0.20055583182102504	0.3004935159584275	0.3090203100449765	0.18993034217556914	
102800000	-31418.40882631974	-30208.1519845296	-1210.2568417901434	-30208.1519845296	58.16132494335247	4.0411386156695634	2.704330104034424E-4	0.39332850340155384	2.700125195042072E-4	1.3084936291171485E-8	0.4073723012237904	-1168.8484891904682	42047.87884489739	1958.5384356025888	928.4465129229803	341.84685718506273	3.4991442904428283	2	43	86	2	38	0.19563000289328417	0.3071790256114386	0.29975829113317853	0.19743268036209682	
103000000	-31357.280785404084	-30189.664405264302	-1167.616380139782	-30189.664405264302	50.940694295346546	4.250910022184012	3.2669625883240854E-4	0.45821762663620424	3.1918076798807875E-4	2.3223801989259278E-8	0.47261232792776325	-1132.8960737845346	1380.0903486081897	268.9010318165202	374.91626898233795	571.927330346489	1.740367149669408	89	6	9	32	35	0.20227622105476975	0.29190884141304524	0.30040856577478814	0.20540637175739512	
103200000	-31422.504624970366	-30190.22353183927	-1232.281093131097	-30190.22353183927	61.65609002421446	4.314283634855149	2.925274227382702E-4	0.46481843417706736	2.7179518477327515E-4	1.8472593352513135E-8	0.48664970929640977	-1193.6756636075133	2418.716676191134	1239.6092691699826	792.6753355615346	1272.2584208784367	5.289547696450866	34	30	27	44	36	0.19801977425606093	0.30283819362948905	0.30474573352672835	0.19439629858771992	
103400000	-31417.594453061203	-30192.30957279593	-1225.2848802652732	-30192.30957279593	61.02880264262477	4.1588670551626485	2.366806927777495E-4	0.4590650640210337	2.477799824201312E-4	1.418051522997912E-8	0.4872870369407395	-1186.03033211055	2855.5887575940255	2623.29242786262	852.994022689384	1066.5859874892235	5.5684433823902655	20	33	36	43	39	0.19667655275636	0.2927312524794307	0.2993161900192593	0.21127600474494823	
103600000	-31407.951225837904	-30187.925719249848	-1220.0255065880538	-30187.925719249848	61.87447211442692	4.001427205875344	2.8519166873392833E-4	0.3800965550618383	2.805712659281562E-4	1.249359836637631E-8	0.40291187848903637	-1182.6788510744561	2558.1297609513144	2148.782073635271	813.7525629732345	604.1479806916165	4.693001551434401	23	51	28	33	36	0.19931680384064424	0.28695531376908007	0.31057018795345354	0.20315769443682055	
103800000	-31427.602494285107	-30210.683754694895	-1216.91873959021	-30210.683754694895	60.42212906041567	4.091376890628774	2.9831597290415796E-4	0.3957945656140972	3.0958878926745095E-4	1.5241595467179796E-8	0.40431338315355325	-1187.9769880776696	2042.8180704519516	789.765978009498	56.043334985756644	19.975376817204236	3.955354169912057	38	96	3	9	25	0.20194200979698934	0.30713954742981414	0.29724253533217854	0.19367590744101643	
104000000	-31396.305680096102	-30198.232112672693	-1198.0735674234088	-30198.232112672693	57.40602012669002	4.226464292624228	3.3054799601115554E-4	0.37376470519459465	3.324915247231879E-4	2.0169956427404405E-8	0.4245626791815095	-1161.7499618039194	680.3433339529435	1440.2263698569689	625.7224900750954	833.3523233241789	6.510679556895446	1	60	44	27	39	0.19651583371324863	0.30079891077156157	0.3072069420319656	0.19547831348322267	
104200000	-31352.762179737183	-30178.251090698155	-1174.5110890390274	-30178.251090698155	53.44034611044696	4.363346618654161	2.9012379485393174E-4	0.463955516813311	2.8865158193762944E-4	1.691946305052561E-8	0.45038527279718804	-1142.1137613921717	2552.88526876816	1717.249918683561	824.8783280796107	3.0359219759684675	2.8813030844091783	20	36	75	26	14	0.19830530274562297	0.2974242806005562	0.3057893712996276	0.19848104535419173	
104400000	-31440.169774266273	-30200.202031811932	-1239.967742454341	-30200.202031811932	63.42812188174915	4.002359535867133	2.583715889799892E-4	0.4689232448507973	2.480103204456567E-4	1.517142859237734E-8	0.48382711147826457	-1207.720781970359	2454.633308907745	916.4548729622211	778.5678415829742	5.218948252675486	5.430160252713669	69	46	22	19	15	0.18995016228125117	0.3034234681681045	0.31144831976967124	0.1951780497809715	
104600000	-31462.333904714396	-30183.524978086556	-1278.80892662784	-30183.524978086556	77.63535069531184	4.06538516943263	2.0629706872430395E-4	0.500521856353995	1.9929737852200492E-4	1.0443541563454216E-8	0.5135785207478584	-1246.3784660113672	3010.117332086187	688.1897786300789	752.3160130690201	8.342488551215224	3.6041343914195836	76	31	27	36	1	0.20281402071159682	0.29689110106278166	0.3065734099698924	0.19372146825572753	
104800000	-31453.625618917227	-30198.64123961566	-1254.9843793015666	-30198.64123961566	70.03771128498776	4.4899063600363105	2.3311801932135434E-4	0.44134763950949757	2.2692973288542252E-4	1.0737947759909942E-8	0.45701524762921053	-1220.8563660310913	2873.0193384713457	767.1114685066883	839.7983520246154	55.103120210533255	5.880413776934305	73	38	24	1	35	0.1904792273393313	0.30476641490251943	0.30542306096825156	0.19933129678989617	
105000000	-31369.69410309915	-30159.428135564583	-1210.2659675345674	-30159.428135564583	55.759740264080094	4.193320070872976	3.166166698941875E-4	0.4935654791894727	3.0681529353289644E-4	2.4180801488504265E-8	0.5028028573693515	-1172.8808535207165	3321.3610825813807	1487.297303120238	269.5023309629908	530.0611453004434	8.824122180523405	2	97	16	17	39	0.19787454309922525	0.29988442296446277	0.30454648365676507	0.1976945502795453	
105200000	-31420.686946862115	-30183.76484335147	-1236.922103510645	-30183.76484335147	57.82245827257713	4.2538435718780665	3.047793255537174E-4	0.39730295805737936	2.866338750962527E-4	1.69614460584855E-8	0.4409483129870145	-1203.8530477160386	3442.174515985274	1427.2513153074385	740.6861883591866	9.834351753135564	6.185523437938935	11	58	64	21	17	0.19772751003485575	0.2968095296413902	0.30537801645491136	0.20008494386884107	
105400000	-31348.871032160743	-30170.28008014542	-1178.5909520153207	-30170.28008014542	49.43665524701275	4.0489887311842265	3.3724447563691245E-4	0.41812767390241584	3.402435815418121E-4	2.3585817306558923E-8	0.4511512051384423	-1146.3530750688503	2090.294234813822	1538.830768488671	611.4188115248342	13.338649620736268	5.113391253537501	52	1	77	13	28	0.20128358638028765	0.2943594450371941	0.30718542681207006	0.19717154177044666	
105600000	-31359.114167000127	-30194.81419220208	-1164.299974798048	-30194.81419220208	48.373263351479196	4.300117984122411	3.5110153490320277E-4	0.39573806356264474	3.5230119552429057E-4	2.2467960451838526E-8	0.4171087374173859	-1133.2906976121324	1350.3168204834487	1427.1659178995073	616.9792312067677	3.2671762910311895	3.821910712073741	42	18	72	15	24	0.19834600992682636	0.29594569363021994	0.3127751472997793	0.19293314914317283	
105800000	-31371.81288707977	-30172.069126333463	-1199.7437607463062	-30172.069126333463	53.175760424068784	4.30373865953644	3.052206682440581E-4	0.4768671290777988	3.068142694049934E-4	2.154264110271658E-8	0.48235519742191607	-1166.618490142033	2887.117107743208	1921.5986869066337	514.6099999578661	4.7576336972998865	7.262959854614643	3	81	52	25	10	0.20197583907659922	0.3014471785551101	0.297500186211888	0.19907679615640117	
106000000	-31400.263355070732	-30196.097690654846	-1204.1656644158875	-30196.097690654846	61.53266258554743	4.245181502447869	3.101649285526633E-4	0.4817465672633164	3.074452532692425E-4	2.203817015242553E-8	0.47986444358942915	-1167.9091371960976	2196.4801533754603	906.0328517586026	228.5150121550206	529.9208213776262	7.665318539347809	41	57	18	18	37	0.19964951400804842	0.2960986122263223	0.30680351995590915	0.19744835380971865	
106200000	-31379.648002382608	-30210.748110511417	-1168.8998918711925	-30210.748110511417	50.31581131659361	4.369614994504895	3.5079389948938127E-4	0.5006471128059894	3.3890500934289345E-4	3.220175303456123E-8	0.5073651173805778	-1130.604838052286	1544.8823866867344	183.83462257044633	1180.163535709598	171.17810540337055	6.058911951758191	90	29	9	6	37	0.19712155757889857	0.30219145729908914	0.30427221317155256	0.19641477195045817	
106400000	-31359.812185066836	-30195.11931333966	-1164.6928717271774	-30195.11931333966	54.59491863226532	4.098306970600549	3.451280094807486E-4	0.4076440834427209	3.3330671658936007E-4	1.9210766643837675E-8	0.40171421436825194	-1132.7090042700845	1174.0414153589911	460.72050405683115	1065.3807864812684	14.426223251469409	4.561321941563963	76	39	14	3	39	0.19482531082788063	0.29675598553853405	0.3065916265263479	0.20182707710723582	
106600000	-31393.428395667615	-30185.29991373548	-1208.1284819321377	-30185.29991373548	53.40367811612364	4.343036522866683	3.349185214189386E-4	0.46663736249531584	3.303614123592732E-4	2.223078140383666E-8	0.45399667875730465	-1176.6192176953728	1204.0642543591453	1471.2389186942792	502.8039675331963	11.517263056237377	5.147201931546469	32	48	56	10	25	0.19073136837431742	0.3049085534419897	0.3027899854967574	0.20157009268693393	
106800000	-31364.441044638737	-30191.183725584207	-1173.2573190545295	-30191.183725584207	53.995287634475815	4.124446938963396	3.4019801578322797E-4	0.43992571840169187	3.300139959933817E-4	2.3464638812578343E-8	0.4595509349628321	-1142.626095111361	1784.7942277683808	1168.6404196110586	374.97376163733065	2.0258625673226867	3.670867517466528	30	61	45	32	3	0.20164172607124956	0.30223223619070466	0.2971032434452848	0.19902279429275926	
107000000	-31347.699945722135	-30187.330130556304	-1160.3698151658307	-30187.330130556304	40.67466783961173	4.242136927546764	3.908513102683416E-4	0.45062805546780416	3.9233617433270465E-4	3.590736467096998E-8	0.4672935679344574	-1123.8854732231127	1671.8091748465986	534.3337759235308	1204.597087013686	435.6846217914198	4.743671545236835	29	3	53	49	37	0.18998814895409857	0.302436325754431	0.3095685688471011	0.19800695644436758	
107200000	-31418.87284876391	-30217.408051092716	-1201.4647976711938	-30217.408051092716	55.64757564686551	4.125919837662393	3.217881342116671E-4	0.44088308269148907	3.116547423046533E-4	1.9598081557535814E-8	0.4406566412323222	-1165.1604500279013	1399.3652743866721	1821.2786919169384	528.1298579796708	525.7319641739098	8.861796603375383	36	29	7	61	38	0.1994597399953232	0.291322130720032	0.31140905161251853	0.19780907767212458	
107400000	-31407.831653664187	-30205.663094423406	-1202.1685592407798	-30205.663094423406	46.202064168694534	4.21452608312187	3.6936789723838646E-4	0.4456730604203995	3.598116535868838E-4	2.6946716034206908E-8	0.450817127645183	-1169.5241017299736	2159.6841470696468	1197.7160784944276	556.9490998509166	13.616815453816901	13.710424814012889	5	65	61	9	31	0.19560661150923456	0.30319920337661704	0.3046555836271675	0.19653860148697921	
107600000	-31368.602691213575	-30166.792610736964	-1201.8100804766107	-30166.792610736964	55.48563634333451	4.148655344064422	3.244755319941897E-4	0.4526126401843685	3.070606126001224E-4	1.8551394520252227E-8	0.43865205691183135	-1170.4192416032263	2095.5930794135375	838.2301158330727	599.6116274481834	9.8357729576823	3.235708720479967	70	1	62	15	23	0.1942026313175445	0.2963757040803396	0.311843937551221	0.19757772705089327	
107800000	-31360.12446827404	-30182.354848528266	-1177.7696197457747	-30182.354848528266	47.05516092203848	4.0168451793753075	3.102004318232072E-4	0.4841071605328855	3.337073950395353E-4	2.4932974344433385E-8	0.49072909532596126	-1138.0226175333357	3009.5889439306525	1807.8093586581551	3194.274136289867	554.2344551721894	3.374858731564347	30	29	2	73	37	0.19725829771607653	0.3067712590376858	0.30036135813364806	0.19560908511258793	
108000000	-31408.82208758976	-30211.20622224155	-1197.6158653482084	-30211.20622224155	49.33781908094172	4.091068711803917	3.116642680943191E-4	0.3499864937788787	3.164243809407876E-4	1.5585722040440892E-8	0.3951401685683695	-1162.476680938406	1256.0404857022222	919.918321763823	419.8764317313984	641.3032817248535	4.664343535193389	71	34	6	24	36	0.20514315772766908	0.3053937116359038	0.297663171290612	0.19179995934581362	
108200000	-31395.87027799653	-30195.60868772886	-1200.2615902676716	-30195.60868772886	51.02542061430606	4.345861150859831	3.0309088402085625E-4	0.40578399998642756	3.051530207372378E-4	1.7675072217577073E-8	0.42823092442613275	-1167.820779352271	1854.599708093409	2011.596342098166	698.2777410866662	4.536097819345017	5.335255376886239	63	9	63	33	3	0.19420645581810805	0.2979344989877183	0.31092109609761726	0.19693794909655485	
108400000	-31342.563585205655	-30150.34133972957	-1192.2222454760838	-30150.34133972957	48.28062011517757	4.117511868668255	3.5129361032160567E-4	0.44841765168935804	3.539123571957448E-4	2.860335718384686E-8	0.4846384235391225	-1158.5088789094118	1955.6226179098517	1403.7271022163675	669.6039716671755	70.10557425640225	3.9844689641771023	43	44	48	4	32	0.19457714222573497	0.3016190450942758	0.3082590617437387	0.19554475093624907	
108600000	-31394.542084572688	-30160.938814584308	-1233.6032699883792	-30160.938814584308	57.15554583849773	3.977403349848137	2.837778710891593E-4	0.4370008829986765	2.837001958192091E-4	1.6457745901147085E-8	0.4534088512934419	-1195.1487105161839	1917.9864602816517	1711.3187826696299	2256.4556266457016	684.1296572518163	11.273848688086645	12	62	1	59	37	0.20494698373541378	0.2952481502188648	0.3059969214901846	0.19380794455553546	
108800000	-31398.22633682891	-30195.56439299914	-1202.6619438297726	-30195.56439299914	56.426622501694354	4.3775574287294425	3.42701984483235E-4	0.37699374201534686	3.281264188797948E-4	1.7485671814251988E-8	0.3916755860008631	-1163.7878778698505	8834.32071412118	1276.2295059560079	597.6711770496516	638.245254990838	5.641322666544276	3	75	5	51	37	0.1953276876873542	0.295333979583573	0.3158708508065188	0.19346748192255278	
109000000	-31409.62799870003	-30203.063724775537	-1206.5642739244938	-30203.063724775537	56.45111341466151	3.9415091732035736	3.640132141229175E-4	0.46947479617189053	3.4944055087804984E-4	2.7201767966090558E-8	0.4594257462569289	-1174.6273832494342	1531.8063411384835	1341.8608011339443	615.3400279889952	10.107496705887348	7.703119211571379	39	40	57	10	25	0.20205909997449978	0.3054364444270663	0.297693225707928	0.1948112298905045	
109200000	-31369.489135528893	-30196.32584549141	-1173.1632900374836	-30196.32584549141	48.7033395415764	4.08096489349508	3.49300473729452E-4	0.44669616775747834	3.645982014092742E-4	3.3076260381026126E-8	0.49973984737769717	-1140.1249875504698	1797.7848936180005	1279.643205497472	449.3364572543498	75.52835654546237	4.007599434648141	7	77	51	2	34	0.19520885916083788	0.2980916062268821	0.29788671410413875	0.20881282050813993	
109400000	-31375.76522960395	-30177.071500616297	-1198.6937289876516	-30177.071500616297	52.70681710015344	4.055736367204035	3.238239885100491E-4	0.48530310911304825	3.152062695190618E-4	3.0287047418955185E-8	0.5350596946515159	-1164.0651733035816	1286.7879295414912	1321.943416073982	745.5470880496307	202.50875011523763	4.784280444400188	63	23	42	7	36	0.192103157739494	0.3061283008506468	0.30765144288592955	0.19411709852392833	
109600000	-31425.924324723277	-30208.239288108194	-1217.6850366150818	-30208.239288108194	48.67667865222512	4.144407029674256	3.214152511762074E-4	0.3872128898014565	3.308983500911339E-4	1.8800260784515133E-8	0.4091078187971455	-1180.777110478353	1458.9812221671787	720.6590845337865	1404.1144845483627	711.4524047968229	11.624627535821904	12	2	34	88	35	0.19544454999040858	0.3010506519502141	0.31180596748430445	0.1916988305750716	
109800000	-31368.903993277363	-30180.86656538298	-1188.037427894383	-30180.86656538298	50.4332214241834	3.87641095764627	3.1108216822768847E-4	0.43821160747336535	2.998158715637072E-4	1.6320659948441484E-8	0.4260148025302362	-1151.773190399099	1988.8817449212165	477.2965439794797	1203.1985440385358	300.8393523982069	3.388506433775959	75	41	15	3	37	0.19878417118779146	0.2985669570831608	0.30769549773596416	0.19495337399308227	
110000000	-31410.005397678317	-30179.103196723838	-1230.9022009544806	-30179.103196723838	63.8843191012162	4.18609005240724	2.84059275975279E-4	0.4342982329893924	2.840809495111538E-4	1.850222333641977E-8	0.4683672293125383	-1199.0358915265294	1755.6493736328443	466.51257190591537	551.308234026228	34.537732298381165	8.618573252996146	77	38	22	8	26	0.1989404815875818	0.2962960424789561	0.3096009193019102	0.19516255663155072	
110200000	-31427.77965942357	-30200.518680372883	-1227.2609790506883	-30200.518680372883	59.61830607971231	3.9821563993480735	2.720457962257448E-4	0.4143057195168667	2.7070219303290926E-4	1.6279514639543642E-8	0.4602601051210127	-1193.9373769994759	2269.9275923467712	2859.9897363707755	783.95830686175	4.108895779431358	5.195241507774434	12	32	93	19	15	0.1951080513862534	0.3035068678892402	0.3011784802356168	0.2002066004888885	
110400000	-31462.30365348004	-30187.98510978197	-1274.3185436980693	-30187.98510978197	73.61248177416725	4.318014962719993	2.1806621742144334E-4	0.4438319599795605	2.1939400395328446E-4	1.0764402236365696E-8	0.47363974121885916	-1239.6991163214072	2629.394307032279	437.69892548192274	616.4902997271269	178.97195260318358	12.826266560675581	87	17	29	2	36	0.191275503504548	0.3052935669539968	0.309556077524297	0.19387485201715693	
110600000	-31428.487107579265	-30214.12205825999	-1214.3650493192777	-30214.12205825999	58.00670834502467	3.9177764941512883	2.991393179377708E-4	0.46564912697210437	2.869168077310762E-4	1.9835788740455558E-8	0.4756806972039402	-1177.105078618182	1907.55425911731	1858.6642467684737	929.2896997619468	625.6828234204711	4.658174646237735	24	48	3	61	35	0.1990149377175964	0.29673643762390656	0.3086893349470768	0.19555928971141884	
110800000	-31426.8193382165	-30182.84408599663	-1243.9752522198735	-30182.84408599663	68.91797272036779	3.9038822696277173	2.4334868695740305E-4	0.4362604943967693	2.4863644027192953E-4	1.2286376535351055E-8	0.4472043256322295	-1203.8171755668197	7187.840106793738	2734.5646126800734	1879.8225744611918	630.8082661565079	5.787358582523909	8	29	40	59	35	0.19599395703488004	0.28955503004277966	0.3108663817592482	0.20358463116309072	
111000000	-31437.133213829304	-30193.405431556905	-1243.7277822723981	-30193.405431556905	65.04320520055813	4.315092156430552	2.62063492561707E-4	0.398455674685293	2.5576975015904126E-4	9.471519595364617E-9	0.38498984020088256	-1207.418991857721	2143.8498133012563	1627.8948795852834	486.7636228460812	500.52522395786366	5.8239734680339295	18	59	49	11	34	0.18952851151539207	0.3062112974097083	0.3090008867550559	0.1952593043198423	
111200000	-31447.398469077893	-30209.877265091312	-1237.5212039865808	-30209.877265091312	66.20163595198605	4.173836201146135	2.7205436177014296E-4	0.43407624564031383	2.790000913817539E-4	1.3378939620219698E-8	0.41568666839155116	-1203.33971819574	2618.1585922847516	993.4328191467895	133.66666680689272	211.29925030890178	7.43748580288861	41	91	4	2	33	0.20006033182933197	0.3048698347594435	0.29721889730618983	0.1978509361050332	
111400000	-31388.422832076136	-30192.40573621864	-1196.0170958574959	-30192.40573621864	62.207983478121754	4.129653781319317	2.863906318492523E-4	0.42999108263174435	2.77483597137295E-4	1.3805830312317537E-8	0.4184573437902398	-1167.1337583956772	2278.4627376609906	1126.0868728933299	12.548154514009315	3.9314442102735594	10.0030641983521	37	95	2	30	7	0.19990932143438897	0.30135809936108315	0.3031810224795986	0.19555155672492774	
111600000	-31374.71667929183	-30180.476465261952	-1194.2402140298761	-30180.476465261952	53.122914552325696	4.251090341984584	3.366899251939125E-4	0.5313003637710872	3.3500974621894725E-4	2.986540265221076E-8	0.505358788241091	-1165.9358832811683	2273.953957301758	871.8189509023686	24.922362733781302	8.428678279390242	3.752811144154257	42	92	3	16	18	0.19379093636052105	0.3016304138162188	0.308249741249017	0.1963289085742416	
111800000	-31402.36264547232	-30179.650108425827	-1222.712537046494	-30179.650108425827	58.16064061791188	4.045989973800209	3.351324802843888E-4	0.5334403288480931	3.1926275557850895E-4	3.0391452388820246E-8	0.5318774688503639	-1184.926302545466	1626.4853099630682	2172.1752705446875	760.621602685314	712.4384126586128	8.71918021510517	29	23	11	70	38	0.2011349473844528	0.3046756590370252	0.29861938720684167	0.1955700063716787	
112000000	-31424.969876545052	-30209.5735275822	-1215.3963489628532	-30209.5735275822	55.44830131152461	4.199907950168031	2.872662809730168E-4	0.45032410807811873	2.8787141722872947E-4	1.583801141651798E-8	0.4439223810822805	-1177.3611751006479	1905.0265233143432	1007.3627148707019	345.6564805690372	1068.2630144308278	5.5734898343643104	77	18	25	14	37	0.18721834966029358	0.29783050146975265	0.32307733267032757	0.19187381619962457	
112200000	-31452.289240333877	-30202.878048959727	-1249.4111913741522	-30202.878048959727	67.6088531487259	4.123637314838231	2.4933170688431236E-4	0.34553868230686763	2.42205820082443E-4	9.531155709539734E-9	0.3888497461526772	-1211.541152640792	2467.653149441855	1425.4071775331886	2001.0790958997904	548.5319672495693	6.82656798995932	11	73	6	46	35	0.1989630016368324	0.2914869526151704	0.30140610474936597	0.20814394099862973	
112400000	-31402.94919168132	-30195.99493644136	-1206.9542552399628	-30195.99493644136	54.45181221125621	4.014550894950828	3.213908573537558E-4	0.4030651632203392	3.037809272579519E-4	1.8449379144072592E-8	0.4355525283578869	-1168.5610876691926	2742.026236615471	1139.2679749346416	1750.1701628812225	777.5018001111725	4.500196904718558	43	16	4	72	36	0.19474733439987768	0.30598149332554825	0.3020701224698848	0.1972010498046875	
112600000	-31367.637410007042	-30178.120964947946	-1189.5164450590974	-30178.120964947946	49.41822103833387	4.317869791340956	3.436061207896499E-4	0.45430301453964633	3.3728974593528473E-4	2.8107626717111797E-8	0.4844066211496325	-1154.0858768145972	1475.4691309353746	340.05607325325707	660.2263655407907	522.8198109980755	7.0588864446854025	68	5	25	34	39	0.19585141398098277	0.3018924120553651	0.30510076780622375	0.19715540615742652	
112800000	-31383.11396911695	-30202.529720564595	-1180.584248552354	-30202.529720564595	49.7461061825222	3.923639072426295	3.189638961009664E-4	0.43161664679972417	3.1987171406043806E-4	2.2802643742690556E-8	0.45695667437954657	-1143.0574557329971	3538.3566669805573	1227.6256362578738	1263.370962419596	451.3600568753431	4.215237852722556	12	29	43	50	37	0.1911288533710004	0.30728456116792086	0.3098848077829351	0.19170177767814178	
113000000	-31413.48174823928	-30192.765251165813	-1220.716497073468	-30192.765251165813	56.956487379049996	4.119479888932095	3.175633799610657E-4	0.48089424682073584	2.995096822204988E-4	2.261735438147826E-8	0.4925925823373186	-1183.6895697621842	1644.4690913073598	1445.2314722185947	544.9353400660568	771.1681157216007	5.064676240383403	33	46	18	36	38	0.19568370724995957	0.30671560070263887	0.2969601752076932	0.20064051683970655	
113200000	-31400.150272086776	-30181.89074771842	-1218.2595243683563	-30181.89074771842	58.16363996555795	4.139897370131225	2.8526764971512005E-4	0.5166255609362789	2.8912764518361343E-4	2.318036463449106E-8	0.5225826344890583	-1181.5488677487554	1842.8222340475736	672.3621749740195	866.023939719711	673.5121253794819	5.088710416390179	51	18	2	66	34	0.19636562347023212	0.29909887599225304	0.3119064658318295	0.19262903470568357	
113400000	-31370.862044610396	-30182.613164548697	-1188.2488800616993	-30182.613164548697	60.50507580400828	3.996698622292823	3.0642254818424885E-4	0.45104466800807763	2.89131028248608E-4	1.954406392652177E-8	0.4721142254469219	-1156.815937633544	2254.9357178207238	658.225469228924	742.9221134746871	3.7319465050500544	3.6567058433967143	42	10	81	16	22	0.2020799675952561	0.288900743428872	0.3117561110073291	0.19726317796854104	
113600000	-31466.487472128534	-30194.1327654767	-1272.3547066518336	-30194.1327654767	76.00127952937152	4.218381560296567	2.0707250126172962E-4	0.41215878864993866	2.0551611899282743E-4	6.97367228238214E-9	0.4057664726455539	-1237.4367317003191	3612.126710742146	3078.6532592681165	1163.4117535787025	17.23620015991801	4.427905195475672	50	10	71	18	22	0.20040065465155277	0.2926140164578239	0.3061870252164997	0.20079830367412194	
113800000	-31382.944495938817	-30167.81960120743	-1215.1248947313857	-30167.81960120743	60.984153709174024	3.9469031995751247	2.5970453160856504E-4	0.5127666494038384	2.5731341067718595E-4	1.706140434372374E-8	0.4933281178632157	-1178.1166295004857	2058.6114039123736	799.6070282216513	1263.0429153545174	487.55050304873834	2.9833733304484524	61	62	12	1	35	0.19652644520505014	0.28568958402601163	0.31869832279957855	0.199085647969358	
114000000	-31432.97857259581	-30182.839743257337	-1250.138829338475	-30182.839743257337	69.04216152282928	3.917937759127831	2.1954991767453373E-4	0.3976553722002915	2.1801994039796915E-4	8.84674027933001E-9	0.4227442064184592	-1213.15458605474	2475.6892054951036	1672.290101478878	936.986045894997	551.6615533922509	4.083804221542279	39	34	56	4	38	0.2000362429121536	0.2964410149472162	0.30558234396571504	0.1979403981749135	
114200000	-31471.751138093616	-30206.976638154985	-1264.7744999386296	-30206.976638154985	89.21339524451497	4.291318031833397	2.072696425637968E-4	0.3819484059086293	2.0631906508735036E-4	7.716507077560247E-9	0.415331480823414	-1224.536599296131	2330.511404149277	3259.1025500469977	412.172305520095	1226.3068397982088	7.56694713697798	23	25	9	76	38	0.2054800070734625	0.29359153428400175	0.3051910719270238	0.19573738671551028	
114400000	-31450.00549680143	-30168.798892942727	-1281.206603858704	-30168.798892942727	83.09475979854537	4.008392604312117	1.960517939844768E-4	0.4453154794191232	1.947805762162845E-4	7.255374986325418E-9	0.4300694362134012	-1247.7168594839764	2990.867444405402	2012.424245770908	832.7399183447332	9.74584442531878	6.0877669245296415	31	48	56	10	26	0.1994780034177018	0.29561398886923845	0.3088628286356952	0.1960451790773628	
114600000	-31487.80767565425	-30176.62629878285	-1311.181376871401	-30176.62629878285	80.25292351359113	4.272876846450236	1.95307777105079E-4	0.4831019846868326	2.0462328323390556E-4	9.903856062304373E-9	0.49106965171498834	-1277.3078396017163	2701.1660616057925	1092.6198868795461	968.038724668702	26.757641821149445	6.024466843758875	63	62	11	19	16	0.19402172669866644	0.3059711515719376	0.30575925177001706	0.19424786995937723	
114800000	-31484.171249737614	-30205.52216923123	-1278.6490805063834	-30205.52216923123	74.1557341660952	3.6810320483325008	2.2703571009519635E-4	0.36585661007269826	2.2092505699201803E-4	6.598316172725027E-9	0.3761396166780586	-1245.101701101713	2089.730056963014	1532.176615594494	668.7866689683913	68.4244278060495	11.722754183321078	81	8	43	9	30	0.19681111853275335	0.29115228568023993	0.30703709811467594	0.20499949767232917	
115000000	-31424.195278296902	-30179.298214799368	-1244.8970634975333	-30179.298214799368	63.18450945215241	4.1548249270389075	2.847009645290462E-4	0.46217420987996444	2.825330085341597E-4	1.897221101588251E-8	0.4854675102642628	-1208.0976436913684	2729.102680957384	1380.4723257859598	698.7640465415749	494.4782354064163	7.6187334291143305	20	81	14	22	34	0.1972129244263446	0.29987821488403105	0.3097705193437336	0.1931383413458893	
115200000	-31407.282125361944	-30207.410737701768	-1199.871387660175	-30207.410737701768	54.93769647320405	4.06235185564306	2.8011070082359054E-4	0.4040006052464101	2.7713452428689564E-4	1.3674292477698583E-8	0.41800857613187176	-1167.940962253429	1603.7645967535855	511.4554933028886	980.0334616298469	5.11753750851818	5.922063829512685	94	32	6	37	2	0.20158829815001417	0.2947884491254423	0.31597062768644923	0.1876526250380928	
115400000	-31435.588271918914	-30205.71839345031	-1229.8698784686062	-30205.71839345031	62.75925221218987	4.297804710217001	2.6588789837359483E-4	0.4481229140586851	2.71602103608377E-4	1.5251115567187058E-8	0.4599501917801355	-1190.5604970127188	1910.3301973633343	3959.7166707096335	1350.7435170404046	684.463421934113	5.079538506183	37	3	41	55	35	0.2038510938207082	0.29369732142702615	0.3070492262767067	0.19540235847555756	
115600000	-31444.577122321974	-30205.827070790994	-1238.7500515309816	-30205.827070790994	65.1228285282928	4.2438528383758625	2.6611770698334574E-4	0.44331572181434653	2.579597773991442E-4	1.3172792599013657E-8	0.4411664736853306	-1197.419551854822	7292.254631162574	890.2598227680413	2100.8901170965873	1009.1032788912369	4.246743103071509	8	3	72	53	35	0.1930193712994512	0.298293271308287	0.3093447423230478	0.19934261506921264	
115800000	-31467.771156433788	-30192.471942437645	-1275.2992139961416	-30192.471942437645	76.62381877392791	4.145099980082258	2.2411654112655617E-4	0.45082870962066784	2.3411795239248808E-4	9.699432144125219E-9	0.42611745043091254	-1239.4779265088175	2852.0494414103487	1719.7932936843767	718.5016633185913	199.62922947782712	14.715312972703055	12	90	27	10	32	0.20295402475552	0.28979791177646846	0.31338561034036905	0.1938624531276411	
116000000	-31412.768571402634	-30185.164106689535	-1227.604464713097	-30185.164106689535	56.281288457645964	4.334170464238481	2.675963127839156E-4	0.43143377342817213	2.7110840594544696E-4	1.5438586342059476E-8	0.4471299672195261	-1193.4768424005567	2667.4596490605577	1061.2376795515174	747.8653532997662	74.64862729248514	3.751496769612514	35	66	35	4	31	0.20030881474094303	0.2917263244998572	0.31240317354833624	0.19556168721086215	
116200000	-31418.838741447216	-30181.8124799974	-1237.0262614498174	-30181.8124799974	65.59586702195641	4.34410952063932	2.472804213291669E-4	0.4523257013624887	2.518126022903661E-4	1.2568614568691182E-8	0.4550988888523351	-1204.1532793949434	2886.527793299403	761.1975901752581	573.5870801008831	29.508787663417177	6.424313045760294	51	71	15	1	33	0.19431823217419014	0.2951504241699357	0.31284055198994176	0.1976907916659309	
116400000	-31463.402356575007	-30204.891492220748	-1258.5108643542592	-30204.891492220748	72.107337039302	4.160380808494207	2.3366986290035123E-4	0.3787191712726714	2.3209529549960716E-4	8.027442829055022E-9	0.3810828986807416	-1227.929622355096	2193.008903496273	872.9620962090113	330.7704375087414	8.20262533172604	6.285295024851638	63	68	8	11	21	0.19415732089163618	0.3034813133490488	0.30456261799162937	0.19779874776768414	
116600000	-31488.549129919127	-30201.730502222596	-1286.81862769653	-30201.730502222596	89.16957217557805	3.9949886119442524	2.1409646147573086E-4	0.3781482692060231	2.11787329395364E-4	6.526902435206935E-9	0.37395549754766483	-1249.7840699883207	3235.0298553350667	1302.3253106531909	1240.6815107654634	397.2557728383747	7.758962853370427	40	57	34	6	34	0.2061866935651091	0.29561820764291324	0.3036057032060653	0.1945893955859109	
116800000	-31405.753507294135	-30185.29675903648	-1220.4567482576583	-30185.29675903648	71.92291086837396	4.005148077687376	2.499710821672048E-4	0.4397955645764807	2.2618220417819435E-4	1.3220229653106884E-8	0.4716251388629302	-1187.177785420621	3188.2923909316537	2398.0816967936307	759.7948859979896	4.3145670900888895	4.582569664753897	2	65	66	5	33	0.18923448237737311	0.3044414280878363	0.30316663985746756	0.20315744967732152	
117000000	-31391.199266789612	-30189.130397054596	-1202.0688697350179	-30189.130397054596	56.12421537984592	4.167687763120586	2.950677321370886E-4	0.4586428667001181	2.786147469781677E-4	1.6575133079545076E-8	0.4431517606050753	-1167.800546541287	2171.2467489254464	405.4314527129782	967.9006013188191	59.392492118781185	3.1763250500878226	70	15	48	4	34	0.19671349356570486	0.2999153713726866	0.3040731507707543	0.19929798429085266	
117200000	-31443.390024252472	-30207.526323603422	-1235.86370064905	-30207.526323603422	71.35404174100891	4.040307324273001	2.332713674723333E-4	0.3885405297767412	2.469025775978785E-4	8.306797222848301E-9	0.3890900141709752	-1202.3637134278538	3295.490047594345	691.1685833559063	1035.7065972354137	9.73300147827145	8.517381829318788	43	52	38	20	18	0.19595324456614002	0.3122593050481197	0.2931559217205616	0.19863152866517705	
117400000	-31432.514999338255	-30205.37532592818	-1227.1396734100738	-30205.37532592818	70.93110748294717	4.007936688603991	3.036036054986085E-4	0.46809548011372054	2.864481656376369E-4	1.7906045625999332E-8	0.45879065003197667	-1198.8661880711236	1731.599715989461	789.5759875569895	29.314825918559592	11.297277017477825	8.736557792315017	54	79	5	14	19	0.1946722075890889	0.2988948360796066	0.31420029780899733	0.19223265852230556	
117600000	-31433.25329852881	-30163.69708268464	-1269.5562158441678	-30163.69708268464	64.84413041336585	3.8681015962716607	2.60170549936941E-4	0.513751732837312	2.5269320075179834E-4	1.698640167121639E-8	0.5083307464129923	-1234.6533846302004	4976.619949585624	2204.1407004526213	845.3428668823652	19.067271073458894	5.541941659174233	7	41	85	25	13	0.20316547610217664	0.2914468800212015	0.3038210407504284	0.20156660312619193	
117800000	-31445.600143361633	-30195.519152974044	-1250.0809903875877	-30195.519152974044	78.65687705708427	3.8854312952678383	2.515559165423019E-4	0.42749717526840364	2.33000714245301E-4	1.1819182036132037E-8	0.4382529026424276	-1216.0965912506665	2854.159493752247	449.4417865333818	1171.417886932001	9.442361359087348	7.864049753407759	53	10	69	3	36	0.19986207073950302	0.30327106930251124	0.3062790386820692	0.1905878212759151	
118000000	-31483.84530887453	-30235.546916835257	-1248.2983920392714	-30235.546916835257	66.97793303003053	4.126524678677511	2.5099182084045366E-4	0.37547987149254364	2.495663844578855E-4	1.0450389448274553E-8	0.40268990734829807	-1215.8046449593694	2077.1301339574557	1684.1433547714414	787.492759973707	7.208176023999584	6.696800470086673	2	86	46	32	5	0.20302916199630042	0.2906199694729719	0.30642473064078485	0.19992613788994132	
118200000	-31480.384317108124	-30223.181848550215	-1257.2024685579086	-30223.181848550215	82.75657881308842	4.3145766647123995	2.18440466635293E-4	0.40915287327708016	2.2323574773079843E-4	8.511190326098664E-9	0.4214169139306382	-1226.0277667250928	3201.334591935848	1120.8622984768792	0.7722304163024826	0.9765077458115275	7.387977287688978	52	82	1	5	31	0.18586862046131844	0.3059694542003413	0.29800195063843343	0.2101599746999053	
118400000	-31385.06827363851	-30190.94551056989	-1194.1227630686183	-30190.94551056989	57.308464788951376	4.2678687282858325	2.974352170496669E-4	0.4121957626072061	2.8529840879434307E-4	1.5580432868129034E-8	0.420841025822021	-1167.4979251734972	1665.7359840054582	763.840010399411	24.122875402646635	2.786018664431341	3.422122578363735	53	82	4	8	24	0.20001577464977346	0.28247923809260533	0.3059437331955919	0.2115612540620277	
118600000	-31410.02219170461	-30191.367165301494	-1218.655026403117	-30191.367165301494	59.906594911365026	4.1318848587266235	2.6231196973905283E-4	0.4931805462249633	2.575644194167607E-4	1.8236980689185955E-8	0.5191422219039533	-1185.8212101078552	2221.274746473328	1897.7620259027892	801.4002601552171	3.820443785987172	4.5983582474124995	15	56	63	4	33	0.19353972826595137	0.29691620575909666	0.30969008987752583	0.19985397609742464	
118800000	-31382.307979246	-30194.90136972165	-1187.4066095243504	-30194.90136972165	51.4299958216701	4.178434298369948	3.170167521652294E-4	0.42326436197232237	3.117391191467876E-4	1.6468464272915655E-8	0.4162393908329386	-1153.1603575279935	1953.77299754317	390.9715614921353	840.060985596577	115.4826484040572	3.581809283667945	58	27	48	4	34	0.19996063327877964	0.29307778974615206	0.3061460306337775	0.20081554634128934	
119000000	-31381.8321897715	-30191.507650611104	-1190.3245391603953	-30191.507650611104	50.15165958615925	3.985969896016112	3.179362126234806E-4	0.43893444865480125	3.1824862318550475E-4	2.1054495695986528E-8	0.4414330489617584	-1156.5047117649376	1855.8844930913733	998.4285737713955	656.7381244103588	124.59165006280362	5.298884645641611	43	25	65	3	35	0.20203295817444938	0.29604257374126114	0.29729556069029206	0.20462890739399595	
119200000	-31416.97004438204	-30193.597774894362	-1223.3722694876778	-30193.597774894362	68.0127034708997	4.176934727796344	2.3928677188705727E-4	0.454165920247089	2.4297727117725195E-4	1.3765137507982063E-8	0.47393051201312103	-1184.0331530530484	5604.049740782613	821.5057653028409	586.992388495903	1103.7461747678594	7.620974348409373	39	10	38	46	38	0.19730714037008765	0.30505470569421506	0.3012274856162946	0.1964106683194012	
119400000	-31387.60750484661	-30175.038490327486	-1212.569014519123	-30175.038490327486	54.79957784091935	4.090049342622609	3.2727977888840406E-4	0.47904095137373714	3.077425122486349E-4	2.131007481177082E-8	0.4644233884622864	-1175.9356778611282	1743.6934771403978	1234.7490038651704	930.1605742013737	577.9545794898853	6.288395639119042	44	25	43	24	35	0.19831816492058316	0.3053773584964111	0.3065662641832353	0.18973821239976887	
119600000	-31464.10174301034	-30226.129640959523	-1237.9721020508168	-30226.129640959523	66.19742792869604	4.145779342939313	2.6132451144941413E-4	0.4237188088869444	2.6112354646371715E-4	1.2946386802350116E-8	0.4327151075341849	-1202.3432705833786	3102.5925686957276	3801.4136208956656	1054.2323717322101	32.59590720445509	6.944180453405432	28	9	97	10	27	0.2083973460543079	0.29206349871704385	0.3004335398963037	0.19910561533234297	
119800000	-31498.348900218316	-30201.197463649405	-1297.1514365689113	-30201.197463649405	86.2447665487745	4.0738955362211415	1.9335242057802988E-4	0.34784695447234876	1.9005376953423538E-4	5.301149157388888E-9	0.3729043388650487	-1260.1319786911404	3149.700289981832	3122.418706267813	1534.1621450392147	164.48530597703808	5.215097094323203	4	43	81	12	31	0.20575927448540265	0.2928097530796852	0.30465698382560574	0.1967739886093047	
120000000	-31421.58795782739	-30196.01498522413	-1225.5729726032578	-30196.01498522413	57.90185424231137	3.920397474016788	2.790623915588765E-4	0.3903377168717142	2.7566860161980087E-4	1.188728418921858E-8	0.3827476202949818	-1193.5660594914725	2301.0258061858526	1379.6199751232857	646.673683315492	9.541936240520892	5.393869243015524	37	63	36	15	20	0.20434329292760403	0.29582876217109794	0.30640560137751943	0.1934223435237769	
120200000	-31393.60932491591	-30211.159273892816	-1182.4500510230932	-30211.159273892816	48.24898432794193	4.18699722297268	3.277857043532452E-4	0.3818271521808736	3.3146929365469966E-4	1.8097986635931985E-8	0.40113800626726975	-1150.82497893099	2016.6711774358012	653.5062341853522	724.2343547436467	15.192456227925044	2.9735536506186935	61	20	51	13	26	0.1970248044526798	0.30858737077468895	0.30105013082588394	0.19333769394674558	
120400000	-31412.92714042572	-30206.774349671494	-1206.152790754226	-30206.774349671494	70.26079726490407	4.002393842074911	2.707198289722856E-4	0.5078299576344287	2.596983076017215E-4	1.8025703308284252E-8	0.49611785779708545	-1173.9339698167066	2421.8484949791155	945.3717736817994	703.7532756147288	12.365541177032426	2.290657886557464	56	21	57	12	25	0.20309118763072756	0.3017012449871983	0.3050836343010135	0.1901239330810591	
120600000	-31362.420854009582	-30182.696065602835	-1179.7247884067488	-30182.696065602835	54.2135477154644	4.052426784691892	3.055205987386065E-4	0.41367406668943435	2.9301101265851717E-4	1.7308722358054247E-8	0.43913272776797746	-1149.841390326601	1948.2331963396598	1092.0558907999102	324.88694152868396	3.4612025154414945	2.755497315886224	54	73	7	5	32	0.19307969874807088	0.3053421903349169	0.30690648608872567	0.19467162482828496	
120800000	-31412.898329486547	-30198.49276414778	-1214.4055653387677	-30198.49276414778	62.34080712325158	4.260063652244422	2.729396595633908E-4	0.4334141470576989	2.678895109017377E-4	1.722520504785989E-8	0.47879009533876354	-1176.3938171059015	2363.3315560826536	1409.336035659813	1239.7401771161983	854.1935745572746	2.0313869016155786	33	4	49	50	35	0.19769354584400495	0.3051152087910061	0.3007746564044974	0.19641658896048983	
121000000	-31431.775359078893	-30192.326660236948	-1239.4486988419435	-30192.326660236948	73.89810989051547	4.276381499650695	2.4184446142251013E-4	0.3765170544217355	2.3633349865534065E-4	9.270542212889456E-9	0.40271753738671107	-1205.9207121290644	3126.589037468705	1566.5872071309807	945.0042264936267	16.721979936730563	5.181811223082979	38	25	70	3	35	0.19738925733902288	0.2981208793341843	0.3086883560707085	0.1958015072560826	
121200000	-31467.405585218694	-30191.581537541697	-1275.8240476769968	-30191.581537541697	79.93910722322917	4.051999834778175	2.0003955171912302E-4	0.3915810229201077	1.9716126168903988E-4	6.219259656031715E-9	0.39667534715765373	-1236.780793214628	3020.1342029150383	1984.2138261150878	2108.59714083229	808.2017593237737	6.0810469275028485	34	43	16	42	36	0.19815575787004083	0.2913016319893844	0.3077288284369056	0.2028137817036675	
121400000	-31481.196518877434	-30191.379575249714	-1289.8169436277217	-30191.379575249714	86.61943062804653	3.938702844253556	1.9789290107205868E-4	0.44191917920490037	1.7813758799510977E-4	7.595364904770126E-9	0.4533153308228068	-1252.5060070331656	2993.6491604825287	3570.6934185269693	1076.7027764759348	203.65042423479304	4.725522182941336	19	42	73	2	35	0.202978379996961	0.294973706436593	0.3024314385462227	0.1996164750202218	
121600000	-31487.065564848002	-30188.209690493335	-1298.8558743546678	-30188.209690493335	95.15371867729256	4.105217186303344	1.7861649195735564E-4	0.44670830058209005	1.7789919473974627E-4	6.877668584408446E-9	0.47386516698866915	-1264.0683434516259	4300.995884550866	1580.799088362722	1073.3192834494441	13.308169416669081	11.662373307153416	53	15	66	5	32	0.19358972430016463	0.2964733557985563	0.3123893964409848	0.19754752346029275	
121800000	-31425.74424640507	-30205.096857054552	-1220.6473893505165	-30205.096857054552	65.74695839681789	4.101124475508965	2.50207682893234E-4	0.47480572953196404	2.4748304653898187E-4	1.4272768749755649E-8	0.48128973951850484	-1192.0578652329193	2539.712188100558	770.4830629883594	13.44168479053169	2.2559439238878194	6.937953902716594	53	84	10	21	3	0.19473555994942945	0.3091251361809912	0.3007217699617535	0.19541753390782435	
122000000	-31488.997891018313	-30214.664978806384	-1274.3329122119276	-30214.664978806384	85.41320986276382	4.459147075184068	1.9725893997943092E-4	0.4001582639207156	1.8908136174912966E-4	5.400425668031091E-9	0.3777026291365084	-1243.855021075272	2948.209137791752	913.790656721325	117.6558607661187	8.065180270495528	9.671389218211312	67	68	1	29	6	0.19455185455342303	0.30136180949682806	0.309038318408395	0.19504801754135226	
122200000	-31407.821862963123	-30175.657817993382	-1232.164044969742	-30175.657817993382	64.39234846355517	4.12596929291771	2.591203301793282E-4	0.39914526787791504	2.48599641216344E-4	1.2447356671956566E-8	0.43590665438900467	-1205.5717918781336	2477.395901076699	786.6750580427348	1.754546277175721	2.0522639856714426	5.145827918317385	72	68	11	9	11	0.1975534171155117	0.2985665401615215	0.3013104280321029	0.20256961469086232	
122400000	-31407.522859507117	-30187.663964860836	-1219.858894646279	-30187.663964860836	67.11270796697325	3.997048641830047	2.482150464632115E-4	0.4927534420547906	2.3860671418224062E-4	1.655840885806659E-8	0.5315546412530872	-1189.2367932915004	2035.4038731737412	900.927054900649	337.8874127629172	4.225316261454859	4.939699417600917	65	65	4	35	2	0.19838365233850966	0.30304601730815817	0.2998542269300783	0.19871610342325235	
122600000	-31383.35947215316	-30183.085674893853	-1200.2737972593047	-30183.085674893853	56.43946161858893	4.3253274983545165	2.68433537682799E-4	0.42402980748189445	2.671388723459006E-4	1.1237222003760148E-8	0.39082524299397525	-1171.1522087319156	4192.169290050198	903.9616186619688	2.894406737178045	8.18439385886815	2.0570353288570944	29	106	22	1	13	0.19795938790639928	0.29914947336674624	0.30628157844464293	0.19660956028220994	
122800000	-31447.119706816236	-30200.673760626665	-1246.4459461895701	-30200.673760626665	60.25861349902151	4.213332020388218	2.584501517239741E-4	0.4113680566899009	2.6854222712175156E-4	1.1525409284623128E-8	0.3986736924183888	-1217.0388496743203	2232.5993000107956	676.5117421480755	69.87199599153169	17.991129405526102	10.414728572531589	52	84	1	9	25	0.19929151077935628	0.2986609193863541	0.3063726200667216	0.19567494976756644	
123000000	-31421.474046861735	-30182.70713139683	-1238.7669154649063	-30182.70713139683	60.67926348940535	4.1427433869734225	2.8303637826974844E-4	0.3881079529574058	2.8445941569919494E-4	1.5618209435452354E-8	0.4372773957511114	-1204.6496559025409	3032.9568958470572	1229.9003591501307	696.3058510169723	68.30893962270257	10.147065596934521	37	50	43	8	33	0.19335938890339263	0.29730026756716155	0.3056703622252531	0.2036699813041912	
123200000	-31418.428271373636	-30187.777101612523	-1230.6511697611124	-30187.777101612523	65.09186988139078	3.8879955463228133	2.888362093602249E-4	0.5753140074520626	2.7322312999018345E-4	2.5835796459206933E-8	0.5944584981790019	-1190.8420079125895	2946.731621355307	3959.274977705931	1096.4525613277374	768.7509251102623	7.829352408927152	18	15	66	32	40	0.20182044425924173	0.29107875323253923	0.30905309105378537	0.19804771145443215	
123400000	-31400.808576890588	-30185.291217471706	-1215.5173594188827	-30185.291217471706	57.15093943271567	4.184640890587239	3.023840644884521E-4	0.41062110055771006	2.983018800071521E-4	1.621119428812396E-8	0.4325389071881753	-1178.4868603501004	2139.3129602185395	789.6300088848805	1214.9862612495338	613.4842760253514	6.461532791722643	32	24	21	54	40	0.1976560927572653	0.3007590233425056	0.30392331772590125	0.19766156617432623	
123600000	-31390.837727159338	-30201.304594336223	-1189.5331328231134	-30201.304594336223	48.57426926610502	4.170598217765628	3.5005615730360684E-4	0.48009423381481287	3.341945857172924E-4	2.8291867042486802E-8	0.4856565898901899	-1149.2738918038792	8210.393654007457	1262.5076137833853	2203.6259276420838	396.1523752783536	2.486540994054565	3	50	30	52	36	0.1979576522985899	0.3029008646129077	0.29815931360402037	0.2009821694844804	
123800000	-31375.63027501635	-30187.431842354436	-1188.1984326619145	-30187.431842354436	46.9008197218179	4.2596234289639865	3.7370832477044886E-4	0.44143473891828	3.644318509307183E-4	2.576836776110996E-8	0.44354597917220556	-1157.3594046185547	1530.4352092185559	756.3742742762748	463.926359451848	9.518567527097197	7.695593593347597	61	7	67	2	34	0.187581483991081	0.301026533332062	0.31052721552660933	0.20086476715024604	
124000000	-31348.584192526778	-30173.06667536562	-1175.5175171611588	-30173.06667536562	48.873963325791266	4.247770442861128	3.645237822254554E-4	0.4425903986308602	3.4502240835119813E-4	2.7365346987821518E-8	0.4647034619481496	-1138.8416970033286	1802.3443177153822	2487.912913091654	1174.68846610747	245.04106515596035	4.077507563823052	26	24	45	40	36	0.2016218409138286	0.2995027820091917	0.30731717742063663	0.19155819965634138	
124200000	-31391.345002175265	-30191.98921378952	-1199.3557883857475	-30191.98921378952	53.62876908579678	4.097320079256669	3.3853356379442577E-4	0.46662861475245343	3.3220428817287234E-4	2.7503478637842297E-8	0.49964133636444635	-1164.8835403099622	3531.568985742461	1398.9881239931974	476.76772033508075	88.51604599406518	5.3661306442572805	5	70	59	3	34	0.20269095621662242	0.2993286376319658	0.3032219176819917	0.19475848846941823	
124400000	-31388.685428984416	-30182.540427176165	-1206.1450018082494	-30182.540427176165	51.30554434747743	3.9306968658571684	3.691453203978993E-4	0.4194112548593356	3.54830535911816E-4	2.0594756886958833E-8	0.4014129049947823	-1175.008745668579	1284.0375240075637	481.56207666472335	608.2575319614189	23.124594295796832	8.887929887246091	62	5	66	13	25	0.201267109648712	0.30381498978186183	0.3052509811794468	0.18966691938997737	
124600000	-31391.706503594352	-30198.933794496133	-1192.7727090982198	-30198.933794496133	56.199544249642194	4.1580006347062275	3.414462461647162E-4	0.3980853072967861	3.1349077654309316E-4	2.0173020993237734E-8	0.4315291330968157	-1155.7296819928756	1768.480744067716	235.61404496922322	1357.5982322629022	4.135107443228649	12.701109955743272	93	22	17	28	11	0.19615077259805924	0.2971432909374326	0.3063170819951438	0.20038885446936242	
124800000	-31422.342791660078	-30183.895111298545	-1238.4476803615341	-30183.895111298545	61.144508034891906	4.049607068444718	2.984115951518806E-4	0.3719571061497493	2.9091603144291506E-4	1.1596610863610323E-8	0.37335184920733855	-1205.718925079041	2108.8611627134032	1503.8552565403438	677.5103349674625	8.96001542423337	11.897379033574957	65	3	66	18	19	0.20604321493454525	0.29527387847883857	0.29995185764927423	0.1987310489373399	
125000000	-31482.40958742016	-30189.43723662451	-1292.9723507956496	-30189.43723662451	75.8783836773957	3.988450187309498	2.1829425266665334E-4	0.4840678528738615	2.1131327898137414E-4	1.1987070900101954E-8	0.5050794222128269	-1263.2180025994833	2424.7422719911488	934.4869925783607	43.51594434238562	13.54549662001695	12.459971052867589	81	51	3	30	6	0.20089757663175978	0.2957978722103827	0.30727778068875067	0.19602677046910502	
125200000	-31438.61219482481	-30202.45230226484	-1236.1598925599733	-30202.45230226484	67.101660662554	4.035180266909615	2.418724634007797E-4	0.3871901156525218	2.4656647308384763E-4	8.774823945332847E-9	0.3873036718791431	-1208.1773499016454	3402.887351535803	790.2538972796872	20.200429349392607	3.0322968005128472	4.7889957892474095	52	81	9	21	8	0.20051791215128828	0.29566322311096965	0.3070724307479252	0.19674643398981503	
125400000	-31466.09803901925	-30206.15063607451	-1259.9474029447385	-30206.15063607451	66.12389750567085	4.145266211745658	2.4689240074933955E-4	0.34871663023902627	2.492457898121127E-4	7.588550083278211E-9	0.3522367779919216	-1223.1947708862663	2929.6774068737154	1325.359706823027	439.3085194667012	632.379144934873	7.376499145680085	31	62	26	18	34	0.2040346357502509	0.2969881525692836	0.3074077688308831	0.1915694428495803	
125600000	-31404.86274800511	-30196.102977796898	-1208.7597702082146	-30196.102977796898	53.85836677587576	4.2511150583468025	3.2131768599261693E-4	0.5057779180821386	3.1591355580448726E-4	2.3147479741007397E-8	0.4875897297616224	-1175.694774717598	3393.197582490519	1599.836087485474	566.2659212521144	7.02645710113135	6.034380999553291	1	76	59	19	16	0.19860541636058013	0.30291067511516095	0.30022514054444993	0.1982587679798069	
125800000	-31417.141754582786	-30219.45730356941	-1197.6844510133765	-30219.45730356941	49.195373988795644	3.996530438765159	3.4258811807830024E-4	0.42226410861841457	3.395116654340831E-4	2.337372009370841E-8	0.4475900866156377	-1165.8712503564789	1843.8168579472397	1163.957784827238	615.6392318581176	15.016461564284748	5.032454876650067	37	49	50	16	19	0.19096343852967992	0.2979174092638395	0.3086913534967754	0.20242779870970298	
126000000	-31388.08309975392	-30196.628631556017	-1191.454468197901	-30196.628631556017	49.011657028273454	4.36829486648411	3.3069769870701235E-4	0.43426565527502337	3.2594240738860697E-4	1.7323316202783745E-8	0.41392433441865834	-1165.7027391790473	1435.2903997680207	698.3760822055086	4.079304661369649	5.727779364242841	2.269878554819568	66	70	30	1	4	0.2010370472668629	0.3000442978990582	0.30255463373068797	0.19636402110338882	
126200000	-31382.59488902107	-30164.537430497072	-1218.0574585239992	-30164.537430497072	56.05890709675446	4.166207889098825	3.025708685939873E-4	0.3849570134104625	2.861134129366487E-4	1.649199341875385E-8	0.43683260304418625	-1187.9175627301129	1721.0101371367355	735.5229550995889	340.7755895190153	10.222825200995587	5.994888848239511	82	36	16	4	33	0.19265635508986567	0.30301644823695406	0.3025237366483426	0.2018034600248355	
126400000	-31378.258235426223	-30181.177205071937	-1197.0810303542862	-30181.177205071937	53.3001191505922	4.092101631614071	2.844017029551583E-4	0.5069163827779866	2.822238705896709E-4	2.0976640546335253E-8	0.5098490824497561	-1170.921896718624	1865.6904283421402	373.04490244077437	6.63042755829263	5.850062151611336	5.956410414038292	89	45	8	26	3	0.2018740887062521	0.29482637384276894	0.3058986775282918	0.19740085992268497	
126600000	-31445.346740060406	-30208.992563251322	-1236.3541768090852	-30208.992563251322	57.597328073184826	3.9822205584959995	2.5958213015509515E-4	0.452178009885081	2.670974054517149E-4	1.2785220034328367E-8	0.42990327415563157	-1206.4289237374032	1571.0677341432945	645.885589808083	86.5706856956571	50.64887678872667	2.5954375726789127	92	45	2	4	28	0.20512843006729056	0.2947992742613397	0.3057653817671623	0.19430691390420554	
126800000	-31430.08350006526	-30184.84963342655	-1245.2338666387084	-30184.84963342655	66.15418732231718	4.019931469168085	2.6032295401486586E-4	0.5516694746662745	2.4537797083604975E-4	2.6140070703850846E-8	0.6053851653483315	-1212.2448601288652	2619.7741559922415	1899.4155230713532	734.8231273993497	5.841108828061419	3.9807314831079617	26	48	62	14	21	0.2032086901611104	0.29390885663749833	0.3085194993575452	0.19436295384384433	
127000000	-31462.092531382717	-30189.567364658797	-1272.5251667239197	-30189.567364658797	76.61635437799875	4.320208198780573	2.3113946583731756E-4	0.3982823332492095	2.2402419126446124E-4	8.305480412686115E-9	0.4011526360630791	-1237.9363260647335	3116.8582286362903	2051.79155047559	1163.1621531568662	19.892226577000763	10.13452161889073	55	20	55	29	12	0.1924755048994944	0.30056387206366897	0.3065266230689781	0.2004339999678569	
127200000	-31493.771597656392	-30200.951659958526	-1292.819937697867	-30200.951659958526	79.0645755293001	4.148383263202244	1.9676946290234654E-4	0.4014739825772354	1.978044162498924E-4	7.004531508028043E-9	0.41897310383874825	-1259.3561381216252	2518.0906857354234	599.777456855215	869.4754580691013	38.68255362393067	8.392089619607603	87	26	19	12	27	0.1935888854582257	0.3065045048374571	0.31330139695949955	0.1866052127448161	
127400000	-31483.866797194216	-30175.155330893886	-1308.711466300332	-30175.155330893886	87.10124262791774	4.083080354779813	1.74231558696061E-4	0.4351399322012478	1.7093936953174383E-4	6.029498134317305E-9	0.44547461912585107	-1280.089390534915	3644.581746098464	861.0809905724395	18.704450080339896	6.4674089290233425	5.984245110888908	77	60	3	21	10	0.19776546878903536	0.29815403457896705	0.31277328543091726	0.19130721120107883	
127600000	-31509.429858418152	-30196.166351652675	-1313.2635067654762	-30196.166351652675	76.39103359290407	4.16924468496248	1.8765403381042816E-4	0.43567327052389165	1.8919910508652266E-4	7.51740666815046E-9	0.4566070508121306	-1279.2639632744729	2992.50755471019	3418.9335569415857	801.0614797255129	8.590028021460794	3.9937806731691436	85	6	49	19	12	0.1926908232398957	0.3074028033411415	0.3065588340651843	0.19334753935377685	
127800000	-31500.54696082514	-30205.698495958783	-1294.8484648663587	-30205.698495958783	78.50214964255748	4.061588424226051	2.178085905274545E-4	0.4041995318795146	2.168408960881107E-4	7.931400270390255E-9	0.4027019292329794	-1254.3757631533995	3141.4493481402524	796.7734777621059	2624.626138159376	965.9769227122464	9.643120462964323	78	13	1	42	37	0.19374310695840588	0.2994463623429307	0.3111350379611875	0.1956754927374743	
128000000	-31413.564752740924	-30183.42762725972	-1230.1371254812054	-30183.42762725972	66.88838600266023	4.101314439689782	2.483842724801811E-4	0.4716840235481559	2.3786674492835122E-4	1.335776735611268E-8	0.47972526149097283	-1196.5737365011414	2501.8373472757007	1003.3265448982661	610.7485943000901	7.147949722202608	16.612029253984804	64	29	38	38	2	0.18502101320632336	0.2951488146003202	0.322532287716559	0.19729788447679553	
128200000	-31435.259340291825	-30179.86194196266	-1255.397398329167	-30179.86194196266	67.76917259250757	3.9435228227383288	2.3034089943527698E-4	0.4509146683101383	2.3822538873868732E-4	1.2578449689094796E-8	0.47817358734868753	-1221.2739579166046	3873.5954941030363	1863.7585070588711	746.4473949496632	15.049917936426159	10.371458938115754	8	73	52	15	23	0.20043823054659243	0.30861731157813954	0.2958082671642751	0.19513619071099095	
128400000	-31415.135478255503	-30186.80050783332	-1228.3349704221826	-30186.80050783332	67.60702504782112	3.905619477863459	2.318026133693186E-4	0.40400984366842696	2.3696998906766852E-4	1.0007134427379989E-8	0.43459846573452193	-1189.3692166193416	6182.85538901268	1722.3935153203877	1160.6457158381306	664.4240676122388	5.594258134886521	27	25	67	12	40	0.19549426043615903	0.3002112773958675	0.29720684396405983	0.20708761820391167	
128600000	-31456.309713554117	-30213.60491460799	-1242.7047989461291	-30213.60491460799	57.529033051032194	4.320478380237111	3.014606692999175E-4	0.42061011515641955	2.9081122634720387E-4	1.64206640400588E-8	0.4345651289366089	-1208.9471357656955	2173.125380611466	2077.5758913085665	879.2275240966035	12.67643285485642	11.187542999138731	14	46	74	17	20	0.1920613274549222	0.30260016855362487	0.3076879711424395	0.1976505328490115	
128800000	-31422.46083785797	-30203.477194967345	-1218.9836428906253	-30203.477194967345	58.548921895450505	4.357090750348129	2.794558956992132E-4	0.3966722201833946	2.775895680387014E-4	1.4169008513994103E-8	0.4193711827152959	-1185.3909112736685	3358.508617583148	2393.6593070901235	680.459831072265	13.232522066757612	4.95663274388559	21	26	88	2	34	0.20770651221837966	0.29747594201738503	0.29857923617777105	0.19623830958646235	
129000000	-31443.58162277982	-30190.06066266873	-1253.5209601110919	-30190.06066266873	79.3457439792151	4.002775086716044	2.0992887261840512E-4	0.3881636698965381	2.1464299135049602E-4	7.747588475676015E-9	0.41002731179775026	-1211.2491155772707	9486.033753305059	1954.08438423883	3512.0321241435845	1062.126925704093	4.8231856266530135	4	8	37	85	37	0.2021972530064207	0.2964566986721388	0.29680981340229756	0.204536234919141	
129200000	-31426.26067086972	-30199.982967353542	-1226.2777035161773	-30199.982967353542	59.93818091355301	4.461438737154904	2.7389462752612774E-4	0.44834626512279896	2.613880938022694E-4	1.2390378909138919E-8	0.42788252600085425	-1192.091172055856	3651.9729754467426	987.9315533683557	1098.852474430354	13.710334601522673	7.8089161612756115	34	75	23	5	34	0.19265104887395626	0.30456186422413994	0.3078932995538807	0.1948937873480212	
129400000	-31427.18853100376	-30194.46489420059	-1232.7236368031683	-30194.46489420059	73.4229709642554	4.0843910080991845	2.4298826551274335E-4	0.3952631511836113	2.3918347605874412E-4	9.66410741403351E-9	0.40799120323980975	-1199.6044329544495	2071.522838893442	1059.5649929524009	908.7166408801384	2.7839459149480525	7.473159413093619	50	43	40	6	32	0.19142419862951715	0.3040312478995386	0.3134208663126861	0.19112368715825623	
129600000	-31389.006871614878	-30184.23387822432	-1204.7729933905568	-30184.23387822432	54.0110027755573	4.111251132493937	2.945271705064489E-4	0.4319323501998351	2.9172264377372943E-4	1.7413903306178705E-8	0.4446260793401851	-1172.6401511281463	1992.4841421253248	954.8983916853381	847.2092006349833	12.792193309646642	3.4592648912766335	61	6	65	12	27	0.19066947973294024	0.31078342669668113	0.30779504319886747	0.19075205037150925	
129800000	-31395.787683254955	-30199.470288733468	-1196.3173945214874	-30199.470288733468	52.35596669145108	3.9240692866307327	3.259885812965351E-4	0.40483078116192117	3.098070391140262E-4	1.99041423201357E-8	0.4324048902342866	-1164.90032335302	2221.9750548210754	1267.7584073486623	643.012402183856	5.498914578369259	3.4510724967466735	62	30	41	11	27	0.195697786210627	0.29677345108724557	0.3078243255833606	0.19970443711876468	
130000000	-31378.37044990663	-30186.21075424267	-1192.1596956639605	-30186.21075424267	53.89937132493728	4.207713503191905	3.2352207598646606E-4	0.42851922781944085	3.238708639295854E-4	2.018056484347975E-8	0.4431927243489886	-1154.3186395242994	1313.2300120806844	2944.3140898967717	929.9902809762924	564.7733027520344	2.8499160338052847	27	8	57	46	33	0.1997707861203773	0.2933744457903321	0.3073568164888113	0.19949795160047698	
130200000	-31417.273374569526	-30192.372404492642	-1224.9009700768847	-30192.372404492642	59.16659183821576	4.178923437014982	2.9939594336672755E-4	0.4654210126471145	2.929884972545038E-4	1.9717896711768388E-8	0.4663084044460797	-1186.7596035340405	6398.287963414123	1765.1875534340918	521.2186944663143	462.190383440817	4.9621640062372325	4	69	52	12	34	0.20816744791614303	0.2940345005794371	0.3033817094390653	0.1944163420653523	
130400000	-31422.30630780467	-30211.90633150766	-1210.3999762970077	-30211.90633150766	54.60324154755263	4.015699429584072	3.097088491475062E-4	0.4414202917395452	2.9720313395610696E-4	1.7047769285644352E-8	0.43382824471874415	-1172.4390106273188	2566.8655076403134	1444.0130582347072	1312.4191600470806	747.8755511844613	5.457519798829076	30	2	17	85	37	0.19749018708684915	0.29667243938851695	0.3016144384286683	0.20422293509596343	
130600000	-31399.896916106016	-30188.30484718979	-1211.592068916226	-30188.30484718979	60.08891144862266	4.069948497461724	2.651681061615053E-4	0.43113046302569347	2.620801572611649E-4	1.3559479760726194E-8	0.44097307684954257	-1173.9548959307008	2048.786955397118	1079.5598514614057	655.3209049423332	1092.1579627921587	3.0328521009901563	59	1	29	45	37	0.1948915050089149	0.3008254746265892	0.3121987959961905	0.19208422436830333	
130800000	-31404.477338363737	-30187.865442318576	-1216.611896045161	-30187.865442318576	56.5935642818735	4.160573174513824	2.8617925057811225E-4	0.4251912092418407	2.860793941883396E-4	1.7786518546062498E-8	0.4577877899942744	-1179.3198866282494	2143.1200377555815	1198.4721617431396	1113.4981974073542	720.4595928842917	5.949916369526615	39	11	40	45	36	0.191248512829266	0.304671383616758	0.31162543020939387	0.19245467334458005	
131000000	-31393.417112301144	-30189.631546762623	-1203.785565538521	-30189.631546762623	49.71600124780038	4.325222938412644	3.259137794133757E-4	0.4733721066482986	3.34083017157926E-4	2.7165736643658658E-8	0.4828273475054281	-1166.5275158618483	1542.5477258335534	1547.2016505876188	1217.8070413174205	636.7037074606073	4.799157293415394	7	28	48	54	34	0.19884118125502054	0.3025876754004005	0.3062288388072755	0.1923423045373012	
131200000	-31413.36112903303	-30210.406496278032	-1202.9546327549976	-30210.406496278032	56.56087648571838	4.119572209472133	2.9612709363902197E-4	0.4061664737373311	2.8560932036876004E-4	1.349169447501848E-8	0.3982101071268768	-1171.3773809139832	2067.652163702333	978.2193109286853	667.4895360229998	6.233681099026977	5.510154443260762	42	37	53	9	30	0.19968572643200302	0.30882025624165915	0.2938711289440257	0.1976228883823101	
131400000	-31366.00171430859	-30188.342684267904	-1177.6590300406847	-30188.342684267904	51.45238101680768	4.1435418052818624	3.495452258863344E-4	0.3994225666202283	3.4823124641997287E-4	1.9732811248907207E-8	0.409097603505568	-1147.2794463030314	1448.3259273862311	577.9292905639711	547.3229561284523	4.891443440904027	5.837053367928193	62	63	8	27	11	0.2029600173784705	0.29062672161252545	0.3041315302555121	0.20228173075348985	
131600000	-31381.322371660637	-30199.626155912716	-1181.6962157479213	-30199.626155912716	49.96807182040989	4.1579011988673855	3.649614952351845E-4	0.38825958318756615	3.734090644653186E-4	1.955447975620195E-8	0.37255056256216623	-1150.9183444668872	1327.330312353375	658.0923913067129	569.985424507329	14.16212511249401	7.628629256847309	55	44	34	8	30	0.19769636399647994	0.3010821309934904	0.3012533160780521	0.19996818893197532	
131800000	-31409.425777658784	-30177.642368844157	-1231.7834088146278	-30177.642368844157	55.904033334289466	4.16483603078813	2.870031658757926E-4	0.43937194247021855	2.900606168180902E-4	1.796021156968639E-8	0.46459162577816976	-1194.0378884060412	2448.2678612541326	721.1942799517333	1166.4549742971187	811.3518204172666	10.07317547360629	48	10	35	42	36	0.20262245927910227	0.2881468071607537	0.30985685696998116	0.1993738765901607	
132000000	-31386.36782798964	-30192.59864482672	-1193.7691831629218	-30192.59864482672	51.99222375062704	4.150920989163001	3.296076344864446E-4	0.44782378762199315	3.291144221252312E-4	2.4557845267686827E-8	0.48433419868439803	-1157.62531419063	1991.5021209281947	695.2389858539108	845.0308173919333	524.9568782005485	6.952272553162062	39	16	20	59	37	0.2042884447334659	0.2913438476504334	0.3088208547650443	0.1955468528510542	
132200000	-31385.06338035397	-30189.97898724665	-1195.0843931073214	-30189.97898724665	49.8284653974189	4.03254837723425	3.284653639556463E-4	0.3979475588821658	3.2185765902446834E-4	1.657096764652493E-8	0.3991852414670732	-1162.0112096151254	3957.8925668112165	1787.2049986251402	514.305001792778	12.34247148049266	6.362720859059542	4	47	84	11	25	0.19341953788908867	0.3087396273222301	0.29959438970746716	0.19824644508121178	
132400000	-31386.965646785848	-30195.970828801048	-1190.9948179847993	-30195.970828801048	53.8398549983219	4.14028485230608	2.9159309560239E-4	0.42427000487288496	3.0135464058011075E-4	1.702434320367713E-8	0.4357398626146851	-1158.7797519390092	2333.1993561949453	981.0988688483939	662.9360343744544	4.097315207376781	6.933516945840612	33	37	63	34	4	0.18699448105551136	0.3112192055613328	0.31500894618548836	0.18677736719766516	
132600000	-31397.162837018208	-30187.651348596613	-1209.511488421593	-30187.651348596613	57.51145860007062	4.126656794873935	3.1435392490422023E-4	0.36872483371524023	3.1496763188215856E-4	1.4850574742696349E-8	0.38414593459754776	-1177.5855833431542	1725.020184690622	890.2835099010517	578.6948052692982	2.7294906114306814	7.620980489866184	39	43	52	1	36	0.19586087755920767	0.29408478347853534	0.30701856144803935	0.2030357775142154	
132800000	-31403.158387820335	-30176.929690837136	-1226.2286969831976	-30176.929690837136	60.07927697601522	4.218124966873959	2.753297864091643E-4	0.41256406690637804	2.746421950428231E-4	1.3799070312797876E-8	0.42429017348842135	-1189.13602764339	1396.0372824367573	1992.388624028583	336.0087084309548	668.6837331546967	6.304922623925541	4	61	13	56	37	0.19448832695587706	0.3051495194792637	0.3027697873690168	0.19759236619584036	
133000000	-31373.466632517302	-30183.49551126014	-1189.9711212571647	-30183.49551126014	53.9796716474636	3.9958418585326663	3.072283816897596E-4	0.42896254796335853	3.174929765788106E-4	1.7962350960047324E-8	0.42921554377959265	-1154.6125578471845	1882.2190019749698	1204.031103867785	601.2344179723779	375.25400521880124	2.804639006239991	28	41	30	37	35	0.19790519774705545	0.28556552264542556	0.3139430889219168	0.20258619068559997	
133200000	-31394.636285546956	-30170.47422490004	-1224.162060646916	-30170.47422490004	57.779880357652715	4.1758602892330945	2.9875899009987236E-4	0.47461865523627667	2.9969422151046604E-4	1.9457824321875443E-8	0.4698114212437051	-1191.2352198355077	1738.553046284945	484.188582947705	716.5986171625524	52.45488877883877	7.7335298928580265	54	2	76	3	36	0.20013981619084692	0.30282917925260733	0.3018729862431437	0.19515801831339985	
133400000	-31462.428222510058	-30197.659239480996	-1264.7689830290617	-30197.659239480996	65.16366540401941	4.21546987860985	2.506370003328818E-4	0.4475138234825604	2.52395578264487E-4	1.4387596938825467E-8	0.45907118390652574	-1231.6284574647837	2749.5142270213105	845.6849219041985	575.8940792434673	44.948240996354016	4.980931979601855	56	59	21	14	21	0.19515587767364098	0.2981255302948932	0.31206647259166403	0.19465211943979938	
133600000	-31524.351840601274	-30211.267874257315	-1313.0839663439594	-30211.267874257315	81.42582029912401	4.220817884307546	2.1575014443747252E-4	0.38847529152148613	2.1385830410557762E-4	8.206167744196179E-9	0.41652027413367	-1282.4446844751526	2602.708395389742	1086.4763861313402	99.77805989394275	23.020617260260302	10.027239935097914	58	74	13	22	4	0.1953872989009605	0.2990644628687368	0.3081363394640889	0.19741189876621137	
133800000	-31437.162734104902	-30186.538502583408	-1250.6242315214931	-30186.538502583408	70.51329167788997	4.2508698724738405	2.4478773724233635E-4	0.42446842821208036	2.4102163508401845E-4	1.0106452336933343E-8	0.41645153050395967	-1216.2318476058515	2534.556603682225	1153.9334001010093	1663.7621761806022	13.043816850530156	8.173291049940552	38	57	38	16	22	0.1942622574633869	0.3086833412266961	0.3042644800704398	0.19278992123947478	
134000000	-31453.719905247526	-30199.71422062485	-1254.0056846226762	-30199.71422062485	70.34537995763547	4.208880500502162	2.274690719707126E-4	0.3866680589183869	2.176358664797209E-4	6.7548279927117155E-9	0.3703954681758218	-1226.0918902452288	2844.333687555049	920.8123869638157	8.345430695423532	7.566491751945978	6.075212568127953	49	84	1	10	27	0.1997448071790409	0.3082985264475685	0.2985085199070506	0.19344814646633765	
134200000	-31455.863785383714	-30223.54721742771	-1232.3165679560027	-30223.54721742771	73.47521470573008	4.059055563991358	2.2606696263499217E-4	0.37144285537645355	2.2718787668150946E-4	8.9479765034772E-9	0.40944751854266304	-1204.779317027355	2528.143203463241	911.8738562507053	9.744188052006868	2.2811841938147377	5.598473150876686	70	62	10	19	10	0.2076388467667389	0.3002475355280127	0.295077583747154	0.19703603395809202	
134400000	-31422.1287627808	-30178.85066419022	-1243.2780985905808	-30178.85066419022	71.51273656044496	4.091390614981902	2.379731049884421E-4	0.5291531999999106	2.4871108101876904E-4	1.3568865223643855E-8	0.4790100146718366	-1212.9096521177146	2689.5952495635393	1163.7822845412572	39.602924043081174	12.690533677405869	13.092663237304919	38	88	5	31	9	0.19247373440323898	0.2991480218414234	0.30822393065239645	0.20015431310293882	
134600000	-31368.989564719708	-30191.434750056313	-1177.5548146633964	-30191.434750056313	56.5360283895345	4.285679815428243	3.4757940796265496E-4	0.46446721817094494	3.4942582467237883E-4	3.223876457340536E-8	0.513269240011521	-1143.9722746873033	1012.1779021761224	2464.730185293523	689.7974231377767	6.528912506125273	9.728188458235717	38	9	85	30	9	0.19518891519594148	0.3022241421930929	0.30465915288372303	0.1979277897272403	
134800000	-31347.85183653288	-30184.87149246064	-1162.9803440722392	-30184.87149246064	53.4622699433998	3.948701277881871	3.20550214982152E-4	0.3700046051120242	3.196807978225375E-4	1.8519726925576888E-8	0.4182928287039219	-1132.041855844662	1580.7397384923158	792.7931745204938	830.9284023619717	2.9587579225877745	3.908049545896199	61	31	40	30	9	0.19569540158509854	0.3010033429233973	0.30425945611339245	0.19904179937810954	
135000000	-31436.70310119267	-30207.574651782154	-1229.1284494105164	-30207.574651782154	53.47247954393684	3.898036505441029	2.818547464459517E-4	0.40454156510685557	2.924109388296107E-4	1.504789281576276E-8	0.4224567836661076	-1196.2904494610523	3172.525976432388	1168.814818050684	943.701482191947	10.70208082987634	2.9583578741390135	14	84	34	35	4	0.20312733253010665	0.3064280317267715	0.3016273497605804	0.18881728598253933	
135200000	-31410.117252621934	-30196.997176258737	-1213.1200763631957	-30196.997176258737	53.7546331968666	4.054665782271485	3.226676142831794E-4	0.4502054485183774	3.132405090113928E-4	2.223324452603162E-8	0.4671548802671167	-1180.7982588669706	2101.9817900114276	1174.806897295846	537.000345922685	26.173016446676417	3.9933614583205395	8	66	58	14	25	0.19477418230764248	0.29283861171717845	0.30874644854553046	0.2036407574296465	
135400000	-31454.97515619257	-30202.40100429699	-1252.5741518955817	-30202.40100429699	61.20241914877001	4.345014770533715	2.739328157341146E-4	0.4561235169114522	2.822609700473696E-4	1.8506524517095835E-8	0.4802422792729836	-1218.7081246663824	2044.1779436420832	657.8378235213038	896.3121169691577	65.77137446167787	6.304036200127668	71	2	57	17	24	0.19651557541626097	0.3008406974364661	0.3074133760410205	0.19523035110625037	
135600000	-31417.687392159718	-30191.31323628744	-1226.3741558722797	-30191.31323628744	57.60579785729759	4.174216246268497	2.8797580598950966E-4	0.39842569877458506	2.898378970174383E-4	1.5463614269048516E-8	0.42774157747993996	-1184.160146418118	12313.275646080314	1222.2969122260138	2656.354016353126	857.5376449141118	5.120440226722728	1	23	33	80	34	0.20151949351896378	0.2954376305004077	0.3055432680815568	0.1974996078990695	
135800000	-31431.336152849915	-30208.976452977065	-1222.3596998728483	-30208.976452977065	58.490560723145734	4.166641449586265	2.778729194366958E-4	0.39954729079978424	2.736579514003711E-4	1.0031771543001284E-8	0.3707387933535587	-1186.217841888099	2178.0459976238003	1002.5279665176093	544.8895904804814	604.028981591023	7.357078839057189	71	52	1	8	39	0.19699383112949118	0.30256293376130616	0.31278221841850845	0.18766101669069185	
136000000	-31382.498256937364	-30194.141596261095	-1188.3566606762686	-30194.141596261095	53.92834174725885	4.267643952586957	3.144595741360133E-4	0.4103091515088586	3.188770568941783E-4	1.8285871434669298E-8	0.4266408954777404	-1156.763209004325	1891.7654311589317	1335.899473373426	413.64701992998914	5.67969304443364	8.022722844958878	60	20	55	17	19	0.19813872703785546	0.3026063587048036	0.3071652659138102	0.19208964834352846	
136200000	-31389.21354310754	-30207.371004665027	-1181.8425384425125	-30207.371004665027	43.3290921858088	4.136907870627068	3.482018044932912E-4	0.4098072933031586	3.4568386887301537E-4	2.0860032722471296E-8	0.40816914505476576	-1147.789805172911	1564.904253569539	809.779519183802	623.4736196951898	236.49883495185324	4.00169301716637	74	21	31	9	36	0.19909467644479092	0.2963822508631743	0.31638848518447543	0.188134587507557	
136400000	-31400.75011053525	-30187.86105485006	-1212.8890556851927	-30187.86105485006	59.48965231642229	3.9477018944573934	3.052059791936503E-4	0.4201707276540791	2.9996689461805177E-4	1.6140155197093645E-8	0.42230533216426447	-1177.9624166020317	1505.409388244113	1389.8816914575646	646.7345236752957	292.3720409166789	7.470295972229574	37	44	45	6	39	0.1961855693935624	0.29493650263973276	0.3103798278550828	0.19849810011161978	
136600000	-31399.828760859185	-30207.042828215308	-1192.7859326438788	-30207.042828215308	53.320500434343785	4.029919754069001	3.240651992276647E-4	0.4754739934008917	3.1423270739420117E-4	2.1375042997804522E-8	0.46780544395595863	-1161.0266713176743	1864.0827415986528	668.6632638314649	601.6747488559729	18.61470610087225	5.817563202144115	78	5	48	10	30	0.19450077511246913	0.30899027486918096	0.29775295794814144	0.19875599207020628	
136800000	-31430.17784575145	-30213.75654246803	-1216.4213032834198	-30213.75654246803	56.06325453164769	4.262674374129087	3.1458037219788976E-4	0.4415913372313719	3.045865056912344E-4	1.8736943536084257E-8	0.4489737381913047	-1184.8627656659507	1524.1673146511337	502.7296786904235	735.8456945556173	11.726025600821998	6.941183938614367	87	32	13	36	3	0.19982083816314242	0.3052036275826484	0.3005201199887749	0.19445541426543203	
137000000	-31379.059818450205	-30174.021515831133	-1205.0383026190718	-30174.021515831133	63.23692169851863	4.264766374033142	2.875849986999296E-4	0.42966382557394517	2.79222382297948E-4	1.5395561016343263E-8	0.4460932847903004	-1171.0790878427772	1939.5969345410938	2110.825271724825	786.9017343106618	39.508490797486886	5.34908320546143	38	5	88	7	33	0.19679545061572415	0.29914070802147535	0.3076285472028561	0.1964352941599422	
137200000	-31410.620271517153	-30170.706671191052	-1239.9136003261021	-30170.706671191052	64.9652742904992	4.106815540878387	2.157289481201884E-4	0.5036684946250262	2.1996355609479507E-4	1.2611657734495019E-8	0.5036776408451752	-1208.0478151873253	3136.6748753716115	795.5320072561148	334.46505359547416	20.007805057601512	3.0213478475169793	50	83	2	11	25	0.1954986288475657	0.3030517193914145	0.30111327968135193	0.20033637207966562	
137400000	-31460.83306147774	-30191.42630800174	-1269.4067534760006	-30191.42630800174	74.50181242734871	4.139057476997768	2.2174743481626918E-4	0.4971919679484446	2.1939168386973115E-4	1.449370711706427E-8	0.5142270657353302	-1230.0618646078178	3579.1293291356583	2010.492411604742	2244.0773994243305	564.8376964731675	7.012977829246685	15	25	49	47	35	0.19130532088284918	0.3010567299071167	0.3112137927300684	0.19642415647996356	
137600000	-31477.22027133003	-30210.73912295486	-1266.4811483751703	-30210.73912295486	64.42997416334168	4.149363727203699	2.3965355325303856E-4	0.3969787697760523	2.4269011230377082E-4	8.82013203367395E-9	0.3866348201263747	-1231.5145075822018	2095.504470875329	3711.0228969041323	663.9170136030854	43.16826567569169	6.856817887124466	71	7	57	12	24	0.19451171526095148	0.2977458768938336	0.31068875606960106	0.197053651775612	
137800000	-31381.769757769078	-30165.11455986328	-1216.6551979057974	-30165.11455986328	48.672319181247246	3.97385612651942	2.931359970475279E-4	0.4503240191514976	3.0822398522040915E-4	1.8807506632427045E-8	0.45087613487889666	-1180.8599132007303	2103.6970794020676	558.6509391026212	391.0729996035825	631.7728474706212	5.962572232975703	74	9	5	50	33	0.1960151784068972	0.30441250305808737	0.2999712444983603	0.19960107403665306	
138000000	-31450.020863227415	-30204.686561113223	-1245.3343021141916	-30204.686561113223	65.34960022031855	4.022526235060726	2.3240342837242388E-4	0.4477890155256396	2.3015404026613528E-4	1.4577859336961758E-8	0.5062407618617081	-1205.6205297567435	5113.707600423886	2280.184398601557	1199.5940425233464	961.9012815352098	4.847782083538408	10	53	20	51	37	0.19146041941762948	0.3101030244335048	0.2984204900523656	0.20001606609649808	
138200000	-31419.062139249872	-30189.42047605134	-1229.641663198533	-30189.42047605134	65.11950364750433	3.994865044079846	2.290119632821208E-4	0.4220799157554393	2.2643045626886415E-4	9.200751983100365E-9	0.4202666671123774	-1190.5901293230268	3696.405324369434	1944.3726052857878	1684.9845024507626	801.8686026571683	1.5564098714774066	27	3	46	60	35	0.19522114581895794	0.29476836748728663	0.31170294751424504	0.19830753917950844	
138400000	-31479.654270521954	-30208.114234205426	-1271.5400363165295	-30208.114234205426	73.95319609931111	4.035803138717897	2.153862552791216E-4	0.4606206263565498	2.1331262751206546E-4	9.650415143885525E-9	0.4588664852816362	-1231.2520101599748	5257.370774176831	3027.5537442797604	2324.38019466502	680.7698205366584	7.63972794543232	7	20	66	40	38	0.19910481280117126	0.2973130186265135	0.30363671452641966	0.19994545404589384	
138600000	-31437.16640742547	-30176.60341008027	-1260.5629973451973	-30176.60341008027	65.10184328319859	4.1516121949330245	2.494755433252782E-4	0.4243384275658328	2.5160470174148014E-4	1.3845734060122609E-8	0.46051433651483387	-1225.8179075585047	6361.263786722761	2022.1427920848964	672.750575055698	21.14687699910257	5.3673842333136985	9	86	40	9	27	0.198796113047499	0.29136375989317415	0.3060669358170852	0.2037731912422399	
138800000	-31422.277606064188	-30185.92127754171	-1236.3563285224761	-30185.92127754171	60.92428831776747	4.027256178726981	2.778866327354072E-4	0.4469769788032298	2.519350253664473E-4	1.3538990119808185E-8	0.44702815236086063	-1198.0693995566276	3169.4763139192182	1837.9062637732868	1348.012621197325	649.9705029389843	3.718763569615879	15	62	23	35	36	0.19238539549315412	0.3022064504163241	0.30377467722742924	0.2016334768630907	
139000000	-31428.946758018483	-30200.559371500363	-1228.3873865181204	-30200.559371500363	68.40464270859613	4.090145590670559	2.777234706804425E-4	0.3891827581092664	2.7760652154822395E-4	1.1686509287251165E-8	0.3873642399961792	-1190.0536385019745	3067.4080015551717	788.4119146468466	1378.7890157525133	867.6857228025842	7.671317363842507	37	27	13	55	39	0.19689342156482775	0.3098118504644232	0.30277279257850975	0.19052193539223747	
139200000	-31427.248807599615	-30190.448771820385	-1236.8000357792312	-30190.448771820385	75.38722701062275	4.131177418272173	2.413810825211551E-4	0.42083022145885596	2.3752823426873438E-4	1.1364638708393693E-8	0.4405075592031651	-1198.204554205598	2451.2047559109287	1286.7053944642275	272.8512760826519	957.9386885767981	5.923943344847168	55	47	15	16	38	0.19486488454224168	0.2945134816008921	0.3115443887558542	0.19907724510101013	
139400000	-31445.146213477772	-30201.291463544312	-1243.854749933459	-30201.291463544312	73.9327986098257	4.186558071020192	2.18187182254677E-4	0.43647721046434357	2.1905478786471582E-4	1.071113894334711E-8	0.47041160969791024	-1203.2717538163436	2796.8731889632318	4019.594706818315	897.7124573509635	1384.3218892403	3.0417819418759096	21	23	27	63	37	0.19057682924602537	0.3003699313814565	0.30951698331253163	0.1995362560599845	
139600000	-31507.796245128902	-30195.65632484337	-1312.1399202855334	-30195.65632484337	92.7769330669554	4.2140468639081075	1.9488007007375954E-4	0.45531700253448254	1.8738104445287698E-4	8.282909946004348E-9	0.4699398588690866	-1272.593249368282	3747.075347599231	1524.245799598499	1662.0909614965728	1049.9949235827057	7.884961574473927	37	34	31	34	35	0.19431090867737766	0.29745491000728497	0.3039828144543327	0.2042513668610027	
139800000	-31484.044577942837	-30215.934600777226	-1268.1099771656122	-30215.934600777226	80.12053737592636	3.810038999275216	2.1655334521887538E-4	0.42260814957048815	2.1480573570598462E-4	9.17503671171091E-9	0.4468459021528911	-1229.2094885704782	3616.723499917008	1477.365788581207	626.9508277679828	1169.0956459686513	9.405919346698479	37	30	20	46	38	0.19459980889264822	0.30444148583800096	0.30088632587659636	0.20007237939275252	
140000000	-31481.171930158398	-30201.56226300517	-1279.6096671532282	-30201.56226300517	82.08781042720136	3.9207199292699677	2.1591964519609993E-4	0.44489648506402013	2.1322896900212573E-4	8.46217889783714E-9	0.42689075604281335	-1239.739150142295	2980.5046545223618	3169.216167484099	890.4969997654699	1254.3420627753358	10.158858185979186	19	26	26	61	39	0.20198965860920792	0.30417952223092676	0.3008703440590265	0.19296047510083675	
140200000	-31441.51329822839	-30186.77124211269	-1254.7420561157016	-30186.77124211269	73.84510145050673	3.604585392680402	2.22528016317386E-4	0.42753318975542837	2.1942678879647835E-4	1.0405875697422281E-8	0.4551095987813113	-1212.4969812911017	2097.0920129583096	1657.7798053369256	6112.017086018054	1294.9201094403513	5.981724024712692	22	11	7	95	36	0.19309107375225557	0.30907679556537376	0.3062638326295708	0.19156829805279788	
140400000	-31457.232982429407	-30184.65708529318	-1272.5758971362272	-30184.65708529318	73.8452053382288	4.320506547335466	2.1710063513350023E-4	0.43288782563849526	2.0931515266723433E-4	6.870250068220629E-9	0.40579413591654623	-1233.7190665920537	2817.0761674426917	2347.7832735150237	984.0794027141224	965.9180484885138	8.225147694887076	37	27	49	19	39	0.19382872177389035	0.29945192289292455	0.31024303198977016	0.19647632334341286	
140600000	-31433.07512089582	-30185.744666545226	-1247.3304543505947	-30185.744666545226	71.07934488777742	4.227754687913914	2.350628051137589E-4	0.39295715883736887	2.4239736944418801E-4	1.0824029929685295E-8	0.4281617304670838	-1214.4479723471636	2459.1826023219146	1999.668117306893	721.2126135586226	7.529260921873535	6.463220100648234	17	54	63	12	25	0.19784437070460142	0.30226781914027756	0.30180775283546957	0.1980800573196492	
140800000	-31472.75157385515	-30207.643237479242	-1265.1083363759049	-30207.643237479242	71.4776885960816	4.152437474139234	2.482653506418992E-4	0.4004587932588078	2.4183414643200806E-4	1.1140488669020908E-8	0.4295527674998875	-1231.1026712460084	2108.4760007531117	925.7469276391231	1101.1853756986905	57.614174212906114	5.717781616961917	52	9	72	8	30	0.20269447598088675	0.311972459404113	0.29442756898507394	0.19090549562992418	
141000000	-31538.65119649181	-30204.004044451194	-1334.6471520406176	-30204.004044451194	90.28954940553598	4.342271623091458	1.724227088686891E-4	0.3539835140539184	1.7261765547699383E-4	3.914757781703469E-9	0.36310618131714034	-1298.9310768255048	4396.711798963284	3266.245578767602	741.1001066953569	38.123193759719506	25.493811617721768	34	45	55	19	18	0.1940392244382249	0.30552711739174654	0.3071201239994262	0.19331353417060032	
141200000	-31468.435454008155	-30196.535015478083	-1271.900438530073	-30196.535015478083	82.90200777940689	4.3149352000925205	2.290933934734725E-4	0.4870353202476387	2.1390404782138905E-4	1.171456329534893E-8	0.4852743646193199	-1234.6615265635846	2170.00780145128	1504.270372509173	864.8043138486862	611.478598907787	5.2919883855826555	51	33	20	32	35	0.1936142317721286	0.29130745288975796	0.3140199952105354	0.20105832012757602	
141400000	-31457.033377001197	-30205.717752527522	-1251.3156244736763	-30205.717752527522	64.42535620580105	4.526167289822704	2.7006268475029613E-4	0.3209761563068209	2.695478211800262E-4	8.378068455916381E-9	0.3408501122837992	-1212.8666541360537	2512.911752963804	2518.902637058757	1092.3593279248892	931.1394192538442	6.064362828030395	23	22	38	53	35	0.18710287227545716	0.3066465929599892	0.310262619659866	0.19598791510468572	
141600000	-31407.37865621099	-30191.251811024013	-1216.1268451869757	-30191.251811024013	56.89914602136773	4.231831057149217	2.7250348923283263E-4	0.3882280346238965	2.8152177929656745E-4	1.4803386899079364E-8	0.43559265736336006	-1177.3214901805327	3566.7786526200975	1748.0772533263585	1801.9781039871825	705.2491325813995	3.726879907589072	12	49	21	53	36	0.19192403324848717	0.3096256790196135	0.3043931749280229	0.19405711280387425	
141800000	-31489.120109098247	-30267.90634019322	-1221.2137689050246	-30267.90634019322	50.14378073712955	4.249569171571184	2.663188705098701E-4	0.3657208280177657	2.620524891089303E-4	1.0371147869956529E-8	0.38272490835946915	-1182.558946971689	2141.699863464294	4813.5531680107715	1058.5978932969192	428.84683758926536	5.210042123769955	21	8	50	58	34	0.18745302772139366	0.3031127060128079	0.3135669515849061	0.19586731468089022	
142000000	-31385.501534223822	-30190.94842730932	-1194.553106914505	-30190.94842730932	49.55933161317898	3.8470393937954315	3.8545291108877956E-4	0.48284219137145484	3.4782899316480957E-4	3.204852550715901E-8	0.4972149476225408	-1157.3761706800997	1693.179188351738	1598.083175709594	359.43798663819865	730.4981973181156	11.762226273748915	55	30	23	17	46	0.1987382375965628	0.3029771281091533	0.30915832694861795	0.18912630734566369	
142200000	-31398.146933794767	-30191.123312248455	-1207.0236215463103	-30191.123312248455	57.998935719954076	4.153351646383924	3.2433006869067934E-4	0.4656499240006096	3.1120566357331923E-4	2.419628219892204E-8	0.4930127175534974	-1168.2639075141683	2002.41528308774	2553.0144231065187	262.7771776000768	751.3622693768932	7.560105012377181	36	14	1	81	39	0.197477133965979	0.29960176026318847	0.306397016501221	0.1965240892696092	
142400000	-31369.23371806182	-30197.49825727654	-1171.7354607852803	-30197.49825727654	56.56991434170613	3.7133556625767845	3.2198099971890524E-4	0.4528587885640294	3.270053976554151E-4	2.0677473432878936E-8	0.43541309924449745	-1134.8652347164054	1822.5642972488215	488.91046536178135	1639.6583190410338	215.38938781629764	10.490873561263314	50	71	6	4	40	0.20417320268210537	0.29410693189102827	0.3013701303620379	0.20034973506482606	
142600000	-31397.427432567725	-30212.85816818859	-1184.5692643791344	-30212.85816818859	52.828396898476335	4.040485434958139	3.024139775946933E-4	0.3858775471400798	3.0600511458567616E-4	1.4089007023304694E-8	0.3824773228855567	-1147.218138040639	2201.1464563306554	1415.1784286668064	666.0316976028269	895.7835645701626	4.724825124132307	38	29	46	17	41	0.20177294591448783	0.29467277381245294	0.30407810030014326	0.19947617997291367	
142800000	-31359.637212270907	-30156.61665593969	-1203.0205563312152	-30156.61665593969	61.627779457451034	3.8457572676293785	3.041907927781339E-4	0.5535554082491521	2.987210130861609E-4	2.752684185478219E-8	0.5419533634939271	-1163.150641706682	3667.157931989482	1440.2171411150744	497.289416284956	1286.3441455418342	7.315779237782895	9	70	45	7	40	0.19511281768886035	0.3014884455573663	0.3091657080096126	0.1942330287441582	
143000000	-31347.753863221365	-30184.637650105582	-1163.1162131157832	-30184.637650105582	44.47719821825793	4.318232772566634	3.6209962478949293E-4	0.5355920302930086	3.616434892073882E-4	4.710199171936251E-8	0.5785906360012697	-1131.1262510269787	1475.5775744536932	1649.7979473649443	454.5364960760529	12.027977920093962	4.737112432024397	24	52	55	2	38	0.19572498055398918	0.2995760715088866	0.30224321788853914	0.20245573004858242	
143200000	-31379.46314794816	-30182.261288332018	-1197.201859616143	-30182.261288332018	48.56839451370256	4.301824368068001	3.4198118997134263E-4	0.44851799481610055	3.279834925065057E-4	2.3374841240107405E-8	0.4582176535030034	-1163.6957389044076	1632.363160627311	1799.5485167125657	513.6103290640692	64.02642761472289	3.142525889336722	9	69	58	3	32	0.19926815536881753	0.30068921812737665	0.3098330558352153	0.19020957066858785	
143400000	-31435.709255561047	-30191.050012297113	-1244.659243263932	-30191.050012297113	66.86296158399027	4.327816760871328	2.4095647141863922E-4	0.44692150732333547	2.513752365085381E-4	1.2911005645170633E-8	0.46201874425347494	-1204.509601278225	3663.2150412620203	1722.6145682560068	2973.562618681842	723.4718263171056	6.960132130099747	6	64	3	61	37	0.19745295281957953	0.3022130475687353	0.30688926608007855	0.19344473353160407	
143600000	-31487.60881760775	-30204.435675739845	-1283.173141867906	-30204.435675739845	77.22323061801367	4.05431531627415	2.1322272162149465E-4	0.3717124909885783	2.1439005184225533E-4	7.62273479083975E-9	0.41187780488811626	-1242.7597130665933	4517.100745107359	1332.9946029562147	2574.1881486996344	1083.232706641352	9.928970494724629	27	4	37	65	38	0.19563587840344868	0.3019030150236381	0.3088412410182397	0.1936198655546711	
143800000	-31406.884383648227	-30189.860496456116	-1217.0238871921113	-30189.860496456116	59.89122288793043	4.320778334056214	2.827938154693663E-4	0.4335390243864004	2.7569438601572947E-4	1.4390539479397265E-8	0.4318742434094329	-1180.6550105079887	1755.6110620056468	1180.3986212639313	787.9436068750343	590.8075190253505	5.762940599174213	34	55	18	26	38	0.19918562352746005	0.3001656652047921	0.30958275907925387	0.1910659521884915	
144000000	-31422.90456666482	-30199.487855893094	-1223.4167107717265	-30199.487855893094	62.24941248268388	4.1653073257663245	2.383234563828357E-4	0.4374584507966982	2.567991036671705E-4	1.3250823089641381E-8	0.45485403846986006	-1190.5188254273623	2914.632986667037	1007.2944686083723	906.2181324877405	5.473887173092215	6.000555696944207	47	56	31	5	32	0.19376243839373514	0.3002830088563009	0.3063685233241236	0.1995860294258378	
144200000	-31441.12733127378	-30185.787611647946	-1255.3397196258325	-30185.787611647946	68.01394477736442	4.2027793094278225	2.609265906089347E-4	0.4248431663661193	2.6113555010777586E-4	1.156186085268656E-8	0.4196707091162166	-1217.8241420881354	2158.106122940119	996.6280485128223	1383.713190337864	683.7572401516318	11.447745329944656	35	22	50	28	36	0.19279597018421457	0.3010339734878682	0.3105459483528804	0.19562410797503424	
144400000	-31459.313548680122	-30199.330065295948	-1259.9834833841753	-30199.330065295948	75.38680825998577	3.9549609102159873	2.3612297522166236E-4	0.4195758628729214	2.4040649344104703E-4	1.1767700590699868E-8	0.44456481003302667	-1220.7505988888906	1967.8549544485259	2220.29038036845	2329.8031991046946	1029.1115237933705	9.111447337898962	38	28	5	62	38	0.19838660462011273	0.2927906073799236	0.31213767287176675	0.19668511512819456	
144600000	-31440.71153924731	-30193.989443190014	-1246.7220960572947	-30193.989443190014	66.30097508710669	4.002279812228545	2.231954184656264E-4	0.37661743600095426	2.3239840031255622E-4	8.860780683481898E-9	0.4111865126872362	-1206.9768745561203	3290.6146757758206	1589.4196194661167	504.7076861101238	1488.8882637738461	5.3717202577231005	56	33	40	6	36	0.1964019910814324	0.2966402116661237	0.31311176431245547	0.19384603293998606	
144800000	-31419.448957307184	-30187.425719440766	-1232.0232378664186	-30187.425719440766	58.58157561203868	4.176028772640205	2.740481607022307E-4	0.549508722586242	2.636806672535215E-4	2.1789061343922194E-8	0.5427856228447266	-1193.9811774802229	2505.0344219970475	2076.1604772989504	937.2897051935701	604.7411157188304	3.4307113070083957	13	77	13	34	34	0.20260556852507677	0.30622243887583217	0.3015588926554151	0.18961309994367356	
145000000	-31415.64112304612	-30184.13888079238	-1231.5022422537393	-30184.13888079238	60.84008672635985	4.214446009303946	2.590699999172567E-4	0.49736341633889086	2.448193728360641E-4	1.6938682419079766E-8	0.5169983867456652	-1193.670257636804	4252.111000280408	1492.6619977142946	749.9805031809298	515.1042248614883	3.396190858977451	16	66	19	37	33	0.19772285491723193	0.30247341198766153	0.3062824860044398	0.19352124709066432	
145200000	-31430.69842725593	-30195.497464512053	-1235.2009627438767	-30195.497464512053	60.92867306500967	4.486063122242516	2.586529658577352E-4	0.431820556833935	2.611841060423007E-4	1.3228751303863535E-8	0.4327013252974451	-1198.641223697879	2168.733579793876	591.3515419012762	866.4181784615113	587.0540474783029	7.1043468900820965	67	56	8	4	36	0.18778733461589017	0.3006808609443539	0.30677016062632007	0.20476164381343342	
145400000	-31397.573193691485	-30189.1627314057	-1208.410462285785	-30189.1627314057	56.626663526102455	4.375339694506575	2.9530976347465085E-4	0.4909422571660174	2.791559361052435E-4	2.3503725637869068E-8	0.5266589333983261	-1172.3127141158202	1809.5634036399176	321.04831911517084	536.8735179450756	669.7316890274501	4.7267750158458	73	11	4	49	34	0.2051751216164072	0.2904299695265158	0.31003049932962695	0.1943644095274476	
145600000	-31358.573933106247	-30188.02738493312	-1170.5465481731278	-30188.02738493312	53.99404220474772	4.073472652166384	3.115337293716805E-4	0.42209231492615523	3.034971019932415E-4	2.068846544996467E-8	0.46362634312886114	-1138.1697367803536	1800.7635787501845	348.5300469449039	887.5331933059547	14.795852331275755	3.040253689400101	72	52	9	11	27	0.19805304699657278	0.3040520442636753	0.30263256155474094	0.19526234718500857	
145800000	-31482.33828060853	-30200.392555280643	-1281.9457253278867	-30200.392555280643	75.28152367409774	4.138128273154824	2.1732859159674143E-4	0.4056713562253484	2.1371220003158197E-4	8.367637525505017E-9	0.4168599876588581	-1244.0235418286102	2511.403296964354	563.7302238859835	884.5258321877532	1124.6780319734773	11.562896129245058	76	11	33	14	37	0.19734133644338558	0.29664120492978746	0.3088192414100921	0.19719821721673245	
146000000	-31463.397722325135	-30200.296592759925	-1263.10112956521	-30200.296592759925	72.26739576365104	4.172482120912385	2.200288841971291E-4	0.4500786045154559	2.1046071182048237E-4	9.415973296689583E-9	0.44918006374205893	-1223.5081362913402	2933.4385299410383	2221.9220470170258	791.7245254907174	1347.0869445792653	5.987475605410007	4	69	35	25	38	0.19409704539418746	0.30453753977795045	0.31534067433312857	0.1860247404947311	
146200000	-31450.61922351199	-30194.60427537744	-1256.0149481345472	-30194.60427537744	63.4379628441997	4.158499766395164	2.4920767094412696E-4	0.42687159685220055	2.505348862006373E-4	1.162763105739809E-8	0.42797307366378906	-1220.7100250250999	2205.433445167418	3620.6919524368964	1002.6979820553969	31.00353193764142	8.960658725021446	22	25	86	7	31	0.2043717626150054	0.2990085203380211	0.30030928942089036	0.1963104276260808	
146400000	-31397.279097931307	-30171.504137191856	-1225.7749607394505	-30171.504137191856	67.73935387328864	3.9659527842004323	2.6446913448810314E-4	0.49037890271227114	2.514662899108042E-4	1.8345516825216157E-8	0.5264059588659691	-1187.3281770878916	3032.382549599896	661.1108961337486	752.9801817245738	1176.4401892284789	5.231835527943271	64	12	39	16	40	0.20622334836066517	0.291011349039512	0.300717818648207	0.2020474839516136	
146600000	-31416.437453338112	-30185.940244649628	-1230.497208688484	-30185.940244649628	65.7326866927864	4.200746825002676	2.553273702251747E-4	0.4576254722962133	2.5711002603346413E-4	1.570792037544842E-8	0.4797623033958583	-1193.5737827335565	2477.1054726205716	1522.2429773806032	479.07437775135986	586.5758818898665	6.188021970552737	24	48	26	35	38	0.19299387883612215	0.29993496921197926	0.3144882066426823	0.19258294530921374	
146800000	-31417.681935211338	-30196.584539838812	-1221.0973953725256	-30196.584539838812	59.77889284732119	4.192905498487246	2.678346385996717E-4	0.4224140477035381	2.709632372757382E-4	1.61521732390742E-8	0.4562344289150797	-1186.329849445339	1767.5079078912397	1845.814476142533	576.1550923805435	169.25853208842645	5.110909383917181	18	55	57	8	33	0.19847432501675666	0.3046472940691091	0.3013047107504918	0.19557367016363997	
147000000	-31492.071146372804	-30219.572282572364	-1272.4988638004406	-30219.572282572364	82.30455116346407	4.0432156056028825	2.1997157878134787E-4	0.38216874577306587	2.204658623339303E-4	7.274035620191149E-9	0.3960068459111886	-1237.795153483673	4568.583661425604	2200.022937223605	1059.8124120836897	16.954024623840475	7.653555416134062	5	60	67	22	17	0.1947871680193708	0.2946991389502502	0.3170932721585859	0.19342042087179065	
147200000	-31487.294735147952	-30193.02732055829	-1294.267414589665	-30193.02732055829	79.33238542280382	4.111592065485452	1.939955590802201E-4	0.4270384727748431	1.8885612082052464E-4	7.251457313273798E-9	0.4417424945254185	-1255.7140718118649	3598.958999321015	933.9664002437768	782.3642989182229	1118.7052457076168	12.901016748655138	60	41	16	17	37	0.19352850538795371	0.29737732938441114	0.3046254257970626	0.2044687394305702	
147400000	-31504.76419613527	-30180.84596584858	-1323.9182302866902	-30180.84596584858	99.92882407922556	3.9535159739882118	1.6915963962916395E-4	0.42099403807128344	1.690382106465234E-4	5.999406002484289E-9	0.45362602306898475	-1286.970044481421	5223.701387432727	3519.9695247731693	944.7965923412527	98.58966053126275	12.498147906722776	13	61	55	6	36	0.20559699165897122	0.292382383722911	0.30379305159966724	0.1982275730184483	
147600000	-31479.83098383639	-30190.678291816057	-1289.1526920203323	-30190.678291816057	91.98877027020654	3.958457803193389	2.010889039501399E-4	0.4597018404635348	2.01084123657609E-4	8.626742087946265E-9	0.4709489192357311	-1252.9259609612714	2825.0697194697345	2252.5516377521185	1049.812832891885	144.61831560105387	13.67662553488807	67	4	60	2	38	0.19307346175586695	0.30840648558200956	0.29964666292285613	0.19887338973926508	
147800000	-31478.693459198694	-30195.252689778925	-1283.4407694197691	-30195.252689778925	77.68093915644694	4.274120643835787	2.161178673001288E-4	0.40963759364930535	2.201488976297984E-4	9.023867576361616E-9	0.42646041856125877	-1248.9934094652579	2703.2378154660823	2025.2862581745678	1196.0786226370442	17.908658155154992	10.774073053291618	33	22	76	20	20	0.199348741618443	0.29814885918921835	0.3026502027537884	0.19985219643854793	
148000000	-31436.582849242954	-30178.043433725394	-1258.5394155175597	-30178.043433725394	74.26747976040221	4.265161122938397	2.15020782297196E-4	0.478500438480513	2.159106654461571E-4	1.1289883331195504E-8	0.49531129371452964	-1223.428923986706	2632.806770248075	4656.934782646303	1024.1315524794056	5.776392580436181	5.099644439367122	16	22	97	29	7	0.19250448803193698	0.29556045637546324	0.31559506450921765	0.19633999108337993	
148200000	-31472.228488751494	-30177.99764326268	-1294.230845488814	-30177.99764326268	79.5586899222602	4.14437467457463	1.9612086424424858E-4	0.5049317761572502	1.900092697991315E-4	1.0377445755886025E-8	0.5384096424210899	-1259.2772865274803	3135.368253311666	924.9315360070226	975.2909975017714	65.77532599876832	8.5224943138101	55	61	19	1	35	0.19886694539359706	0.2997071087717831	0.306498150980249	0.19492779485436854	
148400000	-31438.108722337445	-30204.720089575047	-1233.3886327623982	-30204.720089575047	68.41510089469459	4.492903708718071	2.4516023914912766E-4	0.41284959857197834	2.5312596238667484E-4	1.0289178792415243E-8	0.40670867154129103	-1193.9713872628352	3172.2215187418014	2967.733040281273	1307.8995781680173	937.6711525294778	5.957104178897494	41	3	31	58	38	0.1992380694909905	0.2908141014924479	0.30784133147778925	0.20210649753877002	
148600000	-31417.279638207	-30182.3844292047	-1234.8952090023001	-30182.3844292047	62.796909241052916	4.2140511396138285	2.446086436113195E-4	0.36962595121767794	2.448972766685972E-4	8.331204669020567E-9	0.3732284671044224	-1195.9495168697663	2160.7387543573655	3435.8319864086357	703.7791064130009	931.2837669392827	4.911088689053199	63	6	50	14	38	0.19732750715688815	0.29745979539787615	0.30972321424730703	0.19548948319792628	
148800000	-31503.855998756248	-30218.39958011147	-1285.4564186447797	-30218.39958011147	103.82645722295683	4.015117567381105	2.098254410302009E-4	0.4136648646300892	2.1088603583843723E-4	8.063188531612626E-9	0.42185614996277115	-1243.4772535140282	18141.904054823786	2760.4720649127084	1640.287918229054	840.1722973941675	10.525731167077465	6	70	4	53	38	0.19036999403359559	0.30410458363614623	0.3083759595314455	0.19714946279881043	
149000000	-31467.23118097634	-30207.647896919963	-1259.583284056378	-30207.647896919963	69.49912412200489	3.835695438296959	2.4064465218570722E-4	0.4345966680981324	2.3331326316878466E-4	1.1730065274802298E-8	0.4644397367273171	-1226.1635114322225	2757.602473161267	786.7863502458363	903.1797967763703	31.12713924240236	4.2979925517092585	68	22	44	13	24	0.20373129297665699	0.28513115000953876	0.31454320099744465	0.19659435601635739	
149200000	-31410.95222072528	-30197.089294751055	-1213.8629259742283	-30197.089294751055	58.80160646412452	3.9600045685476566	3.0685863531782094E-4	0.44111286918745846	2.961619446635068E-4	2.2459851664197315E-8	0.4788252356706793	-1182.7709429061447	1763.0049814836725	792.150774018065	422.85246550921477	15.515813040493839	8.348019367419656	66	59	4	17	25	0.2096207020768523	0.29755948817517197	0.2962051681515643	0.1966146415964092	
149400000	-31397.43606925939	-30188.019613710574	-1209.4164555488157	-30188.019613710574	54.838750983980425	4.042592416057492	2.936822075321113E-4	0.43192357594245506	3.028573897875398E-4	2.235431103986677E-8	0.4942218411501397	-1175.372742037771	1954.5720123297579	1580.7475063772297	781.4143615067302	71.75541613419638	5.739813223343822	4	67	59	10	31	0.20236612256194927	0.28944993505085065	0.31006740540200556	0.19811653698519224	
149600000	-31419.167395186156	-30195.083791237776	-1224.0836039483788	-30195.083791237776	51.94823564755853	4.227070028799746	2.9773401668702076E-4	0.46782819658580904	2.9347570918730097E-4	2.125744637162926E-8	0.4841454641809415	-1186.64421197703	2072.8401911283727	2038.3422616065461	963.7902962546481	559.2262786740184	6.699291648635464	54	10	11	62	34	0.19787416776023553	0.30398067140890905	0.3018699710208258	0.1962751898100272	
149800000	-31434.506319627264	-30208.696381689013	-1225.8099379382506	-30208.696381689013	61.89077701481621	4.129141692748293	2.517874415704174E-4	0.3893666247982762	2.5805840277584406E-4	1.1006980762318071E-8	0.4067835161371276	-1187.5377112394224	3565.4265897364367	2549.9979366417474	662.2512222284672	702.1040945443252	3.530065088236682	4	50	29	52	36	0.20365267088972244	0.2991437970402579	0.30640659917919877	0.19079693289081823	
150000000	-31430.234317494567	-30193.24725622944	-1236.9870612651273	-30193.24725622944	67.39702351275984	4.022900368755772	2.208811609828271E-4	0.4340991656474976	2.303366755858337E-4	1.0795342378235227E-8	0.45753619920190114	-1198.9454488618208	2640.835128784707	2577.412423072815	453.2636758756074	684.350131533978	5.417910729017381	7	58	26	43	37	0.19678069281520214	0.2963351018446922	0.3044624325898912	0.20242177275021186	
150200000	-31404.395744316258	-30178.148830021877	-1226.2469142943796	-30178.148830021877	59.56637790857007	4.3257791994934385	2.393807013273624E-4	0.46590196075326534	2.5313928487091157E-4	1.3410190884589357E-8	0.4710615364987275	-1186.8284991668381	2302.6990166560877	2136.266723371087	2541.681104348179	789.573028671225	3.5936482267626046	14	1	28	94	34	0.19783811675108648	0.30991488979354237	0.3052587727220742	0.18698822073329413	
150400000	-31409.502452621553	-30192.745421948133	-1216.757030673418	-30192.745421948133	54.65710109300051	4.140320380652588	3.080145437913697E-4	0.43834134624656407	3.0385441403790465E-4	1.9418716728183814E-8	0.45725567736671774	-1178.8030135959568	1808.937991935172	976.3246689837184	1020.4731893659161	1266.2854527946406	6.164505678461435	41	65	24	4	37	0.1988845502258068	0.30504267920918976	0.30292949963824906	0.1931432709267516	
150600000	-31392.550802726557	-30198.88218186126	-1193.6686208652966	-30198.88218186126	54.035425167438234	4.122903122305392	3.1280090143755493E-4	0.41544149068813624	3.0409564042358243E-4	1.828132270568616E-8	0.4324214449233673	-1157.4635049581027	2677.1433552756325	2141.669617578934	684.9627045299117	273.96764331718776	3.271267043916777	16	35	81	1	38	0.20255135592838994	0.2984567487976871	0.30250722562600013	0.19648466964791997	
150800000	-31380.53593456147	-30199.04772471208	-1181.488209849389	-30199.04772471208	54.1136967046926	4.327503937086841	3.0369576614827263E-4	0.3862205352039855	3.1911682482872657E-4	1.8998254622214214E-8	0.4319674004218934	-1149.320175886256	2351.5873930689777	1219.2037954274922	641.2908022551009	4.8446186147972625	6.852052688283363	34	2	96	34	5	0.19767479734924706	0.2984698842095426	0.306460649479759	0.19739466896144836	
151000000	-31396.56995706501	-30200.77495602446	-1195.79500104055	-30200.77495602446	57.96022956944802	4.12876398404368	2.8140026683750187E-4	0.4923427566965146	2.6928232910001544E-4	2.0124393671108176E-8	0.49325970344389436	-1157.375838454732	1660.0039882816077	641.6591786704859	703.1466011338284	1636.1524085056667	4.906085911641372	63	20	36	11	41	0.19904859628624894	0.29800245919244944	0.3127384156185629	0.1902105289027356	
151200000	-31448.728482480215	-30201.26615294273	-1247.462329537485	-30201.26615294273	83.71410423719598	4.22778203856602	2.1358026133782163E-4	0.35817985142947995	2.131397003420359E-4	7.933520896095507E-9	0.4078581495267161	-1209.6596856533847	3256.236728457233	765.4731008480354	1111.0453522491773	792.7293004213036	5.125184077823119	55	36	21	21	38	0.20156872255873728	0.2963197798921603	0.3128449113292781	0.1892665862198212	
151400000	-31408.17530386956	-30198.053578979452	-1210.1217248901091	-30198.053578979452	64.07770437069314	4.252663118310396	2.814032248692575E-4	0.45781843091792207	2.564335204395919E-4	1.6359326467007072E-8	0.47145489183821204	-1177.7590304157259	1785.7847117961735	991.3732259630381	892.7728647533716	4.975494034000172	6.748534307612475	63	22	47	31	8	0.1947312722344502	0.30125418722787756	0.3080628260835012	0.19595171445416779	
151600000	-31369.304059872004	-30164.914759273077	-1204.389300598928	-30164.914759273077	64.71587610247974	3.8297215430016527	2.4387504617659654E-4	0.41137023106042037	2.5023516202859916E-4	9.940728055710851E-9	0.4008977295423968	-1170.4040860094294	2622.299657917979	870.6387660270528	874.8161611326182	3.0659947093761812	10.019337124310832	54	33	45	24	15	0.19728184043024208	0.29372073749042615	0.3115564620939993	0.1974409599853292	
151800000	-31405.080909104032	-30179.253954432577	-1225.8269546714541	-30179.253954432577	67.88947235528343	3.8990967190651777	2.659565945458227E-4	0.4085783315549731	2.510532102675039E-4	1.1564402439088105E-8	0.411492072355976	-1192.815432868805	2075.661456200247	1406.5689476606	767.7036071669767	29.297187387625833	6.524753170550487	31	50	52	4	34	0.20430469148475297	0.2954248716945754	0.30249092184982346	0.19777951497084495	
152000000	-31387.564359148128	-30204.051384057137	-1183.5129750909891	-30204.051384057137	51.336377826168544	4.460349791645584	3.192871284222945E-4	0.40453734002316716	3.248321961370524E-4	2.0196081808076235E-8	0.43014181410005403	-1152.3758016728743	1306.6726706413913	475.9345513319486	818.7219912409564	4.8652964337150255	5.369512375932476	91	28	14	16	22	0.19871652501417814	0.2988082469120032	0.30383452476120976	0.1986407033126058	
152200000	-31375.99928069141	-30187.24899909352	-1188.7502815978883	-30187.24899909352	46.09614035280448	4.372512604039154	3.540650675102256E-4	0.4193509802520463	3.434754395021988E-4	2.547954283237082E-8	0.4489971026115129	-1155.6254010049706	1353.4109822683981	907.9682148766245	642.0923765336487	107.65132469950362	3.9613841041894493	87	13	29	11	31	0.19481893355659327	0.2873815282044916	0.3201823749014661	0.1976171633374459	
152400000	-31396.881388468104	-30198.211345724	-1198.6700427441033	-30198.211345724	52.58570783110728	4.236204099407842	3.0397246636128976E-4	0.47543137965908605	2.9616781428023207E-4	2.2726977297509118E-8	0.506152511641309	-1169.3782606965847	1913.7943509581028	701.7001980922305	9.120374012827108	21.93943576250671	4.6112532820972945	65	68	13	2	23	0.20005611242199153	0.29973555628931714	0.3042002838005709	0.1960080474881173	
152600000	-31384.08261149464	-30191.661557025673	-1192.4210544689684	-30191.661557025673	48.151133911399874	4.018620446348138	3.4079192505099225E-4	0.41682940150896375	3.396326578419749E-4	2.3249116560340666E-8	0.4318483195168855	-1160.5687523596098	2056.3092007036134	885.9528463097236	633.611521580078	14.109125005033174	6.943942733113	34	55	41	29	12	0.19453491862523978	0.2993776742864738	0.3029834316212589	0.2031039754670244	
152800000	-31365.63589449862	-30194.750157321087	-1170.8857371775357	-30194.750157321087	43.20667164573577	4.170872305426461	3.8034445228317024E-4	0.4367144462231988	3.7798284907923955E-4	3.192603432608427E-8	0.4572444407842099	-1141.3599161104175	1464.4457292333498	452.18320944118784	303.466778377256	14.670487428425492	3.4310471609856315	76	58	2	6	29	0.1973475472559499	0.2994926388838188	0.30600471049458305	0.1971551033656448	
153000000	-31401.643170901745	-30198.24662901085	-1203.3965418908942	-30198.24662901085	59.316672518795485	3.9382642032840445	2.7766089160694967E-4	0.40516675238686717	2.739376382432335E-4	1.2279239772823226E-8	0.4113939444447097	-1174.4832249476765	1689.3277365893334	573.7424521122213	44.57177910285014	1.8271944764297448	7.049140049848748	78	54	1	10	28	0.20493764698757294	0.2979461059010766	0.30145722565862576	0.19565902145272104	
153200000	-31343.775561897735	-30173.32995479107	-1170.4456071066675	-30173.32995479107	51.660779932959365	4.114113860090494	3.731672885250969E-4	0.5006207537015954	3.579660674032224E-4	3.2593229273036805E-8	0.5015344808056325	-1139.213274462064	1627.3970106524448	746.3180464394201	509.6133522582162	13.334940206697954	6.0433307239663145	45	66	21	2	37	0.20066606401667486	0.3002481904720697	0.29941055690194646	0.19967518860930547	
153400000	-31370.482870245436	-30190.396268894743	-1180.0866013506914	-30190.396268894743	49.25723283868109	4.1509282333200765	3.583398235593829E-4	0.4371194132117842	3.610331550043431E-4	2.659508534846526E-8	0.45979341225568604	-1144.1210480911498	2325.930292781253	1336.9150394096048	442.4842180784393	441.85676326186854	4.642728611651027	4	73	3	53	38	0.19609127238084653	0.3019078790178557	0.3020626687902551	0.19993817981103917	
153600000	-31405.132098206064	-30189.459695575453	-1215.672402630612	-30189.459695575453	54.211481652590614	4.369138854165472	2.956456003157272E-4	0.4541761151589711	2.8349700399986897E-4	2.0424433670190577E-8	0.4841347232413501	-1178.7393897846935	2107.878783905549	772.6779807009245	890.7949073241049	709.6860273102425	6.766376825065111	70	20	7	35	39	0.19606929277743038	0.2931687802997242	0.3123011126614227	0.1984608142614192	
153800000	-31445.491521208853	-30186.780224036687	-1258.7112971721651	-30186.780224036687	74.6788145303629	4.140528048428717	2.3258056657257908E-4	0.44129300034061286	2.1988876755359594E-4	9.51998387570271E-9	0.43715244337542875	-1219.1753593031083	4478.192304814855	2445.0618129909476	1285.6753959380624	900.4978306399747	7.555381103919348	13	35	33	50	40	0.1966730461216813	0.29385913252898743	0.31086667371784205	0.19860114763148565	
154000000	-31370.126575921335	-30169.674946395415	-1200.451629525919	-30169.674946395415	48.663853201488514	3.9990519399959545	3.154494313146081E-4	0.46288445721061905	3.1108507467471374E-4	2.1670012699965405E-8	0.48539235975123013	-1162.4952125258376	6698.007292861553	1405.0687376078008	499.90071999379205	468.79630701118	4.3057840524273505	2	99	8	25	37	0.19717253962534267	0.288500403469348	0.3110560383114846	0.20327101859382118	
154200000	-31393.59087095653	-30198.30251692306	-1195.2883540334687	-30198.30251692306	60.033728342251926	3.988655637672033	3.240779460399064E-4	0.5210429164999661	3.1487524472687147E-4	2.8674044618748416E-8	0.5357639438724727	-1160.3733495277297	3044.0889948055324	1652.641182677544	427.56417105978323	125.01007889955491	8.324173346351238	7	71	51	2	40	0.19641373396891115	0.3053415229812498	0.3076399832372057	0.19060475981262984	
154400000	-31374.54359188259	-30185.69267383581	-1188.850918046781	-30185.69267383581	51.84225879698814	4.413606698091303	3.8084576125156725E-4	0.4489981706665555	3.74505421536778E-4	2.4925234838097443E-8	0.4210656652796471	-1151.6944442596503	3179.3873909843196	929.1411576686764	1330.3783457078036	304.95408484200584	11.76107052544369	12	39	29	50	41	0.1977242126250202	0.2995198575770024	0.31453450516924125	0.18822142462873262	
154600000	-31411.909210855607	-30198.271881846864	-1213.6373290087442	-30198.271881846864	51.093265028829514	3.9369926895042875	2.901982590636728E-4	0.41394484484983185	3.155851542576077E-4	1.8159555607293892E-8	0.43547477319755756	-1175.0457927659913	3959.560316125164	576.9317293064075	1548.9269661802737	468.5466597693898	11.614395907176666	8	6	63	53	41	0.2021518431450601	0.2991581509438195	0.29795881940788527	0.2007311865032315	
154800000	-31372.70026009182	-30194.9054304026	-1177.7948296892207	-30194.9054304026	49.86088813663285	4.094218010627252	3.541524631121819E-4	0.4578123627344602	3.4445342356931454E-4	2.631095612095831E-8	0.4663832023431299	-1150.8104356946037	1746.1891392479713	493.8269416787535	3.1463204979225456	5.597759669305378	9.46810746756665	76	58	4	24	9	0.19606649231343942	0.29463198615820224	0.3107888242285654	0.19851269729978926	
155000000	-31353.922314935284	-30175.397343673532	-1178.5249712617508	-30175.397343673532	43.69721959094651	4.2580377661267965	3.3057033070586403E-4	0.49486048704778757	3.442205715588594E-4	2.72984804163672E-8	0.4935091711553718	-1152.5707588594912	1499.4646353350747	522.1050577501321	11.528421870000347	6.464087924701757	2.7292146919023312	82	52	7	23	7	0.19479214866387995	0.30268373867240184	0.3041451855128841	0.19837892715083055	
155200000	-31361.023228226713	-30192.093129806643	-1168.9300984200718	-30192.093129806643	39.95010645067591	4.228878502718973	3.8819139683372335E-4	0.3667294667228691	3.79292782797787E-4	2.1302684265586553E-8	0.3802061773122365	-1138.8709053145121	1410.2205603171449	1034.6987252768567	223.2210399932456	21.1954021992576	3.898501731736076	24	60	52	13	22	0.19369738623836172	0.29707284385582045	0.3151856239291031	0.19404414597671127	
155400000	-31385.768128673415	-30221.302504950585	-1164.465623722829	-30221.302504950585	43.46126536065838	4.354166096179805	4.087193697974975E-4	0.4792951475884294	3.9349029036033867E-4	3.628389818450924E-8	0.4817793126677945	-1129.2835289177474	1519.7241833671383	929.4102834445987	926.3614873757024	260.2922648319177	8.555741297545653	62	21	15	31	42	0.19685838403006767	0.29883246059083224	0.30445490422663873	0.199854251152458	
155600000	-31362.43652105378	-30183.70314791567	-1178.7333731381104	-30183.70314791567	49.25735132661842	3.7549175762677662	3.9259101726315187E-4	0.4502104719900606	3.8295241737009973E-4	3.3109317152746676E-8	0.46871629608056886	-1148.6676495830475	1454.3682546447465	756.2003483119585	297.6116871316508	12.735206219017536	7.478202811036375	41	72	17	7	34	0.1897232104729682	0.31501517241146765	0.3049246314247878	0.1903369856907731	
155800000	-31340.56385108511	-30175.09888537461	-1165.4649657105012	-30175.09888537461	45.74985921430851	4.085292960988433	3.4151713961543375E-4	0.4249240226797829	3.5054884385642664E-4	2.204362247152543E-8	0.4319558755548078	-1129.962500833276	1546.5089332708674	1044.5692758631578	384.97372383499584	554.4649205591372	4.357571064412971	67	28	32	5	39	0.1957236595522931	0.29781745683732963	0.30733171095589096	0.1991271726544831	
156000000	-31403.29753724721	-30216.4579791672	-1186.8395580800081	-30216.4579791672	55.77264837389669	4.019200513110897	3.350751322928499E-4	0.3933066328356858	3.2654397898691594E-4	2.0872125781310493E-8	0.42817305493936936	-1151.8639354792135	1868.4790489996583	412.91486573729713	377.63294403758874	568.0033473631412	5.381067848645549	80	11	27	16	37	0.19611569754429617	0.3056201961786369	0.3025119040931644	0.19575220218389935	
156200000	-31390.952329352927	-30193.176900176913	-1197.7754291760148	-30193.176900176913	47.37126331669812	3.9866430119168426	3.603606714989262E-4	0.47107216466576973	3.615861353277955E-4	2.979590176880183E-8	0.46924670456122164	-1167.474133002726	1760.058032061596	712.4350410666881	129.01260920884786	38.57338352232192	5.828071714780529	34	99	3	9	26	0.1967267385507294	0.3065725730813769	0.2925630566425753	0.20413763172531527	
156400000	-31356.676419947744	-30164.31681457341	-1192.3596053743336	-30164.31681457341	49.50971203260096	4.048998951821646	3.3821826738974445E-4	0.4483856017132361	3.309158522334727E-4	2.6529222933868198E-8	0.4812192323442469	-1160.279303302118	1253.5089606103757	1206.3294676057128	590.5065527568986	36.25603279316919	2.0828981547875878	76	10	52	5	28	0.19332585305430522	0.30469300669959043	0.3046120523545015	0.19736908789159974	
156600000	-31440.813685038036	-30225.16303557757	-1215.650649460464	-30225.16303557757	57.008180130527776	3.9436105670930135	3.002479081186915E-4	0.37855121501207084	2.9727103625837385E-4	1.4309833820596465E-8	0.3989603284219657	-1183.1590809066306	2325.9985445433167	1267.338966143122	384.11017093892144	53.006941277731286	2.873875071538514	20	77	39	9	26	0.19894663332348989	0.30303309741781503	0.2990759095667851	0.19894435969190685	
156800000	-31410.013636485477	-30193.472412639523	-1216.5412238459526	-30193.472412639523	65.41689804254614	4.031452343261758	2.6841153926177594E-4	0.409051661563948	2.7439393055832343E-4	1.3423641417750976E-8	0.4354960919091157	-1179.4446358802256	2036.0934511259138	1209.404028538043	622.3796707499588	3.9275501923169776	26.78630637346592	43	48	43	35	2	0.19607567000788692	0.29041286520351833	0.31402716636253164	0.19948429842605972	
157000000	-31442.04111634082	-30201.585739045295	-1240.4553772955246	-30201.585739045295	60.024891340322434	4.049294965705324	2.53374643372604E-4	0.4515454047846046	2.5053639968513947E-4	1.296214674274481E-8	0.45371197334227775	-1203.1744421717824	2150.7541026289273	2291.1685735352435	827.4814181482836	511.5804190937205	4.879237432890137	34	46	47	9	35	0.19918952640915455	0.30471800033800195	0.30491283461237173	0.19117963864046839	
157200000	-31448.039134776507	-30193.79283109506	-1254.2463036814488	-30193.79283109506	59.23875823694613	3.9912402242584406	2.7377697319572755E-4	0.40482729021871716	2.667050397911816E-4	1.410247995092392E-8	0.43098907020977	-1216.4931843717775	3625.6445947070993	1677.5744832920068	280.67100799293496	624.3153989117737	7.519725813776315	10	95	19	14	33	0.19863756417037434	0.3026326402965188	0.305624367941748	0.19310542759135546	
157400000	-31486.595001537924	-30212.429880346663	-1274.1651211912601	-30212.429880346663	78.9989623005677	4.153507827853003	2.06479862859688E-4	0.5051434705902224	2.0241717024980556E-4	1.2154612926288325E-8	0.5363976168515462	-1234.4916114091106	3449.499766498504	520.3504900919768	1192.5037517715623	1253.1408828985784	6.828848276288625	62	2	38	31	38	0.19666825524459275	0.29583129806451003	0.312868602371646	0.19463184431924807	
157600000	-31441.978995507194	-30189.324339272556	-1252.6546562346368	-30189.324339272556	76.95161132652612	4.103279478648572	2.52292567971735E-4	0.46743403714040593	2.5281296901606194E-4	1.4797272562108187E-8	0.47295323670324674	-1220.5873995873944	2183.636973668203	646.3703718070532	491.79794278130106	6.114549094465839	11.491016541986921	76	59	1	27	8	0.19458683832802612	0.3077199116831519	0.29832100292615327	0.19937224706266565	
157800000	-31480.82439625823	-30211.96995749329	-1268.854438764941	-30211.96995749329	77.70248995724715	4.087988989494855	1.8868848826180353E-4	0.5299758559663771	1.9795797071662355E-4	1.0647141399277702E-8	0.54169379288171	-1232.358586345121	3502.6302893282655	1543.348516863226	1319.3590829015066	112.13956181451236	7.686457810407258	37	29	66	1	38	0.19160164732988116	0.29586670869823417	0.3123133464015697	0.20021829757031187	
158000000	-31496.535369161218	-30218.826892764242	-1277.708476396976	-30218.826892764242	68.2848471989722	4.087580129841432	2.2313905732772524E-4	0.42532975756471314	2.2606093477534428E-4	9.45959527941039E-9	0.42268394591031005	-1244.2123981263128	2508.622787491675	708.185784634648	660.4470161876786	68.75315133322293	9.175102896921295	81	48	4	6	32	0.20260261810600155	0.30168636228834234	0.3063117586861249	0.1893992609195282	
158200000	-31458.655950346787	-30207.38049633011	-1251.2754540166734	-30207.38049633011	68.41358077496939	4.010196849288334	2.5071713049214543E-4	0.4096195445613706	2.365282882999512E-4	1.0367102862966824E-8	0.4213861721186088	-1217.2755997562676	2528.5044654425433	2101.9153810995904	931.3317780683687	26.045867240036884	6.76165099403293	46	21	63	17	24	0.20142960640071775	0.30650229024650455	0.2956170914512692	0.19645101190150552	
158400000	-31406.091610153784	-30198.479065218406	-1207.6125449353772	-30198.479065218406	55.73796456589597	4.195615723344588	3.0381319494836485E-4	0.42376025565454634	3.03015093257133E-4	1.969674979477457E-8	0.4620410318570431	-1174.5881790942478	2381.8786506188962	2313.8668185400115	858.3941507077795	3.708266565698989	4.391374547546822	39	15	77	18	22	0.19542557601580013	0.3002741442249537	0.2986175678948031	0.2056827118644401	
158600000	-31412.810355984093	-30176.978903669064	-1235.8314523150284	-30176.978903669064	68.3541911583352	4.317257072390904	2.6500693724749996E-4	0.452851630165832	2.536607270420345E-4	1.450564692544898E-8	0.47549117948768244	-1203.3439071864339	2997.413099849423	1419.3296050480049	579.2203534822172	7.155838588247843	5.164193613279667	41	50	44	3	33	0.20162984894821356	0.29590930751888117	0.30996171432181724	0.19249912921108492	
158800000	-31480.228891717914	-30201.01786095612	-1279.211030761795	-30201.01786095612	70.34668059599832	3.9871695381450283	2.3659429217833675E-4	0.4250936062283082	2.3569351113132353E-4	1.1456744549846212E-8	0.4491506369352301	-1239.0800243442732	5405.795151194101	2995.7243264975236	2020.873768159336	760.0825374319319	11.824782697127405	6	49	23	56	37	0.19739450990281351	0.299525083168632	0.3030675772147491	0.20001282971380227	
159000000	-31496.867632478494	-30191.851368653726	-1305.016263824767	-30191.851368653726	94.21062070969037	4.3813850339295515	1.5657559945113348E-4	0.45985124521952336	1.6243090039434939E-4	5.842555077870755E-9	0.4753949970514447	-1273.1053173207215	3963.617792183634	739.188399337328	13.166064681175015	4.000721228450791	19.785042328111217	72	63	6	15	15	0.19418687500241322	0.3023542926901747	0.31052767466704706	0.19293115764036198	
159200000	-31511.28037460992	-30201.566058647273	-1309.7143159626476	-30201.566058647273	100.60938317066432	4.100852871872047	1.750404773248151E-4	0.42397573370641733	1.7601709768807716E-4	5.569981027035257E-9	0.42716342383340733	-1273.8798944216048	3908.209234437476	3743.6770845365795	1084.5754796052422	14.592929642259307	15.071472826199784	45	27	61	22	16	0.20287312540394548	0.2963218871383665	0.2955235886656392	0.20528139879204577	
159400000	-31432.419033272996	-30194.205924455913	-1238.2131088170825	-30194.205924455913	66.92553985447435	4.077621945231254	2.2289192845245168E-4	0.3805534637839483	2.2060959368896895E-4	7.787027452568548E-9	0.39647522486292486	-1200.3496866630594	2363.9636135299006	2139.5415097482723	513.7527181349168	829.2161730765207	5.3555514600442	5	65	7	55	39	0.19484738740360835	0.2998593650194009	0.314786727854818	0.19050651972216961	
159600000	-31394.863569711626	-30195.940895093216	-1198.9226746184104	-30195.940895093216	53.575191334585725	4.326060991305643	3.0109215509185845E-4	0.37910794390830577	2.9614465413186253E-4	1.638772515103999E-8	0.426102289228004	-1161.9554679062244	3257.4693108026518	1566.4609992259072	1071.5043041167019	375.01988905351004	5.049379310384269	3	71	20	39	38	0.20124796215280746	0.294942829791214	0.3089495375841568	0.19485967047181865	
159800000	-31417.215240588084	-30196.77935912748	-1220.4358814606055	-30196.77935912748	66.73961073037609	4.116671550029183	2.8332974694117685E-4	0.45630231689912604	2.674730830441173E-4	1.584502348569006E-8	0.4619025756760042	-1183.2511789127768	2256.78045675064	1231.6398527364743	970.4134940442784	663.4377245508626	5.174834955428873	63	10	33	27	38	0.19853048759778608	0.29758434645538673	0.30810429984232096	0.19578086610450304	
160000000	-31423.640056909135	-30189.195022537577	-1234.4450343715587	-30189.195022537577	62.2106418302938	4.28571385473601	2.609191869418167E-4	0.4027198283078575	2.6224271077726174E-4	1.1573334006815496E-8	0.41367489729265794	-1196.4754355970872	2658.2801026989937	1656.7594620942907	334.8757950048896	796.5671878288352	7.4908869236611935	34	43	12	46	36	0.20358511545500044	0.2946687666228678	0.3077458386825088	0.19400027923961966	
160200000	-31354.689253066368	-30194.222138392495	-1160.4671146738713	-30194.222138392495	45.67201313666292	4.201682882846785	3.668025433379712E-4	0.4137221240755311	3.648177875755618E-4	2.375945817062481E-8	0.421819052556791	-1121.9918283755183	3152.1370001809246	1864.0851207666572	1740.679560201962	601.8457443559112	3.4857507020528	8	25	13	88	37	0.20059648191174886	0.3046547388713496	0.2992650464845385	0.19548373273235972	
160400000	-31362.681007086496	-30190.68952498151	-1171.9914821049877	-30190.68952498151	48.03996036562797	4.08101201780629	3.699077907580109E-4	0.5284258725434464	3.315596346088777E-4	3.690618272753106E-8	0.534820832901929	-1137.056600823781	1655.383056579144	928.025864441863	628.509276695554	286.93829438988104	3.1162021730763154	50	45	29	10	37	0.19708569224029343	0.3000779943545048	0.3015060781215495	0.2013302352836488	
160600000	-31433.465111101516	-30191.472201034263	-1241.9929100672512	-30191.472201034263	65.18211927630901	4.207730115206329	2.7483873162096066E-4	0.34568168370677604	2.760984494963124E-4	9.17923579525144E-9	0.35509172095062425	-1205.7840771070505	1590.8949080988632	674.8162860948062	1012.4037189348932	707.0524166080459	7.7607658008095175	80	35	6	13	37	0.19091186408307512	0.30214536417250026	0.3128719129320029	0.1940708588124182	
160800000	-31382.98359598945	-30200.020844878403	-1182.962751111047	-30200.020844878403	54.553657898057764	3.844842879667725	3.3333052126706186E-4	0.40485017558314107	3.3313794728941873E-4	1.908861058911807E-8	0.4227829703699519	-1155.8605272682432	1738.805202810964	424.8100185046441	12.842254756304156	3.7636742746346856	10.28523545097737	78	54	6	32	1	0.1979034592676134	0.30081910316585964	0.302760980038532	0.19851645752799138	
161000000	-31418.136714400818	-30198.789965357188	-1219.3467490436308	-30198.789965357188	57.54703007508812	4.2699396410013	3.3438596618918403E-4	0.519141235784935	3.1492020954925073E-4	2.7801026696827308E-8	0.5151529449193317	-1188.7932261350009	1924.8632645774096	553.0625687572219	291.76196197462707	12.347749103165057	7.046395131786242	63	65	7	19	17	0.20602292480445808	0.3046746572126623	0.3034988438620952	0.18580357412078086	
161200000	-31374.071591354186	-30194.001788234007	-1180.0698031201775	-30194.001788234007	53.73535368371529	3.9288401702227347	3.251630536067774E-4	0.49548535423941037	3.299905402745951E-4	2.5109644679525422E-8	0.4834043490550018	-1145.40677110301	2235.053182790119	685.8229337688872	558.674527717777	242.02186461321284	7.759242497120547	58	18	54	2	39	0.19179667313859888	0.30499176838329833	0.3052424767809012	0.19796908169719796	
161400000	-31408.51705195795	-30202.15291360363	-1206.364138354323	-30202.15291360363	59.82471044067873	4.426833377077005	3.0232289870922184E-4	0.45073892498321	2.960699981629912E-4	1.7438147840557007E-8	0.4400736338227817	-1166.937841445768	2075.0946912622785	1317.1692957815046	461.59187012193513	1493.3428505613904	7.975595749263759	48	23	54	6	40	0.1905341449409769	0.3109177832297246	0.3023787703326229	0.1961693014966721	
161600000	-31380.18219801988	-30196.819785820666	-1183.3624121992127	-30196.819785820666	47.46157851560715	4.128647204412481	3.454274019511964E-4	0.4354466124314059	3.437898078849396E-4	2.2637997272217708E-8	0.43470862979974934	-1146.7747619966065	1902.3528362616757	842.333225922006	1072.586948408964	577.6053910324994	3.432854952554419	33	70	1	32	35	0.20573515990566885	0.30176644082258164	0.29522099984465394	0.19727739942709205	
161800000	-31429.75315284211	-30209.949030501793	-1219.8041223403163	-30209.949030501793	51.252809559373176	3.769860349042419	2.8663093945188343E-4	0.4196236183947236	2.98677979420707E-4	1.823115216445311E-8	0.45465783045205044	-1187.7166752624908	2126.3448061265062	1245.6403405850592	615.9990445368611	14.531488557961344	6.551171190175586	29	72	35	9	26	0.1932305465649762	0.3011933978741014	0.3109985285899596	0.19457752697095945	
162000000	-31395.16135476441	-30169.55249933706	-1225.6088554273488	-30169.55249933706	62.51844644452825	3.7082653401737016	2.6849219499429475E-4	0.4109265032115377	2.613098833092283E-4	1.2176100782432694E-8	0.4180330023826609	-1193.6313657583273	1787.1984347622063	853.9564935469728	729.252370726856	23.831852911950214	4.6265844101654645	80	2	53	1	35	0.19558756032636967	0.29621493809241456	0.31398901261734763	0.19420848896386467	
162200000	-31418.415169047625	-30178.41119944759	-1240.0039696000365	-30178.41119944759	68.4636021211301	4.2393320589319385	2.255934302973195E-4	0.36797627914785763	2.257337155387826E-4	7.653318791933447E-9	0.3885252020103199	-1201.1721438164402	5608.800219196714	1638.5724783017981	747.8967820765225	842.7734455905996	3.8966644809828956	5	74	53	2	37	0.20144203950044576	0.2981109629060115	0.29369817566313317	0.20674882193040606	
162400000	-31449.683978037352	-30198.860028414572	-1250.82394962278	-30198.860028414572	67.57285322841035	4.639112996316956	2.581229425146381E-4	0.3374743253316626	2.527641140734785E-4	8.694611964968469E-9	0.36244016174384514	-1215.2406147650292	1941.8555061813684	939.4749841169287	666.4815327111739	497.55393919242994	6.496633832361769	46	52	28	10	35	0.19462188407219813	0.30411973588588437	0.30948841126235377	0.1917699687795602	
162600000	-31380.980053745894	-30187.224910199366	-1193.7551435465289	-30187.224910199366	55.64321481733889	4.0156117046654	3.028265017304887E-4	0.4680089178055803	3.0336229228450996E-4	2.3618848101524167E-8	0.5090806630046197	-1161.1539711598082	1258.6831494645332	2186.56147178545	776.6114095950022	2.6251085279380906	4.419773442808804	36	13	85	32	5	0.2019363264794932	0.2906752128772192	0.3082592090327473	0.1991292516105368	
162800000	-31384.2392807678	-30172.61299047547	-1211.6262902923304	-30172.61299047547	59.23450421371675	3.9302299708753736	2.883959756338473E-4	0.5163282382268262	2.8900429420522885E-4	2.4433285762832015E-8	0.5364653545988326	-1172.810871075653	2026.0619984623145	2507.388818893176	1190.0200208152417	912.5762759373771	2.422554058721712	39	4	15	78	35	0.20118222044099576	0.29758981686121694	0.30439607824074516	0.19683188445703872	
163000000	-31405.99237435396	-30171.74108931665	-1234.25128503731	-30171.74108931665	66.98960004178137	3.8320864240451673	2.422518786488176E-4	0.4612524761014168	2.242876931974976E-4	9.57291039835417E-9	0.4285519544574516	-1198.8086110061222	3093.1251759074057	802.9433837140126	809.3984480938617	200.12801713943233	3.310075851469789	46	77	10	3	35	0.1999385464562517	0.2968970039130215	0.31330757235913365	0.18985687727158973	
163200000	-31407.232167337716	-30211.62438499228	-1195.607782345436	-30211.62438499228	54.43860784015786	4.194587815330835	2.959779820296962E-4	0.40938889238377857	3.082109351334571E-4	1.7987242321904057E-8	0.4398650821317115	-1160.3448868548494	1521.416133086238	1089.7660699837909	619.7833496404148	445.3001886482692	3.0216987249025955	24	53	56	4	34	0.19864173515207795	0.2907728245135085	0.3173818612016335	0.1932035791327767	
163400000	-31329.376149176052	-30175.63194949211	-1153.7441996839393	-30175.63194949211	49.60309967791542	3.7969510613880764	3.532083782043704E-4	0.4537238422745543	3.4285743951664927E-4	2.5930169455241612E-8	0.4677853064628299	-1122.0266762425485	1773.8714332673153	1457.166085769356	496.97298379918794	17.07945147550035	1.926511307307658	35	19	81	1	35	0.18946756641252993	0.2925104640388478	0.3129171391815747	0.20510483036704416	
163600000	-31328.059369416875	-30155.576161545818	-1172.4832078710585	-30155.576161545818	49.187363965121705	4.067008479370828	3.736966195992998E-4	0.49349755937266665	3.590790115685312E-4	3.650978970075297E-8	0.5208601958235909	-1141.797759362268	1415.147852778536	548.1915966274724	587.5069856299885	5.3969188751048796	5.374014199151724	49	22	65	24	11	0.20380873122398474	0.294066901463921	0.3044779923715326	0.1976463749405582	
163800000	-31392.26303370868	-30211.977102989036	-1180.2859307196452	-30211.977102989036	48.900547226095895	4.0759623252528945	3.6145048344203687E-4	0.3678294628936524	3.5328596218266243E-4	1.6546274109927075E-8	0.37134536445748306	-1143.02213772766	2861.6037906525767	1498.284380844935	517.1569401381397	736.8281059929569	5.699373066069269	5	52	24	53	37	0.19870766330529796	0.303073423827167	0.3036560618477803	0.19456285101975127	
164000000	-31384.362028625943	-30173.505174442253	-1210.8568541836917	-30173.505174442253	52.66283624301879	4.0437988010712775	3.2394588677306835E-4	0.483847052874328	3.039178877480977E-4	1.9055995451616236E-8	0.4557186045209249	-1172.9648612548267	2095.3266160995595	2020.743662748996	964.2898318338482	735.7393333984467	5.477561551317854	33	8	21	74	35	0.1876660604391444	0.3029725021848559	0.3095909470884199	0.1997704902875764	
164200000	-31364.001812258735	-30184.995016499503	-1179.0067957592335	-30184.995016499503	47.314643165803524	4.293100604621859	3.758555116632177E-4	0.44880265877478526	3.5530384469638376E-4	2.8326909946022952E-8	0.4639101328754899	-1142.8936544460262	1415.3853427647487	959.987554188522	863.8060133971292	616.6251147590592	4.345448628610217	50	8	54	22	37	0.19839291438814244	0.30209666953299175	0.30227920314481094	0.19723121293405144	
164400000	-31418.707104133577	-30187.657167963196	-1231.0499361703803	-30187.657167963196	61.56289214022031	4.221912513766519	2.8877046506480973E-4	0.43154624022438914	2.927753798339209E-4	1.73555550589262E-8	0.446810973136395	-1198.1494014522536	2028.9646589046424	697.4584281144408	645.5112027299014	48.41795294014075	12.673730828097808	69	27	35	2	38	0.19300312077169454	0.3099658333399577	0.3006145609327906	0.19641648495555358	
164600000	-31378.702024610306	-30173.51188240045	-1205.190142209857	-30173.51188240045	61.220075179069426	4.084659721685281	2.622241405458783E-4	0.4222804414974016	2.614938247872318E-4	1.2905101291618207E-8	0.4342486908101888	-1170.649874553259	5655.585850245099	3304.8050291985496	1050.0624380387799	2.7606200071668887	3.283073075868559	1	38	93	5	34	0.19578415031528948	0.2963523731713017	0.3073788108416634	0.2004846656717417	
164800000	-31410.030284476143	-30196.554439726606	-1213.4758447495365	-30196.554439726606	54.026448580504876	4.146309034949587	3.188793878032715E-4	0.4739454801121714	3.1708244772513404E-4	2.9119142362636315E-8	0.5058146880532887	-1175.9044739786889	1643.241936238265	752.184492133111	1360.1379205674136	837.0301177882505	12.760001896599555	29	11	18	70	43	0.19125823695936847	0.30921008452118226	0.3084927742753671	0.19103890424407854	
165000000	-31415.37325609077	-30179.10986420598	-1236.2633918847887	-30179.10986420598	55.84577046648155	4.20967195221454	2.6481933040304516E-4	0.4556187266809847	2.603253631877294E-4	1.66749698830827E-8	0.4943489918263481	-1198.7917643119563	3482.897988828212	1938.560077859466	905.6209884429398	415.8828464711016	7.400380526145995	3	69	56	4	39	0.19062262076670186	0.3068250706023103	0.3060289537777595	0.19652335485322467	
165200000	-31400.003823801057	-30185.682404300158	-1214.3214195009	-30185.682404300158	62.05703252921299	4.1290776725581155	3.1408277279080165E-4	0.4334701315579566	2.999306791850941E-4	1.6647931300410663E-8	0.42805006986524996	-1177.0091803996238	1984.9140722477557	856.011236462063	494.2133650282204	1025.171821003332	9.667584103000678	43	57	9	19	43	0.1977225238212015	0.3047832010640543	0.30402697569163384	0.19346729942310673	
165400000	-31371.072616234018	-30208.217674342348	-1162.8549418916693	-30208.217674342348	44.78287495143419	4.009239269789532	3.5157401280601645E-4	0.48435118210503575	3.3657816434996124E-4	2.888928387535458E-8	0.48486021395979845	-1124.912704634573	2648.338140054532	1046.8450095058938	1507.5393547343838	591.165040579904	2.8926770861940194	3	3	51	75	39	0.19580008284745393	0.2931004314848826	0.30393533749374657	0.20716414817391335	
165600000	-31321.981268218864	-30189.723832678083	-1132.2574355407805	-30189.723832678083	44.60361874855479	3.9146346180890976	3.8059164073344075E-4	0.4058517332512517	3.998441952761609E-4	2.7668648076834724E-8	0.42797945241100016	-1101.2611951490717	1595.8412553142139	485.0351529782891	444.01301779773456	1.4863929166436067	5.010309665959768	52	61	17	11	30	0.19882415180482108	0.2988480554086565	0.3097548282963218	0.19257296449019717	
165800000	-31345.40746888172	-30205.021351110663	-1140.386117771057	-30205.021351110663	40.90135931379048	4.309320895762479	4.049627800789148E-4	0.48204358655572005	3.8635788855608357E-4	3.2662655770165785E-8	0.4567274023057816	-1109.100340913285	2647.86302192388	662.7991533233701	428.6774355045493	1.8748352288752668	3.861126823399336	34	72	29	27	9	0.19199255645159996	0.3117466244085468	0.29930882112943763	0.1969519980104122	
166000000	-31352.8631786614	-30192.07362490751	-1160.7895537538882	-30192.07362490751	42.63756445401344	4.360403799065085	4.4117411095634493E-4	0.4678253956348007	4.477642206819361E-4	3.9044689352707696E-8	0.4461929569727779	-1128.6451892835646	1321.2184611433142	471.9788564069101	472.82482006407037	88.46245523645725	7.691307781397121	53	41	35	7	35	0.19655454161714306	0.3017233440780281	0.3047697197232355	0.1969523945815899	
166200000	-31341.833805619717	-30173.72978994147	-1168.1040156782474	-30173.72978994147	46.793896703903776	4.022987858148825	3.880166981232862E-4	0.47398401009438806	3.930247027731648E-4	3.4096638635260736E-8	0.47207190187223064	-1136.2905982278046	971.6561916487076	1548.9343216360487	639.9495743114029	13.612932693060204	4.755874977719115	1	39	93	13	25	0.19400730550502387	0.2923648497805285	0.3009255409009255	0.21270230381351854	
166400000	-31361.726691034663	-30195.68353479058	-1166.0431562440835	-30195.68353479058	41.082722527250034	3.9736297247799297	4.185786982907747E-4	0.44158320030471654	4.0192108709960543E-4	3.7548587665288706E-8	0.47509920249749277	-1131.6979146526592	1841.7229099050344	2441.307563387457	677.6106196301037	61.89219638507596	2.641427383490442	28	8	95	8	32	0.19586316683964683	0.29509715775312545	0.317392975489266	0.19164669991795807	
166600000	-31435.455379951327	-30186.34323576939	-1249.1121441819375	-30186.34323576939	64.7797408314745	4.1931360436030785	2.4383184454709634E-4	0.47796027290689647	2.587484004732113E-4	1.413316783539528E-8	0.4795690102356494	-1215.7525765751082	2398.46180238607	345.6299625666053	602.2401136604603	62.62136655794776	5.9080839353539485	69	14	53	5	30	0.1959335536888387	0.2993410436540344	0.3080123892707541	0.19671301338636915	
166800000	-31405.57833294634	-30212.49572606688	-1193.0826068794609	-30212.49572606688	50.24825476597813	4.000710398711363	3.1229441926535184E-4	0.3811754953246505	3.156555359356512E-4	1.3890788296225641E-8	0.37329087636303254	-1162.1577652212673	1895.2002947477822	572.1601482330551	631.8222781192324	9.618701104772256	4.213532257714343	60	18	57	4	32	0.21193065373062706	0.28316343512451253	0.29766124966512275	0.20724466147973405	
167000000	-31440.672173930427	-30204.13080814387	-1236.5413657865568	-30204.13080814387	61.72705135106546	3.798427053059768	2.3651554553686234E-4	0.4732472952413386	2.452188579992915E-4	1.4649879107651565E-8	0.49626863869971155	-1203.7056123387263	3228.17052239387	869.1187199077185	488.0267924511087	33.58536523247755	3.9822075349147465	42	88	4	11	26	0.1967219547734349	0.30634760852488724	0.2983982517621675	0.19853218493950675	
167200000	-31458.746962715282	-30179.38361454352	-1279.3633481717632	-30179.38361454352	79.06583089257657	4.353444024996348	1.9919347915224332E-4	0.4649131256746134	1.992241191036282E-4	9.982985366126315E-9	0.5080607934016579	-1249.0817645160448	4196.748066016107	955.5046683394238	48.579459855625956	7.9549397634054495	8.019234464245462	47	88	3	16	17	0.19087693967246488	0.3097374640807466	0.29772551640536266	0.20166007984142248	
167400000	-31436.783727844282	-30186.135079391952	-1250.648648452331	-30186.135079391952	74.51785271594038	3.914664659450191	2.1326601636797207E-4	0.37151116842064424	2.2323031130641428E-4	6.9447067177699235E-9	0.3848422650190913	-1217.9795434657344	2394.0721739392843	1029.0585580768309	955.1189688195419	14.880351376298904	5.808828618816686	63	2	68	8	30	0.19828064170322565	0.2907305445527638	0.3163737837351523	0.1946150300088551	
167600000	-31435.82016440718	-30179.138740783023	-1256.68142362416	-30179.138740783023	69.28991410178283	4.163145509378731	2.172702198320987E-4	0.5137915476642985	2.2127847993401627E-4	1.1486247995962846E-8	0.5016892860147791	-1214.1944696384967	3759.6402221401504	2940.1708224401523	6385.413858703177	842.9970107610902	6.449997536810212	9	22	8	97	35	0.1907799641353147	0.30048775220615087	0.30775849469474786	0.20097378896378343	
167800000	-31393.944683120957	-30187.000300666903	-1206.944382454053	-30187.000300666903	49.940277308198745	3.961240533217282	3.522288169871694E-4	0.46165891106332996	3.360730494597725E-4	2.5415104461726424E-8	0.4761084450069808	-1170.3614716373584	1971.937757935123	1131.959683520098	791.6127206203398	625.5016514970237	3.385768953510338	14	56	40	27	34	0.19753187107385883	0.2926099979761025	0.30913657493525143	0.20072155601478403	
168000000	-31396.47853940991	-30207.4552273133	-1189.0233120966086	-30207.4552273133	53.08321462885318	4.006062078197711	3.044257992423611E-4	0.3843571960448041	3.02945665607394E-4	1.7820457580255735E-8	0.43089939822264445	-1158.2393120344082	1999.0087699139317	261.1402950493469	514.0365253736462	12.469326214524218	2.5677147479137914	75	2	57	13	24	0.19577270770836006	0.29786639857275615	0.3045608501953502	0.20180004352353031	
168200000	-31381.459598559137	-30198.44004019418	-1183.0195583649581	-30198.44004019418	52.0034815769319	4.001458722611925	3.21296617874229E-4	0.44523887175670707	3.2163269770719136E-4	1.7551576328689747E-8	0.42337799382138075	-1150.7137597265512	2005.2244219238448	1765.132471705454	507.7932398795015	3.406916523458646	6.2798334591405585	50	21	63	21	16	0.201132113747495	0.3018905058839353	0.30159975934455013	0.19537762102401612	
168400000	-31391.044683440366	-30185.529184559295	-1205.515498881071	-30185.529184559295	57.81965353381691	4.307359083403256	2.8895231702459276E-4	0.5071064466123727	2.965482826239819E-4	2.822628066211855E-8	0.5527537778857228	-1170.3609882124483	1375.748817592891	3785.2040353172024	617.9693901541867	3.633411210661596	8.576633392070462	29	17	89	3	33	0.20122274061464135	0.29425617813290356	0.31105637489677074	0.1934647063556809	
168600000	-31377.166506739504	-30175.35525300622	-1201.811253733284	-30175.35525300622	51.37343440394522	4.045372931013429	2.9888141848395027E-4	0.4437004718417768	3.227139881061448E-4	1.8242581863040856E-8	0.42513716994878925	-1168.3751003948482	1713.4276771453062	731.4320148743018	551.0323115015656	149.68923328931302	2.8990823570546262	48	78	7	6	32	0.2027146500158431	0.2949910569580177	0.31072819056370765	0.19156610246242795	
168800000	-31366.69235805163	-30181.704446082138	-1184.9879119694929	-30181.704446082138	58.48824314352562	3.972461066774367	3.287889220893601E-4	0.4941599521418569	3.143885324761565E-4	2.7338671887347724E-8	0.515712594886185	-1157.9078229923682	1872.9249417674032	710.4920635754613	14.490181794649713	3.1054057057670956	5.300653510035979	47	87	3	5	29	0.1882706102571254	0.29831910217343893	0.3137717119003804	0.19963857566905174	
169000000	-31348.18514309235	-30178.07046947083	-1170.1146736215196	-30178.07046947083	50.31269528619653	4.226290302133525	3.719851675957602E-4	0.4029355987340457	3.596223162720275E-4	2.6437503831602398E-8	0.43738395003410635	-1137.6284187357157	2090.658007573845	791.3719968002044	697.5274825650016	33.39034336703655	3.238357021078339	32	73	28	6	32	0.1982235636774575	0.29565709285290065	0.3055377957256543	0.20058154774398404	
169200000	-31324.937157781842	-30184.44119456253	-1140.4959632193145	-30184.44119456253	47.030465409011164	3.9581054848539825	3.485879516816327E-4	0.5262641449002424	3.397778056989627E-4	2.820245543543502E-8	0.49665075738708214	-1111.897446445592	1477.32004566596	725.4451372130445	211.80122722259935	1.194830998385129	1.994014423677135	44	89	1	5	32	0.20045868464816397	0.2918985547260882	0.30340139986453074	0.20424136076121366	
169400000	-31383.336681797668	-30192.72750449393	-1190.6091773037367	-30192.72750449393	55.91784352362165	4.079104819646936	2.907803144443875E-4	0.4518938771607266	2.943610544465269E-4	2.1151708513805222E-8	0.4838968285297946	-1162.1762695012549	1828.8908106516778	920.8504918773725	20.729120926315158	3.329735637620906	8.211985969145578	51	81	13	22	4	0.18312128705368802	0.3019174611563885	0.31748472279777573	0.1974765289921444	
169600000	-31422.571098089087	-30220.320342718387	-1202.250755370699	-30220.320342718387	59.96086249866058	4.150896464805267	2.6779248895453716E-4	0.4603273631091464	2.6202413725082266E-4	1.4905978260593108E-8	0.46185357248504805	-1170.4705287996408	2249.4527210556294	297.13295786932105	684.9952711977697	3.95563199125728	4.158857859876649	60	23	53	15	20	0.200232925380099	0.29236808741256504	0.3120010768603613	0.19539791034697135	
169800000	-31411.024868447992	-30184.674640499412	-1226.3502279485808	-30184.674640499412	69.44758006433341	3.999337693462749	2.5475729095379143E-4	0.5088771725703488	2.4745549053650166E-4	1.6342387611363813E-8	0.5076037078319439	-1188.1665788299651	3385.048992117916	2355.5058773057794	650.2090874690301	603.5786916732376	4.867090619421487	24	43	58	11	35	0.19523965977419436	0.3080192028159388	0.3037751401921586	0.19296599721770483	
170000000	-31439.992286973447	-30172.519481347772	-1267.4728056256758	-30172.519481347772	75.6175332543248	4.10669815563963	2.064779616230963E-4	0.4760531510573731	2.023886919690793E-4	7.408938462089432E-9	0.42894607105971966	-1233.2572792774545	2321.9576172804723	2841.052625781609	1176.5234608421795	10.32171803734617	4.32639353896403	19	23	91	29	9	0.20272952159900243	0.2946656822059852	0.3039598171911146	0.19864497900389444	
170200000	-31456.65972445149	-30195.513059428948	-1261.1466650225414	-30195.513059428948	85.27629590252273	4.332596226218765	2.2035700933602026E-4	0.43537220280561	2.1357206596408156E-4	9.667465299757647E-9	0.4546646347984108	-1225.6588752047196	2424.2442309552184	2980.9792334350386	880.9243333995867	62.560870812831006	10.878427731936013	20	34	78	2	37	0.18583760964974338	0.30300456007626375	0.3136677556120245	0.19749007466196505	
170400000	-31514.21531540151	-30228.251053067597	-1285.9642623339146	-30228.251053067597	80.61504718242463	3.8882826237843773	2.3198621393686226E-4	0.3919176765605336	2.160380736484034E-4	8.026117273877743E-9	0.4130449935390582	-1246.253401717453	2672.4554361601645	3714.649360565237	1621.4291504819346	1027.0699514776088	8.996769013308517	26	19	21	71	34	0.19484348186277756	0.29113829975147293	0.31315580275344784	0.20086241563229848	
170600000	-31377.5920646924	-30173.349125565546	-1204.2429391268508	-30173.349125565546	67.7317666931756	4.0407311535346375	2.5722323385497206E-4	0.46516270571413737	2.465205330798807E-4	1.4480104802242624E-8	0.4775398286738345	-1168.3362916824797	2546.945897266596	220.12964499984898	1035.1675553085786	40.195477836416856	5.214423923307967	62	33	40	4	32	0.1963760157920682	0.29514669540835664	0.3124776709648493	0.19599961783472267	
170800000	-31464.709807328363	-30181.838488202364	-1282.871319126	-30181.838488202364	75.99640250546533	4.1203835558009265	2.3185089126490332E-4	0.47038579688779836	2.155919927619848E-4	1.1637204775638658E-8	0.4870717168498843	-1242.5593180151777	3611.7547586218034	3431.855495028179	1175.143376753453	1217.569589716315	9.527482866424755	55	7	64	8	37	0.20688751038517816	0.30858274314539746	0.29279802644580327	0.19173172002361782	
171000000	-31437.454978626658	-30190.705197975338	-1246.7497806513213	-30190.705197975338	72.04337915749275	3.814178154137054	2.3141660092381125E-4	0.3803629052734081	2.2397566662544843E-4	7.71294897207334E-9	0.38646205348083895	-1212.7448058506423	3065.316605060681	1746.0397606058366	842.4477123693247	2.0142718016757164	6.335772946963233	24	54	60	20	13	0.20267966286704814	0.3031060969061015	0.29728096141080945	0.1969332788160377	
171200000	-31469.38416164864	-30208.64480660073	-1260.7393550479096	-30208.64480660073	69.62955525615503	4.263373413016901	2.37368343110169E-4	0.5053374447814993	2.327262137310284E-4	1.663607829672316E-8	0.531101101170853	-1221.8855942156194	3941.5689988945996	2013.2731183677859	752.0915099323688	789.9704987283077	10.250023758769812	40	3	65	27	36	0.19953225421780946	0.3027472234639316	0.3047992180063396	0.19292130431191626	
171400000	-31365.999051825595	-30200.66512046888	-1165.3339313567176	-30200.66512046888	50.5813007294651	4.205729893333498	3.443395059453629E-4	0.3778667734424819	3.414281155304591E-4	1.6723224292797775E-8	0.3807991306398065	-1129.2210320892964	1992.1160697436076	727.8283998251637	390.836415687323	737.6566434001967	5.52340923709196	37	24	23	47	40	0.19909691074183958	0.30219615336393174	0.3040801151467588	0.19462682074746693	
171600000	-31383.415378096983	-30197.232685420444	-1186.1826926765384	-30197.232685420444	60.794661405988585	3.8723854157717867	3.434179130041081E-4	0.45332874187948724	3.337622752594528E-4	2.153106183882947E-8	0.4355325460232195	-1153.3078256605154	2830.6040881178724	759.2440739995951	892.1306984265112	9.206554028752112	6.822431884246452	37	86	9	8	31	0.19868066336968826	0.2975483036751966	0.30166357453790227	0.20210745841720995	
171800000	-31366.95920767092	-30194.072410991368	-1172.8867966795513	-30194.072410991368	56.887208045616795	4.04477290860948	3.2063500304743226E-4	0.3786924575231278	3.0682465645731795E-4	1.563508337631288E-8	0.3977825276076086	-1146.9584771162752	1515.7171671037809	743.7529551518895	7.485804983729993	3.8399230679847713	5.312384580700814	61	71	4	21	14	0.20373862917619273	0.2817916360228439	0.31206631483401037	0.20240341996694994	
172000000	-31347.905773484345	-30169.15903517777	-1178.746738306574	-30169.15903517777	49.510622098276734	4.050970206246789	3.221792205300004E-4	0.49071922441677246	3.2101623913380274E-4	2.530671964107843E-8	0.4887082108910108	-1145.4230605047146	5121.686972256608	2252.5100165353037	578.7828115084875	5.074529555584939	2.549784120775292	3	39	95	4	30	0.19584641638298808	0.3089321712003967	0.3009041397202355	0.19431727269637664	
172200000	-31376.47596230154	-30179.32310668825	-1197.15285561329	-30179.32310668825	57.928604745906334	4.12354906431117	3.266163615954726E-4	0.4517634712293579	3.31794152839119E-4	2.3566250336756667E-8	0.4663696069245183	-1163.7186851328618	2147.121560194198	2501.168035174688	539.9762154661527	4.672635574791002	8.563279643157573	19	39	78	19	16	0.19701022950358466	0.2917971143801597	0.31503523003523365	0.19615742608101883	
172400000	-31363.28949216349	-30187.70881629297	-1175.5806758705207	-30187.70881629297	53.878887513857954	3.915465258142061	3.329775902164224E-4	0.39286195381134764	3.2364338513853194E-4	1.8126578817777E-8	0.4142638516348212	-1143.0020397666044	1990.8934845258673	181.14267476422972	580.5310931397565	3.945790568612444	8.76041229065429	47	7	81	28	8	0.19359161100777084	0.30573902745557313	0.2982812464527216	0.20238811508393126	
172600000	-31412.53770621437	-30193.78084112499	-1218.7568650893822	-30193.78084112499	55.72251869056307	4.263886854060252	2.989303625660516E-4	0.4274659082514235	2.907477902009742E-4	1.5384686659780976E-8	0.42051450958474734	-1181.805520856469	3972.55280884645	1925.3597323208212	970.1859631641977	246.32225487668617	5.745967706072829	9	39	80	7	36	0.19600313121282936	0.30822593390524183	0.2997843706107545	0.19598656427117112	
172800000	-31422.413196212863	-30179.469573079776	-1242.9436231330876	-30179.469573079776	69.23257227650892	4.027381233427036	2.5938439783700974E-4	0.4133822424924239	2.411196318888772E-4	1.154365878539074E-8	0.43161106492391527	-1211.3604301457367	2476.243455356601	1057.1371258405893	34.95951988088292	60.831732021316775	5.417747516057888	59	74	1	3	34	0.19618620872729417	0.3017098606609352	0.3128712639361433	0.18923266667562427	
173000000	-31437.57867498263	-30189.586615463217	-1247.992059519411	-30189.586615463217	66.73116654435779	4.131250661505483	2.294312980916805E-4	0.43782443575207003	2.3091680683729607E-4	1.3119687427859842E-8	0.4894728109583797	-1215.0112363343073	2468.5863939771234	599.0394855176054	930.8466357442309	17.70410357227152	4.872565478757512	78	9	46	9	29	0.19402775210078194	0.3070728872045472	0.3066124325277787	0.19228692816688908	
173200000	-31445.67414782612	-30178.37757860126	-1267.296569224861	-30178.37757860126	75.77506344399491	4.138412446244303	2.250859728822174E-4	0.4670614297987682	2.2665205363458352E-4	1.3796666625547932E-8	0.5000037656551994	-1237.6096978674568	2256.380480817965	1010.8575903105425	53.70949615719407	11.39390131416005	10.537423326166026	68	64	3	3	33	0.1995683292410879	0.30303090979951613	0.3022994122378768	0.19510134872151613	
173400000	-31384.63389808578	-30223.07066106201	-1161.5632370237674	-30223.07066106201	43.91406605596061	3.7549015613421712	3.8638637805865975E-4	0.44966555475117065	3.966141157640666E-4	3.8276940020694365E-8	0.492041739817561	-1133.4572689624576	1193.0023779409294	371.68460808059586	278.6199574436091	5.195961573408836	2.986721111670111	76	43	18	8	26	0.19581594874955066	0.305828048978434	0.29611533382148786	0.2022406684505247	
173600000	-31371.42261795327	-30183.329985054395	-1188.0926328988758	-30183.329985054395	46.498629917345234	4.07110600850186	3.7032902307154535E-4	0.4018807589157291	3.538909792270396E-4	2.14487750724822E-8	0.40774307727783443	-1153.1244862300553	1552.2040525028224	741.8735270689916	808.977489267526	372.02523328968147	4.1616336804218514	64	38	30	3	36	0.19223031436998014	0.2973967414182557	0.31069763334628975	0.19967531086547174	
173800000	-31354.044602771857	-30212.034340798265	-1142.0102619735908	-30212.034340798265	48.76329876555322	3.9847463054095402	3.8567303337826283E-4	0.4228368649967446	3.923278562106506E-4	2.908679344739469E-8	0.4317892919967478	-1115.4900851321236	1965.2124432758096	438.7430068236062	18.328018040116067	2.5296366648686295	4.979949044345007	47	86	8	27	3	0.20108969888344277	0.3066558953333101	0.29721243856457513	0.1950419672186693	
174000000	-31377.105928461464	-30212.251060068764	-1164.8548683926997	-30212.251060068764	41.66139650820556	4.138776122310952	3.977923754870581E-4	0.3965057003156775	3.8492482108156735E-4	2.759030454813886E-8	0.42089094085585155	-1136.5527744423719	1394.135321165427	337.1150219252876	74.48084942357431	36.2568915875358	5.091324218289562	84	49	4	3	31	0.1997764290323139	0.2942544798254689	0.30661278217306737	0.19935630896914722	
174200000	-31391.169908581403	-30177.50661977322	-1213.6632888081826	-30177.50661977322	46.79458931025811	3.99671081703701	3.431353331832139E-4	0.41610488973883225	3.4611025381306264E-4	2.0819875860831376E-8	0.4117518132452482	-1185.4624519781091	1359.9150560006433	683.7487408901641	97.65935020226527	11.814929017435404	4.553134873377282	39	89	17	18	8	0.2003920973927826	0.2955589970375446	0.30641343343839283	0.19763547213127725	
174400000	-31385.946810660666	-30185.642930957136	-1200.303879703529	-30185.642930957136	52.03352146923549	4.104680146826659	3.069224962169378E-4	0.44685838492302526	3.1147882038117647E-4	2.298875248344144E-8	0.4842718636450904	-1172.4827124501696	1453.684244383428	622.2248659222092	155.6943866893626	2.5818083262108633	2.4424987173611283	67	66	7	29	2	0.19426942860592708	0.29839850172798965	0.3175351809791369	0.18979688868694372	
174600000	-31407.235320418247	-30196.187967607435	-1211.0473528108118	-30196.187967607435	60.42891167819352	4.142358420414011	3.108528583214646E-4	0.42577738478618343	3.12569651283841E-4	1.7798752829724964E-8	0.436852116972382	-1180.1068754313562	1979.3593828447174	336.39721182461324	500.6128183233412	12.803333403791155	4.748603894591395	72	11	55	8	25	0.19488226889086077	0.29836614852738175	0.2970462086868738	0.20970537389488086	
174800000	-31405.897759608193	-30189.017275823324	-1216.8804837848704	-30189.017275823324	59.041035139222245	4.329685560492105	2.929689441434098E-4	0.42147992808951296	3.0268011929501397E-4	1.9342741692138097E-8	0.46305892078187905	-1183.6318300874016	2391.0990190222115	670.4675435374035	728.7293923051905	43.93893864641509	9.582814172968218	57	58	15	11	30	0.1828271909432403	0.2969291558866495	0.31772942483396627	0.20251422833614116	
175000000	-31411.06142812294	-30206.33083556933	-1204.7305925536093	-30206.33083556933	61.231235396315704	4.238716000527799	2.8274017066142414E-4	0.4013223585347697	2.716106275096216E-4	1.4177607043480107E-8	0.4246936798639646	-1172.0774315042083	2563.2791843186646	1375.9858701598168	873.4741246162874	4.551531240877058	5.481329656163007	51	26	54	14	26	0.19458632898756087	0.3013909101163239	0.3044802455877213	0.1995425153083911	
175200000	-31413.171517534247	-30202.477049468933	-1210.6944680653157	-30202.477049468933	63.909725991526194	4.192922105224655	2.54194089704032E-4	0.4760388066793003	2.4189947989901865E-4	1.4256199950537102E-8	0.479481262045788	-1172.0796353257795	2329.5090550189802	3200.1330748909772	788.2560640849283	693.95660183946	3.4385257266283564	42	14	39	35	41	0.19297960290048313	0.29731781115665035	0.31603920984569606	0.19366337609716744	
175400000	-31419.40681485321	-30172.373513447546	-1247.0333014056628	-30172.373513447546	67.27760022410926	4.181177791601728	2.522517676966321E-4	0.44383999857853534	2.592895740257652E-4	1.1489439207816846E-8	0.4225837997413933	-1212.3588538553226	2575.0182801575734	301.04659616355923	843.38238984719	60.644372919554904	13.819925737506987	68	21	42	1	39	0.19637754808519778	0.3016712373708349	0.31226996956038106	0.18968124498358313	
175600000	-31439.979312974272	-30184.117693047945	-1255.8616199263272	-30184.117693047945	68.25457955915607	4.039348984521708	2.482592966840437E-4	0.4106141309981902	2.4922880880013715E-4	1.3090633627960963E-8	0.448331746372257	-1217.9845987410133	2520.489014558825	1313.4417111225262	1641.9074819627087	620.1655897204425	10.453760186128937	48	27	10	48	38	0.19825032325951816	0.3056490095845248	0.30070076354455827	0.19539990361139573	
175800000	-31433.173573227043	-30194.859240010763	-1238.3143332162815	-30194.859240010763	67.52646610672345	3.9051074080919923	2.579233261077719E-4	0.46161715758427413	2.5235764111354364E-4	1.4292446482273025E-8	0.4666964730549866	-1197.8037715663222	3171.868331477816	5002.091328695046	407.2341808898816	898.6838523543171	13.43495355212022	33	8	6	83	41	0.19634230696065114	0.2947105011228598	0.3057524056860514	0.20319478623043463	
176000000	-31463.437897931304	-30174.519333171473	-1288.9185647598329	-30174.519333171473	105.25006508799956	4.352361798975145	2.0917329776068457E-4	0.4820039933283547	2.0187652104951707E-4	1.0662949091795155E-8	0.49984535617315473	-1246.5180267927476	4101.7965550142435	3292.228613639278	862.9064271080423	2320.400227234298	24.021007516708472	10	38	66	16	41	0.1867290559298835	0.30039238997524914	0.31781313208477224	0.19506542201009203	
176200000	-31444.42843461283	-30181.067990963533	-1263.3604436492976	-30181.067990963533	80.46186364172141	3.9029901275713477	1.9694671858825423E-4	0.4817395473816141	2.0612626503331365E-4	1.1913855596948956E-8	0.5239037597805724	-1223.5932984513229	2485.549783295223	3662.411280844479	567.4363521195538	1009.6985832333829	8.528907840109003	41	17	22	52	39	0.19679057388334517	0.30180915912746015	0.3066549001806029	0.19474536680858867	
176400000	-31453.86561126792	-30191.105818306736	-1262.7597929611838	-30191.105818306736	77.30797721503603	4.212111972641821	2.0864233354559648E-4	0.36439227723150586	2.102636861318099E-4	6.87956595333547E-9	0.3950523815439387	-1222.7034929351366	3035.711554861607	3034.86195705941	2782.000231005302	979.1455643053597	5.9947207632334205	20	21	1	91	38	0.1940246862600608	0.30514137250170664	0.3056932433240707	0.19514069791415864	
176600000	-31469.454219276668	-30200.461123573954	-1268.993095702714	-30200.461123573954	78.35063177640751	4.207796191301429	2.1724018790769556E-4	0.400432150598062	2.0744302510726016E-4	7.386811754516025E-9	0.41041771917437886	-1229.728142830662	3118.185831326857	3017.768459588816	1636.07187256103	811.7808755292289	8.843528459706604	5	35	36	56	39	0.20585956247580614	0.30198410348806426	0.29420974872098876	0.19794658531513776	
176800000	-31434.444110140383	-30195.09764481004	-1239.3464653303429	-30195.09764481004	71.11383353615031	4.05630448508379	2.3165727644574257E-4	0.3887819939461756	2.2650116072988645E-4	8.560885801291672E-9	0.3962252871037275	-1204.7504286039766	2861.7651439876895	3601.733544295879	1130.906839754459	7.25531294428884	6.828797709215163	5	42	83	15	26	0.19788518725564988	0.3086349398195435	0.30236891486503514	0.19111095805976838	
177000000	-31421.84381516938	-30172.544531542313	-1249.299283627068	-30172.544531542313	77.94716258617738	4.371733248564608	2.47734262744507E-4	0.40359285756752594	2.369470402949855E-4	1.0295019235723441E-8	0.43598058906032144	-1215.8177540073066	2517.3365145236116	981.9800722587677	991.9458334310423	4.0060071264838015	8.535463374781028	56	37	40	9	29	0.1986677779526247	0.2971505614603482	0.3091898785199904	0.19499178206703366	
177200000	-31453.72486951914	-30210.009891318394	-1243.7149782007489	-30210.009891318394	63.826375429616846	4.1479236421744226	2.9638900115704894E-4	0.3769432498148869	2.8986409906913053E-4	1.3218586150367861E-8	0.39223196563623214	-1205.1420703703109	3720.4660636290323	1557.8788527362797	758.1528990269092	1027.5165608431564	13.76355396927279	6	44	16	70	35	0.19286767274861094	0.29441858544700844	0.31150202293907925	0.2012117188652982	
177400000	-31402.49369329854	-30186.38779237852	-1216.1059009200214	-30186.38779237852	57.40698250203198	4.221966834315336	2.770587818477619E-4	0.44000795257575065	2.769944413479353E-4	1.6579638200817523E-8	0.4585073544437004	-1177.399151889786	2359.8310120965307	2483.1711906963087	1706.2301879987333	705.3920588501464	3.8584320113707116	4	12	38	82	35	0.20366214840477337	0.30231157973362727	0.30614161951902374	0.18788465234257248	
177600000	-31460.72048045395	-30187.68577278725	-1273.0347076667008	-30187.68577278725	72.84488292746391	4.053635516697932	2.276114600113877E-4	0.4960942224985293	2.1625024364476696E-4	1.3353109746761108E-8	0.4996029604189125	-1238.5978061488763	2011.534583290191	3001.8612703667286	996.5353948858625	16.125695085140205	5.535309362814602	1	46	88	13	23	0.19582240069616164	0.3050975571048099	0.3050534196106156	0.19402662258840964	
177800000	-31404.524225013236	-30167.54823116116	-1236.975993852077	-30167.54823116116	75.3629103532893	4.400850829476415	2.7160117639674975E-4	0.4068945127344062	2.5431240462326255E-4	1.2115985458001366E-8	0.40883542075331414	-1195.6157116858199	2604.895614184649	4237.4127202648015	818.1091235297205	1756.2759474881607	8.94476578358252	21	16	81	12	41	0.20020890648287082	0.298879289423783	0.3061685787906887	0.19474322530265442	
178000000	-31422.478454301418	-30211.90135917332	-1210.5770951280967	-30211.90135917332	55.43786390322864	3.900942542454542	3.039095236265684E-4	0.4231560911545195	2.9621484506001187E-4	1.5042785200296705E-8	0.40736019577813964	-1176.4579244079714	4153.8560496140235	2051.9854069905423	856.3005731167553	7.55039558178428	8.293819410263927	5	38	90	37	1	0.2003883101996165	0.29669669522254244	0.2981579757942342	0.20475701878360383	
178200000	-31421.01387515987	-30224.120384892278	-1196.893490267593	-30224.120384892278	59.47528434768092	3.7603344218204175	3.3445427666336635E-4	0.41352911572604445	3.080407480847052E-4	1.81541530732308E-8	0.42617719928207926	-1159.587486004515	2254.781949004297	1767.4018575733407	671.5934238984858	755.5806658369213	4.10673732652554	15	43	62	13	38	0.1926339594059467	0.30628333112041217	0.3038377584077012	0.19724495106593684	
178400000	-31379.101193373517	-30164.762080849894	-1214.3391125236235	-30164.762080849894	66.66142119308726	4.105735861508895	2.441924026280354E-4	0.4589684763969106	2.475748221151054E-4	1.4057647292765038E-8	0.4764569894416146	-1175.1795850834937	1292.4923825942765	2542.1396020401253	183.21629376548847	718.7948581528598	6.1145682849979455	2	46	27	58	38	0.20107957214624997	0.2976984296190889	0.3029294276159927	0.19829257061866534	
178600000	-31457.621832892386	-30191.1936496184	-1266.428183273986	-30191.1936496184	73.0204139184829	3.897086566083232	2.208850015689398E-4	0.44718122067374194	2.1647337360158008E-4	8.755819738203232E-9	0.4308793262459266	-1226.7863399600212	4131.265808261335	1932.0579258934329	1474.7272604589298	1109.004541470319	10.05842520154759	25	42	20	45	39	0.19105341558637132	0.2928527408163364	0.31979206129199017	0.196301782305299	
178800000	-31431.682535748598	-30182.366930210228	-1249.3156055383697	-30182.366930210228	61.90693672186616	4.126312959561743	2.822364495685682E-4	0.47401999083359314	2.7642419773877305E-4	1.6109724201811103E-8	0.4563842728345796	-1208.9321410206467	5795.566691617658	1578.299821019421	2136.7786902075245	818.3084951784551	11.783326764948692	3	33	12	83	40	0.1973436838268506	0.2870658789896993	0.32068227938796984	0.19490815779547718	
179000000	-31357.78794854887	-30186.19623325719	-1171.5917152916795	-30186.19623325719	47.038117996513776	3.967986090069237	3.6963678970919464E-4	0.422258478339742	3.546206836355201E-4	2.7592557755636245E-8	0.44830041321695463	-1143.7185590677338	1336.3008466635738	489.399706435158	28.061774044526086	28.558421153640975	2.9430821088438748	80	54	4	4	29	0.2029823615359784	0.2979856347844291	0.30754681007325235	0.1914851936063369
[truncated: 587,519 more chars]
