# Supplementary material for: Dissemination of Mycobacterium abscessus via global transmission networks
Source: Nat Microbiol. 2021 Sep 20;6(10):1279–88. doi: 10.1038/s41564-021-00963-3 (PMC8478660; doi:10.1038/s41564-021-00963-3)
Supplement: Source Data Extended Data Fig. 8 — Ancestor data and substitution rate distributions for Extended Data Fig. 8. [file 41564_2021_963_MOESM14_ESM.zip › figureS8/DCC4_date_randomisation5.log]

#
#model:
#
#<?xml version="1.0" encoding="UTF-8" standalone="no"?><input id="posterior" spec="beast.core.util.CompoundDistribution">
#    <distribution id="prior" spec="beast.core.util.CompoundDistribution">
#        <distribution id="BayesianSkyline.t:cluster11" spec="beast.evolution.tree.coalescent.BayesianSkyline">
#            <parameter dimension="5" id="bPopSizes.t:cluster11" lower="0.0" name="popSizes" upper="380000.0">380.0</parameter>
#            <groupSizes dimension="5" id="bGroupSizes.t:cluster11" spec="beast.core.parameter.IntegerParameter">1</groupSizes>
#            <treeIntervals id="BSPTreeIntervals.t:cluster11" spec="beast.evolution.tree.coalescent.TreeIntervals">
#                <tree id="Tree.t:cluster11">
#                    <trait id="dateTrait.t:cluster11" spec="beast.evolution.tree.TraitSet" traitname="date">
#                ERR3198398_Europe_UK_2012.33606557377=2012.92349726776,
#NQSH01_Asia_China_2015.38904109589=2015.80273972603,
#NQSG01_Asia_China_2015.25205479452=2012.43715846995,
#NQSD01_Asia_China_2013.57260273973=2010.87671232877,
#12078_1#62_Europe_UK_2012.94808743169=2011.64657534247,
#SRR7800410_NorthAmerica_USA_2016.79781420765=2013.57260273973,
#12163_2#87_Europe_UK_2012.92349726776=2016.79781420765,
#NQSF01_Asia_China_2015.24931506849=2012.33606557377,
#10665_4#49_Europe_UK_2006.50136986301=2015.38904109589,
#NQSU01_Asia_China_2012.43715846995=2015.25205479452,
#10625_4#79_Europe_UK_2010.87671232877=2011.83561643836,
#12163_2#84_Europe_UK_2011.64657534247=2012.94808743169,
#12163_1#82_Europe_UK_2011.83561643836=2006.50136986301,
#SRR7800482_NorthAmerica_USA_2015.80273972603=2012.49726775956,
#NQSE01_Asia_China_2012.49726775956=2015.24931506849,
#12082_5#69_Europe_UK_2012.75956284153=2012.75956284153                
#                                    <taxa id="TaxonSet.cluster11" spec="beast.evolution.alignment.TaxonSet">
#                        </taxa>
#                    </trait>
#                    <taxonset idref="TaxonSet.cluster11"/>
#                </tree>
#            </treeIntervals>
#        </distribution>
#        <distribution id="MarkovChainedPopSizes.t:cluster11" jeffreys="true" parameter="@bPopSizes.t:cluster11" spec="beast.math.distributions.MarkovChainDistribution"/>
#        <prior id="KappaPrior.s:cluster11" name="distribution">
#            <parameter id="kappa.s:cluster11" lower="0.0" name="x">2.0</parameter>
#            <LogNormal id="LogNormalDistributionModel.0" name="distr">
#                <parameter estimate="false" id="RealParameter.1" name="M">1.0</parameter>
#                <parameter estimate="false" id="RealParameter.2" name="S">1.25</parameter>
#            </LogNormal>
#        </prior>
#        <prior id="MeanRatePrior.c:cluster11" name="distribution">
#            <parameter id="ucldMean.c:cluster11" name="x">0.0029</parameter>
#            <Uniform id="Uniform.3" lower="2.9E-5" name="distr" upper="0.29"/>
#        </prior>
#        <prior id="ucldStdevPrior.c:cluster11" name="distribution">
#            <parameter id="ucldStdev.c:cluster11" lower="0.0" name="x">0.1</parameter>
#            <Gamma id="Gamma.0" name="distr">
#                <parameter estimate="false" id="RealParameter.4" name="alpha">0.5396</parameter>
#                <parameter estimate="false" id="RealParameter.5" name="beta">0.3819</parameter>
#            </Gamma>
#        </prior>
#    </distribution>
#    <distribution id="likelihood" spec="beast.core.util.CompoundDistribution" useThreads="true">
#        <distribution data="@cluster11" id="treeLikelihood.cluster11" spec="beast.evolution.likelihood.ThreadedTreeLikelihood" tree="@Tree.t:cluster11">
#            <siteModel id="SiteModel.s:cluster11" spec="beast.evolution.sitemodel.SiteModel">
#                <parameter estimate="false" id="mutationRate.s:cluster11" name="mutationRate">1.0</parameter>
#                <parameter estimate="false" id="gammaShape.s:cluster11" name="shape">1.0</parameter>
#                <parameter estimate="false" id="proportionInvariant.s:cluster11" lower="0.0" name="proportionInvariant" upper="1.0">0.0</parameter>
#                <substModel id="hky.s:cluster11" kappa="@kappa.s:cluster11" spec="beast.evolution.substitutionmodel.HKY">
#                    <frequencies id="estimatedFreqs.s:cluster11" spec="beast.evolution.substitutionmodel.Frequencies">
#                        <parameter dimension="4" id="freqParameter.s:cluster11" lower="0.0" name="frequencies" upper="1.0">0.25</parameter>
#                    </frequencies>
#                </substModel>
#            </siteModel>
#            <branchRateModel clock.rate="@ucldMean.c:cluster11" id="RelaxedClock.c:cluster11" spec="beast.evolution.branchratemodel.UCRelaxedClockModel" tree="@Tree.t:cluster11">
#                <LogNormal S="@ucldStdev.c:cluster11" id="LogNormalDistributionModel.c:cluster11" meanInRealSpace="true" name="distr">
#                    <parameter estimate="false" id="RealParameter.3" lower="0.0" name="M" upper="1.0">1.0</parameter>
#                </LogNormal>
#                <rateCategories dimension="30" id="rateCategories.c:cluster11" spec="beast.core.parameter.IntegerParameter">1</rateCategories>
#            </branchRateModel>
#        </distribution>
#    </distribution>
#</input>
#
Sample	posterior	likelihood	prior	treeLikelihood	TreeHeight	kappa	ucldMean	ucldStdev	rate.mean	rate.variance	rate.coefficientOfVariation	BayesianSkyline	bPopSizes.1	bPopSizes.2	bPopSizes.3	bPopSizes.4	bPopSizes.5	bGroupSizes.1	bGroupSizes.2	bGroupSizes.3	bGroupSizes.4	bGroupSizes.5	freqParameter.1	freqParameter.2	freqParameter.3	freqParameter.4	
0	-1200.6568011256504	-1089.1651672560831	-111.49163386956728	-1089.1651672560831	72.3806473307668	3.0091255897085945	0.0030933010081032786	0.8707116885828835	0.002185637215582417	6.252133910770348E-6	1.0221875099819353	-80.15780781092612	716.2151011997943	178.20662182592815	19.645701655188905	8.267003409103683	32.47906827476071	5	1	7	1	1	0.18333714110837415	0.3363275047089899	0.2195617840384015	0.2607735701442359	
10000	-1241.2695717377092	-1099.552156921058	-141.71741481665123	-1099.552156921058	233.69625911569787	4.6054130142700735	7.664847678488861E-4	0.4089748253908892	7.24495670783089E-4	1.253734023717246E-7	0.4445201566873172	-104.61804861971103	2150.6985355865045	496.64317666964536	207.4883580036116	214.74968166244932	214.25805751975386	1	11	1	1	1	0.17489597769523255	0.40403250247333505	0.23402597792927407	0.18704554190215975	
20000	-1215.272276270798	-1094.8210567784413	-120.45121949235674	-1094.8210567784413	69.83234755434894	4.352897451670785	0.0023342588894127705	0.7223431859120869	0.0020705671115168424	2.418918451523163E-6	0.7325890975776375	-84.95181447357433	981.9818309929898	284.48029928987677	296.9030036379894	165.13648735428106	35.234486351601475	1	3	2	6	3	0.17551481961314158	0.3167638445278439	0.3206757939568562	0.18704554190215975	
30000	-1214.4179919629769	-1101.8213268284196	-112.59666513455717	-1101.8213268284196	54.35335246580059	3.2752994522623853	0.0035065467535130017	0.27571679798331933	0.003403966337297486	9.045717550431428E-7	0.2762678391520688	-81.0824728747231	369.2366363788678	791.5803872965845	231.36028894998967	26.476275031303103	14.222864337574228	1	1	6	3	4	0.20002071015428963	0.3104800351304595	0.3429081224034633	0.14659113231178894	
40000	-1232.717212159939	-1082.6207286951865	-150.0964834647526	-1082.6207286951865	200.1055108508885	4.756070663401225	7.986252194136132E-4	0.5467110487962337	8.938743726973106E-4	2.7592567395146595E-7	0.6231267005768756	-106.70565593163609	2854.6947798788433	2699.9643487126605	2908.2356802649256	505.68095866268044	243.86376136358604	1	5	1	2	6	0.21420885243006574	0.33289614083048297	0.24866393803573816	0.20423106870371455	
50000	-1184.955927443302	-1083.0861849271703	-101.8697425161318	-1083.0861849271703	52.148620677124256	4.437552696856149	0.0028958660700586425	0.4955527983443302	0.003427855461786529	3.606382442804122E-6	0.5800583408800476	-71.1777971922617	1115.670918234686	89.13181320403632	20.26630288112363	46.718065276235386	12.964693579153382	2	2	1	7	3	0.21420885243006574	0.33289614083048297	0.24866393803573816	0.20423106870371455	
60000	-1203.713545000695	-1087.2121779402264	-116.50136706046861	-1087.2121779402264	112.34687424112248	3.688240656831896	0.0013619889966767983	0.7543433444305518	0.0011232346516401356	5.985816306999647E-7	0.5809553322730799	-84.16912461507808	923.1076990649806	36.03260610262605	40.45181053673799	76.2219984730826	72.35145341882796	4	4	5	1	1	0.21700312750482967	0.33010186575571904	0.24866393803573816	0.20423106870371455	
70000	-1213.4517270528331	-1098.1043375908894	-115.34738946194372	-1098.1043375908894	76.3837227702334	3.688240656831896	0.001511240002517834	0.4882361011213188	0.0017110054654543177	7.279141656812952E-7	0.5119870022786156	-81.01420228398767	3868.5843591185594	306.4737740508505	82.25059009607668	65.92194210342095	11.414061473888918	2	2	4	4	3	0.2201506955684853	0.32433402680381884	0.2586970193259586	0.19681825830173866	
80000	-1202.562734916371	-1077.6284498819043	-124.93428503446682	-1077.6284498819043	113.91442530398012	4.191899691315336	0.0016695020323701062	0.5851649559598682	0.0013074066961846027	1.2136943811523596E-6	0.7033261328866515	-92.87149641639398	396.89643524950856	160.5837015406786	264.2547359422269	76.91439566082258	7.232484581201669	4	2	6	1	2	0.18460484402126304	0.35987987835104107	0.25476209798543936	0.20075317964225797	
90000	-1193.5403043419888	-1083.189976676233	-110.35032766575571	-1083.189976676233	49.81491791088746	4.191899691315336	0.0025825132481417834	0.7141090647352801	0.0028525434318825192	2.373835001914578E-6	0.5884211039759989	-80.06928918391868	675.8788207300155	263.87634658672863	90.41713206573297	13.913343781180027	7.767010664282677	6	1	1	1	6	0.18460484402126304	0.35987987835104107	0.2531278980957235	0.2023873795319738	
100000	-1208.446039209932	-1093.2221582687607	-115.22388094117122	-1093.2221582687607	66.9733234752017	3.929535702610563	0.00273732563709324	0.6005140667355608	0.0025584260148593272	2.8471914255908666E-6	0.6197919953214903	-84.8603580429324	199.91882735097295	206.08137762336878	29.373540596855825	68.95181688273038	46.37162267987499	10	1	2	1	1	0.19494324968335308	0.3422678443335187	0.24278949243363346	0.2199994135494962	
110000	-1199.0965253243653	-1084.2365899721156	-114.85993535224985	-1084.2365899721156	106.95019884670234	5.264124325549461	0.0012633059655650725	0.3947608642770923	0.0012227131268266501	2.3183237912590343E-7	0.3998344508887246	-82.69160201910566	1933.0283806126758	108.225093365784	126.55880407661705	12.507731110720831	17.132030110293005	2	6	2	2	3	0.17456847623190627	0.36264261778496554	0.2953209896675533	0.16746791631557634	
120000	-1180.2102363239644	-1087.967668782379	-92.24256754158537	-1087.967668782379	23.013464236882342	3.665397607944602	0.009975246686195335	0.5622884930404244	0.007748302686709103	2.0744716153881873E-5	0.513208494196725	-67.62193436064138	113.86540061382956	40.35642945675307	56.39433835309836	16.28800727239639	2.794795418039699	5	3	2	3	2	0.18085978474375639	0.29177244946002845	0.3106760795029056	0.216691686293311	
130000	-1172.709766230038	-1084.4543435796934	-88.25542265034449	-1084.4543435796934	46.23460465554036	3.665397607944602	0.0027949849936305597	0.5788011476398766	0.003206124599450411	4.0412890597924925E-6	0.5699345255666137	-61.34846083725495	1059.2092770730846	18.42219830703389	7.294403842181571	5.3150522219974725	14.822753179961316	2	1	1	7	4	0.18624006840359186	0.3150371684075936	0.28741136055534044	0.21131140263347553	
140000	-1179.333383130217	-1079.5836894202387	-99.74969370997829	-1079.5836894202387	47.17377086664668	3.665397607944602	0.002716831412184331	0.6140726014256348	0.003039581823656592	3.8726875998804634E-6	0.6299197098770805	-72.96095136811999	309.3685637198485	100.7055327674093	40.969157145746884	18.083169679346682	6.003238834002629	2	1	9	2	1	0.19418561657695102	0.3322048144329529	0.2804594148557386	0.19315015413435888	
150000	-1170.851290065044	-1091.4522621272763	-79.39902793776776	-1091.4522621272763	19.602515636365958	4.123787743385419	0.009518824510734358	0.4935157423470216	0.00804597444300827	1.842369882813173E-5	0.5072088633728324	-55.050882992205516	182.58419700488358	57.42017034842357	44.81500181886248	4.729688535493739	4.748298677441031	2	2	1	3	7	0.19705426370891235	0.2980193705687763	0.28706318241578876	0.217863183306524	
160000	-1241.28836469228	-1086.3862123317992	-154.90215236048095	-1086.3862123317992	469.0457771258609	3.09731762437163	4.370767894773297E-4	0.7224698113995996	3.963326026093302E-4	1.464641674706692E-7	0.814176029284691	-112.6742342488526	4677.040309193727	6357.96607671242	289.135270611023	139.44261837871392	183.61938665447897	2	2	1	6	4	0.19705426370891235	0.31550094482569563	0.26958160815886945	0.217863183306524	
170000	-1252.131346188755	-1088.7903199124248	-163.3410262763302	-1088.7903199124248	740.208696563839	4.468947455688649	1.8131682988506325E-4	0.2967715459994516	1.9791692563099462E-4	4.226506582536093E-9	0.3348822246890724	-120.1531623569322	3605.95613866799	662.8831044599704	997.6921982755058	2174.367830329209	381.1313996601464	4	1	2	1	7	0.1645937437566472	0.34796146477796075	0.26958160815886945	0.217863183306524	
180000	-1246.4008874160738	-1094.609367418171	-151.79151999790287	-1094.609367418171	450.2033660061159	3.6618863299123277	4.614488838019772E-4	0.5306537993508335	3.6734325037735016E-4	3.1000290151518093E-8	0.4062067373780255	-110.59948169357375	6461.592553449574	1692.1690551885004	403.41533420268746	436.41675505978935	106.12859371607553	2	5	4	3	1	0.1645937437566472	0.34542528336035844	0.30552918737403584	0.1844517855089599	
190000	-1178.2715881328954	-1074.1998626968946	-104.07172543600092	-1074.1998626968946	50.85090255063623	3.5031890860858543	0.002983722708131601	0.9089983972740895	0.002543711350402927	5.06133043957769E-6	0.8383905903660097	-74.80645089007076	743.6788218875959	51.65193211150265	41.796016636031496	25.2096163134415	4.0879828006089465	2	2	3	6	2	0.19341190541025477	0.32813366479137773	0.294002644289409	0.1844517855089599	
200000	-1205.5777437480597	-1086.3465831875758	-119.23116056048397	-1086.3465831875758	89.50481817034624	3.763814549063683	0.0026851282676470223	0.8718618305061311	0.0021781158006482443	8.70580216217073E-6	1.088072195529302	-87.47697367302104	479.41019718708714	181.50721805574398	80.288188348835	57.7840506895091	44.06805711060217	2	7	3	2	1	0.19341190541025477	0.32813366479137773	0.294002644289409	0.1844517855089599	
210000	-1175.7926468271262	-1087.2358916579021	-88.55675516922402	-1087.2358916579021	25.757332583743256	3.585750584174237	0.006499092146857528	0.6118039401638059	0.007212403837154426	9.406247233734756E-6	0.45860657208781175	-60.018118227044	172.45371815486132	347.3036348375823	117.50037735886451	6.0138782268633335	5.1957724885335885	1	1	2	4	7	0.2055996849640306	0.3159458852376019	0.294002644289409	0.1844517855089599	
220000	-1167.8758540458157	-1077.2449331401672	-90.63092090564855	-1077.2449331401672	41.43692668525663	3.585750584174237	0.004392018301751899	1.0066316193372313	0.0030789169981515793	3.094717213257415E-5	1.1981246436611048	-60.70659093501181	836.1858744964117	291.11312926509714	17.003449586992524	6.443413221645386	9.584749463472628	1	3	2	6	3	0.18128839690443493	0.34158820940191154	0.2826667193559456	0.19445667433770936	
230000	-1161.5362629783967	-1084.4002985950747	-77.13596438332199	-1084.4002985950747	17.357042155968166	4.726166495306605	0.015176273327018272	0.7137045787178045	0.011581169191464798	9.342877033431568E-5	0.7436715782252706	-54.2580215422614	82.43123567455415	98.2053013314073	6.448047646339274	7.078424005733934	0.30993175787128957	3	4	2	5	1	0.20067767467010983	0.31900552587970593	0.25886581719959506	0.22145098225059065	
240000	-1156.9745433946753	-1078.0929808870874	-78.88156250758796	-1078.0929808870874	18.129952792298774	3.8070140748748402	0.019414925566576785	1.1031294178671376	0.010002359699064703	4.8428704456154024E-4	1.3689825293012852	-58.15267954696088	67.95261688635574	12.037741126726134	9.523279483610407	1.5766188982526037	2.791394310434017	8	1	3	1	2	0.19430065449748568	0.3253825460523301	0.30227804878461345	0.17803875066557226	
250000	-1166.3795403378974	-1083.797890750882	-82.5816495870153	-1083.797890750882	22.137079608291554	3.8070140748748402	0.03270653479002886	1.440189367223016	0.010501429773266421	1.8081688964137387E-4	1.1334207042089872	-56.36359962166459	236.05871805161271	31.41095417877556	15.102506450481215	7.55409744054397	6.016894039065215	3	3	2	2	5	0.16931268056437804	0.3682644223839146	0.28438414638613657	0.17803875066557226	
260000	-1172.8521547245502	-1084.906135602925	-87.94601912162543	-1084.906135602925	31.0813255355184	4.281402681466197	0.03105431081011833	1.3920106536845585	0.007823868877268386	6.97515507778256E-4	1.5373557757348522	-64.21869078224788	58.669902564539804	17.946042105118078	3.3048012379607754	9.583788228249563	6.230425337032019	6	1	2	5	1	0.16589462333424698	0.34094611236829603	0.26184606200287924	0.23131320229457925	
270000	-1158.615482229876	-1083.4440114191596	-75.17147081071646	-1083.4440114191596	13.835052648009437	4.281402681466197	0.04233451619198352	1.3281333630467276	0.012849720638538615	1.553442204339572E-4	0.7885504649745695	-50.7378932612173	72.928238232035	51.12050448410547	3.2878247927862363	0.54602348870021	2.9443082791766253	6	2	3	1	3	0.180813629187103	0.3492584198455584	0.26184606200287924	0.2080818889644609	
280000	-1170.030261359997	-1093.5059734579008	-76.52428790209625	-1093.5059734579008	15.64216910538882	4.281402681466197	0.034678158605723854	1.233497807113234	0.010054744872911374	1.1797598418266104E-4	0.8732518448934048	-55.962700785978285	150.69569441249556	7.26987656879669	6.138998574135717	1.5203413687576854	0.6743462370436288	7	3	1	1	3	0.1651278760820072	0.3405697141393847	0.2862205208141487	0.2080818889644609	
290000	-1170.0727456636275	-1083.111716728516	-86.96102893511151	-1083.111716728516	18.206867420381336	2.8366820566678213	0.016777158632741523	1.540108906928251	0.0091136313526255	7.746127230603126E-4	1.6726476305658697	-56.45352401419559	161.444068996472	83.87115818358016	21.08436727745836	58.63746959869092	4.703603055130838	1	2	5	1	6	0.17663387202309366	0.3162515510661331	0.3394919311549603	0.16762264575581443	
300000	-1157.7070842447097	-1077.2771323903507	-80.42995185435893	-1077.2771323903507	15.979640571615416	3.4644005541858705	0.014130439641392184	1.1380077515928375	0.009256892814604165	2.587371105773785E-4	1.2874763446232254	-54.364238831543055	87.92782533232888	31.717227085500785	39.155165634054505	29.323489625023445	2.4051348043927714	3	2	1	1	8	0.17158670859131558	0.36926413540344494	0.25818827161852487	0.20096088438671608	
310000	-1172.3719652063323	-1091.949502304034	-80.42246290229842	-1091.949502304034	17.72406897975952	5.217982064352712	0.014482687780007154	0.7689070989397165	0.009390699505167544	5.9700963503976156E-5	0.622461396659687	-54.3485919755352	94.22724572034755	81.22411467048111	36.75544268669441	24.98830814332645	5.112336542571283	1	1	4	1	8	0.17158670859131558	0.37311122687798837	0.25818827161852487	0.19711379291217265	
320000	-1195.669065899433	-1085.8225899748077	-109.84647592462524	-1085.8225899748077	41.256267442252984	4.081167578350716	0.007895282676874109	1.3269027467214864	0.0037067741317074318	5.196954712869678E-6	0.6725488725024852	-72.76806107317954	1001.7649936799811	929.4748581170805	269.15440940479516	27.457222120601404	34.334733114215375	1	1	1	11	1	0.18617930367981483	0.30730414176413656	0.3094027616438774	0.19711379291217265	
330000	-1171.9992204391926	-1080.3001310732805	-91.69908936591217	-1080.3001310732805	27.263767501622	3.621315553683783	0.017079662822070532	1.3565646201025632	0.008358366132163054	1.6468084389217142E-4	1.2415212287431785	-64.7680213142731	115.22573418854982	37.38681725082734	18.982926970638054	13.585558440023084	24.81831219321416	4	1	3	4	3	0.2111519891241309	0.3173148146365946	0.2744194033271033	0.19711379291217265	
340000	-1179.0160611722454	-1088.5119159786543	-90.50414519359116	-1088.5119159786543	25.534667621905246	3.2673894007785167	0.008390890267830537	0.7111736718541515	0.008413436774059454	4.508314591187808E-5	0.7194297436582291	-64.97428685603413	395.4633428356598	30.111826149107657	21.559593410133942	14.402883159110136	2.6399290853837267	2	2	4	6	1	0.129614313072898	0.33299107695137703	0.3199830714792247	0.21741153849650172	
350000	-1178.479477350995	-1086.4691428742974	-92.01033447669771	-1086.4691428742974	28.213842861131592	3.8787758254022067	0.005195193879120298	0.8359793679782	0.005126546301498056	1.8472453206787496E-5	0.7835859394955553	-67.63688208967217	175.8506515498305	21.051281279846343	14.732976713083362	15.044617778445739	5.4145118170408315	4	3	4	3	1	0.15093376791311383	0.31112070158167326	0.3199830714792247	0.21796245902598965	
360000	-1202.5114424610902	-1086.713776755591	-115.79766570549909	-1086.713776755591	79.85547863687246	3.8787758254022067	0.0018599711130192504	0.5648196227566312	0.0019395497763778978	1.7575650444947968E-6	0.6193454999005674	-80.76957445284657	948.9904791745577	1003.5823942456569	406.4976387933559	14.708793981528798	25.243838822884754	1	2	3	3	6	0.18503857461313938	0.31045274070358514	0.3199830714792247	0.18452561320405222	
370000	-1229.532254919152	-1085.9516988775604	-143.58055604159148	-1085.9516988775604	203.62178901826266	3.843452250552791	6.792826456006752E-4	0.5533023724570504	7.27037367636065E-4	1.4832122520436726E-7	0.5884048145212697	-105.07568559051984	1133.4231934596835	802.2131565850734	832.4225299716671	251.06377632129733	253.65390609667017	1	1	6	2	5	0.19050069792779958	0.3536133551886013	0.28485936086480634	0.17102658601879425	
380000	-1228.1155256624595	-1086.6938025047332	-141.4217231577263	-1086.6938025047332	276.23899914643386	3.843452250552791	3.831620962292697E-4	0.6430137864868196	4.759066240319713E-4	6.432023015972497E-8	0.5443402325453123	-108.2926801798818	1011.5059126840097	578.6866783200005	221.70339048939866	13.446216626820844	15.675619387235702	4	5	4	1	1	0.19050069792779958	0.3536133551886013	0.28485936086480634	0.17102658601879425	
390000	-1206.9201874907983	-1087.229137406254	-119.6910500845442	-1087.229137406254	89.6639178094104	4.7100628429666624	0.0018718853801903148	0.24905245603352896	0.001808565349335954	1.2435097459611385E-7	0.19798095888425768	-88.73166364991994	598.1218329895761	112.42607352816364	219.8926692076203	25.900025833273933	25.872515278112388	1	2	5	3	4	0.2095407643647169	0.3536133551886013	0.25298875390953107	0.18385712653715217	
400000	-1171.8288738376134	-1083.2697263052385	-88.55914753237496	-1083.2697263052385	19.959979375238355	5.787671353343927	0.008026273834389482	1.016400985441773	0.0067140423413916805	1.1542679432741342E-4	1.0414709540187819	-60.83360780041635	611.956387452883	65.59574188390259	22.89300284936442	6.661409222986215	2.957364194090454	2	1	10	1	1	0.2095407643647169	0.35483205538856527	0.2517700537095671	0.18385712653715217	
410000	-1161.7119806084895	-1085.8360009186804	-75.87597968980917	-1085.8360009186804	13.568090086397646	5.787671353343927	0.01462934337259818	0.9013262828680689	0.012342787791509815	8.30133888928761E-5	0.6569844313427394	-53.63368923644809	76.12768754022181	46.44432319440922	14.799422622475205	3.2829179574228604	1.8763647086577204	1	4	2	4	4	0.2095407643647169	0.35483205538856527	0.2447297740403782	0.19089740620634107	
420000	-1173.0402406990445	-1082.5349094657831	-90.50533123326129	-1082.5349094657831	18.147193226470172	4.528353292955371	0.013215736452149886	0.8023639654077127	0.010296446955051372	9.436445146635802E-5	0.7958743901200321	-63.7917189127625	36.00561762477803	79.138506130519	66.72707695684359	36.017976182590715	12.001958215088592	2	1	1	7	4	0.1823289906767399	0.34736014323563136	0.2736077726471457	0.19670309344048448	
430000	-1161.6779994826325	-1085.4612585833752	-76.21674089925719	-1085.4612585833752	18.817417565706087	4.528353292955371	0.01926018763076499	1.3972311997028277	0.0105114039809422	2.6455269008856717E-4	1.0465519201693323	-49.20541076848928	110.82158805170037	11.655311820150434	14.482106652982306	33.54989324437755	0.0028291356796622297	4	7	2	1	1	0.2090739494151955	0.32679813818579345	0.25181280421042296	0.2123151081885895	
440000	-1160.7791327719917	-1085.7070735940451	-75.07205917794667	-1085.7070735940451	15.247742867600563	3.929876999499573	0.01471113213016489	0.718113788725227	0.012320851629117757	1.0383501779761735E-4	0.7160484746907294	-52.500999455279725	84.2048776920759	57.573236311571335	9.584536345326025	3.7621692362551493	6.774193696829488	1	3	3	6	2	0.2090739494151955	0.32679813818579345	0.25181280421042296	0.2123151081885895	
450000	-1159.9465676283014	-1086.9794580262826	-72.96710960201877	-1086.9794580262826	17.589399899419313	3.234154665816025	0.018685274466338168	0.8816621518162193	0.01440082104518456	4.5102136394741253E-4	1.022992676010984	-46.27615942013375	534.1467081684522	101.67140904554265	7.052106739044736	6.788070207834147	7.467117758118426	1	1	1	4	8	0.22871888926230724	0.2944351043435367	0.28986391051278587	0.1869820958813717	
460000	-1146.365275119427	-1081.3499562329744	-65.01531888645268	-1081.3499562329744	10.398668719094735	3.341894922083722	0.02010111095961395	0.9425975579402636	0.0170228979622168	4.1549737986168754E-4	0.9813102021882607	-41.640071905619244	81.77845965886893	77.0845575455643	3.689833296942749	4.0620004493798625	7.634819388825514	1	1	1	6	6	0.18175142230266328	0.29423069040659106	0.28986391051278587	0.23415397677796132	
470000	-1143.3961161120778	-1082.028240620128	-61.36787549194982	-1082.028240620128	11.310629905101425	3.341894922083722	0.03166533278586975	1.1821708567995162	0.017953606257594356	0.0017264295660855448	1.527324682882055	-36.27015204990647	676.3120007787613	40.41423774399197	4.07747997602491	0.7000905463491087	1.895993447846166	1	2	3	1	8	0.18175142230266328	0.29423069040659106	0.3012053200962968	0.2228125671944504	
480000	-1164.7612578006524	-1085.023790589247	-79.73746721140543	-1085.023790589247	21.198841636695818	4.244003896075052	0.013327045562387304	1.0387652645155583	0.007209667101028692	4.508318435508674E-5	0.7662598156726255	-55.61692190834048	194.8861460897009	17.13373996296745	8.443455660445132	8.04890414006378	6.8594705927333495	2	4	2	6	1	0.18175142230266328	0.3638165803381753	0.3012053200962968	0.15322667726286615	
490000	-1191.9379527859246	-1092.7610107008798	-99.1769420850449	-1092.7610107008798	72.80666822691678	4.244003896075052	0.003075947639773946	0.8280291340626265	0.0021501656700176897	4.023181355323357E-6	0.7782363616843277	-69.45643840134025	1692.624116556533	17.01186360304027	5.694432228037196	9.033341203128762	24.152027066219976	4	1	3	4	3	0.22147521656724226	0.3225278971229226	0.3027702090469705	0.15322667726286615	
500000	-1171.8662816881435	-1085.626798968023	-86.23948272012048	-1085.626798968023	36.407887631478005	4.244003896075052	0.003564135943424147	0.55600703347388	0.0035026432991131164	4.301836188613721E-6	0.5895077512316524	-61.5866755622856	666.57361506427	15.738241948363125	6.638820990278711	3.4232598727160375	7.634298561957129	3	4	1	2	5	0.16302494380180527	0.35019232606215633	0.3027702090469705	0.18401252108906946	
510000	-1175.1844352492844	-1085.8297140489929	-89.35472120029165	-1085.8297140489929	20.26838066431576	4.384976100537467	0.0093526109674815	0.49502802944282914	0.00798498526728625	2.6033062313581524E-5	0.5822806923923102	-62.710578320429214	170.04651981819632	155.5693497527685	12.526974176845314	22.621886028554187	10.632412276666269	4	1	6	1	3	0.16302494380180527	0.35294689827205067	0.28163173676325254	0.20239642116289303	
520000	-1170.5495207131896	-1076.822913987003	-93.72660672618672	-1076.822913987003	36.282739119263915	4.384976100537467	0.004908970262585054	0.8817219681201568	0.0037764776208748037	1.552708222050594E-5	0.8951163962993228	-65.9027045291856	528.7794232433039	44.89240816527579	42.86784784250279	9.095767495436641	5.233655924616261	2	4	2	2	5	0.1903657846960839	0.3303574561316286	0.29426884517888613	0.18500791399340288	
530000	-1186.8929606523686	-1080.4367602407153	-106.45620041165336	-1080.4367602407153	68.0857392429517	4.443414428013655	0.002869445677842103	0.8192768672217722	0.0023353496937771104	5.400198329261149E-6	0.8322891319891926	-71.71587605481359	495.9556333824488	1403.4959132737465	26.672108831093453	31.286341853760415	25.86585334577463	1	1	3	3	7	0.1903657846960839	0.2871627638874442	0.3374635374230705	0.18500791399340288	
540000	-1191.2396662284648	-1080.1104858010951	-111.12918042736962	-1080.1104858010951	74.93800243378267	4.443414428013655	0.0068590134572354845	1.4475894285550792	0.0027267112079174794	6.645331800966234E-6	0.8919337492920382	-77.20444877037303	257.52787801642546	456.98950186389897	178.00019940084508	14.587855551184912	17.175073520346384	1	2	3	1	8	0.1903657846960839	0.2871627638874442	0.3374635374230705	0.18500791399340288	
550000	-1207.0846510332694	-1086.21148283	-120.8731682032694	-1086.21148283	54.29378217722064	4.293804634188644	0.009581159079038936	1.9203142840803633	0.0030170930100635422	1.9394358765252425E-5	1.2920033030970954	-80.790506493343	3637.9366498049203	663.4587624563997	351.2142452724868	22.23781256700523	15.851539304359555	2	2	3	2	6	0.19104409527003435	0.2871627638874442	0.3085577463203575	0.21323539452216542	
560000	-1214.420163554851	-1083.7966791071965	-130.62348444765433	-1083.7966791071965	248.6685217548823	4.293804634188644	7.292743851244133E-4	0.7742904884863565	6.599720358979598E-4	1.1828529528140256E-7	0.4941294651714548	-91.72529204760097	7687.86656776073	551.2451666076771	382.414805411771	17.427985004923805	30.65357335912207	3	1	2	1	8	0.201871767273815	0.30948482086596824	0.29270146066998726	0.19594195119023092	
570000	-1173.4426534106635	-1082.9172037091068	-90.52544970155661	-1082.9172037091068	24.434648519842163	4.3306044836628415	0.0061931015311705185	0.8112002586696033	0.006384992537960378	2.6653354306611018E-5	0.8044523104931603	-59.91355972152774	177.96316014546986	12.288173349291107	79.65224005482098	9.558728971522186	9.44400428001494	3	3	2	1	6	0.22135524186381483	0.30948482086596824	0.2732179860799875	0.19594195119023092	
580000	-1194.0849909662043	-1091.7835273835435	-102.30146358266069	-1091.7835273835435	35.86751393612107	4.227165999570729	0.005794426076664189	0.5604423621593339	0.004828205939267388	9.532213799685238E-6	0.6213442782050135	-73.00632017858095	381.1407634273127	75.843637725958	109.98252209880503	21.066840714261946	19.036064657113553	2	2	2	1	8	0.19214806317014443	0.35777199103458773	0.2673679378384106	0.18271200795685869	
590000	-1206.6263921053228	-1091.4477388627172	-115.17865324260555	-1091.4477388627172	70.89378460980895	3.2658484348620003	0.0022189153753230293	0.43649434435510565	0.0022498278733744516	9.017684222804952E-7	0.4313443511500637	-83.98133561099912	850.7011792277099	584.9559643164501	33.84188236720752	39.345405902317154	15.458490465849312	4	2	7	1	1	0.19214806317014443	0.3424011127297476	0.2673679378384106	0.1980828862616988	
600000	-1183.9228496392636	-1087.9186944616824	-96.00415517758117	-1087.9186944616824	46.88331549953661	4.206645418891052	0.004214829492399569	0.6087661141941139	0.004174555827681145	5.177663436510724E-6	0.5406194395425078	-68.5213061780286	227.67316096391363	105.75708616052738	23.351530873126006	11.148933697884939	27.81540192016325	4	1	1	6	3	0.17457131727289507	0.3424011127297476	0.3150444766588515	0.1679830933385073	
610000	-1188.5847435627552	-1087.3535711590134	-101.23117240374182	-1087.3535711590134	46.02538287431917	5.325833181842596	0.0043279400340161004	0.5755048017804785	0.0037112750238110686	2.208215356204763E-6	0.40518885707712465	-70.29204970549529	128.76639027581604	618.306345460706	45.73064293894676	13.559984633134556	3.2692632231942063	2	2	2	7	2	0.23349797550510032	0.3424011127297476	0.2533507619361392	0.17075014982901437	
620000	-1171.5303721883506	-1085.492713869723	-86.03765831862768	-1085.492713869723	27.147657587727544	5.0955601005199025	0.00952949722305685	0.7742829323381698	0.006394839941478356	3.51409154207465E-5	0.6846627253717613	-57.26527737666422	227.69316541749353	528.2181086612237	13.291318722062458	6.650410808919685	5.136104820850352	2	2	4	6	1	0.23349797550510032	0.30205102612220835	0.2631305694589455	0.2013204289137473	
630000	-1164.4065818256058	-1087.8709545724219	-76.53562725318403	-1087.8709545724219	18.996655669371822	5.0955601005199025	0.01290405059796419	0.7889973038816631	0.008690294191038393	3.28664721971264E-5	0.6101984158430919	-48.62627122111177	603.1301408779668	238.43459943877662	5.635699598028531	5.090959979226326	6.911016267039893	1	2	8	1	3	0.2180030656655086	0.36724000026847176	0.2378716827759148	0.1768852512901063	
640000	-1173.3176987941292	-1083.1731512572512	-90.14454753687792	-1083.1731512572512	23.74698601878882	4.361073844324032	0.008469243502601198	0.6462184806768633	0.006537305636685974	2.2052022498040924E-5	0.5941314628927512	-63.25406855067997	582.0210846919615	14.035603526368519	16.8860905617242	13.44622255897253	15.44780054662171	3	2	5	2	3	0.21682926341498457	0.36841380251899575	0.2378716827759148	0.1768852512901063	
650000	-1173.8501664218725	-1086.5506605690282	-87.29950585284436	-1086.5506605690282	27.388991035980077	3.3077025923321575	0.009179910216600156	0.5842104627859469	0.007564331141224601	3.25760059631473E-5	0.6662862320294588	-63.58497321762059	109.51553499600041	48.963723691950285	9.925260414800723	11.15569631950382	17.588600202716584	3	4	1	6	1	0.21682926341498457	0.3285625562707396	0.2378716827759148	0.2167364975383624	
660000	-1164.3958811215484	-1088.295222453967	-76.10065866758148	-1088.295222453967	16.362164085857955	5.2838807804340995	0.015964528677756124	1.0616193043767124	0.011399367892518537	3.007104999452211E-4	1.087622357111122	-51.6299269733939	214.16510518875833	19.863892204262765	6.425310147880682	8.364835605350262	4.59713369529981	3	3	3	2	4	0.21682926341498457	0.3317627810988268	0.23467145794782762	0.2167364975383624	
670000	-1172.091164792899	-1088.4823521209921	-83.60881267190686	-1088.4823521209921	29.442832208135606	3.0670513844684586	0.012447829689218103	1.3475230931053856	0.00660796056719558	6.085852456703237E-5	0.9819394218390002	-56.67011508844425	203.6461871841004	19.001849394872707	4.767628578343836	9.697734824398907	24.003659994858015	3	5	5	1	1	0.21682926341498457	0.36153593203177736	0.23467145794782762	0.18696334660541183	
680000	-1183.0251193045874	-1095.012182536105	-88.01293676848239	-1095.012182536105	31.45837177565514	3.5394738975157987	0.005575081255018516	0.7595455683652959	0.004274056070734895	1.5166861583082565E-5	0.7742345902022792	-59.3915067746575	721.3132737469001	187.6836530424885	36.14340391693606	7.113387154380734	7.0703701547968825	1	4	1	4	5	0.1950762230789239	0.31403090914369247	0.3039295211719732	0.18696334660541183	
690000	-1179.1167533500086	-1087.5554821841008	-91.56127116590783	-1087.5554821841008	19.954406996853916	4.027006439608316	0.009571371663285642	1.0080441803139777	0.008162045744140999	1.1074885220444574E-4	0.9845774911528871	-60.79065725886991	341.17283659206026	423.6452310546543	5.713146502900847	17.72180014052116	2.0118816438031315	5	1	2	4	3	0.20135195983059084	0.31403090914369247	0.29765378442030627	0.18696334660541183	
700000	-1190.0820281840297	-1083.327020064552	-106.75500811947758	-1083.327020064552	58.50601535893588	4.0335610094080305	0.003602413749766988	0.6528492781748804	0.0026903850952003376	4.547890817520044E-6	0.6673189117197937	-77.01207804261976	602.8827018775048	130.46580027864496	36.001745794142536	40.32324964517269	13.501775706419513	2	1	1	7	4	0.16638631504715373	0.31403090914369247	0.29479020377565784	0.2247925720334974	
710000	-1205.9408243243845	-1077.9187453907134	-128.02207893367105	-1077.9187453907134	115.33975784115991	3.883458068130444	0.0015154172495504658	0.6329760308509678	0.0013386251943776682	7.47813069090756E-7	0.5602149313765049	-96.47188363694795	274.3819830644529	592.7901784829047	63.52462732298822	45.7047989374944	11.345839337948346	1	6	5	2	1	0.21149800832128995	0.30015516260255387	0.30866595031679644	0.17968087875936117	
720000	-1211.6510983205799	-1083.8739833688423	-127.77711495173756	-1083.8739833688423	104.42193149879466	3.374164523455942	0.0017107647945417861	0.3586021715448534	0.001550509516256928	4.572708104485648E-7	0.38435699047760485	-92.46956840762101	3668.893807224292	324.7646705883524	125.71318685783365	140.2723207965954	22.33226091388814	1	7	3	3	1	0.17301931230005452	0.37927563691607036	0.2664736740284132	0.18123137675546336	
730000	-1189.9448216601145	-1080.6399225617668	-109.30489909834766	-1080.6399225617668	50.16347724308562	3.7513886954082643	0.004342906790073043	0.9829017366055348	0.0038208599749204697	7.685023630912199E-6	0.7536511810221027	-77.36963026654125	264.9111592485329	348.85856523259775	144.21475598049017	39.612295201974824	18.312932120347863	2	4	1	2	6	0.1635383600341292	0.37927563691607036	0.27595462629433853	0.18123137675546336	
740000	-1210.6678990098903	-1085.1801524175025	-125.4877465923878	-1085.1801524175025	88.45281326795532	4.24687759846775	0.0019790572029622882	0.8117033272962347	0.0014507920509838996	2.050586165367788E-6	0.8441205163769911	-90.0851253085098	886.5904991102598	633.1044424520431	275.7990149013991	66.9835061700993	49.449318565917594	6	1	1	4	3	0.17907025999930223	0.35074909433098667	0.28894926891424916	0.18123137675546336	
750000	-1213.744519729174	-1085.383408066505	-128.36111166266917	-1085.383408066505	145.61785912702496	3.396528220085442	0.0010240529031504322	0.4893983092549755	0.0010078075973145649	3.3014493610207915E-7	0.5823311544602515	-94.0085944230966	558.4634434861397	1185.582090297	214.65487763162753	54.58376672445836	34.00444663414803	3	2	1	4	5	0.16031674016117128	0.37106750840655706	0.2582832873872173	0.21033246404505576	
760000	-1212.8181550280688	-1084.6808585144684	-128.13729651360035	-1084.6808585144684	73.04493339427361	4.580972149059596	0.002356213180437464	0.6622521158424017	0.0021551498415705228	1.0227227234944628E-6	0.4406678733029573	-89.57996178136514	282.4514522259055	288.7239430400462	419.8012910821323	1219.0715768649877	52.003267367269295	6	1	1	1	6	0.16031674016117128	0.37106750840655706	0.2582832873872173	0.21033246404505576	
770000	-1217.578614966766	-1085.5849699498438	-131.99364501692224	-1085.5849699498438	197.48175368014424	3.636779578216558	0.0010030167469281593	0.8150460495536944	0.0010098614466436831	7.129780588580014E-7	0.8836181219132765	-94.61550060126261	1883.7882727422493	258.45180801344776	57.547223893505226	147.16158991811795	226.46352157654417	3	6	2	3	1	0.16031674016117128	0.37106750840655706	0.2582832873872173	0.21033246404505576	
780000	-1187.6726199046523	-1078.0120436498255	-109.66057625482678	-1078.0120436498255	54.22017323538628	4.3493038934022215	0.001982857539958923	0.5370175810744183	0.0026098982388971506	2.1507675992672996E-6	0.591024996524953	-77.004518135895	430.8038924361936	329.18693905150275	280.9251486223941	13.341459743660447	30.55877432842093	3	1	1	1	9	0.1834834963663255	0.35110533319416926	0.26797645259784236	0.19743471784166422	
790000	-1179.3854139448024	-1092.185731495194	-87.19968244960837	-1092.185731495194	19.772205633607815	3.7758481892776143	0.010285185591774588	0.7548636600751358	0.009419614004458022	5.530444373243804E-5	0.7032073216273295	-62.9985074252281	170.02871989580322	31.057301728788683	16.539314368629203	13.832043262626755	5.7520326262485435	2	3	3	5	2	0.1834834963663255	0.37315286108633033	0.2578493866744975	0.18551425587284803	
800000	-1191.8189665634482	-1080.4853293673525	-111.33363719609561	-1080.4853293673525	58.14639710923165	4.589119153025832	0.004319572948853736	0.9114933945388958	0.0035687217510457273	1.309070300231307E-5	0.9255386978980086	-79.03045525292767	146.66935554508592	291.59752778144343	96.16078253442167	103.70301093870748	21.677909935264115	1	3	3	4	4	0.1848790239745321	0.33836857456602676	0.2912381455865945	0.18551425587284803	
810000	-1193.271902345073	-1081.8436446544354	-111.42825769063765	-1081.8436446544354	76.03777938191973	5.0679135864261395	0.002128439702536823	0.6352291993992227	0.001792716797564067	1.8289412034785188E-6	0.7242807619253813	-78.48834862373903	1362.056876587521	184.1275195357298	45.00853254451164	64.93426335422963	26.21290957793054	3	1	8	2	1	0.1848790239745321	0.3209746270713005	0.2912381455865945	0.20290820336757429	
820000	-1201.0959579253652	-1088.564441497824	-112.53151642754109	-1088.564441497824	47.61414539654405	3.893550028869373	0.002991353417414819	0.38743228742367114	0.0032173563695666626	2.2454161268651615E-6	0.45537835073283195	-77.30915074809262	1035.9543178124468	1559.0388508256215	220.80771840915085	92.35278295410481	12.476390102004315	1	3	2	2	7	0.1848790239745321	0.34717366008961453	0.26566504192615537	0.2022822740096994	
830000	-1182.1655997324547	-1083.7866694010556	-98.37893033139902	-1083.7866694010556	24.385031132297566	3.893550028869373	0.0065808859123368205	0.6127679921053444	0.0056451171461544694	1.0564133195979424E-5	0.578938260620523	-68.31849202874983	129.85985823502608	81.08706509374024	227.12469415876313	56.44613804533544	7.710385096948574	1	1	5	1	7	0.1848790239745321	0.3405135777287373	0.26566504192615537	0.20894235637057665	
840000	-1185.5897259835006	-1084.3984932436108	-101.19123273988978	-1084.3984932436108	31.104798472081114	4.145398578741745	0.00811652834120936	0.7964804956321985	0.004857292557987809	1.6693713287887113E-5	0.7219323549668039	-70.95697274639124	728.2626644311316	138.95913675841666	109.99314343495024	17.62313572422599	1.1234288513171446	1	7	1	5	1	0.1848790239745321	0.3405135777287373	0.26566504192615537	0.20894235637057665	
850000	-1163.1920754569016	-1077.6569285530204	-85.53514690388126	-1077.6569285530204	30.531024510256383	4.145398578741745	0.008609102719962783	1.064968568100194	0.005062304607157806	8.412612492723743E-5	1.1524583541248585	-60.62098104397096	233.27485940570222	26.765725085213116	10.563568547844444	6.224468841698804	7.833414119634302	4	2	2	6	1	0.19255814288836176	0.34973187318698473	0.2785802927184069	0.17912969120624805	
860000	-1191.5025645272951	-1096.6904380998835	-94.81212642741168	-1096.6904380998835	40.64862321698623	3.5884516051984514	0.003970942071292299	0.26141707738919867	0.0037831472504004787	1.0408606024210917E-6	0.26226552640979606	-71.70664605152034	169.1467237701472	120.06493538543677	8.401213940471639	7.192073079103654	7.669986714194708	3	5	1	3	3	0.19255814288836176	0.34973187318698473	0.2610642382924298	0.19664574563222517	
870000	-1179.9847359659436	-1086.1571531913687	-93.82758277457496	-1086.1571531913687	26.705971708620197	4.135047656803162	0.006982160796653686	0.8847038629106381	0.006639452692977488	3.1472471045327736E-5	0.7176184788801213	-64.57834923751695	366.01580967532533	216.26731123645595	28.777467315522934	21.060094136361194	12.333449514839135	2	1	9	2	1	0.19255814288836176	0.34973187318698473	0.2610642382924298	0.19664574563222517	
880000	-1177.757831641653	-1082.077263926551	-95.68056771510189	-1082.077263926551	42.880348994896984	4.135047656803162	0.004298228525460061	0.8057371281418808	0.004666769052745748	1.7647703574033028E-5	0.8945092215329185	-68.35872673589525	449.4077114227248	79.01353547496242	25.687495690933222	11.027346554204914	8.718070321038345	2	4	1	7	1	0.19255814288836176	0.3360505264762192	0.2610642382924298	0.2103270923429907	
890000	-1199.0669146298112	-1079.1894009436146	-119.87751368619656	-1079.1894009436146	88.17614585470885	4.509434633541973	0.0029450835412763447	1.0548747981867523	0.001872989083178269	8.543518521980636E-6	1.2489386891948004	-83.63514372090172	2344.083639995547	236.32105074553735	115.27664229545479	47.46141196979149	66.0834648466178	2	2	1	4	6	0.18119963557446517	0.3474090337901158	0.2610642382924298	0.2103270923429907	
900000	-1178.4328311857416	-1089.2273882077286	-89.20544297801314	-1089.2273882077286	26.731035520534796	4.183910100881645	0.006008007547210105	0.5832355711246178	0.005247006774525762	9.695957055562809E-6	0.548008834309949	-61.17052794569727	323.04777642746274	61.761053216615345	75.90694537140507	26.529522075981337	8.643951647487578	3	1	1	1	9	0.19735778136057772	0.3474090337901158	0.2610642382924298	0.19416894655687816	
910000	-1175.8366035482707	-1082.0001545128762	-93.83644903539438	-1082.0001545128762	27.261914451641108	3.903858175727081	0.006441917182268054	0.6516319593528832	0.005514006240869546	1.048672630569547E-5	0.5699820809153809	-65.72090286686556	234.98663589665333	134.5316163083198	68.83035049668672	33.842490819737826	5.736398916456438	1	1	1	5	7	0.19735778136057772	0.32995438515597886	0.2610642382924298	0.2116235951910151	
920000	-1186.7664304780617	-1085.506817179959	-101.2596132981027	-1085.506817179959	49.45395856767422	3.8577420442809096	0.0038029934327712496	0.5710950951580853	0.0034703304336887197	5.704899217867406E-6	0.6383541601643341	-75.7232886818763	248.3560560074974	26.86575600399681	18.230834952870357	21.182309161649172	16.96726349375192	4	6	1	2	2	0.19735778136057772	0.32995438515597886	0.2610642382924298	0.2116235951910151	
930000	-1194.4087171443468	-1085.3199986873742	-109.08871845697269	-1085.3199986873742	81.90574229981927	4.471752247124151	0.001993785788468087	0.43116415803303026	0.0017720254020470343	1.3980806624808188E-6	0.5167649631049605	-80.01099089988598	572.9466513258468	97.81797097326931	63.03451537416544	15.883803472124411	25.655145369173013	4	1	3	2	5	0.17215225608316642	0.32995438515597886	0.2979013165062079	0.1999920422546483	
940000	-1189.2387566404368	-1082.962969822523	-106.27578681791378	-1082.962969822523	57.71765663683361	3.9253985354070475	0.0023216471851853267	0.6233529460978104	0.0025062042829157934	3.0255382654721314E-6	0.6923884423758644	-80.50723569595274	236.0881168925757	40.223656828450174	29.41786304752955	21.479814503846647	7.66302197037894	7	2	2	3	1	0.17215225608316642	0.3501840755733273	0.3114783911935879	0.16618527714991985	
950000	-1162.750581323629	-1084.4069802861986	-78.3436010374302	-1084.4069802861986	23.19935587457199	3.4963789627637993	0.00837785895180447	0.6240171579900013	0.008176655241198458	3.2734163038339254E-5	0.6690311457894782	-56.90389375033195	202.70135348070252	5.800073647585018	5.495805011157478	3.0087622580127134	6.490980396438862	4	3	4	2	2	0.17215225608316642	0.3520183632258136	0.3096441035411016	0.16618527714991985	
960000	-1174.8420699122264	-1092.2474742077097	-82.59459570451669	-1092.2474742077097	28.425073009178217	4.154183673672065	0.006434800910674968	0.5961325901000147	0.005398954484870222	1.6458274327369374E-5	0.6122450362537833	-55.75960964488085	418.22517036957987	35.43520150773413	6.767511767770586	18.914295827168548	11.067262162304033	2	2	6	2	3	0.19507523703805058	0.3419224103122306	0.2553897089185947	0.20761264373112565	
970000	-1155.3202264569354	-1077.9605646370292	-77.35966181990628	-1077.9605646370292	19.78884631399677	4.154183673672065	0.009346990897384947	0.934156691474691	0.0065224091079595535	3.960785759462162E-5	0.6939623550724812	-51.47871399159853	342.430726058038	107.0940108625211	5.889332752351521	8.098469489759045	1.1988828994791232	2	1	6	2	4	0.14530606891266143	0.3761669997430365	0.27549603506585074	0.20303089627845278	
980000	-1177.7901056504975	-1095.9351926470554	-81.85491300344222	-1095.9351926470554	25.100751389436816	4.600715369954668	0.007646435629839773	0.4100657958373085	0.007220027809944216	1.1622513285177397E-5	0.4646826040517488	-56.97973035761259	185.82822075860068	199.33273323902844	11.520477232529016	7.085560405394045	5.822279874469705	3	2	1	5	4	0.1753212091315117	0.34172225155817915	0.24548089484700047	0.23747564446331015	
990000	-1207.8908778355396	-1091.8379811059197	-116.05289672962003	-1091.8379811059197	101.22000978076142	4.600715369954668	0.0016200313439207886	0.3611137744082474	0.0018060895257723142	2.1383755225646916E-7	0.2584480305862667	-85.10029550062107	823.7832977303913	460.15978100396933	54.93739404319836	28.157481713404334	24.897873520342905	1	7	2	3	2	0.163169488820609	0.35387397186908187	0.24548089484700047	0.23747564446331015	
1000000	-1190.630734618733	-1082.7367318026309	-107.89400281610214	-1082.7367318026309	43.07476307925834	3.258516384736469	0.004766379297109278	0.5449670683992652	0.0039074658378255205	6.5980910608411975E-6	0.5543739839874882	-74.77332446515184	1207.9537271764104	125.70578674631034	140.06080059333866	114.19894198516198	17.978553920832354	1	6	1	1	6	0.18199100605703167	0.35387397186908187	0.2461231768697505	0.21801184520413747	
1010000	-1211.9952029239312	-1087.9577062290246	-124.0374966949066	-1087.9577062290246	89.93247497725383	3.258516384736469	0.0021523909984290197	0.7990833118396419	0.001540894275347113	1.143697883300501E-6	0.6799456724076464	-90.94580588709651	507.1620478292781	259.9694873275984	75.46733690112694	61.26031616945733	119.83005882680217	2	5	3	2	3	0.16038654469168978	0.3491186706790025	0.2724829394251717	0.21801184520413747	
1020000	-1217.6544793883704	-1080.3248015794145	-137.32967780895598	-1080.3248015794145	357.21180832456713	4.2364014314651355	0.0012795045963450034	1.270732119987199	6.041985963725047E-4	3.0148528754224893E-7	0.8298349151288078	-99.84042559009423	1867.1113563371912	194.85462813029162	129.40775591124043	173.3717123624742	34.4408455115184	4	8	1	1	1	0.2052096955573623	0.32539626732853794	0.2724829394251717	0.1969110976889295	
1030000	-1190.959751723796	-1086.8503665536307	-104.10938517016535	-1086.8503665536307	43.804777818234776	3.3503391070554556	0.004601901902838821	0.5921930825682986	0.00432373669597421	6.754656781288241E-6	0.5761543304432096	-76.56200796914615	222.2054307981786	57.42351630166638	29.891944541889814	48.55702518079059	28.673222811941073	3	6	2	1	3	0.2052096955573623	0.32539626732853794	0.2724829394251717	0.1969110976889295	
1040000	-1210.1107318148363	-1084.3368380314564	-125.77389378337979	-1084.3368380314564	121.31117457438525	4.263774384555035	0.0012379331116934944	0.44957296791995094	0.0012174040383004774	3.4698485361441497E-7	0.48196575939636926	-91.86378821032461	640.0287169215128	324.4279140451652	328.4803312548437	72.55464009624248	85.52722931162707	1	5	1	6	2	0.18978333529270006	0.3700562129422724	0.2432493540760995	0.1969110976889295	
1050000	-1217.5379491420358	-1086.6834474606685	-130.85450168136722	-1086.6834474606685	176.6024339299048	4.43820644416825	6.460341027513735E-4	0.42007860639630307	6.334856731260047E-4	7.183640095447727E-8	0.4212683753652534	-95.86100289981877	1253.2497585046958	514.108628372771	169.03402623946624	19.124557514810487	65.02395801743059	4	4	1	1	5	0.18978333529270006	0.30008127376967975	0.31322429324869216	0.1969110976889295	
1060000	-1223.0203700226145	-1089.2291026440505	-133.79126737856402	-1089.2291026440505	229.99107124657473	3.6562972455059497	5.916253107802679E-4	0.5894004645283607	5.947030853355994E-4	9.342642314778772E-8	0.5491999575152305	-100.32494737587962	1150.3697796811753	177.33099339823113	206.34829081779515	48.389381281391955	44.7100844940829	5	4	2	1	3	0.191093544207364	0.30008127376967975	0.31322429324869216	0.19560088877426557	
1070000	-1184.715480006806	-1087.3305638317995	-97.38491617500645	-1087.3305638317995	36.7201675002304	3.9393308357783097	0.0046793538057240455	0.9390287601717319	0.004477423560312595	2.4176391332814708E-5	0.9911406180169614	-74.69059159304447	279.71905771160306	26.831276446359652	7.467855648839918	2.0512722535538117	2.115381402264284	5	7	1	1	1	0.20214827076518238	0.28902654721186133	0.31322429324869216	0.19560088877426557	
1080000	-1165.1094954713367	-1074.9996383907692	-90.10985708056744	-1074.9996383907692	27.093565782889627	3.9393308357783097	0.015120814864985328	0.9540977255347138	0.008500763974243774	1.8828957531290527E-4	1.1509953586937807	-59.75946107706258	319.1145106968705	241.22924032374348	18.46777680837837	35.81200173192753	10.48805692493666	2	1	1	3	8	0.20214827076518238	0.31649605365338335	0.28575478680717015	0.19560088877426557	
1090000	-1168.569246993307	-1090.2716694465175	-78.29757754678943	-1090.2716694465175	16.26433764979852	3.878583799269584	0.016452022693828516	0.8770045914760275	0.007437776217585373	1.7931776954319327E-4	1.2620815876225693	-54.282051650669224	154.91505250974427	15.36745651232614	21.776088355409897	10.167550551664876	3.044741396927899	3	1	1	9	1	0.20214827076518238	0.33784083770593304	0.26441000275462045	0.19560088877426557	
1100000	-1154.4565340105655	-1080.1793104602812	-74.27722355028435	-1080.1793104602812	14.952635805915714	4.922388893365446	0.01950061559164358	1.0821527825919512	0.012547562198480692	8.896375918327443E-5	0.6808075240790318	-49.633719861795846	331.58560817936205	27.593154413364704	5.422206553500437	1.1523507963327793	3.3810330132323525	3	2	1	1	8	0.18304197012596948	0.33503150538239357	0.3112590696389834	0.1706674548526549	
1110000	-1157.768661575954	-1080.3587983961304	-77.40986317982362	-1080.3587983961304	27.613497045064555	4.0008680115949105	0.008125465358152752	0.7889905546161453	0.0066966635281619485	2.7126211549599884E-5	0.7428863779340484	-52.51897036731997	172.28399344086748	3.2875660802385123	7.879929508004193	19.730069180981783	3.196616363981904	3	6	1	4	1	0.2110369677399767	0.31864747738658156	0.28506139974179284	0.18525415513165025	
1120000	-1165.957030481634	-1080.0744792964958	-85.88255118513828	-1080.0744792964958	21.780063964062908	3.3812781685343656	0.00967573149722347	0.708770991426992	0.008517175169083159	7.764092068710646E-5	0.8112659119998328	-61.83548001316128	95.25646414872998	39.816520608651054	28.892572306335943	13.139977186487252	11.800323938119726	2	2	4	6	1	0.16587104013376436	0.31864747738658156	0.29708076923002696	0.21840071324962848	
1130000	-1167.9806347452936	-1089.757453102962	-78.22318164233157	-1089.757453102962	20.417918925397778	4.694942162390539	0.010492127361178044	0.6582112803421135	0.0089836750480928	4.6128615306791497E-5	0.6651784712472274	-54.609071783753556	198.88162819425693	22.265301883861863	12.326888361756373	9.94444297416088	5.852548128841001	2	3	2	4	4	0.14900515065019654	0.3364382193437864	0.2875036197932145	0.2270530102128039	
1140000	-1172.5171833289064	-1087.3818646398906	-85.13531868901572	-1087.3818646398906	21.979008311082357	4.694942162390539	0.013545666107938054	0.9148383302164025	0.009204251653998836	1.4390766905598098E-4	0.9698765187036952	-62.38716931386482	98.71267775303048	17.534367026992363	7.402068209364586	6.71132025434683	9.449376732131807	3	2	1	2	7	0.17217450993714276	0.3364382193437864	0.2875036197932145	0.2038836509258577	
1150000	-1173.9231982515353	-1077.7308622741903	-96.1923359773451	-1077.7308622741903	58.9554473004583	4.959323067917812	0.007115048670494775	1.3695963593970657	0.0028553559839695174	8.418887425093457E-6	0.8798958130359363	-64.11880057760864	518.4726774518225	8.69694842284252	39.469931513614355	18.01095451868769	9.001397694241192	2	5	6	1	1	0.17217450993714276	0.36123223741156935	0.26270960172543156	0.2038836509258577	
1160000	-1187.0617185579063	-1080.7322567064407	-106.32946185146552	-1080.7322567064407	59.26410120450306	4.599478581872333	0.003194080284155661	0.6287526509177274	0.002563202817136846	4.3795672666448115E-6	0.7437890306359368	-76.57059948586047	481.03394422451487	437.0883016188898	18.953197189212613	15.209114057196949	14.879226819162772	2	4	1	6	2	0.17628906023385163	0.36494756307266674	0.27740399698107127	0.18135937971241178	
1170000	-1178.6814496451625	-1082.0207873596298	-96.66066228553268	-1082.0207873596298	50.342671236641564	3.781516155244572	0.004379593412321804	0.8098427773468663	0.0035172780823405033	8.958708237264892E-6	0.7403871368734598	-66.01246712580806	3117.385001627877	8.522402545937625	16.992213432681297	16.31494440598535	9.185211483564077	2	6	5	1	1	0.16337239901521824	0.36494756307266674	0.27740399698107127	0.19427604093104517	
1180000	-1181.5922740956241	-1082.1722638363867	-99.4200102592375	-1082.1722638363867	37.20325685055354	4.261684324369087	0.006233006234132478	0.8346877209881238	0.006309668135603093	2.992856000725615E-5	0.7655534634428257	-70.16373829364122	224.1771406716337	139.88375583801934	114.22357620976193	25.328651426690378	9.077795805697207	2	3	2	3	5	0.16167559141570134	0.3293777814959986	0.2711378562287741	0.23780877085952737	
1190000	-1203.6646324094231	-1079.8649126558225	-123.79971975360054	-1079.8649126558225	121.97802150123167	3.98325083671582	0.001032718820209707	0.8623208868404463	0.0010923836221372826	1.6078552785220335E-6	0.9353364617283855	-88.76852001859848	3376.3045851506945	529.0177289346342	119.77748162305282	32.90972438106613	2.377451314984218	2	4	1	7	1	0.1630885095464738	0.3598561563519136	0.2711378562287741	0.20591747787283993	
1200000	-1182.8556617073743	-1079.8964708717322	-102.95919083564215	-1079.8964708717322	54.08519462830157	3.045156452690836	0.002782285390176236	0.8514321264243714	0.0025069454263454945	5.612343418979495E-6	0.8568356670119507	-70.72958388384849	634.1802649604632	794.2758854717778	57.11422480214091	11.033974925856306	16.85809577767182	1	1	3	1	9	0.15468524067603748	0.3598561563519136	0.27190735804010574	0.21355124493194463	
1210000	-1163.4888457644645	-1088.194434165907	-75.29441159855752	-1088.194434165907	23.08025667922006	3.652032597295207	0.007350218696337403	0.8039043794550577	0.006089455798808146	3.993889568915384E-5	0.844194759852708	-48.64400863644311	380.13543179940484	63.21002091057139	2.510020264699753	9.942668790523864	0.27706512242438425	3	2	6	3	1	0.15468524067603748	0.3598561563519136	0.27190735804010574	0.21355124493194463	
1220000	-1198.453036988003	-1087.9195356601745	-110.53350132782863	-1087.9195356601745	88.27508071914345	3.652032597295207	0.00171730115237752	0.6259106516747684	0.001602650053815192	4.731342337838898E-7	0.4607170194327793	-77.2559013510052	3066.973132506785	71.37166926060176	65.02245927305796	19.46929402307958	37.88899086126036	2	3	1	5	4	0.20702017104163473	0.3598561563519136	0.22039285523526794	0.21273081737118518	
1230000	-1221.1963398146554	-1088.9042555543936	-132.29208426026182	-1088.9042555543936	212.35546469985573	3.658822867776295	5.895607782426477E-4	0.5139866351691798	6.741914289237355E-4	1.5216737375624898E-7	0.5953046796592298	-94.17524637053937	3243.833970044167	2080.1988396042716	153.3536575638458	47.761244643786874	101.93908169398377	3	1	2	3	6	0.20702017104163473	0.36508801568550986	0.21516099590167168	0.21273081737118518	
1240000	-1228.2188464783003	-1092.0931387527178	-136.1257077255825	-1092.0931387527178	240.3783934007592	3.658822867776295	6.84367543414211E-4	0.23809979963449707	6.506294845613308E-4	2.7724722753008302E-8	0.25842668994337875	-100.74897877152135	1508.2332650916965	1277.3980958607456	110.19645072994054	82.29016416624772	133.56609243260095	2	6	5	1	1	0.15779104691275295	0.36661202482051103	0.26439012003055345	0.211206808236184	
1250000	-1193.6122263818677	-1080.8144566706947	-112.7977697111731	-1080.8144566706947	82.8201211712369	5.460033277427215	0.004004955897975687	0.8911470324222467	0.0024543592996509587	5.925323346650429E-6	0.736142632347567	-83.62682438630313	132.8066418604324	170.78758460762498	49.249051578139266	33.53834891454806	19.160173832298966	1	9	1	2	2	0.15779104691275295	0.36661202482051103	0.26439012003055345	0.211206808236184	
1260000	-1200.7551993511777	-1088.2540020938484	-112.50119725732928	-1088.2540020938484	43.94639735627618	4.891523445474591	0.0045455397741547745	0.7934618152308545	0.003960802352162363	1.3280443486068681E-5	0.746279404333363	-77.43449625390323	934.0696769246559	721.2791574075347	155.7031828873417	27.765178080115607	47.65450283362032	1	2	3	2	7	0.1779309298749714	0.3700764594449497	0.244250237068335	0.20774237361174533	
1270000	-1165.787574702594	-1075.9912896827345	-89.79628501985935	-1075.9912896827345	23.494299045856934	3.9889279426602786	0.009254568513466415	0.8200930156408127	0.0075884812967049785	6.396328116825708E-5	0.8607059423949861	-61.72232797028328	269.9353737470421	82.44510438877309	139.84556379774654	6.541509221988897	1.4956508847514816	4	1	2	7	1	0.15808628999941166	0.3700764594449497	0.2640948769438948	0.20774237361174533	
1280000	-1203.910981579007	-1082.3276673755022	-121.58331420350481	-1082.3276673755022	101.26722599239999	3.972504133425334	0.003101614360345073	0.9572672916357184	0.0019826275312881466	4.163586274238666E-6	0.8848137226012274	-88.45533335350831	406.3076034898649	132.98779213091174	174.11360667111902	67.06743460665226	69.84412011722154	5	1	3	3	3	0.16992460630138967	0.35780691703755124	0.25884879058091137	0.2134196860801492	
1290000	-1199.9338442376297	-1086.7640869649092	-113.1697572727206	-1086.7640869649092	53.427197414121906	3.972504133425334	0.0029518918347377623	0.4055698680730548	0.0025525784476958238	1.7060012588125898E-6	0.468343944673926	-78.56365073633863	470.0458570111284	455.4642405015148	20.58006032792714	111.90160632461233	3.4347475345268337	2	3	2	5	3	0.18474571294072636	0.35780691703755124	0.24693821454257295	0.21050915547915092	
1300000	-1200.8116944928563	-1085.389213913351	-115.42248057950512	-1085.389213913351	76.19757213939317	3.471150888195139	0.0019029951982407658	0.6004545774375708	0.001799296263663418	1.4310986287917188E-6	0.595970086185371	-85.74480964195591	1440.136486885282	147.2659800968194	40.214460090567776	18.541445722421784	3.8148527819032787	2	4	6	2	1	0.18865523755108157	0.35780691703755124	0.24693821454257295	0.2065996308687957	
1310000	-1162.2773262922778	-1079.0870287890189	-83.19029750325898	-1079.0870287890189	24.935674593025603	3.1623344484890503	0.006596755644786406	0.9869630390082946	0.005797572192258378	4.416951095913202E-5	0.9464239443145206	-59.730999295452264	242.58835590446827	15.709971130347965	7.9701860403433	8.244871150705631	2.559743291595094	3	6	3	1	2	0.18865523755108157	0.3757193188336695	0.24693821454257295	0.1886872290726775	
1320000	-1195.4036844800148	-1086.808380641745	-108.59530383826976	-1086.808380641745	84.51950122109355	3.3929399069259714	0.0013404475297842937	0.5180926329248005	0.0013367889756614917	5.817357788556089E-7	0.5502383532964652	-79.48714556894832	975.9801826711288	62.25095439875708	8.064403086184836	20.7621420806512	23.82142000763423	4	1	1	3	6	0.18865523755108157	0.3757193188336695	0.24693821454257295	0.1886872290726775	
1330000	-1170.0989523887395	-1089.8498974104025	-80.249054978337	-1089.8498974104025	22.902606179455454	3.3929399069259714	0.006133541496212158	0.48452913741314374	0.005929026821388868	1.2113774413360465E-5	0.5622483571834535	-51.55821757511484	995.9619336260473	369.94181778781626	67.83384255446363	4.748535107738907	2.444552198472821	2	1	1	10	1	0.22165166346347193	0.32603428067261364	0.2847693935312986	0.16754466233261742	
1340000	-1170.0637341160343	-1083.1403709103377	-86.92336320569669	-1083.1403709103377	22.023851146299666	3.3929399069259714	0.007022791057355842	0.5191156450943765	0.007834120266089593	3.004303588891683E-5	0.6296512947720705	-62.220365859789894	526.274250706339	37.26702132361734	8.209611562964641	10.90835794620476	2.843792574810172	2	4	6	1	2	0.17870795189021765	0.3330086644999052	0.2754020051019484	0.2128813785079304	
1350000	-1226.1014414237454	-1095.164968602253	-130.93647282149226	-1095.164968602253	118.01906071318723	4.89351391142059	0.0011390704777535295	0.5113018166635611	0.0012006864262040636	3.2647999012560923E-7	0.4741217243285475	-92.71291991043773	2136.78628137298	1449.79733030805	475.22286437483064	195.9601111013368	27.12190286718451	1	1	6	1	6	0.19194418229296317	0.3330086644999052	0.2960910860651594	0.1789560671419739	
1360000	-1191.8379530462228	-1082.1429416634703	-109.69501138275236	-1082.1429416634703	46.08092659732746	3.559312413575156	0.003097662173294741	0.3966609449222303	0.003293277552481049	2.208800178278083E-6	0.455646870885656	-78.7845642911726	322.1863834700659	102.1808435875491	20.021039117717986	93.26760214098341	22.464747038439935	5	2	3	3	2	0.19194418229296317	0.3330086644999052	0.2960910860651594	0.1789560671419739	
1370000	-1188.0685045504367	-1087.4008272243786	-100.66767732605818	-1087.4008272243786	37.466891924299816	3.4624506706479505	0.005318736012053969	0.5647360351562802	0.005302350954031305	1.1397494337293631E-5	0.6447361289303486	-68.27059344563106	132.11435319278303	720.0418857512104	39.30082539184092	25.181080204043962	16.323637967575078	2	1	2	7	3	0.20744694454803983	0.28196327580654473	0.3312350831755001	0.179354696469917	
1380000	-1191.0965423642263	-1078.0835857561376	-113.01295660808854	-1078.0835857561376	64.76873334108448	3.9174383683401275	0.0019306910730094834	0.5806122560244364	0.0019461422945930714	9.994395494817908E-7	0.5077885886439224	-81.0561588354364	2338.470276972539	98.59915050196821	65.53446046442151	29.511629244326237	16.689777739335796	4	1	7	2	1	0.20744694454803983	0.3054379321367451	0.30776042684529975	0.179354696469917	
1390000	-1214.6075456397095	-1081.8985996454096	-132.70894599429994	-1081.8985996454096	183.37715790646607	3.9174383683401275	0.0010498092392228408	0.7093282025855935	9.725760195166281E-4	4.821300544542158E-7	0.6857147627220567	-96.53307684369514	2529.8249371254456	326.1486000205271	61.00024727914028	123.1080886189216	57.64272020108169	1	5	3	1	5	0.18037105162361566	0.322301032885644	0.31797321902082504	0.179354696469917	
1400000	-1198.8411988795003	-1092.1190902497592	-106.72210862974119	-1092.1190902497592	39.39356970348182	3.8489198950994314	0.004124676713621856	0.5758228234024909	0.0037784133197506474	4.31710299192161E-6	0.5546021159127971	-75.44551614040931	1229.5903322428967	215.77576119585655	99.70198029060614	23.02811837305711	12.501766508206808	1	3	5	2	4	0.18034492706078034	0.32538384617914246	0.3309064215214286	0.16336480523865035	
1410000	-1194.2654314530084	-1089.2789053650486	-104.98652608795992	-1089.2789053650486	39.0240146614708	3.97348518621061	0.004085802502376645	0.2808365887450089	0.004030198492176408	1.1947747110503462E-6	0.2749567639354869	-77.28429972564713	328.3726839193069	108.39805214649522	88.94629103302367	30.16042143134915	17.62492268048763	2	2	1	9	1	0.1887135011432545	0.32538384617914246	0.2736297562277558	0.21227289644984892	
1420000	-1201.242623116579	-1086.6939328045482	-114.54869031203057	-1086.6939328045482	61.11905249629732	3.669646984708589	0.0023887552467737453	0.5629163747681347	0.002838916267327574	2.3074594694064663E-6	0.5933663878812203	-80.22666062054702	668.5208766497786	1190.7601929178375	159.56769484096537	30.092192696326233	36.94374804453868	2	3	1	1	8	0.1576476357686557	0.3466861655394293	0.30746842194030155	0.18819777675161517	
1430000	-1198.7998752356987	-1096.0245987619724	-102.77527647372627	-1096.0245987619724	37.2098662481361	4.466968961168659	0.005502305812901632	0.3425269589577105	0.004870758132733993	4.5099008817453E-6	0.3880039222911805	-73.71765390778718	148.50587670922386	376.630279350978	64.87901499692398	20.426679343960735	21.45240912746878	3	3	3	4	2	0.18165222444874568	0.31965869969666055	0.30746842194030155	0.191220653914294	
1440000	-1213.6605679693696	-1104.3187257773595	-109.34184219201006	-1104.3187257773595	60.265228145419414	3.6633079583514676	0.002488626896345615	0.009746376807775273	0.0024835122093924966	3.4926050252262195E-10	0.007522827829714689	-80.79512729755002	499.09964693005077	193.40271763657086	78.99176617411803	14.47869939848201	54.03083103092366	1	6	3	4	1	0.18165222444874568	0.3272291464880783	0.25414127112151935	0.2369773579416584	
1450000	-1200.1525790633696	-1081.316252740786	-118.83632632258346	-1081.316252740786	148.62209791638907	3.6633079583514676	0.0015857237868951678	0.7890961516128373	0.001429514484646587	1.4887774364368788E-6	0.8088317120458315	-87.55171344467475	587.1253255594182	139.81976297304908	74.67550600726074	50.32386498824596	37.691571321833145	3	2	3	6	1	0.18165222444874568	0.3272291464880783	0.26824244965943583	0.22287617940374194	
1460000	-1215.0362827531344	-1084.0440180695673	-130.992264683567	-1084.0440180695673	167.79291834246038	2.6473886228544785	9.176600276813872E-4	0.5645866232947467	9.830799766474827E-4	3.667005715363931E-7	0.6228885623273811	-98.23114157816804	802.0741633645972	412.1041145104592	119.59826538812759	81.87178040508122	50.401256622179154	5	2	4	1	3	0.1975819335820012	0.3112994373548228	0.26824244965943583	0.22287617940374194	
1470000	-1242.1457707652971	-1088.5856828071142	-153.56008795818306	-1088.5856828071142	480.45201774287614	4.436708750604855	3.2656196747938123E-4	0.5000982459717993	3.203024888215679E-4	2.724406327397702E-8	0.4958107013086055	-107.81040681273589	16627.830709157748	11989.740049730124	1417.4733242656584	174.81377778592963	191.77963755064525	1	1	4	3	6	0.16381582626763957	0.3110300912955579	0.32900623337330803	0.19614784906349625	
1480000	-1275.5227095747655	-1085.1768084487735	-190.34590112599201	-1085.1768084487735	4307.817999266614	4.031656024944445	5.3557305283864054E-5	0.6433097879630166	4.301742921423191E-5	9.326211170080518E-10	0.6806992421890172	-138.7717744335955	42769.22855434656	16922.522781196963	1378.5469511532203	2146.5204650903715	1647.802680192247	2	1	7	4	1	0.16381582626763957	0.3486876746740084	0.29134864999485754	0.19614784906349625	
1490000	-1231.9125927518571	-1085.3284263270014	-146.58416642485588	-1085.3284263270014	352.85663890363577	3.5562562606129307	5.231149318208493E-4	0.7939320721314712	3.472079411730159E-4	6.239055234199933E-8	0.6439422690067069	-104.1135094941126	10168.764923255985	1834.7791779341642	595.1242550082962	260.31337372465384	120.1320408460529	2	2	1	4	6	0.16381582626763957	0.3486876746740084	0.29134864999485754	0.19614784906349625	
1500000	-1282.8376138442259	-1085.5438481924705	-197.29376565175528	-1085.5438481924705	4407.393147023959	3.3506041233653363	3.059744725068976E-5	0.650575908910031	2.972259863265696E-5	2.484839111382579E-10	0.5269438284840209	-143.32480702623434	141063.2380587906	32923.29133232284	4915.4027782166995	2511.4517373450153	47.66993180122081	3	3	2	6	1	0.20605485440264065	0.3616185306805486	0.2516862492352372	0.18064036568157532	
1510000	-1244.2900855698124	-1084.185618939478	-160.1044666303344	-1084.185618939478	696.8466595788515	4.726765186635315	3.1886561929113415E-4	1.1354567181614583	1.970162003740028E-4	6.725787762019269E-8	1.141552373680703	-114.2997269733103	12448.966972968004	1216.8636657023787	694.6208237761564	634.0392817104976	443.3377785677511	1	3	3	6	2	0.20605485440264065	0.32830911016209696	0.2516862492352372	0.21394978620002694	
1520000	-1261.478643244066	-1082.2828645605568	-179.1957786835091	-1082.2828645605568	2341.26825678613	3.0957856796436185	8.306688350285126E-5	0.7280292202965433	5.114321677921249E-5	2.56935314592954E-9	0.8031483642824041	-130.38582977983293	57075.66260543866	6663.5309619129885	849.8165374125098	452.21485815793716	762.9003080567445	2	4	6	2	1	0.1829947674317822	0.34239067678508056	0.2606647695831121	0.21394978620002694	
1530000	-1196.6474651625715	-1085.4671791605883	-111.18028600198312	-1085.4671791605883	53.758202948338386	4.153572318339748	0.0027145984739603514	0.756418583944757	0.002296650511802159	3.1410917911938247E-6	0.747205566551176	-77.48785149111778	538.0452731647703	797.5214752869442	119.99109429856821	27.352019419080143	34.50538496007014	1	1	2	2	9	0.1829947674317822	0.34239067678508056	0.2606647695831121	0.21394978620002694	
1540000	-1199.662492578964	-1078.4947340999709	-121.16775847899325	-1078.4947340999709	94.52377506556729	3.4453563594023597	0.00129495919891504	0.7416411330979522	0.001523493475667603	1.3027321789163305E-6	0.7683416229714997	-89.18558404480264	674.4018055266492	96.11724402674405	61.99515233958378	103.89668261787736	22.100896047345618	4	6	3	1	1	0.19970434107859703	0.3388095486959545	0.27564975974995165	0.1858363504754986	
1550000	-1192.292868888901	-1088.2349015645339	-104.05796732436704	-1088.2349015645339	72.61141180926411	3.7909875447250188	0.002771545416691289	0.6800493775565883	0.002268825420661606	1.9878591471715087E-6	0.5573036758092904	-74.17429911526771	483.6118514713869	10.251524117306042	17.9160458599615	52.83136145163295	40.626762882780184	4	1	6	3	1	0.17804390349432153	0.33332114906944826	0.3023562233261535	0.18627872411007845	
1560000	-1185.7491682654934	-1088.0596823563617	-97.68948590913178	-1088.0596823563617	31.216932075126135	3.7922969110025733	0.004968235234465228	0.5336463198609958	0.005841149020986486	8.233181928158269E-6	0.4982061379824911	-73.93583165740608	59.72174888103155	85.33181975910814	22.384571435481853	16.413548766558748	7.175602910406746	1	7	1	4	2	0.17929144211108541	0.33332114906944826	0.30110868470938956	0.18627872411007845	
1570000	-1182.8705541258485	-1089.1589899441678	-93.71156418168067	-1089.1589899441678	35.57127945078234	4.112101369915843	0.006528845384949962	0.8195225016010381	0.004199105367314757	1.5079183507993543E-5	0.7308609894327501	-69.8964288951782	229.56975087189372	14.645351985747544	6.5495896660501	7.231498918827546	9.976468029939001	5	1	3	2	4	0.20662825954393763	0.30598433163659605	0.30110868470938956	0.18627872411007845	
1580000	-1169.1072657023485	-1082.2455334917381	-86.8617322106105	-1082.2455334917381	19.24716069249692	3.867155111464785	0.00923637309525532	0.6443294341579218	0.008230134324831054	6.176416719923018E-5	0.7618948781382089	-62.15625023183394	89.25724338052419	68.51090437562151	17.708228844828493	25.037202112165282	5.03362603830462	1	5	3	1	5	0.19884237271415267	0.30598433163659605	0.30889457153917455	0.18627872411007845	
1590000	-1167.4452297478133	-1089.0866805357737	-78.3585492120397	-1089.0866805357737	15.382687881334707	3.867155111464785	0.011588378524333313	0.6276043782796199	0.012046432266275404	8.28044131858326E-5	0.6494197757925169	-55.740823899548126	76.88834511378393	19.521200707262633	26.62835115104563	8.325901839830411	7.704327887469899	1	4	1	2	7	0.17718266312998535	0.35050159826050875	0.30889457153917455	0.16342116707033308	
1600000	-1165.012189127508	-1082.0942356503408	-82.9179534771673	-1082.0942356503408	16.53266464437586	2.8791458994290697	0.018867585322719187	0.8410538406904075	0.010542084740406986	6.586966950805371E-5	0.6199190063692299	-58.16768213305053	88.77031813762366	97.33001665732371	51.36267943895963	3.6220287930504527	4.40186168093309	1	5	3	5	1	0.2286247654452127	0.32481688118043717	0.23887318916160094	0.2076851642127509	
1610000	-1168.2416662335693	-1091.5996124189612	-76.64205381460816	-1091.5996124189612	15.627480259963324	3.248556105124928	0.01523279781772777	0.6531329943811617	0.010218476547974427	5.9830830555466695E-5	0.6396123730749328	-55.58793312653378	169.61473373347548	14.46530325764549	4.198921355259344	5.599493282444787	3.713646021314005	3	8	1	2	1	0.2286247654452127	0.32481688118043717	0.24494733548023676	0.2016110178941151	
1620000	-1167.0818729243022	-1081.4629765880982	-85.61889633620405	-1081.4629765880982	23.049778346138897	3.3920098041378437	0.007603230447675957	0.6868869305256181	0.006772408937348248	1.5375108870631278E-5	0.5350721768701533	-59.16898032991323	85.50193980131621	164.94393128538923	15.07516898323682	23.560656920829683	5.781894913483484	1	3	6	2	3	0.17800469020011433	0.38471020574430653	0.2607920482201762	0.1764930558354047	
1630000	-1172.4402765643842	-1087.4065778414506	-85.03369872293368	-1087.4065778414506	25.955423414345475	3.9926027136515847	0.00795022140454961	0.7501854860274284	0.007211028153163055	4.3967589119554213E-5	0.749941789244109	-63.18051285070422	71.65779116793419	39.89092227761046	12.05422784084027	7.822425135903947	3.303111686807285	4	2	2	2	5	0.18302747442030978	0.3584377872952541	0.28204168244903316	0.1764930558354047	
1640000	-1179.8067253819218	-1087.8303989995436	-91.97632638237805	-1087.8303989995436	20.08104940293785	5.7355048311265655	0.011981434306637931	0.8260038159963393	0.009968340799935629	4.744308417735247E-5	0.6625766033100363	-62.32207922836852	392.62807775205994	59.20559469479422	57.42014190252523	30.959985040515807	18.626602265593505	2	1	1	1	10	0.1599131105218227	0.339185445618535	0.2879209424607273	0.2129805013989168	
1650000	-1168.134265767499	-1084.8891637557244	-83.24510201177459	-1084.8891637557244	21.530411306275965	5.642591172978499	0.009955775522983462	0.6546688565371729	0.00762175522614539	2.295992158499771E-5	0.6157752882519042	-60.819254288973355	92.97023117761134	72.07045627963926	11.520022105831998	5.996840922970971	0.5366147925253891	4	1	5	4	1	0.1599131105218227	0.339185445618535	0.2879209424607273	0.2129805013989168	
1660000	-1186.2749392678295	-1093.5712679806718	-92.7036712871578	-1093.5712679806718	28.213801309915333	3.089390036391535	0.00857808111541865	0.7740636343602716	0.00577783952170087	4.181297307353529E-5	0.8221220483602065	-67.91578055499856	460.98909118878925	32.47444109842062	11.294412765965012	5.704579547139967	5.856359317583076	3	6	2	1	3	0.1599131105218227	0.339185445618535	0.25052995182700744	0.2503714920326367	
1670000	-1181.413988581272	-1090.987229012781	-90.42675956849098	-1090.987229012781	24.790598114785404	4.18165689344566	0.0059987916182459135	0.763943402823706	0.005310286773013246	2.624064307387819E-5	0.8021115146328732	-65.40217466217759	133.51297032683814	66.88397392780193	4.997372431685392	13.79590493070735	2.9544970251010554	2	6	3	1	3	0.2004641345181486	0.339185445618535	0.24819071506561588	0.21215970479770238	
1680000	-1183.3977022291192	-1085.0350112998537	-98.36269092926543	-1085.0350112998537	37.35288430437965	4.313186031553297	0.006385076772159885	0.5533856314722345	0.0049132657793352534	1.7318315972779346E-5	0.7016521167435594	-72.90395777934093	130.34025759928207	35.25263334734846	13.460480159645641	14.819698820605304	37.30717694860362	7	3	1	3	1	0.15634174334937653	0.36588138401581655	0.26561716783710637	0.21215970479770238	
1690000	-1195.8323466672027	-1096.3875591953763	-99.44478747182634	-1096.3875591953763	35.7062617474699	4.6816299656055005	0.004596115572340184	0.014705929720290181	0.004588158789053799	3.5975563471345047E-9	0.013106644157353818	-74.50874477981122	349.92938733269744	135.67046945544655	42.46276840052715	11.353506440427878	17.56447772553829	5	3	2	3	2	0.1906726702248381	0.36588138401581655	0.26561716783710637	0.1778287779222408	
1700000	-1172.9829127818616	-1079.856464917787	-93.1264478640747	-1079.856464917787	25.94576064504023	4.983759474196481	0.011792145255874366	0.742786297938515	0.007937248310320685	9.279326020477871E-5	0.9201614324531291	-65.14396130586813	67.33733640941752	104.57395434889652	13.308073600516462	44.28736745764926	4.921858771840896	6	1	5	1	2	0.17326117893512277	0.36588138401581655	0.28302865912682174	0.1778287779222408	
1710000	-1181.3217029906637	-1092.2172589600584	-89.10444403060534	-1092.2172589600584	22.24502436928521	3.170283514020698	0.007660074031161558	0.293964147787768	0.006712072212447022	3.76460151733095E-6	0.27051228415064793	-65.96588117504874	135.6221335017483	8.7186595774214	20.588066961481893	17.681060190038075	12.751698661880237	7	1	2	3	2	0.22653880569206503	0.32205975696755396	0.2329197100984435	0.21848172724193937	
1720000	-1195.1828050004888	-1074.715845200605	-120.46695979988394	-1074.715845200605	68.04372574093068	4.276682315448366	0.002359328986192752	0.7416427071373636	0.002232405064845131	4.719877385094617E-6	0.9684399424071944	-85.44134569183737	1579.7852712777144	68.34141010580424	99.47769545190445	126.91960122538795	82.05720774823305	3	1	2	8	1	0.1779039778957336	0.3706945847638854	0.27642391045745585	0.174977526882927	
1730000	-1222.1355295340259	-1087.2253212203284	-134.91020831369735	-1087.2253212203284	176.63154111136404	3.4516713044191216	6.458375694066913E-4	0.769503091538617	7.271951051432979E-4	2.129478662229581E-7	0.6177727758285796	-97.25963177660736	2514.009032433787	138.38032701414897	277.3848612001563	177.16703699372164	93.21108802774269	3	1	3	4	4	0.16469007096905192	0.38621435839950374	0.27642391045745585	0.17267166017399033	
1740000	-1221.018273314288	-1090.7163534311214	-130.3019198831667	-1090.7163534311214	141.47272574727157	4.760960422834049	9.46291175664566E-4	0.676240393292396	0.0010114775235291378	4.0655251198751675E-7	0.6469424347965971	-95.90937389960663	816.1889718593483	441.394371431798	230.3518563677487	67.33021342401406	50.80405800156046	5	2	3	3	2	0.14806854205114958	0.3391589141157415	0.3210661292203582	0.19170641461275253	
1750000	-1168.1160907661297	-1083.6020188059692	-84.51407196016032	-1083.6020188059692	24.325620459092473	3.2863119318548515	0.0071952587404419946	0.8871647579474983	0.0059110280299685255	2.1834453791124487E-5	0.7229634027674388	-59.0847507224504	317.5897538697329	141.38339900572268	6.393762627664295	3.1402840824033302	5.096490385656167	4	1	1	2	7	0.1908309343311302	0.38046673088338573	0.2369959201727334	0.19170641461275253	
1760000	-1160.6997329635033	-1081.8592651476915	-78.84046781581185	-1081.8592651476915	19.553559091391257	4.508849916520643	0.012236444094145918	1.0013615078955056	0.007528736396883891	7.143641731456773E-5	0.8502461970808405	-52.26403764544402	496.76143825419206	58.131096511654505	12.73223876006848	2.982981841096412	5.358766888539914	1	4	1	2	7	0.1846385063553879	0.38665915885912805	0.23712201220848947	0.19158032257699648	
1770000	-1185.0143876457666	-1082.7221240985816	-102.29226354718513	-1082.7221240985816	36.2012724733818	3.770129534974627	0.004979711283554193	0.6418529928500761	0.004658070330604119	1.1833222538608899E-5	0.6734686612457632	-74.06924457943995	945.7166030113139	23.756799058842283	34.14683912793714	11.433248076614905	9.899747606218538	4	5	3	2	1	0.16779183729982908	0.34183850669928795	0.2987893334238884	0.19158032257699648	
1780000	-1173.7059128466444	-1082.4624358625936	-91.24347698405077	-1082.4624358625936	25.214005658529196	3.378360628179993	0.006242597777257918	0.6222245753817306	0.005640568804183953	2.2525997860573717E-5	0.819081556485046	-64.41153630947119	232.5760931402579	197.85662306091712	30.2597298207862	5.965357133745753	10.278406260198196	1	1	6	5	2	0.16779183729982908	0.3569457499926559	0.2836820901305205	0.19158032257699648	
1790000	-1167.6905902651306	-1078.824105695456	-88.86648456967475	-1078.824105695456	23.566936505900507	4.017947759301886	0.008588402960354498	0.7394816675594084	0.006150644848757141	1.784530322109004E-5	0.6809291150025942	-63.21391787509548	408.755940326655	83.72372869828129	3.611254483207872	6.579825751609657	5.531921778736643	2	5	2	2	4	0.1493258918126193	0.33102226844539717	0.2970679989713486	0.22258384077063692	
1800000	-1181.6762440398186	-1088.6339003341457	-93.04234370567289	-1088.6339003341457	39.75584495309637	3.889684649623729	0.004720066554238283	0.5518618876387116	0.005400763124382423	1.3076686803916019E-5	0.5781400651193789	-66.56452005424782	138.1873165004579	26.644590923182623	58.23667533219001	36.902440530361424	7.354127293178222	3	2	1	2	7	0.1493258918126193	0.33102226844539717	0.2970679989713486	0.22258384077063692	
1810000	-1173.8925769203547	-1082.7088079048708	-91.18376901548396	-1082.7088079048708	36.3596031555021	4.001190852689088	0.005227602057212668	0.8776416642680548	0.0049894883748509864	2.938724197135067E-5	0.9657530146184905	-66.22579886509374	215.60857954913925	9.98785461323703	8.793745796906261	11.003825482692791	17.648708394716824	5	5	3	1	1	0.16528333960843197	0.34178250414994155	0.28630776326680424	0.20662639297482424	
1820000	-1172.7765722285042	-1089.523753745209	-83.25281848329529	-1089.523753745209	21.741670425461848	4.197562264206944	0.012360615734255708	0.949005982129995	0.0104342001725053	2.795197401870618E-4	1.2130081579891352	-52.48091132396077	227.1218365359258	92.38315041705285	145.2245883210516	3.0270610151129804	10.506170554564601	1	1	1	2	10	0.18032620219331685	0.34178250414994155	0.27126490068191933	0.20662639297482424	
1830000	-1169.4260457872351	-1080.7601441162724	-88.66590167096267	-1080.7601441162724	40.85102261308149	3.780203959566834	0.0062970388249098406	1.015079536190914	0.004701894937162021	2.042056214477213E-5	0.8312394324700106	-59.95944948552364	299.0748852805392	236.23659278253166	4.758499432793747	6.745718855253726	15.051682785315307	2	2	4	1	6	0.18019105209954409	0.3410044276633023	0.2721781272623313	0.20662639297482424	
1840000	-1164.21499996808	-1077.5839225833595	-86.63107738472061	-1077.5839225833595	20.99397237177169	3.780203959566834	0.008567048767781249	0.8300978961762219	0.007715646323268643	5.65631632968336E-5	0.7693725401413921	-63.41922950821145	76.67194228617441	54.238148768638986	15.241301606107685	9.372267265384796	5.987351925171042	4	2	3	3	3	0.1863950500369111	0.35407187920819355	0.25911067571744006	0.20042239503745723	
1850000	-1191.6218622017511	-1081.943583430464	-109.678278771287	-1081.943583430464	60.13136887689236	3.879843277446612	0.001981364233757957	0.49333452129944144	0.002304787680476028	1.411382794071955E-6	0.5084666248744608	-82.13641539190306	374.67125048020586	303.3241078951819	13.342772207458097	16.14516349810895	4.73021611193171	2	5	1	5	2	0.15582647171163025	0.35407187920819355	0.2896792540427209	0.20042239503745723	
1860000	-1167.7104801039645	-1081.5609711632708	-86.14950894069379	-1081.5609711632708	20.598358951446077	3.879843277446612	0.010536309006134814	1.0498677444696238	0.007295498257495775	5.133041030616813E-5	0.8660178763453188	-64.6134722103773	63.36279485101444	36.37091333645579	2.7595286724374213	1.9752231994489635	5.001914896358725	4	4	4	2	1	0.15902555706822252	0.3189724435398703	0.2896792540427209	0.23232274534918818	
1870000	-1184.7445049014977	-1090.5097250740662	-94.23477982743147	-1090.5097250740662	34.52288047019973	3.879843277446612	0.005581270422835204	0.717776778060371	0.00491934854537249	1.0377563014014061E-5	0.6745563644951217	-64.98491079514505	649.1009557055204	142.22768428557438	39.75038994501169	20.969116943220495	12.232202828977966	2	1	2	1	9	0.18285705237213373	0.30590905557629977	0.32623665347908043	0.18499723857248795	
1880000	-1168.3119089365036	-1086.4338858963565	-81.8780230401471	-1086.4338858963565	22.797975416631925	3.9163211090334245	0.01392045075381799	1.0395380450261407	0.008616172022970436	6.953879212734634E-5	0.7751950850389544	-56.779093342685655	248.9710904260212	11.928584530931662	14.379175140094922	11.385725276419855	4.683086773859572	3	5	1	3	3	0.22310148321747197	0.30590905557629977	0.2859922226337422	0.18499723857248795	
1890000	-1173.805492688112	-1084.6172684114506	-89.18822427666153	-1084.6172684114506	25.45100271856968	4.198355227905796	0.008479243991526308	0.612226005106972	0.006268916187080678	1.4201034651699218E-5	0.5526822502930528	-64.66231110142216	301.867814532982	10.485913611497173	12.323558355601326	14.473990723415714	6.255362864950762	2	5	5	1	2	0.15022095552800524	0.30590905557629977	0.34521972885795216	0.1986502600377447	
1900000	-1179.2580208068848	-1089.8964412603186	-89.36157954656623	-1089.8964412603186	23.420554198439227	4.6385267268988635	0.009389939444393406	0.8812304994232285	0.00649338425361076	2.310135085320181E-5	0.6513833364055203	-60.769089103509316	253.92431038959847	273.892458575437	21.20195092324102	18.571574717414958	2.598266117737086	1	2	1	10	1	0.19218580198512136	0.30590905557629977	0.28245967867746236	0.2194454637611184	
1910000	-1203.4777224891036	-1082.4689581590756	-121.00876433002813	-1082.4689581590756	160.07339549964917	4.6385267268988635	0.0011542884534553196	0.7296027843134067	0.001188986406040544	9.043058943631414E-7	0.8187257001875562	-86.02952956022816	1065.2675108089238	819.6293581359972	58.3018155744744	79.0836508724423	33.30886568379011	1	3	3	1	7	0.17847713105071758	0.30590905557629977	0.29616834961186617	0.2194454637611184	
1920000	-1183.7350439796946	-1082.9166610546506	-100.818382925044	-1082.9166610546506	50.32445171489721	4.667262656302769	0.003555987784445311	0.6160891742569714	0.0032356885442308934	5.475311594563325E-6	0.632781080254312	-69.18724385194656	329.53474917235974	11.884986989368185	72.33200212382577	36.80600943755749	4.981759697816335	2	4	2	6	1	0.18564442681225174	0.3241436475294492	0.2936923711272062	0.19651955453109476	
1930000	-1166.7239519388265	-1087.5202698746236	-79.2036820642029	-1087.5202698746236	33.209478121265576	3.8921731553811507	0.004758968736729774	0.44296025929399174	0.00485121330127835	6.200445646740436E-6	0.4801907355926483	-51.81957512713238	847.373441968261	4.339609500980024	11.731710898194633	12.563206599757967	19.992730701487787	2	8	2	2	1	0.18564442681225174	0.3302025219037068	0.2936923711272062	0.19046068015683712	
1940000	-1176.1318651928498	-1075.450283938481	-100.68158125436872	-1075.450283938481	32.66144549171306	4.303958872596837	0.004215059073650569	0.6400523341270027	0.004206696251701793	1.0471086721582472E-5	0.6757269820104084	-71.81940141766033	283.68783562782164	55.34356429714282	29.203963640051143	18.548951217604106	56.010021008676304	2	7	4	1	1	0.18422426583041293	0.30253293107411816	0.2913675440851225	0.2218752590103483	
1950000	-1176.778856412718	-1088.9566429197896	-87.82221349292836	-1088.9566429197896	16.636009718637467	4.648148203707751	0.013241591154783908	0.725943303351843	0.008970514375496575	1.0027369332787301E-4	0.84195967102514	-61.8911320995907	141.45158500213233	67.27853942357407	39.06928217857669	16.545892415329376	9.961066202406114	1	4	1	7	2	0.18422426583041293	0.3104829337211911	0.28341754143804954	0.2218752590103483	
1960000	-1180.5723930597069	-1085.0406147163171	-95.53177834338985	-1085.0406147163171	26.121049748059164	4.092564324866207	0.006279635394174584	0.8425461273318747	0.00597605790980864	4.163114191539159E-5	0.9498235470840389	-68.7969975279347	143.4089896211469	79.9965992528531	35.86495148669362	9.376482459752012	17.46623771720249	1	4	2	1	7	0.18422426583041293	0.3060107547952573	0.29278726708088787	0.21697771229344381	
1970000	-1174.367421598702	-1089.1154217224725	-85.25199987622943	-1089.1154217224725	34.02996039626494	4.302125584230879	0.0073979836615199876	0.7853122881762836	0.005418866589660903	2.1021136391942375E-5	0.7314344483894948	-57.66635988749082	221.45276145015984	72.21368960263057	6.000626762823879	18.954320368751038	16.095232181600466	2	1	4	3	5	0.18422426583041293	0.3072724539189362	0.2982442740916977	0.21025900615895507	
1980000	-1192.9231625536274	-1091.4932028611133	-101.42995969251419	-1091.4932028611133	32.79888029736448	3.7894971729889817	0.0034161760138112563	0.5344619812597521	0.00440755083592	5.503354214016391E-6	0.5497328982829842	-76.33406646608655	110.02886551024835	100.15261015716615	64.45053156041352	13.342664150385337	2.7814172345640884	5	3	5	1	1	0.18422426583041293	0.38430525943053245	0.2687285123744136	0.16274196236464292	
1990000	-1223.0682853790343	-1091.8029802239869	-131.26530515504743	-1091.8029802239869	117.60236946207642	3.6788216134652236	0.0012137449151632738	0.5259221036199848	0.0012657486470252612	4.344592312218909E-7	0.520913068028967	-97.81781846214108	1200.7646782034483	594.9547078774519	280.54857343185523	35.16721173495641	10.274863720141928	6	2	5	1	1	0.17918372503532282	0.342839370708729	0.2443818531776204	0.23359505107832967	
2000000	-1214.4157201284604	-1082.6399775181383	-131.77574261032223	-1082.6399775181383	183.3191029596461	3.558415293048515	7.917532026102055E-4	0.7216937945476046	8.61209207440145E-4	3.620143724011873E-7	0.7417623172443512	-93.52763221144473	862.2388521255506	1056.155153901373	495.9894545458613	25.283609177808362	92.77409405434341	1	3	3	3	5	0.17918372503532282	0.342839370708729	0.2443818531776204	0.23359505107832967	
2010000	-1172.426040208726	-1079.599710587348	-92.82632962137788	-1079.599710587348	33.77218776076867	4.227049282773104	0.00559343535160551	0.6234978342032905	0.005362221948973684	1.3031220191407377E-5	0.6425562008645338	-66.62839749491272	215.5223698928615	225.65503936104986	18.286859172603677	6.835421190253576	6.1562781758828615	3	1	6	3	2	0.17918372503532282	0.30732131038005434	0.2757833842761605	0.23771158030846426	
2020000	-1209.3732598584954	-1088.670605910307	-120.70265394818863	-1088.670605910307	119.63361272411218	2.8138934475627586	0.0013526705174030245	0.5849640137178356	0.0014485164183125618	8.085607968562679E-7	0.5683799030463582	-85.75481966747138	1984.2120820292196	738.0866367782554	127.27078445535055	54.093230641359824	62.12859732552789	3	1	3	2	6	0.17614786812193034	0.3552778884556968	0.2715932364649095	0.1969810069574653	
2030000	-1179.9513177549943	-1084.7598338016776	-95.19148395331666	-1084.7598338016776	30.549355086329363	3.8268841925746524	0.006246009535764499	0.7731642052932107	0.0055485911138376314	2.3820135670232046E-5	0.7765747076177092	-67.39526096888162	209.0018526996272	62.89866779460436	28.26019301602378	13.973201834648217	36.025031144795875	2	3	4	2	4	0.17614786812193034	0.33374411528319364	0.29312700963741267	0.1969810069574653	
2040000	-1186.5393078083027	-1079.933242817116	-106.6060649911867	-1079.933242817116	51.57815015198026	3.68970255867969	0.0029528410686170876	0.8799361432267725	0.0030647096972319676	4.3410549973439E-6	0.6385928438583715	-76.50022263763829	584.6367180941398	139.96198651413047	34.54936567162494	20.18180514941003	27.069628103403705	2	4	5	3	1	0.1826264218523947	0.33374411528319364	0.29312700963741267	0.19050245322700093	
2050000	-1204.855591769396	-1082.6191447659805	-122.23644700341528	-1082.6191447659805	127.95524809801294	3.73313530942265	0.0016841217747125509	0.8858204862954521	0.0013034446350290775	1.8895983944785647E-6	0.9098752993285295	-87.20853820594634	220.6997421957822	599.0704431773376	89.264887224411	161.00609014051523	16.521529841206778	1	4	3	1	6	0.20091954602417691	0.3435961355901068	0.29312700963741267	0.1623573087483056	
2060000	-1171.7052562863096	-1086.1905370811078	-85.51471920520186	-1086.1905370811078	27.639690042616934	3.73313530942265	0.003884255370415099	0.49555015925742896	0.004610515242803388	4.477013851169739E-6	0.47158402271646194	-63.80793383378638	139.59088349370606	42.41053205215077	16.197724484821112	6.153999057077732	1.2769291848523805	4	1	3	6	1	0.18901706057780834	0.3554986210364754	0.29312700963741267	0.1623573087483056	
2070000	-1190.3948049204519	-1081.3124337751747	-109.08237114527718	-1081.3124337751747	50.92354357343994	4.672807622211986	0.0030311157687386825	0.7718442845993925	0.0037072348871337994	8.166698973203394E-6	0.7360329415474716	-75.66534513572876	478.7886578788188	911.6709189781267	43.76684851228218	13.328045148868126	29.499109797087506	2	2	6	1	4	0.19674045464028508	0.3554986210364754	0.28540361557493593	0.1623573087483056	
2080000	-1236.3700192946717	-1081.181615032861	-155.18840426181075	-1081.181615032861	652.4657274965582	4.672807622211986	2.860991463371155E-4	0.8426958724042837	2.2833640120693832E-4	8.803809529043706E-8	0.9898408582344435	-109.37500021209767	4611.243598035612	11161.96624747431	208.62419306409217	349.22029855777976	232.12930991135426	2	1	2	3	7	0.19674045464028508	0.33457680192875494	0.3063254346826564	0.1623573087483056	
2090000	-1219.152645059892	-1086.7614856873945	-132.39115937249738	-1086.7614856873945	243.46561506697648	4.760416845899289	9.381251241864242E-4	0.8277531243262924	7.318882900308221E-4	4.802207320362067E-7	0.8960660448426238	-92.002525888615	2353.8710955074002	2057.1835690835956	818.169646717052	62.05615545292785	88.43253450925864	2	1	1	6	5	0.2009172297887384	0.33457680192875494	0.28778399730917015	0.1767219709733385	
2100000	-1200.1427979968223	-1084.614356292302	-115.52844170452028	-1084.614356292302	68.18335110384142	3.265528794016352	0.003084635445655155	0.8094060857092276	0.002504795646116298	6.753119080561964E-6	0.8806082660061773	-84.11572048587877	174.22406354933506	164.14959650318025	225.3628105609708	95.68797839818676	16.60327715299305	6	1	1	4	3	0.2009172297887384	0.33457680192875494	0.28778399730917015	0.1767219709733385	
2110000	-1211.045845792482	-1092.965945339275	-118.0799004532068	-1092.965945339275	126.9112722725959	3.576084237964471	0.001293053843694065	0.28581233511105036	0.0012483092832419728	1.0994432683499092E-7	0.27080648143622466	-90.13440143769519	328.7335228013252	377.18060916109397	19.598633358143214	29.523261618999925	0.08223238437343026	10	2	1	1	1	0.2009172297887384	0.33457680192875494	0.28778399730917015	0.1767219709733385	
2120000	-1217.2938080847632	-1081.8035529295005	-135.49025515526264	-1081.8035529295005	204.99257884161713	3.322273416673945	0.0010085406817406997	0.7551940319685726	8.330671026689381E-4	3.3059448117328944E-7	0.6629771402866538	-97.75811235165912	759.3890129392075	587.4047814075708	947.1066258217255	64.46954485782423	107.8648592385283	1	1	3	4	6	0.19241191815494482	0.33457680192875494	0.28778399730917015	0.1852272826071321	
2130000	-1190.5146584624904	-1085.0150419269507	-105.49961653553973	-1085.0150419269507	49.94919715657659	3.5633005461777447	0.004189077299850998	0.47998735682636307	0.00332871929396446	2.3824091365849304E-6	0.4246923513471075	-79.41866875917181	142.59545138656324	132.8026698082046	25.257919853437432	30.121459917228098	6.854539289060209	3	5	5	1	1	0.19241191815494482	0.358229213814594	0.2641315854233311	0.1852272826071321	
2140000	-1223.0096905466194	-1079.9271343609187	-143.08255618570072	-1079.9271343609187	400.5214447187682	4.482832152704348	2.609291291784293E-4	0.5424921440244379	3.4052708930013085E-4	3.622004483896885E-8	0.6126340251971808	-102.93063426027594	6424.613335300458	2569.641884032756	296.8405704306228	99.47401983882997	101.32932881602774	2	2	4	3	4	0.1577099596184924	0.34276144933711444	0.2988335439597835	0.20069504708461164	
2150000	-1229.8367007971233	-1087.328365459369	-142.50833533775435	-1087.328365459369	268.7159873356958	3.975660501556767	6.770611217902492E-4	0.8848666310161233	5.169358695781681E-4	1.7795097759573571E-7	0.7964335590070637	-101.28997519084429	12003.140633472442	1632.067327425379	413.13203949722174	94.30193610588111	26.13385042783924	1	1	5	7	1	0.1577099596184924	0.34276144933711444	0.25300340042184705	0.2465251906225481	
2160000	-1228.824684761344	-1080.8044536018353	-148.02023115950877	-1080.8044536018353	305.61195552743186	2.888654174305291	9.382228923266407E-4	1.0731694212770455	4.089879210275161E-4	2.9139574567805586E-7	1.122692970276913	-104.95704324116345	26345.738154293926	2058.130509568873	404.07652913266617	85.91653771597609	29.71717796642834	1	4	6	1	3	0.1577099596184924	0.35660511321351007	0.2486069805775677	0.23707794659043183	
2170000	-1211.3274680492657	-1082.0465178436502	-129.28095020561537	-1082.0465178436502	147.13129677596555	3.3194642099464353	0.0012997219026306072	0.4678908523300942	0.0010756634875748006	3.580548098307491E-7	0.5103272328710071	-93.48629742301216	1396.1759182382352	942.8424651531108	475.8144559574439	96.13275494795353	36.42887657916445	1	2	3	5	4	0.1489297576215942	0.3795928441970679	0.2600740526610691	0.2114033455202708	
2180000	-1185.7094572448736	-1082.961414941474	-102.74804230339964	-1082.961414941474	36.52597948977995	3.7298631284621795	0.0059350974715762965	0.6687085674849396	0.005210671848628253	1.588300100281366E-5	0.6932964383819064	-70.60707463956265	428.79108619135127	416.4406560164013	327.5530245526742	23.244086222354266	9.849160475729159	2	2	2	2	7	0.16448527997157852	0.3795928441970679	0.24451853031108475	0.2114033455202708	
2190000	-1189.8809397339746	-1101.2194183920521	-88.66152134192251	-1101.2194183920521	21.072725323017046	3.470383792410556	0.007311433418255003	0.3022034415297382	0.007602945866587328	5.349679673616264E-6	0.29750154186424393	-63.5069809656832	203.7654126538689	110.86021538168983	27.605049669330235	23.852896524397455	6.644106443519634	3	2	1	1	8	0.19609200985314001	0.29447505747131825	0.31174814573025694	0.1976847869452868	
2200000	-1173.437527335813	-1088.00702736794	-85.43049996787296	-1088.00702736794	20.613078162919795	3.7339377489134287	0.0071796554977366246	0.7429411351804024	0.0073288060262207445	4.763458420370726E-5	0.7222390824778132	-59.938390528161875	391.09556129586576	39.258477426287136	21.037705325885305	9.10871903943179	4.717981875155243	3	2	1	2	7	0.15904183611274078	0.29447505747131825	0.2724612303973102	0.2740218760186328	
2210000	-1168.2712676264955	-1082.2077141929637	-86.06355343353181	-1082.2077141929637	20.339985285111922	3.453275104169769	0.008859326303399808	0.9639236961533847	0.007727559578577954	3.974301438595718E-5	0.7413469272038975	-58.411793202841025	196.33955789724234	323.77373689277266	24.813278518186483	3.616344340321214	4.686748007844195	2	1	5	5	2	0.15904183611274078	0.29447505747131825	0.26454458328529673	0.28193852313064627	
2220000	-1181.1492967984552	-1085.511710272831	-95.63758652562423	-1085.511710272831	20.594221466782862	3.453275104169769	0.012211233845965213	1.141067656277411	0.00929245414233322	2.3132283286052608E-4	1.1580580356430266	-65.31242040599155	416.83731912484967	192.56046954428083	33.89731197591486	6.334473646920397	16.570193554027867	3	2	4	5	1	0.15842471839715655	0.3769789910013626	0.25211896032468467	0.2124773302767982	
2230000	-1161.9040706320573	-1078.5731878890767	-83.33088274298056	-1078.5731878890767	17.090863676785368	3.9268720324404502	0.019098547565573585	1.4422451597284522	0.010610860658317945	3.316432371319105E-4	1.2467228585809176	-57.60106471116294	119.64530265821205	55.12971552907486	36.52142606898488	4.140637309849274	2.7181477067157345	3	3	4	1	4	0.15842471839715655	0.3769789910013626	0.2991023436223246	0.16549394697915829	
2240000	-1157.0493400901594	-1076.0130832701534	-81.036256820006	-1076.0130832701534	17.392956206583182	4.089958884917842	0.03824911471689632	1.77511145744968	0.01075707778685278	0.0013233155460602455	1.8879201236142638	-58.98433434896003	36.399861858636704	23.802273776404576	10.153059581077617	3.1017558152986235	1.861173038618393	5	6	2	1	1	0.1708292677753533	0.3665624545660988	0.27064257963810673	0.1919656980204432	
2250000	-1166.0527199151625	-1084.8060092808078	-81.24671063435481	-1084.8060092808078	14.946109273094958	4.089958884917842	0.016670061846542527	1.501950298741169	0.01036642787972686	5.904744866966142E-4	1.602666917460563	-57.10740311857396	62.35925078778831	23.622734077483774	31.588547425045515	2.9459505470194403	2.662261278944077	6	2	4	1	2	0.17191736720447684	0.36547435513697524	0.29925416280855643	0.16335411484999346	
2260000	-1184.197273888419	-1088.4488090180173	-95.74846487040163	-1088.4488090180173	29.632398609694075	3.700126548085365	0.005495581245691234	0.45850411974305555	0.005346586127057443	5.499570922057977E-6	0.4165212247882736	-68.57132541106051	343.2250394678671	266.23418071614225	28.47579492708592	11.512750723918238	8.901259021788318	4	2	1	5	3	0.17795880411920023	0.3819087764156241	0.293212725893833	0.14691969357134463	
2270000	-1211.8533021428175	-1081.1688312235183	-130.68447091929932	-1081.1688312235183	134.22399354213596	3.9595700085424994	0.001008180121998306	0.6837236245349763	0.0011142136220437771	7.308959700934073E-7	0.7368428134129421	-92.80501892237564	1533.9207203489661	2604.7262184325086	452.64968199182334	32.79882951756462	28.655671030038217	1	2	2	9	1	0.21939815943495602	0.31223624846828874	0.2731264682543048	0.19523912384245243	
2280000	-1191.909150160887	-1086.887091991396	-105.02205816949107	-1086.887091991396	59.80238730527552	4.334180187885542	0.0021682690371584885	0.7359192252161109	0.002494803913707166	5.032123043364086E-6	0.9430331066432575	-77.0353403144288	504.8825768886619	43.32136353733267	27.73244578547932	21.973001106547354	13.924602070272131	5	2	1	4	3	0.21939815943495602	0.3380117223137208	0.29119916513248667	0.1513909531188386	
2290000	-1228.831121316411	-1095.063793692411	-133.76732762400013	-1095.063793692411	178.50243144411903	3.6458728747531652	0.0010217774155516857	0.1884626725892925	9.673081009539824E-4	4.2491613106026535E-8	0.20606578421692318	-99.21001158847287	533.053625102907	674.0818847246367	415.6476540072032	174.22057909364563	185.87517551802839	4	2	2	5	2	0.21152062067722663	0.3308523615005535	0.3062360647033833	0.1513909531188386	
2300000	-1192.1282446739915	-1082.6371787204284	-109.49106595356308	-1082.6371787204284	62.827769590078965	3.6458728747531652	0.002695958504016904	0.5498677570021194	0.0026899508215294738	2.6780470889523913E-6	0.5795018365890069	-78.33967881559761	498.0272678745334	651.225535473391	63.11938071635091	11.209537335247838	19.489472369212994	4	1	2	1	7	0.21152062067722663	0.3308523615005535	0.3062360647033833	0.1513909531188386	
2310000	-1184.5048087348762	-1084.0491892292077	-100.45561950566851	-1084.0491892292077	30.487509687610533	3.610991801138272	0.005961080434930006	0.5281325461379515	0.005652847518669061	1.08002531618004E-5	0.5337148879754517	-71.99352881696996	239.23520167322948	145.7776803594552	127.03162787740003	34.11380812366577	4.090072577074941	3	2	3	5	2	0.18823365597819489	0.31383440143344365	0.3062360647033833	0.19169587788498027	
2320000	-1181.5624600974074	-1088.1442592524777	-93.41820084492977	-1088.1442592524777	38.9828038411732	3.531866350048949	0.006068912791620957	0.9046115508006711	0.003795455129746969	4.4120569492694665E-5	1.093030476589518	-69.07574350017262	244.24342907460232	58.15975289505737	6.614232853862799	7.596753729405461	2.858412395429702	5	3	1	4	2	0.18823365597819489	0.31383440143344365	0.3062360647033833	0.19169587788498027	
2330000	-1210.4523510898243	-1093.2441281134759	-117.20822297634854	-1093.2441281134759	93.44442805383017	3.7663534245951915	0.0019321436687112748	0.6211029309296648	0.002097843573983486	1.3367527743730147E-6	0.6334037489192803	-85.38900786300165	1175.718849776271	236.1723221983582	69.69533810407405	38.612574422524574	23.84135497621413	2	4	1	5	3	0.19772561007162823	0.32582538439433856	0.284753127649055	0.19169587788498027	
2340000	-1219.9028860452422	-1082.2273979059921	-137.67548813925015	-1082.2273979059921	150.18769571338862	3.282355711651338	0.0010054273189929652	0.3949434056100832	0.0010205925035081877	1.3171510249169483E-7	0.38754925211788	-99.35592436882158	1524.3098189136813	1006.2920992157955	1706.576451835442	159.89685160832548	14.554658524636572	4	2	2	4	3	0.19772561007162823	0.32582538439433856	0.284753127649055	0.19169587788498027	
2350000	-1212.8102226833958	-1080.409076153773	-132.4011465296228	-1080.409076153773	186.28849331832635	4.024161719014595	0.00101584278797245	0.7679398527839352	7.463530191620147E-4	5.087991886227965E-7	0.8080289031447211	-97.86308937977824	1349.2718142824267	208.89482714915877	157.73835553520883	72.94286478392222	61.619547610077355	2	3	5	4	1	0.19772561007162823	0.32582538439433856	0.284753127649055	0.19169587788498027	
2360000	-1187.9453165487105	-1080.330986501954	-107.61433004675658	-1080.330986501954	47.276281843810544	4.024161719014595	0.0033070387265205664	0.350952248567895	0.0035263642275162733	1.7370486259388396E-6	0.38027979242412996	-79.43361860100228	479.7641369194895	132.77070608759837	32.5159450477233	33.10792855721023	21.94044084828952	2	6	4	1	2	0.19772561007162823	0.32582538439433856	0.2746617136053173	0.20178729192871797	
2370000	-1173.594097018789	-1079.6810536529374	-93.91304336585152	-1079.6810536529374	25.322202378636266	3.4978054116047748	0.008004733190804844	0.6377013752073364	0.006644599935789983	1.7798715757625642E-5	0.5531789050441097	-64.36329325865381	425.1818574793626	87.75128641122242	147.06735464423767	14.962789399638336	10.047515230820432	2	1	1	5	6	0.19772561007162823	0.31262760916417764	0.28785948883547824	0.20178729192871797	
2380000	-1231.901335101345	-1084.0245798730175	-147.8767552283274	-1084.0245798730175	421.78938087263776	4.593962383391506	4.781746556382736E-4	0.8281733400046378	4.11833934529172E-4	8.221905638910096E-8	0.6671494855721134	-103.69198478030717	3601.158364432051	5001.443856939003	229.91218665737574	522.6044253360731	160.56992917873873	2	1	6	2	4	0.21323505881494953	0.33811392272775487	0.2708477616064725	0.17780325685082515	
2390000	-1231.1886279560867	-1084.6166874833857	-146.571940472701	-1084.6166874833857	356.85081238431036	4.633358382259726	4.966488236925762E-4	0.5007746153153811	4.4484821830881825E-4	4.9029289808052244E-8	0.47348186901195	-104.59947481593846	1699.1263556441115	840.3436832336904	2968.624807512466	131.47738045960875	120.50966515012162	1	3	3	5	3	0.19707424046892846	0.3645424189314221	0.2756902575305732	0.16269308306907831	
2400000	-1226.4195141549171	-1080.8630776528269	-145.5564365020902	-1080.8630776528269	264.9609807626829	4.633358382259726	7.940006029860454E-4	0.7329320501409748	7.130300377066375E-4	1.1665211446983163E-7	0.4938013689292368	-105.82173433148031	1433.5837684455748	979.5131606945308	945.1815539983484	385.9630472469675	63.56232635748299	3	1	3	5	3	0.18424009277030232	0.3222009228060443	0.3185509036319861	0.17500808079166938	
2410000	-1218.3503241136502	-1087.739781525762	-130.61054258788815	-1087.739781525762	116.05165649840298	4.893685385053982	0.0015411440519559727	0.9143642852090231	0.0010924762513969148	1.7697036276723774E-6	1.0158580056041686	-93.22129542111975	698.5456871860163	1860.061246499267	108.61495628189697	74.22477802749879	31.83070741507273	3	4	1	5	2	0.17123052164211508	0.3780697873159544	0.25494444212125994	0.19575524892067267	
2420000	-1189.1508748071944	-1083.067033968601	-106.0838408385934	-1083.067033968601	33.397869631270005	4.817845097493672	0.004275693599258286	0.8839490735513761	0.004269022518675815	1.0450203381063254E-5	0.796568179979997	-73.4537646220522	361.37060115602617	134.8579622413444	184.22878965682776	91.52939485351855	14.56572468354458	1	3	1	5	5	0.170029568519511	0.35376378560988464	0.2666755096709448	0.20953113619966168	
2430000	-1206.1324003948878	-1085.885209126246	-120.24719126864177	-1085.885209126246	75.30278358920096	4.909030409469238	0.0025397848689845417	0.38873046536039274	0.0020166468822324524	7.440448901125038E-7	0.4174788738432319	-85.79266734894978	1778.4554658853558	233.79600165001168	224.827878518913	99.3423724512876	31.33828087257895	3	3	1	4	4	0.170029568519511	0.325479857609088	0.30147649426426587	0.20301407960713724	
2440000	-1198.0292399802101	-1084.6961722224933	-113.33306775771689	-1084.6961722224933	58.94309204603642	4.273714637464429	0.0016696286175666034	0.7587248970744227	0.0021084889983378555	3.3531337976357366E-6	0.8501352799376187	-79.96096287475896	1029.936026874354	47.44409503845375	47.86074618891674	114.17192404561149	37.80296287757266	2	2	1	9	1	0.17866269005206317	0.35255566897184454	0.2657675613689572	0.20301407960713724	
2450000	-1161.1705427833458	-1075.8447309465898	-85.32581183675596	-1075.8447309465898	28.738464467983135	3.4488889123096653	0.006143995506466622	0.7701265822400309	0.005956937833747678	3.095187047899329E-5	0.8183482762756705	-58.72617280144745	443.39504988167465	27.12597446056161	7.437504170453633	17.19808689570622	9.90063978183761	3	1	4	1	6	0.17867494178073737	0.3582377724230356	0.2612452339363153	0.2018420518599138	
2460000	-1213.6612625553698	-1088.9634384839835	-124.6978240713864	-1088.9634384839835	81.39265305496187	5.418126268611757	0.00218150161702633	0.7995717555795926	0.001703780834350748	1.2586219438736467E-6	0.6228296158520465	-86.54061633154288	7757.748912278424	1199.5350038261015	153.29612145435456	34.02863015459775	12.759607703667468	3	1	2	5	4	0.17867494178073737	0.3582377724230356	0.28254144348220056	0.18054584231402854	
2470000	-1211.342045808675	-1083.3671970864143	-127.9748487222607	-1083.3671970864143	171.4531699653448	5.418126268611757	8.737755764897462E-4	0.576685281108091	8.294090597023982E-4	3.5016848315218087E-7	0.6663848582905569	-89.19728146131982	4027.2838272612557	2311.379401060482	138.7902431470164	38.21815100461741	75.02403250697508	2	2	2	8	1	0.1713149433720775	0.3376276475719511	0.28254144348220056	0.20851596557377294	
2480000	-1208.0207693474424	-1091.8944425134257	-116.12632683401661	-1091.8944425134257	72.58136838496303	3.2748101672368817	0.002276594344203353	0.51288559705045	0.0017664623723631758	7.820169184410895E-7	0.4810606872420059	-84.39016527605598	1302.4577698629353	154.5283311187963	70.16147086112548	48.84216596340944	40.422472281192384	4	2	2	3	4	0.1713149433720775	0.38503023450388696	0.23513885655026467	0.20851596557377294	
2490000	-1212.4384955705748	-1088.7844340929396	-123.65406147763524	-1088.7844340929396	96.48500650086093	4.344860680379257	0.0015822216483495468	0.3729436871567234	0.001710694001477854	5.399158994700195E-7	0.41443120133968775	-92.708160172424	229.09294301787693	129.87187984028589	83.93354030380355	181.7255855461889	46.42338414023803	6	2	4	1	2	0.1713149433720775	0.38503023450388696	0.23513885655026467	0.20851596557377294	
2500000	-1203.954890050261	-1086.6331013507954	-117.32178869946557	-1086.6331013507954	80.75188173751452	4.464568593985645	0.002073836132656113	0.4501271168324946	0.0021360699724821955	9.396487933561174E-7	0.44643668350393373	-84.21908368871145	1075.3519878156467	338.00753740379577	221.3049981247291	23.674677412228093	33.37517844607344	2	4	2	5	2	0.1713149433720775	0.3855692376187309	0.23513885655026467	0.207976962458929	
2510000	-1190.8615021637236	-1078.9697611282256	-111.89174103549801	-1078.9697611282256	73.69871344317929	3.7566723377253384	0.0021095050817880275	0.9065230209457553	0.001971279366677745	2.274079916718688E-6	0.7667590911031295	-82.64882549653741	295.4265996595269	94.51388269014467	28.874230741206677	45.071387923967286	17.631022798973472	5	1	5	2	2	0.1816554399943604	0.3711306616743526	0.26527181176494985	0.1819420865663392	
2520000	-1182.4063779632145	-1081.240200646531	-101.16617731668339	-1081.240200646531	40.72843344973979	3.4566436847580753	0.006026532602545433	1.0232570532416037	0.004114658418649832	3.6778909261533626E-5	1.0720916517604435	-75.32573231661459	128.44676905454372	139.23509328493105	61.741536006172026	1.991261427431493	1.9715482806698224	1	8	4	1	1	0.17480812424957662	0.37797797741913636	0.26527181176494985	0.1819420865663392	
2530000	-1184.4934385873498	-1080.519679913098	-103.97375867425187	-1080.519679913098	34.37324945933479	4.475751369765834	0.006644734270847601	0.7361179300766204	0.004465266217305634	2.218171833162327E-5	0.850813797847298	-75.18312346353835	234.85684898113655	182.58639333140295	48.27272776084024	9.804301739588746	19.737325153667367	3	6	1	3	2	0.17480812424957662	0.3155943720486097	0.29074553506854595	0.21885196863326978	
2540000	-1188.9697274646373	-1082.2624745079104	-106.70725295672698	-1082.2624745079104	38.11821630519694	3.6849287570835174	0.013751077102158657	1.4389374070867726	0.004658880011793607	3.7906170938554784E-4	2.0260646710870667	-75.32960084949677	410.98613966047805	147.3993260494125	87.86514971353888	21.891158989290677	9.398916699335752	2	1	6	2	4	0.214029229362727	0.3155943720486097	0.2766639394041461	0.19371245918451924	
2550000	-1189.4817435513175	-1087.0515990164074	-102.43014453491024	-1087.0515990164074	31.87549015206302	4.2495393236026375	0.0167707981809763	1.1272424236664187	0.005259410537503737	3.738621663301178E-5	0.7979121590793874	-68.72950126211134	153.41997707396158	194.22005409188915	211.40472935299337	199.50138653568382	3.4059591227574617	3	1	2	3	6	0.16558922615474875	0.3155943720486097	0.33258547827058255	0.18623092352606105	
2560000	-1171.992230329756	-1082.4897929923059	-89.50243733745016	-1082.4897929923059	35.834826598508826	3.0668408173979205	0.015410320990928114	1.4092414495597103	0.005723918479033578	1.2299603054218182E-4	1.02709567556425	-61.39939911904972	217.58967320002114	100.45240302483467	20.84162156417721	11.211819442045002	13.575149741687934	1	2	2	3	7	0.16558922615474875	0.3519203444241563	0.29537972859297773	0.18711070082811926	
2570000	-1175.1454418405065	-1081.7140561373471	-93.43138570315926	-1081.7140561373471	22.342167889735823	4.778741832172456	0.014641359077524842	1.024021231635957	0.007522482365899735	7.338246306593448E-5	0.9272246233142446	-64.46318760644681	346.6113012555695	131.17212204862525	44.99455041804992	16.84171897826979	7.204235353038233	1	3	2	5	4	0.16558922615474875	0.3519203444241563	0.29537972859297773	0.18711070082811926	
2580000	-1196.7811064435969	-1076.8345332071804	-119.9465732364166	-1076.8345332071804	105.60090545242218	4.778741832172456	0.005021432538345264	1.2932795810484454	0.0017135573448445389	4.677455253006676E-6	0.9266467042850086	-84.34565967184419	1846.5848172386782	278.80655045031205	48.04570734157165	59.19700444764817	21.660054368643742	2	4	1	7	1	0.2145580786760184	0.3519203444241563	0.2698488444380142	0.1636727324618131	
2590000	-1153.4361576584595	-1081.8949528397748	-71.54120481868469	-1081.8949528397748	20.263880717974075	3.701453732560067	0.009112436287899857	0.8810339368588067	0.006403496546346648	4.3141926277671324E-5	0.7633810837368624	-47.507846065564856	395.93946299026817	14.970426012583253	4.161369472190446	6.617953261503141	4.448084162059021	2	3	7	2	1	0.21539823375435496	0.2732219974873138	0.274325799036051	0.2370539697222823	
2600000	-1159.9956693872991	-1093.0750707274317	-66.92059865986754	-1093.0750707274317	17.68362891963885	3.956042071087989	0.010066570120275332	0.5355020847033246	0.008861363232500172	2.7915420856436783E-5	0.5208863873901173	-48.803146305882144	189.91188695268127	9.214174099473961	5.094710945098208	1.3149998174988171	0.29459918641998933	3	1	9	1	1	0.21539823375435496	0.33412768919201025	0.25923086314256016	0.1912432139110767	
2610000	-1161.606223870251	-1089.6785942881502	-71.92762958210065	-1089.6785942881502	18.681039176085374	4.532875853570872	0.01052975452373628	0.8986620936071944	0.008457030065415122	5.3250756205649586E-5	0.8006350425404677	-47.596682277891716	283.94127209506314	80.01159536606104	6.297365242590346	1.1756009795913915	2.727600032416526	3	2	2	6	2	0.1620038357477938	0.35598103763998995	0.2907719127011416	0.1912432139110767	
2620000	-1184.4424329402755	-1081.8230343406074	-102.61939859966799	-1081.8230343406074	35.15540812827847	4.532875853570872	0.004633390849770341	0.5332284862711187	0.0044629095736941635	9.643239632322634E-6	0.6332714430633256	-74.99340902816753	316.9459703233558	124.93097607691536	20.46268101326511	18.307420774773288	24.118797175474512	1	6	1	1	6	0.20433767181861556	0.3590852832199291	0.27103071730719297	0.1655463276542644	
2630000	-1206.4414259290077	-1083.701815338288	-122.73961059071968	-1083.701815338288	91.41695637859397	4.114537176826794	0.0015628646842785802	0.73883193232474	0.001457227746555698	1.4166194925541062E-6	0.8206703899513315	-83.89060979308111	20112.609899892777	278.6795619058439	129.0513918039246	42.14204260513666	35.745048317722805	1	1	4	7	2	0.16658547482203406	0.3590852832199291	0.2594862115286191	0.21484303042941977	
2640000	-1213.8485153174279	-1086.4408533637436	-127.40766195368424	-1086.4408533637436	229.38591338177844	3.34804705776324	6.375514409053414E-4	0.5992555312672617	6.762637059786885E-4	2.175299060950952E-7	0.6573428251376996	-92.90669365433158	1417.1177082750444	146.07818407877602	187.8945057892993	61.66202964464898	91.89727310860044	2	1	2	2	8	0.16214298536454216	0.3590852832199291	0.26957216569755965	0.2091995657179711	
2650000	-1175.8724643344021	-1080.8151357987963	-95.05732853560585	-1080.8151357987963	29.244447668044412	3.97788307568799	0.004892163743082716	0.6961455617110851	0.005664547950352563	1.3103770828713252E-5	0.6848185152473263	-67.11561330924327	249.18883965687104	290.7939125639359	47.77299400363856	7.9937464481492375	6.576822851241503	3	1	5	5	1	0.16214298536454216	0.3590852832199291	0.26957216569755965	0.2091995657179711	
2660000	-1194.1601494219528	-1079.9169294792603	-114.24321994269249	-1079.9169294792603	90.17279691334679	3.97788307568799	0.0017289152940430177	1.1082674448447705	0.0018631527400209719	1.81376913029722E-6	0.7417032242537234	-82.0456503122597	767.0981071274231	56.0376924795978	62.79603079387162	36.358040322966886	40.75409978084692	3	1	6	2	3	0.18581696890259533	0.3354963233120875	0.27052034665762414	0.20816636112769504	
2670000	-1181.114270272737	-1082.2130050272958	-98.90126524544115	-1082.2130050272958	40.82473585011342	3.5583920799822932	0.005015407715785515	0.63954373969137	0.003935785580402048	7.796106628922712E-6	0.6562582640142716	-69.80993436115921	167.25777649908835	263.6761845601696	125.82436518744674	12.541977917060823	13.995229465733365	2	2	3	5	3	0.18581696890259533	0.3354963233120875	0.27052034665762414	0.20816636112769504	
2680000	-1159.1052173902785	-1072.8054163449124	-86.29980104536612	-1072.8054163449124	22.373383368800827	4.446917530852759	0.014020947115870763	0.9092389010588076	0.00811529826596454	1.8955989757153801E-4	0.92914939021343	-58.808258782770686	66.1439760737749	150.7968082623208	13.322932748421945	26.422467916056657	2.3004324331641137	2	2	4	4	3	0.18581696890259533	0.32395574175491393	0.2820609282147977	0.20816636112769504	
2690000	-1170.7605761422406	-1083.5615153259355	-87.19906081630505	-1083.5615153259355	26.522690112620456	3.8082333486653024	0.008296604540860432	0.5819106715903261	0.006895273646975195	3.312609572577375E-5	0.69378213745875	-61.84681295549666	190.35259186287135	15.3362817988035	20.86139359100663	31.5064199619652	4.854432101549323	3	8	1	1	2	0.18581696890259533	0.341967537384251	0.26404913258546064	0.20816636112769504	
2700000	-1214.2705547926603	-1092.6231491572676	-121.64740563539277	-1092.6231491572676	89.64845460941456	3.845313431408895	0.0018039376764741103	0.4062049784563453	0.0018279230811073617	5.338364878260292E-7	0.38491775921485866	-87.72356699851373	1956.4386040084405	124.81728653043818	105.65126502148802	80.29382610851005	104.85781287634248	4	2	4	2	3	0.16357253742200836	0.286084899567706	0.3421762018825926	0.20816636112769504	
2710000	-1185.6498314351895	-1084.903318933725	-100.74651250146458	-1084.903318933725	38.58775627786588	3.845313431408895	0.0034260467936644643	0.3036996988227005	0.0038842092118217524	1.3534932926671588E-6	0.3077792306812763	-74.04324975774013	287.96351154235884	124.80043378244963	32.702986457470494	30.476936820077153	15.365033944211032	1	6	2	3	3	0.1972586348290362	0.35265115698291205	0.27560994446738657	0.17448026372066722	
2720000	-1187.1276297139957	-1084.6715516254749	-102.45607808852077	-1084.6715516254749	54.552952252279105	3.371775131565338	0.0036896673800455486	0.5074255095425739	0.003342948610518734	3.322627134814084E-6	0.5287310071247155	-73.21705357355239	2080.13185538138	31.66897109514296	26.41280086361193	17.069389335076888	13.092662109440264	3	7	3	1	1	0.15829432524727605	0.35562982469616256	0.2873066773696009	0.19876917268696254	
2730000	-1182.745937524937	-1078.9439227534742	-103.80201477146281	-1078.9439227534742	50.48564674300383	4.416125630402519	0.004313979013744219	0.8038979976142386	0.004003685163210418	1.2377862698695579E-5	0.7808090017039951	-77.73643321874974	108.58294246250708	62.447662553999855	35.86450793990493	24.894151508805564	11.704692758026287	7	2	3	1	2	0.18627230215977275	0.3129844829820409	0.3019740421712259	0.19876917268696254	
2740000	-1170.15225566395	-1080.1680236217821	-89.98423204216775	-1080.1680236217821	26.164435109949746	4.335112136502648	0.007231037831328989	0.5449833545283977	0.0069229939861197645	1.6382638771920734E-5	0.564865586608423	-65.74997338596282	126.17318771640447	75.4943791234044	25.629740882811568	11.387820068040913	6.939799770006467	5	2	2	4	2	0.1753381416225833	0.3578232628438388	0.2715085248350994	0.19533007069848063	
2750000	-1174.3713813209768	-1078.9141920409309	-95.45718928004585	-1078.9141920409309	35.626819547444775	4.178462542914381	0.005969446536618188	0.7911771377016539	0.004772931914891942	6.651893552941208E-6	0.5261859028312509	-67.51635237722397	1076.7350624718474	17.201152088301455	18.119905429974697	14.670704551133973	4.909399920927303	4	5	3	1	2	0.18326440221839793	0.34989700224802417	0.2715085248350994	0.19533007069848063	
2760000	-1165.2873418257698	-1082.9255956218403	-82.36174620392953	-1082.9255956218403	22.67027903234561	4.213328074989547	0.007479891247812234	0.7219245449398447	0.007768875410274965	2.699722134944738E-5	0.6626340010300352	-61.7086341183372	76.52188287741974	19.761178688386664	5.303080415165689	7.13514357078418	2.6099817331748025	5	5	3	1	1	0.1857056478627945	0.3258877988134627	0.2930764826252643	0.19533007069848063	
2770000	-1162.532502573136	-1078.2146337755198	-84.31786879761616	-1078.2146337755198	20.39208692659004	3.6946322868584147	0.011447312023631974	0.6885645225135392	0.010387508653699867	8.253925873274443E-5	0.7409479196362716	-59.1516995410234	40.501027020296306	57.08480873957971	80.30534531592889	18.245134747994538	9.753552633988113	2	1	2	6	4	0.17598937353579713	0.3211149783458799	0.2930764826252643	0.2098191654930608	
2780000	-1158.486655251957	-1080.1748876091906	-78.3117676427665	-1080.1748876091906	16.574966756841484	4.40494045658751	0.013366718615991088	0.7236552062798228	0.009887599665729468	1.0782527280724757E-4	0.8765161055323855	-58.10520332916207	98.5587156274845	8.369343685597013	4.534863204499093	5.244661201873861	3.9971094040509323	4	3	4	1	3	0.17598937353579713	0.3305995972872912	0.283591863683853	0.2098191654930608	
2790000	-1160.4490798612894	-1076.7102770489057	-83.73880281238367	-1076.7102770489057	19.34411209379353	4.260193632854051	0.013714511671341523	1.0696985452110066	0.008651708941758715	9.381843485592707E-5	0.9054051063801272	-58.67551371047022	98.44935895114257	50.80974492210324	11.045860374797144	18.156386375916767	0.8874799725716674	3	4	2	3	3	0.20703675406824962	0.33501811256066294	0.24812596787802876	0.2098191654930608	
2800000	-1194.124494924105	-1089.714063799536	-104.4104311245689	-1089.714063799536	31.82808823274761	2.9164678846650913	0.006087959769595464	0.7402844618488343	0.005154664730807122	1.4088479222491266E-5	0.6934798067739072	-74.03142868124901	162.68169531277155	375.8735025253987	105.95517557937356	8.098027318438456	16.906918680810257	6	2	2	4	1	0.20703675406824962	0.36542836207631196	0.24812596787802876	0.17940891597741176	
2810000	-1182.8120814485687	-1088.5702897574852	-94.24179169108358	-1088.5702897574852	44.26625042047867	2.7132786951873817	0.003890640467740061	0.6305556373619667	0.004071026871768226	5.703721703648286E-6	0.554443598345229	-66.24395150754316	330.1773689813583	109.09805977284579	55.85190356157433	9.899898145697989	20.31001149933994	2	1	1	7	4	0.1848084065556194	0.32861852986919987	0.28493580008514086	0.201637263490042	
2820000	-1191.032759597262	-1085.6040366185252	-105.42872297873659	-1085.6040366185252	50.06830620978742	4.633011433813688	0.0034789803417888017	0.6378880195335851	0.002923107145585588	5.3802722949613405E-6	0.7081065225108721	-79.33985368316095	72.27847807583181	136.31392886780785	30.46917187779225	23.594278012840416	4.2657029826535195	4	2	6	2	1	0.19317795992241124	0.3503446799774715	0.28493580008514086	0.1715415600149785	
2830000	-1199.109452236625	-1092.4415439934196	-106.66790824320533	-1092.4415439934196	44.98225907850278	4.633011433813688	0.004237117221041274	0.3753796279959698	0.003982851717525737	2.8268501601788E-6	0.4344004292658439	-77.83128272159263	198.34139929073157	68.70901343948657	97.2461051048375	94.11247058685247	12.845737695442084	4	1	1	5	4	0.2035058285984493	0.3503446799774715	0.28493580008514086	0.16121369133894045	
2840000	-1198.1464210657375	-1080.0964911847161	-118.04992988102134	-1080.0964911847161	84.52338124713644	4.633011433813688	0.0018409821229727421	0.41769468307049246	0.001698639479267805	6.035008509405912E-7	0.42009436460417704	-87.35322472666446	679.2609518696516	230.41144753803127	48.36421212993391	48.318431794645335	34.359262119077684	1	7	1	3	3	0.2035058285984493	0.32546162999502176	0.28493580008514086	0.18609674132139017	
2850000	-1195.953254866604	-1085.212948252895	-110.74030661370897	-1085.212948252895	65.70142189980972	3.554325388843216	0.0024895163220596686	0.6377336638168946	0.002567108159048858	2.7267626102267422E-6	0.5919436669165294	-84.64472061534495	198.4865335824612	110.85291827827942	6.619018546614123	14.134345369491815	12.392908817166989	5	5	1	3	1	0.2035058285984493	0.32546162999502176	0.2969358997068379	0.17409664169969308	
2860000	-1210.1847883404007	-1086.511063161958	-123.67372517844284	-1086.511063161958	103.89704040609776	3.490206289394596	0.001238180995036572	0.560813679310057	0.0014782491317656583	4.429844833776401E-7	0.5051656359244193	-91.79828363450846	491.399821612294	311.23737891878005	128.7498270955527	97.1735346269253	14.483754212338612	3	3	5	2	2	0.2035058285984493	0.3684348476898964	0.2572653714514484	0.17079395226020794	
2870000	-1199.1551966205027	-1087.3807000956203	-111.77449652488238	-1087.3807000956203	70.35393119909378	4.176428855498046	0.001958513115190889	0.5355102927771536	0.001870340996359029	1.310009212130536E-6	0.5846599201779834	-81.12689627565246	1720.4044052473032	359.27693473937387	19.111139122025918	17.74259880021543	6.3882284522658095	1	4	2	5	3	0.17750175375976507	0.3684348476898964	0.2790190021142866	0.17504439643605393	
2880000	-1203.3314089657588	-1082.4957038605367	-120.83570510522202	-1082.4957038605367	173.17061389406197	3.6838294107453597	7.820558673490746E-4	0.8293234039141003	6.426704882901551E-4	4.2888397857942765E-7	0.9000466250703193	-88.0091062885173	1378.6772962541918	191.21499067126985	44.707571436362514	11.706354114223146	34.16954257286194	2	4	2	1	6	0.16665944515084175	0.3301275323910125	0.28345533982955723	0.21975768262859058	
2890000	-1192.8181971598472	-1087.2758938146612	-105.54230334518599	-1087.2758938146612	77.35843602339426	3.12845352869385	0.004433732855086713	1.0606419377301837	0.002461188631313068	2.22782143651045E-5	1.3834936615596491	-72.79816127907856	1827.6593597838942	29.655008733670012	9.543311233252943	34.052597396345114	27.537717393342305	3	1	1	9	1	0.20040830428053732	0.3301275323910125	0.28345533982955723	0.186008823498895	
2900000	-1175.0927737590616	-1087.0177717922072	-88.07500196685437	-1087.0177717922072	34.90318547154215	4.419020069098415	0.008643426435193753	0.5912701590390465	0.006921550475003977	1.4563447763273968E-5	0.5398492320494834	-59.051924077751245	135.84922009713233	310.173194474648	114.04102338396854	9.556547030999955	9.399870348733826	2	1	2	8	2	0.20040830428053732	0.32773392006631924	0.28345533982955723	0.1884024358235883	
2910000	-1215.1948776970823	-1083.8359763310964	-131.35890136598587	-1083.8359763310964	175.0490648587766	3.428770865303281	9.951455261270452E-4	0.5675274421647728	8.613347129144985E-4	1.5642845770652828E-7	0.456037121911912	-96.77607627887653	798.519215019336	657.5280947457512	181.18052374709703	75.41892394461104	100.55594982220822	2	3	2	2	6	0.16777157705790507	0.33322480497974505	0.26421274818943746	0.2347908697729145	
2920000	-1220.3496292725172	-1085.2669401299497	-135.08268914256738	-1085.2669401299497	169.86969620820574	3.1070307968137407	7.894796555321465E-4	0.343980616712384	8.052184379988144E-4	8.623766269189367E-8	0.37859334909149944	-98.3316555497347	2510.014070844419	1297.9836550828052	230.42657576347216	213.04640658470598	15.752763170707732	2	2	7	2	2	0.16777157705790507	0.33564879996169616	0.26421274818943746	0.2323668747909634	
2930000	-1217.1692764704321	-1081.8826578389949	-135.28661863143714	-1081.8826578389949	158.50920659049558	4.871313228597457	0.001052830464768008	0.5042510472834171	0.0010913485026224597	4.857465461951979E-7	0.5745771026828216	-98.33695994374457	764.7146888574356	622.8883411033012	771.0880131304262	61.20666549465895	107.84453217429859	4	4	2	3	2	0.16777157705790507	0.33564879996169616	0.32928459869963106	0.1672950242807698	
2940000	-1224.5788386137012	-1094.8774106458743	-129.70142796782685	-1094.8774106458743	186.90530636537054	3.5473243183841334	9.035170537858867E-4	0.004538657344791219	9.030563345519755E-4	2.397089052989222E-11	0.005426448283900328	-97.04947349908011	1671.0165729775276	731.4257707136107	553.3974847248915	27.40846299280031	45.05871491670745	1	1	5	1	7	0.21438826557029292	0.3251563513288291	0.2931603588201103	0.1672950242807698	
2950000	-1243.37418797987	-1097.7478098561548	-145.6263781237151	-1097.7478098561548	488.7592937879073	3.981513130266645	3.4931014262787146E-4	9.190979348391761E-5	3.4931494987504677E-4	1.080094207171009E-15	9.408554970828267E-5	-112.24867097455268	2058.355891103626	2231.83436744297	450.27119694907276	123.01490500653148	109.99697109602307	2	5	4	1	3	0.16953181929825722	0.3698297846739556	0.2933433717470195	0.1672950242807698	
2960000	-1214.3773119942284	-1084.013884205448	-130.36342778878054	-1084.013884205448	134.98282296649572	3.4989628874763783	0.0012074214305193474	0.36930095909939503	0.0011381071755313826	2.1467930651029909E-7	0.3783525774350192	-96.4932722908766	760.9029693487515	510.7697340562415	430.2309728332776	68.01673610113558	50.68710301951481	4	3	1	3	4	0.16953181929825722	0.3698297846739556	0.23485700508354782	0.22578139094424152	
2970000	-1290.7280450707256	-1086.4672177287744	-204.26082734195123	-1086.4672177287744	4022.9757097399392	3.1407259251869872	4.815810335274466E-5	0.497248251617152	3.85157707561716E-5	5.753652108817947E-10	0.5496532219170059	-148.9788489396729	64531.522117351946	16465.40635795585	28083.064819484836	6396.342823991722	1367.1110410417011	1	8	2	1	3	0.20301237168206746	0.3730157568881541	0.23244511507918728	0.19152675635059338	
2980000	-1252.303904988035	-1086.2849701886894	-166.01893479934563	-1086.2849701886894	531.0219584627271	3.5659050303932154	3.293808142578972E-4	0.3604920004419886	3.095413358202516E-4	1.4213039955033975E-8	0.3732371017861118	-120.4116506600862	15290.903527782064	2667.2558769391303	2104.832104196944	1122.1964396667665	700.8036216475505	1	3	2	4	5	0.1822416590255116	0.3138815631585944	0.3123500214653028	0.19152675635059338	
2990000	-1253.856529394228	-1079.9794860136517	-173.87704338057623	-1079.9794860136517	1626.2421269211163	3.5659050303932154	7.816511369293494E-5	0.5683440495883838	9.537314365329356E-5	2.5351933131716833E-9	0.5714139555101468	-126.0156653970884	20902.13932331599	21523.334743330826	1582.9416455983041	187.44224430078083	330.0901352788248	1	3	6	1	4	0.20649800484548425	0.3160060545450055	0.2945574617767153	0.1829384788327971	
3000000	-1259.9701409435822	-1084.889824605311	-175.08031633827113	-1084.889824605311	753.3402932044532	3.3715483065822403	1.8943646326502575E-4	0.7011768589162839	1.8887573972082135E-4	1.3356146548340788E-8	0.6499919021434643	-125.4822111760139	8388.769208418867	4214.304912016116	12563.677595850939	1498.1407948204126	65.02285358396546	1	2	2	8	2	0.20430797728920683	0.3278870362856485	0.278204123127952	0.1896008632971948	
3010000	-1244.4847764096987	-1085.8412504215153	-158.6435259881835	-1085.8412504215153	509.8323532065514	4.275805658261186	3.2000249267093075E-4	0.40428665110019674	3.228055391067759E-4	2.186150299586943E-8	0.4474826239256842	-117.00316329967319	2491.4358679518673	1639.9028063302137	1253.3251947118679	785.9593156119657	552.8395912009825	1	1	2	8	3	0.17432796954477314	0.3384735714139748	0.2975975957440594	0.1896008632971948	
3020000	-1233.7102671556063	-1080.3674858303712	-153.34278132523517	-1080.3674858303712	687.4725003850946	3.1248663788909963	2.4081318448815008E-4	0.700863304261445	2.2964578078505095E-4	3.337042792671995E-8	0.7283394525376905	-111.15212380959275	5466.223148929602	3318.3321711590706	195.81995703620362	257.65805001531567	350.3870148521182	4	1	5	2	3	0.17432796954477314	0.3832216391382097	0.2528495280198245	0.1896008632971948	
3030000	-1226.3198866925845	-1090.525615008389	-135.79427168419562	-1090.525615008389	219.79709433234595	3.1549011811256884	7.653779791808462E-4	0.5911274616253269	7.57080200660836E-4	1.8964669286547942E-7	0.6047114442860455	-98.62752083759818	1389.5203767635167	264.11969888718704	555.4385155282891	180.33380104565043	115.36768197008577	2	1	1	8	3	0.17432796954477314	0.379695593528428	0.27691174476343916	0.16906469216336187	
3040000	-1177.1198822581337	-1080.9902194307367	-96.12966282739687	-1080.9902194307367	42.667238136106384	3.691677457269474	0.003913944077361385	0.8626331096615252	0.0036765891602742076	1.3833927270085417E-5	0.8833044322557057	-71.11414165049968	279.8377399320116	33.496201893569406	18.791309983027787	9.982073454112518	3.7907212856301644	3	8	2	1	1	0.1689662913028608	0.379695593528428	0.2822734230053515	0.16906469216336187	
3050000	-1192.5489522504872	-1086.2026782949854	-106.34627395550193	-1086.2026782949854	50.38649749894644	3.3511793794039186	0.0035847399020005003	0.590742210527932	0.0042369033029935835	7.756829945483478E-6	0.6275107123004607	-73.97135257583533	420.4948588907766	502.6660027398288	264.1340665642331	20.9800205161815	26.035115633617973	2	1	1	3	8	0.16919417419330535	0.37898719824552346	0.2482226089925418	0.2035960185686316	
3060000	-1204.9168260832214	-1083.408416282283	-121.50840980093832	-1083.408416282283	117.10845631399555	4.331601586210599	0.0019790768243130173	0.7629545297603619	0.0016865061971553601	2.04281183362092E-6	0.7634870041430792	-87.8187739476615	482.8078449219724	321.7620166265256	351.3494365317602	73.00553652271303	10.691996245199343	2	3	1	8	1	0.16919417419330535	0.37898719824552346	0.2482226089925418	0.2035960185686316	
3070000	-1218.7145155536364	-1086.1340509273316	-132.58046462630472	-1086.1340509273316	119.95182580147348	4.3555462438567165	0.0012010483846242436	0.4298772279970612	0.0012520020377975517	2.3501848809139561E-7	0.3813028772558031	-97.81589906303063	400.81236743027046	721.1079871818473	402.1294729774874	47.234608893622756	80.68352151361742	2	4	5	1	3	0.14573955920363543	0.3398817244959141	0.3102167018522628	0.20416201444818996	
3080000	-1209.2824535576933	-1090.4289758870796	-118.85347767061386	-1090.4289758870796	77.290517961808	4.2900986076943015	0.002145604802517993	0.3333739937595127	0.0020933412219238828	5.331617134613697E-7	0.32290324509919527	-85.94662109398917	777.6599232755026	492.45583669376833	290.5151498728979	45.61228790530899	34.19623810723394	2	1	6	4	2	0.1600647981036491	0.32703151713900325	0.3370783630869621	0.17582532167038784	
3090000	-1210.9147098128692	-1084.2848801077996	-126.62982970506965	-1084.2848801077996	94.364432250629	5.117208293447922	0.0017254950630829823	0.8211541489663581	0.0019017407624988096	2.3201088957373996E-6	0.8025988793636581	-92.66356433498883	669.5424036761439	120.88289075838453	188.57890737474804	73.53110559549951	57.89913023385639	8	2	1	2	2	0.17478263162877342	0.307699186314062	0.3370783630869621	0.18043981897020475	
3100000	-1175.9524429106932	-1082.7078501602473	-93.24459275044589	-1082.7078501602473	28.402892794450413	2.5909278984493183	0.008294021656021843	1.0281321766636502	0.005027670515443678	1.4803209728798788E-5	0.738291458709976	-68.2617758747155	110.72776753346389	27.589018507231742	21.23989304093726	20.92947153127167	12.74846506000438	3	1	2	5	4	0.17478263162877342	0.307699186314062	0.2734248242608466	0.24409335779632024	
3110000	-1164.5801670001206	-1082.7367635216747	-81.84340347844591	-1082.7367635216747	22.854492952107762	2.851913151397543	0.008316883867425807	0.7105638710737953	0.007372920299991002	3.695215354463225E-5	0.6720578583055319	-57.16552400779325	72.69709717568776	125.80374564310968	31.07388706044872	4.703963335748048	7.158777690654529	2	2	2	6	3	0.17478263162877342	0.307699186314062	0.2734248242608466	0.24409335779632024	
3120000	-1190.2309947110518	-1080.6369331232147	-109.59406158783715	-1080.6369331232147	65.77323411895162	4.6605389732488725	0.003660364846752989	0.600043789101341	0.003085204807510063	3.6726935298341218E-6	0.5923546765376431	-79.71851675842092	293.4214472685088	96.7028316025675	113.84969985124226	22.474751668788933	34.56424225192637	4	5	2	3	1	0.17478263162877342	0.306307987655397	0.29847824840171405	0.22043113231411782	
3130000	-1211.1352815311789	-1094.7168652055577	-116.41841632562102	-1094.7168652055577	68.10429517590663	3.3727165360426077	0.001964352225086663	0.4206930832819866	0.0018506082317098426	5.799216068614505E-7	0.42365821526575786	-78.93552867361649	3406.1130656419605	6144.84041550121	92.19949930538951	37.38273202229011	11.462466956280949	1	1	3	9	1	0.17910878856865273	0.3808284773299719	0.28438275716279593	0.15567997693858177	
3140000	-1197.011063776739	-1085.7866905229075	-111.22437325383166	-1085.7866905229075	57.8822607148736	4.280978985794939	0.0024830620710891258	0.8016440239752576	0.0027237304498699566	7.024189382611625E-6	0.8399602361402575	-82.28829271937498	236.17466050075606	144.75704199012077	159.16627395115742	9.436956582772861	5.143542380704189	4	7	1	2	1	0.17102667610676434	0.3037842711419837	0.28438275716279593	0.24080629558845837	
3150000	-1192.3405791476303	-1082.446686876457	-109.89389227117321	-1082.446686876457	52.4271745845549	2.9447983749142685	0.0028197733960752106	0.5687489127508408	0.003261959069500921	3.995896226130429E-6	0.6211430785617048	-79.86341938567925	388.46292584686336	120.5572395418311	122.5630554126922	42.65931979083409	37.64656571144306	1	5	1	2	6	0.19966075883409443	0.3382844440896862	0.28438275716279593	0.17767203991342578	
3160000	-1182.0549043203139	-1082.9596241824165	-99.09528013789728	-1082.9596241824165	36.153571997971646	3.819728134261112	0.0038365147748507986	0.5039566033855426	0.004139733714844185	5.913454166036431E-6	0.5508606835773666	-72.05543862599376	588.265012357773	152.00332171914377	37.95786474455481	9.954759045150125	2.9104294749522306	3	2	6	3	1	0.19966075883409443	0.3382844440896862	0.27923353550387237	0.18282126157234932	
3170000	-1220.2751300211557	-1081.1298360797805	-139.1452939413753	-1081.1298360797805	299.86963540431225	3.8006859272582485	4.496810804877394E-4	0.8276048070433778	4.321033497393603E-4	1.4694931838927304E-7	0.8090615490451097	-96.2381707329309	14535.104908517444	384.6025627596684	589.0213349266728	82.69564771134333	162.0987302558298	2	2	2	7	2	0.19966075883409443	0.3382844440896862	0.24104512254299984	0.22100967453322184	
3180000	-1216.9497365256475	-1093.5320894195029	-123.41764710614456	-1093.5320894195029	95.45275051811285	5.006603861279302	0.0013972500611407583	0.547182331058852	0.0015410614973945175	1.1222284628244216E-6	0.5727875694043104	-84.42197943094033	747.3461189506692	201.9484072400557	108.47497668828669	620.6936279634332	24.560100600437828	4	1	3	1	6	0.19966075883409443	0.2927624795945494	0.28656708703813666	0.22100967453322184	
3190000	-1237.3491213656391	-1090.7454579460596	-146.60366341957962	-1090.7454579460596	260.78545471009295	2.7143198026228403	8.809941268064588E-4	0.8122587852397647	7.069111808535051E-4	3.0572527796428554E-7	0.7461850780348542	-105.86445365256415	937.9746837751949	599.395425947301	1873.941408494827	316.89531833666433	162.9621122336307	6	1	2	3	3	0.19966075883409443	0.3497234875365413	0.2553757655058697	0.19523998812349688	
3200000	-1187.0909880683776	-1086.1364931048495	-100.95449496352816	-1086.1364931048495	35.15348463786717	3.782854055768001	0.005163717179130207	0.5236560526268857	0.004762465673716312	5.569822310529937E-6	0.4853539091735486	-67.95451693372621	160.2486145478888	223.23118855240227	6.916690769147635	51.10199850116911	22.30852656315553	1	4	1	1	8	0.19966075883409443	0.3294226338928698	0.2756766191495412	0.19523998812349688	
3210000	-1173.6430158932628	-1080.4660354223115	-93.17698047095142	-1080.4660354223115	34.286590151701716	3.365185909021589	0.005910788105325568	0.5449762613818895	0.0048311599947906125	1.2039638612672056E-5	0.6350627233365788	-64.93834754036963	810.9915991431554	186.76791096168802	34.75952927558216	14.232076133036717	4.608798800068118	1	4	1	7	2	0.19966075883409443	0.3294226338928698	0.2756766191495412	0.19523998812349688	
3220000	-1170.2053239805098	-1087.838313486327	-82.36701049418272	-1087.838313486327	20.77327181829841	3.875574029072066	0.00911280167548934	0.39616443775987503	0.008825870375922668	8.261782187896333E-6	0.3364578923972704	-57.24445656098545	72.4197165019525	193.55208524496703	35.196863802762685	11.52489856848923	2.485223013129098	3	2	2	1	7	0.19966075883409443	0.32323912088611556	0.2756766191495412	0.2014235011302511	
3230000	-1170.00718329279	-1080.7779225723932	-89.22926072039664	-1080.7779225723932	27.732790552819004	3.3498526901954473	0.007531056972100592	0.6484185812785513	0.007022110790000151	2.2975510001479487E-5	0.6513685486975382	-63.60131089613077	141.23218280925502	164.33492801916034	23.664913202879255	10.962343462826754	7.582079203762736	2	1	4	3	5	0.21371763432857885	0.32323912088611556	0.2756766191495412	0.18736662563576667	
3240000	-1174.9665128707907	-1096.3514918718622	-78.61502099892851	-1096.3514918718622	22.08675746153749	4.907087471438541	0.009593794832338381	0.4920832426843762	0.007755874542457648	2.6994951384476828E-5	0.5832539072833139	-53.464201350402014	142.33366320326758	185.83698795755407	7.102395227125053	2.137667976663836	6.620868291158699	3	1	5	5	1	0.21840504028497776	0.32323912088611556	0.2756766191495412	0.18267921967936776	
3250000	-1170.5045188956226	-1080.1793910985725	-90.32512779705011	-1080.1793910985725	28.855113970118847	4.345901240218825	0.008143774969839045	0.5587474603335189	0.005960726576867507	2.3752855539365493E-5	0.6592171284967809	-68.55239000351132	87.81256147870779	18.273318117721924	16.82456848462867	7.679038402143685	6.546630120459149	5	5	2	2	1	0.17693500758481048	0.32323912088611556	0.31714665184970847	0.18267921967936776	
3260000	-1185.1449213175838	-1082.7658220764874	-102.3790992410964	-1082.7658220764874	53.289672343724	4.345901240218825	0.004475840529005355	0.7169382226402896	0.0035348219000086805	8.09151476930924E-6	0.7184517374602607	-71.96311124161848	1231.0486365799702	53.842770562519185	60.894633635022004	3.947588312005273	9.198306577036693	3	3	5	2	2	0.18697771761043472	0.27276214561689077	0.31714665184970847	0.2231134849229683	
3270000	-1173.1917722701767	-1081.2219191774543	-91.96985309272245	-1081.2219191774543	31.990923312761172	4.345901240218825	0.009653801877722756	0.8604399127751532	0.0075914594785558105	5.889813078887951E-5	0.8840806768308659	-62.295748492678385	86.74672834653003	215.89155866221785	205.94743526849774	9.653662534184024	6.586412996468814	1	1	2	3	8	0.18697771761043472	0.30668197636241734	0.2832268211041819	0.2231134849229683	
3280000	-1173.7500625705115	-1085.595188948351	-88.15487362216052	-1085.595188948351	27.92335665405776	4.345901240218825	0.006672641128857348	0.5629779352358792	0.006667227056612591	1.2753048443823834E-5	0.5148167187871604	-59.40715258941641	552.9309464423353	508.41238918673986	15.851315049574755	11.654961004748634	4.064156558802128	2	1	1	10	1	0.18697771761043472	0.3278207577619907	0.2832268211041819	0.20197470352339492	
3290000	-1178.701026105962	-1078.2695149351464	-100.4315111708157	-1078.2695149351464	44.413587631752875	3.5215067858896076	0.0035225998431118602	0.7697598903295448	0.0034129957946767257	4.0068784465066075E-6	0.6633644039699016	-68.0479046387501	2395.723114962123	753.6436580926578	15.29310079473751	15.64567079602981	4.722071682675861	1	2	7	2	3	0.19974322923316026	0.3413565141222578	0.2619394692959916	0.19696078734859254	
3300000	-1179.2917232781247	-1091.9757809874104	-87.31594229071436	-1091.9757809874104	30.553513454999578	3.5215067858896076	0.007490346566575456	0.7442877175504189	0.006049622002352818	1.8657527905096425E-5	0.6043157672021161	-59.572602275602144	443.67981888887505	48.24223127079054	10.807981065200835	27.43284043143586	3.775394550605178	2	1	7	2	3	0.18548338704229095	0.3413565141222578	0.27619931148686094	0.19696078734859254	
3310000	-1184.3620992399763	-1080.633469644612	-103.72862959536423	-1080.633469644612	29.012525004678096	4.822229237291607	0.008682488602785438	0.7941660982917146	0.006396516056249345	4.581745668338131E-5	0.9296850883197344	-68.99575034742185	939.2503793400238	907.9410462203427	79.60725178377753	32.08178435151868	44.721852038270036	1	1	1	3	9	0.18548338704229095	0.3413565141222578	0.27619931148686094	0.19696078734859254	
3320000	-1168.7206898252768	-1078.0043713975963	-90.71631842768046	-1078.0043713975963	29.309640885799755	3.9265538490167944	0.00606014901383261	0.9787798570874778	0.005734105568512375	1.6282073984156815E-5	0.6884486709496636	-61.99666700945648	333.0888288484492	46.40237463029655	31.52208397494277	10.329785444533671	25.6833465848378	2	1	1	5	6	0.18548338704229095	0.3413565141222578	0.27619931148686094	0.19696078734859254	
3330000	-1174.4623773435812	-1083.786538158288	-90.67583918529327	-1083.786538158288	45.573082625011104	3.9265538490167944	0.0034779198205971374	0.7515165864374921	0.0037231288485273712	7.2557268804101934E-6	0.7470885553231372	-62.695205434236385	287.57108969381153	6.328486876688038	12.46021806854629	40.47457791449268	8.897637712157197	3	1	9	1	1	0.18548338704229095	0.3413565141222578	0.27619931148686094	0.19696078734859254	
3340000	-1191.2806525429712	-1085.7058460184887	-105.57480652448243	-1085.7058460184887	59.01311217451477	2.9974427681938334	0.0026251003622576948	0.6262658786631384	0.0029567745305893864	2.873858232430358E-6	0.606676804352368	-75.72946394855789	307.89382952948256	90.67551933998064	19.889171548094712	16.739230012517975	72.09433788938952	5	2	2	4	2	0.1609407908869712	0.3658991102775776	0.27619931148686094	0.19696078734859254	
3350000	-1176.2740094039555	-1079.33267039961	-96.94133900434561	-1079.33267039961	31.45154039691813	4.013595678136192	0.005957431378309415	0.9295871190359254	0.005161422320583312	4.371671730187246E-5	1.07678659763119	-66.39181386910909	132.87669501676265	409.35251777956546	11.348045415620833	23.47491218597703	6.392182700200364	1	1	5	4	4	0.1609407908869712	0.3658991102775776	0.27619931148686094	0.19696078734859254	
3360000	-1170.8381005976312	-1088.9957073038595	-81.84239329377179	-1088.9957073038595	21.232937944985032	4.024439989892362	0.010263607085548123	0.8767743745306651	0.008176097491601041	8.221876971082439E-5	0.9813235459320868	-61.31804965622078	69.1236711436742	17.161063690736487	5.619648518624284	6.0712596856471714	2.8173070370442406	5	2	2	4	2	0.15845176637919794	0.37578156568722043	0.25634976158755013	0.20941690634603372	
3370000	-1188.552006677186	-1081.1332235287339	-107.41878314845204	-1081.1332235287339	45.42577041047868	3.1973263076505796	0.008590087209975962	0.9373086721789121	0.004628287238951706	1.8477197650354836E-5	0.8046137934132788	-77.05657628532606	384.8452889501873	38.46530782750018	56.7533396044457	44.45516626518237	50.5277897738128	2	8	2	2	1	0.14710003265418597	0.37578156568722043	0.25634976158755013	0.22076864007104569	
3380000	-1178.581026914056	-1089.443569709679	-89.13745720437711	-1089.443569709679	24.099937234083274	5.0960236479341665	0.005309222162351438	0.49852320958483753	0.005246787961097142	1.0562199013588139E-5	0.5775332993053655	-67.3343722273622	111.60078896674344	126.00635813290323	6.743735306952116	3.1875227550084295	0.6089143922135213	4	4	4	2	1	0.14710003265418597	0.37578156568722043	0.3148290595669538	0.16228934209164203	
3390000	-1190.747597484248	-1080.0469755433762	-110.7006219408717	-1080.0469755433762	68.81242253265742	3.9552267721911036	0.0025910949915946184	0.5224330499821643	0.002282799440278307	1.6130796077727982E-6	0.5537858771781728	-82.78268019469809	217.55436520081065	153.43194479549376	23.80608084277818	38.69842085556716	16.870415403428826	4	1	2	7	1	0.19713298730478063	0.35684580988267767	0.26108909826443794	0.18493210454810602	
3400000	-1178.4606398936025	-1092.0835073697194	-86.37713252388305	-1092.0835073697194	27.491969069983764	3.2785928215307796	0.0054721027897066355	0.6848657513909266	0.005538989469101305	1.5370896076285723E-5	0.6407640135683069	-63.10618745575275	105.84257480801318	39.24041836554012	14.494298662056016	18.21363042205998	0.07268143577403544	5	1	6	2	1	0.22316435396819215	0.3396627691413001	0.22286937856241382	0.2143034983280962	
3410000	-1179.667375188899	-1084.0392638407516	-95.62811134814746	-1084.0392638407516	25.588750270105244	3.166553342776499	0.006297534670923211	0.5090154624044934	0.005743196732468937	1.0984322672902558E-5	0.5314387353940637	-65.15696606937912	1034.6218351403638	370.70593341785144	67.28870480000839	7.827583667781022	13.184042919077054	1	2	5	6	1	0.20051583587373406	0.37692775796219524	0.2672542529529628	0.15530215321111013	
3420000	-1182.4091338973617	-1079.1752504317365	-103.23388346562517	-1079.1752504317365	56.89576045074532	3.15384147572393	0.0032908568705328147	0.9186024631873122	0.0027607933594169256	5.999358602310812E-6	0.8865992649746163	-74.74737798478311	699.6722830946098	35.823585711924835	15.987502679722345	15.093156529403664	22.249240210482892	6	1	2	1	5	0.19241343065822777	0.34416366208319843	0.2672542529529628	0.1961686543056132	
3430000	-1178.066026453799	-1079.8390144478947	-98.22701200590434	-1079.8390144478947	35.514837098170105	3.432663230850245	0.003902298366893631	0.8032974250098502	0.004757887618566238	7.765941176115273E-6	0.6178209958017095	-66.7558984733152	645.4475243260315	616.7199618798813	65.40991371875157	18.03423999372353	10.103762350408712	2	1	3	7	2	0.19241343065822777	0.3426406431235091	0.25586128255326357	0.2090846436650017	
3440000	-1196.2595099011157	-1089.9446070332938	-106.31490286782204	-1089.9446070332938	45.39948546393701	4.155057576039476	0.003357316837423712	0.6716924350079493	0.0028027458478931517	4.193994697616202E-6	0.6968118395300688	-74.72077070909823	613.0470997143641	425.4190655392595	67.41422726520244	34.03716752774006	22.73730306521888	1	3	1	6	4	0.169446137435542	0.32701749097754745	0.30579506303333304	0.1977413085535797	
3450000	-1223.8103805089868	-1083.4841031138183	-140.32627739516846	-1083.4841031138183	257.6436199006337	3.775594703009827	6.626837567771121E-4	0.3784414767991227	6.776567654151916E-4	5.5955094490064495E-8	0.3554973648270746	-102.94582786559683	875.3434502072049	1555.2983133534576	257.45554122247415	252.15161461362408	173.8620468382727	1	5	3	1	5	0.21153202024660445	0.3394295750367212	0.26099044847489705	0.18804795624177945	
3460000	-1207.9190541744224	-1081.426943626908	-126.49211054751446	-1081.426943626908	110.19847272619695	3.2963962519742624	0.0015829642175387744	0.6588590262468388	0.0014933994469517417	1.2091754210665655E-6	0.7276918577244857	-92.52811139248548	523.653462770092	374.0241475291521	374.17483341744173	88.7003362794923	47.496093007714464	4	1	3	2	5	0.17647461057162978	0.3394295750367212	0.26099044847489705	0.22310536591675412	
3470000	-1175.3204906725614	-1079.2493570544675	-96.07113361809378	-1079.2493570544675	35.65007587168744	3.8603320188117545	0.004268668151853114	0.6849593340481003	0.004397480147302312	1.2190103632120202E-5	0.7823964052198026	-68.51312055008225	176.85564163748907	203.94844133202722	24.483552468522507	27.136275782617957	3.162683105369463	1	2	1	10	1	0.17658107088644098	0.35776421260544145	0.2857985107626301	0.17985620574548966	
3480000	-1206.590330797359	-1082.1296196537173	-124.46071114364179	-1082.1296196537173	131.0570112332013	3.1389743253896616	9.597448572940137E-4	0.5772723589520895	9.140439142766902E-4	4.87360752290781E-7	0.6082701196356433	-91.01257350044712	1098.746160224062	236.1478951349549	359.89560125985525	42.02793298235296	8.733712536238741	4	3	1	6	1	0.17658107088644098	0.38971953784123464	0.2538431855268369	0.17985620574548966	
3490000	-1206.602442304071	-1079.3340051980515	-127.26843710601959	-1079.3340051980515	143.1338019920924	3.524367951703132	8.236233798708529E-4	0.7034975773247244	0.001038512379215413	5.02143108764692E-7	0.7279138048904151	-91.75401624826978	1065.0468361292758	784.7376685862887	386.83266018030713	56.70290049828404	39.17595244788804	3	1	4	2	5	0.21040195661774624	0.3558986521099294	0.2538431855268369	0.17985620574548966	
3500000	-1174.9692091513202	-1072.416412857232	-102.55279629408834	-1072.416412857232	29.944258791647563	3.890273729376059	0.0068211099395671295	1.0500309219891641	0.005645507328383815	2.0078942584787003E-5	0.7392484731438388	-71.33203761600664	251.32744258273513	182.17766725262663	109.09448119688729	57.9619052828495	17.428551032037713	1	3	2	4	5	0.19466410438157405	0.33688370534135215	0.2885959845315863	0.17985620574548966	
3510000	-1182.7346017501895	-1085.0279463840916	-97.70665536609785	-1085.0279463840916	27.81766586872229	4.158152874257032	0.007435475675741878	0.7350855671620884	0.006534730704265436	1.8387296855498118E-5	0.6345392085169151	-71.76630455368654	83.26075922362922	59.081955051934415	76.093569882197	18.261612372049573	7.198221973556327	1	2	3	6	3	0.19466410438157405	0.33688370534135215	0.2885959845315863	0.17985620574548966	
3520000	-1190.5413706166783	-1084.1447338801158	-106.39663673656248	-1084.1447338801158	47.74032675205222	3.201691995639749	0.003199562661531193	1.0151822060145834	0.002634404560101124	9.769075499307299E-6	0.9236053419528469	-75.72109195750288	103.67342210687666	260.48889710439033	35.08277047911528	59.8995449824859	6.291176707624091	1	4	7	1	2	0.19466410438157405	0.33688370534135215	0.2603838479304659	0.2080683423466101	
3530000	-1176.6187892445298	-1082.4032162972408	-94.21557294728913	-1082.4032162972408	33.8754810147395	3.62875750765283	0.00431471240037713	0.7702915282605951	0.0045606814016913595	1.0823258213001244E-5	0.7023710643433424	-66.80000557088087	536.1562915935275	26.388597889050374	28.0405178714103	13.366919700553343	12.877565186306514	3	3	4	2	3	0.16930373074064806	0.3622440789822782	0.2603838479304659	0.2080683423466101	
3540000	-1175.5807184342161	-1085.659397174365	-89.92132125985103	-1085.659397174365	29.938206708673988	3.852772183926112	0.005520624211124404	0.49205220298876556	0.006270582878585967	1.0409145134238054E-5	0.522426560962876	-62.93425280098318	101.69236213362593	133.69411838403497	39.58869753011589	50.222239375863005	7.0584142941291415	3	2	3	1	6	0.1994000339597379	0.3489043565848681	0.2728022872146734	0.17889332224072269	
3550000	-1192.4275724882389	-1093.8268928362193	-98.60067965201952	-1093.8268928362193	32.8619762131016	4.3437797427762	0.004987679363516138	0.21938253053161338	0.005043136254994982	1.544636277725529E-6	0.24416520578052084	-71.83960040028317	285.84388695264533	195.1249057574425	31.391055057712258	20.797169579346658	18.531773544626628	4	1	1	4	5	0.1994000339597379	0.3489043565848681	0.2616955695212891	0.19000003993410702	
3560000	-1181.4004131415634	-1082.5839632057537	-98.81644993580971	-1082.5839632057537	36.32891415417134	4.3437797427762	0.005057339925836264	0.5261705877771171	0.0045968974291886264	7.0469140923294654E-6	0.5434664199319605	-71.78428484926168	138.6611673180194	50.50881521568812	120.76755060790576	8.442113166042429	8.35323062550452	2	4	3	4	2	0.14896424387181031	0.3319103728979846	0.3228565576875319	0.1962688255426753	
3570000	-1174.8413278880867	-1081.807209063494	-93.03411882459275	-1081.807209063494	37.2721234591887	4.464954016814781	0.006666591839509386	0.8981121973073417	0.005542048500525884	1.5009486356910457E-5	0.6463810854828239	-65.08735651537614	160.48560752170883	236.4867261510062	37.44061647593294	13.054424936353856	5.113772376497198	2	2	4	5	2	0.14896424387181031	0.3319103728979846	0.3230987448068014	0.19602663842340579	
3580000	-1192.9328045576367	-1092.625254692237	-100.30754986539968	-1092.625254692237	42.08272015455506	5.155756385344649	0.004095334175880097	0.5204831304241097	0.0039867143020224545	7.3139063140083105E-6	0.6610052093945284	-71.2654277711225	376.35728805882405	129.05441475415182	29.627473044984132	50.318044061789045	1.3300954078288252	3	2	3	5	2	0.14896424387181031	0.38987929314024106	0.2651298245645449	0.19602663842340579	
3590000	-1197.7190454618071	-1083.7755826035032	-113.94346285830399	-1083.7755826035032	63.46842100455005	4.2099104545861294	0.0035198737113345253	0.6548466298057263	0.002957319442553664	9.703075395023251E-6	0.9016591718689025	-84.43456798293703	254.7521143313613	130.0179696046433	34.96323016297661	65.80786075987498	16.889319264883973	1	3	7	2	2	0.19161192782149844	0.3549046017153997	0.2651298245645449	0.18835364589855902	
3600000	-1176.755456596568	-1079.6401968994417	-97.11525969712625	-1079.6401968994417	32.86780435713123	4.020537381459189	0.005277862337958458	0.5600594740660492	0.005203917702183916	9.903413675436848E-6	0.5667080347335287	-70.64049240064071	233.98245301203687	84.18353833179604	47.59579892668877	17.18195890252608	10.574663351684658	2	2	3	7	1	0.19161192782149844	0.3549046017153997	0.2651298245645449	0.18835364589855902	
3610000	-1236.3753189870863	-1090.2889159836805	-146.0864030034058	-1090.2889159836805	281.8163810659325	3.0169669553303615	6.899918132794063E-4	0.5236423318599498	7.176877189361025E-4	8.960067749164574E-8	0.4343726298245957	-107.89177147654758	1433.0617198419063	466.34837435153366	518.9153913329293	229.98139103391324	432.2392743095709	5	1	1	4	4	0.1853075106373439	0.33932564564906953	0.29194172124312046	0.1834251224704682	
3620000	-1200.9058415350669	-1083.2254568328665	-117.6803847022005	-1083.2254568328665	113.54417147768956	2.7521409783887556	9.741909736609637E-4	0.6689984121261496	0.0012066772310028217	6.581669955567845E-7	0.7198008447749759	-85.54371035507789	922.2059549904466	135.55665255403918	106.17646576420057	83.21749476168192	25.883900770233844	2	1	4	5	3	0.1853075106373439	0.33932564564906953	0.29194172124312046	0.1834251224704682	
3630000	-1175.634827845194	-1083.8445116586984	-91.79031618649557	-1083.8445116586984	35.58039538175396	4.461425682484174	0.0049327112018235485	0.9360362920432012	0.004454359216508837	1.5166143941233419E-5	0.8195160460319733	-65.10803662772936	248.21364680888524	23.1591682033757	11.271350250581353	20.634373782842836	15.966981102765363	3	1	4	5	2	0.1853075106373439	0.3065401137260433	0.29194172124312046	0.21621065439349443	
3640000	-1178.614698110217	-1089.1627234615785	-89.45197464863857	-1089.1627234615785	49.83604431220779	4.180144609799436	0.005190498638519183	0.6681718931631814	0.0037967094460456983	1.1900063974091503E-5	0.7916317977214331	-64.79201055883041	161.42561615135997	5.734240562497182	3.8159138321359163	8.535233715809056	28.915075516082364	4	2	3	3	3	0.17511239089468697	0.31673523346870025	0.29194172124312046	0.21621065439349443	
3650000	-1168.1680074821084	-1083.9103846022667	-84.25762287984165	-1083.9103846022667	24.6899698019634	3.320181438253976	0.007212112424570385	0.589607248227674	0.007053660740885816	1.1583733012425407E-5	0.5034444994810596	-62.0192323835908	104.85258944429958	5.2554367215270545	6.098175763606543	14.067127819675097	12.779351908333602	5	1	3	2	4	0.1891042119805974	0.31673523346870025	0.27794990015721005	0.21621065439349443	
3660000	-1184.7492774977106	-1082.37081483612	-102.37846266159077	-1082.37081483612	38.80328522566648	3.320181438253976	0.005045522826979618	0.9661331973809192	0.004167027442718875	4.374570419035267E-5	1.1156141144162288	-75.34121619361296	282.3885429018106	64.30566337503795	25.530623745117815	14.961074399980282	12.285790469409871	7	2	2	3	1	0.1891042119805974	0.3391557752453405	0.24847403328830212	0.22326597948576207	
3670000	-1172.8272631964408	-1084.9513757463885	-87.87588745005226	-1084.9513757463885	23.117283222121962	4.290316205451812	0.008290900579754585	1.0074671306731962	0.007148498716461172	3.5049642981235674E-5	0.8029889978592614	-60.332950527279486	173.1560993647812	10.779345314468152	24.83187452985274	10.445567923608456	25.743944631114427	3	2	3	4	3	0.1891042119805974	0.3391557752453405	0.2773048551570914	0.19443515761697275	
3680000	-1204.1989162998134	-1077.550062686311	-126.64885361350225	-1077.550062686311	161.39918118975615	4.057079892909635	0.0014466308675484606	1.1103378696741935	0.0013038505270186978	2.597366449144579E-6	1.098136325756907	-90.41795174060056	1736.9322480509788	321.9071214461167	17.03446063187983	61.272644904553786	28.228671404718465	3	1	2	5	4	0.1891042119805974	0.3391557752453405	0.27928141770702486	0.19245859506703933	
3690000	-1206.1274294663197	-1092.1781467995404	-113.94928266677925	-1092.1781467995404	80.4429909002494	4.91736276614256	0.002001885943684345	0.06647287640676117	0.0019401135486188195	1.7298843244835143E-8	0.0670054930215463	-86.593585440259	321.3454893395773	449.92380439460817	33.461943251544135	22.71022767443003	9.107370657040736	4	3	4	1	3	0.17670481498332982	0.34035106773452234	0.2942697083997123	0.18867440888243767	
3700000	-1224.70039293243	-1083.5969139960512	-141.10347893637893	-1083.5969139960512	278.9553261966115	5.160958512011229	4.0525249817249977E-4	0.31580449137334643	4.639420475063235E-4	2.237584793511375E-8	0.3302844846883155	-105.96491051101616	1563.519009743395	948.1109751708939	239.56270664520605	103.47456866648845	22.10726422377091	1	9	2	2	1	0.16326258678062178	0.3487363587553353	0.2993266455816074	0.18867440888243767	
3710000	-1225.0483620019188	-1085.583928945275	-139.46443305664383	-1085.583928945275	302.3143823999508	3.4326636220652684	4.3429861917491745E-4	0.6996289253880683	4.8599222516060786E-4	8.873810823387575E-8	0.625225180280853	-102.80248688916166	3055.990488749407	184.2137160781933	180.27167293844963	153.84323439661352	72.64162885622932	4	4	4	1	2	0.16326258678062178	0.34664124714439815	0.2917200955661104	0.19837607050887182	
3720000	-1215.8680535301744	-1086.3822481098482	-129.4858054203261	-1086.3822481098482	144.20396701927183	2.686586459882454	0.0012182657501347575	0.517267529646905	0.0011188949414101719	3.5493832945648437E-7	0.4995422668916538	-95.45874322449093	990.4236406284354	264.1021549422212	395.3942245425203	33.53829183352736	46.65176822632452	1	6	2	2	4	0.16326258678062178	0.37840383294307867	0.2599575097674299	0.19837607050887182	
3730000	-1201.2794144176466	-1080.4580868307269	-120.82132758691975	-1080.4580868307269	98.65031123996735	3.843099123542417	0.0016376146541605347	0.7734715994672283	0.0013618416019129797	1.801925894653674E-6	0.8231881575599176	-88.5850861330015	3844.7761631166277	63.65683610647747	50.949364936315256	20.624499408789795	4.537939300148927	3	2	1	7	2	0.19517528547883536	0.29095789773368347	0.31549074627861146	0.19837607050887182	
3740000	-1216.685178708457	-1084.2082804413324	-132.47689826712474	-1084.2082804413324	187.36972103857315	4.403217699969172	0.0010092628459857304	0.31808197771195185	0.0010619129634476246	1.1418613171076372E-7	0.33215680939985204	-98.17111157590335	812.1024219209685	661.7672742304521	387.89971128063644	100.48740523808586	43.75510640096939	2	7	1	1	4	0.19517528547883536	0.3261832604572244	0.2802653835550705	0.19837607050887182	
3750000	-1215.751026239179	-1083.1096123687773	-132.64141387040172	-1083.1096123687773	170.08081624778592	4.83470381565945	9.743707091234071E-4	0.4579043225715112	0.0010607643851840685	2.3595588548488118E-7	0.4874908282891616	-98.788426904613	595.1351312218796	443.7290812490545	232.26849403921074	100.44180900461927	82.0526570765606	6	4	1	1	3	0.19517528547883536	0.3108341473518304	0.2802653835550705	0.21372518361426582	
3760000	-1199.5343938968704	-1082.8164134786082	-116.71798041826226	-1082.8164134786082	79.19499386728559	3.810822826477996	0.001801385262463756	1.0090957700278071	0.0017073337612809858	3.4522715964954027E-6	0.9645614931200803	-81.60135863055011	1645.3756602845303	847.5155057468008	143.68361581354665	37.383876730329945	4.686359190236645	1	1	5	6	2	0.20395444304099553	0.3108341473518304	0.27148622599291033	0.21372518361426582	
3770000	-1215.7061543039465	-1098.2780111703225	-117.42814313362399	-1098.2780111703225	71.52636187151313	4.372304171884521	0.001961282353482803	0.3718708127632807	0.0018681862238809266	5.204382096864567E-7	0.3679832066818216	-78.30907487103585	10398.117079979838	3247.0769087820163	164.79012881767977	51.2098260924677	44.63036359296906	1	1	2	3	8	0.20395444304099553	0.3141093177498354	0.29384507020135636	0.18809116900781478	
3780000	-1165.6944696771952	-1083.0184353476277	-82.67603432956743	-1083.0184353476277	20.75444014666431	4.031928859948506	0.006396758134595887	0.5856263004831692	0.007268087031774752	2.3586094214097042E-5	0.6273133771758174	-56.49705244889903	86.09711810377928	213.17896040292035	48.817888335666645	5.658551761324318	4.807500798570577	4	1	1	1	8	0.20395444304099553	0.33255869632388246	0.2753956916273093	0.18809116900781478	
3790000	-1193.0002094494407	-1085.827756938457	-107.17245251098366	-1085.827756938457	66.16562955373487	3.187487086220623	0.0026908066058587603	0.8487045095663138	0.002060757527512808	1.367897900820831E-6	0.572353604419562	-76.93434699995113	1088.7626893112802	51.06000616930036	18.280236780145884	34.64090661000235	12.87265076984405	3	4	2	2	4	0.20395444304099553	0.33255869632388246	0.2753956916273093	0.18809116900781478	
3800000	-1170.4782626356725	-1076.5721558628861	-93.90610677278649	-1076.5721558628861	37.09362471653824	3.4631792336248193	0.004677557617364451	0.6842978951352604	0.004213376400887607	9.296451152113718E-6	0.6902154504961006	-65.68084650656765	617.9304918962202	27.290751042211216	24.441656719327536	20.601869628431153	26.792622331013153	2	2	4	6	1	0.20395444304099553	0.3144433344382751	0.29008424944015204	0.1915179730805794	
3810000	-1158.748532764174	-1083.0619079109965	-75.6866248531774	-1083.0619079109965	19.162993655304405	3.4631792336248193	0.009169843586747849	0.7974218165432037	0.009141479368923814	7.790155503766397E-5	0.7556136346333139	-52.109175909079084	209.39040271853455	8.69310785127228	4.220817546428323	10.702298449058262	7.765597456935795	2	2	2	7	2	0.22502051371205928	0.30197536739268555	0.27340394521979194	0.19960017367546534	
3820000	-1168.3840796082752	-1089.2487942699765	-79.1352853382986	-1089.2487942699765	22.22083235490745	3.2181760391785814	0.007349201648215851	0.4882627381922145	0.0065218194907267464	8.05396026847306E-6	0.4407842767092517	-58.548255924586485	109.23028029253494	10.572576827748934	7.599911012797643	9.067162619559246	5.358514724907127	3	1	4	4	3	0.2246170209141125	0.3359909884643708	0.2488803926590514	0.19051159796246736	
3830000	-1172.3452228483038	-1083.8543264952716	-88.49089635303231	-1083.8543264952716	41.53441701791364	3.7941296333691232	0.004082674924358071	0.550581957689966	0.0039857565215022485	8.28028812567314E-6	0.7009298995853963	-63.1032449739827	574.4782528716794	8.545300068428714	14.490769975881559	6.276310185473616	9.177954100561937	2	1	3	5	4	0.16897461826132437	0.3457426595190992	0.30305779611401695	0.1822249261055615	
3840000	-1188.3718007795526	-1075.3869634583548	-112.98483732119776	-1075.3869634583548	53.80202727443752	4.155525823169411	0.0036972082596003633	0.9954877679481879	0.00292927845867364	1.2580070479452008E-5	1.007384370410147	-78.13082454847554	427.9968903326803	382.16368996242306	75.93425753946738	156.80662294544652	43.70679936615409	1	1	2	5	6	0.18252158915316222	0.3517091214896203	0.283544363251658	0.1822249261055615	
3850000	-1168.0320180941294	-1081.6928973590532	-86.3391207350763	-1081.6928973590532	33.05473321053488	5.052239200674892	0.005567661605104749	0.6868419219787817	0.005000093547874189	1.2814008303761465E-5	0.7255839062343761	-62.394934434377646	169.74846832759417	8.817790064755982	13.938118401945896	12.498573861361617	6.972661043972107	4	6	2	1	2	0.2004435594972042	0.3517091214896203	0.2656223929076161	0.1822249261055615	
3860000	-1168.0244802955183	-1078.197663157902	-89.8268171376162	-1078.197663157902	25.779865759115534	4.63223086884388	0.009557122106080014	0.8321462061882996	0.0065035991522130465	4.2356680030633684E-5	0.8666514820001815	-63.20120247580927	267.5678480962805	56.111469525971856	7.8667462396226435	14.79599468221978	12.287476483909447	4	3	3	1	4	0.2004435594972042	0.3517091214896203	0.2656223929076161	0.1822249261055615	
3870000	-1162.4796307172876	-1082.755339860172	-79.72429085711568	-1082.755339860172	17.676385786021985	4.330563878730053	0.008015619872196606	0.6365865578775903	0.008304108072300309	2.6371792071291055E-5	0.6258427318878115	-58.476497339739915	67.25419697275332	19.27624524370574	7.033103214035111	1.9856881493691974	6.79997602125721	4	3	3	1	4	0.1914141567756212	0.3476767579439899	0.25695158635389026	0.20395749892650072	
3880000	-1160.5088740893082	-1083.7156877334162	-76.79318635589208	-1083.7156877334162	19.969863498528188	3.818072667617228	0.011645252408075134	0.7815334270062446	0.008750988009103166	7.380467581085129E-5	0.8328943534813872	-54.30959415354844	165.3141650948924	4.509391557052456	2.0645062192568053	5.060084717415526	11.571066119603126	4	2	5	2	2	0.1914141567756212	0.3476767579439899	0.25695158635389026	0.20395749892650072	
3890000	-1192.0625246313018	-1083.5376259837224	-108.52489864757946	-1083.5376259837224	96.96503734316083	3.818072667617228	0.002151782211542126	1.0122008851159037	0.0014212091857897732	7.481202029810306E-6	1.28738448271229	-77.23384878631494	1164.0954301124452	35.43639419499444	9.948213218636266	31.44624907263325	14.791158243761013	4	1	5	2	3	0.1914141567756212	0.3476767579439899	0.25695158635389026	0.20395749892650072	
3900000	-1156.6912275276043	-1079.893740014655	-76.79748751294935	-1079.893740014655	23.914477082215193	3.818072667617228	0.009211984182776743	0.7274967821945014	0.00821438263680255	3.397708305857385E-5	0.6002130479298847	-55.81749558539427	163.33824452269494	15.16582290723245	5.251160602797674	2.9817826444533972	3.8561756780504233	3	7	2	1	2	0.17871888415905407	0.3311236737251787	0.31002645543743435	0.18013098667833496	
3910000	-1185.4629143961308	-1082.8231888393457	-102.6397255567851	-1082.8231888393457	57.05711351225559	4.865717079261788	0.0040216565090532026	0.911460002401398	0.00324668915407755	4.537850011188943E-6	0.6774823842317351	-72.26359336601382	550.6835314166445	30.280440484183448	14.636081556560306	35.98460640547626	41.818206262047894	3	3	3	1	5	0.192059620103807	0.3124183017114316	0.32873182745118146	0.16679025073358203	
3920000	-1181.5304791666053	-1085.0308013247713	-96.499677841834	-1085.0308013247713	32.30924056593331	3.6499488062871284	0.005553265771616197	0.7235237929405942	0.005566386913931871	1.996198316093541E-5	0.775168072327068	-68.80048361355973	296.7242770296869	121.98896447415909	4.315861237892827	7.836560339492831	21.748413497625965	4	2	2	1	6	0.22372651694465037	0.3124183017114316	0.2970649306103381	0.16679025073358203	
3930000	-1214.6840528413875	-1086.211295281321	-128.4727575600664	-1086.211295281321	194.2285705602083	4.7639957221582385	7.872429244778377E-4	0.443886969125295	7.985648491687497E-4	1.2871835503261367E-7	0.4814650592516133	-96.55266227210659	1099.2177639546937	106.70737231853317	71.53697352977267	18.145404674408937	49.39759282661276	5	4	1	3	2	0.22372651694465037	0.3124183017114316	0.2970649306103381	0.16679025073358203	
3940000	-1194.93248630641	-1086.8220741165019	-108.11041218990812	-1086.8220741165019	52.72380077886057	4.617276048467099	0.002136603531371425	0.6692206341676371	0.002786374623317644	2.133389127047294E-6	0.57901074839124	-75.55364130358484	1082.2334457782165	376.34677020941336	71.96622962534214	47.473306693426096	11.756073915237002	2	2	1	4	6	0.22372651694465037	0.28944760823257715	0.29385365779483064	0.19297221702794393	
3950000	-1231.5716851751456	-1086.839997507971	-144.73168766717453	-1086.839997507971	205.96050816739654	4.076540107470036	6.257505373470195E-4	0.4521642846427343	6.977599533348105E-4	1.3302643737295436E-7	0.5091157363168131	-103.4845964106369	2665.134618546535	2932.406312883338	2396.752467255376	202.79343515606698	47.0151204691915	2	1	1	9	2	0.20284516418198764	0.37485700974572045	0.22349160725341888	0.1988062188188751	
3960000	-1223.95813760572	-1084.634180715943	-139.32395688977675	-1084.634180715943	193.85358954927582	2.969264880203482	6.952400506197663E-4	0.6047320017373754	7.390364105380078E-4	1.7938313378716412E-7	0.6446838805037467	-98.94633143613608	2361.8394805933185	4026.476210530305	246.7423741737377	159.05502506392946	195.40799584808497	3	1	5	2	4	0.2204414842591516	0.3572606896685565	0.22349160725341888	0.1988062188188751	
3970000	-1205.4579958540578	-1078.3510681407406	-127.10692771331712	-1078.3510681407406	143.54961495237188	2.927843498637871	0.0016002441812011678	0.7728984021182178	0.0012556743589740148	1.4098797576861437E-6	0.8810574866699309	-92.29762012590206	743.2177786485646	468.5074561637146	165.57100202724737	149.35306537407703	85.42696188736303	2	1	9	1	2	0.18633016299172	0.3572606896685565	0.24659614179564637	0.20981300554407922	
3980000	-1190.5944634843092	-1083.4294916579217	-107.1649718263876	-1083.4294916579217	42.9362531465867	4.06266079516914	0.005481003399012814	0.7102425146897412	0.0037822937511923387	4.577646820001605E-6	0.5106753404358468	-76.09231336828634	141.97302685522064	124.61009048623872	240.8687148470725	92.9108562206685	7.910245753822776	4	1	3	1	6	0.18633016299172	0.3497627701318037	0.2965354675268087	0.16737159934966978	
3990000	-1193.7919208673447	-1087.8745166982226	-105.91740416912221	-1087.8745166982226	37.757207892226106	3.650668259680179	0.005212086209822353	0.635428959330959	0.004167500868380608	1.036029986535794E-5	0.7050304589225744	-76.25907795092228	584.7280707255329	53.5067544241498	63.51548323000654	40.15317351478426	20.906137319856505	2	2	1	7	3	0.1739001166701965	0.3497627701318037	0.2916628844408976	0.18467422875710435	
4000000	-1186.192876359882	-1082.4634501829498	-103.7294261769321	-1082.4634501829498	59.009315482549255	3.667328059545091	0.002914497946390036	0.6398832178086131	0.0028843392571925304	4.819601283205139E-6	0.7078123521141616	-75.0999792637842	1150.329239021252	52.22096294232768	25.74436060438534	22.01375800974497	3.607179261228288	4	3	2	5	1	0.20285488213740366	0.3141577103378254	0.3087453409106226	0.17424206661415048	
4010000	-1226.1066967588163	-1091.93544827549	-134.17124848332637	-1091.93544827549	160.32370443244994	3.7795026910131093	0.0013835487776166831	0.17453848471979236	0.0014047612171356847	7.646218620706757E-8	0.1960031829535032	-99.68633243256919	806.716963928755	577.8526200353716	203.66986062314226	216.139038359681	219.71352899981997	4	6	1	3	1	0.15597855189594237	0.32017220142938846	0.30273084981905957	0.22111839685561177	
4020000	-1202.575860692935	-1089.3819323134676	-113.19392837946742	-1089.3819323134676	156.16850701412181	3.382859437091992	0.001480768743951793	0.6399328006470406	0.0014989176848088461	1.3880960691957658E-6	0.6489957099706211	-82.00007276809112	413.91274145514683	30.266800910747083	74.93865953679095	50.9243907311053	85.02862279706278	3	6	2	1	3	0.16539165686573654	0.31288250301847015	0.3051647460975537	0.2165610940182418	
4030000	-1170.9322903247582	-1083.7754128999943	-87.15687742476383	-1083.7754128999943	27.263594456266294	3.9607646479811986	0.006255687140699743	0.5168685868638931	0.006473742013862013	1.4105953369290991E-5	0.576782830600663	-65.05825486293962	158.34359778817824	22.067737853096506	5.265481938359735	6.397701976134392	9.024013859972193	5	1	3	3	3	0.20478643412030664	0.31288250301847015	0.3051647460975537	0.1771663167636717	
4040000	-1182.9507760212894	-1094.966547917076	-87.98422810421326	-1094.966547917076	18.891319551722646	3.147714105163204	0.01925186221215279	0.8899736527158558	0.012709692162258155	1.9777681702203814E-4	0.8329334834228893	-60.66966353323623	122.17296770470253	208.40598275501407	60.7147913589637	11.757283071215749	3.403168478962432	2	2	2	8	1	0.20478643412030664	0.3577908341626274	0.26793107187649634	0.1694916598405718	
4050000	-1164.6397560484584	-1082.3794826335022	-82.26027341495622	-1082.3794826335022	18.334630510334744	3.147714105163204	0.008856490407222152	0.7938811940232702	0.007181448825454162	4.95869137041986E-5	0.8326623456778609	-58.17907273056579	89.68416805028738	49.22817572515052	45.34469895091788	6.725412515758793	5.6800157593812886	3	3	1	2	6	0.20478643412030664	0.3297823076811435	0.26793107187649634	0.1975001863220557	
4060000	-1180.3738046653261	-1076.4813884281084	-103.89241623721779	-1076.4813884281084	56.70308273736965	3.3338246915949696	0.0022937030435287455	0.8305267585008954	0.0024380332870410993	2.486432114424533E-6	0.6436318472276019	-76.04727813376385	460.87689244982374	30.747601130692914	11.741203669029488	23.071059180833533	21.87494648398406	3	3	1	1	7	0.1701753182734991	0.3297823076811435	0.2837420118860294	0.21630036215933024	
4070000	-1190.494391220318	-1097.3270595667984	-93.16733165351948	-1097.3270595667984	19.895388426665427	3.4265509804800933	0.0065931537745904404	0.4510506490340264	0.006774527336274243	7.065198292169334E-6	0.4160263603353702	-63.13532428542227	246.69632304350057	105.56415648050927	243.86301413925813	41.590610724234196	11.525179829221736	1	2	2	2	8	0.18373629551469461	0.3297823076811435	0.32526608940253104	0.16121530740163303	
4080000	-1177.5924986246769	-1081.7773636547781	-95.81513496989875	-1081.7773636547781	41.55298351795023	5.250683439309142	0.00371442282030776	1.0883357610421664	0.0031505235872361613	8.737998766481884E-6	0.8392819220252431	-64.68010470769467	1005.9843739513216	222.00730281450154	47.68898674195778	9.87982563259623	5.317185277625255	2	1	1	10	1	0.15746483788845336	0.35605376530738475	0.32526608940253104	0.16121530740163303	
4090000	-1159.3014440252657	-1083.2010002665324	-76.10044375873319	-1083.2010002665324	18.27829745113221	5.393338792815492	0.013161325328562946	0.6066815631169896	0.010755271088413813	4.6572508022034766E-5	0.5753175867339205	-53.10535187814698	130.26525764969247	21.5892375057956	16.872416278709377	11.043341692274783	3.065349372156375	3	1	4	4	3	0.18629180059432385	0.33546170943849524	0.25503420297125945	0.22321228699592374	
4100000	-1167.63473720541	-1082.477863519331	-85.15687368607884	-1082.477863519331	32.802297390386826	4.572625188997633	0.00878547725973791	1.084000100731332	0.004975722967343739	5.10210665305848E-5	1.0543157853910745	-61.11563925338606	82.28557527061187	6.137921132725369	3.2317806984613124	12.194344781572152	12.105914168204551	5	1	3	2	4	0.18629180059432385	0.33546170943849524	0.31028162059022457	0.1679648693769586	
4110000	-1164.2116331783093	-1090.210952855469	-74.00068032284034	-1090.210952855469	19.895569599092134	5.791743286899654	0.01224118887607166	0.9474299817185665	0.007947469976535046	1.4733517890221646E-4	1.0074503234788466	-54.20462969860791	124.80953232518415	4.054251052110419	2.2781306907203223	1.1817143975564475	2.789743645168127	6	2	1	2	4	0.16071013545456142	0.3439626513607154	0.2739291594693977	0.22139805371532773	
4120000	-1178.604949628353	-1094.4472010276484	-84.15774860070475	-1094.4472010276484	21.824348800778257	2.8474580831259457	0.012588187883270454	0.5712413070546596	0.00974740494060206	6.149431077854699E-5	0.6899592897451866	-58.58609867145345	67.39249990567956	185.88730132519842	60.47561415361927	3.809091799935084	4.460829354806681	3	1	3	4	4	0.1679644978453579	0.3367082889699189	0.2739291594693977	0.22139805371532773	
4130000	-1194.5694600007355	-1089.6140903738024	-104.95536962693318	-1089.6140903738024	66.80006174573923	4.565493783169621	0.002637553010537882	0.4286577455856355	0.0025044083347762294	8.934285174702285E-7	0.3960122372059399	-77.58594510718983	491.48387783673104	195.80957075233513	7.715819507033489	9.993426684163905	13.983059066643444	3	3	2	1	6	0.17450437405143926	0.36284420272143725	0.2521006334667638	0.21055078976036196	
4140000	-1189.7044946766596	-1085.0192751477225	-104.68521952893698	-1085.0192751477225	75.23588135970087	4.565493783169621	0.0034601697798205405	0.9625585922016456	0.0019980605405520943	1.456073219940726E-6	0.6362274727808765	-74.66843157418265	891.2909999643873	15.06287350973889	20.569274923574	30.68815602455808	12.48047924354551	2	1	1	4	7	0.220701657589449	0.3473032274257016	0.2521006334667638	0.17989448151808787	
4150000	-1154.3028777715795	-1085.599531981929	-68.70334578965038	-1085.599531981929	14.52919308633055	4.005883327738547	0.019947254732915386	0.9670612906526225	0.010766227211229261	1.4550575056993976E-4	0.8633700023193184	-47.10389632907293	134.15152039462518	32.92096504742525	6.8598064235670355	3.8766607742939287	0.6673480356393602	2	3	4	5	1	0.2056535149513858	0.32666745667298336	0.2521006334667638	0.2155783949088693	
4160000	-1153.9047337583193	-1087.3497135281086	-66.55502023021063	-1087.3497135281086	14.674996730820832	4.523084428241762	0.014512317589075683	0.7341356295792618	0.010851849739357895	1.4991779339902045E-4	0.795687366696968	-41.20863146810534	513.7926700488249	1.0693018688978997	4.848309281214951	6.735416783536156	0.8697642397559179	2	2	7	3	1	0.1957079592660412	0.34699081695518014	0.3008946306046769	0.15640659317410402	
4170000	-1144.0579481027185	-1073.8180513555772	-70.23989674714139	-1073.8180513555772	20.161612871141823	3.8751090820410172	0.016895040388899468	0.975088682973604	0.00876452350555268	1.2025593815220446E-4	0.8761854876515559	-48.532256820912096	124.29431788826105	19.53674128467323	8.171011772551136	2.8413365843135563	3.4168938075133606	2	1	6	5	1	0.1664546482293348	0.3597246417344106	0.2849427647230986	0.1888779453131583	
4180000	-1166.1987384897684	-1078.349832020249	-87.8489064695192	-1078.349832020249	21.618374884188537	3.8751090820410172	0.010671346037333126	0.7323933440676673	0.008699293827428522	9.914674823189172E-5	0.8736541261307801	-61.988349239374315	173.51904577536948	45.07862386690191	16.73149606578687	29.430463299949558	2.88788705392534	4	3	4	2	2	0.1664546482293348	0.338102194247505	0.2830516996856379	0.21239145783752458	
4190000	-1200.7094335468203	-1098.9478118276818	-101.76162171913845	-1098.9478118276818	55.92829237261811	3.57703999813104	0.0019208844712588942	0.46189646011451424	0.0021158577595648104	1.1593829002687202E-6	0.5365687473743146	-70.69113072217127	745.763188066036	697.8358595433143	12.092241837579005	2.787667284522985	12.702889553053941	3	1	5	2	4	0.1905056773580146	0.338102194247505	0.2830516996856379	0.1883404287088448	
4200000	-1198.066711030207	-1085.2306454090417	-112.83606562116536	-1085.2306454090417	88.97744961799252	3.938843343495505	0.0021501334201875456	0.534533537085209	0.0021044926280133144	1.2426523157047262E-6	0.5235377246768811	-80.16075127900247	1160.0863244404475	447.64882225221294	103.93794080240885	34.868111380543894	31.40584943805607	3	1	2	7	2	0.1905056773580146	0.338102194247505	0.28964243013358126	0.18174969826090148	
4210000	-1189.0052101170988	-1079.9399023588717	-109.06530775822716	-1079.9399023588717	91.61047443033102	3.736474813494112	0.0023089522208087107	0.7906285026567683	0.0021758380220711286	5.481591947531438E-6	0.8598870448889818	-76.60280377703725	622.4871887810918	131.56912336371647	31.82989893777067	9.280323350975042	47.20669776262224	4	1	1	6	3	0.1905056773580146	0.35625840359591987	0.2714862207851664	0.18174969826090148	
4220000	-1183.6203958721246	-1076.8079660147948	-106.8124298573297	-1076.8079660147948	61.960074436088874	3.736474813494112	0.002921402308856281	0.5789338124836407	0.0027117398173865017	4.116706753340988E-6	0.6834205278939675	-79.3178220117775	330.93465809752485	99.46698596824659	24.851511059472276	33.27176952466288	6.196919730419412	6	1	3	3	2	0.19359167557194398	0.35083654217787597	0.2714862207851664	0.18408556146501598	
4230000	-1181.4154021382992	-1079.7214832050217	-101.69391893327743	-1079.7214832050217	35.09677900325313	3.2030083578118895	0.005177740752513265	0.6676615647047384	0.0045142898718626085	1.1723452925169088E-5	0.7086394898501209	-71.35602458299412	475.16412404164294	480.7753008525807	84.03384913546572	21.558209638037173	5.8654128780423775	1	2	2	9	1	0.1959514998527497	0.35083654217787597	0.26912639650436065	0.18408556146501598	
4240000	-1194.445199281437	-1086.0253033523795	-108.4198959290574	-1086.0253033523795	55.694373313952575	3.7369991928858863	0.0035791975528430327	0.5545731405160286	0.0032101375541239096	6.084969264019936E-6	0.744765056125006	-74.17590587228067	1860.4753534238664	848.8227972928947	111.39554958481529	36.27040511397173	29.429245649750875	2	1	1	1	10	0.15821452873842423	0.32872212417477026	0.30686336761868616	0.20619997946812169	
4250000	-1184.7000880374035	-1082.9323590064098	-101.76772903099376	-1082.9323590064098	45.20186417414587	3.668089284418805	0.0035377327750937128	0.72013699651507	0.002872434282335782	5.4465172388754335E-6	0.6623851848566991	-72.85523134622392	338.9020470677339	98.68270576188272	45.44007333538064	48.78808742991684	9.466315056574974	4	1	2	2	6	0.21463129448365822	0.32872212417477026	0.2457852391121645	0.2108613422294094	
4260000	-1225.1593232597284	-1085.1758095044274	-139.983513755301	-1085.1758095044274	259.71489566914494	3.668089284418805	5.452486227155892E-4	0.5854049264934382	5.209747800975408E-4	8.537895248473358E-8	0.5385663141965931	-101.67416530689337	2118.6034608567506	470.66081823652706	357.6030755682824	417.369829920579	116.00654073593601	2	3	2	3	5	0.17714202287009384	0.36621139578833467	0.2457852391121645	0.2108613422294094	
4270000	-1212.9114175791117	-1080.3114199338402	-132.59999764527157	-1080.3114199338402	199.95430524818437	4.019693555588457	0.0015171559317730095	1.0949028180517817	8.753104271407168E-4	5.536644538442426E-7	0.8249799458562527	-95.36258130030951	2344.8704621034385	181.77309139150523	142.07845738783593	129.13058851545645	90.0756621305794	2	4	2	2	5	0.17177819166144462	0.3939325434376316	0.26635118802314817	0.16793807687777795	
4280000	-1199.5199674894259	-1086.5313809454506	-112.98858654397537	-1086.5313809454506	43.37074050052857	4.113463582804948	0.003884654997030189	0.7384663954899603	0.0031834450359244054	6.354056492597147E-6	0.7040593037452039	-77.34373467382945	989.6337324732699	1476.6364945478515	15.194669350698677	47.661147890166966	8.685518927015643	3	1	5	3	3	0.19364555041409232	0.36382841055229964	0.27285623847938123	0.16966980055422914	
4290000	-1231.4153971761716	-1083.6470504563376	-147.76834671983403	-1083.6470504563376	255.81865783839604	4.113463582804948	6.516125718494388E-4	0.30153015475616646	6.613428361306966E-4	3.67944546909799E-8	0.29847940430178455	-108.62250609326267	3767.3387068777797	554.6546107683884	518.4815978354605	282.8662836292394	352.4564448866341	1	2	3	4	5	0.19364555041409232	0.3502969257159925	0.28638772331568835	0.16966980055422914	
4300000	-1181.2296831394058	-1081.3774045549603	-99.85227858444541	-1081.3774045549603	32.44059396843083	3.338885519147789	0.006449165144313042	1.0562070621566935	0.004440080486881495	4.201640174727015E-5	1.2413127895299998	-73.4747605307452	111.01494647532624	201.93307833836235	9.36140753238424	7.686703194658865	6.108726508350385	2	4	2	3	4	0.17882672904913632	0.34052391617326	0.28638772331568835	0.19426163146191766	
4310000	-1178.2105854691793	-1086.3134177590157	-91.89716771016354	-1086.3134177590157	25.018284759065732	5.411081096072303	0.009396259110506709	0.7580320381416928	0.007502913305231528	6.201557057781359E-5	0.9381433638131873	-65.99361854768009	117.01397328822515	44.009142327026005	55.472986356182965	11.203755408693654	8.328744706604411	5	2	2	3	3	0.19531314073439845	0.34052391617326	0.2780297789812833	0.18613316411106057	
4320000	-1169.8083573375675	-1076.8359713897717	-92.97238594779584	-1076.8359713897717	24.219437474668737	3.774882056963109	0.010002769979577098	0.9243957835896341	0.008545551734007246	4.087370882530373E-5	0.7579922366637445	-67.63996534095486	63.642454574258316	82.25263923030224	79.18405877575711	5.8145958770922626	3.05366691944202	4	1	6	2	2	0.19531314073439845	0.34052391617326	0.2780297789812833	0.18613316411106057	
4330000	-1173.3650942658762	-1083.284362480274	-90.08073178560213	-1083.284362480274	24.421570686933393	3.774882056963109	0.009130629623446223	0.6489144208388178	0.007999029304177768	3.716607858205992E-5	0.7011294596290911	-65.93997506725907	196.23474037600562	40.098873003634154	39.61307037460158	4.895594368768284	2.749016331227723	1	4	5	4	1	0.1800555333210111	0.3671267387337467	0.2748304038020566	0.17798732414318794	
4340000	-1177.1794286843383	-1082.210318625679	-94.96911005865927	-1082.210318625679	28.10793821561968	3.5368677258131105	0.005315427760377237	0.7334137472012922	0.0058904672414099735	3.0340970445378236E-5	0.8810437019641917	-66.72131860016465	338.47652035484055	244.0020317958421	19.63834127421267	10.47899758046895	15.65322927178231	1	4	5	4	1	0.1972514540794749	0.3433255430583598	0.298964379631619	0.1604586232305487	
4350000	-1183.1895943560992	-1092.7524751902245	-90.43711916587482	-1092.7524751902245	30.625315159866673	3.5368677258131105	0.0064126956761804965	0.6278757260675674	0.006036587177125065	1.0997816249836393E-5	0.5105076161274361	-61.25365330750852	303.42194825690694	114.25693590107812	136.478719028982	28.6655497959692	10.42238325448112	1	2	2	1	9	0.1972514540794749	0.3130271241127827	0.298964379631619	0.19075704217612577	
4360000	-1161.3245713901408	-1077.9608861591723	-83.36368523096847	-1077.9608861591723	23.158663904982937	3.5368677258131105	0.00644970254395761	0.7787646100731196	0.007371222753704452	1.6987429234790362E-5	0.5938248655061822	-57.082905834193966	311.8961506244527	359.4002265065411	10.890081005477871	3.649759030008774	2.256466366069169	1	1	10	1	2	0.1972514540794749	0.3130271241127827	0.298964379631619	0.19075704217612577	
4370000	-1175.8037747714218	-1080.5641734484827	-95.23960132293907	-1080.5641734484827	33.17946888499435	4.599501580176811	0.006588075653512778	0.7748182162001355	0.004541328759923975	1.3812996762152835E-5	0.7322577128119708	-64.91739472104257	285.93723614523793	384.3290113408099	71.00610672814591	16.30813653322024	13.655486985152374	1	1	1	3	9	0.19965414272567206	0.3130271241127827	0.27410588843449024	0.21321284472705734	
4380000	-1195.5878235060234	-1095.4866901374537	-100.10113336856972	-1095.4866901374537	37.917592034860235	4.23857633580995	0.005705549487756257	0.786132091766283	0.00515943201144013	9.601266867795762E-6	0.5411005538053144	-72.78225353501634	170.10376998231578	91.48752393366883	42.94770892675875	30.033841145048413	9.697859824344041	1	5	2	4	3	0.1681768519200559	0.3130271241127827	0.3055831792401064	0.21321284472705734	
4390000	-1178.3267927058298	-1083.7050585095192	-94.62173419631064	-1083.7050585095192	39.941498809314254	3.7362698867606503	0.0034622868914541676	0.4588442900938509	0.0035168932662422232	2.4990595068251962E-6	0.4587609936288975	-70.15359614340534	353.9951765246427	75.04822989784535	11.692043531730118	10.611005119221936	2.536309766545129	2	2	5	5	1	0.1681768519200559	0.3130271241127827	0.3055831792401064	0.21321284472705734	
4400000	-1183.4749955541124	-1082.667235274136	-100.8077602799764	-1082.667235274136	62.10263701872168	3.7362698867606503	0.003168265722051076	0.8963302587608475	0.0027060451653843887	3.367601405916668E-6	0.6137295714205538	-68.5819862636991	642.9730385898188	413.0372883753756	21.51556328941664	6.5274205707751305	24.78639838364395	1	2	3	4	5	0.15874029696560896	0.3130271241127827	0.31501973419455337	0.21321284472705734	
4410000	-1186.181144972356	-1083.472078858324	-102.70906611403186	-1083.472078858324	48.44408940391667	3.5447148216871835	0.003533612118196373	0.5051892006862083	0.0028756933951654073	2.3062858621837464E-6	0.48157100714556744	-72.45890711910614	368.3444293105486	105.17208464906471	197.79253294411825	29.860758437980692	17.801052446382286	3	1	2	2	7	0.15776909335393335	0.3342325029134616	0.31501973419455337	0.19297866953805407	
4420000	-1164.3233173754911	-1083.2466862884417	-81.0766310870495	-1083.2466862884417	26.20750989326548	3.53400734257335	0.011042596342653968	0.8197513815782999	0.006345422340467005	6.432199567251736E-5	1.019546090010512	-54.652253555828295	196.85250316575215	244.20497715072966	3.1684857313863612	7.255614066597442	3.3412050886976097	2	2	3	6	2	0.19557825299289006	0.32890534735018084	0.27721057455559667	0.19830582510133488	
4430000	-1176.6191384445387	-1081.6958369417991	-94.92330150273952	-1081.6958369417991	58.06850026743593	4.356467608194951	0.0032673043631840657	0.5868163734345545	0.003193571660135315	4.756350064724178E-6	0.6152332686069484	-65.95403554923591	1209.506249327324	61.77574016801144	21.18012530194976	10.268618940151836	17.16808267269722	2	3	1	3	6	0.19090798113500707	0.3428985086387795	0.267887685124881	0.19830582510133488	
4440000	-1166.9636321352543	-1076.9294550886916	-90.0341770465627	-1076.9294550886916	28.97241597448469	4.356467608194951	0.005540023174199586	0.6175175965513278	0.0052902087163748095	8.19097950598194E-6	0.5550933932337198	-61.470170452008446	711.6918794673978	268.4235212834249	13.226816969298426	10.986252086747951	8.561965100025434	1	3	3	4	4	0.19090798113500707	0.34009925561751475	0.267887685124881	0.20110507812259967	
4450000	-1162.7850757221095	-1083.5815960898776	-79.20347963223195	-1083.5815960898776	21.60889043619557	4.356467608194951	0.00932712818636213	0.539980013938155	0.00789745320422319	1.8103630021023764E-5	0.5216710244129475	-49.27798824943627	449.74041340072694	145.61977593267972	117.39968027428296	1.3689535169545624	5.407079021415514	2	1	1	4	7	0.17354319851178382	0.34009925561751475	0.274957487083744	0.21140005878695983	
4460000	-1199.2965532835171	-1085.205659503859	-114.0908937796582	-1085.205659503859	94.52903152763517	4.479732132802378	0.0019342539010095273	0.7140933020116889	0.0015969483076771576	6.837531344284327E-7	0.5138920745153619	-81.1602482893332	2009.1667047739202	275.5527869751922	44.59497565078692	28.924213844956487	23.538373343388745	2	3	2	1	7	0.19646672998540585	0.34756820090273566	0.2674885417985231	0.1884765273133378	
4470000	-1264.340157619988	-1095.193249806425	-169.14690781356302	-1095.193249806425	1836.8043538357185	4.479732132802378	1.8951491323401218E-4	1.2288032799087953	9.279428404300443E-5	5.01601550474951E-8	1.5677471728403103	-119.79344829517562	51188.58751931451	621.3572255166351	143.7203844331502	429.81894049757454	943.3584397458482	2	6	3	3	1	0.19646672998540585	0.34756820090273566	0.2674885417985231	0.1884765273133378	
4480000	-1229.3643963279742	-1074.0313271582254	-155.33306916974882	-1074.0313271582254	422.909172167949	3.502864192010028	5.280545685286487E-4	1.2274081233065297	3.479201305274393E-4	1.8065188134833956E-7	1.0805031801872536	-110.55063242459096	2567.6174665910366	3588.1213395440695	983.2628476817409	906.4091190252421	123.67287225333851	1	2	2	5	5	0.17712727420251026	0.3647163279311333	0.2805908665323176	0.17756553133404127	
4490000	-1189.3523197825245	-1083.7782822884712	-105.57403749405339	-1083.7782822884712	77.77338368417742	4.547256990921798	0.002553545860269249	0.5310958848771326	0.002418847628486601	2.830921515231555E-6	0.6433330674568233	-75.6023092376305	813.2231540913327	153.78489646903938	38.28037244039308	31.49634055729656	18.80272617545889	2	1	4	6	2	0.21195392239713323	0.3298896797365103	0.2805908665323176	0.17756553133404127	
4500000	-1205.8283090339742	-1084.8157755566444	-121.01253347732965	-1084.8157755566444	63.93912974031371	4.153383053326592	0.002107874306945506	0.7086457134708823	0.0024288411604745782	3.0798747255883864E-6	0.7143754363043743	-84.45978246626203	575.6509693019093	399.01826626972365	651.9410704545038	200.24558854389463	75.615316204669	2	2	1	3	7	0.1829454599366297	0.31088772092321615	0.3095993289928211	0.19656749014733538	
4510000	-1203.6719239128433	-1079.3014233659617	-124.37050054688166	-1079.3014233659617	136.87927805240832	3.2263887598319765	0.0019999577878893142	0.7192633413018182	0.001487743787312222	8.941608742010678E-7	0.643613873247501	-87.96594255117776	3082.4279012504944	579.8722979753497	209.22554092601175	71.24024167128745	48.47694649115906	1	1	4	7	2	0.1829454599366297	0.31088772092321615	0.3095993289928211	0.19656749014733538	
4520000	-1179.6882969584435	-1089.9546783780254	-89.73361858041822	-1089.9546783780254	38.953295375980574	3.2263887598319765	0.005627218314982649	0.7584253993791198	0.004367894535711478	9.765268150837571E-6	0.6418815743115822	-62.57692265143129	365.5339181948714	18.036880750752207	8.467726997368954	18.488535384184395	32.974977375604446	3	1	9	1	1	0.2026620062351151	0.3439545085904216	0.23745640988278968	0.215927075291676	
4530000	-1184.4496393456495	-1088.334165780133	-96.11547356551662	-1088.334165780133	36.29239084222625	3.0681304053563276	0.003806798943010316	0.5277881633160181	0.004346505659475422	5.831289735136728E-6	0.5466624098724233	-69.51793708435251	271.0215607111438	148.64191983433182	57.17399790633128	10.23598690034598	8.30055331983606	2	5	2	1	5	0.1539628074651841	0.3284589635709905	0.2861556086527207	0.23142262031110705	
4540000	-1170.0283052641028	-1080.9511908918216	-89.07711437228116	-1080.9511908918216	25.035095146812527	3.7538904689055688	0.008777447457842334	0.9407498615897231	0.007276890187958338	3.98465307141716E-5	0.7955399126254108	-60.985065683432296	778.8246429845208	27.469861322362725	39.78291375784922	6.784265585932165	3.642752622200131	2	3	1	7	2	0.18337681991304097	0.3541962406839209	0.29781622470801183	0.1646107146950286	
4550000	-1190.6623136931355	-1084.7357683018915	-105.92654539124406	-1084.7357683018915	73.28626064248704	3.7538904689055688	0.0031105381899730468	0.7052009258853565	0.002325731857476098	5.595452195452277E-6	0.9248839171523159	-79.52178726246053	427.85748305693943	24.04149530516716	17.80027292767692	8.788918855763917	16.16683292989967	5	3	4	1	2	0.18337681991304097	0.2831652958805867	0.29905897586881025	0.23439890833756438	
4560000	-1204.218607665181	-1081.7343189073154	-122.48428875786561	-1081.7343189073154	99.47440530361385	3.3089162813514155	0.0014670988304700454	0.6907103933841615	0.0012048015788962995	5.836539717666666E-7	0.6403418284209739	-84.45709560361563	1686.0906084831533	1595.0035553423093	498.0748647640518	29.193552147526862	63.07024516821903	1	3	1	4	6	0.14559985417239046	0.3209422616212372	0.29905897586881025	0.23439890833756438	
4570000	-1203.0295664619564	-1084.60390049306	-118.4256659688963	-1084.60390049306	99.56658657987113	4.123208236793134	0.002211474920300056	0.6726232685808202	0.0018682482397828172	2.248617857755853E-6	0.8281977178539396	-84.58130503762648	1125.3968997962722	400.17051542852846	185.87280147777525	54.353126517943835	29.012588337612687	3	1	1	3	7	0.18994111933126132	0.27660099646236636	0.3282869014501065	0.2051709827562681	
4580000	-1195.9251125997887	-1098.515069729817	-97.41004286997159	-1098.515069729817	32.021289952023324	3.3602940929483163	0.00743811820232069	0.5148616711904668	0.005890185048809917	1.0192176073136489E-5	0.5285554389864595	-66.46492907194913	909.3651248563432	640.647605295063	33.72939030720717	32.23579350014912	0.028649208376925025	2	1	10	1	1	0.18308563070578907	0.3442695222474675	0.31493063363553453	0.15771421341121122	
4590000	-1170.940379850355	-1081.1152945933768	-89.82508525697816	-1081.1152945933768	23.345881807551276	2.8041685786772	0.0091707916767051	1.173573768956979	0.007133261170146817	4.769625112700812E-5	0.927410109886747	-60.581617772842634	330.279952191749	129.75466348896492	56.36806680188361	14.638831187909938	13.383973953189003	1	1	4	1	8	0.2159648524740449	0.3321348598767935	0.25179824128117767	0.20010204636798623	
4600000	-1178.5231646663478	-1085.2947050224614	-93.22845964388644	-1085.2947050224614	27.046172371906174	4.223135942804169	0.00797983879297248	0.8972927624465369	0.007071927558989703	4.8388252608748424E-5	0.9639232050548812	-66.01613104851134	79.36056025994463	169.147799710786	57.60890979899076	12.420443449376933	4.814330694410116	5	1	1	6	2	0.1692077657594816	0.36295152454882623	0.25536939390445074	0.21247131578724368	
4610000	-1179.0586893934856	-1083.959841414007	-95.09884797947853	-1083.959841414007	34.25436629145097	4.591073775200273	0.0046315228543672236	0.8902653220856241	0.00415425609621834	1.627797874838984E-5	0.912333506273501	-66.4882478942802	481.2313438425714	104.32672754748158	39.459135505552204	14.53064603108424	7.598557160704397	1	5	2	3	4	0.1692077657594816	0.33683016838459945	0.2814907500686775	0.21247131578724368	
4620000	-1189.848169222776	-1085.635969986513	-104.21219923626303	-1085.635969986513	47.47053870811122	4.677777996370327	0.0034195876954226994	0.5575990882308438	0.003676172734390607	6.529557044004146E-6	0.6614575482391905	-73.6604771867349	372.85087508905457	404.6216544844418	58.06310662723894	42.785648721194214	9.063268019141775	2	1	1	6	5	0.17127081145672282	0.3347671226873582	0.2814907500686775	0.21247131578724368	
4630000	-1208.4469052239624	-1080.8672393584727	-127.57966586548962	-1080.8672393584727	121.63480514840978	4.34095474376344	0.0014218765387201304	0.8093720417420164	0.001539880224230018	1.8725856158032205E-6	0.8312711013996557	-91.62832877922662	1280.3214987133963	464.64178603880197	218.70161578146963	149.847226322194	21.139594096019117	5	1	3	3	3	0.17516523875859064	0.3338389647623846	0.2785244806917833	0.21247131578724368	
4640000	-1219.2403020341108	-1077.628158592505	-141.61214344160564	-1077.628158592505	361.15166567795023	4.34095474376344	6.298166499061742E-4	1.273074635244825	4.217127164477558E-4	1.3678532489863287E-7	0.8882189758131173	-100.00477307605551	6159.507787433659	2327.2750582956155	161.95568698301182	153.50510142076797	3.2556775675139398	1	1	2	10	1	0.17554868459681225	0.3338389647623846	0.2785244806917833	0.21208786994902207	
4650000	-1200.3878271219899	-1079.8955289994065	-120.4922981225835	-1079.8955289994065	83.5767055107095	3.6959258223807585	0.00221984284508069	0.8519665799899778	0.001957122717860046	2.427012711951577E-6	0.708667059456129	-84.85261335632875	801.6376241130504	548.0269670299649	91.53514400628164	137.83317165337346	107.96186439587383	2	1	3	2	7	0.17554868459681225	0.3338389647623846	0.3031873600247618	0.18742499061604356	
4660000	-1185.8783857956983	-1086.454156785903	-99.42422900979511	-1086.454156785903	33.01936613171757	3.3537114863484985	0.0044369608022182825	0.38009594405887603	0.004076149040126874	3.0156381456747454E-6	0.39474484974309687	-71.76743355705077	557.1867571028872	51.4274372038621	20.74951761430085	43.48734973597917	0.7446935123675417	5	1	1	6	2	0.16234390918100475	0.3564056522512301	0.2594910081617328	0.22175943040603463	
4670000	-1193.0046102730987	-1077.8703887738207	-115.13422149927814	-1077.8703887738207	58.146907501643824	4.142529948737115	0.0032735827044486237	0.6546658566508947	0.00260307201967566	5.529493950463883E-6	0.8220775491896137	-83.59311559026085	193.79195406779763	394.4138560650762	171.0111357368724	62.656986883023144	2.205967332261077	1	2	9	2	1	0.1707429686845845	0.31185107725816413	0.3053114626284599	0.2120944914287938	
4680000	-1188.6052552337057	-1082.57289158683	-106.03236364687564	-1082.57289158683	42.31154394752652	4.142529948737115	0.005278386586986223	0.8958409860412768	0.004393803189202665	1.1831285189066484E-5	0.7101508942187127	-76.90681598235084	879.4632163747517	70.75825655788685	11.666377759115406	13.80935060765876	15.747612685049036	2	6	1	1	5	0.18338699172818343	0.27903210625841324	0.3071105052692738	0.23047039674413183	
4690000	-1181.0309401931129	-1082.8415020971997	-98.18943809591318	-1082.8415020971997	38.28683291971769	3.9086622784450875	0.006494674114452904	0.6651977090718993	0.004361729981195624	1.7704919312367725E-5	0.7730127655875946	-73.37261419606557	124.92685210231322	142.0221703204412	15.624236568039981	11.519550666280292	2.1408069307513227	5	2	1	6	1	0.19037589774212926	0.31538864293971225	0.3071105052692738	0.18712495404888696	
4700000	-1201.3797877825707	-1088.3283835157836	-113.0514042667871	-1088.3283835157836	66.87750550206773	3.968671094797166	0.004043507696681294	0.8148254948390221	0.003161626578504853	6.161526216866825E-6	0.79352395973546	-82.98795804981687	277.5566039929975	359.23077838427514	29.590863271639623	31.565224638656026	9.4052259548581	5	2	5	2	1	0.19037589774212926	0.3452086642997067	0.27729048390927935	0.18712495404888696	
4710000	-1194.8655897917433	-1079.9279520703233	-114.93763772142015	-1079.9279520703233	71.03946114279776	3.5095970316411003	0.004711747223414569	1.3358092426341215	0.002792063402004021	3.7747716177464334E-5	1.371685170897661	-78.44816973248878	843.7530253328541	731.9163046595265	117.1850485084631	32.258019814905744	67.32987124448942	2	1	3	8	1	0.17611170384358735	0.31688749827230295	0.31987584383522505	0.18712495404888696	
4720000	-1192.6907619557294	-1095.4433884899256	-97.2473734658037	-1095.4433884899256	35.99431592556068	3.7333769334946436	0.0048985082723423425	0.47403904118514834	0.0049052977348087315	4.657581884960506E-6	0.4345688575640419	-75.00398707933368	124.51611491351602	24.68834284137663	18.062916557845053	10.325523622924464	5.452091173208459	9	2	2	1	1	0.1682721472820472	0.309890073044744	0.33471282562432414	0.18712495404888696	
4730000	-1231.781456367724	-1088.0139651927768	-143.76749117494725	-1088.0139651927768	254.87982983662712	3.9704954944196	7.476594287354283E-4	0.5817177574285226	6.951007559497053E-4	1.7315417336855024E-7	0.5547064142798315	-105.54400820973245	1329.456943734119	515.2033372801402	370.1203488138079	568.2000036384949	65.25317689134135	3	3	2	5	2	0.1698640439254782	0.3735184199955109	0.281554261341021	0.17506327473799219	
4740000	-1206.7517254182662	-1083.738963344133	-123.01276207413328	-1083.738963344133	119.77057655533389	4.016145004134483	0.0017437213284889424	0.7000151594252553	0.0015201594259764417	1.1230186841756805E-6	0.6536027495605299	-86.72280601465079	885.8509641572344	1149.2574298008426	61.9339426651143	91.54254179951477	110.48741897430573	2	2	3	6	2	0.20521376014769638	0.3498459725595408	0.281554261341021	0.1633860059517441	
4750000	-1168.5091323257923	-1079.6700697704762	-88.83906255531615	-1079.6700697704762	28.548373022153616	3.926871636964346	0.007810770605213816	0.6021034548349958	0.006505991360720793	2.5938138609993452E-5	0.667218029998034	-60.74880462425948	292.0940149143218	270.48719708409465	19.359730468199437	8.365593400622698	16.577853422342994	1	1	1	1	11	0.15934413393539126	0.3498459725595408	0.3017061503005079	0.1891037432045623	
4760000	-1197.8390721600165	-1075.0034063241171	-122.8356658358993	-1075.0034063241171	120.84652022939117	3.6475237052000944	0.0013795643504009465	0.8964120136042497	0.0012230870901941424	2.1060290156953663E-6	1.0442005128714318	-87.70601008108983	1099.9517336911838	212.21896858502376	372.4993076674768	31.92006310864665	27.03694731184635	2	7	1	3	2	0.16006109077302638	0.3498459725595408	0.3009891934628728	0.1891037432045623	
4770000	-1203.4536000368075	-1087.109344484973	-116.34425555183459	-1087.109344484973	99.66109414201502	4.168857324589519	0.0015404217040588134	0.6660765595359498	0.001300928107957554	1.1621287445660598E-6	0.7131531565091346	-81.76738229049745	3494.219311523968	241.82593338847528	40.28467707102019	59.9992142216518	19.754858075765593	2	4	1	5	3	0.2262589586852532	0.3065006594267584	0.27813663868342836	0.1891037432045623	
4780000	-1208.2290470952862	-1082.8121947464133	-125.41685234887284	-1082.8121947464133	130.78608333077756	4.250832732544014	0.0012419741950100375	0.6251197442428057	0.001315448520225981	6.069378261464818E-7	0.6085687157636159	-84.65438973110267	7147.178626989048	923.0974666750479	472.6859976694439	40.460633650741016	112.7049267466435	1	3	1	8	2	0.1842339743165907	0.38099347681971835	0.2264134180011661	0.20835913086252714	
4790000	-1218.094590174131	-1081.6188982784447	-136.47569189568634	-1081.6188982784447	208.2411585359946	4.250832732544014	0.0011133340750501693	0.9272454792406721	0.001018302456390256	1.4393324485392497E-6	0.8705805104478022	-98.3294081925316	1519.8878533169266	361.0829516398818	138.42157266044643	229.96972915205595	268.2714397410301	1	2	2	3	7	0.1842339743165907	0.3373100144128517	0.2823424574949508	0.19611355377560907	
4800000	-1204.6364488545478	-1086.1949271390042	-118.44152171554362	-1086.1949271390042	96.29198054257198	6.114930893512336	0.0020241317402794894	0.8973773467955957	0.0015346263370925141	3.3850732801705883E-6	1.0265323422360513	-84.59179073845317	1311.8985262582917	95.25789255898246	17.380065393207037	58.72483666247225	9.899844940665663	3	7	2	1	2	0.18410758252492793	0.3374364062045145	0.2823424574949508	0.19611355377560907	
4810000	-1206.2080086846468	-1077.5355646602484	-128.67244402439843	-1077.5355646602484	149.80141453585858	3.7223733805196737	0.001138206558232228	0.77849475811025	8.016742134368586E-4	1.052108140153441E-6	1.0408091854368438	-93.19765842454665	1428.9099646640573	611.2805323103136	129.41678142301166	93.003174862247	58.02414767423454	3	2	2	3	5	0.18410758252492793	0.3793162902444938	0.2823424574949508	0.1542336697356297	
4820000	-1184.0203715881366	-1084.4911481828742	-99.52922340526246	-1084.4911481828742	50.28037781695309	3.0988489009940103	0.003374724032980907	0.5004430276967152	0.003288323645404911	2.718296163694837E-6	0.4959564217684573	-70.90962501890351	1089.8921007603851	410.4445804509021	15.543442789349964	10.358888695546876	4.569103070331263	1	4	5	4	1	0.18410758252492793	0.35434927672845085	0.24242333930154067	0.2191198014450828	
4830000	-1166.4365261207893	-1083.5446309153745	-82.89189520541484	-1083.5446309153745	20.444803210312482	3.0988489009940103	0.012011789399403549	0.9503458787228327	0.009089025442680008	7.263770455879855E-5	0.8885679058326871	-56.55647524371524	304.25899406607493	77.51587346573281	38.74420366615315	4.912685631289988	4.590593294141303	2	4	1	5	3	0.18410758252492793	0.3084195799097415	0.28835303612025004	0.2191198014450828	
4840000	-1182.1143883864595	-1084.3428228660691	-97.77156552039045	-1084.3428228660691	33.01010854125082	4.314592749529785	0.007735836446291458	0.6625391204421996	0.005946119416404759	3.281746216886212E-5	0.8366440396754496	-72.7298387129866	104.09579983257774	102.68182203336531	53.95934556738081	6.2591571735030085	4.448082913492001	8	2	2	2	1	0.21234101689049872	0.34138247083043716	0.2348988393591396	0.2113776729199268	
4850000	-1192.2227313040432	-1087.47207655732	-104.75065474672338	-1087.47207655732	48.92046632116766	4.314592749529785	0.0065351386055996375	0.9632846962997399	0.0038636715074739643	2.1528408095012743E-5	0.8438884246702137	-73.2125139403144	130.3514568365248	42.698406655379614	25.682063333135076	127.79269300485336	15.831017078457627	3	3	3	3	3	0.21234101689049872	0.34138247083043716	0.2348988393591396	0.2113776729199268	
4860000	-1208.6641665623567	-1081.620405808469	-127.04376075388768	-1081.620405808469	221.3193450486712	4.314592749529785	6.721253680330876E-4	0.7915188938932846	6.052647899440207E-4	2.691174631470312E-7	0.8111599391652892	-88.26816004366066	9103.139054564459	919.297643973941	33.62194802703754	44.97930690117924	69.45944260601081	2	1	5	4	3	0.19234130971717875	0.3516748459677784	0.29326091952729344	0.16272292478775163	
4870000	-1195.1409033949803	-1094.0052519199876	-101.13565147499268	-1094.0052519199876	36.264092018734324	5.421653694757655	0.004830977517097502	0.49964038204645156	0.0043407742499296945	1.0232753265390987E-5	0.6674007960542595	-69.79894669061015	355.443270771656	705.5537190022127	56.67809641953896	28.487679443266863	10.29545128682031	2	1	4	3	5	0.19234130971717875	0.3482327899245617	0.3074059674294743	0.15201993292878754	
4880000	-1202.4858467536492	-1083.8970964303958	-118.58875032325342	-1083.8970964303958	109.09120182002164	4.467566602878049	0.0018199589022847812	0.774612831411943	0.0013531458666891506	2.0167635413914327E-6	0.8450155068440224	-83.27194332953668	1474.5573516708566	185.87815964294444	260.37272511419144	25.450285264514797	43.43095678424014	2	2	3	7	1	0.18208490767102062	0.2989450609419961	0.30726332785147165	0.21170670353551388	
4890000	-1247.9547801517786	-1087.2479079493403	-160.7068722024383	-1087.2479079493403	883.2157417485206	3.10305739706681	1.1836561250424537E-4	0.826994484225883	1.2759620537954942E-4	8.251510741290773E-9	0.7614071544668	-116.1029150338022	43296.311849506084	1894.6397624943966	462.0287894599594	227.11212351976394	60.47148289129555	2	4	3	5	1	0.15596683932319474	0.32506312928982195	0.28034256063788426	0.23862747074910126	
4900000	-1213.62980981374	-1081.8028141642872	-131.82699564945275	-1081.8028141642872	131.98607579556472	4.060868375842603	0.0011421537382317337	0.44245451242486156	0.001349338152066762	4.917410581791748E-7	0.5275042472226547	-96.42444861368972	1426.8240437946306	169.22154073155954	219.98745802673878	113.06061689374296	177.707530691247	2	3	4	3	3	0.23406025505501776	0.35308703441539535	0.25324606930747495	0.15960664122211413	
4910000	-1207.4415585122174	-1094.9088814927375	-112.53267701947988	-1094.9088814927375	65.40889488212682	4.060868375842603	0.0024711269872082294	0.8318008682144978	0.0024408023961806657	4.5818992448912594E-6	0.7547966838037915	-81.14526637560533	1093.177040710236	305.9721539885158	49.41067336075964	22.26519882119751	7.6995693893700485	1	2	9	1	2	0.23406025505501776	0.29081353650889896	0.29697901056826737	0.17814719786781807	
4920000	-1216.1443124741675	-1094.4839345263465	-121.66037794782105	-1094.4839345263465	100.96228950457676	2.732363387272901	0.0021081463201266084	0.8906943451356377	0.0018020294830883282	3.5944897929699454E-6	0.9516130724766939	-87.31899727229457	242.20522480249295	525.322691524	512.4526267075421	42.24800664741534	30.46140811409901	1	1	4	6	3	0.2363209065552339	0.29081353650889896	0.3263224721992462	0.1465430847366231	
4930000	-1182.724046868728	-1081.7664674330542	-100.95757943567378	-1081.7664674330542	40.75675002597455	5.221780459687124	0.005548885646037789	0.6501919830753012	0.004503561927059794	2.309245944013117E-5	0.870585923286556	-69.89738374304332	388.8786319995871	645.2897586043123	69.53434365986088	12.264948851927175	9.75482929664389	1	1	4	8	1	0.16022258389204685	0.33432872874100655	0.3300634430090265	0.17538524435792224	
4940000	-1186.7394636038734	-1090.6347699132705	-96.10469369060294	-1090.6347699132705	32.580943368664514	3.2223598849087933	0.005888710913423714	0.7339519733108769	0.004539004532368539	1.7171219941586718E-5	0.7949046162937683	-68.29860943096278	773.0578713042197	97.53508073943942	19.441379504447983	13.439005834592338	6.733354560393393	1	5	4	2	3	0.16022258389204685	0.33252686273401777	0.3300634430090265	0.17718711036491103	
4950000	-1172.4173478186556	-1082.9855261155499	-89.4318217031057	-1082.9855261155499	22.279789585783355	4.753774912105274	0.006069471719073219	0.5621255936927595	0.006662389716172723	1.54436023339206E-5	0.5919441224673294	-62.92266163940616	172.0864771522834	199.89538918753559	12.627467062559065	9.94211485725322	13.143256669006998	3	1	1	3	7	0.18212608996783144	0.33252686273401777	0.33020442030066793	0.15514262699748502	
4960000	-1185.0234142869995	-1090.142030020568	-94.88138426643138	-1090.142030020568	30.584164940154466	4.109969542521744	0.004269723426403075	0.45130446129634766	0.004568785315704668	3.1785366863178953E-6	0.3741644886663337	-66.47954190572258	1060.019557963087	85.05760069849536	30.006944578756514	22.4991800732367	3.648222901694404	2	4	3	4	2	0.13335738406370584	0.37335096043559457	0.28202941476772503	0.21126224073297675	
4970000	-1165.9626951662103	-1082.9692465613061	-82.99344860490426	-1082.9692465613061	17.39008565894978	3.8167941088612967	0.007721921479108808	0.7103348385405894	0.010043216642158306	4.112059915766605E-5	0.639870123857667	-56.258872872736674	132.57267514236105	259.724035402917	5.695717089117032	9.119326285406354	8.267996300195863	2	2	6	2	3	0.18987520035070077	0.3494930055150763	0.2677758432229341	0.19285595091129115	
4980000	-1166.0890890622368	-1084.400191013682	-81.68889804855485	-1084.400191013682	25.083035123526756	4.838805108971133	0.0057856067378002	0.6037494187457079	0.006373659850641812	1.5358606594011838E-5	0.6084417060979536	-54.69444715768167	233.6708885695452	155.83347867812094	2.2190259072632896	6.84412380149574	11.20568438397454	3	2	5	2	3	0.18987520035070077	0.3669912092813222	0.23200068841688654	0.2111329019510928	
4990000	-1179.2254466924928	-1081.2666483603298	-97.95879833216308	-1081.2666483603298	35.183974896237025	3.8582506415414497	0.006051180014323401	0.6260614496685609	0.005770736064030124	1.6380072542090542E-5	0.6300885155350497	-72.22894464734719	99.86674971421404	44.69986419961217	67.19554884736068	25.503300108030448	6.35563996478487	6	1	1	2	5	0.1670710638508588	0.3669912092813222	0.2548048249167285	0.2111329019510928	
5000000	-1193.549923462589	-1088.0471245624356	-105.5027989001535	-1088.0471245624356	34.99666113957692	3.8582506415414497	0.005607582167620658	0.6023494025710017	0.004344763966461794	8.912970586333093E-6	0.5504488761107862	-72.00792703221153	190.99603715404197	314.62781668861453	650.8094057874991	71.49255595178576	3.516182995509416	3	4	1	2	5	0.20034409598627678	0.3337181771459042	0.3261108660595165	0.1398268608083048	
5010000	-1188.407777292624	-1097.0503256043917	-91.35745168823235	-1097.0503256043917	23.884985281615187	4.09377000452484	0.006341673899147187	0.6672115466670028	0.005602186265869242	7.788878737054827E-6	0.5032799114856457	-66.61471018677823	96.3331903999473	61.122405806209485	21.471821990668	21.801590223868544	9.537431533237049	5	2	2	1	5	0.20034409598627678	0.3337181771459042	0.2419972640298255	0.22394046283799582	
5020000	-1195.1509412355572	-1085.8317106656652	-109.31923056989204	-1085.8317106656652	47.38271169663865	3.30438086079697	0.006377976297622153	0.982392108453954	0.0037475056056723017	1.3013279584387048E-5	0.8378619703829399	-75.91368668083382	847.5619069787696	365.4482643355272	112.68072850686617	58.21996932720406	18.63372622287524	2	1	4	4	4	0.20034409598627678	0.35745435395351266	0.27140166018780526	0.17079988987240755	
5030000	-1209.0036435107763	-1086.3234385265896	-122.68020498418666	-1086.3234385265896	77.89520369825941	3.9025565156014954	0.002379000890801336	0.5559613500153467	0.002195142189234407	1.1456591169535908E-6	0.4854310108031679	-85.74850098316023	232.9216818293137	882.4916568701492	268.3490528532673	50.561607291228775	150.61276152759154	2	3	2	7	1	0.20034409598627678	0.35745435395351266	0.27140166018780526	0.17079988987240755	
5040000	-1193.3941102058086	-1092.828139764083	-100.56597044172547	-1092.828139764083	78.32256187494276	3.474402442961802	0.0021642777458385303	0.6267095552422065	0.0020075601297856968	1.5454016922362647E-6	0.6039204149063631	-69.87883060912628	1229.91614687415	15.828970078224906	9.903042426241251	37.065360503072945	30.96614313037834	3	5	3	3	1	0.21144177739240452	0.35745435395351266	0.26030397878167755	0.17079988987240755	
5050000	-1216.7444921324231	-1086.980525757063	-129.76396637536007	-1086.980525757063	166.2110423640204	4.900579485108102	8.778406231127567E-4	0.7906695291187467	6.960268450216436E-4	2.5550504829594106E-7	0.6561902925456853	-89.73770880079405	3148.3094701807536	5391.028207042994	75.53110001842931	54.97066168598907	54.60220631411872	2	2	5	2	4	0.18802282640355253	0.35745435395351266	0.26030397878167755	0.19421884086125954	
5060000	-1233.950020082971	-1083.8759171598504	-150.07410292312065	-1083.8759171598504	384.8167285013914	5.077484414590725	3.26671934994522E-4	0.556740998367502	3.5432745956074735E-4	3.339350577209022E-8	0.5202870994754665	-103.92377080863825	8734.368159096097	2873.0695464671203	418.9158462348537	1385.1829974619475	226.6568604466144	1	1	4	1	8	0.20374604080580977	0.3331564313828955	0.2705273260258949	0.1925702017854021	
5070000	-1182.8095041441138	-1087.805331394253	-95.00417274986077	-1087.805331394253	29.476052351557225	3.7091311012263795	0.00606407710329572	0.6855942578671774	0.005731632665492583	3.068464716466926E-5	0.8110411105672629	-66.64445049253882	363.7628239956179	67.33707228662333	49.86456204483095	39.24285510507583	8.60040243754388	2	1	5	3	4	0.20809760681020442	0.32880486537850084	0.2705273260258949	0.1925702017854021	
5080000	-1203.5511153561508	-1096.6010195590775	-106.95009579707332	-1096.6010195590775	63.23202853599736	3.864109174496603	0.0020973491233205023	0.13155401219742124	0.002113605877000254	9.061884415225742E-8	0.14394908681440854	-79.17555228229809	272.35370668747464	203.54141922523272	213.67769136134712	20.377310919691922	5.871166919546933	1	4	2	6	2	0.16747308802150915	0.32978745644063057	0.31016925375246046	0.1925702017854021	
5090000	-1228.1493574675883	-1087.7227142470238	-140.42664322056464	-1087.7227142470238	282.55050435056495	3.864109174496603	5.651069543111282E-4	0.548263856883106	6.294953005585619E-4	1.218024045979207E-7	0.5837522028907726	-105.2732198368041	1266.4959675004327	369.63186544881074	195.99601821676677	192.76850346172844	33.62516677659319	2	4	5	2	2	0.14527821072509955	0.3444405898834048	0.28186095257836413	0.22842024681313375	
5100000	-1208.5856735263112	-1079.9972172789658	-128.58845624734536	-1079.9972172789658	105.40958095112333	3.4894442489636877	0.0011151754697426208	0.8140984633423861	0.0014655463668129445	1.3101649939573951E-6	0.816648418715253	-89.71228845101678	4836.650178078702	1552.402093717277	77.55328143134989	91.75143610432427	86.87814880771022	3	1	6	4	1	0.1707448761702728	0.3444405898834048	0.28186095257836413	0.2029535813679605	
5110000	-1170.60211122596	-1082.6086142082697	-87.99349701769034	-1082.6086142082697	27.46427966294573	3.4894442489636877	0.008631870470283928	0.8005228270512541	0.006327610466536276	3.783525308754515E-5	0.8696269897859312	-61.67677967671914	284.35094118755006	252.4262344850162	7.538972781055338	8.838180001485568	0.43887662856757387	1	5	7	1	1	0.17200247142015349	0.3444405898834048	0.28186095257836413	0.20169598611807982	
5120000	-1165.6609687959112	-1083.9127729003812	-81.74819589552992	-1083.9127729003812	21.92525212796562	4.199547846183231	0.012847632654089145	0.7831168077506886	0.006915971371063785	2.073659753037793E-5	0.5810416090541833	-56.95223659401507	83.50330005868871	15.247056651596196	31.563177700289295	2.8292241462854615	8.688289357840642	3	4	2	2	4	0.18138315029252433	0.33505991101103394	0.28186095257836413	0.20169598611807982	
5130000	-1170.652673312873	-1080.2195202304863	-90.43315308238672	-1080.2195202304863	25.293975038652857	3.667047326554879	0.010158842480160636	0.86414177321859	0.006944117252751301	3.685229358502356E-5	0.7869616363974673	-66.68205947623576	103.0867008807389	13.116710879727396	9.74503805905915	13.934823454908667	17.950801605502274	4	4	2	4	1	0.18138315029252433	0.3232166369644048	0.25081513255167903	0.24458508019139408	
5140000	-1190.8322760750038	-1087.4750977661736	-103.3571783088302	-1087.4750977661736	50.468902505462026	5.23114571873241	0.0027285702190584164	0.5695148793640519	0.00265356318649988	2.595234074007001E-6	0.5922501905153443	-76.76678027965052	255.89349406071597	57.939924220432104	13.537138654210779	27.914522398140853	2.174768739264254	5	3	1	5	1	0.16984105551036327	0.4023439506857071	0.25081513255167903	0.1769998612522528	
5150000	-1183.4826746069868	-1078.9685570509394	-104.51411755604752	-1078.9685570509394	44.86009095974457	4.320813209457481	0.002726246622402083	0.6412531197175404	0.0033120240970290265	4.372559860401139E-6	0.6415579689319633	-75.22273044007821	181.102262894212	220.21386284389934	93.22552389539004	36.4211420776756	16.345424274554777	3	1	1	9	1	0.22086087064734272	0.340428548111111	0.2617107199892957	0.1769998612522528	
5160000	-1195.230136595112	-1085.9653213533047	-109.26481524180726	-1085.9653213533047	47.994521634203714	3.7277161680975244	0.0034858430735719343	0.644043069454427	0.003345590197698074	4.159907113325753E-6	0.5766017917881235	-74.83902670156057	512.6202865009183	326.77829198729836	486.1565539582218	97.22516668748335	34.43086322090035	1	2	1	1	10	0.20212090846870936	0.3105085007047765	0.280450682167929	0.20691990865858736	
5170000	-1178.7687235886203	-1089.6618400558782	-89.1068835327421	-1089.6618400558782	22.574915704513085	3.3019106212630573	0.007614254425375915	0.4460936325315607	0.007516750162953401	8.58388329894601E-6	0.3797554353311129	-60.25501859696292	1706.196377470158	145.86349967521002	14.662664115301077	11.199016942615778	11.738505606905491	1	4	1	4	5	0.20212090846870936	0.332959111312635	0.27916160816945346	0.1857583720492044	
5180000	-1177.9299566948184	-1086.665233178024	-91.2647235167945	-1086.665233178024	21.26279942343499	2.6684265364152755	0.010566933685896935	0.6337690709111616	0.008077080946233842	3.464932637977086E-5	0.7216616549948802	-63.957052688031844	175.25248370968816	76.77126627166997	63.24856445818289	52.354754769902755	6.567647043364918	1	2	1	5	6	0.16841825514394687	0.36330437053181597	0.2854689303321124	0.182808443992127	
5190000	-1161.6552438050785	-1082.684021979866	-78.97122182521247	-1082.684021979866	20.29320323102636	5.210335249261429	0.013062469930512645	0.762530373206994	0.008429346659505076	5.04409952084101E-5	0.6780553392025456	-58.0419400784348	95.37119074485	22.770168784136793	10.872858287604247	4.406430735867301	0.6893584790217946	6	1	3	4	1	0.16291752089881886	0.37512362155018886	0.26694813911322063	0.19501071843777384	
5200000	-1167.455160738192	-1088.241115447029	-79.21404529116299	-1088.241115447029	17.571633247122342	5.140722000720523	0.022595276898447734	1.0854182938115573	0.013852795655033136	1.2412162107983856E-4	0.7700461295137222	-54.62066607259202	130.1352756275849	20.625622523565475	14.995871559377681	11.843897715082457	5.267453204300958	3	3	5	3	1	0.24921763985675466	0.2888235025922531	0.3036452695985305	0.15831358795246397	
5210000	-1170.229141659365	-1098.2503791908148	-71.97876246855031	-1098.2503791908148	15.783927134251131	5.140722000720523	0.021084689341836424	0.9014571858137509	0.015843805116764142	5.561302439124163E-4	1.0240302027861332	-50.925549709036005	83.07876886576021	6.180220084243	10.806331301224178	2.5630849626940186	2.686149459740901	4	4	1	5	1	0.23306725283918886	0.3369242115795988	0.2407484207400343	0.18926011484118027	
5220000	-1149.6597290051202	-1087.07230381477	-62.587425190350224	-1087.07230381477	11.432505914088415	5.373570309251383	0.020837873572406334	0.9761790828621482	0.018233433397854253	5.07178044419758E-4	0.991787270839622	-40.18110367365528	126.06101611633272	28.63519754013528	7.0514699786360735	5.642602858977528	0.9188175195170042	2	2	2	3	6	0.14952474624783568	0.3369242115795988	0.3221752196815491	0.19137582249101864	
5230000	-1146.92445771778	-1085.3139201253964	-61.61053759238352	-1085.3139201253964	10.399068721471185	4.221425108591726	0.02259989113441099	1.0827684490102336	0.018510353690642602	7.018086912003418E-4	1.1280570711790292	-36.906852857557965	247.26349522753068	190.79003441026228	6.3423244610869345	2.7994508487484646	0.1446989300918608	1	1	10	1	2	0.16657834743396813	0.3518513822296596	0.24975683736811044	0.23181343296826398	
5240000	-1156.5878455294926	-1080.6607515662936	-75.92709396319894	-1080.6607515662936	24.767753401139487	3.6190616719761586	0.008319646863701185	0.8042887384472323	0.005129708033483132	4.424415120767002E-5	0.9325040257512407	-52.32385025220245	287.77135083430363	10.00290949194398	7.430753196503684	5.567214024086041	8.4927965921058	2	5	1	6	1	0.16657834743396813	0.3518513822296596	0.2904408531865485	0.19112941714982598	
5250000	-1186.259074637299	-1081.0430171553116	-105.21605748198729	-1081.0430171553116	40.130458262450716	4.273005161588271	0.0031556114861055534	0.5003398402071454	0.0034318293807471187	3.8778689290395005E-6	0.5808660969974401	-77.00705669984484	224.2538623983945	113.57312944108605	33.86145538077196	60.113851787686635	3.6358083226685647	3	6	3	2	1	0.16657834743396813	0.3520656293584426	0.2904408531865485	0.190915170021043	
5260000	-1184.4262765476271	-1091.3927703236677	-93.03350622395946	-1091.3927703236677	38.36244352050058	3.3249789520341384	0.006461134688647001	0.7952198469313867	0.00504761908720294	1.6404928722874075E-5	0.6732047922158203	-64.47505499890542	953.5484832914094	27.998905033784897	22.132608832614693	26.73717150130027	0.5528105113424985	2	6	1	5	1	0.16657834743396813	0.3520656293584426	0.3070934125975995	0.17426261060999204	
5270000	-1210.9603452375193	-1091.1653893024416	-119.79495593507768	-1091.1653893024416	190.55854689072277	3.3249789520341384	8.639462343859074E-4	0.7440868967524252	9.73469378526095E-4	5.94835330213273E-7	0.7540332223462433	-87.64830306574338	1292.6817161723593	91.13455876596184	39.21973596839264	19.994391051260997	54.391465358681266	4	1	5	3	2	0.16657834743396813	0.3520656293584426	0.3070934125975995	0.17426261060999204	
5280000	-1219.4884098541586	-1080.3995741657689	-139.08883568838976	-1080.3995741657689	193.4102182438879	3.967826687045296	7.494147357035743E-4	0.8670817903900953	6.440668430415802E-4	1.4344581664338118E-7	0.6032554997836611	-99.58406773342145	3516.332755753465	836.7497751710532	527.3778429582031	205.87640902256618	16.329247506867052	2	1	5	4	3	0.15413551989577695	0.3800481372709381	0.2926014241588924	0.1732149186743948	
5290000	-1192.8825319742057	-1084.97760585922	-107.90492611498584	-1084.97760585922	56.221646311269986	3.9013323397112702	0.00288276823387852	0.6190550438755981	0.0026151191277578225	1.3394217884118682E-6	0.4549905960028034	-77.46904246394097	721.8177761616902	77.63451214620754	61.25678357789929	42.29561997688904	33.29562470531348	3	2	1	8	1	0.15413551989577695	0.3800481372709381	0.2926014241588924	0.1732149186743948	
5300000	-1188.2466331571368	-1084.9336445216732	-103.3129886354637	-1084.9336445216732	53.77115520156703	3.5743792352478096	0.0025828056391755273	0.6333658384647061	0.0024796573155459055	3.779881545100375E-6	0.8115667518107879	-74.3060411671199	446.26136335186186	141.4800726083477	28.995606128311817	37.73646663483163	15.200167349991863	2	2	5	5	1	0.19461179026652695	0.33805566653790275	0.30509365993764	0.16223888325793256	
5310000	-1191.433181475397	-1083.7252311681523	-107.7079503072449	-1083.7252311681523	49.49887906933489	3.687390501921836	0.0036293368790373823	0.7861596321454914	0.003259851138410364	8.152388815239192E-6	0.8577617756601077	-74.09344329236659	414.63289440672196	114.80696375707623	338.70969068500006	28.676255208685728	33.20696214358815	2	2	1	9	1	0.19461179026652695	0.327904899770665	0.3136778618992342	0.1638054480635761	
5320000	-1168.3787509271174	-1088.6137792799982	-79.7649716471193	-1088.6137792799982	22.87861878736642	4.922507558532255	0.009599544380854873	0.5282759110900981	0.007905863395615303	3.066319978862365E-5	0.652158185038814	-58.980128486955	81.68450501424742	9.159149547567262	3.2524570417532774	6.976775380134308	9.424963154474339	5	1	3	1	5	0.19461179026652695	0.3095582494274483	0.3136778618992342	0.1821520984067928	
5330000	-1168.0823463124505	-1080.4891982527993	-87.59314805965114	-1080.4891982527993	25.456045176180897	4.4955137182924085	0.005902175168104109	1.0805030507482574	0.004947020118957946	5.4750197872018706E-5	1.1203320453452636	-58.40146760408042	716.4682428916217	112.1389757786221	4.806281975064806	7.180959219370804	12.613061140472546	1	4	1	5	4	0.21046669143868704	0.3095582494274483	0.2978229607270741	0.1821520984067928	
5340000	-1185.0644198841053	-1084.773611304169	-100.29080857993637	-1084.773611304169	60.90330622369756	3.0865874276078396	0.0030949047758349417	0.7840816863063315	0.0023425538682574523	6.456596510479855E-6	0.873676665480976	-71.37554937188982	1684.549887407849	12.016353152844415	13.843501952943003	17.323741627379395	12.53625186461644	1	1	5	6	2	0.18298788875469607	0.3484397754196974	0.28413891382965695	0.18443342199595186	
5350000	-1176.710856882138	-1083.902398468349	-92.80845841378893	-1083.902398468349	32.703373086658694	3.180529219753645	0.0065589680342720965	0.5578231025894045	0.005646767886975893	8.021797709728588E-6	0.47389513583226917	-68.06310049054387	101.84184640172178	98.8074749527487	9.172460963786444	17.099808746083514	11.677832260466795	2	5	2	4	2	0.17973892987952833	0.3450760406607893	0.26615331255698665	0.209031716902698	
5360000	-1190.735040152696	-1085.5777429552875	-105.15729719740854	-1085.5777429552875	50.95136925753366	3.6473620697982514	0.006037043323561351	1.0219653566462712	0.0030192550352488214	1.3656959260401704E-5	1.0324622168295998	-73.61393180041935	464.2666622217197	150.01110223826058	77.75456726518708	38.98892216985439	39.04164608495337	3	1	2	6	3	0.17973892987952833	0.3450760406607893	0.2920932519868533	0.18309177747283134	
5370000	-1178.85282828126	-1084.907794932108	-93.94503334915213	-1084.907794932108	33.021005238891846	5.190505784975197	0.003986352944597918	0.5811691308309741	0.0038036571786116157	9.110505141042802E-6	0.7106088310987738	-67.87618454863133	266.0901774823289	68.19925188694941	17.07265777594207	20.35036851120547	3.9460533262280744	5	2	3	2	3	0.17973892987952833	0.3448787389062762	0.2922905537413664	0.18309177747283134	
5380000	-1192.326996564425	-1091.026017177886	-101.30097938653898	-1091.026017177886	45.69567558252249	5.190505784975197	0.003990475879529948	0.9358889849249719	0.0037684589607458337	1.5236669407774035E-5	0.9274570938712228	-74.49291521979636	324.3709565770632	23.081184457553483	24.830654716266977	16.718494521990646	2.8855125086055495	5	6	1	1	2	0.19015737180412867	0.3448787389062762	0.3162254769655297	0.1487384123240677	
5390000	-1174.5747401622748	-1078.323602239494	-96.25113792278081	-1078.323602239494	29.52922725666952	4.183075891935254	0.006330882209453553	0.7739934781218001	0.005617073157512896	1.8077148087167393E-5	0.6997980144612939	-66.04035118885945	262.9985903725499	374.2263115605312	108.4727337860603	10.817918509115428	10.592553237556697	2	1	2	2	8	0.18635983952488247	0.33699812012002145	0.25659760136474047	0.22004443899035792	
5400000	-1185.6467577652631	-1084.3208483774151	-101.32590938784791	-1084.3208483774151	43.508852345507016	3.137919627683701	0.003420527950798688	0.6476630572893795	0.002796738663431704	5.190196785914233E-6	0.7165898361206092	-72.91177631195691	621.5097436808198	208.29027207426248	25.88600467678681	16.897733302148094	8.258927691483718	4	1	3	2	5	0.1877968506409125	0.3444076075694918	0.26558202105018724	0.20221352073941073	
5410000	-1156.721273935379	-1078.5651761994443	-78.15609773593471	-1078.5651761994443	17.665257918618	3.7616413324937157	0.011833179278390697	0.8829572176152916	0.009095896696797981	4.564223818241157E-5	0.6483584107320234	-57.50056844925929	128.69121607350357	5.712815400044902	3.531859680887018	1.471259795800967	4.37628543052662	4	7	2	1	1	0.1877968506409125	0.3444076075694918	0.2505747150239496	0.21722082676564833	
5420000	-1155.5518082870065	-1087.4595342279658	-68.09227405904072	-1087.4595342279658	17.064813273089595	3.9835902904296874	0.009755333662969677	0.8253005049657929	0.009537341172921073	8.798039667133297E-5	0.8568678888538737	-43.73433824604311	194.1733491976129	19.882814266024607	2.361096576417191	0.4892527359354899	3.3628288991198523	3	1	8	1	2	0.18763508120785785	0.34983597515449394	0.24530811687200216	0.21722082676564833	
5430000	-1170.0598122622564	-1085.7411213987282	-84.31869086352827	-1085.7411213987282	25.836630564999854	3.86614510607692	0.006339290122360604	0.8643868510371217	0.0048395043748145645	8.840755981959358E-6	0.6247062912002446	-57.6118264439499	517.8018409023468	23.47571802124351	16.569950697767318	13.42330657591104	8.249958533682728	2	4	1	2	6	0.18369803565346016	0.36059870615128203	0.23848243142961176	0.21722082676564833	
5440000	-1170.9404686429616	-1086.2230544207778	-84.71741422218379	-1086.2230544207778	24.349843636669533	3.3935481931996074	0.007114944034632662	0.7484552577685049	0.006554385099327874	3.617879744160096E-5	0.8543277403932629	-60.23527236725659	195.31259152987263	96.73367987358267	21.693674695991596	4.073006656357062	4.175769079726306	4	1	3	2	5	0.16894277667681148	0.3633768356208751	0.23848243142961176	0.22919795627270398	
5450000	-1203.544498504056	-1080.90896779758	-122.63553070647593	-1080.90896779758	106.9761816400485	3.3935481931996074	0.0010483830798077415	0.5138843640925975	0.0012097116332467303	4.6495728330536506E-7	0.5766335641774422	-89.92603468967393	747.7619249582605	59.15038955734971	152.45706176705306	109.69804796848632	14.789971436047285	6	1	3	3	2	0.16336348321640665	0.3651869332135393	0.25419812005823916	0.21725146351181715	
5460000	-1206.681455599125	-1082.3773446412479	-124.30411095787717	-1082.3773446412479	88.63850759104481	5.063620158779128	0.002045092025737707	1.0751117945235957	0.0015160131947789164	1.0217555835327314E-6	0.6896099511891103	-89.6909192298258	733.7542914054591	310.4124510371875	138.85113497538515	75.02738727476903	40.48109401197409	2	1	6	3	3	0.16336348321640665	0.3671945652854116	0.25419812005823916	0.2152438314399448	
5470000	-1214.7354640433496	-1087.6300464474123	-127.10541759593718	-1087.6300464474123	103.0283589630664	5.063620158779128	0.0018706291383530976	0.5414938906257445	0.001690204867614569	7.077417377914955E-7	0.4644191695076312	-92.90252353066015	621.6058480051958	249.03977449844314	152.55525982658526	220.2949805916622	38.88889127703154	7	1	2	1	4	0.16336348321640665	0.3671945652854116	0.25419812005823916	0.2152438314399448	
5480000	-1179.5445632964313	-1085.5946689386074	-93.94989435782392	-1085.5946689386074	31.371803501740875	5.063620158779128	0.0034422215523214504	0.6234696218199516	0.004679211276458994	7.319390569296923E-6	0.628306278730087	-65.34779030290353	1279.5679805115783	103.53010016779203	20.87182207708786	8.610439098565362	6.228012927452047	1	4	3	2	5	0.18891151642558401	0.292209641925513	0.3036350102089604	0.2152438314399448	
5490000	-1179.6439555979991	-1093.092684205897	-86.55127139210207	-1093.092684205897	22.32562059673521	4.020761873554466	0.009987123837255677	0.5694926270164353	0.00988041290884154	3.70554102968244E-5	0.6114876263796273	-61.020559771044475	305.88558429100925	53.43694188344203	8.206864234566579	14.461560811187534	9.883034093022468	3	4	4	3	1	0.18891151642558401	0.292209641925513	0.3036350102089604	0.2152438314399448	
5500000	-1171.8099809069581	-1089.9215202178648	-81.88846068909322	-1089.9215202178648	16.95083371060762	5.217806682125703	0.011632576645988947	0.813266727367076	0.009308272795656842	3.6045141173603065E-5	0.6143248151927873	-58.56284907326679	293.22300742632075	34.47912409697228	14.725274957829578	2.600570491037815	0.9136092951714344	1	6	5	2	1	0.18891151642558401	0.3584044123492231	0.23858514946017567	0.21409892176501943	
5510000	-1159.0570972338212	-1081.6994365837627	-77.35766065005846	-1081.6994365837627	13.600641201614904	3.5207536006517826	0.016762712780141457	0.6231408591344492	0.013857554849182928	1.2204485252331647E-4	0.6874593532107559	-52.695534250753774	67.38897261649845	189.84536039013378	19.868314664192503	6.4786392753178745	2.0239800329276996	2	2	1	1	9	0.1733758803756389	0.30134791293857843	0.29551255158857015	0.22976365509721478	
5520000	-1159.9698956505933	-1079.747594050386	-80.22230160020735	-1079.747594050386	24.155611059215172	3.8353024578247026	0.015868345100132544	1.0631751131056828	0.009766661729572005	1.5175867682550484E-4	0.9201677781581762	-53.870450031577725	58.26670893598667	145.9283293202774	13.83938266262551	7.8401018042631465	10.260986088374743	1	2	4	7	1	0.1733758803756389	0.36614316557778387	0.29654959164949674	0.16393136239708275	
5530000	-1157.3132367571143	-1082.7454068685126	-74.56782988860162	-1082.7454068685126	29.721355987345	3.8353024578247026	0.012084907820968034	0.9653140208225279	0.0071994117675710685	1.3017507313209137E-4	1.0713516039499982	-51.976634706641114	116.58551186186651	30.406353231439745	2.5205706315506133	4.24714259006742	6.299707885255072	4	1	4	5	1	0.19201639057838465	0.3802756312330952	0.24312070592786858	0.18458727226065377	
5540000	-1198.5769424341418	-1092.1497367192153	-106.42720571492652	-1092.1497367192153	34.370842714577556	4.315469742075849	0.00652363178826262	0.6438940602357922	0.0049466038014665545	1.2537153768912734E-5	0.6392316483720912	-77.16499200745373	189.8584496467577	60.868344704090035	105.25257385660048	54.620803493471904	29.413749293698427	2	5	1	1	6	0.17529041232653225	0.34311065529578233	0.29561674980969366	0.185982182567994	
5550000	-1175.3972444713352	-1090.056203490549	-85.34104098078623	-1090.056203490549	28.058363837625496	4.315469742075849	0.0078137986570482	0.5264580579156508	0.006937356956881976	1.3164957990391037E-5	0.48914633143319414	-62.10155200693948	129.273748791747	73.05115674112544	9.928250133428103	2.8214445380149216	6.799506924705401	4	2	3	4	2	0.19964215975950123	0.34311065529578233	0.29561674980969366	0.161630435135025	
5560000	-1186.1961856246403	-1090.7969534306158	-95.39923219402465	-1090.7969534306158	30.58521552732984	3.204880074095395	0.005198209433468542	0.7495997556729602	0.004887076355564936	8.602076192028996E-6	0.6328211315918787	-71.71494736960058	107.21976037635415	35.36958266518116	32.44735688871075	11.75860281526064	3.860795117654666	5	2	3	3	2	0.1996082609380237	0.34314455411725986	0.29561674980969366	0.161630435135025	
5570000	-1179.3157509442892	-1093.9913675262076	-85.32438341808175	-1093.9913675262076	21.82685687326019	3.3538285474627694	0.007636266781553312	0.43642020042535606	0.007603351574403986	1.2498895303522513E-5	0.441737827814995	-56.41009306219082	376.61786546761897	166.66417661311644	3.2902444954608003	17.65809839251121	3.1142352218326415	2	2	2	6	3	0.1996082609380237	0.3390545745966182	0.2802120492337541	0.1811251152316062	
5580000	-1168.1181742383405	-1083.133148122389	-84.98502611595146	-1083.133148122389	21.986882169855143	3.5978837270255286	0.011492314409568223	0.7775701430899062	0.008556589781301048	4.544077134677699E-5	0.6748124878621994	-58.71968169356879	447.0681240597124	11.122158403056757	15.307015569152947	14.306512474926922	11.69483777684202	3	2	1	2	7	0.1996082609380237	0.31614811073592436	0.30311851309444793	0.1811251152316062	
5590000	-1194.3023512054085	-1081.741697639164	-112.5606535662445	-1081.741697639164	61.00420959809234	4.412453780209931	0.003654281141885155	0.9041350905170875	0.0027803188293525094	6.347352246244046E-6	0.8499615711788701	-77.94006732014253	958.1272334271131	664.3539614864936	369.029818767652	22.83994241224454	6.351114973967136	2	1	2	9	1	0.1806911885881121	0.342026542823683	0.30311851309444793	0.17416375549375912	
5600000	-1169.4085247977723	-1085.1133229741113	-84.29520182366112	-1085.1133229741113	31.390574106650167	4.436654049601256	0.009921317111965587	0.7943626203233907	0.006872722031604392	4.3125084323396794E-5	0.8011779219513491	-57.538414933853936	185.1303592926648	183.59867618673388	45.69830012484158	4.116265043433516	4.570944694065603	2	3	1	5	4	0.1806911885881121	0.342026542823683	0.30311851309444793	0.17416375549375912	
5610000	-1182.6416996156322	-1082.340401560796	-100.30129805483637	-1082.340401560796	41.301834087588475	4.412143300969735	0.004858933345929308	0.661337222002986	0.0047539353406881	8.107834791135132E-6	0.5976190150178304	-71.08333131813644	482.2822140308066	30.240084773907398	50.56234018515972	46.05487832680944	3.1935585161804956	1	1	3	9	1	0.1806911885881121	0.31435527786742196	0.30311851309444793	0.20183502045002016	
5620000	-1193.416515025728	-1081.1657797151863	-112.25073531054159	-1081.1657797151863	43.253046159816286	4.412143300969735	0.0037146047704116176	0.6094260159723263	0.0037541825213709625	5.852564151372545E-6	0.6567401789714175	-76.17426644834136	5768.396680465692	429.2903867976788	256.7749143758933	31.219075079007418	3.1362960233230543	1	1	4	8	1	0.17522791379872152	0.3574317125618648	0.24709024162066556	0.22025013201875027	
5630000	-1171.2973621111937	-1086.829875597166	-84.46748651402771	-1086.829875597166	29.185087315187612	4.964862487573556	0.009077649882821934	0.7971179988947278	0.00601718321770466	4.3936402097725024E-5	0.8936344745951089	-56.1390475891278	861.8572654419011	39.149084821218565	24.5337039186547	12.025728591895744	8.528192661097757	2	2	1	5	5	0.17522791379872152	0.3574317125618648	0.2541227796943565	0.21321759394505932	
5640000	-1229.5410367889806	-1091.6609439884664	-137.88009280051412	-1091.6609439884664	312.4474743732606	4.79700760134903	5.025086207984127E-4	0.36091509135508953	5.37542291314929E-4	3.811631721255913E-8	0.36584114678968166	-103.21440427762315	2230.3562579802124	532.9651474999457	161.0868298725019	82.74321801284964	31.836726617771433	3	4	5	2	1	0.16697911443390792	0.3673945175846243	0.2979663963658485	0.1676599716156214	
5650000	-1189.9145358768453	-1086.1165620441543	-103.797973832691	-1086.1165620441543	46.99116556294025	4.779805160699941	0.003873963319760273	0.3756269758037313	0.004003859407980807	2.1461690472079533E-6	0.36561480746556646	-77.62624926140622	104.92724385618043	19.60456562884405	16.118649531050863	61.68255885622635	4.288778250635487	7	3	1	2	2	0.1805014901837075	0.31018984519097786	0.2844440206160489	0.22486464400926787	
5660000	-1170.08113905956	-1084.7607965609616	-85.32034249859842	-1084.7607965609616	28.56323403025865	4.779805160699941	0.005794543979865071	0.5724351772964741	0.006479572136916519	1.763152191215205E-5	0.5952339066919891	-60.46553250892641	261.40933533081494	22.70984597415529	20.847782399522785	15.093568273211138	4.951188473412374	2	4	1	6	2	0.1805014901837075	0.36828888669005333	0.2844440206160489	0.1667656025101924	
5670000	-1159.236004306354	-1084.5752759658021	-74.66072834055201	-1084.5752759658021	16.658237229569256	3.1707559387944535	0.010300329494973113	0.7118993140284569	0.007946284713276004	6.948707785518522E-5	0.7662067511068307	-52.85115715547133	114.62108737327594	30.49647258422824	4.316760513286321	4.644183530617065	7.7785715796493795	3	2	1	8	1	0.1805014901837075	0.3671391544322832	0.28559375287381905	0.1667656025101924	
5680000	-1176.535962758286	-1088.6488151762087	-87.88714758207728	-1088.6488151762087	25.516494451470095	3.3034657612439653	0.0061982420084629175	0.5685566214052339	0.005925996107925763	1.2549525136074495E-5	0.6056934054944639	-65.34358985852812	401.6133787057648	29.19925756340319	3.0871850307975506	3.628307936237656	3.953993506489725	4	5	1	4	1	0.1805014901837075	0.33622413183746475	0.26943695585537225	0.21383742212345766	
5690000	-1175.8608994228036	-1082.9397981087307	-92.92110131407291	-1082.9397981087307	25.593360458501586	2.7990623401278127	0.009314892247174432	1.065354465511272	0.006324216866612332	1.6106224555206627E-4	1.3399849818796215	-65.20463167229502	283.4665843591843	54.591897672777556	38.23685490048948	17.709259621984284	14.469091481711803	1	3	7	1	3	0.1805014901837075	0.33622413183746475	0.26943695585537225	0.21383742212345766	
5700000	-1146.2268646815687	-1078.2830766701102	-67.94378801145845	-1078.2830766701102	13.727907491165055	3.291713792772907	0.016009539930589536	0.8050552579108955	0.014092310708370243	1.8023075773183867E-4	0.8362419113918106	-47.33692240992809	68.70949964366704	11.695364220487658	11.425640566584855	7.145724967708574	2.9914276033114215	2	4	1	5	3	0.1805014901837075	0.3925165546750983	0.2374179625752556	0.1895639925659408	
5710000	-1165.9322719264735	-1086.7469051255632	-79.18536680091027	-1086.7469051255632	19.422341461896536	4.086557244689449	0.010351288424128175	0.8452561918823812	0.009263758002179663	7.60013761898273E-5	0.7766331272370038	-54.71831734265406	166.06553341360575	94.19372335669597	18.123765073272622	2.9375105669167927	3.87944014624629	2	4	2	1	6	0.1805014901837075	0.40354557536675767	0.22638894188359623	0.1895639925659408	
5720000	-1170.912091959059	-1091.162639467657	-79.74945249140181	-1091.162639467657	19.701678374576332	4.086557244689449	0.012927693455965842	0.8368436814746408	0.008502749770453332	5.650912217915557E-5	0.7098403426630454	-56.3967252612408	104.1173918890519	15.703616219162027	19.598033408241726	2.2953627658010443	5.812725422396853	3	1	4	6	1	0.1805014901837075	0.36825141452467747	0.2616831027256764	0.1895639925659408	
5730000	-1155.8995572479935	-1084.2374878774751	-71.66206937051845	-1084.2374878774751	16.280451437143007	3.8298073411571916	0.011705750453206522	0.7123254136785294	0.009926916902159858	8.972113076080281E-5	0.7994217985285572	-48.05217655261787	699.1815600481127	74.44412726331848	4.1547248550485545	2.638074053040966	0.09503116621216884	1	4	6	3	1	0.20413336437811286	0.3365775347084891	0.26972510834745944	0.1895639925659408	
5740000	-1194.3622882164834	-1080.5114864364764	-113.85080178000705	-1080.5114864364764	71.64397999370405	3.8298073411571916	0.003318090771010726	0.9202991602795045	0.0018322944559952938	1.9803645572166217E-6	0.6959707215089849	-84.20061442558226	586.688619971097	28.563270258785973	45.55971528198575	15.834007980674626	21.243537627296647	3	5	1	4	2	0.1785071827282154	0.34243396131651566	0.2759441285036583	0.2031147274516129	
5750000	-1195.539943877661	-1086.0412450133936	-109.49869886426744	-1086.0412450133936	53.91467035208881	4.215999361741613	0.0036719106136816515	0.4326184484213254	0.00314864692690573	1.0522218485517813E-6	0.33186541986246115	-80.99051120058019	191.75955546770479	44.69841704156474	83.9361371801139	84.00201848803692	7.7774956060865135	4	1	3	6	1	0.1785071827282154	0.3285741786475967	0.29608554875557425	0.19683308986861592	
5760000	-1191.733088998974	-1078.233098407572	-113.49999059140185	-1078.233098407572	83.58102704488115	3.183435060241021	0.0017927664060138422	0.7610504984587304	0.0019403642537383673	1.3028289954333354E-6	0.5869604552126394	-85.6639046285372	476.00211704605874	75.72680193611293	58.31720281192868	15.019114937830812	4.507557227431687	4	8	1	1	1	0.19610299293526987	0.3285741786475967	0.27848973854851977	0.19683308986861592	
5770000	-1228.9366687773788	-1077.8563653983074	-151.0803033790715	-1077.8563653983074	487.56361859721676	5.2190449915423125	5.02159026850874E-4	1.4624120979261348	2.3985334538902085E-4	1.2020912784446334E-7	1.1160977938268641	-106.81487572490015	8986.61474236234	570.09475750464	446.3298164064127	355.43093602850195	149.20496482558337	2	5	3	4	1	0.20034909522250668	0.332427655996029	0.30127511529918866	0.16594813348227783	
5780000	-1172.8610567751607	-1086.3195296580523	-86.5415271171085	-1086.3195296580523	25.90575408277225	3.835560269516176	0.006812849324123033	0.8543118521904948	0.005161155208875802	1.8279188094686808E-5	0.6514272930597392	-60.226913337699806	909.4207586588745	19.51812845262205	25.529910935988372	2.016932597101119	1.8918486968612935	2	5	5	2	1	0.20034909522250668	0.31467844051670124	0.30127511529918866	0.1836973489616056	
5790000	-1186.0320030396301	-1086.0956779870842	-99.93632505254598	-1086.0956779870842	44.934598602840175	3.835560269516176	0.0031134689489058006	0.3953401076142805	0.003142315729877525	2.600961975560673E-6	0.4851414119679406	-70.02230398412537	634.4807768730286	567.5428184632177	13.74412068387917	23.654167624914113	8.751801059404333	3	2	1	4	5	0.16685151504781182	0.3446441659686578	0.2861859007710584	0.20231841821247418	
5800000	-1180.597460592156	-1087.937172418036	-92.66028817412004	-1087.937172418036	33.10514688960516	4.218433060085155	0.004836524373635659	0.770914959066136	0.005183756278108655	1.522038188573735E-5	0.7394493219385282	-65.41217844947033	206.0825793963669	299.0204218083872	13.045548783654668	7.190453076691893	7.341064370575781	1	2	3	4	5	0.1743111412561198	0.33718453976034984	0.2861859007710584	0.20231841821247418	
5810000	-1171.0617451781047	-1080.9615974791636	-90.10014769894106	-1080.9615974791636	21.744081674885905	4.218433060085155	0.007593386788628316	0.491290663190049	0.007229821343036734	9.172634535920852E-6	0.40269511786104983	-60.44120389453206	124.5715695098786	181.5584825919438	25.312753798322795	80.44325553445141	5.6629019061611565	3	1	2	1	8	0.1743111412561198	0.33718453976034984	0.29606167124046134	0.19244264774307118	
5820000	-1197.3333506447643	-1089.4212272068132	-107.91212343795114	-1089.4212272068132	57.91707522674888	5.281307033632738	0.003045600031644394	0.8033321061933053	0.003008150401810099	6.8133074718756815E-6	0.8460310160753937	-77.67145961950568	690.6407925567132	27.512119503387833	22.44654152262079	41.16370224985535	26.4066503060538	4	1	1	8	1	0.18362000980705723	0.33718453976034984	0.3046760449891934	0.1745194054434017	
5830000	-1148.1071659131023	-1076.4832444464857	-71.62392146661654	-1076.4832444464857	19.18890511352901	4.870874614955926	0.009183870043609032	1.0356412466653642	0.007041671494197154	8.759021727516266E-5	1.0416149343810586	-48.485184546784964	228.96817900146942	9.256862288147362	12.16199380017639	4.177673377722085	0.4899893390220662	3	4	1	5	2	0.15222215561395241	0.36858239395345466	0.3046760449891934	0.1745194054434017	
5840000	-1186.7519213522412	-1083.2235550717055	-103.52836628053565	-1083.2235550717055	52.0492120407452	3.7183260921100723	0.0048195670449175144	0.7237606661945404	0.0034211757339490927	4.00716948143262E-6	0.5129828835154655	-73.44751245120153	223.45934364940499	38.35576474052723	5.952261729467435	33.568043472841076	46.24913164818882	5	3	4	1	2	0.20294128122017197	0.31566862850429533	0.3046760449891934	0.17671404528634144	
5850000	-1211.867588025992	-1091.3905132142313	-120.47707481176086	-1091.3905132142313	97.49608184915265	4.509710865114334	0.0018883828562857702	0.4642640716204316	0.00196845237163991	7.48068381477277E-7	0.4209195694567621	-87.50915562963667	540.3299849810029	698.2818700595594	94.83648927336394	66.86872261005554	41.00177941283878	1	3	6	1	4	0.20294128122017197	0.31566862850429533	0.3046760449891934	0.17671404528634144	
5860000	-1202.3936303012333	-1079.5470192704856	-122.84661103074777	-1079.5470192704856	107.75250082390563	4.296077177830668	0.001444518006537923	0.3780437318257656	0.0015905880668941517	3.557489306548507E-7	0.40424004729950214	-90.90727849457917	737.9118603625594	193.60963089590038	174.32243510708977	79.71667588061617	28.427671306547786	3	3	4	2	3	0.20294128122017197	0.34380824058570425	0.27653643290778446	0.17671404528634144	
5870000	-1194.6977534338569	-1093.1025452861518	-101.59520814770505	-1093.1025452861518	48.16375273658255	4.296077177830668	0.0034375798245132616	0.36897639454127373	0.0035710181768845283	1.6354226829904851E-6	0.37102581470536145	-76.29563558789151	479.4441414794642	54.50238630832477	32.28894425605263	7.15178251419494	4.802481471081624	4	6	3	1	1	0.16735874043124327	0.34380824058570425	0.27653643290778446	0.21229658607527013	
5880000	-1194.3279871819072	-1081.9706295130823	-112.35735766882507	-1081.9706295130823	96.44019303778872	4.296077177830668	0.0020052526788822494	0.8236618652609838	0.001737415333285662	2.7916262807240905E-6	0.8458431794538709	-78.1009634246978	3216.624234640888	123.26396133506869	28.190777362928277	32.456999199687864	51.19915015960877	3	1	2	2	7	0.1880039146358147	0.34380824058570425	0.27653643290778446	0.1916514118706987	
5890000	-1177.3072672169485	-1082.9192588055828	-94.38800841136573	-1082.9192588055828	21.865366621808157	4.7584273413237925	0.00893857696947394	1.0091124796877313	0.0071990731929159404	3.690481832384321E-5	0.8764160364625525	-62.23275122823271	593.7344523397333	272.30026203868454	240.28518418418452	8.352531423819103	5.05759717143612	1	2	2	9	1	0.17425878669286354	0.35186645218721924	0.27653643290778446	0.1973383282121349	
5900000	-1183.0093851855113	-1090.1101317344112	-92.89925345110005	-1090.1101317344112	27.275162916388197	4.859062890135459	0.006658561663884956	0.6710507592743805	0.006495109792129536	2.0027981293703298E-5	0.6220483890155301	-68.94684349991553	86.79525871289194	19.15726431111022	23.677608935594055	10.091968978566685	15.825827672544051	6	3	1	4	1	0.18119590181434858	0.3827880733872586	0.2506438892837765	0.1853721355146184	
5910000	-1179.5259713183118	-1080.2976375056269	-99.22833381268504	-1080.2976375056269	37.40371512409851	4.470369703995701	0.004278013667142448	0.6972162394222412	0.004963573720431669	1.5101838533020518E-5	0.7382845292959657	-66.38707842246028	512.4653648977697	280.55485976535465	294.9668326123441	10.382544350074618	20.20161414458442	1	2	1	5	6	0.2168510428536727	0.308054782223424	0.289722039408287	0.1853721355146184	
5920000	-1186.8399358521945	-1079.904493530242	-106.93544232195242	-1079.904493530242	47.528349461425044	3.8610870310455088	0.003557936105721743	0.46323144486351486	0.0035568394110946106	5.221893711349502E-6	0.5897117680070084	-78.16060634558683	450.9940528593156	153.66562505610125	59.32437862104319	31.617343450075236	18.611122618936133	1	7	3	1	3	0.2168510428536727	0.308054782223424	0.30158980189441925	0.17350437302848612	
5930000	-1187.887131304535	-1080.7781827998585	-107.10894850467648	-1080.7781827998585	35.26032078504634	4.079095013074346	0.005970184531523944	0.8955635573338468	0.005121662816646943	2.399826158805535E-5	0.886233176758496	-76.88359149862767	136.15979463046938	37.782011485251225	98.20742154769735	85.5609858272602	29.57791544515443	5	2	2	1	5	0.17142100477243633	0.3811989434440223	0.2752388853692714	0.17214116641427207	
5940000	-1178.450332382246	-1083.8788907704106	-94.57144161183528	-1083.8788907704106	30.549254345428064	4.079095013074346	0.006182281763263261	0.9969825269027552	0.005466902703404554	2.7934332795573675E-5	0.8931905363938072	-65.74230602184252	349.62158846139243	87.18322503176076	43.93042097718013	20.281823125991984	13.981642877824994	1	3	2	4	5	0.17955604611997783	0.37306390209648077	0.2752388853692714	0.17214116641427207	
5950000	-1187.4038602942048	-1096.5886063844425	-90.81525390976223	-1096.5886063844425	22.76926358346391	3.1142564820992518	0.0074734263427963	0.36628083759480673	0.007113755917357013	5.688266883877357E-6	0.3183244872773186	-59.067404250538594	3659.8058806861977	144.80073807719782	167.92593562628971	9.397472853106995	2.0801859209172275	1	2	1	10	1	0.24298700338109863	0.32145003828084456	0.2634217919237868	0.17214116641427207	
5960000	-1172.5414221626647	-1091.4072423246887	-81.13417983797615	-1091.4072423246887	25.06919420370201	4.022929847702615	0.0057078644150815655	0.6172015867657449	0.005388050939319394	1.0617201851716169E-5	0.5252952183278767	-57.91829928790865	377.9970323727304	10.393094692739128	1.7902525435102785	5.827072789171225	2.839547654333853	4	7	1	2	1	0.2205341338509148	0.35149132597918936	0.27809504854215383	0.14987949162774405	
5970000	-1200.0096579083256	-1087.9336014857522	-112.07605642257334	-1087.9336014857522	127.51607894605172	4.170083852956322	0.0016846035409709221	0.6550082412529026	0.0012208506796791707	1.041219644058726E-6	0.7273222504991605	-84.26847107003925	655.102803178875	13.647405397886942	10.127930438613804	18.757401739686923	27.623999865212525	5	3	1	2	4	0.1878304855037009	0.38419497432640326	0.27566004862718774	0.15231449154271018	
5980000	-1167.814000042889	-1080.2108545897022	-87.60314545318681	-1080.2108545897022	29.57553731984076	4.170083852956322	0.006894580074865375	0.829821891544159	0.006061979585955533	4.2926897838366285E-5	0.8838455312834759	-64.74659519587672	87.72347944915144	9.01538803426859	6.112001520753935	9.695967279769429	17.48797973600655	7	1	3	1	3	0.17375534495268657	0.38419497432640326	0.22181585581183844	0.2202338249090738	
5990000	-1180.5495382365527	-1088.098385912154	-92.45115232439856	-1088.098385912154	29.560638136916108	4.170083852956322	0.006377175667515597	0.35250873623215223	0.005843312704927421	7.582857533733889E-6	0.4321569219465018	-67.0188352070056	187.0062246700763	8.407566165783365	24.872177814298496	14.041027307216002	22.53361046796035	5	1	2	3	4	0.16828211238346036	0.40448423377750153	0.22478610755153824	0.20244754628750197	
6000000	-1182.2192737004705	-1082.6738161540825	-99.545457546388	-1082.6738161540825	33.664191841974315	3.605387548405485	0.005739197923448359	0.7384861191996641	0.00608075475482536	2.6530276478922417E-5	0.8041794466113906	-69.6644393771162	209.0998794575297	316.440057354321	48.759197016239526	41.9643651214131	12.646628114602258	2	3	1	3	6	0.22369252247515659	0.33696291396680894	0.26701177543052995	0.17233278812750666	
6010000	-1183.623206950312	-1084.2822205279392	-99.34098642237271	-1084.2822205279392	50.70559904151267	4.434421400945244	0.0025491700748080087	0.5262747706329141	0.0025213627464417054	2.2783780835619647E-6	0.541312702226909	-71.3939003693549	500.10279094631744	169.24970564655274	20.594643512867258	14.958249778560337	14.028100225618566	3	1	8	1	2	0.22369252247515659	0.33696291396680894	0.23998724958230536	0.19935731397573125	
6020000	-1185.6485360202414	-1084.769837187295	-100.87869883294627	-1084.769837187295	66.36358786942307	4.2401702563491455	0.007719423251889	1.2428377969138054	0.0033396187317870805	8.849694658014853E-5	1.681340240360107	-70.6490363557463	579.1696820215831	16.49619188884468	30.25199113170469	20.324568867753268	20.37416121834757	4	2	3	3	3	0.17814017117654013	0.33658808150499514	0.3227289836408627	0.16254276367760417	
6030000	-1197.349381039006	-1083.9507348472684	-113.39864619173738	-1083.9507348472684	82.83473284875714	3.8407401713761176	0.002642212158692646	1.0749838876422828	0.0019757015629567193	2.0237615128553298E-6	0.7101839477378613	-82.11933747602905	765.3497191847238	312.1915789340363	25.024037061010688	25.11395490134117	5.1504574930135645	2	4	3	5	1	0.20325217511586552	0.33658808150499514	0.29761697970153733	0.16254276367760417	
6040000	-1181.922781175328	-1087.3720854919823	-94.5506956833459	-1087.3720854919823	33.2049430363229	3.8416061624584574	0.007335044298064415	0.5645235920973073	0.00563106532622311	9.042597780457163E-6	0.5304196049119176	-67.62016342274981	76.0868752367797	169.37820544720395	79.80925333840347	21.73159802121089	4.87888278279411	1	3	1	9	1	0.20325217511586552	0.33658808150499514	0.29761697970153733	0.16254276367760417	
6050000	-1179.8404375753842	-1075.916118854623	-103.92431872076119	-1075.916118854623	44.913249925614224	3.604471722567129	0.0034812593037068687	0.5400210598556949	0.0034326482502940645	6.0102955318891075E-6	0.6255121960265001	-76.3215054828086	380.315547753671	130.8481546325409	11.14236450961316	20.270968573291345	17.378892436925177	2	6	1	2	4	0.16920667927206415	0.3052343116077511	0.32033595448455343	0.20522305463563348	
6060000	-1215.8199404085958	-1094.0172735439392	-121.80266686465659	-1094.0172735439392	100.61092479252889	3.604471722567129	0.0019502622190790322	0.3864654550036482	0.0016540326916581354	3.129870614098527E-7	0.33664639275881086	-89.49538042277442	570.2126710291342	490.9517675086741	229.94639760402876	53.5609511975591	36.04946361722424	2	4	3	3	3	0.1691724843714215	0.35667230647910503	0.28614594140665633	0.18800926774281929	
6070000	-1256.6860682580075	-1096.7620472636886	-159.92402099431882	-1096.7620472636886	769.3561867104297	3.501489169899306	1.7277034010502855E-4	0.31418974892678153	1.747171773422886E-4	3.577077713253122E-9	0.3084307012856785	-118.39631989981316	4320.078705864897	3687.576696218548	699.583769554218	570.5724158959306	211.41076752456758	5	2	1	3	4	0.16308975453819471	0.3627550363123318	0.28614594140665633	0.18800926774281929	
6080000	-1271.1254450015142	-1090.076654429232	-181.04879057228237	-1090.076654429232	1334.420178737024	2.709404418928786	1.1825394083682046E-4	0.3797531125261002	1.220111602238953E-4	1.536540495416499E-9	0.3127002588153724	-132.3839926032885	18684.629449114625	8301.77473403834	4212.105027764942	2003.0353177736174	2335.4504587717447	1	1	4	1	8	0.21122155810981125	0.31462323274071524	0.28614594140665633	0.18800926774281929	
6090000	-1258.5057997686881	-1081.0426031652166	-177.4631966034716	-1081.0426031652166	2041.1657638696297	4.351191605468686	1.2072345756478688E-4	0.7074383740398233	1.046867845710965E-4	7.280534788985287E-9	0.7289612370256938	-128.1309666108857	13915.740511266327	15278.170996080187	2343.311071371393	742.3196626034735	1159.4912794572556	1	1	4	7	2	0.17527439709554354	0.321152796241899	0.3117850563269932	0.19178775033556636	
6100000	-1270.918499369421	-1080.1591578924981	-190.7593414769228	-1080.1591578924981	2635.758848413216	4.116247409954474	8.796139996570967E-5	0.9362351816943276	7.002366665965888E-5	7.16641112256814E-9	0.938538553621478	-137.88499943966232	15432.291091571438	6852.111271163634	7590.3960110650305	9646.810016206313	459.82262636195173	3	5	1	2	4	0.17527439709554354	0.321152796241899	0.3117850563269932	0.19178775033556636	
6110000	-1221.622884326187	-1088.9516479370889	-132.67123638909823	-1088.9516479370889	216.37448416025887	4.206844744656727	7.087505204219655E-4	0.12206970176598417	7.328725564765179E-4	6.576465401178295E-9	0.1117347363230333	-98.50911029885361	1145.624324528829	2317.854199511292	59.688520894111804	44.92158072107934	40.36636228356585	1	6	1	4	3	0.1782941419437403	0.32871541419422484	0.27055956659836544	0.22243087726367156	
6120000	-1236.1175763800643	-1084.1251383141807	-151.99243806588365	-1084.1251383141807	322.784353876561	3.970216673903859	3.9114804753260314E-4	0.5213632010451791	4.3756137095188444E-4	5.656335969874155E-8	0.53737819505742	-108.88485883883673	2981.810904711509	5726.148778481657	683.0445054870291	441.27288959122063	343.8551340359383	1	3	1	9	1	0.16285101887879977	0.3414043209692125	0.27331378288831826	0.22243087726367156	
6130000	-1189.1758300103627	-1079.8286109869885	-109.3472190233743	-1079.8286109869885	58.189219672844224	3.9116017216541676	0.002872335248197526	0.8588214162136105	0.002804847651198605	4.080789048367234E-6	0.7555398828207703	-77.4431987941525	401.6295070298298	377.3288121767107	87.69082549142202	36.21937757995471	31.272624677672084	2	1	5	3	4	0.15592225779781427	0.3414043209692125	0.30215225625977177	0.20052116497320358	
6140000	-1180.6037778681552	-1082.7600785655748	-97.84369930258046	-1082.7600785655748	30.535276557041104	4.578458052152817	0.006642633968261952	0.8753547197399573	0.0049689636616883056	3.2230903471709706E-5	0.9877116381136037	-68.458623846129	1255.0879958291187	52.41944234155249	10.579833263023028	15.581023332800964	9.541886611205996	3	4	2	3	3	0.17267047700130822	0.3414043209692125	0.31322369848982234	0.17270150353965905	
6150000	-1184.7303985928677	-1088.483665605422	-96.24673298744581	-1088.483665605422	35.9211267334562	4.172030159624676	0.003983499068457017	0.3721984713068129	0.00442300204912455	2.4815916762468017E-6	0.3632427202827002	-71.6259143533449	185.69518247253643	54.02493712654835	16.0379299407139	16.982536852637274	17.655330730693315	4	1	2	7	1	0.17931611353854757	0.3012766676182976	0.30657806195258297	0.212829156890574	
6160000	-1181.4867923922332	-1092.2727960856591	-89.21399630657409	-1092.2727960856591	31.185665698449895	5.212238165742774	0.0052647819105453375	0.5065495931113032	0.004985370112632512	5.395179379349968E-6	0.47637721573663666	-62.82871125364844	619.1233849941683	72.63480328185854	15.297670493119819	10.813019809905123	4.510272902923198	2	3	2	7	1	0.18980030337602743	0.3449181316807968	0.25874308930419837	0.20653847563897945	
6170000	-1192.4925414853683	-1096.2987395094763	-96.19380197589201	-1096.2987395094763	52.62426953970994	3.304168885037208	0.002547711710861984	0.5619423235622838	0.0024685495692682606	1.295712468353645E-6	0.45240737932200487	-70.88491743001131	455.2903191780153	13.34991204967233	18.20211228762254	11.951691723985759	8.930704169331243	4	1	1	8	1	0.18138259083907143	0.3449181316807968	0.25874308930419837	0.21495618817593545	
6180000	-1189.3766882977557	-1087.1696503020528	-102.20703799570299	-1087.1696503020528	44.49018029142112	3.538955917707498	0.005582167663672906	0.903011815549164	0.003451573852297891	1.0055655460406174E-5	0.8239554309374363	-73.64292597695764	451.23943286029856	129.64943245383435	12.486213644386167	20.815593906603116	7.859477817842613	3	5	4	1	2	0.18138259083907143	0.3449181316807968	0.25874308930419837	0.21495618817593545	
6190000	-1188.5465834308225	-1084.5247427547217	-104.02184067610084	-1084.5247427547217	60.8960302705371	4.011564930931775	0.003718365361302025	0.8298423573008208	0.0026142636484409194	7.361919731307002E-6	0.887982207957601	-75.4740846049111	509.59042662212653	83.9346215085375	29.64341243188716	12.394187055910125	17.355976328989037	3	2	6	3	1	0.1747552204224316	0.3449181316807968	0.26537045972083817	0.21495618817593545	
6200000	-1207.4429616394427	-1083.6647764151987	-123.7781852242441	-1083.6647764151987	143.61002821458976	4.742295800535955	0.0012414452745569604	0.5646552641478007	0.001084920168927326	1.8968587172194405E-7	0.4228405016678519	-88.55418020429066	2114.676773445374	39.66773428542359	60.07912308143206	95.82172430421608	161.91159371008277	4	1	3	3	4	0.1747552204224316	0.3215384534456118	0.28875013795602317	0.21495618817593545	
6210000	-1171.256207388223	-1077.9629655959118	-93.29324179231115	-1077.9629655959118	32.0778233677385	4.5557748367024224	0.005742896566911561	0.6994536474840839	0.005435094217204687	1.600569432358934E-5	0.7174301326226497	-67.16808648783437	166.86375374409764	51.791973480497994	4.268914437085795	13.716497234881706	15.307816427048303	1	6	3	2	3	0.19789258955411448	0.31785811010713844	0.2893188576483148	0.1949304426904343	
6220000	-1174.0918153865352	-1081.3693095690119	-92.72250581752344	-1081.3693095690119	34.67216901461456	4.378412005185582	0.00542752475606344	0.602548060307123	0.005112957924969692	1.3791299840314206E-5	0.6592740755797448	-65.93284209448814	251.41458800006578	52.61941323224391	5.747246469245765	16.446534278461883	20.828666906656018	6	1	4	3	1	0.20696236183144556	0.3359465620704615	0.26749024810448024	0.1896008279936147	
6230000	-1162.0655598234698	-1075.6795056333076	-86.38605419016223	-1075.6795056333076	28.260774662544	3.4803227599732924	0.005735917447777402	0.6517620695140367	0.006167761697143784	1.924445110761142E-5	0.6528536802686381	-60.72143460077539	345.34338319785854	21.39611488992453	11.823614869861183	7.808602731963187	19.152971537160873	2	2	6	1	4	0.20696236183144556	0.32673774166095043	0.2766990685139913	0.1896008279936147	
6240000	-1191.5459081634874	-1085.265569163969	-106.28033899951836	-1085.265569163969	45.74468427858687	3.3083229386508597	0.003566756010157366	0.974167275776316	0.0031869622737217018	5.682257748016169E-6	0.6346954841915589	-73.0190534183923	845.18704429975	26.511814300772127	65.60940430633013	20.87387663206671	59.02145991444459	3	3	1	4	4	0.20696236183144556	0.31936392226078897	0.28407288791415275	0.1896008279936147	
6250000	-1201.712941708731	-1078.4963166982216	-123.2166250105095	-1078.4963166982216	118.20042907969726	3.505987626508056	0.0017394756672788792	0.8975850156441743	0.0014031632535917917	1.1004984214979067E-6	0.707888035048595	-84.50999229706667	2575.324256050962	934.2610337266482	353.4831919871422	211.89633070107507	28.84573161320389	1	2	4	1	7	0.20696236183144556	0.31936392226078897	0.28407288791415275	0.1896008279936147	
6260000	-1176.6262605489655	-1088.4443248255893	-88.18193572337633	-1088.4443248255893	22.74826344114695	3.3671376687517656	0.007948929721305021	0.4610106239509725	0.0072822328463614016	1.4890205606262416E-5	0.49471608556244245	-66.46571777045499	114.8837854223242	61.103290986960374	11.14081947995481	6.3589400858426375	3.866095008619191	2	3	8	1	1	0.20696236183144556	0.31936392226078897	0.28407288791415275	0.1896008279936147	
6270000	-1166.1504694481655	-1077.5610966708534	-88.58937277731218	-1077.5610966708534	33.60285359429311	3.8952286856555065	0.005006845823786226	0.797099472735355	0.005436697411026718	1.74163237518045E-5	0.7720238476512923	-64.07476771148666	211.82365970997557	42.58860589459661	14.740595347934056	10.907557613639318	4.55226579285552	3	2	6	3	1	0.1729725746686532	0.31936392226078897	0.3180626750769451	0.1896008279936147	
6280000	-1181.4756526656847	-1084.2680722671792	-97.20758039850546	-1084.2680722671792	33.35642752151346	3.8952286856555065	0.006433819692034924	0.4302526602321954	0.005397436527303897	6.928593795600575E-6	0.46228633847344075	-71.62687802260493	93.2476171188649	113.15628543888477	12.211784431207304	25.161382081909814	16.339116725916444	1	4	2	4	4	0.16901114620749638	0.31602969924883784	0.3437202763011641	0.17123887824250367	
6290000	-1180.2520397089108	-1087.6832274593364	-92.5688122495745	-1087.6832274593364	26.004688371777053	4.297349304530938	0.00575836561438176	0.5398030127060541	0.006205934814399641	1.86440689322852E-5	0.6081958954394264	-67.51632121511788	362.10835586580754	123.02168433260937	10.392815009133049	5.914608477666513	4.7709999535457275	1	5	5	1	3	0.2010823992150545	0.3054656170983455	0.32221310544409826	0.17123887824250367	
6300000	-1176.8157407093217	-1076.150634511406	-100.66510619791586	-1076.150634511406	44.59519244945769	3.1544166808914973	0.0029881153845824652	0.5953359484058718	0.003089465527126962	3.634995153645942E-6	0.5806647651876109	-72.25843333733171	497.8500835665103	19.467011316053465	32.020519888226474	42.25107334740086	18.79698382709183	4	1	6	3	1	0.20402386252568266	0.3054656170983455	0.3104978525044876	0.18001266787148618	
6310000	-1163.5988296813464	-1079.9430149888692	-83.65581469247722	-1079.9430149888692	21.129483481027894	4.15799409500822	0.013471919509943147	0.9467398427414486	0.008862434026123737	1.6167559861178418E-4	1.1203319524611979	-58.12251956021774	179.86093035842148	83.9689187257347	5.7544320733205705	7.170421760046773	10.020068777633782	1	4	3	3	4	0.20402386252568266	0.3054656170983455	0.28976420011389076	0.20074632026208297	
6320000	-1152.432220296842	-1086.0229266913198	-66.40929360552212	-1086.0229266913198	11.973993943784901	3.7951499331150083	0.020103816272641833	0.865727726815256	0.013462435227128597	1.2550603038745964E-4	0.6623462138106491	-45.064697234278036	68.7004302864131	51.43789130566846	3.7164131400106513	2.3797639236791914	4.404352091965175	1	3	4	5	2	0.2132909643012029	0.34090999553066215	0.2450527199060539	0.20074632026208297	
6330000	-1161.9636474499112	-1077.1514110540634	-84.81223639584788	-1077.1514110540634	15.767329162973745	3.8394050509364095	0.024317672801999604	1.0482984651007634	0.010690278394413251	1.6173131877967104E-4	0.9778584329862807	-57.48380908608658	179.04299711584198	187.54122863654368	30.670276886427484	13.311934057916341	0.3864726618536371	2	2	2	8	1	0.2132909643012029	0.3239459341793266	0.2783856178423168	0.1843774836771556	
6340000	-1143.7063819380212	-1078.3723344258601	-65.33404751216112	-1078.3723344258601	12.46265914220725	3.5699037644190965	0.0231975508891376	1.1020535136821927	0.014783556954239732	3.9917619489791817E-4	1.069934527882173	-42.54262095466311	155.07204798036142	12.18817431601668	11.391816279565104	4.650602416967707	3.2648418781407944	3	1	1	3	7	0.2132909643012029	0.35630697624644125	0.24602457577520215	0.1843774836771556	
6350000	-1161.4147036846798	-1085.593414597813	-75.82128908686684	-1085.593414597813	11.300753964614819	3.601772822994863	0.022556394977475507	0.7892393874624857	0.01694305391485608	1.7688783305141984E-4	0.6699329475261829	-51.89916110305716	36.527131847129425	21.797192733731517	47.40702788406564	25.40819198658383	2.4230110251435186	1	3	1	4	6	0.18238134290621755	0.3872165976414266	0.24602457577520215	0.1843774836771556	
6360000	-1135.5844322220967	-1081.7762786407413	-53.808153581355356	-1081.7762786407413	10.311420592068883	5.44857129257169	0.029447165886309596	1.2324583284776676	0.019085569488179834	8.926182708133188E-4	1.041366585170979	-30.884057021148237	91.68041196803078	122.8381351400978	4.677767871951843	1.8303461169460793	0.18958562963983253	2	1	2	6	4	0.18238134290621755	0.35613944358969607	0.2913761050665971	0.17010310843749113	
6370000	-1134.530345662854	-1085.8067249082092	-48.7236207546449	-1085.8067249082092	10.31788636171986	3.5924796277824376	0.03169625789142943	1.0512761244585067	0.022792886128972546	0.001421869325214115	1.1061047269411273	-31.11275906865323	184.88087649249312	9.70421117699977	2.4515595368992193	0.5025654899936172	0.1093402749631069	2	1	9	1	2	0.15898065404565137	0.35300575949828583	0.2913761050665971	0.19663748138946752	
6380000	-1138.6144269444624	-1086.9067338793857	-51.7076930650766	-1086.9067338793857	11.518389645296775	3.696082180260674	0.03394274582613524	1.1199753568991353	0.02108923376719114	0.0014275232904042189	1.216592398237677	-37.32862103840584	37.69393936523939	1.1295859968526238	0.9902967351330012	0.23775536605679612	0.7352453684108712	5	3	2	1	4	0.16073065240409398	0.35864813812087176	0.2913761050665971	0.18924510440843895	
6390000	-1148.525611143023	-1089.254051832269	-59.27155931075407	-1089.254051832269	10.424898411783229	4.287976624292658	0.04482827724950176	1.046921748851978	0.024599266033794594	8.497155828223461E-4	0.9227497746500136	-41.95090742255074	35.02136549536387	2.9819517855193856	2.874261511722212	4.069936525433445	0.09743520542599975	3	3	3	2	4	0.16174642521619062	0.34388163345335815	0.28937986887439554	0.20499207245605744	
6400000	-1163.0759453994253	-1087.6845403049354	-75.39140509449001	-1087.6845403049354	11.97743116583209	4.702096303773622	0.028659434704341367	1.0506549737081896	0.015467071414316613	4.704858629694901E-4	0.9700667767594605	-53.33202912675749	37.65232967627904	19.592672079861874	29.831536431441208	3.3089016378672653	2.582250398650734	3	1	2	6	3	0.147830058072034	0.34388163345335815	0.30713778326659336	0.20115052520801624	
6410000	-1153.9344003700173	-1091.1247373363751	-62.80966303364229	-1091.1247373363751	11.058799059233518	5.316051615946881	0.0330602066946671	0.9246373037891672	0.01986858377895976	0.0013569312199099572	1.261222987042977	-44.54631240163609	23.288116443472337	25.16843068314214	1.9427194787647333	1.2539569635685166	2.464416942220272	7	1	2	3	2	0.23877143973228332	0.31969063712641793	0.26167020690471576	0.1798677162365847	
6420000	-1147.6215023006448	-1093.7569528049175	-53.86454949572726	-1093.7569528049175	10.447826940638368	3.9480434567314395	0.025597605238675374	0.9197732511173768	0.019827109211582344	8.197157903973643E-4	1.1407921977557232	-37.62944271268035	66.34920463273761	8.246769211844363	3.6393171726393696	0.7493541099939085	0.21728121928145355	3	3	5	3	1	0.23877143973228332	0.31969063712641793	0.26167020690471576	0.1798677162365847	
6430000	-1143.639215846821	-1086.7876640411857	-56.85155180563506	-1086.7876640411857	11.147175035126214	3.549045517791846	0.022771689363458424	1.2311188572872187	0.013056672039065272	0.0010453727829971967	1.3548287288850704	-37.34748952438888	135.66479318520882	9.798915029692694	1.4944285845034166	1.2406260392061497	1.5350426801993884	2	5	2	2	4	0.1642441618439673	0.36525980614237363	0.26167020690471576	0.20882582510894504	
6440000	-1169.0927005954172	-1084.7702814013364	-84.32241919408077	-1084.7702814013364	28.71034917109139	3.549045517791846	0.017469734121863954	1.0468363843600867	0.010724465514596675	2.309558565478867E-4	1.0384447560402703	-58.588313411392136	129.43178703624923	84.12881948357743	9.771268699553548	14.235034869386046	6.87119559381494	1	3	5	2	4	0.18093549895667935	0.3485684690296616	0.26167020690471576	0.20882582510894504	
6450000	-1159.8993450796524	-1077.7035632151994	-82.19578186445307	-1077.7035632151994	26.902665915816137	3.548366784109788	0.007538983116936273	0.6208563719343139	0.006415198310265574	2.2453029079279607E-5	0.6333369528299339	-55.32100143453241	2205.4769591916024	8.152030947414904	7.627806816594468	6.709981866453727	7.019883072859634	2	5	3	2	3	0.18080621865485233	0.3604093732625139	0.2617994872065427	0.19698492087609276	
6460000	-1164.8543502329508	-1084.5895672607865	-80.26478297216426	-1084.5895672607865	28.512848096483438	2.7173896988161204	0.015789666362032953	0.9962182123893696	0.010397904956027944	2.7681055622530843E-4	1.1668172110188588	-57.98231386447878	76.60186404526803	6.902581508197233	6.63794307634916	5.661269208908553	15.017809550701513	5	4	1	1	4	0.20969455267275422	0.331521039244612	0.26069754725862365	0.1980868608240118	
6470000	-1170.6201927925867	-1085.9886582713948	-84.63153452119191	-1085.9886582713948	23.0859389540766	4.019424946557085	0.008397346588168568	0.5454922809262932	0.006174887167927741	1.3660947222097868E-5	0.5771134417426536	-60.21418467887712	156.74677421761112	126.2276452057687	44.5016649959524	5.514273697180698	1.1742220441812086	1	3	2	7	2	0.20969455267275422	0.30548739282115944	0.3021062661249685	0.18271178838111954	
6480000	-1184.6688790670794	-1079.1667873752929	-105.50209169178643	-1079.1667873752929	54.55276550692208	3.7365543441758904	0.0026843753722747866	0.7412243761594602	0.0026426422518930678	2.6089125663092146E-6	0.645971930362543	-73.48919965608816	989.2251231010835	138.0849613436575	29.925129355556457	65.7992178042863	7.513806832798337	3	1	9	1	1	0.18705932599634514	0.3375716305611397	0.2612607154456598	0.21410832799685706	
6490000	-1210.8721166421137	-1088.2559973954667	-122.61611924664695	-1088.2559973954667	149.7637256724491	4.040376928512809	7.940583508063976E-4	0.6162916513344834	8.973653954065613E-4	2.2388429922420189E-7	0.5092989636738453	-88.53811670867593	2699.752024709323	319.40106054691114	107.36499667043309	49.57890466112258	14.535641230992574	3	1	2	7	2	0.18705932599634514	0.3409891021313931	0.3021253429053561	0.1698262289669074	
6500000	-1192.8833420476851	-1086.0847909972454	-106.7985510504397	-1086.0847909972454	50.77504299798876	3.0261326320351305	0.004124933415841035	1.0143251418659316	0.002375899675467158	2.1597132314070236E-5	1.2052217459749106	-74.11360020221646	726.8293398259183	19.442444856606105	53.42527194947627	77.12496822060315	26.350258335403126	3	4	1	1	6	0.18705932599634514	0.3300182078951476	0.3021253429053561	0.18079712320315292	
6510000	-1173.4673551494645	-1088.4883795426579	-84.97897560680661	-1088.4883795426579	23.152481103739134	5.764260586936867	0.006884304673115414	0.7438535250514431	0.006191264294509446	2.757386048710304E-5	0.789525738205006	-58.339350595378974	237.91213614142967	96.47922425694395	16.546186466961135	8.099598896883977	12.432595936789712	2	2	1	9	1	0.18705932599634514	0.3300182078951476	0.3021253429053561	0.18079712320315292	
6520000	-1181.9772602569544	-1076.721162041437	-105.25609821551727	-1076.721162041437	84.68623306608765	3.3913445944691443	0.003205941475486505	0.6835279708135826	0.0026650530332494905	4.052473960523067E-6	0.7086841485085027	-75.97947285223181	503.31144080364174	20.874118433988166	31.004466897586887	47.67671298762721	33.28218650389326	4	2	2	1	6	0.19180655697497334	0.3300182078951476	0.2973781119267279	0.18079712320315292	
6530000	-1168.9824099063944	-1084.7493171687431	-84.23309273765122	-1084.7493171687431	33.51686416770138	4.321044445398005	0.005183505701021382	0.849637656000722	0.004424529460156304	1.904301145849972E-5	0.9099209877078246	-61.03266811137035	304.62197151439904	22.773503219189795	4.912991699033307	6.0361971957233465	0.9834287290149445	5	1	3	5	1	0.19181993309581888	0.3300182078951476	0.312711600152113	0.16545025885692227	
6540000	-1164.9117833845355	-1082.4721733418723	-82.43961004266313	-1082.4721733418723	26.806466878776607	3.5418007642809677	0.005940134249015519	0.7835855038136941	0.005291775382331398	3.116366194320635E-5	0.9073371434380455	-58.88375186633136	266.785582601319	12.65340885481266	20.00304564355049	3.585139774354032	2.349267325159275	3	7	3	1	1	0.19181993309581888	0.3456711420210918	0.2970586660261688	0.16545025885692227	
6550000	-1168.6250011352292	-1094.720154749791	-73.90484638543836	-1094.720154749791	21.973263080679597	4.336528526337327	0.008335961354990562	0.45603757844173176	0.007380122620277807	1.4840343274049035E-5	0.5125182116657317	-52.59173175348191	225.8211786317623	21.2154794387305	1.0491357299745836	2.6281807133484936	3.9518010140687396	4	1	1	2	7	0.1687590979432712	0.29892211803722674	0.3352873152305354	0.1970314687889684	
6560000	-1159.5381811709494	-1081.7962454263138	-77.74193574463563	-1081.7962454263138	24.243966195242834	4.336528526337327	0.00785904414521357	0.6759262921181903	0.005537882929228679	2.9117403147684455E-5	0.7887671593326294	-54.97061905830497	261.3928703752779	5.802287295252565	3.251629252274844	6.7882100011332	7.514330414265909	3	1	1	7	3	0.1687590979432712	0.3332840019467652	0.2903141840026076	0.20764271610735774	
6570000	-1177.342681443605	-1085.629618164679	-91.71306327892604	-1085.629618164679	34.62323339664868	4.027361517114133	0.006845228299147981	1.3918796367494104	0.0032838354991992593	5.6499082253894284E-5	1.1958169748002263	-63.10081348309346	752.0127846044934	10.35548068107701	11.549361176912969	16.935293074343228	0.5991209366407583	4	7	2	1	1	0.1904033833713086	0.33602850325429234	0.29430686032107223	0.17926125305332863	
6580000	-1177.8597833266886	-1086.9135121019976	-90.94627122469089	-1086.9135121019976	25.474929146744447	4.015087377948011	0.016449717764664716	1.5134129578357454	0.004171072183800964	7.478136234808866E-5	1.3034238117643915	-61.46132864078865	261.3039841001018	255.7003935465829	12.541563640771564	8.064091186762044	8.444139780036947	2	3	2	2	6	0.175673943622851	0.3233665328192342	0.30039496396486215	0.20056455959305441	
6590000	-1155.6042671507923	-1084.1814326709903	-71.42283447980198	-1084.1814326709903	12.83751303360622	4.632927234783677	0.0230861152182926	1.246445040462521	0.012066132199963674	1.9781222541886826E-4	0.9004399400614463	-48.855257079837386	65.8560356188201	72.75018737511022	8.951911802155573	2.2832978340784362	1.2168321901239025	2	1	6	5	1	0.175673943622851	0.3170119027772937	0.30039496396486215	0.20691918963499498	
6600000	-1167.6715454896237	-1086.2827644782492	-81.38878101137442	-1086.2827644782492	14.8402813782371	5.17851996651347	0.016021867511968484	0.821459975349501	0.014516125445680924	1.8340714674452055E-4	0.8865396268565306	-57.97384623439422	72.83216846714038	59.661152496538655	23.73620317354003	9.171560818324814	0.39012307588332407	4	3	3	4	1	0.18236256366084386	0.3822286560079355	0.2685059081032238	0.16690287222799866	
6610000	-1162.9629036681572	-1078.5181150364492	-84.444788631708	-1078.5181150364492	21.955499750194907	3.094867410109844	0.01389993998204715	0.9440326123229952	0.00961158399078368	7.310612893228006E-5	0.7309836456162319	-57.24011631971821	410.76669794764445	77.85123249790998	31.388449376201603	4.564075975655193	7.519272907069166	1	2	3	2	7	0.18236256366084386	0.3822286560079355	0.2685059081032238	0.16690287222799866	
6620000	-1172.283061358276	-1086.247434439719	-86.03562691855697	-1086.247434439719	32.861553191866626	3.854328690221603	0.003848082642983953	0.6384941731517091	0.003866474891638814	8.352179004826387E-6	0.6375164630338831	-62.20986125044862	273.05899559007497	7.91053295048471	6.271638921601054	10.486941526934611	11.76171306789495	3	1	1	6	4	0.18236256366084386	0.33074641321815146	0.3010455273927095	0.18584549572829692	
6630000	-1176.7271555673813	-1088.0150137779567	-88.71214178942448	-1088.0150137779567	29.164794929307703	4.784470495959906	0.00821261537623439	0.7869602979474791	0.006371802403863996	2.6874927272818107E-5	0.7540367446364301	-66.08305347357069	99.5282402634351	20.109429094594432	5.4309112609400465	11.454579727275416	2.4541202065493612	3	4	6	1	1	0.19318610929109192	0.33074641321815146	0.3010455273927095	0.17502195009804888	
6640000	-1179.2973637386149	-1085.702307251016	-93.59505648759882	-1085.702307251016	24.670527909441752	4.2910371086147565	0.013793403458949255	0.9480765187154777	0.006871812486358125	6.419349804027314E-5	0.8726275743503207	-63.47233878109526	357.7803717887815	594.2153587863415	14.545970853739533	6.923716672388029	9.262962538129985	3	2	1	6	3	0.17086574515586006	0.32840424708908045	0.3017201882850511	0.1990098194700102	
6650000	-1162.7808634199264	-1075.841138260913	-86.93972515901321	-1075.841138260913	21.845123502058453	4.1464259552308125	0.008833275516110836	0.7678127634033951	0.007050050445417785	2.0665540063897045E-5	0.6241838882568086	-63.04933631153775	131.5328413676266	118.75871487488504	13.750147608875594	4.347050956722718	2.948401647100759	5	2	2	4	2	0.19960127589769716	0.32840424708908045	0.272984657543214	0.1990098194700102	
6660000	-1201.9111461610528	-1082.387417885281	-119.52372827577197	-1082.387417885281	85.44407862776715	3.839862121741698	0.0014685026908187067	0.5604368561770243	0.0016292097087762386	9.73706930171075E-7	0.6285094827840042	-89.17743312416201	892.5658573201874	224.67159468990005	13.14545501602498	20.1090828808572	29.333394789303856	3	5	2	3	2	0.19960127589769716	0.32840424708908045	0.272984657543214	0.1990098194700102	
6670000	-1176.9117195601566	-1087.8566223200473	-89.05509724010915	-1087.8566223200473	20.004795194306308	3.124650721838909	0.0075115365871225685	0.7596060789573958	0.008608284093378523	5.715635616074293E-5	0.8043058999226058	-60.232069012019295	89.05301407158633	117.48721742795605	90.8681104122723	92.25552348979743	4.17939335914227	1	3	1	2	8	0.19960127589769716	0.3798690362359478	0.22151986839634663	0.1990098194700102	
6680000	-1205.907685932134	-1099.8151864262113	-106.09249950592273	-1099.8151864262113	66.48685525815476	3.0277641986704924	0.002139720911956023	0.5470327734780349	0.0022126665821944483	1.7381351390169348E-6	0.5574397293858104	-75.98893053113825	635.6829069931036	383.1098892333421	20.64825865647322	28.41375420172606	19.590550289434077	4	1	6	2	2	0.19960127589769716	0.3783451496290564	0.22304375500323806	0.1990098194700102	
6690000	-1188.8913988207842	-1083.7181265956192	-105.17327222516492	-1083.7181265956192	61.51906416555398	4.355068065883501	0.004784797332023969	0.969348946589983	0.0027520107822748404	8.684046591445217E-6	0.9038976979159731	-72.02299127774891	2380.1485591549736	692.8114210348066	30.01326159879454	11.947455200058586	5.92265050889013	1	2	7	4	1	0.19960127589769716	0.3783451496290564	0.21935583918262752	0.20269773529062074	
6700000	-1161.097569351149	-1076.845891534388	-84.25167781676103	-1076.845891534388	18.307296495021003	3.321555808681058	0.018240154001764028	1.0807707537000746	0.0096796550327363	1.6516044264086726E-4	0.8654506682144253	-53.80645237730653	275.6199749790726	329.4574996500557	198.86080371557736	5.094242795934149	3.5783320381583024	1	1	1	10	2	0.18170623571344438	0.3357798282916956	0.291130255499432	0.1913836804954298	
6710000	-1175.269718174025	-1078.4893508299476	-96.78036734407749	-1078.4893508299476	28.40354173992585	3.791908667035902	0.00754008311625652	0.744728035907185	0.006018460708152802	3.306683331666188E-5	0.8561003973970015	-67.73426046435995	124.43103797132352	60.99589573387386	56.57148492207912	109.87621253762882	13.990093180555798	1	1	1	2	10	0.1807408988823523	0.3367451651227877	0.291130255499432	0.1913836804954298	
6720000	-1189.5408362227154	-1085.3582678616879	-104.18256836102749	-1085.3582678616879	56.172842970110864	3.5612881052080128	0.006688194619607111	1.1602075070734061	0.003613073603077413	1.0699572473206496E-5	0.8736480330696047	-71.82787447322674	1150.212702899463	140.3989334191411	21.55954639903388	7.436661819057197	24.794746357592338	2	1	5	3	4	0.1807408988823523	0.3367451651227877	0.291130255499432	0.1913836804954298	
6730000	-1178.8499844780647	-1089.2711537300859	-89.57883074797877	-1089.2711537300859	21.08411111827566	4.931365308721135	0.007528232157570909	0.5484127357651192	0.0071457844029140915	2.3870433556809923E-5	0.6135405265708238	-63.21653892161221	183.90902145281234	206.97104347063117	13.447509711128337	5.170017839744476	10.50934928032353	3	2	1	8	1	0.20166722595955164	0.3367451651227877	0.2702039284222327	0.1913836804954298	
6740000	-1185.3514769176322	-1085.7863147272371	-99.56516219039511	-1085.7863147272371	43.36082228882265	4.403128434124377	0.0043937587122897465	0.7982546641065557	0.003735172664080301	1.146897631396212E-5	0.8535684156808147	-66.49172814428734	810.2582178345565	886.2604310959872	74.14597031463057	14.302783911986195	16.142490107612048	1	1	2	6	5	0.21731024821869738	0.2958404455203222	0.2702039284222327	0.21664537783874954	
6750000	-1192.8556332018122	-1077.9125767128053	-114.94305648900689	-1077.9125767128053	68.58007677087082	5.243635692716077	0.0027110539497284345	0.5512167979159301	0.002448491712565716	3.279615648286264E-6	0.6100367046372065	-84.51118351537833	460.5944528393351	69.85825983906642	114.10139475019126	41.42110306692518	19.22736251170618	2	1	9	1	2	0.19781153046635788	0.31707751730351286	0.25593926690162655	0.2291716853285045	
6760000	-1199.291659008558	-1087.7804284779754	-111.51123053058275	-1087.7804284779754	71.35297868260963	3.79826042947705	0.0025096292602575345	0.3925710775874963	0.0022996131639753414	1.16715682859087E-6	0.44137757874434486	-82.72186302402181	697.7716882205382	103.71940012423751	64.98887789160672	16.698451089059866	19.693795529343898	3	5	5	1	1	0.19781153046635788	0.30531499860697286	0.2845669496787989	0.2123065212478722	
6770000	-1190.1805523698135	-1087.5811083924386	-102.59944397737483	-1087.5811083924386	41.28109543373821	3.519376222612859	0.003928306831743878	0.6354846590652973	0.0037530405265649484	3.3740918554937645E-6	0.5168109946632856	-73.18701580696795	231.2906794317816	310.11055476509546	8.992824586226527	25.1069707068538	14.78779244003163	2	4	1	6	2	0.20629443217136054	0.2968320969019702	0.2845669496787989	0.2123065212478722	
6780000	-1159.2478148304417	-1082.06517823058	-77.18263659986185	-1082.06517823058	16.112272629824766	3.9982360531604986	0.013743156704027417	0.5905286739136812	0.0102081797231226	3.891415137528622E-5	0.5238477001337374	-55.9622698193904	71.5710970211016	52.242895576001544	6.125830876298415	7.988985496925408	0.48630199286755327	6	2	5	1	1	0.2287351690287952	0.2968320969019702	0.27444739773997984	0.1999853363292566	
6790000	-1191.1180109965157	-1081.7291749587089	-109.38883603780675	-1081.7291749587089	56.45542138014201	3.9982360531604986	0.003122245089578149	0.6285474973506789	0.003129440052427594	4.387283162946426E-6	0.6335819003271169	-83.79840843195379	125.01419214775848	58.90609681772802	13.103952653963969	30.178222073834238	3.9955188224188922	8	4	1	1	1	0.2287351690287952	0.31988535765766496	0.27444739773997984	0.17693207557356183	
6800000	-1199.1733101760524	-1079.0144643207068	-120.15884585534552	-1079.0144643207068	103.48576766377137	5.649663460691228	0.0016599763848526904	0.4820682407796137	0.0017303790357701102	1.1181639121562277E-6	0.605196443349618	-88.09086336459035	389.29572793535914	286.43345142790014	74.91750844086428	119.70975192576743	8.726994022276159	4	3	2	3	3	0.2287351690287952	0.32091567361630735	0.27341708178133745	0.17693207557356183	
6810000	-1228.5633956452273	-1079.4355759272426	-149.1278197179848	-1079.4355759272426	202.47132942266782	4.024307624387134	9.822499066108005E-4	0.6717330487039775	6.960446756185837E-4	1.7792343531855317E-7	0.5599939760623184	-103.75918940978765	2842.39736425164	1171.098928036653	4398.265617458242	766.1712484682984	96.16919954872189	1	3	3	1	7	0.2259671543126918	0.32091567361630735	0.27618509649744083	0.17693207557356183	
6820000	-1210.5205929314384	-1089.1108727067117	-121.4097202247266	-1089.1108727067117	61.072691293338984	4.024307624387134	0.0028384706924213226	0.38896499616735347	0.0029770456667553213	1.701962042742532E-6	0.44959053837598306	-86.11498466613834	949.6010681203667	611.4908772352914	316.9221154383052	249.5283679476123	7.628676627244515	5	1	2	3	4	0.21897456972979945	0.3319326763315492	0.27809405365479095	0.17099870028386224	
6830000	-1202.0125098964543	-1092.4592548515395	-109.55325504491479	-1092.4592548515395	51.895641481622796	3.774667442566539	0.003319000480680151	0.2805686667180543	0.0029774079268953817	6.889330942975901E-7	0.26771757501067983	-79.45674012950458	477.5120461579974	278.8870894984827	128.10661157605333	50.15910401446458	26.594216195354363	1	3	3	2	6	0.22951629231623497	0.32251944693047624	0.2523233060941332	0.19564095465915743	
6840000	-1228.072716178427	-1087.6329855200215	-140.43973065840552	-1087.6329855200215	320.22789453960155	3.7964456802753905	6.177005203999901E-4	0.6596924156494325	5.771365979851527E-4	1.021335564685061E-7	0.5531169811744273	-103.89373912294096	2418.7774244804755	383.51303242089404	205.9907474367653	114.81469946231435	103.5309695169663	4	6	3	1	1	0.1913081910629379	0.3698256990153997	0.26274381242015526	0.17612229750150907	
6850000	-1183.2132677422685	-1080.9452389598603	-102.2680287824082	-1080.9452389598603	31.43162385672451	3.7964456802753905	0.004825588148783908	1.0308271063658263	0.004541609715094636	2.371661520897252E-5	1.035678229250601	-69.46253960749726	1816.378626351792	553.9385613409177	38.919428687595335	14.18721204950069	6.52153923783649	2	3	2	6	2	0.226125447639242	0.3350084424390956	0.26274381242015526	0.17612229750150907	
6860000	-1198.3135267363264	-1088.9769954054902	-109.33653133083617	-1088.9769954054902	108.37026893750648	4.107469576104776	0.0012809219387610253	0.315334679065686	0.0012268909135821806	1.1510295400964708E-7	0.28175503349935954	-80.49660219730606	1407.6450521115535	76.32074229969032	20.42183649905071	7.6495113181482175	19.9907149336788	4	1	3	3	4	0.19781650110040133	0.32019970571551104	0.29375025571709834	0.18823353746699126	
6870000	-1167.7575664999754	-1081.3595949707433	-86.397971529232	-1081.3595949707433	23.17115892606508	4.810800368013095	0.008940597452258437	0.9397460495597306	0.0071483768565240875	4.928395634386655E-5	0.8774137090126921	-64.20978563379394	78.38458402968706	16.68248780735918	3.7569061248173248	8.298605173087493	4.7610224136944295	5	1	2	1	6	0.17781830464200368	0.32019970571551104	0.313748452175496	0.18823353746699126	
6880000	-1193.2685869575655	-1078.010194546792	-115.25839241077337	-1078.010194546792	104.8406988991246	4.810800368013095	0.0021709041980028914	0.905534248543066	0.0014775222233785398	2.1439299626115294E-6	0.8534041655347755	-82.19786230493433	1157.6818926968876	34.06575435830761	56.04787391796205	50.92291198378934	50.948436470141786	4	2	2	3	4	0.1741121991047089	0.32019970571551104	0.3174545577127908	0.18823353746699126	
6890000	-1189.4388558590092	-1082.7906180418847	-106.64823781712441	-1082.7906180418847	61.738262734601534	4.08390733995247	0.0023416121969894108	0.77911904693714	0.0022277563205694564	3.69774362476437E-6	0.7894787869293092	-75.74248787146763	1214.1636935580384	156.9730100574263	19.71685595184212	21.900665008856432	20.677109651055797	2	4	5	2	2	0.16699199614495566	0.3299925712377592	0.28037165499120015	0.222643777626087	
6900000	-1187.367024949659	-1085.0837315714787	-102.28329337818026	-1085.0837315714787	36.56474636360121	5.393503214845098	0.004549266517357204	0.6549442812152151	0.004140286806729048	7.74018184430011E-6	0.6096805463399535	-74.43877589145494	196.81627072134634	128.1430029203666	28.378947533760655	15.9064871884364	26.132009154893066	2	4	3	1	5	0.19212807399554077	0.32943142011019	0.30985238701694595	0.16858811887732528	
6910000	-1185.5958266577638	-1076.409841755393	-109.18598490237092	-1076.409841755393	46.13916453389076	3.974030258881736	0.007854463153870988	1.155179546552153	0.0037470601747569133	1.746148933774242E-5	0.7795300805435726	-77.01584314159334	368.42830812747735	698.6083608436586	27.046965078759236	13.27710022432911	14.511528117465353	4	2	2	4	3	0.19212807399554077	0.32943142011019	0.2998003902462675	0.17864011564800375	
6920000	-1154.7540117654055	-1081.8382304486934	-72.91578131671206	-1081.8382304486934	19.015045475371743	3.766995967370969	0.00830947513647962	1.0531925890880471	0.006402001298425904	7.357039770023333E-5	1.0873616265861263	-51.43430036677488	110.0937570281257	49.69150649609637	1.512824253913905	2.3421112643520106	1.9978176175139994	5	1	2	2	5	0.19212807399554077	0.32943142011019	0.2998003902462675	0.17864011564800375	
6930000	-1155.6461277345975	-1082.5957039764228	-73.0504237581746	-1082.5957039764228	15.488151165912967	3.246783952274886	0.022420949445072304	1.5169429806806767	0.009446366008510258	2.3387455633521609E-4	1.1375960190488612	-49.01672893420518	149.22070398319	35.54895430673666	18.97308722821331	1.645374036995622	1.5097289076539795	4	2	1	6	2	0.19212807399554077	0.3341879498771403	0.3025297178499203	0.17115425827740066	
6940000	-1154.80484142843	-1076.0672425277744	-78.73759890065567	-1076.0672425277744	15.937759021426706	3.975931808120866	0.022830351645120928	1.4681158258439224	0.01112285759527521	1.6347620247026665E-4	0.9698558218483332	-55.53482957131654	157.91858541446766	19.89053686636357	7.908773320434922	3.4765966176377647	1.6709281510845926	3	6	3	2	1	0.201238327650498	0.34126998325990987	0.27101923528456123	0.1864724538050329	
6950000	-1160.4580757986682	-1074.0239713590017	-86.43410443966653	-1074.0239713590017	20.757896001655116	3.0650500079239555	0.013039459414931988	1.0224117041842027	0.008435454826441981	8.039756633433506E-5	0.8548928118984663	-61.60626587565558	102.70689037897282	13.626035094331884	22.997406865951177	5.686223876820039	13.168915883813385	2	1	2	7	3	0.17636312643652174	0.3293691467805393	0.29589443649853747	0.1983732902844035	
6960000	-1175.875695685687	-1077.2125821175177	-98.66311356816928	-1077.2125821175177	32.0699531079562	4.167978222723946	0.0076451066671430895	0.6331478901425207	0.005589248660724818	2.4553251267210875E-5	0.7366269911648364	-67.60324718598838	235.57249779643456	199.3227694717989	32.20428826990794	95.94074171040106	0.18155423845881755	1	3	8	2	1	0.1861378468528642	0.3126660200442006	0.29589443649853747	0.20530169660439979	
6970000	-1178.2445427818757	-1080.3313048629796	-97.91323791889616	-1080.3313048629796	32.03585283341365	3.366371814060899	0.00622562971069009	0.8044744018312291	0.005529551087596413	3.61756346559925E-5	0.906533103923574	-70.72557762420706	101.91342883318542	120.97663401748642	92.93982821550684	11.112865479732367	11.235988434731063	3	2	2	5	3	0.2320359509189956	0.3126660200442006	0.27698100069542164	0.17831702834138427	
6980000	-1207.0551531697993	-1080.4303710640359	-126.62478210576334	-1080.4303710640359	106.00307215219425	3.366371814060899	0.001854698920793051	0.5676182076338642	0.001437165115562174	1.032972980730462E-6	0.6138328623004675	-90.39518902514946	2662.006432692024	569.0227419827095	62.62936391600863	142.48725421258968	11.336294974401616	1	6	4	1	3	0.2227362943147131	0.30216473207992955	0.27698100069542164	0.19811797290993782	
6990000	-1204.1080504645677	-1093.9008307447314	-110.20721971983637	-1093.9008307447314	79.3018424092609	3.366371814060899	0.0021802039027656256	5.2233575705797E-4	0.0021798266021613396	6.890396391680599E-13	3.8079250328622706E-4	-84.26092531039647	362.24677279155577	277.4992982278785	20.51504670259212	52.28766256615465	28.00915304961508	7	2	2	1	3	0.19606008701539795	0.35045099954395664	0.2849899127439134	0.16849900069673412	
7000000	-1191.9825340984705	-1086.4089520587547	-105.57358203971575	-1086.4089520587547	56.65310788303078	3.366371814060899	0.0027348021946025742	0.7722236858329143	0.00233735409751525	6.453306106859892E-6	1.0036747217990902	-75.3265934521129	507.3866827363971	216.17491670035062	37.47506495617309	33.693602255987315	25.551203047375683	2	2	3	2	6	0.20294057420052672	0.3528902481570043	0.26197213834234995	0.18219703930012113	
7010000	-1171.741918717379	-1080.9532497871608	-90.78866893021812	-1080.9532497871608	23.09651081583161	4.020646310859513	0.0100856137203959	0.9172888391734205	0.006188036046678605	2.9268372504490275E-5	0.7384358779763464	-63.324197447300655	284.29080880875114	143.90547217833313	9.640853532068682	12.169963038346186	11.064682900345014	1	5	6	2	1	0.181325421732107	0.3195886801423548	0.29527370635699945	0.20381219176854085	
7020000	-1164.0219065968308	-1089.4451106066335	-74.5767959901974	-1089.4451106066335	15.482624743926607	3.5642496278402045	0.015372846795259854	1.0702439266098027	0.012526103281256685	1.1657833436016687E-4	0.7769889237030229	-52.366840359229165	75.61064550581003	7.430656252362565	16.718084890722544	2.793112142101909	3.304662875387247	3	1	4	3	4	0.1767465612211235	0.3195886801423548	0.29527370635699945	0.20839105227952434	
7030000	-1158.028240874421	-1075.2702839992328	-82.75795687518831	-1075.2702839992328	23.49577902770106	4.007198047817088	0.008552755110969314	1.0671895129074038	0.0055338842681107395	3.656058659510342E-5	0.7950957963471639	-57.943806215284816	279.07606249687404	23.885146632761433	11.908429587321416	4.798876236411734	5.765866706005075	4	1	2	6	2	0.16353988028244545	0.3195886801423548	0.3084803872956775	0.20839105227952434	
7040000	-1176.0186490672659	-1085.975010253052	-90.0436388142139	-1085.975010253052	29.45246633135297	4.007198047817088	0.005701468807149338	0.4745565336475476	0.005127117917836002	7.542555867961484E-6	0.5243272431119964	-61.85421178885493	232.14950674270858	115.35750854530947	208.2777792108048	7.570187568355755	4.7392265920796754	1	1	3	9	1	0.2060891842815218	0.31936770298657136	0.26615206045238465	0.20839105227952434	
7050000	-1194.9572304346345	-1088.1461565603788	-106.8110738742557	-1088.1461565603788	65.61639255230993	3.9163932745134686	0.002649061989793517	0.39269255197793634	0.002486508588777803	1.2797303008792433E-6	0.4571574408192881	-78.14107865815551	1011.649862368614	55.62131679276166	28.77721076809709	24.409319003784713	23.161262452871693	3	3	4	1	4	0.2004019805545128	0.3391945119787679	0.28772570876174025	0.1726777987049812	
7060000	-1201.767084224445	-1101.06356028894	-100.70352393550506	-1101.06356028894	46.445593792890826	4.3286146848045055	0.004092013744549878	0.6317325720527548	0.004468580266042035	1.0551754852634908E-5	0.6839796471392239	-71.35770385696247	411.96081348489895	121.145400784237	47.96993787726621	19.437919311688912	33.3103036114082	2	3	1	5	4	0.21292960617533785	0.32666688635794283	0.29247004118777	0.16793346627895148	
7070000	-1196.5666555982598	-1084.2612878694183	-112.30536772884143	-1084.2612878694183	46.15293789174264	2.940754387472854	0.0026690293529385354	0.7846811433578667	0.0029107157667397658	2.821482290909659E-6	0.602912116504068	-80.87169088814657	445.65121703329334	146.47664002351462	56.95759588100545	71.3470697927648	75.70043087704074	4	1	5	4	1	0.19088179284078155	0.34871469969249913	0.2675165457173688	0.19288696174935263	
7080000	-1165.4959678959356	-1089.6232752466794	-75.87269264925611	-1089.6232752466794	19.563652626262197	2.6762579416041885	0.00765611102472935	0.5785155440663274	0.007395730420357855	2.98528653758512E-5	0.6816561933666991	-57.352854646105285	108.20199232390182	29.098928153433246	2.3289420501768525	2.075679402662599	1.7328772033042574	7	1	3	1	3	0.1996363006942174	0.3399601918390633	0.2675165457173688	0.19288696174935263	
7090000	-1157.6704568564785	-1087.2500074282	-70.42044942827853	-1087.2500074282	14.674282615557876	4.395895716108418	0.014044798321594219	0.704614683978109	0.009444210591625455	9.950365738192407E-5	0.719857568451641	-45.182859300797574	300.054962693499	66.6544455400886	19.886647568413892	8.062615622342836	4.075489571957974	2	1	1	3	8	0.20849852626274945	0.3274576288878256	0.2675165457173688	0.19652729913205824	
7100000	-1150.401787579282	-1077.0908823153916	-73.31090526389033	-1077.0908823153916	17.0492582904374	4.529858982333822	0.014157460388683409	0.956115326130266	0.011270022877583542	2.1112768591310295E-4	1.0183076374145028	-53.91644928853367	54.97402360583597	11.073761960459962	4.843071764192622	3.2216621185488328	3.1077718807280434	3	6	1	4	1	0.1807759455230225	0.3274576288878256	0.2675165457173688	0.22424987987178518	
7110000	-1178.5915389827783	-1084.126016397679	-94.46552258509925	-1084.126016397679	49.46128512773779	4.378853174438496	0.003952966065195073	0.6037222227286961	0.0037693688242769197	6.282292164077255E-6	0.6622076633777931	-68.37352024799232	257.4642262779381	17.56156233729638	15.657403375965256	31.8686890297351	4.326660674594774	3	2	6	3	1	0.21210915129892727	0.2981524205591589	0.30713410569553135	0.18260432244638458	
7120000	-1184.7593845567721	-1083.771551385937	-100.98783317083507	-1083.771551385937	35.17759849268111	4.525361638308743	0.004475238471762612	0.754517376935692	0.0036539557903391934	5.794540989478403E-6	0.6567663664078136	-68.11415483670507	248.39831031977596	353.03501108060686	294.5122706975853	76.21634339117674	9.301322007794342	2	2	1	2	8	0.14737161307643393	0.3416407433320854	0.32614801389168124	0.18483962969980156	
7130000	-1217.6124207240885	-1087.570160440594	-130.04226028349447	-1087.570160440594	137.47364748033024	3.484604038439095	0.0012784323038434009	0.5409896961497981	0.0011088762159827776	2.59882807761809E-7	0.44371745116869354	-96.70913237374444	494.97815006945405	361.2577001534041	241.35334060862056	162.56186815792722	16.400133863637564	2	2	6	3	2	0.18385756255465716	0.297893803657043	0.27799782571558623	0.24025080807271576	
7140000	-1228.912762442122	-1090.522593601129	-138.39016884099274	-1090.522593601129	273.3410873907637	3.355019519645805	5.833228243808823E-4	0.43323208366570776	5.898724405953909E-4	6.123507869398602E-8	0.42394099394595014	-104.62735554858833	1243.8824493658938	592.253624419961	65.0937647134793	94.44183511721471	48.094250776305756	2	7	2	3	1	0.18385756255465716	0.309952021166671	0.27799782571558623	0.2281925905630878	
7150000	-1202.8601380713521	-1085.2313866011868	-117.6287514701654	-1085.2313866011868	60.70112376759778	4.240442185452625	0.0021121422493067276	0.730221559549512	0.00242130629196526	5.084496943202443E-6	0.7975662137219602	-83.25641731579015	4031.2723260165176	145.8382192288266	29.459706451052085	34.168700617647474	44.950131385075316	1	8	1	2	3	0.18385756255465716	0.35812667050609404	0.28321100128168064	0.17480476565757033	
7160000	-1206.6320446581785	-1082.7185818686835	-123.91346278949503	-1082.7185818686835	106.04472806520732	3.3840556627561402	0.001343390766456488	0.5970592901708032	0.0017363915056690673	9.73780148291767E-7	0.6103491171530006	-91.3830265374477	317.23057612969416	354.32361013601377	155.22075666187416	138.14153794107537	38.60849347240519	1	3	2	3	6	0.16295274874984092	0.3409196080196263	0.28321100128168064	0.21291664194885435	
7170000	-1238.2157323960896	-1082.3173706844832	-155.89836171160644	-1082.3173706844832	480.3922184402467	3.666937203273072	4.187556863132879E-4	0.6305742990115912	4.00197726719574E-4	5.864549383830629E-8	0.6443499785990298	-113.94246648136006	4000.9827253577732	3250.0619365129755	387.70940236481	438.427657706111	230.2241738343311	5	1	1	3	5	0.1508509882452534	0.3409196080196263	0.28321100128168064	0.22501840245344187	
7180000	-1179.8654252698755	-1085.4080038308884	-94.45742143898696	-1085.4080038308884	26.426783491397412	3.4796568655475295	0.00823664456554664	0.7300405944718967	0.006538867158320202	1.3341665748572815E-5	0.5604598515845097	-66.64326616513904	174.07619768709804	84.25872099923502	57.40956463101564	50.37763768663434	6.671917285138502	3	1	3	2	6	0.18332869425114384	0.3409196080196263	0.2507332952757902	0.22501840245344187	
7190000	-1209.0939333177212	-1077.7935136331064	-131.30041968461467	-1077.7935136331064	131.49389955267532	3.368944301771671	8.93233027489124E-4	0.5695211132834797	9.09231437278137E-4	3.4927195482719215E-7	0.6349577214820004	-91.94115977091354	3310.0020818047883	2494.4011392012117	817.5654084991824	85.88486847262641	54.78304756867601	2	1	1	10	1	0.17851226765547107	0.3340822258047429	0.26738091452746526	0.22002459201232297	
7200000	-1204.33942412071	-1078.8160379636213	-125.52338615708867	-1078.8160379636213	124.65748964833762	4.100507442654272	0.0012990836964780316	0.7207301819709137	9.593713028010504E-4	4.573579611494358E-7	0.6341986884485905	-85.18888194901102	1946.7488646334543	1911.685126330665	1635.6055912457514	131.90914709722927	45.66488858154882	2	1	1	1	10	0.17851226765547107	0.316230019228815	0.2880274609903715	0.21723025212534466	
7210000	-1190.5773859552933	-1091.5667923941767	-99.01059356111661	-1091.5667923941767	43.44144845304466	3.238432811913882	0.00681154772634422	0.7985237825588826	0.005752375388442054	2.458707647054796E-5	0.7919976195708583	-69.98526377623469	242.8021591485057	157.3960277239743	88.92787587435755	29.556350807544828	14.987968955463158	2	3	3	1	6	0.1805038094423927	0.31423847744189337	0.2880274609903715	0.21723025212534466	
7220000	-1174.3842763069435	-1085.9799564684138	-88.40431983852979	-1085.9799564684138	27.46959660545998	3.302707875862864	0.009204168686580881	0.8771488727679134	0.007149551367820767	6.866972901642208E-5	0.980888242208114	-62.366792651611526	69.34301398805063	105.00556697762376	27.07191000590546	13.552971304259076	18.990536600541002	1	2	6	1	5	0.1805038094423927	0.3410793973366271	0.2880274609903715	0.19038933223061094	
7230000	-1194.1206834671286	-1084.787936039393	-109.33274742773568	-1084.787936039393	78.3823773292727	4.2630596186437435	0.002598967310910901	0.7380595570317093	0.002343423001395037	1.9024820999363828E-6	0.601876707805883	-78.54113683275577	505.2483044782632	47.18770329239925	87.94562872150641	34.24856828099729	32.1902121594714	2	4	3	1	5	0.14226471978806557	0.31032760630857925	0.3187792520184194	0.22862842188493807	
7240000	-1203.0211240762717	-1086.2088495496782	-116.81227452659353	-1086.2088495496782	115.56329625898448	3.237942991816814	0.0019939041895602767	0.6434276403361561	0.001778219741506674	1.9745938533628653E-6	0.726406694125393	-83.73499601647069	1498.830085770549	452.2236949772313	47.1308379948394	38.10222434709672	41.19293840749312	1	1	9	2	2	0.14226471978806557	0.32712561324082917	0.2984156565795281	0.2321940103915794	
7250000	-1205.4666602214502	-1086.7424529142454	-118.72420730720485	-1086.7424529142454	107.40535232986277	5.445569134240989	0.001513565244973249	0.677333486819512	0.0013716967402469002	1.0207655535017945E-6	0.7811739233251268	-82.16556525049792	525.1116033478036	1578.033014853571	331.96252000422663	19.627836641700462	25.20954721408679	2	1	1	7	4	0.1364535944557168	0.3090059368803234	0.335685271117897	0.21885519754606506	
7260000	-1193.7790232058237	-1095.5997767929848	-98.1792464128389	-1095.5997767929848	42.40379822597992	3.912142288146766	0.002850240093007127	0.5902204929504066	0.0029717307561280054	1.744604054707111E-6	0.504713613610252	-70.67053045173405	764.8595880497794	67.86109845557439	11.497626417312235	14.509447915839461	11.354814249877384	4	1	6	3	1	0.1708694251400201	0.3090059368803234	0.3012694404335937	0.21885519754606506	
7270000	-1199.5940098453493	-1083.3802707914642	-116.2137390538851	-1083.3802707914642	64.37715906551828	3.8394569417060254	0.002699482708481133	0.6843608190959111	0.0023453454642199624	5.841145130849259E-6	0.8586381500648431	-80.2088958712662	1946.479273123997	1209.180091981449	153.450155057248	51.50612906729168	42.07385577275121	1	2	4	3	5	0.17259879663492453	0.34721586500561435	0.26305951230830277	0.21712582605116063	
7280000	-1223.4578452714047	-1088.06457948461	-135.39326578679476	-1088.06457948461	150.64269962505222	3.8394569417060254	8.338455186834706E-4	0.5455394043569656	7.562839933091217E-4	2.0600121201469385E-7	0.5567118262985797	-96.06794166295178	4977.336258987174	3840.275652401144	414.8260350583963	65.29641622517524	25.266945956495103	3	1	2	3	6	0.14037816900293876	0.35879727766499697	0.34080298343245957	0.16002156989960697	
7290000	-1197.1898954349936	-1089.9058778284507	-107.28401760654296	-1089.9058778284507	49.71483772014187	2.6374598839286345	0.003615393115794913	0.45286198280391937	0.003451583673942775	3.828561837783691E-6	0.5558654255566567	-73.46270490252759	794.1044815946684	2146.437879972281	53.2560559710127	30.15145409046876	13.442214934271297	1	2	5	3	4	0.21908281836400084	0.3643365592529714	0.23310166166987975	0.18347896071315023	
7300000	-1207.425345399514	-1090.8303948856076	-116.59495051390648	-1090.8303948856076	50.92133776691891	4.257484239826587	0.0030751617499064315	0.20714741967296307	0.0032885452970836298	4.5309024852623673E-7	0.20874621797176648	-80.877317084866	1899.1179043983502	247.87089003834623	380.98239899696017	242.87705517908216	37.01193277546374	1	4	3	1	6	0.21908281836400084	0.3643365592529714	0.23310166166987975	0.18347896071315023	
7310000	-1235.5274252161153	-1090.2913767571758	-145.2360484589395	-1090.2913767571758	358.5807552820673	3.231878013887129	5.19989191080396E-4	0.8434541571402274	4.051260497591423E-4	1.131732034542515E-7	0.8015622107315641	-106.64161899426182	2963.8234835482385	2617.1545855520053	54.39984334895797	93.73073748729092	35.30550699803313	2	5	6	1	1	0.14061392667766098	0.3643365592529714	0.2667328439371156	0.22831667013225426	
7320000	-1225.250330115829	-1075.5987066430969	-149.65162347273218	-1075.5987066430969	414.3179774540095	3.990772063963522	4.479998724883946E-4	0.8248684975133945	3.726539251875267E-4	5.8245987233990645E-8	0.6471764103224431	-108.97026547926176	4386.050712612653	1236.0863581795952	405.7569116736453	163.1541047779021	210.66732007101325	1	6	4	3	1	0.1755932274092504	0.3643365592529714	0.23175354320552619	0.22831667013225426	
7330000	-1183.4662853947004	-1080.3443704282229	-103.12191496647756	-1080.3443704282229	50.11636405095084	3.990772063963522	0.002911519791545725	0.7726909923710147	0.002776146717501198	5.11642747204245E-6	0.8095398187557996	-74.98210787092812	439.00757409635156	44.73713957152429	38.98065603773393	17.58422366485914	17.5286990172782	3	3	1	5	3	0.1755932274092504	0.3643365592529714	0.2438074208854682	0.21626279245231225	
7340000	-1174.9885018586306	-1087.5871722582785	-87.401329600352	-1087.5871722582785	23.234501459602864	4.190389901686703	0.008092646954563541	0.6464703766258376	0.007674222820554816	1.942306576363198E-5	0.6059727634461958	-62.30250232661894	72.62922108507541	106.82321207627025	54.91393126475917	5.860375484864087	6.585178959836975	1	5	2	6	1	0.15118836177965223	0.33809334022741494	0.2907829105943515	0.2199353873985836	
7350000	-1193.412347250161	-1085.114991098703	-108.29735615145785	-1085.114991098703	55.456573470178476	4.652329842719588	0.004096731552151688	0.9703754620217977	0.004205615245714059	2.0347312069439544E-5	1.0315947429299344	-73.8916378362765	398.9501306849548	618.1903349241111	214.5438203339102	56.191214679748015	22.79241893262665	1	1	3	2	8	0.18657136897907178	0.35784240669964995	0.23565083692269695	0.2199353873985836	
7360000	-1183.7815439463527	-1088.108475367796	-95.67306857855661	-1088.108475367796	41.714886921594164	4.876836906560553	0.005034382583153085	0.9640981320398871	0.004290645601865104	9.843086838618375E-6	0.7065164331076962	-68.62543772416494	494.0058797648712	18.425354702651273	30.286666628350236	2.0285372417961174	3.607327986987812	3	1	7	1	3	0.15271694871539865	0.3673000260112028	0.23565083692269695	0.24433218835070386	
7370000	-1162.0914185335691	-1085.718416513394	-76.37300202017516	-1085.718416513394	18.923288898902484	4.753079071199521	0.009220235252499778	0.6116849245342624	0.00824186117049175	3.150343960977441E-5	0.6213228279077729	-51.907686173476755	124.73955463079984	185.7458826933252	5.729901375903299	5.610178119837731	3.938761191165858	2	2	2	5	4	0.21080984765034033	0.3041816336556727	0.31572581756212004	0.16928270113186925	
7380000	-1165.3664379522215	-1090.537633005043	-74.82880494717847	-1090.537633005043	19.291278566475842	3.9564025370960567	0.012812207345706183	0.725413936773827	0.008931154905760762	3.2983910336299085E-5	0.5578290727669234	-50.994368450008594	334.34660141449683	21.622966037534376	5.404209922410792	9.018617847338948	1.9058763931020142	2	3	2	4	4	0.2105396426330062	0.3044518386730068	0.23548478881246815	0.2495237298815211	
7390000	-1182.2664597696983	-1092.77996182012	-89.48649794957831	-1092.77996182012	28.519592803861464	5.2049038451675775	0.004735358280425981	0.6972662730363485	0.004247095996732669	7.2823337831804265E-6	0.6072484780492593	-65.43375435014946	289.9803604534452	56.68515853132534	9.250717813562787	4.313012613002489	3.6097732120149257	5	1	3	5	1	0.2207820640818135	0.3451907663357365	0.2762307688441764	0.1577964007382759	
7400000	-1194.790729248008	-1080.6462083489116	-114.14452089909621	-1080.6462083489116	64.04010241090995	4.435450147226435	0.002055098561269149	0.7401844117189808	0.002384326552843143	3.820226083229464E-6	0.7759947730883879	-81.36746420448407	639.0642119153555	644.4130137387723	50.90367810174278	36.6354122471223	29.370424626573087	2	1	7	3	2	0.2224396726769738	0.3304096654246703	0.2762307688441764	0.17091989305418176	
7410000	-1156.2396208268942	-1090.1131228882275	-66.12649793866676	-1090.1131228882275	17.25779537720584	3.659770438045379	0.016260840318128484	0.9044406534954729	0.010233863398918377	1.2748974579502375E-4	0.820172555811938	-44.93061559957474	269.67587701930626	6.819907819352318	3.812301116826771	2.8598908069235476	2.3662347798409282	2	1	4	1	7	0.19222205633688175	0.3436563525024194	0.2708734541855532	0.19324813697514795	
7420000	-1171.3219193221435	-1087.8521294603574	-83.46978986178598	-1087.8521294603574	20.42029239061927	3.3046657654636222	0.012766000000901372	0.8142154800673068	0.009326747836338094	5.437904286811747E-5	0.71464297332931	-56.150439016714365	536.1952866373887	155.83785236880416	23.788801535252855	7.249073219392736	4.89674338383598	2	2	3	5	3	0.18303405113763294	0.3436563525024194	0.280061459384802	0.19324813697514795	
7430000	-1164.602748756114	-1086.7312442071184	-77.87150454899555	-1086.7312442071184	17.474639007711588	3.8345456344091713	0.013455267896293916	1.3276472981119973	0.007365323882922415	5.444528221687818E-4	1.6249712718413365	-54.8862899688642	153.34009738743762	58.39775699698513	10.188735700436203	1.5359146268859238	0.8053003822248974	3	2	3	1	6	0.18303405113763294	0.38410274419237217	0.2711002959050622	0.161762908764935	
7440000	-1153.2543410407536	-1085.2637469331498	-67.99059410760373	-1085.2637469331498	13.537380296041443	3.8818113937075664	0.015418376827845455	1.037528378209411	0.009653153395162152	1.1109203545393121E-4	0.8711302475663738	-44.069835109745625	262.37230817491434	28.543566256501876	7.200779524895275	7.22699238212524	0.7186168040896203	2	1	4	3	5	0.18303405113763294	0.34795735769264385	0.3072456824047905	0.161762908764935	
7450000	-1150.5015131784667	-1077.948370544544	-72.55314263392245	-1077.948370544544	15.446861604474005	3.8962411654673663	0.02553527951560533	1.1292146183989742	0.012184030388467024	3.3993749985754864E-4	1.1057414296502543	-49.10394933853219	46.369769482996176	106.31717663839483	3.9562106346867867	2.323237342101383	3.8953410114163205	2	2	2	6	3	0.1791130807607913	0.37092029592693715	0.2842827441704972	0.16568387914177662	
7460000	-1152.733311733942	-1084.9288262102739	-67.80448552366812	-1084.9288262102739	11.892217406520496	3.583951285290475	0.02332883933876143	0.6835106919878585	0.016404323467970557	1.8284118499658266E-4	0.7185049509280657	-43.39614566215499	962.2676109570784	18.48597942679212	13.106636746201838	2.2676372372384406	1.4992493623970273	2	3	1	2	7	0.22092760748298235	0.37092029592693715	0.24246821744830616	0.16568387914177662	
7470000	-1168.1752383708879	-1079.9666826633318	-88.20855570755612	-1079.9666826633318	18.797543260037763	3.583951285290475	0.01645448203266667	1.154459991189667	0.006958236660183858	3.565575928416655E-4	1.4548727581228753	-58.260019435998295	838.3734426027913	185.47742833596268	45.65664735666525	9.854626634960555	1.9448602838136948	1	3	2	5	4	0.1970756801396592	0.3361327969582323	0.24246821744830616	0.22432330545380463	
7480000	-1156.6351055226073	-1086.299186839412	-70.33591868319525	-1086.299186839412	11.739278666230144	3.583951285290475	0.02364574190912704	1.2633494611918195	0.014735544640722468	0.0015708871473318693	1.4603482178576817	-45.82566209404926	250.75696707858538	114.18008440035436	24.660480267908625	0.43829666108103454	0.46216436430743385	1	1	7	1	5	0.1603962175336649	0.3361327969582323	0.27914768005430046	0.22432330545380463	
7490000	-1161.8167458163334	-1088.8990574283314	-72.91768838800193	-1088.8990574283314	14.709804053720932	3.583951285290475	0.015923245744839193	0.931606321350461	0.010651494440452384	9.812599667712909E-5	0.7302392601144138	-53.5299280591845	88.84368083880109	1.6828755131118844	2.0460755457029904	4.88862050192057	1.8377525585781607	7	2	2	2	2	0.1603962175336649	0.3361327969582323	0.263539697649079	0.23993128785902612	
7500000	-1196.8190517915777	-1091.6019366271137	-105.21711516446406	-1091.6019366271137	37.69854344900046	3.8529147698215427	0.004423224477984662	0.8875669112896621	0.004087594903846436	2.1811532678891243E-5	0.974066625020847	-76.51567123688402	356.50723700830906	86.0600745601259	15.018679521451546	34.21413226292535	0.6088726087884135	3	4	5	2	1	0.17384311453709853	0.37978769231334	0.25343699411810033	0.1929321990314634	
7510000	-1181.2742608493336	-1085.3317334540145	-95.94252739531912	-1085.3317334540145	29.269710934475462	3.8529147698215427	0.006189483006276225	0.4864473551232169	0.00671218177141507	1.4489447053789463E-5	0.5249836785296856	-66.78587046674416	583.6082416010921	51.764620652393006	102.63404752693805	19.49507849620552	7.721106321591485	1	5	1	2	6	0.19255167288485497	0.3163515368304403	0.3270831285757734	0.16401366170893358	
7520000	-1203.0999488500986	-1086.548513792754	-116.55143505734463	-1086.548513792754	189.4221739823195	3.8529147698215427	0.0013662473675268962	0.5822933222802769	0.0010265972123064183	7.514657236473214E-7	0.692298772800556	-87.13649334803534	1503.3837954894987	19.949718795292856	21.49280178167503	23.50503939968178	19.628564681242022	4	1	4	3	3	0.18539913389611323	0.331354732533342	0.3270831285757734	0.15616300499477365	
7530000	-1227.9648912099358	-1088.7327846528337	-139.2321065571021	-1088.7327846528337	170.54450360781493	3.8529147698215427	8.434374431019353E-4	0.3799222471822982	8.245535322068706E-4	8.220937798540041E-8	0.3349748022568118	-103.38125288921731	1112.757195285229	359.50002750566586	487.9126675683617	190.68762371611066	115.37682784823633	4	6	2	2	1	0.1704872766143905	0.3192633264913331	0.354086391899505	0.15616300499477365	
7540000	-1188.148425409178	-1081.5496804336099	-106.59874497556798	-1081.5496804336099	47.637339300356246	3.227757910257157	0.004213685062613486	0.5014913417471687	0.0034399187150980512	5.90187706839692E-6	0.6858802835795158	-80.06747379213884	593.4625704120606	63.967124365414975	30.243387939124503	7.055733042069144	9.626307212051964	1	2	7	2	3	0.22717389467497334	0.3192633264913331	0.2973997738389222	0.15616300499477365	
7550000	-1177.4289848213677	-1082.456772178113	-94.97221264325482	-1082.456772178113	36.207157082181205	3.421468852340901	0.004550885303014894	0.7717874809626126	0.004128066733892315	1.0575218240893081E-5	0.75383785526045	-68.31443589782864	247.95756243885688	12.129327154413652	31.788332322000123	14.461603737785905	12.274157005674958	4	2	4	1	4	0.2217403410848641	0.3246968800814423	0.26862193995153366	0.1849408388821622	
7560000	-1165.429281154845	-1089.0716173657204	-76.35766378912476	-1089.0716173657204	21.15164285926251	3.3184737508875375	0.010292429362602959	0.427493382421497	0.009509726798644424	2.1305798104619794E-5	0.4400324975663887	-54.28186957046161	154.04581730481738	6.4006681453561525	3.392886334837875	8.664098999758254	15.728849135462717	3	4	2	1	5	0.2257083862858312	0.3207288348804752	0.282478844489306	0.17108393434438987	
7570000	-1202.8169005100133	-1094.747433695377	-108.06946681463641	-1094.747433695377	41.53143926728678	3.2387747195274885	0.00484100818731419	0.5602206488548162	0.004061687825993462	3.83456139955934E-6	0.46368556072119627	-78.29316257215864	238.4176135292984	221.29314918764436	62.44995983990733	72.65265326335077	26.647144439699066	1	4	1	2	7	0.20539618161951007	0.3204151285136652	0.282478844489306	0.191709845377521	
7580000	-1250.8905406950885	-1084.1170785261672	-166.77346216892127	-1084.1170785261672	580.4045997869378	4.764218415424026	2.7561129756668276E-4	0.5158924347560792	2.78501247407821E-4	1.7274086622310078E-8	0.4551143391151821	-121.61173765983759	4141.864328583912	1732.4580516827286	1345.1895816154547	2329.3881531339603	1331.368301133772	1	4	1	4	5	0.1706953723074533	0.30105458582584804	0.3365401964891799	0.191709845377521	
7590000	-1251.3574100581347	-1089.4492146733583	-161.90819538477655	-1089.4492146733583	761.115917709359	5.12310404877031	2.182135600476844E-4	0.27970298404547717	2.2560426771549272E-4	3.831320528535758E-9	0.27428478293671726	-118.41120108451679	6484.828334381836	2561.1258546172485	2188.2803280398707	324.837004490488	464.9128199059495	1	2	5	5	2	0.18150025646872198	0.37704939046184216	0.2497405076919171	0.191709845377521	
7600000	-1237.7115805099543	-1092.3487105597758	-145.36286995017844	-1092.3487105597758	337.4228101382333	4.865470434839484	5.182966829050725E-4	0.6946959841745814	4.1178175829730104E-4	5.039981230957133E-8	0.5999432805158824	-106.52009468169746	1327.2362665172361	2238.277527806803	796.4077437692298	93.42455984852161	13.625176217060094	4	3	1	6	1	0.18150025646872198	0.37039509631361534	0.2805023326979404	0.16760231451972457	
7610000	-1285.4202669168367	-1094.1724437255484	-191.24782319128823	-1094.1724437255484	3255.5111288644216	4.1809779555433355	4.546145664736519E-5	0.007714801811191953	4.554438463806775E-5	7.572993205500594E-14	0.006042449773881585	-138.14824328579886	85623.72627748574	17467.962547356234	14926.65643776429	15774.062326536894	1108.8794446693757	2	2	1	2	8	0.18150025646872198	0.37039509631361534	0.2805023326979404	0.16760231451972457	
7620000	-1242.1668748476256	-1094.1911630565107	-147.975711791115	-1094.1911630565107	262.1740732762088	3.689198934649097	5.74323461595674E-4	0.7974352096571304	3.926067057305267E-4	1.7889461054996553E-7	0.9819481234105182	-105.64576869463762	18783.497674246355	7886.130724701084	136.1237415601764	30.679135609018	45.21685861209207	1	5	2	3	4	0.18150025646872198	0.37039509631361534	0.2552843828462698	0.19282026437139513	
7630000	-1181.9748434032686	-1082.3770286169774	-99.59781478629107	-1082.3770286169774	34.789731594115615	4.271345868712469	0.0038727372832699732	0.42035552122603137	0.004490660924568977	3.6893554804070862E-6	0.46401679614777985	-72.41904773841623	264.24815938521124	41.70292125317429	85.59067508181118	19.321198059568086	6.679605282916629	5	4	1	1	4	0.18150025646872198	0.38182526940383776	0.2552843828462698	0.18139009128117273	
7640000	-1180.6720275892733	-1084.9178021164616	-95.75422547281165	-1084.9178021164616	25.057732785846294	3.696306206206047	0.005652351031807948	0.6907377363117236	0.006716764991578562	2.0340131880874953E-5	0.6304093030126853	-64.63263066543335	236.6911468538174	730.9836774684088	66.42849183193228	18.408332645893946	3.1206051665619152	1	1	4	7	2	0.18150025646872198	0.38182526940383776	0.2552843828462698	0.18139009128117273	
7650000	-1198.7422577955506	-1088.6993844984436	-110.04287329710702	-1088.6993844984436	53.43863473932074	4.496490767544854	0.003957456356518417	0.7113778999852209	0.003225116726958745	1.0433880690459961E-5	0.8258377534293666	-76.11514920122748	1936.0237784608303	144.23028420697707	18.605072478444814	56.09969350719257	26.752632368855103	2	3	3	4	3	0.1856466904024937	0.379779818805771	0.2573298334443366	0.177243657347401	
7660000	-1201.5565735407633	-1085.3659037652264	-116.19066977553683	-1085.3659037652264	95.89396561567128	4.241097954928149	0.001543531734630176	0.4003981203890718	0.0015941863215076148	4.7177040128236205E-7	0.4459900183426705	-85.6994682236655	588.4260245040721	40.922057786657085	89.38062276305621	43.718076930091264	43.40986301535964	6	2	1	5	1	0.16191174698163815	0.3654840232321541	0.28106477686519216	0.19153945292101784	
7670000	-1178.0395388315458	-1085.7529297472176	-92.28660908432808	-1085.7529297472176	41.12149508814882	2.9266364352179153	0.003183456497809261	0.5275348434374698	0.003170012577898485	4.617698887201818E-6	0.6126230518588119	-67.30666897160064	341.5543257840235	13.397249329592501	9.676148712788283	19.69866756787851	12.309498677577048	4	3	5	2	1	0.16819700128328083	0.3618815359991563	0.2796259442526935	0.1902955184648717	
7680000	-1213.77528453177	-1087.9186909224065	-125.85659360936349	-1087.9186909224065	132.55406523243596	3.6004155823619666	0.001583462654744573	0.5288383193213918	0.0012743751375637886	4.673243284450882E-7	0.5269546789825865	-93.25353173738829	1023.506564046478	288.22031369635675	65.25656891572302	90.32130387737162	20.12090067885598	5	1	5	3	1	0.16819700128328083	0.3277574157496616	0.3168670823333967	0.18717850063366315	
7690000	-1204.4339164392684	-1090.420829450294	-114.01308698897451	-1090.420829450294	43.112215482191296	3.808403150326589	0.0037951745222003924	0.4101016075096107	0.0038304372959874666	3.372473325041709E-6	0.4696764604897197	-80.64749912983598	1451.361355887723	968.9469952897492	136.1909888845893	43.144308034798726	8.854227735492394	2	1	3	8	1	0.16819700128328083	0.3277574157496616	0.27345421924413515	0.23059136372292469	
7700000	-1196.449620947925	-1094.6590857137724	-101.7905352341527	-1094.6590857137724	39.18852277966613	4.118556056493777	0.0024251800892034743	0.6315990465271295	0.0029751903364484094	3.3536349484589573E-6	0.7031067543682208	-68.99509389841865	914.8347234484062	284.50682375037894	30.90830691609847	72.86731901213012	15.618126448179414	2	1	1	2	9	0.12741221688777768	0.41639287128297287	0.29923904147943686	0.15695587034981487	
7710000	-1192.124007010335	-1083.4366777481657	-108.68732926216933	-1083.4366777481657	71.30907723233076	4.648734763416004	0.0023149559994727095	0.63054485664007	0.0020718873888123735	1.971621530689837E-6	0.649055767819682	-78.2202399764343	967.2036544594109	54.57710972906933	54.03176271617628	35.196178074490966	18.2958294397954	2	3	1	5	4	0.22343292637149192	0.35590385052646467	0.26370735275223084	0.15695587034981487	
7720000	-1178.9853959197858	-1082.8731841427734	-96.11221177701246	-1082.8731841427734	30.429933381003536	3.644110636885135	0.005906235420229799	0.77523753620554	0.005543784296790561	1.2017139991363029E-5	0.5964959246573951	-66.99656710346291	339.40251343368254	470.1241678890437	36.7320448304585	9.402075897049341	5.905420905755021	1	2	5	3	4	0.18469130144323417	0.31040479296835644	0.33690104301712837	0.16800286257128327	
7730000	-1165.0216491353713	-1080.6127105527698	-84.40893858260142	-1080.6127105527698	22.469615048351795	3.644110636885135	0.006186007292086675	0.8698773268171809	0.006389551090087401	4.0760904859695204E-5	0.8726856258274905	-56.405710821454456	607.854190128856	187.68546322580625	31.094364491912362	5.705853954349439	3.9652185751791875	2	1	3	7	2	0.17339019587691396	0.3182668923521743	0.33544677238083986	0.17289613939007417	
7740000	-1188.4122470483808	-1080.1194554649967	-108.29279158338399	-1080.1194554649967	75.34096740905042	4.911988308301642	0.002456489518607016	0.6678449240953988	0.0024581253270796453	1.992851394990163E-6	0.5882742287680789	-76.33219764101965	1443.397715055706	38.79260000371954	42.56415055671539	55.68166995613348	22.29040784359862	2	8	1	1	3	0.23450353344804062	0.3182668923521743	0.2749102441648181	0.17231933003496927	
7750000	-1205.650468652115	-1091.0402561776673	-114.61021247444778	-1091.0402561776673	71.08542282529379	4.460492532555636	0.0028826283471934913	0.9216522758937682	0.0020624261955514344	1.7781394134172903E-6	0.6540589374976162	-82.56945445727652	747.8953576880452	258.34477770569674	99.45555111608688	37.00050759915377	3.93451778214171	3	3	3	5	1	0.20476127947578918	0.3182668923521743	0.3056598493258918	0.171311978846147	
7760000	-1213.6888233230773	-1079.3023052743924	-134.38651804868485	-1079.3023052743924	214.23367222135838	4.234262551622335	9.803363430187142E-4	0.9433699016178958	7.327431079615254E-4	4.2481727389157314E-7	0.84137866829823	-97.29815151894267	2754.630842112991	427.72879288996523	160.44442477421606	87.4673901871929	63.90457298150149	3	5	2	4	1	0.20476127947578918	0.3182668923521743	0.2847887160390131	0.1921831121330257	
7770000	-1211.7477770408493	-1085.557898295644	-126.18987874520539	-1085.557898295644	163.1846190507115	3.4186224783787194	9.750411145482506E-4	0.44893849312010226	0.0010368300980625644	1.7136120346404305E-7	0.3925549762903291	-92.03908293359397	753.9271341785802	904.6265308450855	140.65013933985085	79.8779107570055	72.4289495090809	2	3	1	3	6	0.18330130035263797	0.3182668923521743	0.2847887160390131	0.2136430912561769	
7780000	-1248.8088163465268	-1077.7367936782393	-171.07202266828736	-1077.7367936782393	1361.9877284988706	3.4186224783787194	1.9129639813736193E-4	0.9461535266347596	1.3403978254580495E-4	1.2247948862691896E-8	0.7626597005324622	-127.50175621824181	6777.050247799007	2540.036970161962	870.3289282624187	486.6515268964108	133.1725504204794	5	4	1	2	3	0.18723590428619297	0.3182668923521743	0.28085411210545813	0.2136430912561769	
7790000	-1201.7592688576697	-1086.0131251321952	-115.74614372547445	-1086.0131251321952	110.82625869263654	3.622322314451805	0.0013278909794852806	0.8370581539464769	0.001499552979932719	1.4187267192497137E-6	0.7416347695054873	-85.5459818194402	1330.711854335928	34.63232348383395	24.994700400149622	24.431175548973716	20.08923680627591	2	5	3	4	1	0.20015498739495877	0.29032871138237076	0.28085411210545813	0.22866218911721464	
7800000	-1213.187186403885	-1087.042524881895	-126.1446615219902	-1087.042524881895	118.96405638789668	3.251308241309244	0.0020602501290865895	0.9286193746214928	0.0018376296674125032	3.047173159511996E-6	0.8433434163146243	-90.07843626200248	721.5234727780311	628.4220696546995	332.12387665253317	101.08775738909804	87.45553814420332	3	1	1	6	4	0.18377367722455543	0.2789813603205895	0.34711673809881394	0.19012822435604343	
7810000	-1187.8125493692162	-1082.8971041254017	-104.91544524381446	-1082.8971041254017	106.23393292260143	3.839819620638787	0.0016755134772626409	0.8958590574522276	0.00147816892783488	1.85675934691753E-6	0.8467910462863552	-73.76110044644457	1608.0364645066304	11.002926706034092	22.208098152029216	29.30423453158368	17.756238072392044	3	5	5	1	1	0.18377367722455543	0.2789813603205895	0.32247860013207974	0.21476636232277765	
7820000	-1171.9103935086741	-1087.597838452897	-84.3125550557773	-1087.597838452897	27.245588920607656	3.6997805301312767	0.0061727637335525455	0.8876863045510704	0.005602004527413107	2.8510627933465824E-5	0.9452704703136006	-57.616775610203646	504.7127471262295	60.10235090098092	3.618161298552591	7.104059780022053	9.03039050933292	2	1	1	7	4	0.150583151569124	0.35000479696028625	0.29200642604358445	0.20740562542700766	
7830000	-1181.787695215717	-1079.261620548199	-102.52607466751773	-1079.261620548199	40.67091160056478	3.6997805301312767	0.0035494528102532823	0.7473905030914451	0.0036255955792425893	6.37985527870795E-6	0.6278672109649827	-72.68973138784965	201.50711666988045	482.8509611148171	27.454146407037555	18.690039289561604	11.699610223201091	3	3	2	1	6	0.150583151569124	0.35000479696028625	0.29200642604358445	0.20740562542700766	
7840000	-1186.0997759582556	-1084.8270418642471	-101.27273409400854	-1084.8270418642471	63.096909148739385	3.4878077479383256	0.002420875033738871	0.5784611160057013	0.002197729718055735	2.3513611068613882E-6	0.6081711848696967	-75.8784215078941	471.4629996023963	28.5115565077169	24.768703810803142	7.974714582727176	6.223933938190174	4	7	2	1	1	0.2195825249925717	0.3423104185110823	0.23070143106934074	0.20740562542700766	
7850000	-1164.9070814656063	-1091.9288977775002	-72.97818368810617	-1091.9288977775002	15.276665975681981	3.208854752755674	0.008699547569648117	1.0479908875059853	0.011041055898418342	7.115618663881387E-5	0.7160254818585838	-49.53284922793301	170.95256692618557	61.369269561614814	22.463662385815688	3.3015157977104637	0.14499134394047572	3	1	2	8	1	0.20590064238007025	0.3423104185110823	0.24582591506006707	0.20596302404878278	
7860000	-1170.8055789322261	-1082.0168007630873	-88.78877816913892	-1082.0168007630873	22.36161258318437	3.7204618873802864	0.0068753438830836885	0.5820205571725937	0.00678946113504777	2.0779711437042167E-5	0.624795737336461	-66.9879964667951	198.56338466456577	21.997661619230108	14.565746347875876	3.625455981254832	2.3055892574718184	3	5	3	3	1	0.19230838682755974	0.3350684034654244	0.24582591506006707	0.2267972946469512	
7870000	-1210.222152024418	-1078.3503628080634	-131.87178921635453	-1078.3503628080634	238.54492790208946	3.7204618873802864	5.503199788604901E-4	0.7315523477186138	5.497785722508154E-4	1.3240066418511005E-7	0.6234038271290425	-95.5740572714977	2059.377537316161	100.99213121154393	78.34561265700678	220.3745984889532	6.2239811951322945	4	8	1	1	1	0.19552316760720875	0.3350684034654244	0.29876619782146296	0.17064223110590632	
7880000	-1214.4458721258281	-1083.870078375056	-130.5757937507722	-1083.870078375056	325.67877470700705	3.399389005906813	3.7316099406974935E-4	0.5438366442461734	4.222408582505487E-4	7.699921802662515E-8	0.6210331668746996	-91.87148972149805	5162.910061021128	32.13842490057581	138.6686851793664	148.1786464342973	81.42438359966287	3	3	6	2	1	0.18203324184428263	0.3405318313238948	0.27857369590506054	0.19886123092676444	
7890000	-1188.334218072939	-1084.5909086509341	-103.74330942200483	-1084.5909086509341	33.88602583249393	4.445732378402216	0.004218081264233706	0.7180650422532945	0.004127014214103287	1.3711284911220907E-5	0.7275759148195299	-73.98413267053878	256.25205161946934	92.28074643686024	66.42910481333612	82.9259806118568	1.6142663879233132	1	8	2	2	2	0.20417762197932132	0.3405318313238948	0.25642931577002187	0.19886123092676444	
7900000	-1191.1525267268376	-1096.8246082435255	-94.32791848331212	-1096.8246082435255	37.92172891703778	4.445732378402216	0.0034027028828187197	0.5907504323918997	0.0032343029443962345	2.718774626005513E-6	0.534604922581712	-70.84921433496483	253.10271332368677	69.71568076701891	44.77482745316818	1.7252036237930135	0.1838120102829531	6	3	4	1	1	0.20417762197932132	0.3405318313238948	0.25721135886298613	0.19807918783380019	
7910000	-1181.3647581947891	-1080.1720023018358	-101.19275589295331	-1080.1720023018358	40.27768859497563	3.860485110975469	0.005135317690998767	0.7176984549038647	0.00423982864474838	9.590110035038472E-6	0.6490441028751193	-74.76440280023961	201.05266033927262	108.54578701028447	42.14865803731765	14.328891186710957	6.62959479927811	2	1	10	1	1	0.20417762197932132	0.3405318313238948	0.25721135886298613	0.19807918783380019	
7920000	-1163.6933880159654	-1082.9480609801808	-80.74532703578457	-1082.9480609801808	22.56027672649459	4.408493033315092	0.009621134251611646	1.4274009659808162	0.006149084457142041	5.06918153284438E-5	1.044412861998374	-52.42139118805542	445.5837132513315	4.537690976129123	14.347013474609424	11.528214546622456	2.14577807763711	2	8	1	3	1	0.1758041651691102	0.36890528813410595	0.2848320083160508	0.1704585383807355	
7930000	-1160.8575107387762	-1077.1641177709037	-83.69339296787254	-1077.1641177709037	21.570032682078647	4.162715374629406	0.01213866326949014	1.3341368179134048	0.008421587366550005	5.3832033050668195E-5	0.785188989261798	-54.568954913126134	454.5335166344606	104.11853863186037	8.336333617267512	2.835568349931173	9.739565630610578	3	1	6	1	4	0.1758041651691102	0.36890528813410595	0.2697547762607663	0.18553577043602	
7940000	-1187.729108108433	-1089.711165322658	-98.01794278577493	-1089.711165322658	25.225967138658	3.040464019129823	0.010831930396872781	0.9042872867746907	0.007903639266058998	3.512672407114086E-5	0.7065705734286407	-68.28056503142608	215.30231049063275	74.83098319264116	123.63296205671925	48.15644114268541	13.314138761062896	1	3	2	8	1	0.1758041651691102	0.35169766792847296	0.2869623964663993	0.18553577043602	
7950000	-1176.9634603632858	-1081.0949221657602	-95.86853819752571	-1081.0949221657602	38.44712468456892	3.666035966388224	0.00611320340642987	0.8595723044671605	0.004511082537006048	1.2694872826900717E-5	0.7245129143521727	-69.52893492493854	305.34425552722627	54.61119863634916	24.386780909498793	12.382050887426537	8.187000743552218	3	3	3	4	2	0.1758041651691102	0.35169766792847296	0.2869623964663993	0.18553577043602	
7960000	-1216.6639150977232	-1084.3948024286406	-132.2691126690826	-1084.3948024286406	139.16637566354828	3.28343982443079	0.0011065917831842046	0.8181643578103327	8.031797947940898E-4	3.9582416571948877E-7	0.7707610890910112	-94.54925958557949	2229.957904728505	152.2779803935621	528.502046816339	39.2613938630547	23.081679514662138	4	1	3	4	3	0.1758041651691102	0.3885744638540233	0.250085600540849	0.18553577043602	
7970000	-1199.6566208562506	-1094.2020589175077	-105.45456193874283	-1094.2020589175077	54.69326997034895	3.28343982443079	0.0027140249781258184	0.24162504624278017	0.0026581558102159084	3.931334807900524E-7	0.2411710351495517	-78.16239022316978	1009.9133858533025	113.30470629613521	20.988187738340866	13.558912188004369	14.512424675811967	5	1	7	1	1	0.19285675421878237	0.3715218748043511	0.250085600540849	0.18553577043602	
7980000	-1222.8261385862056	-1089.833951650266	-132.9921869359396	-1089.833951650266	215.65050809825908	4.019166855740714	9.817383102724703E-4	0.49459879026765197	9.382181420562826E-4	2.518838068697036E-7	0.5087408139979114	-98.5012926310284	720.4376189828639	1487.3580198998402	102.86823205327977	54.178837574028584	24.181192543663762	6	2	3	3	1	0.17157312501965272	0.3223388166324349	0.3221678255129285	0.18392023283498632	
7990000	-1237.0094094017193	-1088.8806729916084	-148.12873641011086	-1088.8806729916084	548.0518480826781	3.056167474166796	2.5608257719172023E-4	0.3363784957244581	2.3340080454699923E-4	8.311013892700783E-9	0.39220371677330373	-107.81485731621098	4040.5366464050885	4437.7081525930325	560.8011844228133	259.84478732948577	90.03812932964344	3	1	2	4	5	0.1844242118463793	0.3094877298057083	0.2744666155322365	0.23162144281567829	
8000000	-1203.9086993765468	-1082.5654519079949	-121.343247468552	-1082.5654519079949	87.41575666577533	4.5183615416577805	0.00152947715948296	0.8805978158177601	0.0017142593492146885	2.545528325913302E-6	0.8276006744869568	-86.17261826476278	897.3241629889968	774.0329605688987	150.72966435944437	51.434230637045914	43.44876486211223	2	3	2	7	1	0.1844242118463793	0.3548817420843107	0.2744666155322365	0.1862274305370759	
8010000	-1243.6305604088896	-1089.1250686094231	-154.50549179946645	-1089.1250686094231	379.2484965625412	3.4817337810440794	4.3251165079299616E-4	0.20695054957091064	4.4912855593060594E-4	8.26673116071591E-9	0.20050618541553525	-114.37935426780328	947.3683093921137	1688.047662448963	1991.5340184770835	698.6389456916093	392.9413079666468	4	4	1	4	2	0.1844242118463793	0.33553566974615734	0.2615261304079036	0.21851398799956218	
8020000	-1257.5279018139931	-1082.5900429225153	-174.9378588914779	-1082.5900429225153	1049.705529492799	4.359458855580242	1.3505839412635115E-4	0.412207529442118	1.355850573396618E-4	4.5460402396481045E-9	0.506670866045494	-126.61197509442033	29568.83437140184	4788.756259049469	3155.392763706889	1310.5219255505285	908.9380964277653	1	4	3	3	4	0.15617824775738554	0.33553566974615734	0.30197711400825067	0.2063089684882089	
8030000	-1231.1227034932813	-1088.793581074166	-142.32912241911527	-1088.793581074166	300.1786155861069	3.9231983679889586	5.581848776243281E-4	0.2661781328596929	5.039669154022056E-4	3.126421756843489E-8	0.3373497173644665	-104.45681291649942	1434.5799050820715	1005.3977662047809	1335.0228412736756	229.57994895823433	47.68692184365611	4	2	1	5	3	0.15617824775738554	0.33553566974615734	0.30197711400825067	0.2063089684882089	
8040000	-1259.1839275604896	-1080.5302720740972	-178.65365548639238	-1080.5302720740972	2006.7579148675338	3.9168404609926513	9.403296148459745E-5	0.5342887686616814	7.793964200107792E-5	1.5156782698452999E-9	0.48240683133756457	-137.04201511827057	7065.122101246365	2492.767659563884	361.61835272678894	237.6244492790945	272.5366213180351	7	5	1	1	1	0.15617824775738554	0.3496449427789186	0.30197711400825067	0.1921996954554476	
8050000	-1255.5817028950448	-1091.2435245729512	-164.33817832209374	-1091.2435245729512	850.9689381639006	3.9168404609926513	1.8059579035874484E-4	0.03526750183992697	1.797239882547417E-4	4.103126931219609E-11	0.03554796003494868	-125.30747273056326	2658.619893608144	472.99949322123973	622.8877555787868	1081.8801089966612	654.0961589718537	9	2	2	1	1	0.15617824775738554	0.3496449427789186	0.30197711400825067	0.1921996954554476	
8060000	-1243.6800434567629	-1089.3994481930515	-154.28059526371138	-1089.3994481930515	275.62491442775337	3.648948978256133	8.553634917833837E-4	0.7205374992345507	7.328117828253734E-4	2.3438654269729483E-7	0.6072843682517749	-109.4986347791888	6861.077595997486	1612.2920669159446	2080.567493942019	875.2966926730674	373.93775373087914	1	3	1	2	8	0.1735175554000535	0.34547596652951884	0.30197711400825067	0.17902936406217945	
8070000	-1244.8213742461085	-1078.6742476892418	-166.14712655686654	-1078.6742476892418	1193.6833580000095	3.447509944753589	1.3569980545550457E-4	0.5659835721897455	1.4247814866579354E-4	7.200515892893887E-9	0.5593103259335943	-120.821866541947	15128.890432542265	3269.5863924523196	212.24805516716324	410.4756669482496	835.4723007523421	3	3	7	1	1	0.19910223227263726	0.30566952158713956	0.30197711400825067	0.19325113213197495	
8080000	-1198.7142161487366	-1081.9535133394525	-116.7607028092841	-1081.9535133394525	71.40884288856881	5.333665139166789	0.002503839329986344	0.4398390999399465	0.002305777427702431	1.173831455775069E-6	0.4721914920045332	-85.68518290892362	454.80123759614895	410.9907839894672	159.94456836971298	25.273110859624676	14.805367652213944	3	1	6	3	2	0.19910223227263726	0.30566952158713956	0.30197711400825067	0.19325113213197495	
8090000	-1183.2004934013557	-1080.274631663785	-102.9258617375709	-1080.274631663785	49.130834177572495	5.406395417565348	0.005759199239646956	0.9548294580098999	0.0031587004748231218	8.602757768156467E-6	0.8011608103819827	-73.81081964112195	713.7365469559467	86.56981363543423	21.43574666801769	18.01811886394667	2.63707288221506	2	5	3	3	2	0.17021350757301887	0.3259939620625747	0.30197711400825067	0.20181541635615818	
8100000	-1175.3488405165085	-1080.1965953067538	-95.15224520975475	-1080.1965953067538	28.6441772691881	4.69140746603711	0.007983537339589527	0.7490047451742381	0.006465785857926741	2.7894742881962398E-5	0.7761795298226926	-65.76894629642743	118.52524747165535	15.574330707926277	73.67427700990618	20.685858454350928	26.134706401326195	3	5	1	4	2	0.19161589656546002	0.3204803171285818	0.2752412924931294	0.21266249381283114	
8110000	-1166.4747518068027	-1085.6432402144658	-80.83151159233691	-1085.6432402144658	19.49307044725988	4.031638869227482	0.010826891710767764	0.7385935408444609	0.009424230388533827	4.1078152708914154E-5	0.637640561907088	-57.870810976874466	115.19181349880327	10.595593904990544	22.879303387031793	5.312904481682498	3.7285157234391333	3	2	5	3	2	0.19592415838619456	0.35705507932407965	0.27119568980330516	0.17582507248642298	
8120000	-1183.280405688222	-1088.0831906519722	-95.19721503624966	-1088.0831906519722	52.877721226832364	4.2617609443233215	0.002706336855560571	0.6733140632303533	0.002403098020789301	3.4710238592392497E-6	0.7485925113291869	-64.23419010769287	503.3643168706261	789.122846430921	5.691262275567453	9.172152854416089	15.863139276956137	3	1	1	6	4	0.19592415838619456	0.35705507932407965	0.27119568980330516	0.17582507248642298	
8130000	-1175.4780153852937	-1085.1602400019	-90.31777538339352	-1085.1602400019	21.714926865469714	3.337819556741308	0.011469727413609857	1.2316452520108814	0.008735273713363509	2.3763126787471829E-4	1.2047606826809198	-62.29907934070573	273.05549092310173	86.03345904696377	24.83655357349965	14.679294937270228	12.158475593680771	1	1	9	1	3	0.19592415838619456	0.35705507932407965	0.27119568980330516	0.17582507248642298	
8140000	-1172.6167362101855	-1079.4759268204618	-93.14080938972371	-1079.4759268204618	20.864300706186533	3.5292862048388325	0.00917669292174392	0.6748870469458979	0.007615731830773374	3.692315420417919E-5	0.7474033328346403	-65.99387075171356	123.73178965239941	63.30168799973541	79.50756355955316	43.6648940189785	6.179779508030359	2	1	3	5	4	0.19592415838619456	0.34633614744891894	0.27119568980330516	0.18654400436158367	
8150000	-1176.4652074673038	-1077.438250511893	-99.02695695541074	-1077.438250511893	43.88313438759322	4.381774169907996	0.003990771013447406	0.8780770753910148	0.0036103425408098595	6.6408763905568195E-6	0.7676633984616674	-65.6317267449663	326.7852014168761	836.7701055035707	11.439207842929878	22.37207358340132	29.965547758648185	1	2	7	2	3	0.19984484213714165	0.35076892044580843	0.27119568980330516	0.1781905476137471	
8160000	-1223.8481762220192	-1087.3949949547198	-136.45318126729944	-1087.3949949547198	203.60551718496527	4.313333421617141	6.765174901561678E-4	0.6430656915143964	8.156259223723608E-4	2.7495985831614704E-7	0.619478802447918	-97.00912933667193	3222.2790385242934	1197.4534057256717	885.9210220426108	140.42688898431294	42.916036157714096	2	3	1	6	3	0.2056172842750727	0.3405025437458092	0.27365849609913756	0.18022167587998292	
8170000	-1204.3302604457526	-1079.3384751028752	-124.99178534287735	-1079.3384751028752	117.09033007972377	5.056212140260928	0.0013364683286211773	0.851142957157463	0.0012194118435201622	1.9420915955151478E-6	0.9978709707947625	-86.45882340509438	1795.9635189449707	829.2791004240148	56.244836088223984	177.92337842015107	24.98476873809413	3	1	2	3	6	0.179536561420794	0.32259023892143796	0.2997392189534162	0.19813398070435412	
8180000	-1205.3046725451104	-1090.6176890727213	-114.68698347238904	-1090.6176890727213	69.86042179636178	4.556288782568491	0.002345076876455307	0.31465833425668904	0.002346615347389242	5.621442690783362E-7	0.31002272501194533	-84.10667524544581	451.1950718701936	400.18279537931886	146.37758303923007	13.106285033122473	22.104871785024073	4	1	5	1	4	0.179536561420794	0.32259023892143796	0.3027025686501515	0.19517063100761883	
8190000	-1189.1211344198728	-1085.3755898620088	-103.74554455786392	-1085.3755898620088	46.40822603396547	2.8951786881165003	0.003649254575930491	0.46436396649155154	0.0033935926608740304	4.261397285374151E-6	0.5688904551211015	-72.60097643357244	654.1385988331609	766.0683601501481	32.07994622322469	33.28164522259859	16.73691622417427	4	1	2	2	6	0.19749894919776534	0.3046278511444666	0.3027025686501515	0.19517063100761883	
8200000	-1214.5003159906375	-1090.1070194032	-124.39329658743769	-1090.1070194032	235.72556147343093	4.449959037340997	7.351590602053126E-4	0.4470121919485192	6.798564951402414E-4	7.82987419354933E-8	0.4118544738569847	-92.23197560011359	2072.906000206474	134.87279738056887	38.178491161919375	15.767973439705067	40.50386484437129	4	7	1	2	1	0.19749894919776534	0.3046278511444666	0.3027025686501515	0.19517063100761883	
8210000	-1229.1722178059806	-1084.002033664835	-145.17018414114574	-1084.002033664835	300.77175979579215	4.449959037340997	5.725612376217743E-4	0.5230072677480577	5.56385437659553E-4	1.0288516560659195E-7	0.5346746729136899	-107.90841261320314	1914.435623151288	642.4511579961618	169.62443148568076	130.87758586521286	232.7495381446127	3	5	1	4	2	0.1755446090533127	0.3283867140623247	0.300898045876746	0.19517063100761883	
8220000	-1224.4137617838987	-1081.6041586475678	-142.80960313633082	-1081.6041586475678	249.68525528729904	4.520918145605115	5.862102480289033E-4	0.4502903609273806	5.76049254115578E-4	1.0448419657587938E-7	0.5556197881186664	-103.392743463777	5121.92297526991	1477.3102237393387	662.9858599561948	46.74442293448033	74.8318338084404	2	5	1	4	3	0.1562692331412465	0.3531744061062578	0.29538572974487914	0.19517063100761883	
8230000	-1231.0374184643965	-1086.0233357661375	-145.01408269825896	-1086.0233357661375	369.33474503578725	4.083998465091557	4.7582221317756077E-4	0.48114756477740156	4.5816651842936896E-4	5.143834948902486E-8	0.4786227778115648	-107.12735402664514	1369.4069676166935	1131.2096532206936	736.0185230371953	252.20428372581023	49.02644328833197	5	2	1	4	3	0.17539001480321326	0.334053624444291	0.29538572974487914	0.19517063100761883	
8240000	-1235.2760208696297	-1086.0824055143148	-149.193615355315	-1086.0824055143148	464.15003066295276	3.855850287591556	4.039614547414005E-4	0.3625439392337525	3.9601533699591413E-4	2.1945553998762306E-8	0.37349117740352283	-112.03561507114254	1790.0891254726237	984.2577344528784	320.78790122745403	141.1638805866801	211.13381768557116	6	1	3	2	3	0.16637410716337458	0.3667162040643493	0.29538572974487914	0.17152395902739917	
8250000	-1218.3499191349388	-1084.7410095904647	-133.60890954447413	-1084.7410095904647	181.4753526852694	4.309697581824251	0.001137395523938921	0.7635690793418469	9.91185240095529E-4	4.773214957745513E-7	0.6678672496633339	-97.99877327738133	525.0965529595246	168.78429825673157	274.8318111767294	294.98504705079154	100.63653169289474	5	2	2	2	4	0.18358432133717645	0.3731937056188654	0.26758306364794754	0.1756389093960128	
8260000	-1223.4823608754423	-1080.9505621511332	-142.53179872430894	-1080.9505621511332	153.40367083123562	4.384620369169039	9.005327689446452E-4	0.5285593511366418	9.775837401457023E-4	3.677360515636421E-7	0.6173337340561631	-99.9992045564015	9822.677184022587	188.2987817298966	694.7175158038	191.1278402313767	115.58671570116326	2	3	3	5	2	0.2005783442464374	0.3731937056188654	0.23030644132152692	0.19592150881317247	
8270000	-1236.7836477144688	-1088.7691235602838	-148.014524154185	-1088.7691235602838	390.11944698119754	4.384620369169039	3.654536054702997E-4	0.2062397878397142	3.8197331530663364E-4	5.8443550711134765E-9	0.20446771607740247	-109.82261159199868	1618.5223110452973	1414.1777580811056	1167.6578108168947	272.07812238757646	84.4365161534294	3	3	1	5	3	0.18018588055924256	0.35173305445222625	0.2506989050087218	0.21738215997981164	
8280000	-1188.421118406427	-1084.1990635585018	-104.22205484792518	-1084.1990635585018	44.91610703011989	4.418786073054997	0.0037079447014054605	0.4627312483892683	0.003688234624360787	3.1195244436916975E-6	0.4580398029097754	-74.67661418461157	513.884763002397	231.5807512824207	98.42100887439999	14.42278134330638	14.927393379642915	2	3	2	1	7	0.16107497538495624	0.36182518081424025	0.28083823050058315	0.1962616133002225	
8290000	-1205.3908244098448	-1085.644287298034	-119.74653711181074	-1085.644287298034	200.95432817510056	3.4252266356504437	9.863625338974054E-4	0.5277500630629733	7.577083962445794E-4	2.9941389614141755E-7	0.628123425482526	-86.87791095891598	1451.7354775914735	107.37303754584	19.897143824106273	72.98045288681637	14.920126037886858	4	1	6	3	1	0.16107497538495624	0.3179337190650017	0.33431888700834755	0.18667241854169667	
8300000	-1204.3094145805749	-1080.2195791477975	-124.08983543277725	-1080.2195791477975	92.18254576097249	4.5374003239970335	0.0015992201183758106	0.7029172507595052	0.0016164637453530278	7.94028200139101E-7	0.5562871668204289	-86.73923382670023	5273.606580917501	682.4259335441225	52.211887999155046	75.63963090197284	44.66192124592131	1	5	1	3	5	0.20085242793438823	0.3538724353922782	0.2900798759966685	0.15519526067666722	
8310000	-1196.4548235303794	-1085.4807674463482	-110.9740560840311	-1085.4807674463482	58.37309879804817	4.5374003239970335	0.0023566735347552163	0.6457674862155264	0.0027526596321864037	2.511705106326439E-6	0.6422489885219842	-82.44470879133137	263.94182044942613	97.49816205817598	80.14597685249494	31.725953506580144	12.717239385575931	3	7	1	3	1	0.1577049635458624	0.35657003839946755	0.330529737378005	0.15519526067666722	
8320000	-1172.2645946726534	-1082.7498898094764	-89.51470486317703	-1082.7498898094764	24.544677951942383	3.648707774320342	0.008829419220634353	0.7908942981595831	0.007865774123896663	6.918870242491774E-5	0.8772013460820179	-61.316823931768354	378.92590140752105	153.66640139074124	59.45487665652426	11.92223064219109	6.721501119613006	1	1	4	3	6	0.17429941690095513	0.2959138516769695	0.3432920946054482	0.18649463681662934	
8330000	-1175.358318453872	-1083.6838332229645	-91.6744852309075	-1083.6838332229645	27.396027583390847	3.648707774320342	0.005802048974777114	0.9623299827785166	0.004879373491152047	1.0950088477481325E-5	0.7591858118534082	-64.69738769321026	160.48790365282468	178.04437777253523	24.43283849271372	12.259995403159866	5.893054756981462	1	3	1	9	1	0.1920350617226792	0.30504913126114025	0.32759315162271085	0.17532265539347178	
8340000	-1186.9315539676086	-1087.7821337799694	-99.14942018763917	-1087.7821337799694	35.398373715602105	4.4042261829463705	0.006343104782065174	0.7353622645615892	0.005549521827936507	1.1558707176103648E-5	0.6180606750053637	-65.80023432552242	371.0938241243291	219.0830527835998	128.2742395167246	193.52352305842467	19.08310945403856	1	1	2	1	10	0.15816619061034562	0.3074009863139954	0.3591101676821893	0.17532265539347178	
8350000	-1220.5945552053136	-1085.4623730463277	-135.1321821589858	-1085.4623730463277	240.9672938333555	4.387509123552808	5.663414286267505E-4	0.40740369019324596	6.45967369324965E-4	6.832454626760753E-8	0.42177149624981514	-100.35409184343487	1555.191268139467	269.21014841351194	353.8753231222139	44.93353181148836	49.728274409284424	2	1	9	1	2	0.1966800083732108	0.34959832735749996	0.24932424388211405	0.20439742038717723	
8360000	-1204.3397674657379	-1082.6543242549483	-121.68544321078947	-1082.6543242549483	139.31337810928335	4.011629673291967	9.269167659462481E-4	0.6455762776730269	0.0010802109040761708	3.959248903765393E-7	0.5761272473023881	-90.76180685176729	924.314414746552	79.48705009908355	57.10375752988874	53.45428552716063	16.89800181577546	4	8	1	1	1	0.18851120038642113	0.3619572807693742	0.24513409845702944	0.20439742038717723	
8370000	-1188.5443860919274	-1078.004392986005	-110.53999310592232	-1078.004392986005	43.763424547722956	4.011629673291967	0.0034745772895455906	0.5639955191227194	0.0032864495143064957	5.327911810430175E-6	0.6214337378465695	-78.0391788832936	877.4766669992647	366.06963992297165	91.9519897149181	53.66920227087022	40.46297500899237	3	2	2	6	2	0.18851120038642113	0.3619572807693742	0.24513409845702944	0.20439742038717723	
8380000	-1181.3757670463706	-1092.082290895395	-89.29347615097542	-1092.082290895395	27.134048235773538	4.011629673291967	0.005146920967180573	0.6127798693955223	0.0054072484913276556	1.2942087829626768E-5	0.6599526055276201	-60.462666516395764	518.4872321502621	419.52336841533423	22.789393255003226	13.431367515192242	5.552538900185248	2	1	1	7	4	0.1940133755248728	0.34565103832279237	0.3045872112915775	0.15574837486075932	
8390000	-1177.309542059915	-1085.8419780453535	-91.4675640145614	-1085.8419780453535	30.21567647446305	3.9535708068073645	0.008672091064871525	0.4411823135824161	0.006830153882202597	8.50281788914244E-6	0.3925444526305301	-66.88603301384644	217.36451231859027	139.45662032369975	6.538223723714109	3.2032657213540183	8.262435004387495	4	3	5	1	2	0.1940133755248728	0.3171383092791889	0.284277950039273	0.20457036515666732	
8400000	-1162.4440924077812	-1076.8247913546088	-85.61930105317246	-1076.8247913546088	17.534165918677996	5.142537749338796	0.013616649240015433	0.9388933162728729	0.01106692083460905	2.5553445002143496E-4	1.0567428109490016	-59.81105967478727	71.77241490802507	74.88008444354087	23.463143618982883	9.987900451317163	16.24183148742655	4	2	1	6	2	0.170438999316322	0.3407126854877397	0.284277950039273	0.20457036515666732	
8410000	-1186.7519696627382	-1080.3315159104345	-106.42045375230377	-1080.3315159104345	29.8101104934744	4.37560213511203	0.00638789864671146	0.5674477469240209	0.005759296083848651	1.709604990756282E-5	0.6840566514526872	-72.28547831572857	1130.6708548427134	254.01747817150937	409.89933301942256	26.878123221251744	17.97502515086956	1	3	2	4	5	0.170438999316322	0.3407126854877397	0.284277950039273	0.20457036515666732	
8420000	-1188.3226176687874	-1083.7607695415054	-104.56184812728196	-1083.7607695415054	59.224558374362246	3.9760689501633495	0.0031204780333962154	0.6377749225483901	0.0027516979140397536	6.158478175292633E-6	0.798434686826739	-71.9897605893654	2210.277347642765	516.1022882253818	32.59262747485992	21.912260102629553	13.397912141388266	1	2	4	1	7	0.20515382242606328	0.3407126854877397	0.23100612169337637	0.22312737039282265	
8430000	-1195.1311497193424	-1090.4866701479534	-104.64447957138891	-1090.4866701479534	71.68818453093603	5.002897390153642	0.002006327799184409	0.6987176755964802	0.0017026267475059955	1.3349462800955272E-6	0.6740408846614367	-71.39142027766275	883.8022813583042	1370.987778025305	22.353335015619567	22.328436413381805	9.052258080249521	1	2	4	2	6	0.15114080126481258	0.35998483834576755	0.2946129860929515	0.19426137429647033	
8440000	-1182.7152274802775	-1082.926948840112	-99.78827864016549	-1082.926948840112	51.12324400380662	3.6560458064891743	0.003701795711960326	0.48772601044149516	0.0034183756555597037	5.007406698149424E-6	0.5493305434856347	-72.45458477130549	204.95297985893797	33.374459928029026	66.32074077605415	11.693815871838162	23.930385957009108	5	3	2	3	2	0.15566353346232392	0.35998483834576755	0.2946129860929515	0.189738642098959	
8450000	-1184.0061500169354	-1084.9523332737504	-99.05381674318504	-1084.9523332737504	38.69262108240692	4.187939862587205	0.005742914346750046	0.7508421907831944	0.003945461108053516	5.6486583285115565E-6	0.6080359252691316	-69.68468630226182	264.9622031309808	91.21237436229826	146.39449882066623	12.860717254514995	11.704177637011735	3	1	2	3	6	0.2029804996931474	0.3113694726621468	0.2946129860929515	0.19103704155175624	
8460000	-1159.934661880093	-1085.7304357197481	-74.20422616034496	-1085.7304357197481	16.701380749608905	4.187939862587205	0.015793995170386002	0.9529619533361561	0.008694056075055608	7.803938657044497E-5	0.8684392227094117	-51.8719110641644	149.1090062083958	27.69847093498931	5.421896837800896	6.116411757401157	0.8711758472477636	3	2	8	1	1	0.2029804996931474	0.3369889956316935	0.2788490755051014	0.18118142917005964	
8470000	-1188.5123131072228	-1087.1911232826142	-101.32118982460862	-1087.1911232826142	45.756786055118226	5.117851730215305	0.010203576788496347	1.3119545486114619	0.00450582863706608	2.7051041271450927E-5	0.9708350640935267	-68.98412158292987	249.53551771436005	423.6352361565876	22.651583520319274	14.6309027751888	26.98460236284317	1	2	8	1	3	0.2029804996931474	0.2930895482108171	0.2788490755051014	0.22508087659093604	
8480000	-1188.9385631235195	-1078.5266728922313	-110.41189023128814	-1078.5266728922313	49.051131450864006	4.377334448982495	0.003406523351966773	0.7766443995442773	0.0033418600809691323	4.309596008595866E-6	0.6342671407937895	-78.80798641211953	505.4503358155303	275.6685136072578	128.56005460871253	35.245691175245334	16.911558585898195	1	1	5	6	2	0.18321873079374829	0.31285131711021624	0.2788490755051014	0.22508087659093604	
8490000	-1174.1979295722554	-1089.49382283017	-84.70410674208529	-1089.49382283017	25.473346256704748	4.086621701086202	0.006110593657538512	0.6535730526794008	0.005661090533238854	2.1365574705158056E-5	0.7691042396264851	-60.40654749323813	258.2589993110502	18.40128224160473	8.872762763690874	16.31596332531891	0.8204541738118323	3	3	5	3	1	0.18321873079374829	0.3618142479415697	0.2788490755051014	0.17611794575958256	
8500000	-1171.785696694145	-1077.4746421807213	-94.3110545134237	-1077.4746421807213	30.731278759411392	3.6262138575502845	0.006822579716147185	0.8090493199954253	0.004857984502999921	4.160083303651973E-5	1.0347665835353983	-63.87464164573475	85.51382722667972	372.09057711280275	132.7943066213754	6.467189693202976	5.748402965754061	3	1	2	8	1	0.18321873079374829	0.3244407622226928	0.2788490755051014	0.21349143147845945	
8510000	-1196.9108596590083	-1080.525483821218	-116.38537583779042	-1080.525483821218	89.13629495439237	5.204239618432309	0.003613187769837405	1.0919955650139253	0.00210997979999936	7.877576655785647E-6	1.0176109404617824	-82.01834862360246	759.5505142953294	118.26519239784012	128.61027753761442	101.23354006126937	25.992869783030446	2	2	2	5	4	0.21203016383203604	0.29093838392259885	0.2835400207669076	0.21349143147845945	
8520000	-1193.4050217690042	-1092.213436688355	-101.19158508064929	-1092.213436688355	36.87685739588058	4.172664621109478	0.004536626804558993	0.30899776865242207	0.004178726922355472	2.402460149856716E-6	0.35652512433873995	-74.90225050393231	261.663457682568	38.08139765644049	34.76121701134523	31.427705691655348	28.85416563408506	2	1	2	6	4	0.21203016383203604	0.34208645671158633	0.2863508873497775	0.1595324921066021	
8530000	-1203.2022049676211	-1087.321413837087	-115.8807911305342	-1087.321413837087	77.8978554076269	4.270833622445394	0.001321346576191676	0.46631223614184786	0.0016871077650282562	4.795706176113923E-7	0.4558635423161624	-83.5781953643436	600.3136496764888	719.0159072633444	34.23803115445026	44.21260320094144	35.40764472077477	5	1	4	4	1	0.2209377094735804	0.3399740912661999	0.24259969424394245	0.19648850501627918	
8540000	-1169.1497903037985	-1080.5541475498444	-88.59564275395397	-1080.5541475498444	18.247280262409397	3.515434918627521	0.008120454772629071	0.9389103052402598	0.009106751028742961	7.161403046006943E-5	0.8771574171250832	-63.01056856859582	138.89959200364524	45.474571731845735	39.77311018480724	11.590623005639179	7.913660561447908	2	8	1	3	1	0.18250235890334293	0.3784094418364373	0.24259969424394245	0.19648850501627918	
8550000	-1189.9628631149371	-1096.2486032856687	-93.7142598292686	-1096.2486032856687	26.16297751875709	5.55022453874358	0.005445483478929807	0.5274197780439315	0.005807360968982747	1.547325115876707E-5	0.6442840940215357	-65.14417054859547	285.29414596012646	211.70339998765365	49.79793779797195	15.930105342600298	17.333597661425763	2	2	3	2	6	0.15547729847297548	0.33782635219512497	0.3168148485608919	0.1898815007710095	
8560000	-1185.0790323383408	-1077.4429179754145	-107.63611436292629	-1077.4429179754145	40.33443338747165	4.289728086397752	0.004552183298353131	0.4871045931268776	0.004153272649724276	5.41021416735661E-6	0.5520406399167813	-75.67826938253745	612.9453590455726	214.66857449666168	197.97904004002112	76.7911628589243	8.63423969421152	1	1	7	1	5	0.1590176256454028	0.33782635219512497	0.3071430859518129	0.19601293620766116	
8570000	-1193.5472013971425	-1088.1452529189473	-105.40194847819511	-1088.1452529189473	44.640349556834494	5.522739171601564	0.003926695721455197	0.7272069362752865	0.004299540731103513	7.0282572273671524E-6	0.6180259894095895	-78.91546217350323	155.39851933117424	87.28601289212097	47.22412881977797	18.94298152532998	2.1769280629465118	1	5	6	2	1	0.19951968704666104	0.3015239089396656	0.30294346780601406	0.19601293620766116	
8580000	-1176.5879277255242	-1088.287754598291	-88.30017312723314	-1088.287754598291	31.45266458322335	3.511656347583961	0.006107101016046608	0.7104375269582877	0.005608768047924405	1.1525076233339235E-5	0.7092722296618875	-65.82209047871652	128.80185552759434	27.919985926148193	5.808703889038509	7.583709186075838	7.989335452466689	3	2	3	3	4	0.19533945082090542	0.34573112856360516	0.30294346780601406	0.1559859528094772	
8590000	-1153.8579264289533	-1076.996742462764	-76.86118396618933	-1076.996742462764	25.767378467765848	4.103165006034527	0.007877742213075566	0.9013138846385341	0.006269023884886201	5.1375586717188704E-5	0.8502207513038598	-52.88879280855577	199.43493799912733	14.225815721880181	4.083163244260947	10.782452224626233	3.0324414451715067	2	2	7	3	1	0.19533945082090542	0.34573112856360516	0.2825031493156074	0.1764262712998839	
8600000	-1173.8143038725689	-1076.3061180261686	-97.50818584640018	-1076.3061180261686	58.492621636990414	3.2498672290505497	0.013074874766313917	1.349764364288218	0.004266952031370437	4.331388369170674E-5	0.9459527102763916	-68.3660535757474	156.2974840051739	218.38368127393628	18.711848357220095	9.535977368834189	16.50997422514618	2	1	1	9	2	0.19533945082090542	0.34573112856360516	0.2825031493156074	0.1764262712998839	
8610000	-1201.2419878239552	-1081.0498010092663	-120.19218681468888	-1081.0498010092663	137.97451356272802	3.7742297943651493	0.0013684556458396903	0.7456026735242046	0.001063049684111262	8.025830979145845E-7	0.7386170064288928	-82.34202823446411	9315.007505325426	380.0655997691394	56.62205043740648	88.34151418708615	26.555506135737136	2	1	8	1	3	0.17950253150388465	0.34573112856360516	0.2619020590415392	0.2128642808909729	
8620000	-1272.0910602647891	-1093.3716244577445	-178.7194358070447	-1093.3716244577445	1503.9611812302185	3.5295024658048884	8.212675416743834E-5	0.6950352662076583	9.075302490611689E-5	2.9944558268289012E-9	0.6817437607859703	-130.1250666579578	27525.567861460837	10086.136692347325	2451.5035479066	503.7575829425977	639.6450111517253	2	3	3	1	6	0.19224280013557965	0.34573112856360516	0.2619020590415392	0.2001240122592779	
8630000	-1252.9358646817693	-1083.2823207259485	-169.6535439558209	-1083.2823207259485	753.9233203317815	3.488022496629512	2.1272261830721553E-4	0.7863806385428267	2.181804262996865E-4	1.5006885656451804E-8	0.5985908588722507	-123.80878602489511	7565.021189535113	2952.5360702583685	2525.3811237270284	881.738587926552	599.7846653179462	1	3	3	1	7	0.1841376390100587	0.32660076188397774	0.25203728532354985	0.23722431378241554	
8640000	-1193.5056479828327	-1090.6705906195566	-102.835057363276	-1090.6705906195566	42.781962911571746	2.2000806703710283	0.004489900595275816	0.6009011103114252	0.004141617761604848	8.08518191271628E-6	0.625201907199162	-74.19047404664377	582.732971159723	142.35340143060876	73.91819374439413	15.978171358820937	13.93541163161749	1	2	5	3	4	0.1887507230147853	0.3372687958574961	0.27712053189392477	0.19685994923379566	
8650000	-1177.9284908136533	-1080.0293636097638	-97.89912720388955	-1080.0293636097638	32.12091727449524	2.9143603819960076	0.0069211290508714675	0.6966598650566661	0.005855165348974962	1.9616916785148953E-5	0.7433041350606173	-70.0502537102285	180.57732423316673	155.87986056652773	99.44668833247253	24.22770172002856	6.384936275509715	3	3	2	4	3	0.1887507230147853	0.3372687958574961	0.27712053189392477	0.19685994923379566	
8660000	-1180.4934746445574	-1091.6378111144943	-88.85566353006308	-1091.6378111144943	24.905707210592812	4.075797031783104	0.008030236426739522	0.6916701313859702	0.006829019874469178	2.7090400951647558E-5	0.7226586264234598	-60.53068464247939	288.86302391343804	275.33443209510943	8.27528394194926	8.100272967500114	18.030094072729668	1	2	3	5	4	0.1887507230147853	0.31919683425524237	0.2951924934961785	0.19685994923379566	
8670000	-1208.5328251940925	-1093.2172864280876	-115.31553876600498	-1093.2172864280876	60.076224021624405	4.075797031783104	0.002965691769004658	0.41112720953866033	0.002740994422296185	1.482577521154907E-6	0.4457797802560658	-86.8804378415038	171.37251885241113	152.63063449383492	71.01405715556398	49.47145960242122	44.262109109707616	5	4	2	2	2	0.17324265262871016	0.3285287826719053	0.2968907940525651	0.2013377706468213	
8680000	-1203.6732826801833	-1079.1850785885351	-124.48820409164827	-1079.1850785885351	131.55176405759659	3.5697095599334414	0.001407440972480208	0.5068030803188601	0.0012760881191804943	3.8902106249298304E-7	0.4476929546531117	-90.49215595957433	2418.6134639529123	271.18007041782494	153.93127456123594	42.23628218222438	37.33839587812699	3	5	3	3	1	0.19675927202546958	0.30501216327514585	0.2984461725646029	0.1997823921347835	
8690000	-1178.6781355543924	-1084.2596025418138	-94.41853301257865	-1084.2596025418138	45.95314689808994	3.5697095599334414	0.003733861138717125	0.5864052522537551	0.003943577086661878	5.085804617611825E-6	0.580412553626596	-70.38188202867236	192.63884757767093	32.44650251048868	13.288468946832865	14.62921575455045	9.035329578613776	4	4	1	4	2	0.19675927202546958	0.3258918240381549	0.3125154294466134	0.1648334744897639	
8700000	-1186.9117465048214	-1078.5820133344248	-108.32973317039651	-1078.5820133344248	36.7450083047982	4.3357252616562905	0.0056845335193779194	0.7890190574616011	0.0054763525369365285	1.1047973745351071E-5	0.6017388981232099	-71.79086417282335	3304.4111161004143	177.01766257139766	111.98661514902237	146.93663487575913	10.775504030022338	2	1	3	1	8	0.19675927202546958	0.3258918240381549	0.3125154294466134	0.1648334744897639	
8710000	-1187.7619046267607	-1089.9791418186821	-97.78276280807857	-1089.9791418186821	32.224352131335756	3.6708446479738885	0.004984982721187281	0.4523830488996547	0.005029707489409637	6.63763654552584E-6	0.4762952897097577	-72.09837489241029	198.00540572915878	117.05024723209353	56.40911144474445	17.20584529089527	0.9904144668330838	1	10	2	1	1	0.19675927202546958	0.3258918240381549	0.3125154294466134	0.1648334744897639	
8720000	-1152.1988327901304	-1082.7148029485822	-69.48402984154812	-1082.7148029485822	14.640367613379704	4.563369748027371	0.015535454645710075	0.6321830049644118	0.011128335150922432	1.2001345743463411E-4	0.7163298738475302	-51.49268673445412	112.26500036243658	5.3486046908169875	2.745407720831164	3.2290284111212086	0.07231258074445177	3	4	1	6	1	0.20819588619772603	0.29583485073337734	0.301078815274357	0.19489044779454145	
8730000	-1181.1854454735387	-1080.67099346918	-100.5144520043586	-1080.67099346918	32.13817839921321	3.5070227137682006	0.0053584762555283685	0.9115052864797865	0.003762775360361713	8.727294519095858E-6	0.678660438628695	-72.86630802864099	308.04883318875795	66.59547097592235	25.99756650811814	22.056418622872368	14.993259963481645	3	4	1	1	6	0.1728783550492838	0.3097136673955397	0.32251752976063686	0.19489044779454145	
8740000	-1163.318539879153	-1081.6454203767587	-81.67311950239413	-1081.6454203767587	18.576514904970328	2.921166779247426	0.01077015698334445	1.0110946997130916	0.008723359181024092	6.323122403493114E-5	0.8805319882857726	-58.693316627590505	95.14891398162918	28.40276001508201	27.325052723666193	6.294804365659948	1.7292163930808233	4	2	3	5	1	0.1701469453655145	0.3097136673955397	0.3257421642778167	0.19439722296113088	
8750000	-1190.0067814561958	-1087.9369270947764	-102.06985436141937	-1087.9369270947764	63.385823662658986	4.549270612152026	0.003986096380474167	0.5583521963614654	0.0037508512482348493	4.501189787370853E-6	0.47657024045125573	-71.55252855504273	198.7270292599238	463.69697528801646	48.994007860862524	36.18665731615668	16.63452825424585	1	2	7	1	4	0.1701469453655145	0.3097136673955397	0.3257421642778167	0.19439722296113088	
8760000	-1185.1062165468868	-1088.1103242881466	-96.99589225874014	-1088.1103242881466	31.12847619795177	3.022472210046435	0.0055307575382106625	0.8675718161155742	0.0042657480715799735	7.62835441208194E-6	0.6128488423506357	-65.99849824703492	735.205164822513	399.5418503068022	4.44604373322743	6.394565495143451	20.894115247514428	1	4	1	2	7	0.1701469453655145	0.3653493013453831	0.2959197422173373	0.16858401107176688	
8770000	-1177.595952580802	-1084.2072384589803	-93.38871412182186	-1084.2072384589803	41.15279471220866	3.488576705610752	0.005567218550173917	0.9188182597794584	0.00391715167388709	2.1369248367812653E-5	0.961248596525194	-65.72132426251031	373.9435949662036	30.875236036853032	24.21237176703851	11.837483773659754	21.97120849092342	3	2	3	4	3	0.2238774534818446	0.31161879322905306	0.2959197422173373	0.16858401107176688	
8780000	-1170.864097822429	-1081.0914359329333	-89.77266188949564	-1081.0914359329333	28.427927856587267	4.87030287925545	0.009372154347355015	0.9189508173949575	0.006897941791134221	1.1211555232142835E-4	1.1003237046457652	-59.52747929066422	642.3926192354509	152.58407716401103	114.55678090263443	1.5933482608809952	3.402782688618932	1	2	3	5	4	0.21430152322709653	0.3219925611621064	0.27808046292335054	0.1856254526874484	
8790000	-1174.4775431387186	-1078.9854221471103	-95.4921209916083	-1078.9854221471103	55.05958671269863	4.2928205658534395	0.0036135526486113954	0.6778621249381839	0.003133799031992461	7.226885041493074E-6	0.7401911908442868	-63.30147020336437	670.3131551287692	15.534102923766442	69.53324389816048	6.901097113143762	18.338413337012902	2	5	3	2	3	0.21430152322709653	0.3426789266599779	0.25739409742547903	0.1856254526874484	
8800000	-1188.9146282361694	-1074.7657712716482	-114.14885696452114	-1074.7657712716482	72.82338593434648	4.256856277697154	0.0056625447810254815	1.1186438265709833	0.0025127902140697753	4.501643143604442E-6	0.7589659421631977	-79.27533743062513	1038.3079726738258	405.9918839108777	59.4291527591116	15.555160422780714	46.2220260491239	2	3	2	3	5	0.18567952780174557	0.3426789266599779	0.28601609285083	0.1856254526874484	
8810000	-1176.975607356226	-1089.1069109132752	-87.86869644295084	-1089.1069109132752	30.94726326126672	4.885665971229678	0.00598222036267306	0.986199599214054	0.004326047488073789	2.3008178366094193E-5	0.8639397605250618	-64.71161783758599	311.51184203669425	11.280566392498683	3.9004560621517346	5.960010693726649	0.23651083655762625	5	6	2	1	1	0.1992636303002843	0.3490211159367546	0.26608980107551455	0.1856254526874484	
8820000	-1189.3259140876326	-1083.4764502124608	-105.84946387517184	-1083.4764502124608	57.99191837802842	4.652861373789931	0.0037035817010210143	0.4557496168013668	0.0034649517359505583	2.8999919095954713E-6	0.4657732294300983	-77.45649307686563	226.8698151453039	154.63112874894617	38.29578623509879	52.22507270665331	13.828254039550474	2	5	1	3	4	0.1992636303002843	0.3490211159367546	0.26608980107551455	0.1856254526874484	
8830000	-1185.0183317643023	-1080.4854184428111	-104.53291332149112	-1080.4854184428111	43.30030214387661	3.015995119542329	0.005067589877557156	0.8944976150885005	0.0032835963271375434	8.638302435049558E-6	0.7898634426853876	-75.44088083083635	290.76735964031053	53.716885982598406	74.2938785351381	36.96892547136115	18.427249838576078	4	4	2	3	2	0.2094542848244268	0.32670218658017747	0.26608980107551455	0.19775372751988307	
8840000	-1180.9646475887475	-1087.3073000151676	-93.65734757357997	-1087.3073000151676	28.0515731254343	3.823973637383454	0.005274945896748337	0.6624335643091926	0.0053793339050053	1.6175684307005623E-5	0.6948958799296706	-67.20671400798396	69.03854828718303	142.6344126891932	80.69470394180348	10.957967342875572	7.256305195232078	1	4	2	3	5	0.17105965146553875	0.32670218658017747	0.2765094139925904	0.2257287479616953	
8850000	-1186.1556598916732	-1080.9182365193433	-105.23742337232994	-1080.9182365193433	62.98187354453835	3.823973637383454	0.002294770783444816	0.8164238794549388	0.0024701998890006857	4.292749397272376E-6	0.8151070970621407	-76.60321226086346	451.56973610927787	62.12084237126774	43.25376462607198	19.602540886904183	18.502700026097266	2	3	2	2	6	0.17105965146553875	0.3355704499107943	0.2397751983080753	0.2535947003155935	
8860000	-1201.355388655692	-1086.840065346817	-114.51532330887497	-1086.840065346817	64.75935608467886	4.72390684416613	0.0028430402351545883	0.57892760351203	0.003228208130755333	4.706016631631123E-6	0.6092280201411907	-78.34015493933748	2964.3001283598687	260.07834290803294	238.95586249957677	11.480094044707405	32.79053148314593	1	3	3	5	3	0.15626719700845834	0.31500611565262593	0.2603395325662437	0.2683871547726739	
8870000	-1233.7364139989093	-1083.8128034269362	-149.923610571973	-1083.8128034269362	332.1329187076967	3.376077197176518	6.033961452482394E-4	0.3361852646920407	5.733313826009192E-4	5.010580404583743E-8	0.3372798369220391	-110.48340232066766	1527.699311799938	936.7003062216625	1168.7606549538377	839.232932102766	55.82101452177335	2	3	2	6	2	0.18865055522682148	0.33185387364084645	0.2826805940830918	0.19681497704924208	
8880000	-1234.9123918255104	-1080.132224749815	-154.78016707569546	-1080.132224749815	499.68983174324313	4.117023845664035	2.4543835062749053E-4	0.3224516168794442	2.563443482916157E-4	1.1855426658176337E-8	0.4115275861472618	-115.51180535024339	5398.509877998325	1378.7779227875897	551.9412259240269	166.98560257480565	131.16943693210803	2	6	1	4	2	0.18704750335640338	0.33345692551126455	0.2826805940830918	0.19681497704924208	
8890000	-1188.9905318886135	-1076.3889425014836	-112.60158938712986	-1076.3889425014836	66.7355664507673	3.1925510809526734	0.001895072715200526	0.6954507642704244	0.002117781776465593	2.226042291585486E-6	0.6790840841552073	-79.96349554209647	455.92482946009414	809.98572199592	92.98838045143413	53.331009550327835	0.8858575007274876	2	2	3	6	2	0.18704750335640338	0.33345692551126455	0.2826805940830918	0.19681497704924208	
8900000	-1192.3078868572109	-1076.8808211463477	-115.4270657108632	-1076.8808211463477	66.69375404453109	4.016714619104421	0.0028897517025694304	0.8505382826576046	0.0027378379198152282	3.92842813418857E-6	0.6991080358589636	-82.32025138332163	265.6326627787909	71.09185624667327	41.672837971724256	178.83195526345986	25.45171266196311	6	4	2	1	2	0.17506530239488802	0.3575325522464642	0.27058716830940754	0.19681497704924208	
8910000	-1175.1523413233756	-1080.7381981541762	-94.41414316919943	-1080.7381981541762	31.606618632335014	4.016714619104421	0.006637801408261058	0.8542489240370403	0.005794304015720372	3.696059563707332E-5	0.8934369282556597	-66.3297020280651	199.5104065780371	198.91279853484284	39.365217465739555	17.213414819962534	9.682895457821694	1	3	1	4	6	0.2102607603959459	0.32439977582304375	0.26852448673177015	0.19681497704924208	
8920000	-1161.5454064431935	-1075.5827422537718	-85.96266418942182	-1075.5827422537718	21.124453642696675	3.8636810903398295	0.010662729886534704	1.3039918703508766	0.00867958230166735	8.611273638868053E-5	1.0071878679510045	-57.64147960908234	200.92799001887673	291.3573816289532	7.268492398514929	6.79031328594107	6.257942800871371	3	2	1	2	7	0.19235143690789527	0.32439977582304375	0.2816680013572811	0.2015807859117818	
8930000	-1175.483697622154	-1084.9008511848385	-90.58284643731551	-1084.9008511848385	34.98603151015131	3.7283452702939983	0.007951360121163502	0.9890917316342401	0.006042586455521507	6.749406576430224E-5	1.0891393240050353	-62.84465880258562	258.4202412935112	153.17304260721852	34.448868926936285	8.492108251119513	8.822435813022672	1	2	2	5	5	0.19235143690789527	0.34262735485481827	0.2724636272072758	0.19255758103001255	
8940000	-1179.1322444971395	-1081.2244584034931	-97.90778609364634	-1081.2244584034931	37.992867869935154	3.4845961201579443	0.0058198008192263855	0.6297386536333901	0.004965020050360033	1.5122283573437376E-5	0.7131570738887796	-73.5934525328525	169.81853879068353	95.31818165420421	21.49155795919104	8.146734449334772	4.638729700934239	4	6	3	1	1	0.203198319560246	0.34262735485481827	0.2616167445549251	0.19255758103001255	
8950000	-1202.8786355508066	-1081.909788192333	-120.96884735847348	-1081.909788192333	133.0961432789683	3.8670789652471727	0.0018896027873184628	0.7222485170997406	0.0013564476849392156	1.1452562315087396E-6	0.6755988691210608	-90.0491761896199	401.15379305620814	115.09988184941705	65.75412999290866	84.53377420384064	33.952636926793474	1	8	3	2	1	0.203198319560246	0.36969578452220064	0.2616167445549251	0.1654891513626302	
8960000	-1188.7083325543892	-1079.2583781943902	-109.449954359999	-1079.2583781943902	46.88456031204706	3.597904792451383	0.005118492518025774	0.9281024323747552	0.003599069255116443	1.0375400467504804E-5	0.8839964376312757	-77.56710956643889	416.1013603877201	249.66535400076586	64.23339224302386	57.81223878031449	42.7486447200221	1	2	3	3	6	0.203198319560246	0.3320255531575471	0.29928697591957865	0.1654891513626302	
8970000	-1201.7381569712843	-1086.301352415583	-115.43680455570109	-1086.301352415583	50.665989368384786	4.972358630024175	0.00261758777672738	0.5260292355130383	0.002503910368186458	1.2551824950346E-6	0.4410739133299852	-81.77136391919514	449.6727427894709	204.68225210499148	365.2430551387578	88.81894206169306	50.78146972031231	2	2	1	3	7	0.17030667886083523	0.33100958677516973	0.29928697591957865	0.19939675844441837	
8980000	-1231.655366915276	-1083.188445147045	-148.4669217682311	-1083.188445147045	348.3825356164579	3.8387963097505193	4.431602494235302E-4	0.4845845251248615	4.833583911138251E-4	5.834520638952942E-8	0.529231622502036	-107.76494950019259	5414.802542925638	3658.7596636808616	310.8423213052488	235.80006830882112	89.64618167594261	1	5	3	4	2	0.17030667886083523	0.35891746700376914	0.27137909569097923	0.19939675844441837	
8990000	-1234.9534432363416	-1090.5916503935134	-144.36179284282812	-1090.5916503935134	265.7440440957801	3.0269875850899735	6.351442864801909E-4	0.26575247138593244	6.239155585634913E-4	2.9239040256013194E-8	0.26079599209385235	-106.0094311792717	826.8245222030758	2799.986820161033	446.03528831766994	260.624768586776	27.691886022094035	2	1	8	2	2	0.16703182936183927	0.3621923165027651	0.27137909569097923	0.19939675844441837	
9000000	-1207.9819890509941	-1087.6263235547292	-120.3556654962649	-1087.6263235547292	91.7072890494394	3.899609478160735	0.0017514045348480682	0.5068148342649471	0.0019347658609488278	7.230357774413485E-7	0.45970018200087	-88.40019353104879	406.92700985735735	339.7531649825739	248.96742649629834	64.38044343968227	19.42993026300041	2	1	6	1	5	0.16703182936183927	0.3506291802084189	0.2673389259053366	0.21500006452440729	
9010000	-1187.9273751961996	-1080.8775101651463	-107.04986503105337	-1080.8775101651463	52.030482557009535	3.899609478160735	0.0034119432400523462	0.6588127223872887	0.003666070884157267	6.897552635317834E-6	0.7237642984659755	-76.39112846911948	556.3031303471129	147.64206128030037	46.155331976658076	60.90678027334282	22.15952954864481	3	2	2	2	6	0.16703182936183927	0.3506291802084189	0.29000653347916266	0.19233245695058124	
9020000	-1203.7593407553854	-1081.5146832253536	-122.24465753003187	-1081.5146832253536	113.35615885338972	4.141473569853002	9.798521904496478E-4	0.5254024172615342	0.0011052517815232548	3.4065498123316513E-7	0.5638264914172414	-88.7966286561356	1712.8972840237877	102.17915811736157	108.69597845146058	76.39973349378937	48.76898307025414	4	1	7	1	2	0.16703182936183927	0.3428635242012008	0.2834203294667103	0.20668431697025164	
9030000	-1194.5399454067392	-1093.1550914150616	-101.3848539916776	-1093.1550914150616	42.329167307519185	4.141473569853002	0.003834910145263724	0.15559794755352002	0.0034952619017882603	3.1481456755528536E-7	0.1541589106743905	-76.2939001019374	249.99651669784893	39.95922727793505	68.84001281369514	10.894837379184937	8.580920524970448	3	3	5	2	2	0.15733597861205817	0.3352885740062534	0.333751456227688	0.17362399115400248	
9040000	-1202.1480316231118	-1090.7769636642154	-111.37106795889652	-1090.7769636642154	62.15103702274039	4.1604614492417005	0.0024511409252560555	0.49858027682596473	0.0022928662169993124	1.8161594505848593E-6	0.5997238135696339	-78.93634256703778	860.1484893760314	400.03784150512973	31.047592724506938	43.57321128549057	61.9251486510461	2	2	3	5	3	0.17715754402776024	0.3352885740062534	0.3139298908119859	0.17362399115400248	
9050000	-1191.1387797638004	-1080.1285290856658	-111.01025067813444	-1080.1285290856658	76.70017116319106	4.1604614492417005	0.0051864308684572945	0.9490859576242983	0.003625371316237316	2.7229857015895133E-5	0.9761058660225512	-77.75853150271891	371.2792648432545	167.8052524445085	54.69413591961246	139.98613603258084	26.129164228979896	1	5	5	3	1	0.19497909041047287	0.33769636969166134	0.28757438442522176	0.17975015547264606	
9060000	-1222.1979214806947	-1080.204847662937	-141.99307381775776	-1080.204847662937	213.29758728736462	3.795548312663057	0.0014243554631292719	0.9470991493307971	0.0010131474131580903	1.429518992322807E-6	0.89986454483709	-99.27140893858636	2961.767256704526	808.033625947236	245.03755674675025	754.0887712448312	416.33527251463727	1	2	8	2	2	0.19497909041047287	0.3385301317529036	0.32051763585547843	0.14597314198114714	
9070000	-1188.7372965734294	-1082.2506168259583	-106.48667974747116	-1082.2506168259583	39.382613582767284	3.6232721986066645	0.003154767739628429	0.5567726956550396	0.0035002542197022923	6.2641521994889185E-6	0.6516078579750741	-76.89397915047047	530.6558292735641	308.7003048796185	71.8081202369197	28.25027033570494	2.9419283551801323	1	6	1	5	2	0.19497909041047287	0.34340474650586483	0.3156430211025172	0.14597314198114714	
9080000	-1168.2454821165877	-1086.4097647805409	-81.83571733604688	-1086.4097647805409	22.326011747022775	3.364851693096597	0.012183024101454006	0.8783237119465184	0.008462751749964047	1.1503278384735072E-4	0.9676720131121518	-54.170076828837345	212.36511307724626	66.59401632292591	114.4210504841722	9.576089290572455	2.7262068189954607	1	1	1	10	2	0.19497909041047287	0.34340474650586483	0.23095291550227287	0.23066324758139145	
9090000	-1216.7299726093152	-1093.4992898372882	-123.23068277202704	-1093.4992898372882	136.67320497796482	3.981403678110268	9.503869333356301E-4	0.38293352397453867	0.0010246692711033992	1.851277970323243E-7	0.4139776706341821	-90.5974972724453	1111.913176957934	258.2785024014397	81.10805661671785	115.7973321538116	6.695747726420805	3	2	8	1	1	0.19497909041047287	0.2821714906259842	0.28228106266924147	0.24056835629430354	
9100000	-1252.245021543943	-1089.7282378712157	-162.51678367272746	-1089.7282378712157	844.053141974685	3.10141201378748	1.6151307076667053E-4	0.5439222364532557	1.59377606729888E-4	8.608297773556678E-9	0.5366029122052867	-120.97930739567217	5137.777132212857	2239.163646172898	1076.301049977364	431.2893893806467	88.53254817736547	4	4	2	3	2	0.19699025676512946	0.2813569075688711	0.2786451415674644	0.24300769409853706	
9110000	-1192.7943050355718	-1078.3653520202915	-114.42895301528023	-1078.3653520202915	138.55882336500676	3.6683351088285248	0.0032331973607657564	1.0268674742900796	0.002360629865533883	5.894488074795804E-6	0.8458360063641236	-83.3053899489455	485.93616585644946	82.71778582976464	92.09832265926197	31.037309099922584	26.2190681706223	3	3	2	2	5	0.20190031526535812	0.2813569075688711	0.2786451415674644	0.2380976355983084	
9120000	-1202.520637513618	-1086.5023731806616	-116.01826433295648	-1086.5023731806616	65.23177004790747	4.486886822183936	0.003681149368994938	0.829066983641774	0.0025621385531122047	9.59050739651168E-6	0.933818627885961	-80.183145899233	461.61009562915297	394.04835366710756	725.2168363745707	65.47461791032214	31.92479061359599	1	1	2	4	7	0.1599848962250348	0.2972223454103459	0.3431644748693995	0.19962828349522171	
9130000	-1193.5167231647538	-1087.4765780946257	-106.04014507012812	-1087.4765780946257	47.94215620066371	5.25023768373663	0.006989359700892501	0.9255573444174037	0.004097433943103817	9.799680086887483E-6	0.7024226189530643	-76.86704416519298	190.2037743069219	121.85987229051139	31.991178187582612	23.229196225032847	36.37608933213683	4	4	2	4	1	0.1599848962250348	0.2972223454103459	0.3431644748693995	0.19962828349522171	
9140000	-1171.5602358461051	-1081.886503801753	-89.67373204435225	-1081.886503801753	34.61114739026293	4.034637219562671	0.010313338098606349	0.7669445537056114	0.007551508936468385	4.29136264419494E-5	0.6879349963951159	-64.81177435977716	147.67040936667425	82.75773639105238	12.895247256706755	13.099266418514175	4.986859408697947	3	3	2	4	3	0.16697686378801568	0.31779305810896347	0.2672311136927899	0.2479989644102329	
9150000	-1164.1257701035113	-1084.2186765200422	-79.90709358346905	-1084.2186765200422	37.405664798225125	4.066339904807725	0.012191222209542607	0.8985215173056583	0.007759479394938193	1.8812663536462844E-4	1.0563283207476213	-54.911688207814336	296.0553315783164	10.12957921020928	9.850723029724708	7.0291850598894365	11.94839046949727	2	2	1	2	8	0.22833704633062094	0.3024523229101066	0.2638766899039989	0.20533394085527557	
9160000	-1144.763574867079	-1079.2577906462277	-65.50578422085124	-1079.2577906462277	12.184467797980112	4.066339904807725	0.02313990775985467	0.8128297904704908	0.01578749567729595	3.6461832816837023E-4	0.896976975083306	-44.81003334059896	78.78866754729755	12.010026974711366	3.2712288142972	7.532998608294818	1.3090314580349511	2	1	1	7	4	0.20682668850836322	0.322712460436263	0.262524113440839	0.20793673761453674	
9170000	-1158.6785395783168	-1075.6627681044286	-83.01577147388811	-1075.6627681044286	14.539685593015804	4.278011461964269	0.016781570084878714	0.9141371014021559	0.012206380689279584	3.017851377292916E-4	0.9545385203949168	-57.642599680344	98.90410786412428	105.26127031724744	30.88377160064324	10.702428229877473	2.8776889284070637	1	1	4	8	1	0.20682668850836322	0.3365429338725344	0.262524113440839	0.19410626417826532	
9180000	-1177.947468116568	-1089.6364222981194	-88.31104581844855	-1089.6364222981194	24.95447274334304	3.5591439074764497	0.010145862245632867	0.9082564106688092	0.008698627664100239	6.26589909047642E-5	0.8559692088825	-62.33524323925742	154.73778176903542	156.97982781288388	17.178526515172095	7.898422140450991	6.5751917421645985	1	2	8	2	2	0.2297312010952839	0.33614524868601114	0.2784620942733598	0.15566145594534714	
9190000	-1190.6410377160876	-1084.2932986849812	-106.34773903110626	-1084.2932986849812	51.290147753829146	3.5591439074764497	0.00335285715309284	0.6747267773669351	0.003519203379840268	7.794724335475016E-6	0.8028613910514617	-78.37808712941195	150.95241669387192	109.54702215908756	53.65927069534722	10.703853180580193	29.00431787683717	2	8	1	2	2	0.17689321133805547	0.3819573822285608	0.21117387305395025	0.22997553337943544	
9200000	-1195.3478381197203	-1081.2029804635938	-114.14485765612643	-1081.2029804635938	65.14475331541644	4.733410922290227	0.002465603697953634	0.4900446335819474	0.002084757692244454	6.836976698297061E-7	0.3936431135908663	-85.83054559404025	333.5301108703455	173.86438232798946	99.9605910333424	12.502004765527328	8.673037341744118	6	2	3	3	1	0.18650752074157034	0.3433239205289099	0.2875129485950736	0.18265561013444812	
9210000	-1172.7821787060377	-1078.561637578056	-94.2205411279818	-1078.561637578056	31.685871778112215	3.6539319950073628	0.004733955383482261	0.5409754853305958	0.004368570268533533	7.865391461122615E-6	0.5715400970995012	-64.31106966162555	258.7257793589863	287.3631195764703	6.385432836134493	26.723716575952416	9.062506673063147	1	4	4	1	5	0.17757383879142624	0.352257602479054	0.2875129485950736	0.18265561013444812	
9220000	-1196.9391637076817	-1080.2489827079867	-116.69018099969509	-1080.2489827079867	101.16352576025038	3.787429483012926	0.0021154290822474066	0.5956186220135536	0.0015805725064744745	1.0178518291256983E-6	0.531983282621352	-84.09861919442422	2074.764299136813	304.0106641184145	96.03044733659732	17.430926504062956	16.759874581370877	2	3	2	4	4	0.17757383879142624	0.334202500449344	0.3055680506247836	0.18265561013444812	
9230000	-1166.6926500469176	-1081.3235336151458	-85.3691164317717	-1081.3235336151458	32.29056896327379	3.787429483012926	0.004766876749315795	0.5575770297963103	0.004609410543604164	6.863339099382642E-6	0.5436545594599569	-61.29408862464708	283.440294966353	37.22319953024573	16.159400969099185	8.182811266762778	6.274290655735544	4	1	3	1	6	0.16834683057074973	0.3364345581144851	0.30333599295964253	0.19188261835512463	
9240000	-1197.1203041171734	-1088.42953399975	-108.6907701174234	-1088.42953399975	57.17875601434044	5.076132508063499	0.00204287419039058	0.477636686211991	0.002374680628948083	1.0316618644160153E-6	0.4767147195166403	-77.79245334760054	1368.9643181432446	467.11676401585106	17.38888006541075	4.773488007295671	12.856830498873688	1	6	5	1	2	0.16834683057074973	0.3197094953758807	0.30333599295964253	0.20860768109372896	
9250000	-1175.7092782451473	-1087.2117924985089	-88.49748574663836	-1087.2117924985089	23.820081445657202	5.433352464013231	0.006614857074234267	0.395517163089301	0.00619738287063125	9.322397053270342E-6	0.4500403450125956	-59.900193585322405	717.1198339943367	49.784886835399064	51.36055295826399	27.172443950005093	8.973527841568037	2	2	1	3	7	0.143721383427865	0.3197094953758807	0.3279614401025272	0.20860768109372896	
9260000	-1155.0557637932804	-1082.694412115653	-72.36135167762755	-1082.694412115653	17.651373064287192	4.198964790549897	0.010208636492426914	0.6790361587709846	0.010464750099649638	6.497993964863977E-5	0.6385689206119529	-48.09648972361124	310.3362156451751	164.2393171184699	3.1048347565902414	1.2989590694570181	3.051274189330342	1	3	6	1	4	0.16098999531320268	0.38185622475201075	0.24854609884105952	0.20860768109372896	
9270000	-1157.7011916107213	-1078.7951423900317	-78.9060492206895	-1078.7951423900317	37.173995842548266	3.821705862633976	0.0060414747866045435	0.9238991252924139	0.00567500930848889	1.49412337614728E-5	0.6375201470856693	-54.605121673253095	174.57062331738027	3.9457602854175793	1.2621990418984264	3.181131221182354	14.973949237183389	4	2	1	5	3	0.16098999531320268	0.38185622475201075	0.2502912692992262	0.2068625106355623
[truncated: 11,130,957 more chars]
