# Supplementary material for: Dissemination of Mycobacterium abscessus via global transmission networks
Source: Nat Microbiol. 2021 Sep 20;6(10):1279–88. doi: 10.1038/s41564-021-00963-3 (PMC8478660; doi:10.1038/s41564-021-00963-3)
Supplement: Source Data Extended Data Fig. 8 — Ancestor data and substitution rate distributions for Extended Data Fig. 8. [file 41564_2021_963_MOESM14_ESM.zip › figureS8/DCC4_date_randomisation4.log]

#
#model:
#
#<?xml version="1.0" encoding="UTF-8" standalone="no"?><input id="posterior" spec="beast.core.util.CompoundDistribution">
#    <distribution id="prior" spec="beast.core.util.CompoundDistribution">
#        <distribution id="BayesianSkyline.t:cluster11" spec="beast.evolution.tree.coalescent.BayesianSkyline">
#            <parameter dimension="5" id="bPopSizes.t:cluster11" lower="0.0" name="popSizes" upper="380000.0">380.0</parameter>
#            <groupSizes dimension="5" id="bGroupSizes.t:cluster11" spec="beast.core.parameter.IntegerParameter">1</groupSizes>
#            <treeIntervals id="BSPTreeIntervals.t:cluster11" spec="beast.evolution.tree.coalescent.TreeIntervals">
#                <tree id="Tree.t:cluster11">
#                    <trait id="dateTrait.t:cluster11" spec="beast.evolution.tree.TraitSet" traitname="date">
#                ERR3198398_Europe_UK_2012.33606557377=2015.38904109589,
#NQSH01_Asia_China_2015.38904109589=2012.43715846995,
#NQSG01_Asia_China_2015.25205479452=2012.75956284153,
#NQSD01_Asia_China_2013.57260273973=2012.33606557377,
#12078_1#62_Europe_UK_2012.94808743169=2012.94808743169,
#SRR7800410_NorthAmerica_USA_2016.79781420765=2006.50136986301,
#12163_2#87_Europe_UK_2012.92349726776=2015.25205479452,
#NQSF01_Asia_China_2015.24931506849=2015.80273972603,
#10665_4#49_Europe_UK_2006.50136986301=2015.24931506849,
#NQSU01_Asia_China_2012.43715846995=2016.79781420765,
#10625_4#79_Europe_UK_2010.87671232877=2012.49726775956,
#12163_2#84_Europe_UK_2011.64657534247=2012.92349726776,
#12163_1#82_Europe_UK_2011.83561643836=2013.57260273973,
#SRR7800482_NorthAmerica_USA_2015.80273972603=2010.87671232877,
#NQSE01_Asia_China_2012.49726775956=2011.83561643836,
#12082_5#69_Europe_UK_2012.75956284153=2011.64657534247                
#                                    <taxa id="TaxonSet.cluster11" spec="beast.evolution.alignment.TaxonSet">
#                        </taxa>
#                    </trait>
#                    <taxonset idref="TaxonSet.cluster11"/>
#                </tree>
#            </treeIntervals>
#        </distribution>
#        <distribution id="MarkovChainedPopSizes.t:cluster11" jeffreys="true" parameter="@bPopSizes.t:cluster11" spec="beast.math.distributions.MarkovChainDistribution"/>
#        <prior id="KappaPrior.s:cluster11" name="distribution">
#            <parameter id="kappa.s:cluster11" lower="0.0" name="x">2.0</parameter>
#            <LogNormal id="LogNormalDistributionModel.0" name="distr">
#                <parameter estimate="false" id="RealParameter.1" name="M">1.0</parameter>
#                <parameter estimate="false" id="RealParameter.2" name="S">1.25</parameter>
#            </LogNormal>
#        </prior>
#        <prior id="MeanRatePrior.c:cluster11" name="distribution">
#            <parameter id="ucldMean.c:cluster11" name="x">0.0029</parameter>
#            <Uniform id="Uniform.3" lower="2.9E-5" name="distr" upper="0.29"/>
#        </prior>
#        <prior id="ucldStdevPrior.c:cluster11" name="distribution">
#            <parameter id="ucldStdev.c:cluster11" lower="0.0" name="x">0.1</parameter>
#            <Gamma id="Gamma.0" name="distr">
#                <parameter estimate="false" id="RealParameter.4" name="alpha">0.5396</parameter>
#                <parameter estimate="false" id="RealParameter.5" name="beta">0.3819</parameter>
#            </Gamma>
#        </prior>
#    </distribution>
#    <distribution id="likelihood" spec="beast.core.util.CompoundDistribution" useThreads="true">
#        <distribution data="@cluster11" id="treeLikelihood.cluster11" spec="beast.evolution.likelihood.ThreadedTreeLikelihood" tree="@Tree.t:cluster11">
#            <siteModel id="SiteModel.s:cluster11" spec="beast.evolution.sitemodel.SiteModel">
#                <parameter estimate="false" id="mutationRate.s:cluster11" name="mutationRate">1.0</parameter>
#                <parameter estimate="false" id="gammaShape.s:cluster11" name="shape">1.0</parameter>
#                <parameter estimate="false" id="proportionInvariant.s:cluster11" lower="0.0" name="proportionInvariant" upper="1.0">0.0</parameter>
#                <substModel id="hky.s:cluster11" kappa="@kappa.s:cluster11" spec="beast.evolution.substitutionmodel.HKY">
#                    <frequencies id="estimatedFreqs.s:cluster11" spec="beast.evolution.substitutionmodel.Frequencies">
#                        <parameter dimension="4" id="freqParameter.s:cluster11" lower="0.0" name="frequencies" upper="1.0">0.25</parameter>
#                    </frequencies>
#                </substModel>
#            </siteModel>
#            <branchRateModel clock.rate="@ucldMean.c:cluster11" id="RelaxedClock.c:cluster11" spec="beast.evolution.branchratemodel.UCRelaxedClockModel" tree="@Tree.t:cluster11">
#                <LogNormal S="@ucldStdev.c:cluster11" id="LogNormalDistributionModel.c:cluster11" meanInRealSpace="true" name="distr">
#                    <parameter estimate="false" id="RealParameter.3" lower="0.0" name="M" upper="1.0">1.0</parameter>
#                </LogNormal>
#                <rateCategories dimension="30" id="rateCategories.c:cluster11" spec="beast.core.parameter.IntegerParameter">1</rateCategories>
#            </branchRateModel>
#        </distribution>
#    </distribution>
#</input>
#
Sample	posterior	likelihood	prior	treeLikelihood	TreeHeight	kappa	ucldMean	ucldStdev	rate.mean	rate.variance	rate.coefficientOfVariation	BayesianSkyline	bPopSizes.1	bPopSizes.2	bPopSizes.3	bPopSizes.4	bPopSizes.5	bGroupSizes.1	bGroupSizes.2	bGroupSizes.3	bGroupSizes.4	bGroupSizes.5	freqParameter.1	freqParameter.2	freqParameter.3	freqParameter.4	
0	-1200.000124831557	-1082.3996556943741	-117.60046913718286	-1082.3996556943741	89.7375192483577	4.954998942291609	0.0014016905179795563	0.8831574659662192	0.0016234651924639395	1.8378620293995842E-6	0.800477209261911	-85.8994027686588	507.4690396042902	177.03728817342065	47.31514034680592	69.8566523327129	1.1133504285493108	6	1	4	3	1	0.1830646670765223	0.34794550302530775	0.26459169562378826	0.2043981342743822	
10000	-1173.0460321098985	-1085.8402236976274	-87.20580841227115	-1085.8402236976274	30.82815765656973	4.954998942291609	0.0067571674550504605	0.7507796600596315	0.004206048909102683	2.629288559193627E-5	0.8408772652448899	-60.79881584068584	313.69429681381695	92.158696482925	22.959457309649064	5.247269164106371	7.29923901330897	4	1	4	1	5	0.19134730312001735	0.369908965482662	0.2563090595802932	0.18243467181702794	
20000	-1157.9838259946637	-1081.8681095957963	-76.11571639886733	-1081.8681095957963	13.606052270358925	4.220661790239542	0.027332273723242255	1.1541806367033285	0.012201209234212189	1.3369945586084794E-4	0.8148603351820869	-51.820994765058515	235.16935489095206	58.54399791416967	5.850024599821916	3.5516352292642654	2.9880728567894432	3	1	5	3	3	0.1804073182220048	0.34890594994307444	0.27731207511988076	0.1933746567150405	
30000	-1165.6455205027016	-1084.9621839716249	-80.68333653107665	-1084.9621839716249	17.295503135648364	4.220661790239542	0.02024729216899301	1.0314088719472088	0.010090127260912924	1.7586340521688154E-4	0.9463764696070183	-52.92238352291868	91.86263421581582	120.2556545487542	50.0926518343513	4.635475639037231	11.890205479817977	2	1	3	7	2	0.1804073182220048	0.353980648268027	0.2722373767949282	0.1933746567150405	
40000	-1166.2639815000568	-1085.8073710624344	-80.4566104376224	-1085.8073710624344	21.965388965385408	3.0640876772568952	0.0066823757517665274	0.6349636614834508	0.006671133832125535	1.6017816015752283E-5	0.6293799067570017	-53.50581971467183	200.23862370603953	301.0262557839711	34.88507424907589	2.8157876286133754	5.340006313246558	3	1	1	3	7	0.20490999637061943	0.33658712193811025	0.3046208034125497	0.1538820782787211	
50000	-1205.1075221497113	-1086.397853058805	-118.7096690909063	-1086.397853058805	140.46097175199742	3.0640876772568952	0.0037103513738877096	1.0844811655843833	0.001954829756100972	4.0611696925105245E-6	0.8701595940011284	-85.52294432825113	396.15135367112725	44.91501807291366	135.39122197454893	55.414207427029815	59.51034904572709	4	4	2	3	2	0.2009328917318443	0.28226855359489167	0.31473074593921957	0.20206780873404498	
60000	-1186.2628981382538	-1078.1717205307407	-108.09117760751313	-1078.1717205307407	48.84429628310148	3.899457623367469	0.005606179089158149	0.6937742530595588	0.003511083635014014	1.7135971040346687E-5	0.7958094574491561	-78.36821047318358	115.14712709519739	177.24271689539796	187.67521260516375	30.23435032872624	21.656353480247827	6	4	2	2	1	0.2009328917318443	0.3179617824774472	0.3171748174251338	0.16393050836557524	
70000	-1189.8359157451425	-1084.7490958083256	-105.08681993681698	-1084.7490958083256	51.88018808699441	3.7441717659882703	0.00310555369959952	0.40887960865488004	0.0031645451138160416	1.6737286133375967E-6	0.40188191919921473	-81.02206841451923	266.4731049129007	32.32263574578651	22.587658412768064	15.613628029677226	2.289240373666285	7	1	1	4	2	0.16059443709582613	0.3585939902121632	0.31688106432643603	0.16393050836557524	
80000	-1192.0645624419303	-1092.1624535963583	-99.90210884557203	-1092.1624535963583	41.57952710696139	4.856774497371574	0.0045729580088812935	0.013573010883519976	0.004552481921100735	4.914273177947283E-9	0.015350783705704765	-70.83776427158655	84.51829966692486	209.2883285856767	218.17876358585428	202.10424385553046	16.250508617407593	2	4	1	1	7	0.19208065403684987	0.3506534347726757	0.2900100544424203	0.1672558567480548	
90000	-1201.074977319166	-1079.5311179036485	-121.54385941551757	-1079.5311179036485	125.0019306955372	3.8590927288513535	0.0018785075307340983	0.5320482341834131	0.0017909669380074887	1.0784315907973044E-6	0.5236620423161265	-87.43903263368237	376.92923932759095	944.5582887724687	174.46274231847292	69.60861881439766	36.2243476992853	6	1	1	4	3	0.19208065403684987	0.3169605502505788	0.2900100544424203	0.20094874127015167	
100000	-1229.8576356193175	-1088.3048429238538	-141.5527926954637	-1088.3048429238538	293.41938507475453	3.8590927288513535	6.179837348440935E-4	0.7404606510713659	4.8074049389752065E-4	1.7278268100341532E-7	0.7979725705742354	-101.48137737005628	3070.3795282336646	1639.2927756261456	788.575056619468	137.38702779679943	103.69990488710346	2	1	5	2	5	0.1911835258850565	0.3316231727399191	0.27624456010487336	0.20094874127015167	
110000	-1178.0365525829338	-1089.6610248692	-88.3755277137339	-1089.6610248692	22.005560394186688	4.0711126102816335	0.010155030621644972	0.3058067522039875	0.009182868763167484	1.095806003201932E-5	0.33839743066726685	-63.17731311589779	100.02436609472134	35.680764342095415	40.051923962137955	59.739769640638016	4.027497122492489	2	1	4	3	5	0.1911835258850565	0.3316231727399191	0.27624456010487336	0.20094874127015167	
120000	-1206.3887219893659	-1087.2890319693222	-119.09969002004365	-1087.2890319693222	112.30616506687947	3.8639223895941726	0.0016269820825566541	0.7739820017648207	0.0011444025506981382	8.724166446858643E-7	0.7376942040188946	-84.78145638066076	1994.4087195947825	223.21986232535465	61.882171500029706	77.98177651236782	31.183363567327596	2	3	4	4	2	0.1911835258850565	0.3316231727399191	0.27624456010487336	0.20094874127015167	
130000	-1185.140782462334	-1082.8634626416929	-102.27731982064122	-1082.8634626416929	44.89571885161857	3.8639223895941726	0.004822671578842967	0.4455684597779622	0.00445143616498721	3.6275937121541908E-6	0.42844562871563463	-71.68233973650457	183.39012084955905	97.51808265536226	337.9863633594032	33.286267212921885	3.2836509567289522	2	4	1	5	3	0.22036155724486817	0.31597353298548175	0.262716168499499	0.20094874127015167	
140000	-1172.699216798164	-1082.2610106963511	-90.43820610181271	-1082.2610106963511	28.64282744277273	3.2907372608995686	0.006308680617942952	0.6572721456547509	0.00527147136715892	2.1286240372346714E-5	0.7303451493767948	-68.25112046397778	68.08982990968612	38.28821273546799	31.825148183559783	3.1761994097624977	4.374811256781685	7	1	2	1	4	0.1857838813781532	0.32180118870197255	0.2914661886497232	0.20094874127015167	
150000	-1181.53195879569	-1088.5458359013817	-92.98612289430824	-1088.5458359013817	24.506537309833195	3.5774354087371236	0.008207813624826074	0.30834533614815673	0.007532861787377098	4.131995292393116E-6	0.2685624260731935	-65.78235990796102	340.56560421230546	58.095504307591526	127.39694557872117	9.629486230028933	4.639014607202953	2	2	3	7	1	0.16812004165729272	0.2874796918364987	0.30441991444983263	0.23998035205637658	
160000	-1172.6414899235288	-1089.88336544158	-82.75812448194873	-1089.88336544158	22.422513804875546	3.9881348667539176	0.008704390975077109	0.26297432668036025	0.009002010745109241	5.32608916619594E-6	0.25469392946014935	-62.44843641813156	78.38713848747811	21.3379611067634	27.9050454525667	2.7617143260495944	3.080106263033358	5	2	5	1	2	0.18677723180454298	0.30961258995428326	0.29799671498431224	0.20561346325686214	
170000	-1173.0529259004134	-1078.7028916679278	-94.35003423248544	-1078.7028916679278	32.164401837114966	4.098176583137071	0.005139434108967528	0.8522784357560318	0.005671881265616051	3.2601255564316144E-5	0.9012865332340485	-68.468900022591	125.82390571246542	82.70450840745805	17.46730397433057	20.295815544493763	7.901996907805472	3	2	5	4	1	0.1730295725883103	0.30961258995428326	0.30601726857915845	0.2113405688782486	
180000	-1169.499472440587	-1079.5231958735749	-89.97627656701208	-1079.5231958735749	31.597548877649213	3.744266700704154	0.006459401053107306	0.7502298468617771	0.007005618122025433	3.3770423217256105E-5	0.8353069401919414	-63.36606428917165	228.6215316604977	40.013071945888825	43.70270439354229	14.796865582916645	13.480404997663252	1	3	2	2	7	0.1730295725883103	0.3258205485491035	0.3054809890006537	0.1956688898619331	
190000	-1181.2449499908796	-1079.6948035449502	-101.55014644592946	-1079.6948035449502	37.95706377787907	3.744266700704154	0.0036491369547260216	0.6999752705232093	0.004544533083220094	8.480375238777149E-6	0.6484036796594266	-74.80859467621286	244.59131668045697	37.08857402074151	31.113711732620413	30.146785306723004	12.697414242297787	4	2	7	1	1	0.19562284526376836	0.31577666674585847	0.29293159812844066	0.1956688898619331	
200000	-1174.1710406332431	-1076.4272773267937	-97.74376330644942	-1076.4272773267937	38.640456637875616	4.249846368142284	0.005213780132494658	0.6566625139529542	0.0047923641727733	5.289654938310379E-6	0.4620907350926475	-73.47270640293527	121.75056987150342	180.18320420224558	14.82722418039607	4.3578182884001055	2.305050509813274	5	3	4	1	2	0.19184746678199832	0.3480981384794411	0.26438550487662804	0.1956688898619331	
210000	-1189.0782966480358	-1085.8051000291673	-103.27319661886845	-1085.8051000291673	37.109504214078356	4.249846368142284	0.005713104777836012	0.5723143804313074	0.0043572098883306164	3.7257282919213503E-6	0.41953523495868383	-76.27738697018923	234.0169414482241	99.08302500740379	69.44364471665533	21.29784271262781	2.630913787193088	2	8	1	1	3	0.20528059231875598	0.35600437319203887	0.25034444282604207	0.18837059166316367	
220000	-1170.931490524973	-1081.9850624578787	-88.94642806709435	-1081.9850624578787	26.489360198434287	3.250817887115109	0.008048135637520206	0.7921127698608954	0.0069046212332876215	2.8611508950212003E-5	0.7415845883127858	-59.706207738381636	322.6343262922854	486.71296393748673	8.90089346172213	12.14953142966437	10.755309075276184	2	2	9	1	1	0.20528059231875598	0.35469929244729476	0.25034444282604207	0.18967567240790775	
230000	-1178.6501124951296	-1081.0519546665287	-97.59815782860096	-1081.0519546665287	31.36113755705657	2.882473586874986	0.006472417503742667	0.6678439621814041	0.004990726189311151	1.1363292900921734E-5	0.64428823030206	-70.33862385131809	190.53524713612157	142.7728329352374	88.01523440768324	14.323295040383528	8.952694958377858	1	1	6	6	1	0.18168287238146552	0.35469929244729476	0.2811139636699844	0.18250387150125588	
240000	-1181.109502018932	-1079.349163721347	-101.76033829758512	-1079.349163721347	38.52421631462791	4.378331161830918	0.005817081598357489	0.5494058580785762	0.004930631637967249	1.0680728087070783E-5	0.6013193865488135	-73.10544618527055	138.2559655886816	158.0186664256152	67.56170307209014	66.89141430225423	10.838140229449275	2	5	3	1	4	0.18831075254455193	0.35469929244729476	0.27220625928187875	0.18478369572627515	
250000	-1187.5158763472243	-1077.9597660341144	-109.55611031310988	-1077.9597660341144	50.338567822266405	5.080212604476855	0.0036439698512040373	0.574514353596686	0.003529847647367002	5.8343306341104964E-6	0.6238261464517583	-77.00286334566	256.9186400538816	90.06541494085523	213.00709386843545	157.58472159774826	30.85773580924531	1	4	4	1	5	0.18831075254455193	0.35469929244729476	0.27220625928187875	0.18478369572627515	
260000	-1212.3524696865309	-1084.5080234730644	-127.84444621346648	-1084.5080234730644	111.94379571364541	3.9612347199574467	0.0025583765292315546	0.6463376680911944	0.002210012835961853	2.085757556520395E-6	0.6314203093212519	-87.84243046587817	1697.8580110844173	1258.269679646965	146.86138047499816	51.788532445361376	261.3636263456104	1	1	6	5	2	0.22960340755280353	0.3465143546769231	0.2390985420439988	0.18478369572627515	
270000	-1209.6646760914414	-1089.7971677576684	-119.86750833377296	-1089.7971677576684	140.7571442947954	3.8788554203772274	0.0011279870520702518	0.4373324257989357	0.0010989763046061662	2.880556046579948E-7	0.45110266769755125	-89.07777077419038	688.4930049173092	111.331716721466	59.77809321226801	45.772559305971484	72.60328742148685	5	2	3	3	2	0.16598761558608766	0.3465143546769231	0.3027143340107147	0.18478369572627515	
280000	-1205.324123226328	-1084.8749462464107	-120.44917697991738	-1084.8749462464107	110.60226462649669	3.640441527320564	0.0013656223553441193	0.18295027587493892	0.001432280393038318	1.0044270247629565E-7	0.22749428786298828	-90.94648828829388	346.56398802262277	222.02231511570272	175.22817879333687	39.875744754143504	39.67714839706187	5	1	1	2	6	0.19471588719724783	0.36524658951279826	0.26337826037643397	0.17665926291352052	
290000	-1157.5419352961426	-1073.3105600577167	-84.23137523842583	-1073.3105600577167	21.735696934841272	3.640441527320564	0.011291265838001068	1.166870346632675	0.008333660226602308	5.671053005220532E-5	0.8581577691233447	-59.187949285022455	163.06104375607114	9.510863049470691	14.357667363340648	6.368108273757776	11.123734322474206	5	7	1	1	1	0.19471588719724783	0.3583871900777317	0.26337826037643397	0.18351866234858716	
300000	-1172.0795085543368	-1088.6333212068166	-83.44618734752017	-1088.6333212068166	15.544742547286205	3.9213919342445926	0.012068178119000598	0.8652470722673177	0.0121563669457708	2.0788661919372874E-4	0.9164588441489331	-58.63947200565379	72.36714563253432	55.69437317356058	12.627087997931671	19.643512139594733	13.088944813481445	3	3	3	2	4	0.19471588719724783	0.3583871900777317	0.23327088444223432	0.21362603828278684	
310000	-1164.1500427169935	-1081.728993734972	-82.42104898202149	-1081.728993734972	23.440684483472545	4.977238798934986	0.009185396009860403	0.5020275885135858	0.008876627000195246	2.5430133494670727E-5	0.5651458052199176	-59.86822211427123	49.325081596299015	62.70888428754545	12.087134260120568	15.517724987015388	0.5147641941419576	3	4	1	6	1	0.21223927755389835	0.3093183322844198	0.3232698696019704	0.15517252055971206	
320000	-1175.0860356709309	-1090.3416848983707	-84.74435077256025	-1090.3416848983707	20.268724699401478	4.294825536570721	0.009511709663133064	0.6994002188033459	0.008204301859129352	7.161195385899528E-5	0.8505497904763846	-56.66454612293316	519.1206578364971	18.237625491762806	25.56126218983533	18.167692727019297	23.79498761767508	1	8	2	2	2	0.20681621730175306	0.3147413925365651	0.3232698696019704	0.15517252055971206	
330000	-1176.5687863303096	-1080.8230363308496	-95.74574999946007	-1080.8230363308496	36.7338705603866	4.0653606471973776	0.015448174545931713	1.426105589662628	0.006187050790866817	9.16811212435069E-5	1.1152898496956027	-68.85488287166108	54.02712210210115	72.77736681541136	13.760190118088198	15.575893968310494	21.088221549703242	7	1	3	3	1	0.15969452398842404	0.3110848823462362	0.32692637979229927	0.20229421387304108	
340000	-1175.2317460417526	-1089.7192285547137	-85.51251748703889	-1089.7192285547137	20.416310522796387	4.0653606471973776	0.014146968015735418	0.9010604304360719	0.0073551361399191145	7.241821691762345E-5	0.8908832367675928	-59.44105671497118	455.3182836563684	39.25095234010428	24.36329190223876	8.26428640543627	1.318566057939807	1	4	3	5	2	0.1502450397207854	0.3257014715877751	0.32692637979229927	0.1971271088991408	
350000	-1168.2143570691483	-1091.6972397587933	-76.51711731035489	-1091.6972397587933	17.618942958775197	4.0653606471973776	0.009917771631487774	0.7506709957509955	0.00846210101924075	9.039511458082628E-5	0.8462486020468558	-50.96459455726306	387.39503985233154	7.264811886744808	17.190927394738313	1.9759544858170872	4.849386556177353	2	2	3	5	3	0.15223822160265918	0.37819384489181496	0.28749914279791133	0.1820687907076151	
360000	-1162.8255044088273	-1089.967948105558	-72.8575563032693	-1089.967948105558	28.700218900671054	4.545548434692202	0.006421590191369379	0.461151368422108	0.005849763963695191	8.410635120283972E-6	0.46639067308484206	-50.62853505147976	336.2977662444425	3.4367792922930884	1.7903546495293137	5.065473298579664	7.396900757581013	2	2	1	3	7	0.15223822160265918	0.36770311634230973	0.28749914279791133	0.19255951925712034	
370000	-1172.0002855433163	-1085.8848796019342	-86.11540594138214	-1085.8848796019342	26.94222693540546	4.545548434692202	0.006258673093521505	0.5821509253370127	0.00565224341748746	9.96021852557607E-6	0.5085443305367623	-61.520200335913074	426.06728859182397	11.547833092454686	15.835772520234102	9.30569372778039	2.824682457883599	2	2	5	4	2	0.15877163863897023	0.37032072326733634	0.2783481188365736	0.19255951925712034	
380000	-1246.3397833817962	-1086.6818720137205	-159.65791136807576	-1086.6818720137205	751.0009880813151	3.1548703610760533	1.8120699631166E-4	1.0774452928159444	2.3072877580121524E-4	6.843013800302337E-8	1.092460036073159	-118.69392155700513	2749.9549383981043	377.2809796314777	238.14065820428502	547.3000786449509	248.02069513270345	4	1	4	5	1	0.2057484995457344	0.34189499197221646	0.25979698922492933	0.19255951925712034	
390000	-1245.4035089613792	-1087.864807443518	-157.5387015178613	-1087.864807443518	723.9321896020429	4.0274427237994885	2.2493375367053792E-4	0.8381966572344268	1.5869056553438358E-4	2.1426271890120438E-8	0.791846195306592	-115.91600573780175	6952.635990817567	3201.215787515067	186.72828357545754	118.86518869769291	149.24054386440278	4	1	1	8	1	0.1513612016208029	0.3509830423900987	0.30509623673197855	0.19255951925712034	
400000	-1186.9263409417013	-1081.0852976877652	-105.84104325393614	-1081.0852976877652	45.787495298685215	3.740901878226042	0.00458419211011115	0.6980071313360973	0.0037870038234147077	9.710421044758493E-6	0.7955348897568058	-76.86289725114216	500.9073757692973	179.33397464846033	28.776035671131208	21.61863481026113	16.344672369337797	4	1	1	7	2	0.21251923772933265	0.3251192847917084	0.23295091515724906	0.2294105623217104	
410000	-1222.7966029598304	-1092.3938586731779	-130.40274428665256	-1092.3938586731779	141.7342943880108	3.6491507968681716	0.0013991768921110326	0.32298135076961576	0.0011682911181034223	2.1078867040236017E-7	0.38709295004659894	-95.99675280808432	536.5864340198154	865.4298120669762	105.48048229954807	91.94805903811492	161.41291071551788	2	4	3	4	2	0.16559803332291348	0.376742955313686	0.23878222978007702	0.21887678158332394	
420000	-1213.2556872667813	-1094.60565609854	-118.65003116824117	-1094.60565609854	103.87755355923812	3.945979540165844	0.001666374113352551	0.1440720458866051	0.001676924891589997	5.335939682435655E-8	0.13799082072583935	-85.92428686491925	1538.4978800698573	471.63209993787234	344.63913905848386	41.51528261333688	15.805160529022992	1	2	4	7	1	0.16559803332291348	0.376742955313686	0.30628945479620434	0.15136955656719664	
430000	-1211.8053258112777	-1086.9144541713438	-124.8908716399339	-1086.9144541713438	162.89929794414917	4.019262799044851	8.774452710101257E-4	0.6889745942851353	9.569232955324342E-4	3.270722487119013E-7	0.6293476823135961	-91.10000664792119	1220.2305150542347	115.46387019996618	161.91231405574393	22.432151395339176	45.75535296185	3	3	4	2	3	0.2226484467456297	0.3042920930238677	0.2616387125519283	0.21142074767857483	
440000	-1195.5008767601332	-1080.3681597281195	-115.13271703201363	-1080.3681597281195	70.45755434123033	3.713811098662278	0.002976886357885643	0.7095253409392706	0.0024005589773159275	3.14158866535689E-6	0.6372026811088697	-82.30957591628152	792.9729840596677	182.17756052132302	85.47853834147345	99.48405474568231	42.71923741121073	2	4	1	3	5	0.18851995642858593	0.3424028415232833	0.2945142598772862	0.1745629421708451	
450000	-1263.5912742030666	-1101.5334460752101	-162.05782812785648	-1101.5334460752101	627.0459834219322	3.864512275868115	2.031089036893712E-4	0.27455161928123406	1.981149729207235E-4	3.0348561656811665E-9	0.2621789017335775	-117.35413240179408	6945.292868089705	2691.474612381429	5344.590366411709	241.05998519502126	296.1922599769165	5	2	1	4	3	0.2244593057193481	0.3620867622511467	0.25746472807281084	0.1559892039566949	
460000	-1188.3418703723698	-1085.7427611187245	-102.59910925364528	-1085.7427611187245	49.479766329269054	3.8070545227273116	0.0031067398013224765	0.5123625915709011	0.003001971742246605	1.4813837920948971E-6	0.3962338187274923	-76.82170423014391	225.62383650223245	143.11136223581104	33.04264498125576	7.660292250856137	8.083737846781709	2	6	3	1	3	0.2048575207037759	0.3620867622511467	0.24697276705112486	0.18608294999395308	
470000	-1192.5067414475257	-1089.6343113489406	-102.87243009858499	-1089.6343113489406	33.070522100141986	4.208310211234935	0.004086057332067472	0.3381606211435096	0.004301367490883232	2.1390706682563044E-6	0.35279211775908953	-74.35044805040468	75.0888457080738	80.59824821536004	154.51165250492812	110.03958779302006	31.247087144027937	1	2	5	1	6	0.1629574648607481	0.3697253520866085	0.2814988131819559	0.1858183698706881	
480000	-1187.00141464086	-1079.4503027786486	-107.55111186221137	-1079.4503027786486	55.97256523905338	3.9445370271629057	0.003126928981822868	0.588711088770948	0.0027093405678688637	4.0090425973636485E-6	0.7206206803058193	-76.9927545741578	610.1397264870421	56.9124419905239	134.0079970906031	25.429342034480598	8.154947888789604	1	5	3	2	4	0.1629574648607481	0.37694594192453196	0.2814988131819559	0.1785977800327646	
490000	-1204.6542525155123	-1081.1810519488856	-123.47320056662659	-1081.1810519488856	91.86311064904224	3.199325334132865	0.0018702805044609864	0.9786174992759257	0.0020253450113399485	5.652953437132293E-6	1.0134140280501927	-88.98146379989343	127.9309531991091	44.40474388541902	245.96989258705253	155.03068550636684	50.06521678726157	1	3	4	5	2	0.1629574648607481	0.37114870230873886	0.287296052797749	0.1785977800327646	
500000	-1186.2287116232296	-1082.126683115918	-104.10202850731164	-1082.126683115918	48.0874608937199	3.926661766235617	0.0036407362109389494	0.43029062992868644	0.00396914005386114	3.9464361573883805E-6	0.48171069324719945	-74.9436200376471	301.0269554005172	137.02399946712674	61.6108315296137	72.90275520992148	21.378605006151012	1	4	2	1	7	0.19542440168305242	0.3386817654864346	0.28500622817300586	0.18088760465750772	
510000	-1190.5326860011655	-1086.8460998824812	-103.68658611868423	-1086.8460998824812	52.05605033100393	3.926661766235617	0.0034286474785005855	0.6181348371844971	0.0031898768878032406	1.9088819819701054E-6	0.46884983250406315	-76.62753144579705	246.33178665886155	178.99621362471814	28.36223748599838	21.530759593974835	2.333355676254209	6	1	6	1	1	0.15256848226303615	0.3872762622446922	0.2792676508347645	0.18088760465750772	
520000	-1206.8862767105077	-1080.4756048798388	-126.41067183066885	-1080.4756048798388	104.51956305066784	4.031844748796779	0.0013761528079139374	0.47454898757262476	0.001525612912452942	4.5489745249806157E-7	0.48603969269953606	-93.04694925487564	619.1996116674744	902.6875077908164	86.92253307284527	35.703611473879334	52.48300112916258	4	1	3	1	6	0.19980298233285274	0.3528279788271943	0.2792676508347645	0.16810138800518906	
530000	-1194.1041495008744	-1096.245110680325	-97.8590388205494	-1096.245110680325	41.28285882286983	2.9811981434937618	0.002964801233597446	0.38224847606334234	0.003352773482702157	1.86411408529092E-6	0.4326934231305599	-71.1784277222524	353.9847677517489	32.95998711225294	27.604160462525485	43.7004886901307	13.177589426586154	3	4	5	1	2	0.19474321674597364	0.3528279788271943	0.27665651903589783	0.1757722853909348	
540000	-1180.8169464386674	-1082.8969830817528	-97.91996335691475	-1082.8969830817528	19.39234410944968	2.9811981434937618	0.006294865693264439	0.739347039409685	0.00789383892335816	3.864947002389709E-5	0.7808476746799383	-65.08373286207608	1414.1586467681154	200.10954210362385	7.083184348282175	16.609484108887816	49.23510265238555	1	3	2	3	6	0.2105674639067685	0.344174726564619	0.2694855241376783	0.1757722853909348	
550000	-1205.3709547626236	-1082.9207505979182	-122.45020416470545	-1082.9207505979182	97.52396509863877	2.8973604502972243	0.0016529554297391794	0.7623541687879801	0.0015721662562379994	1.922202921511057E-6	0.824551866964078	-86.23124565539071	1804.3511345811853	148.43975856961035	31.431750517809864	135.56753794975862	59.526564792346704	1	10	1	1	2	0.161357952822761	0.3206444448644312	0.3098361335364324	0.20816146877637595	
560000	-1211.6491986957842	-1078.1587276783268	-133.49047101745745	-1078.1587276783268	170.93058332911139	5.018152285944612	8.99234498477357E-4	0.41566568661433545	9.006148818738706E-4	1.1823585883313065E-7	0.39364095646107244	-99.93023279014771	843.7493828232477	405.809877718217	81.11231812194674	90.98391202661841	97.26227953870954	7	2	1	4	1	0.19536945257015326	0.3206444448644312	0.27582463378904015	0.20816146877637595	
570000	-1210.7001023415253	-1084.7865094064396	-125.91359293508579	-1084.7865094064396	88.78450545138081	3.6918084178493973	0.0020081464316296926	0.5331280306847076	0.0017148349636631633	5.72604836646593E-7	0.42160792495749877	-90.65691280365866	3025.4941621933044	394.55600797970834	186.77182029287943	88.31380754864482	12.040868506951366	1	3	8	2	1	0.19099982677384778	0.3078562473735945	0.3191870953577475	0.18195683049481082	
580000	-1226.9684327615873	-1092.7736095655016	-134.19482319608574	-1092.7736095655016	183.7247407366893	4.604691708303615	8.145716301208413E-4	0.4518444326324998	8.210875176108812E-4	9.942382516943639E-8	0.39113843061736886	-97.34455195285322	1971.7763161974353	1134.903982546722	140.5887816652949	129.03583119837134	116.51984192092982	1	5	4	4	1	0.1794922968692953	0.38782878196408094	0.2441932862050607	0.18848563496156362	
590000	-1180.229567517289	-1085.642157146324	-94.5874103709651	-1085.642157146324	24.92047009453236	3.158628096926152	0.006072390520280299	0.7993811097755544	0.006774146568317779	5.593802951319039E-5	0.9104621108345922	-69.26785148336641	102.37064957839083	95.01326380605855	8.02590174469047	5.325173893688137	16.22415346142669	1	8	2	1	3	0.2076694788873327	0.36067918252100484	0.2431657036300994	0.18848563496156362	
600000	-1177.1774534955043	-1076.280872637592	-100.89658085791238	-1076.280872637592	27.9306188157624	3.3364063412998743	0.01075129190413017	0.8793699866654358	0.006260970264592358	4.866847539958148E-5	0.8544128680100611	-72.45398129241562	162.62689344892124	102.3881756226217	64.03320219751936	50.70882408237136	7.7960403799945865	6	1	2	1	5	0.1883178958652365	0.33260964564426493	0.2678625287154924	0.21120992977500674	
610000	-1189.7671788278435	-1089.1822051702002	-100.58497365764333	-1089.1822051702002	42.73135084975551	2.7097393139266126	0.00478386846536622	0.47533977743694433	0.004082628048601315	5.957451172440681E-6	0.5189017900523745	-74.93954972708718	223.31206155726775	39.03696742536737	50.02136982100424	22.25579804745626	10.35966980317084	7	1	1	4	2	0.15805815944014803	0.36286938206935343	0.2689042330788975	0.21016822541160163	
620000	-1190.5599193541252	-1086.0887412147003	-104.47117813942495	-1086.0887412147003	45.56594732058658	4.676341503601951	0.0033326301787061237	0.4266537113631656	0.003233062568531053	2.3676738453090977E-6	0.4426300098266608	-75.87383994899773	234.76683249019857	731.5811528885857	41.70752877379565	2.1785426319163292	2.4082229868345166	5	1	6	1	2	0.19088763977042797	0.3300399017390735	0.2689042330788975	0.21016822541160163	
630000	-1193.9186928782997	-1086.7971660218395	-107.12152685646011	-1086.7971660218395	55.33880918427603	3.819156783028578	0.0031783169192393206	0.35541204818948985	0.003327275036828662	9.594452884975516E-7	0.29056524524103244	-79.96386259745212	385.62762160685594	153.09102721636128	61.62083199891908	8.753276524363619	11.121073838835427	1	7	1	4	2	0.18212576841837796	0.3300399017390735	0.3180706596481982	0.16976367019435093	
640000	-1215.9240846152547	-1085.9869792868149	-129.9371053284398	-1085.9869792868149	116.2786324706141	3.8461898054363552	0.0014297468271982472	0.7275720750858854	0.0014889725651662717	1.155932120839075E-6	0.7787754485554819	-94.73352518486949	615.880644816206	1168.1529096386685	192.77006173764957	72.47053074414302	20.623982214295307	3	1	6	3	2	0.1609252285110244	0.3231166465548984	0.2776200351922056	0.23833808974187212	
650000	-1221.5229135905868	-1079.3032104380252	-142.2197031525615	-1079.3032104380252	191.24555652978137	3.8461898054363552	9.492259769940242E-4	0.6586904969516508	7.469920567150064E-4	1.663535924942271E-7	0.5726143280567539	-102.50939224343487	2062.512536618859	767.7954873200237	565.1482569265689	537.6852991748262	171.05896892451563	3	1	4	1	6	0.15799825370813342	0.32011144349661547	0.2776200351922056	0.24427026760304602	
660000	-1274.5461952226465	-1094.1730096956485	-180.37318552699807	-1094.1730096956485	1858.5022070538635	2.7607090549939537	8.785830468250988E-5	0.2796473944746497	8.811005168511567E-5	8.375035257515971E-10	0.31631680108163424	-134.2168518757441	14480.958412286698	6365.768384280822	4124.62923714872	811.4708863935014	717.6992347298886	2	4	3	3	3	0.15799825370813342	0.35016475526399304	0.2776200351922056	0.21421695583566844	
670000	-1240.0117637856968	-1094.867173763206	-145.14459002249086	-1094.867173763206	435.533062502224	3.8486773510759305	4.248636281118635E-4	0.22795362002528047	4.1398660138537117E-4	4.653302043895285E-9	0.16700065639586575	-110.97482967283645	760.0921397188946	934.7439777405657	74.7702357023212	52.06963720022566	135.58289028459495	6	3	1	2	3	0.21670495831281408	0.36910717648470964	0.2548163388121198	0.15937152639035695	
680000	-1239.170128833698	-1085.0095889782071	-154.16053985549084	-1085.0095889782071	452.5902659042134	3.8486773510759305	2.8623672424151646E-4	0.5384227387297961	3.2943049110366476E-4	3.5906383738254366E-8	0.5934338689448537	-115.50449393015923	5405.412296073972	3260.275420753876	159.3981053622219	72.97322506910919	37.2588070375521	5	3	3	3	1	0.2089881502574882	0.39296344476519635	0.23817242983946257	0.15987597513785337	
690000	-1190.7648284151217	-1080.3141022679326	-110.45072614718892	-1080.3141022679326	45.70924017197314	4.1914324714880955	0.0038785086642975828	1.0138829740749626	0.0035902885086575385	2.3444243551630308E-5	1.1456661332354223	-79.99792025705531	238.43490948261203	96.77960549977935	62.08119539028692	76.2546507962374	11.952347558395868	2	2	2	5	4	0.2089881502574882	0.38287051267330946	0.23817242983946257	0.16996890722974026	
700000	-1207.4403741060407	-1092.433416666076	-115.00695743996465	-1092.433416666076	67.65524598605393	4.273745348814982	0.002725234418146359	0.48655968644188213	0.0027337669900096384	1.6917499116853792E-6	0.5040713923263792	-81.53339640800193	558.0638848275167	548.4506210256275	49.083306992327174	112.09192097870357	23.013357920878374	2	2	2	3	6	0.2089881502574882	0.38287051267330946	0.23817242983946257	0.16996890722974026	
710000	-1173.6415647966671	-1093.3918820859174	-80.24968271074968	-1093.3918820859174	21.745776205956446	4.428522737664288	0.007937173482533307	0.28287122591072433	0.008012424045496744	6.298883330630759E-6	0.31358141420691704	-59.33609523317932	172.5075105487308	20.383617971984055	16.712481990475244	3.5808720822265623	2.6758936703047795	3	6	3	1	2	0.1592617549957397	0.35275353487869815	0.23817242983946257	0.24981228028610003	
720000	-1180.1660690444764	-1088.0273465786208	-92.13872246585566	-1088.0273465786208	24.682780626141433	5.170431683664859	0.00797110819117943	0.8337523041740452	0.008637357782573822	8.913953252495277E-5	0.9311011058172496	-67.66018500467497	69.28970513541486	82.88481746699162	26.79571633542665	10.855740154284424	2.488407977556597	2	8	1	2	2	0.16046111629827112	0.3515541735761667	0.235302506575089	0.2526822035504736	
730000	-1177.7729373133404	-1086.7662133650279	-91.00672394831258	-1086.7662133650279	33.36458586682022	4.004529879626229	0.009021580202800836	0.7776564635007839	0.007928939334485787	4.7745319167559316E-5	0.7576301705875914	-67.23086327242484	80.6611291163754	47.01894701848244	9.437067431219194	4.9139876575480175	13.5859859692562	1	9	1	1	3	0.20984613050872963	0.3065430481201707	0.2508996320852161	0.2327111892858839	
740000	-1161.236551580157	-1082.752375385608	-78.48417619454904	-1082.752375385608	19.62047995495299	4.004529879626229	0.010200500744480596	0.6818792424806507	0.009939622469764575	8.091882950764415E-5	0.710891222891151	-55.53286818196602	95.90264145962827	15.416086231898278	5.195170800602184	16.45348934231698	0.7976384696780799	2	3	4	5	1	0.2048935457877824	0.30693126802108295	0.2813077466033987	0.2068674395877362	
750000	-1175.4799675514448	-1083.7010785474101	-91.77888900403458	-1083.7010785474101	22.206078234835783	3.63169381224518	0.009123995343726411	0.7565717559987418	0.007956438665004572	4.924460774431305E-5	0.8981422994570357	-65.33096893426833	77.58730481689622	53.761033994118826	49.50296840897387	46.02319519857641	19.96356401772721	3	2	1	4	5	0.16477029255532233	0.3542854385317126	0.2813077466033987	0.19963652230956658	
760000	-1175.1000048410401	-1081.6661725814154	-93.43383225962474	-1081.6661725814154	24.79741850216216	3.97376400682309	0.0063708480246205375	0.6638746175109103	0.006075395130222859	1.7272265178363304E-5	0.6696311512422445	-69.38493238572936	452.7595866184494	57.66678557603869	14.169784984981845	4.352508507466781	0.447360274662705	1	4	3	6	1	0.18624980776809968	0.34057150495772953	0.28549294792021096	0.18768573935396005	
770000	-1168.2118471581794	-1085.206484776912	-83.00536238126737	-1085.206484776912	35.004117012174575	3.97376400682309	0.007616981887251269	0.6546461045025387	0.005876824174881115	2.276859148278374E-5	0.643299706832186	-59.892756827261046	150.96037847984823	7.946357154576824	7.869301903177078	9.209710717001478	15.484910117963308	4	3	1	2	5	0.16604158243238126	0.3557323608552495	0.27091487174503126	0.20731118496733814	
780000	-1191.6029470824983	-1079.7913688720794	-111.81157821041897	-1079.7913688720794	77.35330681549722	3.97376400682309	0.0022737535872690796	0.6867888618982294	0.0016726500823771471	3.6772948112204385E-6	0.9260869344930451	-76.77055170834373	2203.859514294756	960.7189768248921	11.015666905835513	17.381819676970622	44.55205914785062	3	1	6	1	4	0.16604158243238126	0.3557323608552495	0.2876567406146687	0.19056931609770067	
790000	-1184.1088547537743	-1085.3219886654663	-98.78686608830806	-1085.3219886654663	58.289355101516755	5.528980112040437	0.0021231138152821905	0.7835518058087173	0.0025870800772423014	3.5422436314644995E-6	0.6682489931142209	-71.07246591680092	716.3437372797133	32.332609872593686	12.21170436022911	5.6121405349192734	12.832374378936	4	6	1	2	2	0.16604158243238126	0.3559169458028715	0.2876567406146687	0.1903847311500787	
800000	-1188.3923603512426	-1084.0459942144075	-104.34636613683504	-1084.0459942144075	53.22459506340358	3.9189692784841497	0.0029778924175324754	0.6900316768007124	0.0032193104651245664	5.942996768254715E-6	0.8114051278640771	-71.21291751362781	451.9144048361299	597.5011920011817	366.01113060760326	22.146324022471553	13.076457198843475	2	1	1	10	1	0.23971129084472667	0.32502991516833796	0.2796414185825942	0.15561737540434126	
810000	-1225.3036018540488	-1085.7808912004673	-139.52271065358156	-1085.7808912004673	291.634999440902	3.587971835509828	6.086333159589581E-4	0.9092722789966391	5.723500230373636E-4	1.5678696836205354E-7	0.7363119681544683	-97.85276820779825	3132.5408319101616	2201.6542573014235	1238.399109970768	98.04580642558625	127.44981371289565	3	1	1	7	3	0.23971129084472667	0.32502991516833796	0.24290409532483964	0.19235469866209587	
820000	-1252.3310157324306	-1085.1004362141819	-167.23057951824873	-1085.1004362141819	854.668782289008	3.699441712125775	2.5591289763902904E-4	0.8380928875698795	2.1130366556660674E-4	2.1273463366131934E-8	0.7040028994641672	-118.57383401280848	11337.812862639668	8142.8090346747895	4870.233809123732	1002.0915063824779	723.971209148185	1	1	2	6	5	0.22161726064141526	0.32502991516833796	0.24290409532483964	0.21044872886540728	
830000	-1194.720501558399	-1087.5474143140416	-107.17308724435742	-1087.5474143140416	33.40715466109084	3.699441712125775	0.005277617783556358	0.6257280685807775	0.004440007696739331	1.0242258966904613E-5	0.6694936316470024	-76.0156319886264	328.6696869839946	194.23966777565084	103.57051037505872	110.05926672170295	13.861975752030055	2	2	1	2	8	0.14621522324255246	0.37834062582543854	0.23503398379004448	0.24041016714196461	
840000	-1182.6452103703505	-1085.6415677582315	-97.003642612119	-1085.6415677582315	36.564522236464796	3.699441712125775	0.004412661658732124	0.576555981117669	0.005458308627182879	1.1783743665021476E-5	0.623796002928512	-71.66433913367469	166.1587880854282	32.77793471976858	32.982535637390455	24.025175959558496	12.947136134960227	4	4	3	2	2	0.20054544750082012	0.32401040156717087	0.23503398379004448	0.24041016714196461	
850000	-1179.3846982038638	-1081.8925301881757	-97.49216801568811	-1081.8925301881757	34.94724895174337	3.1857350369020296	0.0056913411535370415	0.9215276333008786	0.004911000827868864	1.4697079590950348E-5	0.7777214155112724	-66.92208185851665	830.2213675807116	321.493550404703	65.68995250577348	11.26460693290059	6.296200783585155	1	3	1	7	3	0.1497251243569407	0.31913666105827815	0.2694866515030583	0.261651563081723	
860000	-1214.180561620678	-1096.2674788670245	-117.91308275365343	-1096.2674788670245	115.71796240772126	5.64011895691062	0.001956295470962655	0.9660378590018547	0.0011857293217007994	3.6477265083935114E-6	1.173834636918382	-79.89675989743519	3530.6392667897585	1150.932214412315	20.61654454353941	47.38070054225163	38.19308807359077	2	2	5	5	1	0.17695900093488615	0.34827866665051554	0.24600353029368563	0.22875880212091282	
870000	-1209.43820229571	-1076.2844066566574	-133.1537956390526	-1076.2844066566574	269.86192080106764	3.5453977238808845	8.298119704927887E-4	0.9604076066205502	5.454143571097999E-4	2.5444050606865666E-7	0.8039955980601927	-95.83591484335828	2587.218239443269	340.61269805921086	292.09795124551516	64.07289063339103	67.74563953204962	3	2	1	6	3	0.1994212520944885	0.3358008821625766	0.27220319884739413	0.19257466689554095	
880000	-1191.9683985284507	-1081.2469914229846	-110.72140710546608	-1081.2469914229846	73.6200563320939	4.178185857430118	0.003102318362861469	0.5299255325821256	0.0029244141613981004	2.650668299377076E-6	0.5288195736512473	-79.5213528885752	545.9499847041624	468.2994385758547	34.29497951517443	32.676203606136696	35.06769359578135	1	4	3	1	6	0.21642092821903217	0.33802998554854685	0.27118068188958183	0.1743684043428393	
890000	-1181.9160194190463	-1084.2425645773194	-97.6734548417268	-1084.2425645773194	39.20328458793777	3.5404458612047964	0.006105548287428197	0.874424021652923	0.0048064636816286714	1.181860601198461E-5	0.654242524907254	-66.51697791218398	788.7391697836138	47.03166932706229	90.61794844626671	14.39957192044183	17.973079034738557	3	1	1	6	4	0.21642092821903217	0.30303588823034083	0.27118068188958183	0.20936250166104534	
900000	-1203.4352996221778	-1082.506979968414	-120.92831965376384	-1082.506979968414	107.76504106234843	3.5414813911407297	0.001661185920440379	0.8021140673268817	0.0014786205995153475	7.944356806768438E-7	0.5956298173176163	-83.44476625648151	565.1976160386986	1903.3952190866496	25.225483424156074	59.85648829356588	60.78304638314691	1	1	2	10	1	0.19650840426591737	0.32198033913966895	0.30318159720299775	0.17832965939141607	
910000	-1200.2549441860917	-1081.0208964220328	-119.23404776405893	-1081.0208964220328	84.43684088912245	3.5414813911407297	0.002031898630671411	0.7365336318198189	0.001643034800404917	1.226941311425798E-6	0.6647482618687967	-89.54908765683207	302.37336059611323	167.21596986112826	12.872783741527805	21.202444267035865	48.729347551789154	5	2	1	2	5	0.14000417417409447	0.32198033913966895	0.2938256906001686	0.24418979608606814	
920000	-1172.921003221763	-1086.2267964812302	-86.6942067405328	-1086.2267964812302	38.12347842130807	4.39839031492902	0.006543012735244954	1.2037371783170483	0.0040206657354078575	1.442325132510684E-5	0.8044614628137409	-61.816509177381846	406.5948611162416	23.663877665890134	1.1630582020398967	1.679516250813576	4.705095614830721	5	2	2	3	3	0.2006028495524317	0.32198033913966895	0.2205179194612359	0.25689889184666365	
930000	-1182.4172128015862	-1080.7740501191192	-101.643162682467	-1080.7740501191192	60.78684154096441	5.025191397551412	0.0042509095326389275	0.8358623672247412	0.0033547996970871297	2.914179822419118E-6	0.5267593902414339	-73.4222774598214	220.04961708630415	11.902071590480547	18.72769538045367	43.370597192374596	25.537462788859386	7	4	1	1	2	0.17273053815055034	0.32198033913966895	0.24839023086311726	0.25689889184666365	
940000	-1212.9932321769704	-1081.8700177324347	-131.12321444453573	-1081.8700177324347	168.11725331802924	2.8877165029402643	8.541941150601407E-4	0.6965275175910609	0.0010601264140483863	3.240723857963889E-7	0.5801555548539994	-96.10037288460823	1165.2075607464099	757.6142057682038	99.25478649882965	81.55259399827862	87.06377333421125	1	6	4	2	2	0.17273053815055034	0.32198033913966895	0.24839023086311726	0.25689889184666365	
950000	-1245.2384766752546	-1087.9817822482673	-157.25669442698717	-1087.9817822482673	559.9955273334275	3.522668878364959	3.4018923820011097E-4	0.9303400145390657	2.594096708291357E-4	3.3318019229264056E-8	0.6825116220263333	-114.88592668029905	1334.9464442063816	2738.514451323634	173.52894770103904	498.0673649979379	71.55333793138642	1	4	7	2	1	0.21698563576337765	0.32198033913966895	0.2849483353923726	0.17608568970458105	
960000	-1187.5076195931445	-1083.0960876035285	-104.41153198961597	-1083.0960876035285	36.76448147658924	4.650476247921692	0.004013210825958796	0.5137031804674252	0.0044324541106118085	4.961367967917028E-6	0.5253653825251242	-75.30965558744133	218.45640864076393	235.87177346098744	138.30200047768778	23.91211513751081	8.893821403070893	1	3	6	4	1	0.19060529968655388	0.33927383715659315	0.2849483353923726	0.1851725277644806	
970000	-1195.32128681169	-1087.7334264099095	-107.58786040178053	-1087.7334264099095	54.46295997309981	4.650476247921692	0.002734614173995591	0.16339308177989056	0.0027728951778064792	2.3059192465787664E-7	0.1723255351886505	-81.1156891841592	155.8453431206681	190.12504716500945	74.31395373369485	23.569257443576934	14.719156230518891	6	3	2	3	1	0.19060529968655388	0.33927383715659315	0.2849483353923726	0.1851725277644806	
980000	-1173.0994114567745	-1088.7914502291333	-84.30796122764137	-1088.7914502291333	19.98945014935024	4.650476247921692	0.0085751971978283	0.6307090541346002	0.009314723273682346	5.207740560046993E-5	0.7477334647554987	-62.47867721676258	23.517127859285658	9.82100368382183	27.279630260573636	6.25210747165699	10.717502580873273	1	3	9	1	1	0.19075409515010489	0.33927383715659315	0.23158064261879568	0.23839142507450645	
990000	-1185.9267871419954	-1094.0871111730487	-91.83967596894665	-1094.0871111730487	20.880837104001582	4.3089128798668925	0.007671962843211331	0.4895312422184434	0.008250306542173569	2.1443201181921553E-5	0.534062924407955	-67.50675370452949	48.96835084786029	106.23722664241973	39.55582680381731	4.27078602070551	7.43547358266708	2	1	5	3	4	0.1945667824228414	0.33927383715659315	0.23158064261879568	0.23457873780176994	
1000000	-1198.2881590326515	-1087.7722983229235	-110.51586070972812	-1087.7722983229235	69.45382485924668	3.7281180912791743	0.0020970112905542566	0.46472060557825545	0.0020938010738253262	8.55446748238057E-7	0.47630540704769725	-81.58425361259752	458.53993627549556	117.46154155615446	39.82495287022719	41.99578864562808	31.191254035693756	6	1	2	1	5	0.19906921309361547	0.33927383715659315	0.23158064261879568	0.23007630713099586	
1010000	-1210.628084842483	-1086.6716083709318	-123.9564764715512	-1086.6716083709318	101.8366225791894	3.5721431310622687	0.0016161702510929712	0.43557996985745634	0.0016265165807650417	3.8595878181979244E-7	0.38996909665643786	-89.05380383361377	787.1920051142608	835.0763488620827	60.21866876409499	144.89811525979718	41.59592416224283	5	1	2	2	5	0.1962294464330604	0.3301155406426444	0.30855912783703215	0.16509588508726325	
1020000	-1204.8697758714436	-1091.1270170602206	-113.74275881122288	-1091.1270170602206	70.56135540565553	3.8491340768433417	0.0021047341680758957	0.43184746101644794	0.0024563956472041224	1.2299957691855098E-6	0.48150807169846704	-82.23188321232168	1078.5655005299664	153.8890656617328	94.39838739460062	50.15058840660145	37.321180317696765	1	7	1	4	2	0.1962294464330604	0.3301155406426444	0.30855912783703215	0.16509588508726325	
1030000	-1231.5089374927227	-1095.227067050783	-136.2818704419397	-1095.227067050783	218.385588902616	3.402322023612075	6.92893448900707E-4	0.010211655037238697	6.930301792357939E-4	4.781783534799979E-11	0.009976940893040182	-102.26441766309196	3438.932752162994	670.3021027936081	200.17856893150264	40.49841708586431	100.75217222460843	4	3	5	2	1	0.1962294464330604	0.3273223357478796	0.3105927093311731	0.1658555084878872	
1040000	-1187.6316742473502	-1084.690585089126	-102.9410891582243	-1084.690585089126	41.25686485786208	3.4301899142846715	0.0037431227962256212	0.49578552900177153	0.003947498772204877	4.24060772505157E-6	0.488853555937469	-73.80360634310738	504.39358295340793	106.10170744417151	175.06913404279842	12.827322762891336	3.4358428696331624	1	4	5	4	1	0.1962294464330604	0.3273223357478796	0.25810531065063386	0.21834290716842641	
1050000	-1177.3264393494521	-1094.4212474612093	-82.90519188824291	-1094.4212474612093	23.345721460265796	5.430717803114733	0.007356933845601182	0.2904872542773615	0.007867288039344519	5.966060725990657E-6	0.3168182606048691	-60.219207376214996	117.76130377028058	2.9331066838806485	6.081564358174463	14.50598795545138	17.253057052823245	7	2	1	4	1	0.20406526575040282	0.32213283957564276	0.25545898750552826	0.21834290716842641	
1060000	-1206.5698911574552	-1081.9092697441142	-124.66062141334106	-1081.9092697441142	113.82671680708646	3.1037907529094877	0.002556061811384552	0.9585005753745915	0.0015398273759677891	1.9426558752863833E-6	0.8126013190596447	-90.336847871075	739.7810714242555	134.8554775136262	195.06893707484892	75.40742519232495	81.71715647454161	5	1	4	3	2	0.22241784493078318	0.3748141608617699	0.2371064083251479	0.1656615858822993	
1070000	-1210.812080682968	-1095.9848016318724	-114.82727905109542	-1095.9848016318724	68.01509362989145	4.079824628043867	0.002771352626932316	0.23104817884281983	0.002625481866604749	5.214532050209307E-7	0.2726997005328694	-85.38436896352562	253.2481134438093	44.40426188787385	72.13416778476069	116.26930769738487	100.2767132946514	7	1	1	4	2	0.22241784493078318	0.2930206756189283	0.3240767926494375	0.16048468680085126	
1080000	-1236.9428252097516	-1089.905209151965	-147.03761605778672	-1089.905209151965	520.5715350365126	3.9617861518550623	3.0433221233414504E-4	0.3739051160932366	3.225918216327054E-4	1.1932197519149917E-8	0.35744226552108616	-108.344255619778	3776.4183673146135	312.76235116945435	312.46750656298605	456.51524267106726	106.1856553158964	5	3	3	3	1	0.2375255008587356	0.2930206756189283	0.311090974593762	0.1583628489285743	
1090000	-1198.0664012010418	-1081.5603403159496	-116.50606088509217	-1081.5603403159496	106.93055402181902	3.9163639733263507	0.0015561358069627316	0.7414863034504461	0.001644474687483038	2.1505716313436043E-6	0.8550035645889902	-82.55197430511558	2100.402635921473	219.86975942257743	131.80685744832013	28.090003989539348	29.00443255411297	1	4	3	5	2	0.1985956259870378	0.36690116076405144	0.24112789643597263	0.19337531681293835	
1100000	-1187.3036706254443	-1087.0372988401293	-100.266371785315	-1087.0372988401293	50.117444855982036	3.9163639733263507	0.0029252280302447145	0.568794930506807	0.003131339259479398	4.285014619846436E-6	0.6598662968761378	-70.80812023812577	287.4024010240781	185.0029732946417	164.9623968118836	20.46048166315176	12.52264556392051	1	2	1	3	8	0.1985956259870378	0.36841232977595517	0.24112789643597263	0.19186414780103464	
1110000	-1212.0412843932422	-1077.4441280626645	-134.59715633057775	-1077.4441280626645	229.8116814533251	4.079576554326507	5.148388357570088E-4	0.796215331954671	6.633817032036372E-4	3.0818083723631024E-7	0.8228779834591572	-95.07033858800384	6875.670117970866	384.82465807557753	197.6226210959916	96.71355688267889	160.91493745057574	3	2	2	4	4	0.175648882105119	0.3530572181766764	0.2582165874533119	0.21307731226489293	
1120000	-1176.2938267518275	-1082.7143107496645	-93.57951600216295	-1082.7143107496645	28.23112515004068	3.9008138686131817	0.006920059248162618	0.7966241821128829	0.006465987680107009	3.7382688696866546E-5	0.8145910470166662	-67.07102119415171	256.99909026721093	58.93976325442576	33.682234439288486	15.807979949547986	8.204513761529082	1	2	2	6	4	0.175648882105119	0.3530572181766764	0.2665393970880774	0.20475450263012743	
1130000	-1177.9940029957327	-1080.7294612916585	-97.26454170407422	-1080.7294612916585	39.165418959825416	4.3895148897317435	0.005047596575601953	0.8360637641161164	0.00399503226631507	1.046952474575219E-5	0.6683031617512192	-67.6786209575751	178.30108367467943	16.692077163232472	31.71787056861818	91.10033317906309	2.4321818845171377	3	7	2	1	2	0.21100714169215282	0.3530572181766764	0.23118113750104358	0.20475450263012743	
1140000	-1190.1531679940533	-1088.7322693856456	-101.42089860840773	-1088.7322693856456	44.63861734973998	3.689967584859711	0.002768113437503992	0.4568681692815562	0.00321840573653619	2.0114537408952516E-6	0.48384763170416906	-70.42193040859458	803.561722982934	991.0129650677376	23.50965652409053	23.992282733948112	1.3269278444869739	2	1	6	5	1	0.19894498960780363	0.35392153336058124	0.27902305382088344	0.1681104232107319	
1150000	-1188.2061444027652	-1090.84401340559	-97.36213099717513	-1090.84401340559	33.70992138497757	2.8087427956119106	0.004233984847079585	0.6228220241966891	0.0042071266347801705	7.856836324686625E-6	0.6974163554141646	-69.91811982490165	419.87236651840914	60.32348390873802	44.163599210819704	23.400614226252145	13.786233606603396	3	2	2	6	2	0.19894498960780363	0.3539205808841683	0.2629918030753225	0.1841426264327058	
1160000	-1192.688810249817	-1095.4222327117022	-97.26657753811477	-1095.4222327117022	33.72445386066741	3.279317528984807	0.006230759175366102	0.7018930003682328	0.005046537419259655	1.641367045267886E-5	0.7136984444092875	-69.63145354508723	628.4704751129559	193.2425915197011	44.442667395995755	7.987011354510963	1.1067531383331795	1	2	9	1	2	0.17153643785067388	0.3539205808841683	0.2629918030753225	0.21155117818983554	
1170000	-1170.1098449706801	-1083.6273879194964	-86.48245705118362	-1083.6273879194964	22.65637296253386	4.647526903043665	0.009383652427327797	0.48958212632605125	0.007888219051203143	1.9427142462681922E-5	0.5177688824355379	-62.998801493696206	84.79358886485704	60.90843159790124	45.93770629834415	5.176349351779144	5.035124057690361	4	3	2	3	3	0.17153643785067388	0.3103202054886119	0.3065921784708789	0.21155117818983554	
1180000	-1161.5393408939647	-1083.006724719286	-78.53261617467874	-1083.006724719286	20.32614335631391	3.431613460335399	0.017809118942035882	0.8515634770792243	0.01321432308605308	2.1729303642808575E-4	0.9319690228113364	-57.610675516275094	31.450167560866102	21.22968241813388	9.717884975953083	9.566566078324605	9.863532373771331	7	1	1	5	1	0.17153643785067388	0.3103202054886119	0.295049564086583	0.2230937925741314	
1190000	-1174.3088976885608	-1081.1950664833885	-93.11383120517225	-1081.1950664833885	24.76814291034322	4.1716891671263525	0.021650284376394397	1.6738203275573047	0.009740666394488718	1.3074293895216126E-4	1.0543432736535376	-62.53899252763645	271.47643027529017	78.14847194600563	79.44302065401429	16.768178511289484	5.171103354737738	2	3	1	6	3	0.17153643785067388	0.3343342505962018	0.295049564086583	0.19907974746654147	
1200000	-1178.7547127932507	-1081.831379001515	-96.9233337917357	-1081.831379001515	19.35958368690921	4.78320255979049	0.009704660242939617	1.029328138678952	0.008486209247689315	1.0506583718478413E-4	1.0226844274658242	-68.1001840198555	45.47981966650839	127.44628073011054	97.16563492590066	30.495886237770733	6.388631689215425	2	7	2	1	3	0.16644482255436238	0.34363061186416155	0.29238730471398977	0.19753726086748646	
1210000	-1163.439786803415	-1083.1150714030896	-80.32471540032539	-1083.1150714030896	17.575091268011413	3.0204837211567233	0.008851649859366628	0.5772400832481885	0.010261362397810649	3.66008495147457E-5	0.581757462760368	-62.783834628122165	28.802479716007017	10.064964845997112	9.626934704687509	1.0727788925611117	2.690778505081243	7	2	1	4	1	0.18478436751588187	0.3442043641892453	0.27347400742738653	0.19753726086748646	
1220000	-1184.8405523095812	-1083.2078482211982	-101.63270408838301	-1083.2078482211982	52.49763244122587	3.0204837211567233	0.0030032563970581777	0.3169144901734521	0.0030266054790258003	1.1299829381047247E-6	0.36096811877551255	-75.92279100727677	410.69114770714197	102.05922599774479	9.48879400719222	12.306166633412735	16.703301529386664	7	2	2	3	1	0.18399237965614956	0.3442043641892453	0.27426599528711887	0.19753726086748646	
1230000	-1184.800928792754	-1081.613900148964	-103.18702864379004	-1081.613900148964	38.76412652639571	4.401040596300743	0.006344788540199078	0.6535548886280649	0.004995151698646345	8.279501161673806E-6	0.5795842917191177	-74.68336032970338	129.56284887606222	153.21598753905172	152.07292353780798	19.588940766214765	9.512481618897553	2	5	2	2	4	0.18399237965614956	0.3637615401342018	0.2547088193421624	0.19753726086748646	
1240000	-1187.3071025023962	-1081.5452361506009	-105.7618663517953	-1081.5452361506009	41.05569722758279	3.8590236666019515	0.006986827489012867	0.6875232683037	0.004703222343743454	1.958881390703639E-5	0.8427185713810307	-76.71944198992762	107.31288594375246	31.42166597195835	106.80249180292277	67.89498251344864	8.58725091542415	2	4	1	4	4	0.18551399321782408	0.3493879030274164	0.2857640349843901	0.17933406877036964	
1250000	-1187.9293844054116	-1080.450798596347	-107.47858580906444	-1080.450798596347	64.38642427972994	3.420392860596224	0.002869360777194751	0.5559717286510395	0.0027420098062439216	2.8053795846955287E-6	0.5592762770432028	-79.9613668875349	219.37350223262484	21.279686066124828	32.508975980584154	62.65823663402589	11.992963434105143	4	3	3	4	1	0.20913840878056006	0.31987553979699784	0.2916519826520727	0.17933406877036964	
1260000	-1285.2599375664215	-1089.7824780299695	-195.47745953645202	-1089.7824780299695	4737.5824356901	2.78546480292045	3.423557030722257E-5	0.3135094328228505	3.0016632474646893E-5	1.0819917537355692E-10	0.34370411260422556	-150.11489085729917	17402.475610679707	3378.7675155342795	966.4334093793616	1498.5920769892382	445.59825453452817	8	1	2	2	2	0.19720752065036679	0.31987553979699784	0.2916519826520727	0.19126495690056292	
1270000	-1221.240883880601	-1101.133128214023	-120.10775566657802	-1101.133128214023	113.57994147705787	4.889127822385065	0.0014166590888970542	0.15402851319529906	0.0013152211392713862	6.320125627872203E-8	0.18032046944892854	-88.67484694305143	542.528291816882	472.0948712534064	393.5508596437732	29.695728852574852	12.335636643567375	3	5	1	4	2	0.19720752065036679	0.33230212967097733	0.2792253927780932	0.19126495690056292	
1280000	-1211.6630979394681	-1079.9153410357353	-131.74775690373292	-1079.9153410357353	143.6784622028727	3.8911476819900876	0.0012413254519022994	0.45092711147377496	0.001054706591601504	3.1901806495993664E-7	0.4838010656954209	-95.27385673797195	1662.6163909186405	784.8925873918608	615.6363593299083	75.80364781889773	56.75719546125415	3	2	3	4	3	0.2011933879548221	0.33230212967097733	0.22508522496525263	0.24141925740894818	
1290000	-1180.296563515255	-1079.5906799820784	-100.70588353317653	-1079.5906799820784	48.9470312265174	4.032062257408861	0.003843194302771449	0.6890811285437882	0.004133024807880026	8.616408221264128E-6	0.6489998774975847	-74.58848495076424	123.74221718265645	14.66286546203264	32.4733212660903	17.61923903209373	28.377667391100495	7	1	1	5	1	0.2011933879548221	0.33230212967097733	0.26538816881573035	0.20111631355847046	
1300000	-1182.1378911788972	-1087.265850919959	-94.8720402589384	-1087.265850919959	31.151126572752627	2.9602071769133023	0.0057325939687511126	0.770604043672861	0.0048461244702026635	9.113793665550478E-6	0.5608841223051568	-69.74557462099165	153.89823394805651	29.90855717110009	28.21866184282447	12.7205472690652	16.73359504009592	4	1	1	5	4	0.18559581897813193	0.33230212967097733	0.26538816881573035	0.21671388253516063	
1310000	-1198.1072118853795	-1085.164852340145	-112.94235954523442	-1085.164852340145	57.657229424394224	3.5987949492557547	0.002688668818172142	0.7648601505997971	0.0023994632145824526	2.3218464694882737E-6	0.6473600872664856	-85.36231951048524	191.35691442797025	105.67489494028891	32.52071242179795	34.85695292068524	13.185726724686427	6	1	1	6	1	0.18559581897813193	0.3603790113703494	0.2373112871163583	0.21671388253516063	
1320000	-1178.3533194476024	-1090.5843452722477	-87.76897417535484	-1090.5843452722477	24.324091963567806	3.5262651249212733	0.0060336295689956574	0.43375524284094763	0.0067545880824329925	1.1723165314799882E-5	0.5104419717103723	-60.486995436707936	95.68316042554082	264.5294062378691	73.73854789348725	18.462484491489548	2.8758423266183892	3	1	1	2	8	0.17824957512356684	0.3477593997146261	0.26453639778071963	0.20945462738108767	
1330000	-1198.0146093148505	-1086.270757217488	-111.74385209736262	-1086.270757217488	64.73014146052306	4.474181028855191	0.0027060983351397164	0.42980480623868117	0.0027596416276476745	8.861963784531693E-7	0.34366735594931636	-80.16117604863295	1084.2342836524342	450.9598229887817	57.43356892625969	31.14270037372758	22.48037434181027	2	1	6	4	2	0.19464323407108994	0.331365740767103	0.2542073757919799	0.2197836493698274	
1340000	-1187.311995284754	-1087.9583025614545	-99.3536927232994	-1087.9583025614545	33.47299510736652	4.580060170910077	0.004968151091627134	0.5962637341419494	0.005462141115448066	1.1227090352745808E-5	0.5903428926904412	-69.20044733113487	315.81286369643027	53.29708720581812	172.26766600776682	13.723519968998623	8.277999882972356	2	5	1	6	1	0.19464323407108994	0.331365740767103	0.2542073757919799	0.2197836493698274	
1350000	-1184.55107315834	-1087.943561445066	-96.60751171327396	-1087.943561445066	61.242831804605174	4.580060170910077	0.0024930338792401394	0.3917347771338158	0.0024284337199723363	1.348652302409093E-6	0.4633927493495279	-68.40032856376331	1066.5445615181256	25.594778972871655	12.019755744661538	25.09929729690599	16.142963947417662	4	1	6	1	3	0.19464323407108994	0.3300391705928436	0.2658228031354652	0.20949479220060155	
1360000	-1176.3102704698333	-1077.6441959110846	-98.66607455874875	-1077.6441959110846	67.16404377710829	3.9284185670826663	0.003181830487169079	0.9200568278648298	0.0023098795744607285	3.600882423939749E-6	0.707483696469069	-69.55151603063356	399.26488426288074	23.43353250995085	13.936727527913103	5.723997230856878	27.88947052936196	4	1	2	2	6	0.19464323407108994	0.32300051760851184	0.2658228031354652	0.2165334451849333	
1370000	-1228.727243645616	-1087.6276564813732	-141.0995871642429	-1087.6276564813732	452.00743446513354	4.417884626755352	3.5974765992331456E-4	0.9921552159967388	2.731462206016885E-4	1.4191876101265488E-7	1.0503348958334138	-100.5965723281333	8848.279235818367	2274.4164614337565	93.13348539859449	24.297002883685042	55.29638425113399	3	2	1	1	8	0.2196706303403074	0.3270016782690364	0.2967834800196348	0.15654421137102167	
1380000	-1220.2878733790874	-1085.4648885558906	-134.82298482319683	-1085.4648885558906	236.19933061789058	5.012496995408186	3.920079502403872E-4	0.565910133480327	5.067436898991797E-4	1.0813384272197395E-7	0.642162230200256	-96.96183165452717	2075.0203288579487	1416.4968995742768	143.18698234991632	110.50351638039203	140.4067296596812	2	1	1	8	3	0.16632441932666805	0.3139379152499627	0.29974355020350707	0.21999411521986253	
1390000	-1222.6009006189813	-1087.226758145452	-135.37414247352916	-1087.226758145452	218.13042972606243	3.9610917084470483	6.850481225930217E-4	0.703223435130867	8.20670598160195E-4	3.6013398774462623E-7	0.8107731492398375	-99.56192844745586	828.3903792889237	998.0736699773516	119.73259732496344	133.84245457198014	48.006187829577954	2	3	3	6	1	0.18256870495752875	0.3197929174736698	0.32288549351411505	0.17475288405468667	
1400000	-1205.8169098042413	-1080.8098488166488	-125.00706098759255	-1080.8098488166488	120.98013056787228	4.583172430579835	0.0016040543324588935	0.504970579049214	0.0013063409760815283	4.316631873831838E-7	0.4505843647418947	-89.42796394659501	1691.4176679396387	115.91379318361822	296.8937018890914	106.57477978653284	11.525608893419914	1	1	5	4	4	0.18256870495752875	0.3197929174736698	0.32288549351411505	0.17475288405468667	
1410000	-1232.7313112423717	-1090.4216750799346	-142.3096361624372	-1090.4216750799346	289.1655084451508	2.804229362290523	6.969471254344336E-4	0.3583350676932613	5.789199985004004E-4	6.929485124202831E-8	0.39487889070189003	-103.85017408099884	1093.9587664428411	1791.3707548393006	1391.4653740246872	201.24116796909968	98.98202120811841	6	1	1	4	3	0.1998260619141416	0.3197929174736698	0.29606691462999474	0.18431410598219417	
1420000	-1240.941834960561	-1086.8312502283038	-154.1105847322571	-1086.8312502283038	381.4867930503866	4.096673995181391	3.2086311138425545E-4	0.4067737244215697	3.9945314363516303E-4	2.0957793067624382E-8	0.38288555337998	-107.45130832710223	107023.888390305	3185.7260315289323	1513.3357768545636	58.70584971079129	87.76518033109525	1	1	4	3	6	0.18215701555529623	0.3527063800235344	0.2808224984389755	0.18431410598219417	
1430000	-1218.8618430802549	-1082.8486292327482	-136.01321384750662	-1082.8486292327482	242.0883263011071	3.521335838486841	7.177017527706766E-4	1.047971553760229	5.285117225397823E-4	3.615496450532319E-7	0.9561331039574895	-103.28580678978295	719.0845328446354	99.97455305880533	57.65970542364741	43.32734653502664	75.69407682241965	8	1	4	1	1	0.15372661625212175	0.3733406881088521	0.28138207490035155	0.19155062073867488	
1440000	-1176.5534915180958	-1083.8388834980237	-92.71460802007212	-1083.8388834980237	28.444462771469066	3.183326602481048	0.005939257966065128	0.25817234615975043	0.006263662923624907	3.2891964798246482E-6	0.28878064056144254	-68.52706181874323	109.3066618687665	140.3252118753948	37.72962463142024	12.984077413562842	8.606147525706623	5	2	1	6	1	0.16273382512294052	0.3733406881088521	0.27237486602953276	0.19155062073867488	
1450000	-1210.090777324673	-1080.6397187015098	-129.45105862316316	-1080.6397187015098	127.31268128937127	5.338452736993684	0.0013047077757093871	0.4263415182503598	0.0012102310059195589	3.376087699456971E-7	0.47007407622857006	-92.29562827881084	795.3918618639651	788.6812021955459	1045.9388761284201	139.3954826920018	50.01575337575431	1	5	1	1	7	0.16273382512294052	0.3270874325376733	0.3186281216007116	0.19155062073867488	
1460000	-1183.436909900788	-1083.805965644652	-99.63094425613606	-1083.805965644652	40.69847127265255	4.793073570728626	0.0048694915494504245	0.6226551255649588	0.004262983931537212	7.381281927911813E-6	0.6139073522911024	-73.84521914778021	285.78349330157243	78.16080268897136	18.142411408133924	6.559791388004292	9.87039851230875	2	8	2	2	1	0.16273382512294052	0.3270874325376733	0.32132794374876944	0.188850798590617	
1470000	-1252.179627778922	-1100.0691562085033	-152.11047157041872	-1100.0691562085033	423.0898286050878	4.340578014155879	3.832483781654886E-4	0.3255823153114656	3.5341227225657763E-4	1.0309311689894045E-8	0.2733148174018107	-113.48965318517038	1186.372193220549	1289.985851324199	616.7198599135721	495.19285095231334	270.56910415299984	1	5	4	2	3	0.17964786063772245	0.31895835510944065	0.32132794374876944	0.1800658405040677	
1480000	-1201.702210670165	-1084.8945813261398	-116.80762934402516	-1084.8945813261398	91.64930356648333	3.773773208070522	0.006102464615940842	1.3200280216406264	0.002832576130214785	1.9572659068103967E-5	1.0838034409571093	-81.30451265289742	526.4148075047297	213.82712111140845	24.652768587796373	92.06185414393582	72.98298236301932	2	5	4	3	1	0.16378751424054927	0.3493247017005299	0.27109203079377864	0.21579575326514241	
1490000	-1215.7363938715007	-1090.0169216947122	-125.71947217678853	-1090.0169216947122	118.17646048923287	5.23384306206081	0.0011292898159544198	0.7325950127520701	0.0012514163845451438	6.279863974700861E-7	0.6608029985593811	-90.42458692821808	1172.8536252601953	916.7115964445068	82.84803808158972	81.95176366279777	16.78924549811085	2	3	6	3	1	0.18902947893836636	0.3247514292396521	0.24987753787273487	0.23634155394924689	
1500000	-1198.4755088173451	-1083.665998252492	-114.80951056485306	-1083.665998252492	76.48411861972741	4.397926637449379	0.002193399321317763	0.6393903551222027	0.002073757426583855	1.4544132319513514E-6	0.5780922930430221	-82.78756234679783	492.7910018318069	29.936088556458067	55.77338348636522	121.78880630599085	46.90341175933413	5	5	1	1	3	0.21197962619436916	0.3247514292396521	0.2648651900157165	0.19840375455026246	
1510000	-1200.8340795695647	-1080.9635428716401	-119.8705366979245	-1080.9635428716401	89.61699228957046	3.7702558489522957	0.0017618990933059113	0.770958820413192	0.0014829180988997581	9.895087524859883E-7	0.6773136528769348	-87.4589358027568	819.2333776594405	222.4434797158607	120.562111901793	61.53057609368021	12.997051430868995	3	1	2	7	2	0.21197962619436916	0.3247514292396521	0.2648651900157165	0.19840375455026246	
1520000	-1194.586150570468	-1095.8919783298468	-98.69417224062103	-1095.8919783298468	41.29571891125181	4.637553003674316	0.004020137850201713	0.38442795876322305	0.0038048397752672284	1.7649565287236364E-6	0.3528158123074171	-75.13067882189218	223.96351314854837	46.98210530169526	12.398086649915053	10.5212341041395	6.550063015446063	5	3	1	3	3	0.21197962619436916	0.3247514292396521	0.27749764523688625	0.18577129932909273	
1530000	-1193.2524321903143	-1083.0042816783794	-110.24815051193485	-1083.0042816783794	66.34588977302026	4.450164506351749	0.0027473174452539526	1.061384590316018	0.002237856524344297	7.729894204523785E-6	1.0415531260491446	-77.6200058403175	623.375553677821	157.0164321329645	18.982615274295625	34.78516715057996	60.636708133259546	3	2	5	3	2	0.20495254816717623	0.3297572547488743	0.27749764523688625	0.18779255184706348	
1540000	-1192.613883527111	-1085.1602290795854	-107.45365444752555	-1085.1602290795854	71.16803879859356	3.5295814621085215	0.00161389964275292	0.5515974300220399	0.0015750991650789125	7.91956010059777E-7	0.5819787656790973	-76.4593481890793	1122.8329322706659	50.502343842490326	93.87295773135496	34.42206282204519	11.618201426595116	3	3	2	5	2	0.20495254816717623	0.32948779552902596	0.25677294972790693	0.2087867065758911	
1550000	-1198.3816815574605	-1084.2150875282678	-114.16659402919278	-1084.2150875282678	61.308820726703956	3.6282349036229493	0.0025736431045564555	0.46425274795226074	0.0027454099881406824	2.156424401156103E-6	0.5458800265842559	-75.52607904819021	10322.318983764897	2949.250900922899	168.1394100417292	35.18310119676959	30.57240949233144	1	1	2	9	2	0.21984012592952018	0.30269486416969926	0.31805948319303873	0.159405526707742	
1560000	-1198.95778195529	-1087.4739340715623	-111.48384788372788	-1087.4739340715623	62.97468901246659	3.6282349036229493	0.0025034704120799793	0.4987339107450153	0.0025586131332650795	1.9582543155352587E-6	0.5256316249411593	-78.64502759431812	2416.5720243952537	114.54641844678382	42.09463606739775	8.543871904541172	32.72789651777798	3	5	2	2	3	0.19757487702752258	0.3146736837833888	0.32824802642079404	0.15950341276829477	
1570000	-1190.3107538717477	-1091.9108488263291	-98.3999050454186	-1091.9108488263291	27.031620350112036	4.554738718994597	0.006005975587454349	0.730404695147767	0.004687199876239619	9.8548077637314E-6	0.6677576266121416	-68.68258214785973	415.66320391001256	229.9300055824599	45.38299351245613	22.609558527323554	17.753093933345866	4	1	4	2	4	0.19757487702752258	0.34916719463428436	0.29375451556989846	0.15950341276829477	
1580000	-1177.4731902207645	-1077.4743964920385	-99.99879372872603	-1077.4743964920385	36.42704630070792	3.7170227757759373	0.006136874003647723	0.8352189302584598	0.003786202745916402	8.050066136613187E-6	0.7523507904426457	-71.25499783694069	474.3936099283414	50.57571814392229	68.26398409848	14.525459108252106	8.663841813672594	4	1	2	7	1	0.19625333677041354	0.344430450110857	0.2735395452968164	0.1857766678219132	
1590000	-1219.40872106551	-1085.833546647141	-133.5751744183689	-1085.833546647141	124.6517261073876	5.705636950970683	0.0011057852793101	0.5289714621442568	0.0012500529269624126	4.615279196697222E-7	0.6024688001165811	-94.82430413679911	2220.5570153030994	2713.872707130597	204.89831918877044	84.02120267664975	90.75240614316625	1	1	4	1	8	0.19625333677041354	0.32773028958231154	0.2735395452968164	0.20247682835045866	
1600000	-1190.830660000124	-1083.2561020427925	-107.57455795733156	-1083.2561020427925	61.62712790357717	3.4946732720810747	0.002365030983375888	0.7073496139077494	0.0025307738819507525	2.506160007106045E-6	0.6348778681330155	-77.33398444744807	434.1935645352164	53.81716424064168	11.432364445948219	48.19818994901053	19.119547233024836	4	2	4	1	4	0.20288243636142997	0.32773028958231154	0.26691044570579997	0.20247682835045866	
1610000	-1200.968118063664	-1085.5702948754895	-115.39782318817458	-1085.5702948754895	62.03427263155188	3.7099030699127353	0.0031721860586824734	0.24894347119166915	0.002748637807445044	5.613008012579786E-7	0.25083515679912743	-84.98596591754574	381.94355150180394	274.139670343782	137.21411972256215	105.04738555833637	11.686882547478794	4	2	5	1	3	0.20288243636142997	0.32183714080679415	0.27280359448131736	0.20247682835045866	
1620000	-1183.5437570684437	-1084.491338143363	-99.0524189250806	-1084.491338143363	31.890380439234914	3.7099030699127353	0.006446877194313073	0.4074610053307303	0.00571544649832739	7.182944426958979E-6	0.4319389760559799	-70.25261825103017	201.8182778750737	207.73504970736417	173.15405814148923	12.614436226310723	16.973161370849652	1	2	4	4	4	0.208542525634527	0.3402340009323492	0.24874664508266534	0.20247682835045866	
1630000	-1199.4342769992204	-1097.2781919764257	-102.15608502279463	-1097.2781919764257	33.104976832455016	3.7799132247255347	0.004132588792115754	0.006646666543195844	0.004140741450496403	5.820211748264657E-10	0.005831184527818055	-72.89707640069167	540.7531055719923	157.75600846338457	367.55991963256264	51.230473197871724	2.620778856375836	2	2	3	4	4	0.19013328556970194	0.37032958954864775	0.24874664508266534	0.19079047979898514	
1640000	-1206.3536520799553	-1084.451543209417	-121.9021088705383	-1084.451543209417	136.5244006005319	4.482658060583372	0.0012765590527452424	0.26090736512375867	0.0013279019284591677	1.274627381425342E-7	0.2618755149649232	-91.22036147381729	717.8289006865316	444.2499710600541	100.40799174421672	38.38497573341919	16.156946320291002	3	5	1	2	4	0.19013328556970194	0.37032958954864775	0.24874664508266534	0.19079047979898514	
1650000	-1249.7272149175478	-1087.7022430894863	-162.02497182806164	-1087.7022430894863	887.0172413407208	3.665581157056734	2.0973643174805435E-4	0.44495668034422975	1.9203066969213423E-4	6.2324068712450875E-9	0.4560191484619511	-119.83465481658608	9599.244376679817	2292.096049327924	485.67481602577504	469.340835073323	167.75172590952008	3	4	4	2	2	0.22897342341692686	0.3591339856973956	0.2171298025186934	0.19476278836698432	
1660000	-1214.1192785352664	-1083.36108011526	-130.75819842000644	-1083.36108011526	164.5030544753593	3.627601492853464	9.876679697770536E-4	0.48978877113298447	8.91390139937761E-4	2.082322650269976E-7	0.46671733220631406	-99.08911969488045	385.9131343864086	508.1485449200235	174.96884936154737	32.46936529854326	28.68436905491041	1	9	1	1	3	0.2051760590038585	0.3591339856973956	0.2171298025186934	0.2185601527800527	
1670000	-1180.9088583763175	-1079.1553518834348	-101.75350649288265	-1079.1553518834348	42.940036894559235	3.5459628535340504	0.004294640960673874	0.3355524117983344	0.004248584994399888	2.1784810298303202E-6	0.35307538284913403	-76.42118819754506	54.84343624958809	82.70513733744457	149.53753761346996	15.214842594410037	3.242072773624886	4	1	3	6	1	0.2038674197181626	0.32655271729683366	0.2919324169430202	0.17764744604198368	
1680000	-1197.9242427449772	-1080.4357143183572	-117.48852842661985	-1080.4357143183572	121.63144419019594	3.5459628535340504	0.0018134796225918672	0.6833892173892863	0.0016662933220161693	1.7000604156194624E-6	0.7261255588062879	-85.59111929831174	597.8156086536883	54.85615163892823	75.8617062858227	80.92499493170847	85.51102691541523	4	1	1	7	2	0.2038674197181626	0.32655271729683366	0.3049020720756616	0.16467779090934226	
1690000	-1244.0239232631639	-1081.3033683073447	-162.720554955819	-1081.3033683073447	327.5100406691969	3.709041605749515	3.617490538068338E-4	0.7050234018932394	4.7018036687712547E-4	6.872680817290495E-8	0.6067095907213745	-115.32457729983327	10888.690857741918	12633.194792367323	2599.393707388381	85.68652872902986	234.64504580805888	1	4	2	1	7	0.2038674197181626	0.32655271729683366	0.3049020720756616	0.16467779090934226	
1700000	-1259.398726001675	-1080.1664486771324	-179.2322773245426	-1080.1664486771324	1793.2717168766553	3.4773816032437046	8.549553947262454E-5	0.5173888571524194	8.790464711258259E-5	2.866062701300548E-9	0.6285245548363232	-133.19098440554603	6103.403190367267	4878.15167740842	2600.3730679027985	2142.086273743152	485.0974721806432	7	1	2	1	4	0.15804697050335842	0.3263400024981377	0.28935257374464934	0.22626045325385466	
1710000	-1247.1943278917836	-1085.0033412295982	-162.1909866621855	-1085.0033412295982	780.768891716206	3.2411496527819534	1.5643806979320673E-4	0.39787694771073073	1.7528716014569753E-4	4.606629013251978E-9	0.39208654347130684	-116.259672301821	19091.133708075664	1381.5878875131573	3382.855513003165	317.4352550676068	253.4795098472489	2	4	1	3	5	0.16526208732118597	0.384253480603668	0.28935257374464934	0.16113185833049684	
1720000	-1242.698103015372	-1089.8291083427778	-152.8689946725942	-1089.8291083427778	362.9547769435706	4.222714890095546	4.609613251680399E-4	0.3164667261888701	4.812189328978754E-4	2.3476912841399792E-8	0.3329353114116045	-111.55893502611741	14736.74343030172	1362.4635274965817	791.3129127025635	186.30917755031103	74.98786342933072	1	1	6	1	6	0.20245448960326815	0.32795810099969014	0.30845555106654504	0.16113185833049684	
1730000	-1180.2141607034332	-1083.2440431394004	-96.9701175640328	-1083.2440431394004	32.400354286622736	3.4787878850424643	0.005176081606625795	0.767077531227439	0.0047272416123673704	1.3606562481212296E-5	0.7632631878355068	-71.29991812557606	191.71437313007544	105.83880673266928	56.14255325005174	5.902751817458827	2.7721570354277025	4	3	2	5	1	0.14243460651101686	0.3480876543654699	0.31633073026028674	0.1931470088632267	
1740000	-1188.7279469815232	-1084.2920813440614	-104.43586563746172	-1084.2920813440614	47.36197345688639	4.7401272060553055	0.004666353888452035	0.7035733975579264	0.003329561005340887	9.90965770718848E-6	0.824820846700066	-73.12990722075091	818.04405127536	131.05135668250412	98.47126860304597	16.07914774513674	21.80206457717477	2	2	2	4	5	0.21431331208691465	0.3552186090209087	0.23430665359132077	0.19616142530085615	
1750000	-1199.5975548173803	-1083.9510341114453	-115.64652070593507	-1083.9510341114453	171.34111924061344	5.038589655682472	9.638139841203259E-4	0.8910269354314422	7.310409549051065E-4	9.699772238085837E-7	0.9870862950561444	-79.09764305189253	11210.013903049488	29.50161515992005	20.718079416377144	22.01646731876937	59.94901178581502	2	3	4	3	3	0.19194464163959005	0.33727928216216196	0.30328832569389935	0.16748775050434886	
1760000	-1169.0159250120648	-1087.9310399579606	-81.08488505410428	-1087.9310399579606	30.983858188431036	4.672610088795727	0.011193345495407027	1.1724610291790736	0.006771542091097201	2.3932753694856835E-4	1.2765565357739874	-54.524242163571756	991.9588952344659	19.61270486559558	2.830164924426576	4.257630285642719	4.111379569900554	2	2	1	2	8	0.16824668024754993	0.34109082642522903	0.3231747428228724	0.16748775050434886	
1770000	-1172.4324689666187	-1085.7318968995264	-86.70057206709234	-1085.7318968995264	38.5354947279364	3.2874484373925195	0.0075486733403416694	0.9986596587395312	0.005304061416237536	7.045561089365874E-5	1.0310712269042386	-61.54593858606147	373.13025147425304	81.1061639891066	5.609941551891125	1.1990010069372152	3.3688163009750225	3	3	6	2	1	0.18512612858047703	0.33542850255770995	0.3119576183574644	0.16748775050434886	
1780000	-1149.6988121453414	-1079.081686722763	-70.61712542257855	-1079.081686722763	18.914039286656948	3.338621135596364	0.010047202937764612	0.8856781493716229	0.008229131649286413	3.4650672109511724E-5	0.745743037565577	-50.45137644068249	129.95454791150058	5.908733215010696	3.066387951847276	5.514952880843208	0.5443996339305948	4	4	5	1	1	0.18512612858047703	0.3783424145740367	0.2690437063411376	0.16748775050434886	
1790000	-1176.2537154699194	-1081.1561287293591	-95.09758674056029	-1081.1561287293591	40.250231351955875	3.9080308432962116	0.004171545909181937	0.4568302180743744	0.004154353250937736	5.008495972031547E-6	0.519506580210256	-65.00402797482526	453.6689013947878	638.2497128132663	56.16360456942169	8.336751433335701	12.372878983129697	1	2	1	8	3	0.18512612858047703	0.3150809021712588	0.3030279990836476	0.1967649701646168	
1800000	-1183.640967049908	-1084.3684060955206	-99.27256095438756	-1084.3684060955206	43.713364615478326	3.2814809159858713	0.0030489831921388707	0.591410286436232	0.0037560589036619444	3.420502458850975E-6	0.5031594752794573	-72.01469833033227	266.5326343005725	28.878469612242068	41.866276784340535	18.993512666243262	31.225573245770455	3	2	1	5	4	0.2193848482284553	0.29483272736461436	0.3030279990836476	0.18275442532328295	
1810000	-1179.5842056659947	-1076.4552908117814	-103.12891485421314	-1076.4552908117814	40.17230947830112	3.845616275522514	0.004818920535733414	0.7661467264054352	0.00414570615069499	1.0067208757563989E-5	0.713962482141693	-75.67278567657132	442.018061323775	123.98598325279129	42.55888592590243	12.25247260296671	1.6300047745554325	1	7	2	4	1	0.21722995218337937	0.30680870304940655	0.30150368327104554	0.1744576614961687	
1820000	-1172.4657401318086	-1078.1185727496309	-94.34716738217787	-1078.1185727496309	24.104753265902726	3.9548914934467	0.008383613109969872	0.6617570261902357	0.006492568833289417	1.2438522061276738E-5	0.521530282728443	-68.79969750088485	71.57091516116854	77.54940813562824	54.151508359765714	28.190878414396604	4.970449308575458	7	1	2	4	1	0.21722995218337937	0.3418085696429736	0.26650381667747847	0.1744576614961687	
1830000	-1162.895759991545	-1086.0138802942374	-76.88187969730767	-1086.0138802942374	20.5908886456651	3.481669578579434	0.007292105621421892	0.36104819478184563	0.007491815148937746	8.147906112529535E-6	0.34555147136939207	-55.18326579303392	256.3337391185299	8.90534600131628	5.104979175213523	8.869631857581174	5.625329574757387	5	2	4	2	2	0.21722995218337937	0.3418085696429736	0.26598320200801623	0.17497827616563097	
1840000	-1172.0328701000758	-1079.8111726542463	-92.22169744582943	-1079.8111726542463	30.386768268255885	3.74611926731191	0.006912122063786871	0.8262840254209397	0.005450067120181459	1.150055260156501E-5	0.6362827210075006	-64.38670281078699	103.12643305154756	202.74443537489304	19.779262694817145	25.4270252631763	9.38793513121995	3	2	3	3	4	0.1925095832166418	0.351307511301893	0.25626100374441246	0.19992190173705285	
1850000	-1191.4582677626038	-1085.89021327278	-105.56805448982375	-1085.89021327278	40.18128560606197	2.763976085303983	0.003949353631163001	0.6935949542396419	0.0036429962316228645	3.3527961496263065E-6	0.49107027098662803	-75.04853040956593	171.65053827119053	114.80574391031276	144.0455836644961	143.97203234594096	10.813890677340092	4	1	3	2	5	0.18436283948601018	0.35945425503252465	0.25626100374441246	0.19992190173705285	
1860000	-1222.8716872645587	-1088.3751197184383	-134.49656754612025	-1088.3751197184383	221.53608574705225	3.862450745907518	7.945187525795739E-4	0.2581521539646128	7.89810963688552E-4	2.4739663541967487E-8	0.19693609295990164	-99.24363882525756	567.3103496760762	763.777467065589	136.46752502941192	274.3728944831532	148.28481242407682	2	5	5	1	2	0.18436283948601018	0.35945425503252465	0.26237685166089936	0.19380605382056598	
1870000	-1250.291440974237	-1083.7072544713515	-166.58418650288547	-1083.7072544713515	697.2925153337775	3.524488603052694	2.805227853060852E-4	0.4547217957275661	2.462706312218301E-4	2.530639758827277E-8	0.573386668084258	-121.712862157051	15280.93259703567	4971.599939134106	2257.251111320275	424.04052357290396	152.63601129918825	1	1	8	3	2	0.19274102315114497	0.33625051129036065	0.26237685166089936	0.20863161389759521	
1880000	-1192.2113051300237	-1083.2000637293434	-109.0112414006803	-1083.2000637293434	59.77171350140789	3.2034542703170357	0.002908040907982019	0.4828169705025245	0.002345315756943323	3.283667856058888E-6	0.6532749888970655	-78.8833307358018	612.750152003612	97.07033129383822	249.94587620743374	10.160037259216883	1.1989125001046836	2	5	4	2	2	0.1842970650178222	0.33625051129036065	0.27082080979422213	0.20863161389759521	
1890000	-1200.3133419571066	-1082.275810845222	-118.03753111188468	-1082.275810845222	86.93478587179659	3.1670660171567744	0.002730163958513458	0.6224997990658333	0.002215441947849982	1.9309529226824345E-6	0.5065611364522524	-86.96948311469683	253.7078352095416	308.01834891981355	98.4452613654641	42.102642428083215	63.97516426163566	6	1	1	1	6	0.1743938273775964	0.3182746413096912	0.30803042712845524	0.1993011041842574	
1900000	-1221.483969706732	-1085.8603221992678	-135.6236475074643	-1085.8603221992678	223.40896027903366	3.1670660171567744	0.0010516836725123291	0.6845352420305372	6.350262251464736E-4	2.5257417460628653E-7	0.700283871334706	-100.06794786184436	1312.5985541933933	385.19134300571534	466.10335121248784	64.18821923018842	40.679138222963864	3	3	6	1	2	0.15828101243385242	0.3581856040663445	0.2508392602330247	0.2326941232667786	
1910000	-1222.0728870544672	-1078.5809459168386	-143.49194113762857	-1078.5809459168386	295.525950364573	3.5496137439261486	0.0014210347275997383	1.1070297537017009	7.015489487548082E-4	2.1391245275099233E-6	1.3654595821171656	-105.75275458636263	875.353708188266	633.4805286150394	716.3413264112826	94.70670991569214	48.1941600503751	5	2	6	1	1	0.21743968926280693	0.3390258744150286	0.2285549180557193	0.21497951826644526	
1920000	-1248.7661408859424	-1085.0125047114643	-163.7536361744781	-1085.0125047114643	404.4291425946654	3.5496137439261486	5.665711137046267E-4	0.6447430180895141	4.2266910487224525E-4	1.0605119429172715E-7	0.677666916907572	-116.6303004375449	5655.551880258034	11393.977516162577	7211.820741561513	386.4314104228519	116.42523977220866	2	1	4	3	5	0.2010774455945286	0.3244903109829638	0.24504951800117508	0.22938272542133264	
1930000	-1231.2309303549766	-1082.8432536187927	-148.38767673618395	-1082.8432536187927	270.7903371041488	3.729163416531463	8.707007428734761E-4	0.9534310703534578	6.419260300987236E-4	3.831225366047609E-7	0.7861175662362562	-107.91977493586866	3060.719103089188	1428.7531001745278	267.3467179822794	195.34171125403682	233.79986711796198	2	2	2	2	7	0.16051770584569147	0.3244903109829638	0.28560925775001217	0.22938272542133264	
1940000	-1228.0646797307315	-1083.4440532457877	-144.6206264849438	-1083.4440532457877	267.36838455477607	4.489504580667688	0.0010486299511782312	0.7859516103462031	7.290833993887961E-4	5.685893635127067E-7	0.9083600354531962	-103.92971111587153	1975.2798851244736	745.6214665346007	1205.9727463074976	250.5766130424278	166.85399760101762	2	3	2	6	2	0.18965018836159597	0.334952500202424	0.28560925775001217	0.18978805368596796	
1950000	-1260.1309509263579	-1084.8849020289042	-175.24604889745362	-1084.8849020289042	2061.7787366156026	3.572990591910561	5.73660107849916E-5	0.45532129222711704	5.7458206702988924E-5	6.541780155698227E-10	0.426422249852683	-130.66409357635885	9355.886158180523	9846.603963595397	462.7554355004686	452.4659820938583	343.90534373406126	5	2	2	1	5	0.18206962817080322	0.3577107247475518	0.2924945442576531	0.16772510282399203	
1960000	-1242.6748546761546	-1088.808301755063	-153.86655292109154	-1088.808301755063	342.5281621853987	4.222192799136202	5.501619058641345E-4	0.5991469459804242	5.211086104530871E-4	1.158620702080298E-7	0.6113187221593055	-110.57952740587692	2233.108934177608	5839.622306503938	779.740882903998	464.2066951378379	153.51423779524984	1	1	1	7	5	0.1770833191629161	0.36269703375543894	0.2924945442576531	0.16772510282399203	
1970000	-1255.8741148587173	-1092.234604660329	-163.63951019838828	-1092.234604660329	798.0611418428823	3.4343389960585244	2.8194892081040445E-4	0.28619928591231053	2.476165749493141E-4	5.037763082664389E-9	0.2845354266236974	-121.27453630266216	7792.874081229499	3281.00690603468	1325.3836121706818	596.7010552079142	109.39248290088112	1	1	7	3	3	0.2154495845365491	0.31920092276660395	0.252934957148399	0.21241453554844814	
1980000	-1190.9016130880536	-1086.6394059412091	-104.26220714684453	-1086.6394059412091	58.505736551874755	2.7078512982082574	0.0032413455013748987	0.5880871380966798	0.0031301408614450212	2.3091620444570084E-6	0.4632185652398417	-75.29339266728704	187.52708650887297	224.05702393150221	163.67590920313617	25.172711963483113	12.880066689944178	4	1	2	7	1	0.1851967780800709	0.31920092276660395	0.259201270161704	0.23640102899162127	
1990000	-1184.3020104510294	-1087.6477062907709	-96.65430416025858	-1087.6477062907709	27.4767201042618	4.9200849568170595	0.006632449015716049	0.48173853963162616	0.005555599893534941	8.690973121220093E-6	0.5271242040978384	-69.88879967126991	158.4565398241452	110.44755902004344	32.65390282033672	34.59125915175297	11.563248287282464	4	4	4	1	2	0.1851967780800709	0.31920092276660395	0.2999492118357379	0.19565308731758738	
2000000	-1206.7877592564196	-1090.5033278681374	-116.28443138828216	-1090.5033278681374	109.27783016259774	3.401632305506172	0.0022841066595216436	1.040222593540921	0.0014787960394099645	5.7633261971058465E-6	1.1090812602112443	-83.90223992819588	827.4597647671986	123.41384746727486	62.460581714220794	59.29764093691011	26.262232621544776	2	1	5	5	2	0.1851967780800709	0.31920092276660395	0.2999492118357379	0.19565308731758738	
2010000	-1186.7287509144012	-1086.1074205956786	-100.62133031872256	-1086.1074205956786	39.9810419387784	2.9185103436471533	0.003937211488147419	0.7426315277001461	0.004189054952250791	5.825327533942007E-6	0.640822566524417	-70.6817694584141	315.3320189716806	302.685500090595	30.46796378235989	36.68395963113401	24.679392334072446	2	1	6	4	2	0.1851967780800709	0.31920092276660395	0.2999492118357379	0.19565308731758738	
2020000	-1190.2673227077996	-1079.0311316586667	-111.23619104913293	-1079.0311316586667	70.30618730187662	4.129443563251829	0.0027768973644262387	0.8730630635195159	0.002739446590817252	3.092017770627689E-6	0.6821840235281541	-81.43030213648655	281.70279650640276	263.14147269761537	48.96575303349837	16.3248370923439	20.13497312202759	4	3	2	1	5	0.1851967780800709	0.3147629566177446	0.2999492118357379	0.20009105346644668	
2030000	-1206.8351153115136	-1084.3261310476225	-122.50898426389102	-1084.3261310476225	86.70637414889897	3.8250836660097436	0.0021073590214697596	0.5847132124309365	0.0017698149363536261	6.259035176445076E-7	0.4565620563506355	-89.97096905136434	553.2097221708726	395.4761657618724	170.0400246476225	77.98002420049865	22.193717870927753	5	3	3	1	3	0.18866445772286392	0.3147629566177446	0.29648153219294493	0.20009105346644668	
2040000	-1200.706649310201	-1089.89445860943	-110.81219070077103	-1089.89445860943	56.437096490257254	3.473100089620007	0.0032341853288360496	0.5356756824832709	0.003419515981262911	2.7296102848518743E-6	0.48547943404172045	-79.19310819334456	205.47154278619072	362.1056979086012	116.46713362155877	75.8002914818143	75.3077536258023	2	1	2	3	7	0.18866445772286392	0.3147629566177446	0.29648153219294493	0.20009105346644668	
2050000	-1242.5263909135926	-1082.4544518762132	-160.07193903737956	-1082.4544518762132	337.3018130181025	3.8539339346626216	5.147341165305539E-4	0.7896339818332343	4.4189871101994065E-4	6.719311665507153E-8	0.6309692144740208	-113.72855587296873	6008.3073149449365	5879.606718476225	4682.118100620425	554.2916806540072	205.00213078630597	5	1	1	4	4	0.2015112379309458	0.3409319365887302	0.2940980383950563	0.16345878708526773	
2060000	-1196.254816365213	-1084.6957530542652	-111.5590633109477	-1084.6957530542652	63.31560092093459	3.4573572436051565	0.001982857069199799	0.41987214572781834	0.001888885152140674	6.692063925253301E-7	0.43996317526501566	-81.14361080563529	760.3433226071345	230.32790869695634	143.3612807257629	31.25151238592711	9.866771444785282	3	3	2	5	2	0.2015112379309458	0.3409319365887302	0.2590339944934804	0.19852283098684365	
2070000	-1180.6736988371495	-1082.6395950088631	-98.03410382828638	-1082.6395950088631	29.798539221689357	3.4573572436051565	0.005197936544186891	0.5600683681466153	0.005395425339829532	6.415053230608537E-6	0.474113364038145	-71.84279662762997	98.41419514024234	80.92376514446855	52.11601557701179	8.434586988279012	21.624800637470347	6	2	2	1	4	0.20431972637484602	0.33729317617340177	0.2644797841701727	0.19390731328157954	
2080000	-1187.8155714865304	-1081.5374362030097	-106.27813528352058	-1081.5374362030097	50.10598542561998	3.4573572436051565	0.004381367007515627	0.6749800301383468	0.003985529789898768	6.122139658404076E-6	0.5797259505472611	-81.23898179240722	66.46693841161057	68.00883864804817	54.302193481029995	28.3391786983508	0.4332156205912129	1	6	1	6	1	0.2050818729637185	0.33513149931461034	0.26587931444009166	0.19390731328157954	
2090000	-1169.0754900453119	-1086.3881154890626	-82.68737455624938	-1086.3881154890626	19.36650807327983	3.9738414419762096	0.009557762181914928	0.7167405501823828	0.008878852493000322	5.490744641376114E-5	0.7863954557758704	-59.985202988878854	147.11076881095687	42.91417754730407	14.825225290651026	5.132171876901075	3.1463291311128416	3	3	1	7	1	0.16760404301766982	0.33513149931461034	0.3033571443861403	0.19390731328157954	
2100000	-1190.0973900411818	-1082.9367025697643	-107.1606874714175	-1082.9367025697643	39.92959595109556	4.218739414928826	0.004821701798244017	0.8459372231770412	0.004362509013036077	9.40003312567838E-6	0.7077708912173423	-70.89100435849586	3696.8774527288588	820.4536305547848	193.96627675946021	12.909953057698708	16.219340936113465	1	2	1	1	10	0.17257840788784826	0.3266274327771678	0.3033571443861403	0.19743701494884364	
2110000	-1164.195599648271	-1084.1742390342997	-80.0213606139712	-1084.1742390342997	21.665787821388083	4.218739414928826	0.005869081676340963	0.6321609897429376	0.006408168566519949	2.5699735262328648E-5	0.6855360220433013	-57.584066813053376	269.3515045073079	17.606927280657814	11.596737720893366	4.754380970886941	1.9239234051470062	3	3	5	1	3	0.16892335949348478	0.29876777826603157	0.3033571443861403	0.2289517178543434	
2120000	-1185.773837062515	-1082.554840903688	-103.2189961588269	-1082.554840903688	58.53174854957174	3.5027875654160283	0.002972655488722046	0.7100927802759069	0.004081645929344641	5.865300826103337E-6	0.5809745653296478	-73.52379655508467	154.17599498437448	233.42082861450163	71.5723260796643	58.42334770031309	19.394346391386012	2	3	1	2	7	0.1955501678635711	0.318504115338636	0.27673033601605396	0.20921538078173896	
2130000	-1192.4952375627227	-1086.8951234131766	-105.600114149546	-1086.8951234131766	53.64353484840627	4.849117502915406	0.0030694271709534263	0.39843927986411254	0.003153535740716091	1.1853092729977115E-6	0.3345513422753474	-76.44616373277174	587.6000794647766	116.10061475966627	77.230529448562	23.532559809321707	18.498371439943696	2	3	2	2	6	0.1955501678635711	0.318504115338636	0.28098869053834885	0.20495702625944406	
2140000	-1190.7194894275508	-1090.6047962568266	-100.11469317072408	-1090.6047962568266	38.6776753184975	2.849096654490029	0.0052105896823469965	0.2613603462323751	0.004985424956943625	1.633073355956548E-6	0.24446864718063496	-73.24834218780725	165.99943696727922	190.97492003042197	117.16316274778949	25.705925068202774	10.264384451591082	4	3	1	5	2	0.1955501678635711	0.31484374576548557	0.28098869053834885	0.20861739583259445	
2150000	-1195.492488514256	-1089.7164631340904	-105.77602538016556	-1089.7164631340904	55.97702106014727	2.867801329057769	0.0033106400580298957	0.39885917468754706	0.0029161575507237426	9.06802397625759E-7	0.31068775405017324	-74.87030219232736	292.87306493280477	548.8300192464762	177.49329280602245	41.53754610528597	14.241015600142152	1	2	2	7	3	0.21874438158011922	0.3425925351610156	0.24911674089346478	0.18954634236540033	
2160000	-1170.9286135679465	-1082.6888192620318	-88.23979430591481	-1082.6888192620318	24.945711705058525	5.465454027153518	0.007799752951546528	0.7148420347670121	0.00802147018145664	3.964021235081424E-5	0.7960637482369606	-63.55857919422931	208.02264397464762	53.60676451906714	13.649584311578424	12.213195315748033	0.5633187955150973	2	5	3	4	1	0.16052885029075017	0.4008080664503847	0.2526880282737003	0.1859750549851648	
2170000	-1177.4584915309702	-1082.9524794274291	-94.50601210354107	-1082.9524794274291	34.77022696340554	4.788379172246228	0.011582374671807139	0.7513600898793632	0.00775455988183825	5.655230147153921E-5	0.7684438042173887	-68.20107135356474	57.407971124251866	92.59787824341221	46.48573092090871	12.512093912701307	19.252588797815314	2	2	1	7	3	0.18199307035807868	0.3793438463830562	0.25421688338951587	0.18444619986934926	
2180000	-1206.813929864507	-1081.0474049208262	-125.76652494368071	-1081.0474049208262	87.13784800722482	4.454143020162833	0.004891111664193423	1.237531215293197	0.0019785600482049937	6.110973278721303E-6	1.0499578537062793	-87.21134671756407	2058.6295232196276	1322.6711158691169	136.14725125174024	77.58260016107731	56.973768521871825	2	1	4	6	2	0.14026118189928966	0.33860192572238085	0.29594877184830487	0.2251881205300246	
2190000	-1205.816276434137	-1084.1582880378053	-121.65798839633177	-1084.1582880378053	91.30258586265512	5.612558533476344	0.002465187810984802	0.7413693540429892	0.0020054905653696413	2.761803313263306E-6	0.7854545116745896	-86.61156170792118	744.75697854904	546.9983299995642	113.15881181234326	96.9089632809972	81.00253187557554	1	3	3	4	4	0.18722904331877455	0.33860192572238085	0.29594877184830487	0.1782202591105397	
2200000	-1187.1180594850666	-1094.1747860153384	-92.94327346972814	-1094.1747860153384	23.532664377850285	3.549760109186713	0.005159055439997996	0.6296173879224548	0.0059172082087022414	1.6900128644825228E-5	0.6241584132398567	-62.55945400268915	1032.8351178955709	150.8418378467483	121.49156631107726	14.526200880462014	4.827154469261275	1	1	3	1	9	0.18088018209949638	0.32902331923436484	0.2833108225994328	0.20678567606670598	
2210000	-1203.494755544373	-1075.2708608792836	-128.22389466508943	-1075.2708608792836	114.7539304392661	2.9576482232776877	0.0014574822549695526	0.8481083403225336	0.0013716293034890677	1.7783768004574714E-6	1.052414177891905	-91.0850432557855	1134.3390943507882	960.7802323653318	121.51231603860964	223.05774728888028	16.129454028182113	3	2	7	2	1	0.18419275299292828	0.32902331923436484	0.2833108225994328	0.20347310517327408	
2220000	-1199.6571624710173	-1090.4555088447207	-109.20165362629663	-1090.4555088447207	53.990849160619106	2.8620403848037568	0.002842562489335046	0.3381654928405043	0.0029952832304644046	9.92831153850315E-7	0.3324640029796188	-79.17528046553002	328.6747190582224	358.3456601316675	193.17047328996236	51.964130663674545	6.265397075632014	2	2	2	4	5	0.19759388143759976	0.32902331923436484	0.28493095769179844	0.18845184163623696	
2230000	-1211.7618361226162	-1078.3707168525082	-133.3911192701079	-1078.3707168525082	160.10243793283098	4.101028576424287	9.321703671123253E-4	0.6830567582140731	0.0010482438834892246	6.242925752012268E-7	0.7208165816653224	-96.41566804326669	3201.1193158792216	1223.0004862037667	98.74049682483198	71.44262169375268	51.06123372250171	1	3	1	5	5	0.17181539558246006	0.3222156936409311	0.29173858328523217	0.21423032749137666	
2240000	-1189.4966510620798	-1086.5078871340713	-102.98876392800855	-1086.5078871340713	38.56579870502709	4.101028576424287	0.004651642653712868	0.2751265445106137	0.004482533602857977	1.6799894032776153E-6	0.27945892178676973	-76.4376879283586	89.37953810140934	137.01823380313246	75.08572640906715	50.40976377845116	9.043050540171023	1	8	3	1	2	0.1951592174793589	0.2988718717440323	0.29173858328523217	0.21423032749137666	
2250000	-1188.8916606628259	-1083.803191677627	-105.08846898519887	-1083.803191677627	67.95765611052059	4.101028576424287	0.0026532376926906914	0.47254215964259694	0.0028430078441669827	2.671253883049839E-6	0.5642463818001572	-77.00882865637872	320.83108274061635	204.63417727890536	28.72411470902684	8.233167917884002	20.13240009447068	2	6	2	4	1	0.21134976146181236	0.3578083378146683	0.23280211721459615	0.1980397835089232	
2260000	-1180.195996501354	-1082.8641816105815	-97.33181489077265	-1082.8641816105815	41.79675087438216	3.8087425485880577	0.003325233525254245	0.812325236126006	0.00361742151504114	8.15656139132051E-6	0.7950183296118816	-69.72725049821405	394.0546164983999	34.487768593887196	20.880278278805733	30.03219228896325	7.524979147111819	2	5	2	5	1	0.15474284475662278	0.3578083378146683	0.28940903391978573	0.1980397835089232	
2270000	-1207.178605812251	-1088.9178488121797	-118.26075700007114	-1088.9178488121797	60.698855293399674	3.610358050037695	0.0026031756976070473	0.47088392672240376	0.002464509744718044	1.5688489949871167E-6	0.5342228392993958	-83.26950165520067	901.0162560865563	1874.016334847971	175.6261124387745	34.565119017961266	23.777528938352532	2	1	4	5	3	0.15474284475662278	0.3741839436515962	0.27303342808285785	0.1980397835089232	
2280000	-1199.5531882899058	-1084.76860542793	-114.78458286197585	-1084.76860542793	60.597325384605426	3.229772672335488	0.002851944867117574	0.5405296193349944	0.002475422134240911	1.828942204878847E-6	0.5190789695301773	-83.47063328822698	394.50476631811085	226.47672774411188	177.82513926666869	66.61174156932516	41.66265117546538	3	3	1	3	5	0.18006841555573283	0.31898636254136553	0.32587403742100496	0.1750711844818968	
2290000	-1230.6433620444154	-1086.2672156957483	-144.37614634866722	-1086.2672156957483	259.6879297772628	3.789900278326005	5.092086343177475E-4	0.48269133127378944	6.066563809222353E-4	1.0432595878949417E-7	0.5379445195839535	-106.19477462855731	1295.8284519401864	1364.7016472099324	430.2335932606549	129.94804453218475	240.10413990050557	2	2	6	2	3	0.18006841555573283	0.31898636254136553	0.32587403742100496	0.1750711844818968	
2300000	-1221.673443732533	-1092.5708260326148	-129.10261769991814	-1092.5708260326148	172.34171832701415	5.426266272989432	8.218161513202089E-4	0.48879616984620666	7.522537996201199E-4	1.3502710760658454E-7	0.46499512636398854	-95.0433599843241	1937.353328252912	214.82465038362574	191.9163819770918	49.35137999915599	22.521311532644745	3	2	5	3	2	0.18006841555573283	0.31898636254136553	0.32587403742100496	0.1750711844818968	
2310000	-1194.0466401177391	-1093.0258257616094	-101.02081435612968	-1093.0258257616094	38.62050398817376	5.426266272989432	0.005294684893920015	0.6128648026227426	0.005009435112883526	5.283199999267462E-6	0.47787185317091885	-73.26903712906967	219.60153181301	68.96598314676562	69.18288741543888	23.001441155292884	13.939623462424173	3	4	3	2	3	0.18006841555573283	0.34390657719810175	0.30095382276426874	0.1750711844818968	
2320000	-1205.799579963884	-1086.6532508081316	-119.14632915575254	-1086.6532508081316	66.95027338158874	5.680761526479195	0.0020362306480892016	0.5172239003706082	0.0022440299368813275	1.1614741794974297E-6	0.4859447004114898	-87.77399793652737	211.36884293562534	131.40322641266306	178.78293180404808	113.2912242401969	46.453462871534654	1	3	1	2	8	0.16189912267208517	0.360781518045897	0.2863924848157878	0.19092687446623016	
2330000	-1178.7660192106541	-1078.645573625466	-100.12044558518797	-1078.645573625466	31.351702617525568	3.372793542355438	0.008290644478474338	1.0776262454769876	0.005124312713741082	8.278173892568638E-5	1.1858061596610325	-69.42964777657897	333.893249469239	315.6797517351405	20.643639907734443	34.24658222113311	3.898498501951178	2	1	2	4	6	0.16189912267208517	0.35553230400909475	0.29164169885259	0.19092687446623016	
2340000	-1189.0744283548086	-1082.7262909460603	-106.34813740874829	-1082.7262909460603	54.01028640939479	3.372793542355438	0.0037744346762317365	0.8274618524719122	0.003216205904371533	1.043212123572171E-5	0.8776298518022284	-76.38195986452773	386.48158093524034	356.47449231891113	57.33807030477058	16.819584010982393	12.354809716667448	3	2	3	6	1	0.18421498066823938	0.37028429063916796	0.2671889210867098	0.17831180760588297	
2350000	-1203.7166478595832	-1079.398042937373	-124.3186049222101	-1079.398042937373	79.05982044779886	3.372793542355438	0.002344573118830656	0.5804707737681634	0.002198314740940942	1.9345711909219915E-6	0.551996763117756	-92.19485340163907	174.65241692697293	421.85968387312846	146.18541714315873	99.1394551297658	34.57752814056114	4	6	1	3	1	0.18421498066823938	0.3847715485881393	0.25270166313773845	0.17831180760588297	
2360000	-1172.1358279294668	-1075.419518503125	-96.71630942634197	-1075.419518503125	33.76097635330488	4.070139765897683	0.007713906390169233	0.737077423847691	0.005245324639384424	1.6625367957736723E-5	0.6044386825588958	-69.47502109250564	31.812590682053813	18.484257447813846	89.74388232343664	40.41010601427792	7.828628337690379	2	4	3	3	3	0.2019021065883858	0.3700909702068003	0.25654714437271153	0.17145977883210242	
2370000	-1175.8879750943918	-1078.3044934797197	-97.5834816146722	-1078.3044934797197	35.7579103039499	4.302687489944133	0.007311995252112473	0.6919594613628155	0.005885170143770545	1.2984687715030556E-5	0.5466628433834818	-67.25822758089447	359.25816134598074	22.707320429765556	71.19879073217962	50.687114758627054	14.224505406913714	1	3	4	3	4	0.17165113234357618	0.37712458187049175	0.2483124409326194	0.20291184485331273	
2380000	-1176.7067557610185	-1079.5899044783382	-97.1168512826803	-1079.5899044783382	36.900843626013	3.2610537667951944	0.004573716887568086	0.6372930088744211	0.004579482967325956	5.146503693344717E-6	0.5109431598113708	-70.88454079941818	163.33016337522304	160.51779134728778	49.43163629664903	14.81337876764635	3.538154052663969	5	2	1	5	2	0.18933005390171992	0.35944566031234804	0.2483124409326194	0.20291184485331273	
2390000	-1178.17168906071	-1085.6110579995468	-92.56063106116312	-1085.6110579995468	32.938151577332754	3.1835352093605556	0.006356369238910179	0.633590564183342	0.005669143828623389	2.5500869778111862E-5	0.727766761363794	-64.28560409102681	949.5196564805916	12.264598701746804	22.90562121317166	16.56197467309175	16.833368857928015	3	5	2	3	2	0.19608811267174966	0.35944566031234804	0.2483124409326194	0.196153786083283	
2400000	-1176.7812730695603	-1091.0070048005703	-85.77426826899008	-1091.0070048005703	29.256174318577937	3.711813086487673	0.0051511258023125145	0.5246602299326601	0.005041428659522078	5.632620518628052E-6	0.4577632130344504	-62.69671225299332	129.93340102047136	18.962591391922103	16.341473356770717	9.68070656933387	13.888433303588965	3	2	3	5	2	0.14228290919701414	0.35944566031234804	0.28505336525425634	0.21321806523638157	
2410000	-1174.977886916367	-1089.4528003691498	-85.52508654721721	-1089.4528003691498	27.011601923189847	2.7763776076546463	0.010169245457380868	0.9823786915404298	0.008065155457844447	3.6793342721699326E-5	0.721541528789661	-61.52606383514309	85.91480670401343	44.18089812377353	2.852569186164912	9.144942427909653	7.21968629007115	4	2	2	6	1	0.14228290919701414	0.35944566031234804	0.2751443675879314	0.22312706290270645	
2420000	-1181.495399879411	-1086.8884656370185	-94.60693424239251	-1086.8884656370185	34.13647290559699	3.6554648032125385	0.006506252340500134	0.5141327213646718	0.005784188511631008	1.5243019257125264E-5	0.5899016753581022	-66.26712723210946	447.42084264482315	162.57196496256503	5.567973702858607	13.909385768067107	21.54728327274719	1	4	1	3	6	0.1925162920045898	0.30921227750477237	0.2751443675879314	0.22312706290270645	
2430000	-1182.2294873202127	-1087.422393527423	-94.8070937927897	-1087.422393527423	44.857996040768555	3.6554648032125385	0.004191096610284113	0.6208675369667436	0.004301260812100032	6.506536671365747E-6	0.5985517651295302	-68.05465581615765	339.65838131700303	54.039786889104995	19.772792460677653	5.276605274292655	16.113666460169956	3	1	8	1	2	0.1925162920045898	0.30921227750477237	0.2751443675879314	0.22312706290270645	
2440000	-1163.8903805217974	-1087.1534078159473	-76.73697270585002	-1087.1534078159473	33.99183865269737	3.4440047607300963	0.005514955754304795	0.613290139952148	0.004765599220204612	9.159011881250747E-6	0.5767599422814084	-51.383464978815844	606.90726882518	15.495066018296306	2.5301434169179804	7.50795522401562	8.840019084197616	2	1	5	6	1	0.1925162920045898	0.3326352481382898	0.251721396954414	0.22312706290270645	
2450000	-1176.5901453537524	-1087.3966830303757	-89.19346232337661	-1087.3966830303757	33.932774868265184	3.4440047607300963	0.009781444872584154	1.0137067151520054	0.0051704755251285065	2.2166512793772825E-5	0.7144054583776251	-60.408066524279256	201.63480637663514	350.60668217673054	6.520230475170269	13.474144929676893	2.896904857093835	1	3	5	1	5	0.20011321607637114	0.3326352481382898	0.24412447288263264	0.22312706290270645	
2460000	-1168.0458958284144	-1086.7343687946618	-81.3115270337525	-1086.7343687946618	18.947404941027365	3.2474121476322	0.013806487822126592	1.0276825538278223	0.008956788780959577	6.238306497910788E-5	0.8013492214210582	-58.81255908049463	85.89893128348653	26.05320445551392	2.3452632667875917	5.118844884592013	7.661256215274347	4	1	6	1	3	0.20011321607637114	0.3326352481382898	0.24412447288263264	0.22312706290270645	
2470000	-1182.4584680832288	-1091.2923813441873	-91.16608673904142	-1091.2923813441873	22.92186883958653	4.585546165291917	0.008522688320194276	0.5211177922715996	0.007562676366965835	1.2603861958107166E-5	0.4775970405047794	-63.5111852135657	141.57126694786643	155.834553313036	70.75158052848538	38.34093794406931	5.377571315118909	4	1	2	1	7	0.17623022595182802	0.35268652703431824	0.24795618411114734	0.22312706290270645	
2480000	-1187.7311686700696	-1090.369100449891	-97.36206822017859	-1090.369100449891	23.60478674425148	3.9917241569910016	0.007694647014217033	0.5934883675495614	0.007731766799001279	7.897553770036606E-6	0.37924593596102213	-69.95538119919168	283.6646562922954	165.1266052842512	42.62265270900561	20.955796546169427	5.2260960828761	4	3	2	3	3	0.17623022595182802	0.3576645891279359	0.24206694988769856	0.22403823503253756	
2490000	-1170.2691642688635	-1084.0127739117834	-86.25639035708004	-1084.0127739117834	28.07136306639675	4.327893654336855	0.004862347878207972	0.6384788252139397	0.005325338269507871	8.67175728252754E-6	0.5624932973778829	-60.68193018321487	230.69615585979312	9.128727101694077	5.610481138301853	18.721900050630637	17.83820418281873	5	4	2	3	1	0.17623022595182802	0.3651120504441063	0.2913103836737061	0.16734733993035963	
2500000	-1175.7817943180032	-1076.4369114724666	-99.34488284553673	-1076.4369114724666	36.59040304762612	3.702136992188689	0.006959571786291149	0.9703409752144796	0.006177536365397787	4.595234900756518E-5	0.9577596137617181	-72.28720587018218	55.37456382267444	37.37003286098629	59.77659825950689	53.358840982011344	22.646309241731714	5	1	2	6	1	0.17623022595182802	0.3651120504441063	0.2913103836737061	0.16734733993035963	
2510000	-1218.8647672652778	-1089.4557777263622	-129.4089895389156	-1089.4557777263622	148.9400923669986	3.4978395863423315	0.0010047375639952152	0.4213156109083356	0.001082676357665481	1.795874935110902E-7	0.3813198431560854	-96.34485434575687	874.1603766066731	222.63324904188332	295.9345900723278	68.93253421187599	35.238767480346354	4	6	2	2	1	0.16213070411332323	0.3651120504441063	0.28034259378516324	0.19241465165740723	
2520000	-1192.1578270931113	-1077.8197862284994	-114.33804086461195	-1077.8197862284994	91.64499630324947	3.8729421936877335	0.004703597608632693	1.465151871232353	0.0024557772927939624	6.4232861467499625E-6	1.0362077394806881	-79.85695702719605	383.73921475064793	516.199432541687	52.62474612719099	53.7356054389522	33.837589094709365	2	1	4	6	2	0.1643638283185413	0.3651120504441063	0.2781094695799452	0.19241465165740723	
2530000	-1189.4076785629181	-1078.3355619265399	-111.07211663637835	-1078.3355619265399	50.474281432006926	3.9751209137984302	0.008158709252800786	1.417327018436315	0.0032564228521044965	1.4087593891379387E-5	0.938685757181989	-77.0873903548155	590.844365830546	106.7280678246018	64.96696437577033	27.514081640044196	73.42934551005818	5	1	2	6	1	0.17821127962532982	0.3512645991373178	0.29458498964709584	0.1759391315902566	
2540000	-1220.1355411389764	-1079.2615378922376	-140.87400324673865	-1079.2615378922376	420.6420885145263	3.5262838838417947	6.199445436197578E-4	0.8109376151669888	2.889928811923511E-4	3.862847066667483E-8	0.5874845527410989	-101.26108742274181	8482.401570417076	184.45960365646033	150.4951954997831	237.80883888583642	49.68502530300499	3	4	1	5	2	0.17821127962532982	0.3512645991373178	0.25969735184819376	0.21082676938915865	
2550000	-1226.510198879418	-1078.5604924218107	-147.94970645760736	-1078.5604924218107	294.41468564522404	3.9791423266547414	5.310275167174684E-4	0.40338225280142503	4.811300967603089E-4	5.4537266046312796E-8	0.4945411516216378	-108.34923171360393	3458.997987037918	3197.287564116191	484.2796341437669	96.50968849968572	121.28814637407652	3	1	4	2	5	0.17821127962532982	0.3512645991373178	0.25969735184819376	0.21082676938915865	
2560000	-1227.2433052831714	-1083.8428879030255	-143.40041738014594	-1083.8428879030255	230.7869366591034	3.3995706970356063	5.68032188513092E-4	0.4387864880678025	5.673255910736177E-4	7.860127962840085E-8	0.4450894388212197	-106.11278735765218	1160.3565183791268	571.5834836202285	919.6621864201371	272.922163100068	27.938028814460605	2	8	2	1	2	0.20509615933451514	0.30380995168551694	0.3010136443653641	0.19008024461460382	
2570000	-1179.425125214976	-1087.9806342867432	-91.44449092823294	-1087.9806342867432	32.9142594751522	3.3995706970356063	0.005750275207521059	0.29722286365303	0.005645660533882579	3.6350051367104357E-6	0.3340091812756718	-68.7263015575084	140.48817557402378	81.35402261396948	21.159508955934047	12.89697961941182	0.37428992709796455	1	8	2	3	1	0.1899942524248837	0.30410917666345827	0.2850266460477503	0.22086992486390783	
2580000	-1186.6905225286268	-1087.9317983800509	-98.75872414857609	-1087.9317983800509	34.86249343264284	4.108997089688538	0.00448557694579082	0.3957051726169333	0.004768484607038127	4.836349417839607E-6	0.4892775733499537	-72.05886777585695	345.8551039583947	154.4901180686171	17.067167121552885	17.059687505666826	13.2545855293101	1	6	1	3	4	0.20062249005055927	0.30410917666345827	0.2743984084220747	0.22086992486390783	
2590000	-1189.2350727855357	-1076.2138964493147	-113.02117633622112	-1076.2138964493147	81.96898338307365	3.871188644535433	0.0021488220628458287	0.7336146228480649	0.0023775654871967624	3.884292920135491E-6	0.7577717539418933	-83.30156529744949	393.18108952709355	74.9957156272582	120.25677899583032	29.18678313288878	5.79136816673382	7	2	1	4	1	0.20062249005055927	0.3133078284340245	0.2592872580069879	0.22678242350842845	
2600000	-1224.3838635040784	-1086.6293639429136	-137.7544995611648	-1086.6293639429136	243.97624721470106	3.871188644535433	4.8428344812442874E-4	0.5221819272727564	5.578668035526961E-4	1.165670519887099E-7	0.6063177228403923	-101.23751017350652	1271.3001952203465	340.725004718922	671.3755224765483	155.09190818798749	3.5314278314601584	3	2	3	6	1	0.163585318344711	0.3503450001398728	0.2592872580069879	0.22678242350842845	
2610000	-1181.1052815268486	-1078.2713027322086	-102.83397879463986	-1078.2713027322086	43.45486005233621	3.862154967011479	0.004370775373339512	0.5018411102137942	0.0038319291990222396	4.508104873283692E-6	0.5180607057149497	-74.20448533123508	309.1385869590072	41.27383705971169	83.60915898610506	2.005852220679445	7.754434352400458	3	2	4	2	4	0.1691214313849322	0.3503450001398728	0.2549800220444658	0.2255535464307293	
2620000	-1188.854711775162	-1083.1442356000603	-105.71047617510172	-1083.1442356000603	56.128261924446335	3.5017446296892922	0.003066266156049913	0.46372135272287635	0.003370859814696299	2.7111453209997833E-6	0.49687530367246596	-76.91614154452402	265.79449741666355	447.1598238483823	59.16807270520058	13.817450538730656	10.421418339377531	6	2	1	4	2	0.19279340815818652	0.3503450001398728	0.2549800220444658	0.201881569657475	
2630000	-1237.141508579349	-1086.6408503281507	-150.5006582511982	-1086.6408503281507	319.7585528303245	3.5017446296892922	4.662545000975399E-4	0.22199870928091733	4.7771655664438504E-4	1.1324468927929699E-8	0.21573684711436195	-110.74559153658379	2085.1253404014788	1898.3875259405934	566.3498825258688	740.6639868755585	305.6476697209648	1	2	4	1	7	0.21339319482549934	0.3503450001398728	0.2549800220444658	0.18128178299016218	
2640000	-1228.272897555769	-1080.5058035932243	-147.76709396254483	-1080.5058035932243	214.61566182292646	3.3313943680956246	8.626905281334529E-4	0.6295835285013953	7.721974952308296E-4	2.5857488634671E-7	0.6325589922214442	-102.7393622019667	33797.71211881152	623.5761324363638	1050.5547210679592	381.93103122726643	88.51580052415673	1	7	1	2	4	0.19801760310059882	0.3657205918647733	0.2549800220444658	0.18128178299016218	
2650000	-1218.0733803833589	-1090.5084351154173	-127.56494526794148	-1090.5084351154173	177.9643678463057	3.2314612593016006	9.192149160917763E-4	0.28933999904702534	8.495539096183109E-4	7.990141884475074E-8	0.312543488813852	-93.64220688580161	2354.4555828858884	272.3195375050028	107.01416920213802	73.15905604721365	100.78290917534012	4	1	1	2	7	0.19801760310059882	0.3657205918647733	0.2549800220444658	0.18128178299016218	
2660000	-1218.4534884818215	-1090.9218889785234	-127.5315995032981	-1090.9218889785234	154.42972908692033	4.613505741986298	0.0010323129364853672	0.1675349111632469	0.0010050631943379735	3.259844702108088E-8	0.17552941631185337	-95.0441382152823	634.3315446980745	710.4226186305862	112.22542784390836	78.56556477482637	65.7066208147097	5	1	1	2	6	0.19551688123177177	0.34026013510284203	0.27427808330497916	0.18994490036040715	
2670000	-1242.8067963835763	-1104.2882307777024	-138.5185656058738	-1104.2882307777024	225.77707420999442	3.0523350891381145	7.05693040997228E-4	0.0957083793108908	6.937722100798787E-4	3.5907723277743252E-9	0.08699502258343739	-107.15146604841073	540.8822506763515	334.78608032864884	229.88141559327366	57.79515353359743	100.69024002436814	6	4	1	2	2	0.19551688123177177	0.34026013510284203	0.27427808330497916	0.18994490036040715	
2680000	-1189.76648582278	-1082.0417745597263	-107.72471126305369	-1082.0417745597263	54.62092023632658	4.827919044803194	0.0029520922106292965	0.5338810827980947	0.003051640915873985	3.163220346271981E-6	0.524060002788603	-80.68728962786557	332.4243414512573	96.67932164484239	16.959637727018283	16.84754901384945	17.96766389575023	6	1	2	1	5	0.19240897710165378	0.2910899764936863	0.32525360933963016	0.19124743706502992	
2690000	-1179.6704195363338	-1077.8492555761768	-101.82116396015694	-1077.8492555761768	39.968514075656955	4.46593537649409	0.005818141150286141	1.0527138349248966	0.004339186123259963	1.955860465108086E-5	0.9080903607723573	-68.86835003335882	598.6264168876688	60.49211471226278	100.22949416984643	89.77793008729485	5.7473543915226255	1	3	6	2	3	0.1734884905415788	0.3100104630537613	0.32525360933963016	0.19124743706502992	
2700000	-1239.4571786110596	-1090.4011770705142	-149.05600154054528	-1090.4011770705142	341.9343972803119	4.46593537649409	4.6531138705502696E-4	0.05507539345796935	4.6860250691274695E-4	6.890999298209018E-10	0.05594487872719528	-108.46061454028674	1859.3909966266788	2256.711752088404	4670.621729606289	102.87410919062859	119.53377736300716	2	5	1	3	4	0.1734884905415788	0.3100104630537613	0.293770694533881	0.22273035187077908	
2710000	-1203.2128006015091	-1089.0860560515112	-114.12674454999787	-1089.0860560515112	45.09149994146889	3.5064404138015437	0.002773873569256512	0.5929905389091172	0.0034942487271501033	2.873840673558177E-6	0.4945451281057264	-79.66127584891055	1261.0023022069934	356.84763330773035	277.1271922374395	109.70569558788243	6.6494493939882195	1	3	4	3	4	0.17562289503307565	0.3397813239871317	0.2618654291090138	0.22273035187077908	
2720000	-1224.6018290543884	-1088.9458290497687	-135.6560000046197	-1088.9458290497687	180.20617664815703	4.587245194028392	9.699408027962021E-4	0.5113733728550895	9.358358252146247E-4	2.886252009362921E-7	0.5131404812964003	-99.54005411951853	279.4138066675932	820.1273068903158	348.0842846645439	234.39161769887744	64.34616392929297	1	7	1	1	5	0.192100635520815	0.3514760285393643	0.27011686271413143	0.18630647322568938	
2730000	-1227.118716647958	-1088.8629123851658	-138.25580426279222	-1088.8629123851658	252.99462686834724	3.4356625254544584	7.59277069196311E-4	0.5569782558905126	5.949302463919161E-4	1.4796404871258127E-7	0.5411326547642222	-101.18591752542333	2539.237118827791	352.20228361667535	278.73465624348376	252.04571760537192	52.53763861680553	6	1	2	2	4	0.192100635520815	0.331721951861073	0.27011686271413143	0.20606054990398073	
2740000	-1177.7665434645924	-1082.9556138616538	-94.81092960293851	-1082.9556138616538	33.838025383521526	4.516326646240228	0.0059694767052025305	0.3378759041813007	0.005464168053144875	3.4971966932939843E-6	0.3168268550508148	-68.68676930846262	77.99694509249701	61.104710847841154	82.79719456543515	51.88768097586449	16.048959572847703	1	4	3	1	6	0.192100635520815	0.331721951861073	0.27011686271413143	0.20606054990398073	
2750000	-1190.0788721716938	-1084.7195962467954	-105.35927592489845	-1084.7195962467954	38.59062954662885	4.867058928424661	0.004599612017695144	0.7906820080124185	0.005052672971919591	8.457450457506623E-6	0.638809292141081	-75.37002139708764	631.7651076627894	227.94646065646967	22.520992637137024	20.900668678508975	12.224555383349301	1	5	3	2	4	0.1800668740128034	0.3373579651593268	0.2947426433188839	0.18783251750898602	
2760000	-1209.4248086512193	-1084.078501485109	-125.34630716611048	-1084.078501485109	127.92782523100236	4.118534081319227	9.054069592531879E-4	0.49939137355030977	0.001015236130059898	2.3667978851416848E-7	0.4929728124287488	-90.93783645393192	1467.5574374138478	222.85904055779054	136.5479502703217	55.32735135676413	109.42726132225297	2	6	2	4	1	0.1800668740128034	0.33653985693001415	0.2947426433188839	0.1886506257382987	
2770000	-1193.560817248563	-1075.4203330643784	-118.14048418418443	-1075.4203330643784	99.56464388755438	3.942744080743261	0.001338843104592534	0.8151714100606654	0.00134146023707379	1.6852220327795029E-6	0.8767407629720738	-83.02362650220694	762.9097613848608	914.3044195369049	86.62006643827105	48.368083649420235	72.20880064241545	1	3	2	6	3	0.1800668740128034	0.33653985693001415	0.2947426433188839	0.1886506257382987	
2780000	-1206.2908260233967	-1084.4615122965138	-121.82931372688289	-1084.4615122965138	148.62158419213935	3.8774370019398234	0.0012751997456074658	1.04988868979524	0.0011316100236172571	1.5892931960589135E-6	1.1219952762036838	-84.62697739701417	3886.0451306385926	89.17657049909666	115.66569907326749	69.88160576670326	84.53425613968238	1	1	7	5	1	0.1933285401579072	0.3232781907849103	0.29021765654723686	0.1931756125099457	
2790000	-1243.7253022885538	-1083.546731540251	-160.17857074830286	-1083.546731540251	559.6707752403744	3.8774370019398234	2.073813267721871E-4	0.4003006098437274	2.1545317304014097E-4	1.1728783844542456E-8	0.47785580904482694	-119.08953360407813	2857.5073526293936	3336.474326046436	1059.5345343523536	310.83857799096126	208.9870795218388	1	5	2	3	4	0.20673765521901566	0.3554438883717405	0.2655446402173267	0.17227381619191717	
2800000	-1222.6675366471115	-1090.3876592544968	-132.27987739261465	-1090.3876592544968	380.79447479869617	3.8774370019398234	3.5651706033532624E-4	0.5391213665203638	3.469185834251923E-4	2.8921478444997853E-8	0.5357825074148114	-95.58739344361818	4520.297062744334	270.3656169982603	24.624137477907095	63.41099566594443	112.54477617508226	2	3	1	2	7	0.20673765521901566	0.3292573643456239	0.29173116424344325	0.17227381619191717	
2810000	-1249.325540247379	-1087.2787958621582	-162.0467443852208	-1087.2787958621582	914.7230564325947	3.245787983548655	1.9611834729019534E-4	0.6658257215014081	1.7700805313086105E-4	1.8607485903681516E-8	0.7805963194936694	-116.83241422477288	5143.263153092839	3396.740543606151	2004.5240784894943	219.23622965782292	660.5600042123438	1	1	3	3	7	0.18362810719603892	0.2984747287055025	0.3170298467131266	0.20086731738533198	
2820000	-1246.9509707785116	-1088.6889329699195	-158.26203780859214	-1088.6889329699195	564.7934411968993	5.131423379662219	2.3476289617315948E-4	0.3865934135830637	2.4254367748900049E-4	1.2234079845834628E-8	0.4097441551486501	-115.56978091047866	9496.356873644527	2445.2556713257736	2176.668490037075	161.63961709103606	57.847747598108455	1	7	3	1	3	0.1878804811775624	0.35901256895424555	0.28306281590534577	0.17004413396284634	
2830000	-1207.6586115718196	-1091.3899012008587	-116.2687103709608	-1091.3899012008587	72.89492052305505	5.056292288355684	0.00226982098509905	0.45640732092296626	0.0023891600185280927	1.0436529881150453E-6	0.4233831608231623	-85.94365242189666	252.58531570809978	169.02202774521544	221.33673463376036	22.26489280955806	24.239535990794916	5	1	3	3	3	0.20130183342643806	0.33427149001935885	0.29438254259135677	0.17004413396284634	
2840000	-1193.5995911395412	-1085.3872677447139	-108.21232339482738	-1085.3872677447139	84.44480486899583	2.853734173482567	0.0020808311347910438	0.3960632245141984	0.0022923557003450565	9.05907752081274E-7	0.39077702231081196	-81.4534436961982	253.7495976395852	73.06722509126786	3.4766636322251783	16.136045398227655	13.680728975094361	8	2	1	1	3	0.1549521368345267	0.33992866609609423	0.2923986469088577	0.2127205501605214	
2850000	-1190.1728757842716	-1090.7561202707009	-99.4167555135707	-1090.7561202707009	35.590193858301916	4.032950235587441	0.004862005563049023	0.3886554427244951	0.005321107681542969	5.5044572266485825E-6	0.4639722295326974	-72.52903789807877	95.91580684538484	101.96508310973321	159.17529143779586	22.972370338976955	5.823360342917105	6	1	1	5	2	0.21014520247878873	0.33992866609609423	0.2923986469088577	0.15752748451625936	
2860000	-1161.6868937638524	-1078.941766790511	-82.74512697334136	-1078.941766790511	19.205450404165983	4.032950235587441	0.010666732825786701	0.7617400064473842	0.010645044505267206	8.174069229601128E-5	0.7163913637379333	-58.627451133286996	96.55835736855072	64.41049227227408	31.05832000347252	4.711075542395916	6.259923948056979	1	4	6	3	1	0.1600697296423692	0.32455917666267753	0.3275801434189719	0.18779095027598144	
2870000	-1162.8165748217248	-1083.502445556178	-79.31412926554694	-1083.502445556178	17.29521887956423	4.04964774977409	0.011525226117841911	0.641808242283333	0.011132566865939325	7.133843258453449E-5	0.6478194658653944	-59.025688052759904	58.45025178319518	22.755225263272173	7.854581010459932	7.871155677635873	2.8140689816973383	3	6	4	1	1	0.1641088900258319	0.3243346385958119	0.31108944515491654	0.20046702622343962	
2880000	-1165.8852972871289	-1087.0116879063862	-78.87360938074265	-1087.0116879063862	17.450892401191123	4.861078637150713	0.010398462805815866	0.6852454976461476	0.009440651063216109	5.4358192369623056E-5	0.7243285032031332	-59.50290008862457	29.789625935836735	7.847807705108572	20.822349331879188	1.669252208931977	1.3090414839027034	6	4	1	3	1	0.1641088900258319	0.36995016103282746	0.27717119352503383	0.1887697554163068	
2890000	-1172.6516746678735	-1090.5732268961092	-82.07844777176426	-1090.5732268961092	18.378339920025805	3.2711480120828065	0.013146208181325761	0.695710870501115	0.009302575022397494	2.49778389642252E-5	0.484124021855008	-59.9864635603448	155.75950454669723	29.17196056428383	17.30008953388967	6.542481263132064	0.005477909934038324	2	6	4	2	1	0.20657123508353809	0.3192137806581187	0.2644925576608431	0.20972242659750012	
2900000	-1180.141116708302	-1080.6250712939716	-99.51604541433045	-1080.6250712939716	31.968115733359628	3.885444391847612	0.005868083450386092	0.48654343612433876	0.0059004027632612545	6.581841587057207E-6	0.4120553648584008	-72.29067625993432	122.84887798950534	43.62206046039724	63.93595723699889	61.3639695193793	33.70416930503476	1	1	5	1	7	0.20657123508353809	0.3192137806581187	0.2644925576608431	0.20972242659750012	
2910000	-1182.309932588256	-1086.8828180961957	-95.4271144920603	-1086.8828180961957	40.938138016866546	3.7961435848109093	0.006495415258784529	0.611292368462414	0.004577843113332031	1.4689208632158016E-5	0.7327437505760709	-73.92555206554552	107.1709214048605	17.12147424379281	10.687583684770182	7.267878259258494	6.3163347007082935	8	3	1	1	2	0.21871119494422767	0.3192137806581187	0.2644925576608431	0.19758246673681054	
2920000	-1175.7627660304372	-1088.009721266551	-87.75304476388631	-1088.009721266551	24.15008618717621	4.297455793306056	0.008219682087851473	0.4786698561606546	0.007099155942944544	1.8676923085601157E-5	0.5389545757730351	-65.50539144680424	61.177349916043816	95.73165055512612	20.1259050558029	3.601699358679832	3.2371027357581927	2	6	3	1	3	0.18265581677494672	0.3552691588273996	0.2644925576608431	0.19758246673681054	
2930000	-1181.6914808512292	-1076.4893061844823	-105.20217466674704	-1076.4893061844823	54.47919894576645	4.297455793306056	0.004651113674123788	0.9136954384449434	0.004073090220526791	2.196738433286092E-5	0.9669858667023611	-75.92988044121486	384.4311353342378	85.69155656470623	12.957737158981361	24.683298960969605	27.449310194207126	4	1	2	7	1	0.18265581677494672	0.3552691588273996	0.2644925576608431	0.19758246673681054	
2940000	-1204.5284074789447	-1081.675523735241	-122.8528837437035	-1081.675523735241	111.54859606077852	3.1209643000737795	0.0015085589841019906	0.5124031643016275	0.0014208594199312022	6.22668325906674E-7	0.5817430892064742	-93.45986541986255	522.2124296031969	200.30022174619143	96.85974684682239	36.1235812019086	4.176975574861034	4	7	1	2	1	0.16674814868350465	0.3552691588273996	0.3040246409154298	0.17395805157366592	
2950000	-1190.535115034897	-1084.6874159827755	-105.84769905212154	-1084.6874159827755	45.37978965450537	3.165682394520689	0.0034287225558720102	0.6983268794974665	0.003847684550289774	4.168123910602543E-6	0.5970926436169847	-75.4713426661741	318.37271222917974	368.04145714630386	86.57109973712788	27.464048693179528	20.69009519041263	3	1	3	5	3	0.1853295483635467	0.3223849094945818	0.3040246409154298	0.18826090122644165	
2960000	-1184.0243702575947	-1085.9085156404174	-98.11585461717735	-1085.9085156404174	54.22707853903052	3.542508711044222	0.0025702585040836105	0.3636102345726353	0.0025669541060039523	1.3376918795257182E-6	0.4403115051986285	-71.29455351422195	638.0118190615011	126.77692219042545	31.952287858159917	14.473082100065568	5.287083032656039	4	1	1	8	1	0.18609514471409483	0.34828435736391017	0.3040246409154298	0.16159585700656515	
2970000	-1175.3942319933851	-1080.430212295947	-94.96401969743808	-1080.430212295947	50.941700043432746	4.028698350610507	0.009574083375414153	0.9458695367546048	0.006002090094540418	7.06221771700329E-5	1.078817830313436	-67.12616819619875	158.03056554023908	17.02253057299393	12.195940533532566	29.49848944283034	58.179770308387646	4	1	1	8	1	0.20911208395118303	0.34828435736391017	0.2437920429438123	0.19881151574109446	
2980000	-1173.0083308756482	-1090.7071610470234	-82.30116982862471	-1090.7071610470234	20.915090694048864	4.910942170358702	0.008494146899594775	0.3475983144669507	0.008619071058242158	9.945093776185228E-6	0.35568934714674105	-62.06443666906126	65.75853883262162	11.187437015346958	9.52909776177095	12.455466336240045	4.164705899689944	9	2	1	1	2	0.21704463108323335	0.3241611918906339	0.2599826612850383	0.19881151574109446	
2990000	-1160.9125543021682	-1081.305491914292	-79.6070623878763	-1081.305491914292	24.790518677221232	3.6700148911866717	0.010560693221006093	0.8566225870957426	0.00811496912419912	1.1263139364848807E-4	1.0046814219267675	-59.300442382623345	100.83050272918592	3.497879605513344	2.927448546002805	5.749308971041505	4.513118042802079	7	3	2	1	2	0.208497710281712	0.32485212898255256	0.267838644994641	0.19881151574109446	
3000000	-1204.52565001046	-1092.5170438390915	-112.00860617136841	-1092.5170438390915	75.34446179922566	3.718314824518589	0.002379343023776178	0.5522844351612478	0.0019248311102700694	1.1795894454321419E-6	0.5252600394194243	-82.90712437760362	277.68201021796585	172.19001137122268	26.551051439937357	47.384096678212465	28.579498775897584	3	5	1	4	2	0.16089154186012397	0.3671206451633685	0.2624679823966833	0.20951983057982426	
3010000	-1209.2240104685052	-1084.2675788708946	-124.95643159761056	-1084.2675788708946	118.99070951345367	4.6087917392094395	0.0015602998832568952	0.5899761678482127	0.001559547904294476	5.311945182107036E-7	0.4669669060274036	-91.97852884085191	350.14429298375046	323.0088213594233	113.63362448731583	118.29460848747125	101.73144574651921	3	6	1	2	3	0.16089154186012397	0.3410072076771179	0.2955133919877081	0.20258785847505006	
3020000	-1173.1700304822446	-1092.9199249917701	-80.2501054904745	-1092.9199249917701	19.488054843018087	4.500459071381738	0.0072020325795524795	0.47288568510250967	0.0074578212712253554	1.0549764483560029E-5	0.43820954770734294	-62.28707261417117	77.98569982008623	13.47238518485746	3.2121894740380545	2.637389747766201	2.4221271659167622	7	3	2	2	1	0.18958158844098985	0.3410072076771179	0.26682334540684227	0.20258785847505006	
3030000	-1201.3809790869238	-1087.4053387056604	-113.9756403812635	-1087.4053387056604	83.1885331866967	4.500459071381738	0.002344234624836514	0.6404911867937082	0.002239376783865659	1.3539162997130404E-6	0.5804231227914494	-82.56690320516412	466.5447738216659	301.4070171203958	45.47290024512606	20.36455811464509	48.74009021161963	5	1	1	4	4	0.21048665498216254	0.3410072076771179	0.257603720943848	0.19090241639687164	
3040000	-1184.5785106469866	-1089.3807944421876	-95.19771620479911	-1089.3807944421876	29.242904868245652	3.6223259627956184	0.006731512447670682	0.7010676530576844	0.005693888142764454	1.6718149773465607E-5	0.6821040855750282	-71.67114782711187	35.92182229132305	37.213791313669304	51.53627552634255	14.233603303331302	8.306150962919126	1	3	4	3	4	0.22980862630103124	0.32524254347365605	0.257603720943848	0.18734510928146478	
3050000	-1190.9403689369042	-1085.0303085551375	-105.91006038176675	-1085.0303085551375	39.31614531220079	4.126339473799638	0.005642869658506725	0.6600017639727576	0.0054818122121953255	2.3203119093734323E-5	0.8092277574619328	-73.65856531095336	958.1452013300525	453.4810046362924	16.136595946066056	30.171535235272074	28.50828218956778	2	1	1	2	9	0.16738218144278968	0.32524254347365605	0.32003016580208954	0.18734510928146478	
3060000	-1218.5362892068658	-1087.866636435754	-130.6696527711119	-1087.866636435754	154.3248862296801	4.561286864023455	9.809919312326778E-4	0.45745769139711956	9.173913987831576E-4	2.3992757346168726E-7	0.5273435055794718	-98.65393741657594	662.1677664930844	484.27527004026757	38.151164459246225	27.6928724748419	55.91656660327642	2	9	1	2	1	0.16738218144278968	0.32629386410435407	0.3189788451713915	0.18734510928146478	
3070000	-1175.451246185197	-1079.0681229305997	-96.38312325459749	-1079.0681229305997	47.17520719942903	4.357365723731671	0.004250452202996499	0.5599826732975959	0.004054967344854849	3.753645674537147E-6	0.4673387690669367	-72.44091492834262	136.5718816238772	16.445827490650895	9.874350053951357	16.22470776794669	20.15982278688373	8	1	4	1	1	0.18233221014262482	0.31134383540451893	0.3189788451713915	0.18734510928146478	
3080000	-1230.5328399852262	-1088.3446859093249	-142.1881540759013	-1088.3446859093249	269.0223195091226	3.7242135948807387	6.003212677812428E-4	0.5106597660802568	5.346477979615092E-4	4.745973103041281E-8	0.40095618852561193	-106.76066077489106	1252.2389385155718	1890.9410678507397	83.68718176043964	46.62437487429323	45.66012006474796	6	2	2	3	2	0.19487294566636965	0.33483292881805427	0.2758256384406639	0.1944684870749123	
3090000	-1217.480060065567	-1082.1488606457503	-135.33119941981653	-1082.1488606457503	132.49046057737445	3.009273283252063	9.898123241930611E-4	0.4178524496643091	0.001110508616871282	1.210987792841543E-7	0.3277282317964839	-95.54274247658715	706.8809283418205	3412.9246728401727	844.2874684813975	130.42934898674292	1.5228220289421508	7	1	2	4	1	0.19909019929750701	0.371546395278084	0.23245134397755313	0.19691206144685597	
3100000	-1252.2388419055721	-1097.2288879512669	-155.00995395430533	-1097.2288879512669	454.23955082366837	3.8016806581119855	3.3115729872163695E-4	0.6900513745837872	4.110929467824387E-4	1.0768513765950886E-7	0.7896636132541786	-114.94971714813153	1453.2387574719423	2156.675828536746	1047.6342908749248	288.1039520126418	19.54626580401477	6	2	4	2	1	0.20751581724629986	0.35178240143146433	0.23173139076340415	0.20897039055883176	
3110000	-1183.0702368557984	-1078.7782746343503	-104.29196222144806	-1078.7782746343503	35.603323179443024	4.307783708424451	0.005975895825917502	0.5005523622196151	0.004894083789765699	7.041130139596496E-6	0.49247738285370657	-73.81221543232951	918.7995723780839	157.27060317060403	29.511858280642755	13.210407806839553	34.34781323580996	1	7	3	3	1	0.20751581724629986	0.3435463811781821	0.24772599064358491	0.20121181093193324	
3120000	-1189.8472851363438	-1093.3397008511386	-96.5075842852052	-1093.3397008511386	42.59061198826854	3.8414480221230964	0.0039687004699950935	0.2186911398830321	0.0038092337643412877	1.0200861468305104E-6	0.26132046512770335	-72.61985880695214	270.1376741654056	117.38911088651308	8.781007489676547	12.922569756810836	0.928841494994441	5	3	2	4	1	0.20751581724629986	0.3435463811781821	0.24772599064358491	0.20121181093193324	
3130000	-1168.6797725735862	-1080.321616129122	-88.35815644446416	-1080.321616129122	45.38333951222463	3.946854456270214	0.004563300990729731	0.7702266767531091	0.0037379431169922667	1.6890295513448316E-5	0.8682171718626484	-66.10650047123086	235.626389844087	6.138966175486966	4.2482007150793715	4.12406381584424	7.27185529845848	7	1	2	1	4	0.17691465049127708	0.36518228657387086	0.2657390367626789	0.1921640261721732	
3140000	-1176.8366135434678	-1078.01204201602	-98.82457152744784	-1078.01204201602	67.88819007759245	3.9159312356464815	0.004231698933254117	0.8038428728103766	0.0035719492449383236	1.1524804882257495E-5	0.8422250833341148	-70.16833423848598	454.13732065394004	32.82154212226511	8.398772259355695	26.13522583146586	20.960514081942886	4	1	5	3	2	0.1913051840241467	0.35886849954733735	0.2657390367626789	0.1840872796658371	
3150000	-1163.9774350784955	-1089.352321115642	-74.62511396285346	-1089.352321115642	27.860378626291542	4.5573322532451	0.007662211366199406	0.6905864081893358	0.005854579269036918	1.3793817876372669E-5	0.6180447334329444	-50.74811601651737	222.15565742573784	19.718881551609073	2.336418367349863	4.892440803647547	10.900758597363946	2	1	2	4	6	0.16987399991719565	0.3092723487697993	0.31750416129312736	0.20334949001987773	
3160000	-1192.3966254331972	-1090.2030932166797	-102.19353221651741	-1090.2030932166797	56.05665189990834	3.544880346833213	0.002289580929491117	0.5595593912811027	0.0021844392598670886	1.3227962412913434E-6	0.5301588268998695	-71.6103516912124	786.5648674587388	803.6306844926712	76.6956625834063	10.778046798005915	2.31421474675285	1	3	2	8	1	0.1843672647876868	0.3805131789543524	0.2440834346975324	0.19103612156042843	
3170000	-1171.143360770355	-1083.7937478853107	-87.34961288504431	-1083.7937478853107	20.768406781406153	3.544880346833213	0.009627782035782195	0.9093170875624752	0.006934142694637504	7.296448880064443E-5	0.8911977184193299	-59.88026422962579	349.8723373020099	405.76508072780587	23.177825255889008	1.4315912505088	2.0893801459448658	1	1	7	4	2	0.19453582693469088	0.3703446168073483	0.2440834346975324	0.19103612156042843	
3180000	-1183.2565084370308	-1093.462449363701	-89.79405907332996	-1093.462449363701	25.157920712387792	3.5764612912027434	0.007410341824856784	0.5272066196650195	0.007367624168773794	1.6153738962680546E-5	0.5008589134558351	-69.79099272759316	116.35628976899241	37.21373899515988	11.055154802414974	2.46968262921096	1.1325285098044025	9	2	2	1	1	0.2059388572259151	0.35092623583419896	0.2520987853794575	0.19103612156042843	
3190000	-1191.5091193916178	-1084.4830705776762	-107.02604881394154	-1084.4830705776762	60.3095727120168	4.776950201263393	0.0037238906176631516	0.615033128426436	0.0034654962338540596	8.566249444818453E-6	0.7202736053270504	-78.81980918696351	206.27383861945458	32.59128354417347	99.66254931675243	15.971645214850696	6.065716834579709	4	2	6	1	2	0.17198885475007616	0.3598014241657926	0.2432235970478639	0.22498612403626736	
3200000	-1198.2790864205547	-1087.569935057629	-110.70915136292568	-1087.569935057629	50.813469101393025	4.313420613443567	0.003913752361182014	0.6866009922079305	0.003463873379784389	6.957598393220133E-6	0.7428260744355804	-77.79408558276225	693.1088761714186	117.10295525207412	107.61855803428885	133.63934873596074	17.165797388404794	2	1	5	2	5	0.18107770999630318	0.2999293430078324	0.29400682295959707	0.22498612403626736	
3210000	-1201.473840171718	-1088.2471714967176	-113.22666867500033	-1088.2471714967176	69.0356288785762	3.5051774463476275	0.0020239201715744146	0.47189421748892746	0.0019554424391807802	7.116623122308055E-7	0.4327404542054224	-81.95053306150432	484.7049325567584	55.30881894942101	153.27132919526048	64.021083856369	22.656057683562427	4	3	2	5	1	0.15426211771847598	0.38171083413899143	0.2687731319007997	0.19525391624173288	
3220000	-1193.5175685466966	-1087.8360529068987	-105.68151563979794	-1087.8360529068987	52.322726733161716	4.934508047099136	0.005018384896561355	0.6793718594822628	0.0043575117943736134	4.281816365650459E-6	0.49781787223676927	-78.21770562368677	87.50828455439091	117.0919557526068	30.283481860406678	42.64935107250527	16.836669339078387	1	9	1	1	3	0.19079570061391965	0.3573983674178934	0.2687731319007997	0.18303280006738723	
3230000	-1174.8064453632614	-1078.9293764387119	-95.87706892454969	-1078.9293764387119	29.59051886903904	3.0065969976382587	0.005065802926832599	0.6694415896987872	0.0057211167097051905	1.7450474267077783E-5	0.6905007751440909	-70.37195643801674	134.8846028596058	51.84661900367166	38.34370407172332	14.464362411956118	19.86408612976235	2	6	2	3	2	0.19079570061391965	0.31849231652824495	0.31181326785443675	0.1788987150033986	
3240000	-1197.7505227975644	-1084.6335308800917	-113.11699191747267	-1084.6335308800917	46.38271303692377	5.045210987538526	0.0036131680274870646	0.7594946440790925	0.002868848801853681	8.348921839340851E-6	0.7755406798920481	-80.54396103774235	576.6989970191887	65.5200558062391	128.72696544656293	86.62399341952644	10.362275676167897	1	1	4	5	4	0.19079570061391965	0.3090423495911911	0.3212632347914906	0.1788987150033986	
3250000	-1199.2210213004455	-1089.2042245341227	-110.01679676632287	-1089.2042245341227	58.49513201018866	4.656112246263639	0.0029368106784583205	0.1468428066684095	0.002926536565428357	2.3960874548220555E-7	0.16817437184830872	-80.65643453962944	532.91172423795	301.47000250090656	217.1557530031584	22.043545360425096	4.820053724063771	2	4	4	4	1	0.19916180670056427	0.3345719832970813	0.3008858370487685	0.16538037295358587	
3260000	-1253.4532390600536	-1089.986994068519	-163.46624499153478	-1089.986994068519	826.4399344083142	4.1357115513092175	1.7452104460237444E-4	0.3653952652331569	1.8891712875190067E-4	5.634916189611265E-9	0.4123709717548646	-121.08414416981003	7134.591988084539	1420.1165531483457	1169.352490009717	706.8581715296598	193.6175042363292	2	1	5	3	4	0.1507428225958769	0.3345719832970813	0.3008858370487685	0.21379935705827324	
3270000	-1224.1547296792896	-1076.1205017850962	-148.03422789419335	-1076.1205017850962	356.23425609011827	3.7729555653847613	4.943352280760733E-4	0.9064542911882271	4.3190193109155997E-4	3.3237583612554267E-7	1.1334121932942378	-103.95882291357125	3952.1065364551687	1073.8318292854947	3086.4701097045267	212.60247354901543	74.36150658370417	2	2	2	8	1	0.18711712164369784	0.29819768424926035	0.3008858370487685	0.21379935705827324	
3280000	-1214.7224324857457	-1082.6441623387282	-132.0782701470175	-1082.6441623387282	142.21696142151433	3.1343001546177716	0.0010631092279331303	0.5688772197905736	0.0011227976713821392	2.7460130760114284E-7	0.4779887928105242	-93.47154060155167	2087.4935381052924	772.3279361879642	193.79627906402507	454.82874241179087	24.340901607047524	1	1	5	4	4	0.2049645160850275	0.29819768424926035	0.2981112420189052	0.19872655764680683	
3290000	-1210.4743957754235	-1078.6802516807513	-131.79414409467225	-1078.6802516807513	124.7393868143065	3.5406811810807475	0.0015851944773493441	0.6334668038410548	0.0014802004310819276	8.981788214079311E-7	0.6180597367879415	-97.09336857026778	1378.6471366881774	713.7086987083253	100.98444314788664	67.91765419491082	60.40431305810417	4	4	3	2	2	0.2049645160850275	0.3230109975813487	0.2987415308632048	0.1732829554704189	
3300000	-1226.774572686357	-1085.1536910603438	-141.62088162601316	-1085.1536910603438	198.50216294178762	2.855485759691798	0.0010222605312079356	0.6890961979394289	9.396941235031178E-4	7.254468739518222E-7	0.8005007867654138	-103.2691912303996	1361.2076307149423	1341.7667796742335	515.1456112501005	168.47378794186346	182.59226529893812	1	6	5	2	1	0.19986775987889108	0.3380638334003546	0.25667963450396714	0.20538877221678706	
3310000	-1203.1064830025489	-1075.5097083681103	-127.5967746344387	-1075.5097083681103	164.27352199959907	3.2502630744156433	0.0014897775286902065	0.6608700120989349	0.0011697195263770754	1.5855682074442778E-6	0.8384884383783702	-90.65274576014863	133.9069513768215	302.98255394639176	742.5511937043207	680.0439751780386	42.71124202065422	3	1	3	1	7	0.1928812049017728	0.3380638334003546	0.25667963450396714	0.21237532719390534	
3320000	-1204.458821769035	-1087.3837324366045	-117.07508933243042	-1087.3837324366045	62.49046141233043	3.3406170247723637	0.0025280999267302696	0.5927329466866471	0.0023639817928899375	3.6455990899492684E-6	0.7191590024005291	-83.74865809420886	1094.2957820747904	186.86107474729488	274.81190549400685	39.62004300898412	23.981062355533542	3	4	1	5	2	0.2185212567168419	0.3380638334003546	0.2792858595396144	0.164129050343189	
3330000	-1166.863692975849	-1082.236614142341	-84.62707883350811	-1082.236614142341	20.670076072198793	4.710168343251519	0.007859369946190948	0.6876874080106121	0.009912550650630986	3.612558332098266E-5	0.6047589319923401	-59.041447970618975	149.6507914147424	86.83150302222532	15.916843579682777	19.986669323841774	3.310448711921767	3	1	6	2	3	0.20997681320868006	0.3466082769085164	0.2792858595396144	0.164129050343189	
3340000	-1180.3447800725087	-1092.4497403816265	-87.89503969088214	-1092.4497403816265	18.641351213892854	4.500059682775823	0.013391409200531654	0.3790738825654354	0.012111432553452399	2.679083133732325E-5	0.4086877916462214	-62.12560442391571	265.58086546229936	109.17487481013964	58.15542724271292	11.836695926588972	2.5639990864922106	1	3	2	7	2	0.17795008236613544	0.3466082769085164	0.2792858595396144	0.19615578118573362	
3350000	-1165.695292303253	-1077.3447010311602	-88.35059127209269	-1077.3447010311602	24.432412433248	4.194843560768745	0.006290664402304182	0.7109240625035628	0.0067243792410786535	1.7905340686209108E-5	0.628121253316543	-63.56107901273203	110.63785142936278	54.32250435807686	45.458617739777004	6.234328854433646	7.410460503822156	1	4	2	2	6	0.17795008236613544	0.34512802478527904	0.2915023149251203	0.18541957792346508	
3360000	-1218.076351930278	-1097.1973199798822	-120.87903195039574	-1097.1973199798822	139.55878260380226	3.8430830937550855	0.0012331755733366917	0.3855741483178315	9.922079896902626E-4	1.6255912586327676E-7	0.3762204774453364	-88.15765952319644	428.60033835319217	1091.1948354915135	125.23282891984951	34.56791142768101	15.795762587869445	2	2	3	7	1	0.1972276266410681	0.34512802478527904	0.290004091433805	0.1676402571398477	
3370000	-1176.2708192715882	-1081.8618531482296	-94.40896612335862	-1081.8618531482296	26.55481379265032	3.311772112848286	0.007675579199608987	0.39288733065636094	0.007017151569493487	7.850299542451006E-6	0.39135762832464693	-68.08128763265273	200.5645333931375	87.94253117823528	42.662709985282554	34.35107090873057	18.49369491611531	1	2	1	3	8	0.1972276266410681	0.3443043996018686	0.29082771661721546	0.1676402571398477	
3380000	-1190.9432858978776	-1090.1944131026025	-100.748872795275	-1090.1944131026025	34.085907570929095	3.311772112848286	0.00613642750990648	0.5848044147617314	0.004542993477805995	1.1343113825944536E-5	0.6621043915551441	-72.09757545989201	196.96878619728136	126.35838356039986	168.12066202212733	29.46328277364046	6.296572877369475	1	4	2	6	2	0.21845030851880937	0.3104085007063557	0.296234786176946	0.17490640459788886	
3390000	-1157.2366586083451	-1079.5702035635056	-77.66645504483954	-1079.5702035635056	19.531198448903226	3.2359696223205647	0.012116911005451847	0.8119908848239559	0.009475274352544034	1.3283512715184427E-4	0.9146511788522502	-59.733762149225925	49.49236014640686	15.576899055089724	9.615146158423293	1.645526600483372	0.6933675216592413	9	1	3	1	1	0.1758529615202359	0.3104085007063557	0.3388321331755194	0.17490640459788886	
3400000	-1163.2507478658943	-1080.640403328821	-82.61034453707323	-1080.640403328821	22.03380669258908	3.3917988797676775	0.021532324092455618	1.131008808669546	0.011220436980049929	6.234996221926557E-4	1.4432014601198002	-62.50048713554582	20.626687166423462	19.873424193588708	11.37203847538409	5.961594436372738	3.8906137473636915	5	2	5	1	2	0.17994496951038025	0.29105271831220436	0.34093318971163344	0.18806912246578172	
3410000	-1157.7204625087345	-1075.326216541209	-82.39424596752544	-1075.326216541209	16.550809647681387	4.290774074135987	0.019675041148452324	1.0605583093211213	0.010389975878566065	2.1545564169312247E-4	0.9112889300271771	-58.563482189717035	72.80065916353045	70.70595012957915	13.653827583871797	8.399068410684745	2.2248312341809724	5	1	4	2	3	0.17214819298290454	0.356606051684662	0.28317663286665157	0.18806912246578172	
3420000	-1184.177650577095	-1084.1109193638165	-100.06673121327833	-1084.1109193638165	42.197016698038446	3.5130656522345935	0.005536432609220487	0.6483932194705144	0.004934401866858913	1.9146270985575436E-5	0.783805786022857	-69.84296175545593	468.29906458127147	58.585968296108895	115.6674851354173	37.22985258547955	15.154510530046867	2	4	1	1	7	0.16608934999782476	0.356606051684662	0.31054586212386776	0.16675873619364537	
3430000	-1177.5435802017041	-1079.3298409056424	-98.21373929606166	-1079.3298409056424	33.667115531856815	3.1405254661018795	0.0047229186720329774	0.5842615474633367	0.005193066074648521	1.3097170920554782E-5	0.6474204713419436	-72.41249211811238	132.15762088874934	59.54958504261003	47.2739597463743	26.382661530871925	18.434111243607006	1	7	3	1	3	0.16608934999782476	0.356606051684662	0.2664302428932004	0.21087435542431274	
3440000	-1200.0813189133614	-1080.5902887244742	-119.49103018888708	-1080.5902887244742	100.30028709199269	4.3297232292221475	0.0022509654153655655	0.7480432276868917	0.00236468305762345	4.007389512681064E-6	0.7982298279428832	-85.48906533046237	266.45755491734025	260.24404751781066	290.8351787191054	34.711305855103916	90.0263189523275	3	3	1	3	5	0.19109094391124112	0.3416810068238598	0.28135528775400254	0.18587276151089638	
3450000	-1163.9104133130838	-1081.8273331935907	-82.08308011949318	-1081.8273331935907	17.61334465227106	4.3297232292221475	0.010377994804177823	1.4823153196197432	0.010204260025889408	2.603110474044268E-4	1.1630920733237884	-55.20710685031089	98.29561782473672	62.66868007210071	12.073151730462378	15.484753291945824	11.428400955235393	2	1	4	5	3	0.18840614104385414	0.36887261054189013	0.2538398202663099	0.18888142814794567	
3460000	-1176.0662014648308	-1087.0200864334229	-89.04611503140794	-1087.0200864334229	20.077619025743164	3.9642163519356197	0.0132499648071948	1.0691929290225544	0.013031624455532348	2.3618870478523462E-4	0.9934376823484019	-60.46997269849628	90.90042064818535	117.48302665840545	24.893297290960263	46.32367699493541	11.048843628644795	2	1	8	1	3	0.17205494520894374	0.34856893562527785	0.23614823178291902	0.24322788738285925	
3470000	-1168.916983278959	-1085.3295566089064	-83.58742667005255	-1085.3295566089064	24.975253291077063	3.976510130181621	0.010265644389895264	0.5599576692915995	0.009281669702205432	3.145699794402644E-5	0.5144208441344136	-60.47721305383463	161.40427489035827	14.628888660722096	18.34069144064808	11.473838155606423	4.948253206941633	2	5	3	1	4	0.16814884336635633	0.3189951150852704	0.2696281541655139	0.24322788738285925	
3480000	-1189.042281981409	-1077.5246495268802	-111.5176324545286	-1077.5246495268802	82.75946221597353	3.768078603553645	0.0022522592615525664	0.7934570049032202	0.0025456519938066168	3.1732017311563034E-6	0.6182603313765465	-79.09413205341417	245.486084680624	6.06573940381699	38.25932458926664	59.64863447481595	46.25461683414015	7	3	1	2	2	0.16814884336635633	0.36964909400071033	0.23880423515332422	0.22339782747960896	
3490000	-1216.7287393233162	-1089.3328560859634	-127.39588323735276	-1089.3328560859634	125.26634647208428	3.3022497169831038	0.0015103016569195011	0.739102973920449	0.0011351026089745258	1.535881937542841E-6	0.8085095534414741	-91.3120309618794	2221.7479413253054	71.37245034917072	154.73503071278904	157.73614481891013	30.887628985004735	3	1	4	4	3	0.2303524926203123	0.33435770418988686	0.23257742204524848	0.20271238114455217	
3500000	-1226.4178363021817	-1096.1974249192938	-130.22041138288793	-1096.1974249192938	147.79842055777047	4.428276658964521	9.938469325902562E-4	0.20988584417995615	0.0010759026515629695	5.31229471244426E-8	0.2217016326782328	-94.41053932107639	332.64781888457577	701.5528426669399	1095.655479715496	164.77740908262257	72.42345220863862	4	1	2	6	2	0.19294456962794618	0.3871972479330744	0.23257742204524848	0.18728076039373073	
3510000	-1216.0702814091999	-1077.7447355582797	-138.32554585092012	-1077.7447355582797	204.28173079135982	4.316197124698662	0.0012559790278393668	0.6067257875303571	9.282322962427787E-4	5.078122293026956E-7	0.6042890650447419	-99.54531709592374	1252.1585910334843	708.544852429569	1245.5975325867437	164.49105777009137	81.12923336553337	2	4	2	4	3	0.17186926109058354	0.3100148438008256	0.320737384306791	0.1973785108017997	
3520000	-1200.6615276096236	-1083.5393678772116	-117.12215973241196	-1083.5393678772116	65.95063622840844	3.294763276664394	0.003190760101251321	0.5623348187912149	0.0026600530242982274	2.009390365189257E-6	0.5381174490431577	-85.0188602306988	337.9106258862278	194.5722898243893	337.2245435254032	82.1635187118158	9.05834793353476	4	1	3	5	2	0.17186926109058354	0.3174545706525408	0.320737384306791	0.1899387839500845	
3530000	-1205.9123392662266	-1089.4673528224648	-116.44498644376186	-1089.4673528224648	81.22442283872783	5.445792073079437	0.0020094638102599416	0.4960512027209129	0.001991229035791998	9.259194792042385E-7	0.47412289459100776	-85.18335707544705	396.0576925909715	150.69304827867808	149.87607216951778	63.20239890771627	39.304322379101144	2	3	2	2	6	0.17186926109058354	0.3303942490890793	0.3077977058702525	0.1899387839500845	
3540000	-1220.039672609978	-1083.081149878505	-136.95852273147318	-1083.081149878505	193.12538220863462	3.3405536200996635	0.0010964973333006808	0.872974011200268	8.20117905829474E-4	4.550759284988929E-7	0.7496138417128045	-98.98706495812377	907.4575311208965	887.146040079341	414.2524420100478	329.0835021606399	57.370054780724544	1	2	5	2	5	0.1768066417924631	0.3303942490890793	0.30286032516837297	0.1899387839500845	
3550000	-1255.915470455079	-1079.4839903960617	-176.43148005901728	-1079.4839903960617	1093.9702104914388	3.3405536200996635	1.5812171432208512E-4	0.7761946253579342	1.213616545248561E-4	6.26507302312222E-9	0.5887295919054231	-123.27808870199246	63502.6682415977	1250.7993462983331	6177.135093939289	905.7982154436359	220.3963584633504	1	2	3	7	2	0.19204617390886036	0.3303942490890793	0.28762079305197574	0.1899387839500845	
3560000	-1231.5460580055137	-1084.1855400274883	-147.36051797802534	-1084.1855400274883	480.7520780409693	3.765348830744549	3.964319510858265E-4	0.6701555376321546	2.89655961987047E-4	5.7183649725311337E-8	0.7524336034483868	-109.92024418606165	3225.4851905440073	406.25950825954396	60.24497994384973	101.02825535639803	181.57220836757844	6	4	1	1	3	0.19694861799298657	0.32549180500495306	0.28762079305197574	0.1899387839500845	
3570000	-1191.582791037954	-1083.9884596613892	-107.59433137656475	-1083.9884596613892	93.64604006608491	3.6828348884295767	0.002713345793411125	0.5862901550009825	0.002420676450608209	3.7778931633746005E-6	0.684038359357023	-79.98172676350535	271.2731730252828	56.10611778546456	40.054056377213456	17.684169218157777	34.45601818147893	5	1	4	4	1	0.19694861799298657	0.32549180500495306	0.3023584048867055	0.17520117211535471	
3580000	-1197.6304219310325	-1080.1401593332077	-117.49026259782474	-1080.1401593332077	74.12293761602412	3.5738452664410727	0.0017783686000654182	0.7752680672178571	0.0021551367259986186	2.8559403193051244E-6	0.8021873869240733	-84.72186556589679	1776.2202730848926	233.57709486627425	39.637672732536714	5.641207203102638	19.20016526368708	2	3	8	1	1	0.22679788914817245	0.3295350575479432	0.26722793045111704	0.1764391228527672	
3590000	-1189.3659458535137	-1084.4322641926917	-104.93368166082192	-1084.4322641926917	52.00596715131436	3.7088712016850187	0.003190734763054371	0.23069241720841172	0.003273075040580662	5.548700293145286E-7	0.21801100208749613	-79.74778870545832	195.6391132713608	115.66159735323481	32.971358846226344	24.31967466025447	10.419774220067419	3	5	3	2	2	0.1705709244164041	0.3670333323603371	0.26722793045111704	0.19516781277214168	
3600000	-1206.153990618527	-1089.1080668462823	-117.04592377224455	-1089.1080668462823	76.8401636525647	4.35789152174302	0.0024173189096177183	0.344844353551208	0.002169231333225135	7.677806149601638E-7	0.36187847015059055	-84.88815203585392	299.70589828414177	633.6148844705962	165.45769044583082	3.354846253464573	12.570587942975688	5	1	6	2	1	0.19463054790940948	0.3670333323603371	0.24316830695811165	0.19516781277214168	
3610000	-1187.6021212841376	-1082.6993252317684	-104.90279605236934	-1082.6993252317684	46.29773767642706	3.852633835533507	0.004667021950501865	0.6158421347833009	0.00446494998566636	5.430865356839076E-6	0.5114863953612683	-78.7194969307358	75.94135652021677	107.88031919763735	27.783743997563892	26.63715188034687	25.003629581399945	1	10	1	2	1	0.1981541546223066	0.35958114126198615	0.24345812126743813	0.19880658284826902	
3620000	-1180.8991253575223	-1086.9045511609156	-93.99457419660662	-1086.9045511609156	33.08478163768759	3.4560843790408797	0.005622463944237739	0.382808962356423	0.005162891790889912	5.421580150555944E-6	0.4136621930445258	-68.76607818365713	106.62937388116288	46.854136478740664	97.14048779900605	17.946030288159342	3.228752560389845	2	3	3	5	2	0.21606405309298116	0.35958114126198615	0.22554822279676356	0.19880658284826902	
3630000	-1204.9588111713072	-1087.982159117394	-116.97665205391306	-1087.982159117394	132.17033353668393	4.06899142243712	0.0019086153883930224	0.6176695450542997	0.0012755578967554924	1.3137883812754461E-6	0.7161942067566939	-84.47118321783961	675.7462132055598	555.8029713873178	547.6195840634082	4.627443003716334	3.5427445119547363	1	1	9	2	2	0.21606405309298116	0.3280442121454257	0.25708515191332404	0.19880658284826902	
3640000	-1238.0893214355513	-1094.5495522481517	-143.5397691873995	-1094.5495522481517	338.0441662428762	3.69746857785219	6.870810090083752E-4	0.5431688029030866	6.113447179212805E-4	1.2232930465378037E-7	0.5314030581293436	-105.42545459430939	779.2320652527548	1152.4600075849528	587.9773601516481	428.82129389768085	98.46301693190878	3	3	3	3	3	0.21606405309298116	0.3280442121454257	0.25708515191332404	0.19880658284826902	
3650000	-1205.1059448931119	-1083.8947025820175	-121.2112423110943	-1083.8947025820175	82.53170393874554	3.387581133993414	0.0028113028943510913	0.5816722122109309	0.0023929092221061346	2.1396803260315202E-6	0.5519530056989901	-87.76678474712955	396.73121796473026	310.9023267352102	97.05216475003704	175.5944526349925	122.50762643911156	4	1	7	2	1	0.1919852742501056	0.3280442121454257	0.30468921690434864	0.17528129670012	
3660000	-1195.1472083910646	-1090.9629600965166	-104.18424829454803	-1090.9629600965166	46.32540333526421	3.387581133993414	0.004243238724153081	0.38723811113690637	0.004035988463445303	2.3230113018882075E-6	0.3695897912454734	-76.18344665086939	118.66314706046082	148.4570473958396	122.42519561743998	26.511107360822844	36.446674322693	2	3	1	2	7	0.1919852742501056	0.3193374419957922	0.2770013746660224	0.21167590908807965	
3670000	-1169.4700739789214	-1087.043991062761	-82.42608291616045	-1087.043991062761	15.516991133546728	3.889295563791504	0.010292263388665651	0.9849706130850343	0.011504382150218106	1.4643159715676618E-4	0.8733288010559638	-54.46274698370013	323.9048176850422	29.84671413644559	67.58490130707669	7.5920681565922585	3.3597529034229328	2	2	2	1	8	0.20412456942215262	0.2944012165903049	0.27292724606650554	0.2285469679210368	
3680000	-1192.4995203596702	-1099.493128818115	-93.00639154155512	-1099.493128818115	23.39085609698978	4.072151862884307	0.008323426038959516	0.7079238384244861	0.007861507934343372	3.509115763750301E-5	0.6655962748644478	-63.48758067168009	436.27405890342914	238.40963370222855	79.84401689220945	13.4553838551216	11.098343995848724	1	2	1	6	5	0.20412456942215262	0.3483553208579448	0.2189731417988656	0.2285469679210368	
3690000	-1162.2335922244813	-1083.9781729485026	-78.25541927597868	-1083.9781729485026	20.931575949266662	4.0435044883816005	0.01093980272397053	0.8286949963879167	0.005893305615761133	9.051832436894008E-5	0.941097704559351	-58.672405639582834	116.37562500683049	14.452334284985785	2.4937567352809475	2.7679906719168437	1.7878387578477866	3	5	2	1	4	0.23782554938145087	0.2928935286274043	0.29837357129479614	0.1709073506963485	
3700000	-1159.7588223828172	-1077.7041368377706	-82.05468554504657	-1077.7041368377706	19.23265381166218	3.372387027472218	0.013254077350337963	0.9297823381086332	0.009587575136925685	2.0027095714099646E-4	1.0511034518554165	-55.6823619496443	152.513466819124	39.99142492872025	59.83522079566054	6.766067944440479	8.386786078520156	2	3	1	8	1	0.164090923451472	0.3586374798604549	0.2934380375571653	0.1838335591309076	
3710000	-1178.2817481408435	-1078.3172111471356	-99.96453699370788	-1078.3172111471356	43.174132530425496	3.237156741457638	0.007186927581158877	1.1038827254850478	0.004042859353078431	2.2110642717726733E-5	0.8946624949163747	-73.50881873173863	265.56237966492733	11.175143347203512	10.297706379840172	22.571929379800864	6.11079129766284	6	2	4	1	2	0.164090923451472	0.33267829778383684	0.2934380375571653	0.2097927412075257	
3720000	-1167.3461269537347	-1077.4324547933568	-89.91367216037801	-1077.4324547933568	25.47778594670576	3.237156741457638	0.0063720767420260595	0.7536316213775943	0.005640275828113479	1.2991916749369983E-5	0.6034211925401316	-64.11823645488461	216.5591774514199	208.93197380266383	7.0858337986505475	9.294217556035399	2.688232776573914	3	1	3	6	2	0.1852239781783908	0.32847014557094906	0.2934380375571653	0.1928678386934946	
3730000	-1200.428745936633	-1087.2379543622237	-113.1907915744093	-1087.2379543622237	46.6746017806443	5.191034643300014	0.004495496077607247	0.6840544981069001	0.0039174123708354495	8.509734218871146E-6	0.7052297091278256	-81.09809571793146	783.6678189151668	206.57533999709685	93.88857580317816	53.56164930729443	18.33444092612557	4	2	4	4	1	0.19438188212597254	0.3193122416233673	0.2934380375571653	0.1928678386934946	
3740000	-1232.6612836055178	-1091.5729152674185	-141.0883683380994	-1091.5729152674185	252.65531145362178	4.930631036955858	6.399531677787582E-4	0.7889263785810761	5.369171208186638E-4	2.2773533904462988E-7	0.7722567158722988	-103.92645492576379	2404.5332817688472	276.18942798171616	177.71662511074285	192.94210264420107	26.134292709268784	3	2	4	4	2	0.19438188212597254	0.36756114664387396	0.2524124715801453	0.18564449965000795	
3750000	-1216.0890568664026	-1087.5433603294516	-128.54569653695114	-1087.5433603294516	123.68595872066092	4.548493481654007	0.001230716151243764	0.5818678784860892	0.001217098452766692	4.543960628657557E-7	0.55762534916681	-91.85002576540327	1217.6063988535361	554.0579839296022	373.50147929264534	24.47420936539159	75.79621230549247	1	5	1	6	2	0.19438188212597254	0.36756114664387396	0.2524124715801453	0.18564449965000795	
3760000	-1177.3446034642006	-1081.6127028038077	-95.73190066039285	-1081.6127028038077	29.4019278651632	4.548493481654007	0.006102339654751751	0.5587983729860966	0.0065383542089227625	1.3827584287366962E-5	0.6030354730945691	-68.94833825887464	194.2629600085766	38.81389047560541	71.89787988817466	16.5492573168542	9.01178548276173	2	2	6	3	2	0.17307690732272937	0.35920141130999056	0.2524124715801453	0.21530920978713455	
3770000	-1202.05972712215	-1075.7104594097975	-126.34926771235246	-1075.7104594097975	107.54325056392005	3.6977198105041094	0.001540860280583232	0.6452088314827839	0.0015307055810577083	7.28981562796949E-7	0.575399645582819	-90.97676585928397	1235.3568558195407	829.2134977142423	411.01657533217315	70.9141843145648	6.063007874586021	1	3	4	6	1	0.16248966942663728	0.35920141130999056	0.2629997094762374	0.21530920978713455	
3780000	-1187.9724238567153	-1086.5326977787995	-101.43972607791571	-1086.5326977787995	42.35926487802864	4.497374111468147	0.004051826298752362	0.4086424560437807	0.0039086545807229395	4.732164746070057E-6	0.5075906214936193	-75.86703458012302	207.38580068520483	112.38484414850808	44.01607097414128	9.624017518097377	8.227984315916066	4	5	3	1	2	0.14753810155185143	0.3586655057379895	0.3085779001216238	0.18521849258853515	
3790000	-1212.558861788535	-1086.1891877373782	-126.36967405115676	-1086.1891877373782	144.17339518164064	4.369573766169136	8.79973013409369E-4	0.5475738537441902	9.221857532010091E-4	2.3786294013931597E-7	0.47830846256089615	-94.56748485621813	389.7017565282108	299.9757348946569	299.0202207119387	37.391502955369	13.754342378767229	1	7	1	4	2	0.18044385213642317	0.3503677463689882	0.28396990890605334	0.18521849258853515	
3800000	-1225.7710589390344	-1089.2701830275432	-136.5008759114912	-1089.2701830275432	288.5755479802716	4.369573766169136	0.0015117188741307465	0.8744427131468441	8.505456272664728E-4	1.0684197383831264E-6	0.9439409839658943	-98.93647998810843	795.5807319266924	210.13219471016305	442.55602126240495	119.85132146124049	201.4649067928099	1	2	4	7	1	0.1674178701294282	0.3950407105076142	0.27199636046899056	0.16554505889396687	
3810000	-1177.4224562999568	-1085.0089243568443	-92.41353194311243	-1085.0089243568443	22.462815489529145	3.8839614835382115	0.00950039488570806	0.3852611394096139	0.008179460345187803	1.3015557715444438E-5	0.42038415571594867	-65.48916462760475	57.71948575110559	87.46193168092658	213.0339961271257	14.76724475634731	6.165290297971649	6	1	1	5	2	0.15971761361544948	0.4027409670215929	0.27199636046899056	0.16554505889396687	
3820000	-1172.5952217968236	-1079.889448223782	-92.70577357304154	-1079.889448223782	24.035955118017643	3.884066278000333	0.008313338809042049	0.8005254035888004	0.0066248357644082155	3.930502263352271E-5	0.7804509293269452	-63.5710564717605	62.31385135717799	211.2630806109717	3.309979475543693	14.349490746969588	9.198275134578035	3	2	2	4	4	0.18763489426541397	0.3023127753365362	0.31211230446516	0.19794002593288967	
3830000	-1162.000418337716	-1085.8287098080777	-76.17170852963827	-1085.8287098080777	17.36774099536588	4.157350752111155	0.01276808549063	0.8011348235146697	0.012794664159165367	9.936168716495883E-5	0.7418403486223344	-56.43724578257796	46.32005676709134	3.606980702570536	4.808583471659346	7.7504341424662115	6.031133700376727	5	3	1	5	1	0.20437013726540942	0.3462596575536122	0.2514301792480885	0.19794002593288967	
3840000	-1181.372347493252	-1090.4551935236163	-90.91715396963566	-1090.4551935236163	25.6994538722835	3.383483130567979	0.0064437934046678216	0.48983798010336665	0.0064625087412631945	1.1621149861714383E-5	0.5100360458114986	-67.64150124654326	86.10914614631129	81.34786975947054	10.862938378191709	15.694900389015345	3.6512362169534436	4	3	4	2	2	0.2025637692125361	0.3462596575536122	0.24877156349782054	0.20240500973603098	
3850000	-1177.6117187740358	-1079.6090764485598	-98.00264232547605	-1079.6090764485598	25.132240097772012	3.1648395048102165	0.00589928571394801	0.8419603809217003	0.0065317664149973625	3.5988155043689653E-5	0.8362480230287507	-68.78297982625914	291.42925885317993	104.46362471510234	102.44362377195756	38.5835711835636	2.1363006510467337	1	1	1	11	1	0.16361090251024366	0.3157069953467223	0.30839881674551917	0.21228328539751468	
3860000	-1179.2072583529393	-1083.2909641223437	-95.91629423059558	-1083.2909641223437	27.125270115567847	4.960710248113172	0.009176511070133654	0.7705971761018807	0.007894775704638984	4.017359493142107E-5	0.7223363458517944	-67.23335258748925	171.01184881285766	36.007996659897174	81.55254970243517	17.28387294133582	23.837944317366738	5	2	1	6	1	0.18604235478465547	0.35938901878729096	0.3051907719887202	0.1493778544393332	
3870000	-1196.1540227877867	-1088.83224322977	-107.3217795580166	-1088.83224322977	45.297785093395646	4.8151148422779295	0.0036944524447183355	0.6976515173988479	0.0034217629870906276	3.0404803913807287E-6	0.5366731825481885	-74.18951852253765	452.89771983931143	239.94748989615175	221.4169094733507	114.84574823077313	9.785013877653071	4	1	1	1	8	0.186331806285321	0.38815865333312705	0.24344798862138406	0.18206155176016772	
3880000	-1218.1981900836681	-1081.2582787880247	-136.9399112956434	-1081.2582787880247	250.14110282746543	3.3390996723689588	8.523012548421147E-4	0.7017078737114434	7.653273636954818E-4	2.3804777134948273E-7	0.6359186622886281	-99.39845245369048	1654.820732268309	1013.0650494526346	394.5083495375814	118.8741864824969	114.43069809929095	1	4	2	4	4	0.1819006584659722	0.32476200719397397	0.29536833370896415	0.1979690006310895	
3890000	-1216.8469979769934	-1075.731625038164	-141.1153729388294	-1075.731625038164	243.14655085814357	4.124865773807735	7.024737204833314E-4	0.733397099734557	6.740349063886908E-4	2.169157439764911E-7	0.7183703584038	-98.95653436574241	3813.118122647491	199.39795778724584	254.71699933439112	871.2505528365044	154.67589740034455	2	2	5	1	5	0.19088259917640196	0.33387707021193347	0.2772713299805749	0.1979690006310895	
3900000	-1235.7948288640168	-1082.0223117737771	-153.7725170902396	-1082.0223117737771	474.15846077622575	3.9222038708276408	4.680981461752363E-4	0.8250279152259444	4.745163487551902E-4	1.4922176582937957E-7	0.8338232718215961	-113.01507322232492	1872.1849718399992	2245.934071069596	287.1492473332576	301.5017453531815	259.33612912765454	6	1	3	3	2	0.19088259917640196	0.3424152222260462	0.2687331779664622	0.1979690006310895	
3910000	-1208.8002053874195	-1083.2066387501616	-125.59356663725795	-1083.2066387501616	79.6662364634855	4.392703793515695	0.0018444070675590095	0.5755803438176024	0.0018289015950883928	7.680747782950779E-7	0.4843960149241449	-87.99112968462904	2578.2202457329045	49.376185263695554	92.39112980293149	276.2612195176825	76.23127079502656	3	1	1	1	9	0.20523332237376363	0.33125746790899746	0.2687331779664622	0.19477603175077657	
3920000	-1220.9013137790594	-1084.2826095739165	-136.618704205143	-1084.2826095739165	279.1414650907195	3.900965801608272	6.012254087682932E-4	0.5757927913254356	5.222498517858879E-4	1.5518001456756754E-7	0.5981651551891841	-101.0449943018889	1828.5967104182657	1031.1352837680324	115.64753572637612	59.016221677275105	62.46396899644796	1	4	3	6	1	0.18789059237529868	0.3259845196235812	0.32486810625625645	0.16125678174486346	
3930000	-1175.9782472966835	-1084.0804030675115	-91.89784422917212	-1084.0804030675115	29.557828407697343	5.198510736269233	0.007903611891324732	0.9451498452708278	0.006523264233132549	6.58291708941212E-5	0.9931459530481336	-64.36929668184204	205.5994719206849	25.04280351264264	20.606303641775206	36.62637119271301	7.063836587381491	3	1	2	7	2	0.15871845607763652	0.38594915303169947	0.2579112762955634	0.19742111459510042	
3940000	-1203.8270916984488	-1083.0187216784745	-120.80837001997433	-1083.0187216784745	116.05123077489498	5.198510736269233	0.0015676671839652465	0.7499068783488773	0.0014388764630024775	8.405618346556339E-7	0.5845147451905367	-88.54382236324241	432.2355888168753	333.91024736829945	17.899944260294347	34.75572558700598	56.227224134569646	2	7	2	1	3	0.21773197656166526	0.3148092490234978	0.2665796741154178	0.20087910029941897	
3950000	-1208.2186480933617	-1097.3084350685035	-110.91021302485825	-1097.3084350685035	56.914435289573355	2.3103587219111374	0.0032475891866238314	0.2208793825703577	0.003300972087003804	4.620892942268321E-7	0.20956273119579638	-81.41793899085204	415.46800151081976	185.28073893418326	117.58959244759696	37.31190802326803	67.72814362247495	2	5	1	3	4	0.1998242761187567	0.3148092490234978	0.2665796741154178	0.21878680074232754	
3960000	-1170.7420625602613	-1077.8996067524483	-92.84245580781284	-1077.8996067524483	29.43672169928589	3.575181145927361	0.008975688867472171	0.6335251250043414	0.007592652296806254	3.7537920616753014E-5	0.7340611159251589	-67.64275278070171	126.29018848397635	29.830993461972714	22.389288429548	37.49983686313799	3.849351866927151	4	1	1	5	4	0.16942437137356975	0.319302588084472	0.2954241144341985	0.21584892610775946	
3970000	-1178.8886504797597	-1091.417352396647	-87.47129808311283	-1091.417352396647	25.296806129676554	4.209627719366182	0.01060214985719128	0.5698429904918423	0.008386542007440989	1.5303482541081476E-5	0.47577875219042237	-65.07629328600073	99.09024025555492	104.10019399228113	6.38927911457887	5.56971344318108	2.15640562781028	6	2	2	4	1	0.1527903426534095	0.33639098369366827	0.2954241144341985	0.21539455921872344	
3980000	-1172.3178732707731	-1082.5651467126872	-89.75272655808591	-1082.5651467126872	32.00530582810721	3.2043390738539466	0.0058070786289624214	0.7233220796851509	0.005133460154933343	1.4494169838999163E-5	0.6765213059241897	-67.44010829142717	121.00030891298104	6.45156185280997	12.490528283907857	11.19587754355272	2.56858413972221	7	1	2	4	1	0.20096857729174408	0.29551406708977546	0.2630549441974028	0.24046241142107744	
3990000	-1194.3161528582818	-1099.9486025547913	-94.36755030349056	-1099.9486025547913	30.010048980492567	4.692050772714653	0.00626733010114478	0.36439231115628606	0.005983548872804943	4.352686576512298E-6	0.35545816366910216	-69.03370018906071	84.8201611222346	132.41271600846557	49.891624671828936	13.039391877410136	11.42500188790736	1	6	1	5	2	0.21391767510007373	0.3150852306623683	0.26159327973167357	0.20940381450588416	
4000000	-1212.4761788899489	-1096.4952002945845	-115.9809785953643	-1096.4952002945845	69.18528967705709	3.329538287391077	0.0025688690367606576	0.0024542342357970538	0.00256865880030903	3.240344981470072E-11	0.002215763658197538	-85.7648352103929	1649.3617894218942	418.53177045803267	358.08549271766964	45.50716561040092	4.077169041660674	1	4	2	7	1	0.19108225662363384	0.33973047877243695	0.26159327973167357	0.20759398487225542	
4010000	-1183.5279921444592	-1085.9359211646713	-97.59207097978778	-1085.9359211646713	25.93646812978352	3.329538287391077	0.007862169961474739	0.8546809787018499	0.006202515108875672	7.01699606840234E-5	1.0259942000962043	-68.4774823999247	144.8694382339745	45.42746419730488	27.567810231634024	86.59878071440822	20.99697441252192	4	2	2	1	6	0.19108225662363384	0.33973047877243695	0.24858003722279992	0.22060722738112906	
4020000	-1151.9269059338344	-1074.777804909233	-77.14910102460138	-1074.777804909233	14.607106618640877	3.329538287391077	0.0286898852627124	1.0333784644025679	0.014665129861015638	2.1116993296865108E-4	0.8145657046473703	-55.514353705270146	21.46822004519004	29.810353747643656	24.9333687071962	6.201833671133366	4.787613857491117	2	4	4	3	2	0.19108225662363384	0.3292738810718977	0.25903663492333917	0.22060722738112906	
4030000	-1158.7205614636068	-1074.3263175986867	-84.39424386492001	-1074.3263175986867	15.233841062914122	3.4108416578151175	0.038247640015526704	1.4185076896207809	0.014022188240803318	7.806634490712971E-4	1.3942945301076302	-57.03444549450103	58.34703977160676	83.0053439889262	4.05160216524541	12.857736840917893	15.53662917882231	3	2	4	4	2	0.19108225662363384	0.3281647104623563	0.2601458055328806	0.22060722738112906	
4040000	-1156.6916338399417	-1086.7253095630454	-69.96632427689624	-1086.7253095630454	16.60710446685203	2.8641030001494663	0.04566138744275047	1.2678966593729557	0.015112243219726183	0.0031018547304736406	1.6489058100565999	-46.631359805247186	42.5955464879487	2.3235895758119542	9.259932397417437	14.918614411569326	0.6539312996913972	2	2	6	3	2	0.1834159366971202	0.3281647104623563	0.2601458055328806	0.2282735473076427	
4050000	-1154.859650008948	-1087.0380061078342	-67.82164390111359	-1087.0380061078342	12.631810173489976	4.074413862311564	0.07512741612418448	1.4424984034345465	0.01786905675489528	0.00514580662035512	1.6594893218486721	-47.8252043514725	18.604022674382023	2.796047166003469	2.934610898930894	7.668735419337412	6.968624702156744	5	1	2	6	1	0.1834159366971202	0.3281647104623563	0.23141797939818187	0.2570013734423414	
4060000	-1149.9675943880763	-1078.9382925308116	-71.02930185726481	-1078.9382925308116	18.16537130197502	3.4530620124605975	0.08112421033056127	1.3299758265452346	0.016938791934788065	0.0012975299197715445	1.1226680021362836	-48.20367072158618	26.833320173033233	11.973652909371857	11.108736123169685	5.4734679352766396	16.611355070418064	1	9	1	3	1	0.1756259694543003	0.3614091600758906	0.28605951862359746	0.17690535184621142	
4070000	-1152.811646813138	-1085.032103906907	-67.77954290623092	-1085.032103906907	12.803754648847649	3.44131625078034	0.07753074133773286	1.461684217002815	0.021194558353967607	0.0012676742846095864	1.0411798441342666	-45.633971614231335	63.59890258892454	20.484827191150245	6.9483862375770284	5.730106619771412	2.931921588596501	1	4	3	2	5	0.18415052817712455	0.3671875851186977	0.2533116469303182	0.1953502397738593	
4080000	-1142.8502669378183	-1077.5645946372788	-65.28567230053959	-1077.5645946372788	14.525325207185368	3.577470924325241	0.046581116627144245	1.1340641172191	0.018803411512775245	0.0029384221215842683	1.558046524463863	-43.918276767494994	108.73684987700116	16.669099220601854	2.2505907241778558	2.88250063281208	4.403837731794668	2	2	1	6	4	0.1996835537925623	0.3742903381399982	0.23700457372593983	0.18902153434149943	
4090000	-1148.625520676438	-1092.2349632564496	-56.39055741998837	-1092.2349632564496	10.314321509532828	4.6388222397877446	0.04295425077735286	0.7682196848966971	0.023745220284643168	7.975155104734918E-4	0.8033483728013757	-38.76537599411102	18.70093173555983	39.53187159589832	3.6308544232689948	1.6227334599360397	0.4310403292486939	2	3	4	4	2	0.19479269972020724	0.32629710362345815	0.3066253062029233	0.17228489045341114	
4100000	-1156.9513655015776	-1084.4491440218094	-72.50222147976825	-1084.4491440218094	13.485495171853064	3.5968249607310225	0.013584499499378623	0.7547281265409609	0.0116795571456167	1.0965654845295698E-4	0.787473177785387	-51.110541674848285	83.41113703504512	27.34003895874606	8.327628748895078	7.933166087918676	3.373880616872318	4	1	4	4	2	0.20175568539042707	0.33299835538505446	0.27262291388837434	0.19262304533614397	
4110000	-1153.9477034486674	-1079.3149153974289	-74.63278805123862	-1079.3149153974289	16.68554836195625	3.5968249607310225	0.01346989339367226	0.9026218126606282	0.01051034908351362	1.5426541510126155E-4	0.892790990339839	-51.86109942467792	113.93993542046744	60.3657494114911	4.653666646390046	6.590114386979358	1.6422756294967258	3	1	8	1	2	0.20175568539042707	0.3417993054046827	0.2508095387137727	0.20563547049111733	
4120000	-1137.9875299859063	-1079.0487329810253	-58.93879700488115	-1079.0487329810253	12.998723708826429	3.5968249607310225	0.017222766907552305	0.8324049559713388	0.011936748406040297	1.2898295015539865E-4	0.7454330376540909	-37.853603184245664	122.24115085109096	54.94689734058478	0.9864695224810474	2.691125119321042	0.03141040438289406	1	3	5	4	2	0.20175568539042707	0.2778442457340946	0.28913269312324713	0.23126737575223097	
4130000	-1158.808941714039	-1086.2227747220195	-72.58616699201963	-1086.2227747220195	14.55236111349255	4.25521336899812	0.013669381980493944	0.7264389217878597	0.013391282793599905	1.304199386780387E-4	0.7551666343574731	-50.361755159160246	126.80286778853362	11.207126787744894	7.446085869601507	10.5735139699682	4.581635986061425	3	4	4	3	1	0.15315310312217323	0.3616598302533782	0.266401637631332	0.21878542899311632	
4140000	-1158.5549268460024	-1079.6381471166217	-78.9167797293807	-1079.6381471166217	17.881915271133934	3.3956761727379026	0.013522068303044999	0.8393457794405216	0.010214555527044901	1.5464978745057477E-4	1.058296003286043	-56.52864460677217	81.7042074750109	53.33165540553661	11.466074382902601	7.921707644877464	2.370500190740447	2	2	8	1	2	0.22210036165947267	0.2927125717160788	0.266401637631332	0.21878542899311632	
4150000	-1182.9767319684129	-1080.028516949604	-102.9482150188089	-1080.028516949604	24.93314514131165	3.9778363925928946	0.005437874932761873	0.7750833070462902	0.0069485105707943525	3.5371688127820585E-5	0.8515929306990364	-69.50320814718933	717.4247722489201	731.3315106325067	130.9402345791758	40.24593836861196	16.134260453659994	1	1	2	7	4	0.22210036165947267	0.3242813819955533	0.2766235740710681	0.17699468227390575	
4160000	-1199.8938932026522	-1085.864299969628	-114.0295932330242	-1085.864299969628	74.07765012693541	3.9303409799319984	0.0019819557362889466	1.1019064187324297	0.0016302448471440837	3.1498176557320326E-6	0.9038857664023768	-80.04683042800917	1315.477023953442	30.654066039082643	58.44366962056246	73.40141880239712	30.905371296639636	2	2	1	9	1	0.22210036165947267	0.33814558932185074	0.2509122571945025	0.18884179182417385	
4170000	-1217.007798243709	-1078.0295552521613	-138.97824299154757	-1078.0295552521613	168.54364151350364	3.9303409799319984	0.0017363368812339337	1.082074252300743	9.179887849327114E-4	3.6329613948107416E-7	0.632929212300096	-96.66787212165323	7667.037618262791	6190.471408326933	531.8903012214852	64.49362694293411	4.3655778334103115	1	1	5	7	1	0.22210036165947267	0.33814558932185074	0.2509122571945025	0.18884179182417385	
4180000	-1185.4728650636653	-1089.9580499845117	-95.51481507915362	-1089.9580499845117	31.410537426162083	4.1694507293612855	0.0071308117203974135	0.332171499563694	0.006597454323383173	3.217494953693669E-6	0.27492975869272857	-64.10705196982694	279.95596717432926	97.86035297185612	222.8074774357016	156.8816410957027	4.858746473739877	1	3	1	3	7	0.19881798627368513	0.3036767935308854	0.28538105298546784	0.21212416720996138	
4190000	-1223.1730479855835	-1089.2224701255177	-133.95057786006572	-1089.2224701255177	217.77014807359927	3.886654587780663	8.374264614718985E-4	0.2545768142182525	7.438765626198039E-4	3.820715776044132E-8	0.25397906096113376	-102.10280072989516	306.7247813230764	452.5418477940722	192.42855662421127	131.4295572838903	31.675276625151916	4	5	2	1	3	0.19641517575054201	0.3002748695147729	0.30599127696010353	0.1973186777745813	
4200000	-1200.5188736900031	-1082.6572363206703	-117.86163736933285	-1082.6572363206703	77.89075325838155	3.886654587780663	0.002954284345725898	0.46048785553603366	0.0025714660301601132	1.938390576324928E-6	0.5539331302629371	-84.0903440686157	1531.0329035766133	88.31031151730923	159.08631958375383	114.67350087275638	11.62028999955659	2	1	5	2	5	0.164748443755589	0.34704239768205614	0.2908904807877733	0.1973186777745813	
4210000	-1234.725124980244	-1091.038317156174	-143.68680782407012	-1091.038317156174	238.85573044910458	5.13037522098874	9.705073219745249E-4	0.44660073917067394	8.67865823151028E-4	1.2257372974187184E-7	0.4071015784895408	-101.7296764332999	1059.258812917713	2037.9908569269955	3460.677021141509	289.5139030619278	126.81800922418404	1	4	2	4	4	0.19518836305000026	0.34704239768205614	0.2505468809078392	0.20722235836010408	
4220000	-1196.8593096763288	-1086.5043557578006	-110.35495391852835	-1086.5043557578006	77.91951523801143	4.434522390911589	0.0021868621182328635	0.8082550142343532	0.0025639649639383416	6.895370830381559E-6	0.827852198352972	-79.01285550901225	621.3477736000073	862.9742543307723	32.12046353407433	7.569748502489483	8.289210606619129	3	2	4	2	4	0.1522384883333544	0.35296473498070235	0.28757441832583885	0.20722235836010408	
4230000	-1183.4923897832	-1082.2740837958477	-101.2183059873524	-1082.2740837958477	32.98977569688337	4.869825065284987	0.005890031139029725	0.6257581650483598	0.005041832570377049	8.492165140279468E-6	0.587117062394622	-71.06031977845214	672.652639143271	73.72175735756944	18.39513244012525	21.721964643118223	50.11886016226923	3	4	3	4	1	0.1522384883333544	0.35296473498070235	0.28757441832583885	0.20722235836010408	
4240000	-1173.8172803305763	-1101.4277125206445	-72.38956780993189	-1101.4277125206445	15.337074745994428	3.045255853855627	0.013101975846106048	0.2886221655177426	0.012272016146036598	1.625134105776293E-5	0.31024417500066337	-53.935859100297485	116.19673255867859	25.36386737775909	6.131708173582396	2.699465996998058	2.2099016240616995	5	2	5	2	1	0.17176591516875672	0.35296473498070235	0.26804699149043654	0.20722235836010408	
4250000	-1188.4227170234278	-1080.7873221163757	-107.63539490705223	-1080.7873221163757	57.721442998807824	4.542677421374604	0.0019082131173446281	0.9148364478193022	0.002033553847871179	2.9243951742634624E-6	0.8435726509296116	-76.44626882337033	1562.6281650639382	327.2441489996554	19.17185284050219	15.83562188085948	0.7136436409434389	1	5	2	6	1	0.17176591516875672	0.2926228475309076	0.3283888789402313	0.20722235836010408	
4260000	-1184.7839828331946	-1077.053038726435	-107.73094410675965	-1077.053038726435	58.85313969310834	3.474569120648617	0.006353140598739252	0.916276816076381	0.004408290791796492	3.1809160749869944E-5	0.9199029722576515	-76.64904099346887	132.68398678192872	131.06171912510388	241.54336338576235	63.898920144442044	11.750424478352596	5	3	1	2	4	0.1864400408478095	0.2925154765107842	0.3283888789402313	0.19265560370117474	
4270000	-1189.3155861559912	-1088.5894800333904	-100.7261061226009	-1088.5894800333904	42.62406322812377	4.281473835009755	0.0042595728121289185	0.6260254889274045	0.003383220896457724	4.5262261339896265E-6	0.5759515839969118	-73.93022818761881	208.70337925885207	119.96743525747652	81.14172532089161	4.329832275870142	5.774283690851064	5	1	5	2	2	0.17966705726268756	0.32237925694172237	0.33285040490470863	0.16510328089088114	
4280000	-1184.1159626102071	-1090.6716776551189	-93.44428495508835	-1090.6716776551189	41.34643492608696	4.366810255007221	0.0060421590887177875	0.77852131822266	0.005087517402650335	2.2964198937768137E-5	0.9122773121439797	-68.84801431448686	121.50511815605796	29.62202629701422	11.97338356562873	16.59981553527105	15.423627511758744	4	3	2	2	4	0.13102527364902314	0.3201881900638107	0.33285040490470863	0.21593613138245718	
4290000	-1186.2126757271265	-1088.6295660660974	-97.583109661029	-1088.6295660660974	54.19902637067936	4.269634813482241	0.003301154529126253	0.9618304234792799	0.0026806676900268927	1.2755282659670691E-5	1.018126027547182	-66.8123414347448	493.62648564395414	614.6497288886652	7.320154597671188	10.816435469536613	10.160497031002492	1	3	1	8	2	0.1927022451963999	0.3201881900638107	0.2711734333573319	0.21593613138245718	
4300000	-1183.0490366180386	-1083.8982921725558	-99.15074444548274	-1083.8982921725558	28.554875182923958	4.269634813482241	0.008891391028860622	0.4874200548258672	0.007492461350051307	6.321656092531186E-6	0.3329459462408428	-67.37729629685977	733.7360539011183	344.727864046217	69.07191468274097	72.97693395855856	10.009125315451577	1	1	3	3	7	0.1927022451963999	0.3201881900638107	0.2787651024925878	0.20834446224720132	
4310000	-1203.8133705473422	-1086.298756413158	-117.51461413418419	-1086.298756413158	81.41638260445218	3.192975589813094	0.0023530883334797296	0.22362278203950894	0.002136071001126639	2.676750399614188E-7	0.22288638904491453	-84.91776450083415	386.49055114356645	346.17132563583704	514.4592232112498	75.1850780675079	59.88130780297106	2	3	2	5	3	0.1835275835174532	0.3521407978103314	0.24681249474606706	0.217519123926148	
4320000	-1224.3179576932378	-1084.8640227190401	-139.4539349741977	-1084.8640227190401	172.63447218040437	4.580359382090023	0.0010982942747266283	0.5731792820139062	0.0010483548621106232	3.380974750234362E-7	0.557933424641349	-98.50627019800001	1731.769974081277	4757.359587818102	88.03325649338787	143.87435933522335	141.47241861670386	3	3	3	3	3	0.18850516563475123	0.37356738473292533	0.25985221376883916	0.17807523586348392	
4330000	-1182.9043632192866	-1080.732763127555	-102.17160009173142	-1080.732763127555	41.07875846369802	4.580359382090023	0.005259652875612281	0.4761002719070725	0.004568015519275553	4.6626998240709945E-6	0.48023076746063686	-76.19886765427908	278.34216944806553	34.729542144967176	18.464836199557972	23.907787665601045	17.43487275250615	8	2	2	1	2	0.2092598739881606	0.34840990240504355	0.25985221376883916	0.18247800983795634	
4340000	-1186.126645237167	-1081.154153170242	-104.972492066925	-1081.154153170242	53.01381641801696	4.580359382090023	0.003985436662750272	0.5675187174048878	0.003292905923852701	3.525783242866641E-6	0.5343457128561854	-77.69874991234612	210.91385497976623	276.362271036515	39.20521185738501	13.346852264198018	2.393071179320856	4	4	4	2	1	0.2092598739881606	0.29959090415107914	0.29428353122268963	0.19686569063807025	
4350000	-1179.1049856535826	-1077.049002728833	-102.05598292474944	-1077.049002728833	52.36383812884603	3.19219567349654	0.0046538498300381795	0.7956633675456604	0.0040377181653454795	1.562647669525432E-5	0.7985173876066844	-77.34696549987122	138.6970028540742	22.89015204041021	32.58187180168659	19.881119690961476	0.22660112820734946	9	3	1	1	1	0.18285781372898963	0.35889466582630325	0.2613818298066365	0.19686569063807025	
4360000	-1195.7456059686965	-1089.6979654255229	-106.04764054317359	-1089.6979654255229	50.657527930793314	2.9926625486075813	0.003972524363988977	0.6319480537393021	0.003157087255372904	3.5242683735763397E-6	0.561216535305614	-76.92144938562234	573.6490002858995	89.80250309913116	45.261531622038554	45.09007209132534	9.968422983837057	2	8	1	1	3	0.18285781372898963	0.36611847913440954	0.2613818298066365	0.189641877329964	
4370000	-1188.4245799868966	-1085.203766504364	-103.22081348253259	-1085.203766504364	58.30492647174454	3.1552841717483666	0.004404739709852554	0.8479576594808788	0.003483550147994757	7.978913982056802E-6	0.7101778964887977	-76.95079972582036	238.8278343678416	27.806177216941986	32.15516847298052	18.788684404431404	10.308736003369846	7	2	3	1	2	0.18285781372898963	0.36611847913440954	0.2613818298066365	0.189641877329964	
4380000	-1219.8311357574796	-1102.4483582169553	-117.38277754052442	-1102.4483582169553	94.40449013341552	3.4911267346056136	0.002001731818258573	0.016358145941446137	0.0019989454547237892	8.947901974894095E-10	0.014961074506225658	-89.47678943440913	576.3932112390115	113.43305590264677	120.13539538441022	83.03440165336815	0.31572714723976814	2	2	5	5	1	0.17927433170875795	0.36611847913440954	0.2613818298066365	0.19322535935019566	
4390000	-1186.6439335466248	-1096.9006925003375	-89.74324104628721	-1096.9006925003375	37.12254780056458	4.57260047900307	0.004114786081105798	1.6075444908665896E-7	0.004114785813271932	3.5202558958338077E-19	1.4419156798874862E-7	-73.78099993231787	170.7005982342643	74.34937165546525	32.2052125778231	6.910581377368623	4.130730846814595	3	4	5	1	2	0.19237070016208827	0.36611847913440954	0.289424791567159	0.1520860291363429	
4400000	-1179.8321955216543	-1097.4865495241881	-82.34564599746618	-1097.4865495241881	27.11211274239981	4.685044599404155	0.006224320174748861	1.734536091746114E-8	0.0062243201442412415	1.0734852984712486E-20	1.6645855764881818E-8	-68.73632387407805	101.31405951488021	20.578492597619835	22.96627541472181	9.385522577722007	8.941828553774226	8	2	3	1	1	0.16689709241316697	0.36611847913440954	0.289424791567159	0.1775596368852642	
4410000	-1192.4542640961392	-1093.3981993297716	-99.05606476636753	-1093.3981993297716	43.13091358836946	3.717740287510752	0.0038900277896864255	2.85093487745369E-5	0.0038900242650398834	1.3416369603542241E-14	2.9775930701316256E-5	-74.92727979766269	159.02974702309768	120.83397083890591	205.41551378870605	76.84985049527604	21.98069251729098	3	1	4	1	6	0.1521803509568542	0.36611847913440954	0.289424791567159	0.19227637834157696	
4420000	-1193.0391572944607	-1095.7343566396844	-97.30480065477619	-1095.7343566396844	74.30141831665544	5.157605113997188	0.0026409325989734185	1.5789564254927698E-5	0.002640922948496801	1.364107087213349E-15	1.3985188461361599E-5	-75.99087435920637	103.29926942172162	234.7809637866185	6.702945385316683	13.592403149265557	15.96058891703402	1	7	5	1	1	0.1728259780403041	0.3454728520509597	0.289424791567159	0.19227637834157696	
4430000	-1209.9292703972965	-1093.5385635182163	-116.39070687908013	-1093.5385635182163	71.0192564284774	3.2480400184643266	0.0022609266796888724	0.15898276521964227	0.0022590595692815072	1.4952331901673732E-7	0.16740446954310734	-85.94641960270518	355.64433476067296	369.1381664091398	235.22094364776711	85.93160461700452	16.314689220876648	6	1	1	3	4	0.19173426428292312	0.3454728520509597	0.289424791567159	0.17336809209895795	
4440000	-1213.38806052195	-1088.9221220898908	-124.46593843205922	-1088.9221220898908	114.61519300747398	3.2480400184643266	0.0016224595281891842	0.5985154008502958	0.0015314593345497583	7.017953138508882E-7	0.5258772192195512	-92.07475239692755	355.2334004985539	224.83839559489886	256.3833066762668	87.92161766812013	60.56842184311454	1	3	4	1	6	0.19173426428292312	0.359410107069419	0.28044172166196346	0.1684139069856942	
4450000	-1199.388337918961	-1088.5823189760804	-110.80601894288064	-1088.5823189760804	55.204451149910035	4.118924461423635	0.0032458211232652035	0.5041374254401167	0.0032393642298679326	2.506740222118616E-6	0.4708111963246404	-79.61911742991856	223.4153331732058	88.02085654523745	216.98243281476945	104.19649250270821	17.426266938532976	3	2	4	1	5	0.19215427073899197	0.35545264050393466	0.2708776411552543	0.18151544760181884	
4460000	-1235.9798260249202	-1096.4831065151081	-139.4967195098121	-1096.4831065151081	304.7575867493913	4.010579373620008	5.693810924310688E-4	0.09977459908793851	5.739081668360214E-4	3.0197866386789846E-9	0.09584732361043487	-103.67921951085454	14639.995268712139	859.5689633754366	82.26447168236845	25.013812812437532	31.760932196598016	1	7	4	1	2	0.19215427073899197	0.3421373100062166	0.2506124932648042	0.215095925989987	
4470000	-1205.7764433826676	-1081.1653294217829	-124.61111396088474	-1081.1653294217829	99.46527601812768	3.995189982947595	0.0017436676362735724	0.6797885449152433	0.0017190180892811277	1.4528011756519492E-6	0.6813450123953432	-90.30635837989348	688.8138973057039	218.12866721525495	388.73383688350935	77.73307399794076	24.63503647993305	5	1	4	1	4	0.19856558471762412	0.371494912286913	0.24211981061881066	0.18781969237665205	
4480000	-1212.3270404704858	-1084.7368326823294	-127.59020778815656	-1084.7368326823294	165.04270173340373	3.8063457418034794	0.001188316961912337	0.7143424169978024	8.473497327931903E-4	2.324139990918083E-7	0.5794300441053399	-85.97146173412426	866.7548025973782	1003.2549258937074	29.839385959321522	242.01073370129473	5.851444355425136	3	3	7	1	1	0.19856558471762412	0.371494912286913	0.24211981061881066	0.18781969237665205	
4490000	-1190.6280746735742	-1088.3328166862664	-102.29525798730776	-1088.3328166862664	42.22554005607157	4.485644234187509	0.004473002441737837	0.4739040002071656	0.004182129730177864	5.023579538893684E-6	0.5247397150029175	-74.43974922737749	163.6093879455689	113.39672633400063	128.43276342130457	26.93733934913436	10.34466001930931	1	2	4	4	4	0.1925592127515872	0.38165188541437356	0.23006622686011968	0.19572267497391932	
4500000	-1211.977687872883	-1089.4524173639031	-122.52527050897982	-1089.4524173639031	73.49350588265503	4.485644234187509	0.0027008630402525304	0.426658167514823	0.0020998298512327133	1.781067499864062E-6	0.4997569394975044	-86.82147037978513	1770.5468306925643	1351.3194165396894	266.71608725116886	72.26263420877788	18.039698001031155	2	4	2	3	4	0.1925592127515872	0.34090973999577273	0.2384057669934942	0.22812528025914564	
4510000	-1178.9778513829142	-1079.5509463462959	-99.42690503661831	-1079.5509463462959	38.69667516200195	4.549814360641912	0.006004857159719711	0.5593247453150009	0.004609116943093602	1.5004167631297344E-5	0.6104620043738002	-73.99487089895884	74.28425189247946	66.09927105164208	83.32731776259514	20.49682945635163	2.1629345120549295	6	5	1	2	1	0.16813130192180048	0.35132245774090337	0.28131367978435595	0.19923256055293995	
4520000	-1185.0207993089805	-1085.2519025485647	-99.76889676041577	-1085.2519025485647	41.49681000483002	4.549814360641912	0.004489194086237853	0.697864865582348	0.0034730961446377204	1.5045399500703124E-5	0.8729802071765647	-68.73559305713906	667.9648131123613	7.225054472772653	29.623675991032428	44.04093313102632	5.779657628291061	3	2	4	2	4	0.1714602418347978	0.34799351782790605	0.2887921002501726	0.1917541400871233	
4530000	-1194.3457943992782	-1093.4006991508193	-100.94509524845888	-1093.4006991508193	50.00913599999601	3.300704830060614	0.0023315328345220833	0.5832976440803452	0.002381954988646611	2.749098241994929E-6	0.6451392356131673	-73.66880942691654	793.6597740046565	123.74794000975939	9.31444913297895	14.14122865683416	1.503182865238934	2	5	6	1	1	0.1714602418347978	0.34799351782790605	0.2887921002501726	0.1917541400871233	
4540000	-1198.2027855189335	-1090.8906672435621	-107.31211827537145	-1090.8906672435621	99.94623191198004	4.7448829844581475	0.0019153746769533034	0.5983287692720253	0.001849850484394928	1.3031735206525135E-6	0.5640252576387846	-77.84117856560982	597.0104610531486	199.4487503751346	32.83401052913008	19.75563447413209	18.700715837726104	3	1	8	2	1	0.15137726271482227	0.3680764969478816	0.2887921002501726	0.1917541400871233	
4550000	-1194.624550921568	-1094.1875748191596	-100.43697610240832	-1094.1875748191596	59.66350308257424	4.620088107732791	0.00506278561030323	0.614668577798117	0.0038736014600742976	5.471782059013278E-6	0.5378782503814097	-71.53571485496731	550.1908521649459	33.34377315303991	8.089690847691758	20.12608547330085	40.27794383973057	3	7	1	3	1	0.16743996801219654	0.3680764969478816	0.27517271406433325	0.18931082097558832	
4560000	-1177.9303487382717	-1072.8212288125385	-105.10911992573332	-1072.8212288125385	74.88473961877303	4.465608774543378	0.002468409805186315	1.388612804196853	0.0019954684075987965	1.166073862410912E-5	1.3029247712358532	-70.83517805388715	830.2149508225838	13.723609033430401	35.68459334552463	75.21435670117974	26.053888214287152	2	2	6	1	4	0.20915141353160518	0.32971998945356956	0.27517271406433325	0.1859558829504917	
4570000	-1237.1345508505467	-1097.9072120756582	-139.22733877488847	-1097.9072120756582	201.0036834345074	3.2582664225350255	8.335027133505588E-4	0.29197042788850286	7.665551937788417E-4	6.506502271742222E-8	0.3203562755570511	-101.51480090282267	2136.655234917058	865.2194403084636	611.8776115520423	360.8387918507486	121.35420986922819	3	1	1	4	6	0.19392258627328207	0.3618701023671327	0.2582514284090932	0.1859558829504917	
4580000	-1231.5829163478459	-1096.651444580563	-134.9314717672829	-1096.651444580563	183.85269390988327	3.3528172652770745	9.276892052928977E-4	0.36422639599421985	0.0010487926544106977	1.4278574497668954E-7	0.37035776624241235	-101.48304806541618	912.1655931407068	660.2975855343468	152.60310825127212	112.42504817714193	32.22519040979801	7	1	1	4	2	0.17775415454584229	0.3618701023671327	0.23583825649592555	0.22453748659109918	
4590000	-1198.2132127372295	-1081.7875492571588	-116.4256634800706	-1081.7875492571588	73.53797383362681	4.893742795967819	0.0043350321205481565	1.06345887334569	0.0027263578792563934	3.984805826510316E-6	0.756551757290312	-82.47758550482742	535.9634315728966	618.7266145758855	98.28959505757913	46.41444785332509	16.09145973731493	1	1	6	2	5	0.17775415454584229	0.3576736551309964	0.28046361815667203	0.18410857216648896	
4600000	-1206.0227449835843	-1083.658204841183	-122.3645401424013	-1083.658204841183	107.426969689518	4.893742795967819	0.0016644653638097115	0.7920699747771357	0.0017648628177347392	2.2201253995296582E-6	0.8120369280348918	-88.99600680570528	789.4957126797697	296.04354709264345	158.7578126868356	67.43312819740979	11.627937841562291	2	1	8	3	1	0.19426959908246688	0.3411582105943718	0.26082235164183554	0.20374983868132543	
4610000	-1245.8684650875916	-1092.7894730422129	-153.0789920453788	-1092.7894730422129	416.0610645403019	3.5673147369984224	3.38605083086443E-4	0.16834020236384545	3.414036387133536E-4	3.324651736537067E-9	0.16585347327181826	-110.4228935056909	2432.373246005904	703.0830298543588	2259.7843224002977	1844.4924597881725	269.4405586395451	1	2	3	3	6	0.18471695208242564	0.3715787693575813	0.26083022083281465	0.18287405772717807	
4620000	-1191.1697331840303	-1092.4288775629934	-98.74085562103687	-1092.4288775629934	44.03049694142068	5.207920474310822	0.0037447773019932654	0.5921388514279476	0.004004230476217214	5.007060872447204E-6	0.5549520409555024	-71.65836086762826	369.8828822004127	49.557780763882676	26.398854176365127	22.153858037932697	11.034161578358072	4	3	1	6	1	0.16053973985986209	0.32650199141569664	0.3100483921800312	0.2029098765444097	
4630000	-1218.7046138569503	-1087.3865808972307	-131.3180329597197	-1087.3865808972307	148.51931876312833	4.375949952774283	9.626510479284895E-4	0.16398857368462746	9.647006183932666E-4	2.0044242980547172E-8	0.15017751965152154	-96.67424650652374	1179.4933331351858	977.8571469888961	647.7314609390719	66.79593230496035	20.99832255589798	1	3	5	4	2	0.14941856310431695	0.34300037413077356	0.2995953454393324	0.20798571732557672	
4640000	-1217.093793662791	-1085.8123177724624	-131.28147589032875	-1085.8123177724624	172.91817208854036	4.30893478075162	9.553001650697716E-4	0.4621491576643757	9.304675810870559E-4	2.2382422641228464E-7	0.4797191808657685	-100.16013971217217	689.3315462003675	197.79291347255128	70.7754921946364	38.776637923508005	53.75692318350195	6	4	3	1	1	0.14941856310431695	0.34300037413077356	0.2995953454393324	0.20798571732557672	
4650000	-1213.7378189066703	-1095.2635026934197	-118.47431621325052	-1095.2635026934197	86.85370252210278	4.996773721811904	0.0014489542928444988	0.38622789368827176	0.001503608045371811	3.337090185037158E-7	0.38404879956199	-91.08068618200942	484.35129591192754	163.86508323789047	24.234681105895085	12.919990876463244	12.652968807527522	3	6	1	1	4	0.1680527147716896	0.34300037413077356	0.28318238782860966	0.20576452326892686	
4660000	-1198.9537037243638	-1077.1080296455707	-121.84567407879305	-1077.1080296455707	125.75106413715004	5.004344707631334	0.0017893900596113923	0.9255136619597095	0.001331540526880458	1.0449292213154454E-6	0.7681565743570355	-89.80479598393754	1444.662819004534	112.2194867031083	47.499340835287555	16.562026743658738	20.725566013518854	5	6	1	2	1	0.19957439017393974	0.3114786987285234	0.28318238782860966	0.20576452326892686	
4670000	-1190.6213779874197	-1091.419554174412	-99.20182381300759	-1091.419554174412	34.47517365151143	3.392700374015396	0.0066145836913782344	0.523853780552037	0.005600816477664774	1.137270627772679E-5	0.564783652415572	-73.83877920219001	200.59261094065326	92.77080497862097	41.05100042535819	13.55508690699876	6.495795763828229	7	4	1	1	2	0.2091776228292097	0.3189630777334025	0.2763364782827494	0.1955228211546381	
4680000	-1199.2826988696522	-1078.726239661373	-120.55645920827924	-1078.726239661373	70.7356560659005	4.556252543227875	0.0021512592162077795	0.734866122853552	0.002509557533169745	2.6676494386453405E-6	0.6317616547112784	-85.19442353106369	1171.5455816213498	540.5521604741657	361.7823784578918	47.98461765440446	30.93900168850946	2	2	2	3	6	0.20622622583514097	0.31954503789258015	0.26819672109583864	0.20603201517643993	
4690000	-1187.823651306394	-1085.7104177266124	-102.11323357978156	-1085.7104177266124	46.52463421803826	4.556252543227875	0.002826883505800074	0.5944034969070222	0.0029150715687635237	3.61534454884275E-6	0.6270029840532417	-73.40796466709644	717.6452812032239	96.78982344471328	28.120825795305933	27.49260099139222	3.4495241408287387	4	3	5	1	2	0.16697530962080154	0.3923009831905154	0.23469169201224288	0.20603201517643993	
4700000	-1203.8152880089888	-1094.2409225517292	-109.57436545725953	-1094.2409225517292	84.30163533322748	3.1503180708741603	0.002218548741692165	0.6876235283166491	0.0018625875379008612	1.302158475770477E-6	0.5938867344278871	-76.99738366692128	2637.467043878439	104.94793213175186	86.77603961430877	34.22749654453914	8.397950244320846	2	3	2	5	3	0.21770059610159265	0.28785781165549723	0.2884095770664699	0.20603201517643993	
4710000	-1230.0231240601702	-1086.6912656188242	-143.33185844134601	-1086.6912656188242	318.17240492842967	5.068047905932819	4.09759028505938E-4	0.4535993026724141	4.100501596634768E-4	3.759456600034351E-8	0.4558909147238334	-106.72327189774326	2790.979810075077	868.3071809681929	134.69135067827912	134.7470525557889	33.25447053423897	2	7	2	3	1	0.15632832674956362	0.35776543522644855	0.2790886784424939	0.20681755958149364	
4720000	-1219.729279133258	-1078.772611584242	-140.95666754901592	-1078.772611584242	235.69618576588354	3.8291277312591174	5.373788444141048E-4	0.6190233694834097	6.607441853563128E-4	1.287892086542458E-7	0.5846594680678502	-104.8106447382217	3061.44878846116	778.9542802635332	126.36717101379351	94.03549061737635	21.42193875317546	5	6	2	1	1	0.17897344985255054	0.35776543522644855	0.2599912964754873	0.2032698184455133	
4730000	-1216.3347913024124	-1075.4831390261443	-140.85165227626814	-1075.4831390261443	205.6367014637283	3.8854302062895107	7.035739611907343E-4	0.5399142191709767	6.472431154945803E-4	1.0720470594157065E-7	0.48661188101197755	-102.42483709015343	2954.332459441904	1067.8289025026331	627.2489343306352	183.20858971469485	30.670056892126023	2	5	3	3	2	0.17897344985255054	0.3366197076631315	0.28113702403880436	0.2032698184455133	
4740000	-1182.0820653634019	-1086.0443800501664	-96.03768531323533	-1086.0443800501664	32.031684457618766	3.8854302062895107	0.006875009209553411	0.2867570659920939	0.0062493163380006435	3.517315209024162E-6	0.2888819847118968	-71.81567877089635	17.911346253696195	63.090950846195	59.57708935069991	34.09848123521074	6.619792945964037	1	2	4	4	4	0.1803160876748329	0.3792358303191874	0.23852090138274845	0.20192718062323095	
4750000	-1174.1941651497773	-1086.2943035626993	-87.899861587078	-1086.2943035626993	24.271364226560337	2.560718669647659	0.009217202002662158	0.7234904323600768	0.0077957715941863355	4.0444700078568095E-5	0.7611414077129406	-67.55836559973461	53.16332941943631	22.089526905550162	13.951256597012742	2.397051361719475	4.796694756916656	7	2	4	1	1	0.19049748694929577	0.3167317785906878	0.2908435538367852	0.20192718062323095	
4760000	-1169.9216182686296	-1081.106316962905	-88.8153013057245	-1081.106316962905	22.513634790949784	4.155760477314013	0.00936857109673361	0.7369779269423422	0.007425817871706814	1.479771837087892E-5	0.5397308016422704	-63.286545311514786	113.7574437932681	22.85789610725023	66.0220142963975	8.527652042204513	1.9198788628166947	4	2	2	2	5	0.2011811704757863	0.30430162994297655	0.27214463590479326	0.22237256367644356	
4770000	-1229.35078930842	-1088.644800622732	-140.70598868568794	-1088.644800622732	243.47752853790382	4.155760477314013	7.931038889700414E-4	0.5237961516020992	6.218149663597777E-4	6.999228560156465E-8	0.4307489121853076	-102.73070502687642	1642.5133176470936	372.29746150324826	606.7885126984394	314.28059953556607	86.64959992436313	2	1	6	2	4	0.2011811704757863	0.30430162994297655	0.27214463590479326	0.22237256367644356	
4780000	-1206.4230651218786	-1084.483140708133	-121.93992441374562	-1084.483140708133	121.29349019326702	5.291848647039522	0.001705550360393651	0.5742256025626218	0.0012691893494177055	1.0701777474865374E-6	0.6919802850667817	-86.21374709938812	1724.895149879194	142.00154488160197	139.3048135166877	211.58921813119238	10.912148721405057	2	4	1	6	2	0.21072868716046733	0.33744291585605163	0.27214463590479326	0.17968376107868744	
4790000	-1171.7669408968477	-1083.0604030351508	-88.70653786169693	-1083.0604030351508	21.90763403219308	3.1491376373231987	0.008211432830324591	1.1093814148513297	0.0056079199635975865	1.400283472153275E-4	1.287854579221852	-61.0183969976629	352.40424334361063	232.61082223589815	34.74167127277395	4.905685684909272	2.1119054844178504	2	2	1	8	2	0.17716185679320193	0.371009746223317	0.27214463590479326	0.17968376107868744	
4800000	-1174.331292561704	-1083.1857655645001	-91.14552699720399	-1083.1857655645001	22.88746264112055	4.457705371427442	0.008572962485996285	0.48812185474323116	0.008273987890639817	2.461609677135564E-5	0.5361437211445849	-66.16688025330639	79.29933124704671	62.97244454005174	78.59778495346116	10.988248343530296	8.15766135607917	4	1	7	1	2	0.1501249266673466	0.3317088646112828	0.3487258174578917	0.16944039126347854	
4810000	-1190.6198869761022	-1089.3778075385544	-101.2420794375478	-1089.3778075385544	35.484215558974206	4.801941129214641	0.004900267546985698	0.5868942485620957	0.0049235896447245775	7.773948351760704E-6	0.5464594597614155	-73.18741279838628	281.1767423327167	99.48169197028567	97.17074300511271	11.968119284129648	9.780471413386254	2	4	1	6	2	0.1501249266673466	0.3317088646112828	0.2986062021166017	0.21956000660476857	
4820000	-1165.2009267885715	-1077.8822300477852	-87.31869674078617	-1077.8822300477852	35.974236740629074	3.9964971099957616	0.003488477974205021	0.8038172712244881	0.005015079647300713	1.1288306268314111E-5	0.7443319697367374	-62.01486945349702	235.30046312302193	1.8519122172377522	3.740580313646931	9.746672272512463	21.59999139840898	4	3	4	2	2	0.18076555154486953	0.32281124273054573	0.2629897856594065	0.2334334200651779	
4830000	-1197.2174050144727	-1088.0948980648734	-109.12250694959934	-1088.0948980648734	102.5441048364864	3.8229998905625813	0.001835716756495318	0.6832244520474213	0.0016390294557715077	2.7980663465549765E-6	0.8635042868302214	-79.17210428539974	541.0664689201845	255.14067093900775	15.44670670032378	9.560254845628481	26.774353765550185	3	2	1	3	6	0.18114721154932867	0.3211130743059893	0.27086463715385906	0.22687507699082274	
4840000	-1191.954110376858	-1086.8172759690435	-105.1368344078144	-1086.8172759690435	62.15042746952003	4.126774357485182	0.0038717373926771314	0.7739411121289268	0.0031198249922934347	6.093536153377654E-6	0.7692839886644799	-71.47630775321599	317.34659853779795	571.6507134447995	308.93095200121763	25.990031492184883	28.86023768047755	1	1	1	7	5	0.187940432423594	0.2788322794460186	0.30635221113956435	0.22687507699082274	
4850000	-1216.8533881511742	-1086.3112880768	-130.54210007437408	-1086.3112880768	166.3155471326122	5.2544885910877	0.0012540299421748423	0.6690707612121202	0.0013841983293699867	6.945324459139236E-7	0.5839215702690033	-96.07348948612484	1102.9721493218049	353.1236924725498	114.72230668052514	105.41043240643036	39.84470760514613	3	4	1	4	3	0.20421985219141267	0.315803480029227	0.2945998979519767	0.18537676982738333	
4860000	-1213.4543341246215	-1082.966672118277	-130.48766200634438	-1082.966672118277	172.80986679509408	4.519944103158354	0.0011564107045586255	0.8340662967641345	0.0011024818996550972	9.883980641960044E-7	0.8385011733947305	-95.66107553910882	1342.4560858850257	385.10287999059955	130.95872150697468	52.13228625327363	54.227284733946775	3	6	2	1	3	0.1856275470371799	0.315803480029227	0.3131922031062095	0.18537676982738333	
4870000	-1193.3125850441177	-1090.4202111922505	-102.89237385186726	-1090.4202111922505	42.34411741914035	4.124995085670113	0.004110099653876663	0.25023967603607317	0.0040526151771904445	7.154291310156219E-7	0.2137499191061516	-74.41865162682652	300.9575127170813	123.76512503546847	101.66589439864288	68.42865568699001	7.868525320936748	1	3	3	5	3	0.22614832782280708	0.2984593229563737	0.2900155793934356	0.18537676982738333	
4880000	-1203.9235947819338	-1088.9014529145704	-115.02214186736332	-1088.9014529145704	52.66199433657741	4.124995085670113	0.0031592400263752572	0.46886784473593185	0.003109920832799225	1.4162369875077627E-6	0.41667451978305275	-82.91263077533992	1410.7015843458375	362.98241357983835	168.1624907983521	12.123683006904134	12.899184966754987	1	5	3	3	3	0.23624798406678837	0.2883596667123924	0.2900155793934356	0.18537676982738333	
4890000	-1219.526879389185	-1080.0212652016264	-139.50561418755862	-1080.0212652016264	188.5152915339685	3.8303936837435155	0.0011015042988059313	0.5583080250910537	9.725864748644337E-4	2.429501912254724E-7	0.488269840528603	-98.69133092453625	1409.9259453609095	1788.328868885755	2122.066196146895	296.70693020644427	123.9501850257799	1	1	1	9	3	0.1926288408487052	0.3273441983552914	0.2946501909686197	0.18537676982738333	
4900000	-1200.0261214798104	-1082.3206679272705	-117.70545355253986	-1082.3206679272705	94.44493298874694	3.8303936837435155	0.0015438081914892988	0.4146191932185641	0.0017883074774766603	6.142788641217841E-7	0.43611245137131094	-87.52068193918667	380.83648445862167	382.87164757136054	104.51730895182658	33.318566043300144	21.850253719479838	1	5	2	6	1	0.1896355699524307	0.3273441983552914	0.28874698551578304	0.19427324617649447	
4910000	-1233.9127140299508	-1082.9238044053548	-150.98890962459603	-1082.9238044053548	508.4379253175469	3.8374350367573333	2.6136300122063804E-4	0.8527845446420986	2.694928234311807E-4	5.258096660598548E-8	0.8070595591174355	-107.73765523192395	4504.522333947886	5988.819374037937	317.48301254320063	168.82330498483603	253.03777076865984	1	1	4	3	6	0.1896355699524307	0.3113840221550146	0.28874698551578304	0.21023342237677123	
4920000	-1204.0346388564324	-1075.4802704382387	-128.55436841819366	-1075.4802704382387	181.6700983255228	4.06062787928282	6.412844983150174E-4	0.5432653294181792	7.804965235604568E-4	2.3870749792514995E-7	0.6497911589450416	-92.27191863069409	1481.0404940073922	901.2527346162809	180.591272792747	113.66626841937646	117.34246776639927	1	1	1	8	4	0.1896355699524307	0.3112319903098002	0.28874698551578304	0.21038545422198565	
4930000	-1188.8734726827697	-1085.3822584631203	-103.49121421964948	-1085.3822584631203	44.60947147201868	4.870428373803163	0.004456380806596468	0.761228548280764	0.0038020600099767377	1.05378523037546E-5	0.7597853536840042	-74.89340693201476	230.02201280547072	168.73943841904133	48.08596762216841	12.446962258749155	18.403533229338382	3	1	4	6	1	0.17983944184027909	0.33241806987898004	0.26496879741333274	0.22277369086740775	
4940000	-1173.1193074394955	-1084.3823820429338	-88.73692539656166	-1084.3823820429338	29.826023077966255	2.742825885981401	0.005091250700998327	0.7275994092029682	0.004170026468427114	2.2371893629889274E-5	0.8597289716587114	-60.41012660739241	65.56474750140892	63.74351983350542	232.8098831579819	16.554630798172205	3.35274167636203	1	1	2	9	2	0.16009283118322865	0.33241806987898004	0.28471540807038315	0.22277369086740775	
4950000	-1188.7618796530064	-1086.2230323162787	-102.53884733672771	-1086.2230323162787	26.481139153940838	3.5068831242825484	0.00614052966761663	0.695644699098288	0.006297744302368143	1.2900465801943522E-5	0.5922953784995477	-69.85691501058811	977.7347697749939	362.1067685726974	115.81421509812118	63.38829141945369	4.297049950236317	1	1	6	4	3	0.16009283118322865	0.33241806987898004	0.2743262193926644	0.2331628795451265	
4960000	-1188.9391911124499	-1079.0821219813959	-109.85706913105406	-1079.0821219813959	50.378661782601704	3.5068831242825484	0.0037861247452356224	0.9718584447034293	0.003559286677618979	1.411373632730866E-5	0.9296599544284325	-79.22588571196304	805.4108112558565	110.77023781657934	65.95412321216544	18.33258730560659	13.608688968116638	1	6	2	3	3	0.16409226942689872	0.37494173827070415	0.2743262193926644	0.18663977290973233	
4970000	-1225.8864777575411	-1090.1210102135456	-135.76546754399553	-1090.1210102135456	353.37294687626246	3.040344593799696	5.398980441815602E-4	0.7267087344667054	4.7469874395620286E-4	5.592019924156064E-8	0.49729499844031694	-98.56334788149518	2226.0343995340368	86.33270217255136	215.4341123445892	164.4555971548541	131.60133766759256	3	8	2	1	1	0.16409226942689872	0.37494173827070415	0.2743262193926644	0.18663977290973233	
4980000	-1171.5095362069355	-1087.1621141539686	-84.34742205296693	-1087.1621141539686	29.911872022433922	4.923359146972365	0.0104355255477871	0.9200420380814127	0.005959518498197571	3.4970621750559504E-5	0.7993358833110866	-54.4013271759094	1432.60614105289	44.93954065329543	19.972214253688588	4.204309098587021	10.632162034842963	1	1	1	2	10	0.17367688642717066	0.3357180336368255	0.2988921447654263	0.19171293517057708	
4990000	-1196.253114036143	-1090.4932053517757	-105.75990868436718	-1090.4932053517757	34.34274530931353	4.357818881994536	0.0034482839866729026	0.4899997734498557	0.0034698335555753607	4.147533399371172E-6	0.5809806984298298	-74.58658542123595	1433.9733703625236	830.1470551077716	37.36361508595209	12.43400015225523	5.428474638758122	2	2	7	2	2	0.18646594867048416	0.3357180336368255	0.28610308252211275	0.19171293517057708	
5000000	-1179.8238549187936	-1084.4803481038796	-95.34350681491394	-1084.4803481038796	26.07408003152999	4.181869460177954	0.006627723882151198	0.5153184999632603	0.006829003343227384	6.0604327829295095E-6	0.3920285218959247	-66.75679501194624	84.21327696921674	83.3661023828366	130.0941859378006	98.26857687620134	11.567859204953255	1	5	1	1	7	0.18646594867048416	0.3151194232355775	0.30670169292336075	0.19171293517057708	
5010000	-1187.6381773852347	-1084.7024761426562	-102.93570124257853	-1084.7024761426562	46.94088104896332	4.631099188329398	0.0038224803637412195	0.42101600067565387	0.00397076372023937	3.5670640863969803E-6	0.49046663427632464	-75.69539918779657	375.6190474058212	134.07834537919103	16.88404313124703	20.639873078449877	14.758074379013395	5	2	4	3	1	0.20164470164093592	0.3151194232355775	0.28477037574261466	0.19846549938087146	
5020000	-1217.4298125453256	-1091.0755648971183	-126.35424764820723	-1091.0755648971183	146.97096530203686	4.904794550049965	6.782726263405783E-4	0.39961841071430454	7.919079056825745E-4	1.1765389807457673E-7	0.444051166270659	-90.9909569103464	1198.5813948077985	1226.0254085596744	298.66053546846285	68.44813844471908	30.39905089229495	1	3	3	1	7	0.19276502018384728	0.33795055405642355	0.29365005719970333	0.17563436856002543	
5030000	-1187.9950406569383	-1076.321835964986	-111.6732046919523	-1076.321835964986	66.94344951767631	3.1312916561094215	0.0030780404161144664	0.8385017658297114	0.002778406915966989	1.1232797606947623E-5	0.95891997379946	-80.77576561418547	152.10711240883154	244.6127110060201	74.88506700180348	97.08853799185601	9.791581333399742	2	1	4	3	5	0.22102255745479804	0.3312040109067979	0.24836798711153965	0.19940544452686398	
5040000	-1179.9345119030913	-1088.9934725687203	-90.9410393343711	-1088.9934725687203	27.64457135863859	3.552874677738373	0.007084106119489395	0.4443276497208718	0.006485527695739731	1.020466147707006E-5	0.5034585724119242	-66.39993661504334	47.47922887438791	39.79279695723236	103.55262119113912	8.307337141096797	7.437456954860135	1	3	4	4	3	0.22102255745479804	0.30094714336844575	0.27862485464989184	0.19940544452686398	
5050000	-1167.365624064871	-1084.849732042561	-82.51589202231007	-1084.849732042561	18.536947543446388	4.703715840700098	0.017083436433178976	1.0570313490100298	0.010967584499740925	1.491516467000508E-4	0.8250943109926221	-59.78967874734769	212.1274150838867	28.00439077782542	4.428054788407959	3.7826852810495977	1.4970161124295895	1	10	2	1	1	0.19377726870549614	0.38733743971879486	0.2194798470488446	0.19940544452686398	
5060000	-1174.797046018354	-1085.115698331914	-89.68134768643988	-1085.115698331914	23.732429406031468	3.4625520257825957	0.009424204851555625	0.5635949246399328	0.008456562946487101	4.934100042852415E-5	0.7065460779360195	-65.28907721293322	86.0273575375606	71.80062640881344	61.148269677529356	13.803498749705625	2.8063021260374947	4	2	5	2	2	0.20512354753875825	0.31727800949842583	0.2781929984359515	0.19940544452686398	
5070000	-1196.519708815259	-1087.496992047428	-109.02271676783107	-1087.496992047428	53.43606135303213	2.7578708285702254	0.0032185536738833765	0.6186635323918845	0.0027669265264493397	1.9122509330902345E-6	0.5360832002477149	-79.6416621633092	1160.725360389774	248.17576632396444	17.954512538626926	21.244586846370588	0.9253979318122003	3	6	3	2	1	0.20512354753875825	0.3459725323626781	0.2781929984359515	0.17071092166261168	
5080000	-1180.1115168370802	-1081.7802488132916	-98.3312680237887	-1081.7802488132916	23.450006364164455	5.1604417866140775	0.010349237723885765	0.8099385336340635	0.007749319597136968	6.76849896843326E-5	0.8638150672495255	-69.89732757510934	159.14360353513004	108.15692933843901	85.73403900986442	26.23080544422903	11.410988614744591	2	6	3	2	2	0.20512354753875825	0.3459725323626781	0.2781929984359515	0.17071092166261168	
5090000	-1166.3047644767464	-1082.2030018066675	-84.10176267007895	-1082.2030018066675	18.114081303950098	4.890125751620546	0.011990775658809086	0.9734535623247231	0.009629930856225334	6.382560026490655E-5	0.7834582982282207	-57.57117974605604	62.708856292570815	93.11762656799301	38.78596835654912	22.94563090491137	7.30428965968157	1	1	6	1	6	0.20143319962680564	0.3551552451399739	0.27270063357060836	0.17071092166261168	
5100000	-1198.6091681751313	-1081.9041331909054	-116.70503498422589	-1081.9041331909054	76.75446730872662	5.497772733088732	0.0017977789807782413	0.8822162939532909	0.0018484456117537618	2.8511774573216622E-6	0.915748209765664	-85.68246542684072	628.3163265555366	147.50082728134467	26.531969819003393	40.65786216903406	8.68403304480658	6	3	3	1	2	0.20143319962680564	0.3352143006999536	0.2905666392298904	0.1727858604433499	
5110000	-1243.9779644179282	-1082.318007292727	-161.65995712520112	-1082.318007292727	929.3806749571143	5.820761934801365	2.209714979975627E-4	0.6176561911828597	1.7160642261330805E-4	1.1365081781730352E-8	0.5703991255457372	-118.6936988117993	9710.87770108818	820.8071465685999	1205.569296504348	52.695466302630685	106.03784153086288	3	1	7	2	2	0.16762174019212428	0.3882854470228002	0.2713069523417252	0.1727858604433499	
5120000	-1228.0193219770767	-1096.2073865063282	-131.81193547074855	-1096.2073865063282	189.9766259985626	3.333353175650852	7.928381921186638E-4	0.04537098866951495	8.007942942815132E-4	6.476162599137158E-10	0.03184148699732765	-97.60840883686446	689.0879949665338	818.209371574981	928.7192803008	131.36420685822645	59.75257474421803	1	3	4	6	1	0.16762174019212428	0.38602121511201143	0.2713069523417252	0.17505009235413865	
5130000	-1233.9496702547724	-1079.465682823649	-154.48398743112335	-1079.465682823649	672.38524184915	4.218869739376723	3.53705637020065E-4	0.5153562555067902	3.0816057685991615E-4	2.1230081000647346E-8	0.4465617951647403	-116.27978871447758	2000.645564154505	1183.3812992211574	432.0568804777156	195.8971578226015	145.12111089880506	6	2	3	2	2	0.16762174019212428	0.3600703658868222	0.26384444434279863	0.20846344957825447	
5140000	-1214.6333651453751	-1087.0474438510123	-127.58592129436282	-1087.0474438510123	132.58746007531224	4.139467237322007	0.0016730608352288454	0.8757979593300104	0.001440209439591506	8.025658194002589E-7	0.6597790896099331	-91.99402105337052	716.7399965026984	820.1829068752115	273.81054272646594	50.07117123863429	47.75047686449142	1	4	1	4	5	0.18463964160699572	0.3430524644719507	0.26384444434279863	0.20846344957825447	
5150000	-1190.709218041089	-1079.6450161420926	-111.0642018989964	-1079.6450161420926	44.63616023554202	4.535132318928349	0.0034557313693834722	0.6545199975604514	0.002964211799051349	5.7015758783311904E-6	0.7690026637400725	-77.67834569761084	679.0022311692554	821.7007896052644	84.23678537023412	40.53687858304745	28.622278519058845	3	1	2	8	1	0.18463964160699572	0.3430524644719507	0.26384444434279863	0.20846344957825447	
5160000	-1199.121180247298	-1088.0524829960855	-111.06869725121271	-1088.0524829960855	102.75753964156642	3.232108270210656	0.0016210133043794174	0.9701543471387847	0.0013497135130207552	2.2054100186817245E-6	0.9669555931717095	-79.03026152472854	1208.5618006276393	764.3639203930079	17.001641945812175	7.856481292462833	12.581768196043726	2	3	3	4	3	0.18531705699220732	0.3423750490867391	0.26384444434279863	0.20846344957825447	
5170000	-1200.7073440101153	-1085.6998831307935	-115.0074608793218	-1085.6998831307935	133.57520458372338	4.208274743825845	0.0012751554909989189	0.7083424118304582	0.0010271693417279266	6.14326104294717E-7	0.7235570858794957	-84.08981057751863	2061.633219248039	63.304725701472556	31.496963951274516	25.97285628551914	9.614231559802725	2	7	3	2	1	0.18531705699220732	0.32426874363481345	0.2761839578021687	0.21423024157081003	
5180000	-1214.688126568458	-1099.5975545124793	-115.09057205597873	-1099.5975545124793	77.08293058191175	3.0982038559424363	0.002618007066167912	0.3982996021782862	0.0025215561324614818	7.243474453772829E-7	0.3269430052485762	-85.36244897393162	314.1126033927578	236.62446533084997	209.09318653617257	39.83676487536692	10.702868940051276	4	3	3	3	2	0.18531705699220732	0.3215280526840251	0.2950550443478642	0.1980998459759028	
5190000	-1182.8364055803215	-1081.2843685394691	-101.55203704085247	-1081.2843685394691	38.38689020736162	3.6782032270257643	0.005058114441854754	0.38850953987461295	0.00553547924864176	4.881657998171109E-6	0.4059885570993157	-74.18851628004342	148.7392917029136	101.0499481701016	97.43268274753913	37.63412434474768	26.71575893427993	2	5	3	1	4	0.18657426069321792	0.3064912622082213	0.3088346311226574	0.1980998459759028	
5200000	-1178.6384701448433	-1081.8278755294302	-96.81059461541295	-1081.8278755294302	26.498206270291604	4.482053137455384	0.007493100321107604	0.5941125996688325	0.006740722476951553	2.8681009715356654E-5	0.7191569918116045	-70.48132980057355	75.24071143672889	108.39029842435765	94.10067643458393	13.356777046193582	8.494925041164926	2	2	6	4	1	0.18020808871504296	0.31201928587681055	0.3211828640352657	0.18658976137288028	
5210000	-1180.4539339077628	-1088.8611897150322	-91.59274419273068	-1088.8611897150322	26.4961297108465	3.571170784904005	0.005240057684221009	0.9964103853476582	0.005716799801477876	3.317278510886095E-5	0.9272198590382815	-66.90865298026874	161.94149238572277	12.091432755483398	15.589610213310822	17.42192297871414	2.5108285325004327	6	1	3	3	2	0.18998339482262566	0.38062896603629714	0.2427978777681964	0.18658976137288028	
5220000	-1174.985272798642	-1085.0586233109675	-89.9266494876744	-1085.0586233109675	26.38805483094429	4.6878443233793305	0.005129690622299404	0.4979005488825768	0.0061875651620822494	7.434754899556194E-6	0.4738326361399679	-62.68419755102596	168.9574392846578	249.19818111950926	60.91874211858869	6.728760475202959	7.49211948969516	2	1	3	3	6	0.15668364384642322	0.37426073188085585	0.2824658628998401	0.18658976137288028	
5230000	-1194.1944833494886	-1077.0983371584252	-117.09614619106324	-1077.0983371584252	75.27314819242947	3.826837331290467	0.0018149600331251712	0.9381224891519132	0.0015938520398935964	1.3481544827732372E-6	0.740500597440625	-82.45523337126865	1028.1227118977506	303.4204891843174	311.4551955924237	38.81502069023463	20.144640464556616	1	1	3	5	5	0.15668364384642322	0.37426073188085585	0.2824658628998401	0.18658976137288028	
5240000	-1205.1858867219353	-1086.8025061240862	-118.38338059784901	-1086.8025061240862	76.50488126538646	4.419985903526733	0.00195427621585209	0.5598420226863926	0.0018061129012316539	8.837625709474557E-7	0.4922044818950202	-84.01430110097374	1027.9782711100038	1172.9743570007722	95.62701823885202	25.516336914803098	38.230475835658936	2	2	4	4	3	0.16976133460121065	0.36433368099728153	0.2862786302570101	0.17962635414449707	
5250000	-1177.9068896607428	-1081.4726982907564	-96.43419136998625	-1081.4726982907564	26.789708478631734	4.419985903526733	0.009841261766458323	0.8361953753339748	0.0070024209259071015	2.5012287060083048E-5	0.6099700676941676	-68.2299084109106	112.53950448745456	112.69845274217609	36.442889007368564	54.38410353773991	3.9200303250559854	2	2	5	3	3	0.14786477434753986	0.37000240378443616	0.2806099074698555	0.20152291439816786	
5260000	-1198.6181499050545	-1074.655163225318	-123.96298667973666	-1074.655163225318	97.69943413662862	4.774740800384484	0.0022358094709925345	0.7433260888213786	0.0018179018705811126	1.6469884196258708E-6	0.7429799246982561	-92.96994003838867	222.99468438939635	419.78408965596657	33.28322565257611	43.95486464889996	9.259901464328482	4	4	5	1	1	0.17510248133629605	0.3398142245881988	0.26715452530415823	0.21792876877134632	
5270000	-1183.0424096780864	-1078.912120407477	-104.13028927060931	-1078.912120407477	61.30121209478124	5.065224394193586	0.003367460593813191	0.4240764932335967	0.002746438797689476	2.07279950940821E-6	0.4804440361333233	-76.7774178537164	220.03616503298602	263.8682759467354	9.899193189511934	12.857900209083596	16.239128938456364	1	6	6	1	1	0.17677796253668168	0.31973717558132775	0.2954812509162936	0.2080036109656964	
5280000	-1188.6204283387606	-1091.7737843560608	-96.84664398269977	-1091.7737843560608	48.77841629385736	4.556989268127969	0.0037076551359721327	0.06858640184142846	0.0037623936634353437	5.8192978036592435E-8	0.06369735622275788	-73.09068042814756	144.32485500293652	165.59505393729026	14.91593840973025	17.469901480234068	5.236332962436894	6	1	2	3	3	0.17435358743422444	0.322161550683785	0.2954812509162936	0.2080036109656964	
5290000	-1194.76620077841	-1096.55455114985	-98.21164962855988	-1096.55455114985	42.70840707220557	3.881294242005625	0.003409537057373288	0.027826799408388347	0.0034203630218256867	1.1793351173455641E-8	0.031688176282602384	-74.05733618301792	182.86335540320636	174.4816626089658	37.06037326318574	6.870467792344097	13.601401649174731	3	4	3	3	2	0.16198306406066781	0.2792525422685504	0.2954812509162936	0.2632831427544876	
5300000	-1198.8203640278393	-1086.7077290088707	-112.11263501896859	-1086.7077290088707	59.57992117842242	3.881294242005625	0.0035103608783924388	0.45329909949347125	0.0026460573081864207	1.5604147799183468E-6	0.4321345306108775	-83.65792276132802	198.20045062314756	208.9537121433601	154.08993426517864	27.587612187415818	2.9231023710369053	2	2	3	4	4	0.16441422177882278	0.32165818061069784	0.3081797607046102	0.20574783690586868	
5310000	-1205.899569039299	-1084.037047199398	-121.86252183990088	-1084.037047199398	108.1807233925728	4.054704321319906	0.001846132114223975	0.6808991907603172	0.0019233033425093747	1.6300145491359274E-6	0.6978229798856779	-86.49179193598613	1632.5463919606168	144.7682786726048	274.097552428344	91.67898808619103	19.389513599848744	2	5	1	4	3	0.20557323269876204	0.28049916969075855	0.3081797607046102	0.20574783690586868	
5320000	-1184.5449372112384	-1079.597127148514	-104.94781006272467	-1079.597127148514	55.17626293422514	4.054704321319906	0.0029968528503094977	0.49609642497008194	0.0031682252052806377	3.463045390120195E-6	0.5842145037941927	-75.2172429468436	393.4180319044878	503.43808227048504	58.59763724666739	23.02516297701414	5.819737776600947	2	3	2	7	1	0.1928404839355307	0.2932319184539899	0.3081797607046102	0.20574783690586868	
5330000	-1175.1365700613383	-1079.4790618531206	-95.65750820821765	-1079.4790618531206	41.59252575584538	4.054704321319906	0.010471079128854727	1.3177453583796501	0.005823861243560781	3.8347545912463025E-5	0.9661044716376113	-66.73523424282158	263.6039217368386	22.715299193305533	24.211623776829224	16.04106949443578	31.475614028261447	1	3	3	5	3	0.1928404839355307	0.2932319184539899	0.3081797607046102	0.20574783690586868	
5340000	-1174.8529050151785	-1081.157688580588	-93.69521643459052	-1081.157688580588	31.313075971677108	4.371065564597379	0.006718201601659212	0.6156719598299935	0.005431901830261592	1.5599622817070287E-5	0.6395209125192219	-67.1583652646705	514.3664250253852	78.95961146250225	13.843560188966176	1.970608934947581	6.0806465353756565	2	4	5	1	3	0.20710214911116473	0.31204819562840835	0.3081797607046102	0.17266989455581613	
5350000	-1194.0737731773286	-1090.164647345211	-103.90912583211751	-1090.164647345211	44.6899873662513	4.002686813363372	0.004152800770910926	0.8417542481974345	0.0035540807417453846	1.9669447474634953E-5	0.9040964058543743	-73.43301843414429	981.7153761751247	143.87377663319734	20.990592811754276	7.275537705479656	19.04894666386266	4	1	1	4	5	0.17166646058203727	0.3166794211771678	0.2894897785749702	0.22216433966582405	
5360000	-1201.1990805275036	-1081.3880548273962	-119.81102570010749	-1081.3880548273962	119.59361475137469	4.194573740884036	0.001550561555694703	0.5221508996812942	0.0013571503349051437	5.930932430408336E-7	0.5121418512660773	-84.2570014830137	3004.7563266329585	1380.9254598814637	41.31294346922207	33.246570516518155	44.655036786748354	1	3	1	1	9	0.1629048499809195	0.34215031104625737	0.26401888870588064	0.23092595026694182	
5370000	-1184.4121268646234	-1082.586151584429	-101.8259752801944	-1082.586151584429	51.52797335532679	3.430289250541098	0.0045779386046636865	0.42127470249863086	0.003563488945206295	4.566822167587386E-6	0.5317691599832541	-75.37267765922017	247.19907288045167	96.87310998656255	17.098894335465562	7.301240378339032	23.356583933409237	2	5	2	2	4	0.1629048499809195	0.3622029467509189	0.30014482711006757	0.17474737615809335	
5380000	-1193.3228387788936	-1087.5790035459631	-105.7438352329305	-1087.5790035459631	35.659174182166915	4.158106835467243	0.004563702186216404	0.44337320565725685	0.004298742333728682	2.994111947465468E-6	0.40409139284318724	-76.24600358833374	79.26045091922907	159.03841782572277	185.399734443579	62.28561308934611	41.628034340997274	2	2	3	1	7	0.19228815439261804	0.3383573888404574	0.30129265065888977	0.16806180610803415	
5390000	-1162.3859148969082	-1091.3015400475633	-71.08437484934474	-1091.3015400475633	13.959389124234136	4.614601930772653	0.018649101996614823	0.5803768089574286	0.014364156040130149	1.586854011411511E-4	0.7296970725326195	-52.25631567264546	52.910438833745665	7.727098980141731	13.269706546332763	3.429244302148114	0.4645481722438382	6	3	4	1	1	0.19228815439261804	0.29923904408380336	0.30129265065888977	0.20718015086468816	
5400000	-1142.9171015908187	-1070.9142645335494	-72.00283705726935	-1070.9142645335494	14.00251781484098	4.134073247421932	0.027045684404414214	0.9787073234214443	0.017680337947374277	8.173605163463784E-4	1.2013381454075303	-50.240704932417046	71.67430147874758	8.731242030911787	11.269239180805263	6.971840059769468	5.190557674652696	1	2	7	1	4	0.19228815439261804	0.335364221747896	0.26516747299479715	0.20718015086468816	
5410000	-1164.7455136582805	-1077.737887640683	-87.00762601759735	-1077.737887640683	19.83572001436394	4.919155734886289	0.015601075815029737	1.3007948328045202	0.009244099722425944	4.5437590098648044E-4	1.6826910159456219	-60.860184227522616	175.43395013906132	15.042936852483207	20.558480127627647	10.758785425573151	6.577665394663204	1	7	2	3	2	0.19228815439261804	0.335364221747896	0.2890261171688788	0.18332150669060648	
5420000	-1199.1179140555073	-1083.1690504811695	-115.94886357433778	-1083.1690504811695	77.41119432060191	3.298129984465179	0.0017290459542438747	0.5276838769379865	0.0017702092944001692	8.532227896542123E-7	0.5581027846240446	-83.48474577688243	533.1735079973956	195.9037279418424	101.14197096643355	158.4986364406195	50.716710203530845	2	1	3	2	7	0.19228815439261804	0.335364221747896	0.27060713617218457	0.2017404876873007	
5430000	-1175.54770457993	-1079.9088605943189	-95.63884398561115	-1079.9088605943189	39.817609215737384	3.9119049011754985	0.003464974636889828	0.44467795021491907	0.0038894891125966524	4.55142954739376E-6	0.5215377369788258	-66.51600313471062	528.1451411141131	384.8432147657986	11.99312094663001	6.537603987021555	18.852527656870226	1	2	2	2	8	0.17397619520223262	0.3536761809382814	0.2584005393412187	0.21394708451826655	
5440000	-1173.1142689708918	-1081.1539493102598	-91.96031966063187	-1081.1539493102598	43.59039157559824	3.5001303339791767	0.0035931395847381095	0.8647774933530262	0.003387831456910351	1.1974967611748788E-5	0.8823587713285639	-62.73084950467603	902.3246877965975	11.15458110453837	23.901641450888498	22.000887243982245	11.292235643214303	2	3	4	3	3	0.17397619520223262	0.3536761809382814	0.2584005393412187	0.21394708451826655	
5450000	-1198.9389077623075	-1083.674386586665	-115.26452117564251	-1083.674386586665	71.94219723806391	3.4570017183957065	0.003256069027159718	1.0579721932395838	0.0018596927864796022	1.9158203800156635E-6	0.7420830749153094	-83.39308033023013	389.5660853096096	532.6778077372435	45.70108506882941	28.166641624493494	13.958957185071698	3	1	1	5	5	0.17737503692906934	0.3536761809382814	0.2584005393412187	0.21054824279142983	
5460000	-1189.546817535142	-1077.3601386534783	-112.1866788816638	-1077.3601386534783	140.99847491325124	3.7967395069268624	0.0013611226173368008	1.429535521367009	7.680479302663923E-4	6.56765067135073E-6	1.6744557846409207	-77.3418870364936	4247.211276261069	115.47519471031136	38.01403829944125	28.424677158657992	3.9152458441460327	4	2	1	1	7	0.1865060048451015	0.35614996148666794	0.26525730104562684	0.19208673262260306	
5470000	-1172.554734647682	-1080.0173340818012	-92.53740056588062	-1080.0173340818012	37.22441972500211	3.583110681017368	0.00737777179489437	1.0832656320447134	0.005016041208727188	1.4849702695840253E-5	0.7302514939400893	-64.69447050526955	258.53735777159375	135.83496866302227	33.084276421816675	7.824186283923134	9.410034643270023	1	4	3	5	2	0.1865060048451015	0.35614996148666794	0.2576486173016913	0.19969541636653856	
5480000	-1165.4814742112205	-1077.154145927822	-88.32732828339859	-1077.154145927822	28.594174548220614	3.8596543266731613	0.007948847357869113	0.8605555049583103	0.006355471828732836	2.3843343758108484E-5	0.7123198739117971	-63.46705663924769	191.88826606532785	78.27202350177313	15.427251376606655	7.425431778793322	5.210898214918721	5	1	3	5	1	0.1865060048451015	0.35614996148666794	0.25834584820746187	0.19899818546076797	
5490000	-1157.9299215285275	-1082.8498680734936	-75.08005345503389	-1082.8498680734936	21.247732262771876	3.8596543266731613	0.014318299160762254	0.9452596782593331	0.006730620102254344	3.983957140869727E-5	0.7456038728229557	-49.63300207806562	220.31081826934326	207.70689563855362	8.37414160427558	3.155555525449376	3.043405152869733	2	2	3	4	4	0.1865060048451015	0.38969612459653136	0.23372519957625892	0.1900726709821075	
5500000	-1182.9143874110648	-1082.0036800536054	-100.91070735745944	-1082.0036800536054	29.05945758376331	3.2248998867779832	0.007860964175132934	1.111771856033997	0.0059184898253930324	2.1369973899271627E-5	0.7652185329518264	-70.45692939158452	225.04749907951327	42.64114283136181	96.52184709586203	46.594175249733254	23.208689097921706	4	2	1	3	5	0.1955618911904122	0.38969612459653136	0.22466931323094821	0.1900726709821075	
5510000	-1195.1619984723923	-1080.225586615892	-114.93641185650027	-1080.225586615892	90.04414988688707	3.4727714691890075	0.0023820129107306564	0.69512227859591	0.002189068657464418	3.455893242362282E-6	0.6944358869224098	-82.9691499535184	229.86232568137424	407.287168879292	204.45211953437135	55.694776825102274	22.07730834805485	4	3	2	2	4	0.1724202100426523	0.38969612459653136	0.25995073580343564	0.17793292955738	
5520000	-1216.8806809274713	-1090.4464387298276	-126.43424219764366	-1090.4464387298276	96.32313905317574	4.44670717155247	0.0017153298540616483	0.41577317435912786	0.001559192814261134	3.7442085811366264E-7	0.3738096211591483	-91.68143391047978	760.9764667349192	942.0070215894774	551.4378989204778	60.92895797946716	8.667744168549028	1	2	6	5	1	0.1986390317595002	0.30797776962563256	0.33611816358297997	0.15726503503188655	
5530000	-1258.783314840318	-1087.1503737641813	-171.63294107613683	-1087.1503737641813	773.1267380569948	3.3903157054276685	3.189655955916062E-4	0.7892410064236618	2.3857666296776806E-4	3.585551065340123E-8	0.6773086556197481	-121.38387715670271	30767.7136927828	12556.246014446147	5267.916118276033	539.9177220776672	688.1314400408595	1	2	1	3	8	0.14404333314148765	0.33257307611399456	0.3379506611360393	0.18543292960847785	
5540000	-1232.5569603414326	-1083.3632218959604	-149.19373844547218	-1083.3632218959604	372.8319386013337	4.916447823717443	2.7136507841476126E-4	0.6872582280871454	3.582446561182846E-4	7.439405084011986E-8	0.7559003643983707	-107.3502490400793	29632.11014272632	2514.0674902867327	87.79051188576405	85.25051915052472	16.569219245591405	1	6	5	2	1	0.14404333314148765	0.3214001000575792	0.3379506611360393	0.19660590566489322	
5550000	-1225.0747594078641	-1084.3435138583752	-140.73124554948882	-1084.3435138583752	228.3855163806809	3.303187935166231	7.379714989442823E-4	0.6257163039474655	5.880198696856858E-4	2.3004197757956558E-7	0.7283824971302089	-101.31808693272366	7063.991344822093	693.0035701445289	193.31063146103708	233.4584819454446	77.49415633645027	2	2	6	1	4	0.19479236762694535	0.3214001000575792	0.3379506611360393	0.14585687117943552	
5560000	-1189.6330231691572	-1087.6898097341614	-101.9432134349959	-1087.6898097341614	50.879345279063834	4.012546194749862	0.003574559467513664	0.4038597672505814	0.0031978421661793327	1.3893071530147345E-6	0.33977068266078514	-77.33501638190829	165.1970086163499	63.81012309674392	74.29069171379875	6.115039632120582	3.2129832565669805	7	1	4	1	2	0.19479236762694535	0.3211342199157693	0.3148427279620761	0.16923068449520862	
5570000	-1195.1419058359768	-1088.046587394292	-107.09531844168484	-1088.046587394292	61.08634398099007	3.756853797230343	0.003105987573964167	0.5871057454386952	0.0025749293235353622	3.2225175731977286E-6	0.6557938995222351	-75.39170997526665	1573.7220709568815	444.25416694876265	51.86737634638602	29.40082252639205	1.6750660062905898	1	2	4	6	2	0.1786261123745973	0.30066101567817877	0.3148427279620761	0.2058701439851472	
5580000	-1170.2182934167238	-1092.5759264923834	-77.64236692434042	-1092.5759264923834	29.9414039417942	3.013856237420774	0.010765857843719114	0.7938330986303034	0.0064702034186692615	1.4204563841915216E-4	1.089124276968128	-57.84650715227902	22.61408694798957	8.937134668891298	38.598996355825086	0.8407599656936646	0.16042877703409247	4	1	7	1	2	0.19802959962151473	0.30063165674615494	0.3143038616972861	0.1870348819350436	
5590000	-1183.1314616998961	-1085.5666798982038	-97.56478180169245	-1085.5666798982038	36.56407263048409	4.5214318321233655	0.009270114721958732	0.9893368474324464	0.006571820267899298	1.3774248572891282E-4	1.153599910348851	-66.7346742630161	244.32871235647372	28.350340682221145	17.415998476215396	74.74462310684814	17.534370173544847	1	3	6	2	3	0.18320102527104173	0.3154602310966279	0.3143038616972861	0.1870348819350436	
5600000	-1168.3080263866837	-1084.4544003454223	-83.85362604126134	-1084.4544003454223	18.65055913387915	5.008774410329404	0.012571419605054944	0.6022431149851956	0.010712465100402694	5.608714496459498E-5	0.613625634552733	-61.11971247788538	116.2812466241001	61.700391913993954	20.03875069279371	6.229696494175926	0.9288470058501627	2	2	6	2	3	0.1954410921970567	0.3633903186096768	0.2541337072582222	0.1870348819350436	
5610000	-1182.2308858062006	-1081.5097589877253	-100.72112681847533	-1081.5097589877253	34.231963005346756	4.5614363423830495	0.005888785160455235	0.8074198091416931	0.004931375709397101	1.2486418936779416E-5	0.7117503006178357	-70.64598722817878	171.80140922894563	84.0356386842857	100.38922316008617	11.016694677814268	33.56949280507683	3	2	4	4	2	0.20857795035862087	0.343507017057152	0.26088015064918285	0.1870348819350436	
5620000	-1183.2454645611986	-1080.4828047654514	-102.76265979574704	-1080.4828047654514	33.29155244074849	4.5614363423830495	0.004982632775517926	0.8597377119902893	0.0048459777798078125	1.8018630297942537E-5	0.834969175687077	-72.53365831042333	400.22687714786264	50.86328071532572	64.05807112551186	18.921482068594095	35.30384349794741	4	3	1	6	1	0.18149565942799514	0.343507017057152	0.25885659404549993	0.21614072946935228	
5630000	-1189.1793008994175	-1078.8975279208798	-110.28177297853757	-1078.8975279208798	56.57471950570452	4.5614363423830495	0.006261567962928587	0.8874284733390101	0.005033288964297725	1.7628065017729256E-5	0.7321699627669488	-77.99203452147756	505.3606132832559	306.5476313937071	111.67758687527389	43.76779497349123	21.944022797067362	1	4	3	6	1	0.18562663598254112	0.339376040502606	0.25885659404549993	0.21614072946935228	
5640000	-1195.3408055075554	-1086.7105369839694	-108.6302685235859	-1086.7105369839694	43.541464584939	4.515411005153037	0.003348259054794087	0.809213691398591	0.0029574574636850714	8.85442110727743E-6	0.8769872416942003	-75.76218187484959	919.3155853822767	119.68835364580049	92.50211263747764	79.2715030247717	22.30981294307427	1	1	4	5	4	0.1809647272023342	0.3278522389662928	0.2750423043620201	0.21614072946935228	
5650000	-1205.5325020014375	-1083.7209361251255	-121.81156587631205	-1083.7209361251255	71.63724882986573	4.742271459593799	0.0025088244935617945	0.810786641336192	0.0021270130344361675	6.2385333516855445E-6	0.9206368283708158	-87.20094612276633	1513.20616211454	346.50714597379334	130.3948921986753	54.76171819954458	35.859220874739755	2	5	4	3	1	0.21148557605992724	0.33897836926202696	0.2639161740662859	0.1856198806117592	
5660000	-1196.599646618883	-1095.284734391369	-101.31491222751406	-1095.284734391369	29.424586958181337	4.422239428909833	0.00578530070649716	0.3916009892376848	0.005316475483618076	5.5696621887017235E-6	0.4362991944107497	-70.92424020720067	601.3684356628926	271.88336501052834	135.9522591510991	23.7571678196371	17.59445049822417	1	2	4	2	6	0.22883851678833203	0.3244640157451524	0.26555592266427225	0.18114154480224273	
5670000	-1211.4936887495803	-1105.1424242367857	-106.35126451279453	-1105.1424242367857	57.637959617797534	3.6908144153640428	0.0027695782058123172	0.038531752353891224	0.0027767351218417192	6.38062050049947E-9	0.028935770249144222	-78.64653446441784	211.8902153967296	305.2817719317679	120.83934423388804	28.78803976898708	35.16822383062477	2	5	1	6	1	0.21293354293209213	0.3021427632694145	0.28146089652051215	0.20346279727798056	
5680000	-1198.6825830433313	-1086.6479260107235	-112.0346570326077	-1086.6479260107235	53.58121864980727	3.6908144153640428	0.002468441471344202	0.38978541483149515	0.002776440990103472	1.2640814819402188E-6	0.4188554168013014	-81.41957629237514	301.13222049635016	135.60760612395765	136.01524138554987	146.31589547559042	8.333329051743087	2	3	6	1	3	0.21293354293209213	0.3021427632694145	0.28146089652051215	0.20346279727798056	
5690000	-1224.6815618134772	-1083.974244235923	-140.7073175775542	-1083.974244235923	261.10567869631205	4.053515876413499	7.192008245487872E-4	0.5316883794301268	6.898557758519826E-4	9.713159784631617E-8	0.46095708399432433	-105.83812730597909	1361.2115998002469	708.215177344685	192.55089825714316	59.81665018212729	58.89843838887214	1	6	3	2	3	0.18662709233976046	0.3255115946535602	0.2985106420325382	0.18935067097414043	
5700000	-1207.9486957481959	-1075.264590792882	-132.68410495531379	-1075.264590792882	277.530797213989	5.132617366477354	0.001162796717619182	1.0673648142354397	7.257438230464725E-4	4.348252506403696E-7	0.8252786092014842	-97.92199782299257	1084.107173563415	149.28684150286716	63.61399525731873	53.443940938367845	94.64898336363395	4	3	4	1	3	0.18662709233976046	0.33620474653582794	0.28781749015027047	0.18935067097414043	
5710000	-1194.253797210729	-1080.9615908510684	-113.29220635966058	-1080.9615908510684	108.21827362017704	3.9191125416030945	0.0020869776361465394	0.7101600295528823	0.00187916100744463	2.425205536754709E-6	0.7877906626327925	-80.79760077587171	741.8014809500962	374.5151812395512	144.69887734844988	36.056579390576644	23.688309653299108	2	1	2	6	4	0.18662709233976046	0.33620474653582794	0.2760478759235541	0.20112028520085679	
5720000	-1187.098324151856	-1080.9477579884547	-106.15056616340136	-1080.9477579884547	76.23427212679394	3.5716403614210783	0.0022067553296369375	0.4390946997324252	0.0020104151452850962	1.6420313295109726E-6	0.5157647105543297	-76.38872042269706	1281.7768465879778	48.65198054516987	28.763571459866146	25.578411298316844	38.243272034752586	2	2	5	4	2	0.20081186739046006	0.35911802176983887	0.2487719214695071	0.19129818937019324	
5730000	-1212.6511122004947	-1087.3009776183858	-125.35013458210891	-1087.3009776183858	141.44409756543305	3.2047483432664094	8.810031540149368E-4	0.3812888666249318	0.001020665309698692	1.9720677083962087E-7	0.48278452941848904	-92.6000404576813	837.1398535655861	691.9588170398387	22.797452056702728	38.7613703014143	69.61333455899818	1	4	1	6	3	0.20946834998377123	0.3424273376708963	0.2568061229751385	0.19129818937019324	
5740000	-1232.0484900036681	-1091.3826626007153	-140.66582740295274	-1091.3826626007153	299.3994306712826	2.9325468299494473	6.593255870913667E-4	0.5076946092002448	7.051974294787671E-4	1.1728715638158607E-7	0.4992827608048366	-101.27028895364496	3691.255034605452	553.3376358080723	752.4518751555538	226.7467730765272	184.99096455754437	2	3	2	2	6	0.17823192852030825	0.3424273376708963	0.3059539593148513	0.17338677449394346	
5750000	-1201.5599547718618	-1076.6823294683488	-124.87762530351307	-1076.6823294683488	133.29364190723942	2.928142436956257	0.0014067408024611104	0.9439741016217417	0.0012941628572826025	2.0974491201936244E-6	0.9741356392707143	-88.7933795690582	1973.3917980449405	376.155511389894	61.87030138190866	77.69567428291512	115.4655760315207	3	1	1	6	4	0.17823192852030825	0.33864651151427316	0.26867189937593877	0.2144496605894791	
5760000	-1210.282126674146	-1084.765191092072	-125.5169355820739	-1084.765191092072	104.18469474950497	2.928142436956257	0.001632856103570852	0.5471741781245713	0.0015820808137246114	9.556731404795187E-7	0.6034968173029747	-88.24909458450828	1067.4632567712972	2798.6084093202458	260.1144591455158	53.529781930258885	43.292336979400616	1	3	2	4	5	0.17826558104856066	0.36674557905142974	0.26867189937593877	0.18631694052407013	
5770000	-1217.021352388448	-1080.9103528128962	-136.1109995755517	-1080.9103528128962	174.1373281685979	3.9895366942463384	0.0010906718025451986	0.6838805731563651	0.0010223171174715462	4.6278539220488625E-7	0.656664995735684	-99.17120980655864	1174.8421720193346	1048.2381020634189	98.94903489950758	192.75385117592717	24.46103556979121	2	4	3	4	2	0.17826558104856066	0.36674557905142974	0.26867189937593877	0.18631694052407013	
5780000	-1183.8998187249074	-1085.182365635095	-98.71745308981234	-1085.182365635095	44.082552262407056	3.1644186568020234	0.0035836840439816948	0.482775745091138	0.003665450383456792	2.6988982450986387E-6	0.4808848423972051	-72.29969441346957	225.19830451915357	281.36811047660916	27.963400457663653	11.867641949376756	4.687382258664153	3	2	2	6	2	0.20159758587059776	0.3429139884192722	0.26917148518605927	0.18631694052407013	
5790000	-1199.9234163094918	-1094.225585306022	-105.69783100346984	-1094.225585306022	42.26886945019898	3.6004986021251306	0.004229580204764104	0.0012861716368556084	0.004230386159629056	2.584041692357753E-11	0.0012016610386743655	-76.23433597009118	185.27203415623526	132.74056284578276	105.14405047372904	398.6025724439018	24.03922270080393	1	1	4	2	7	0.19751803849712535	0.3469935357927446	0.26917148518605927	0.18631694052407013	
5800000	-1201.7005684123128	-1082.94396257114	-118.75660584117284	-1082.94396257114	86.55574259488438	3.6004986021251306	0.0026531342782866703	0.42993103151197937	0.0023009601607043313	9.289524769396323E-7	0.39718392820544884	-84.4518410874847	924.0098479105883	372.5650683193829	98.78443539476532	204.87689341793342	29.243800719963073	1	1	1	5	7	0.1973120338977922	0.34473096511154366	0.26246183175947535	0.19549516923118812	
5810000	-1182.6897967591797	-1087.2416838467943	-95.44811291238531	-1087.2416838467943	26.913476199474943	4.015997198464771	0.008437585014271201	0.8697091268183283	0.006855764710412052	2.7029304918573025E-5	0.7360340129550513	-68.7493925991478	70.70128163499133	109.13432718656769	101.47575349618519	8.722728123172596	5.312100457458347	4	4	1	3	3	0.1973120338977922	0.3073601343407946	0.2998326625302244	0.19549516923118812	
5820000	-1214.7076353286614	-1085.3901150602198	-129.3175202684416	-1085.3901150602198	140.88574836805645	3.6511102686596058	0.0015206685511151715	0.41754085803841806	0.001403434883286408	2.920830438585374E-7	0.390984368403234	-94.03457816863296	1383.080565436978	133.31524967537914	209.89549401052824	88.82101526116648	186.6798432778625	4	2	2	5	2	0.1973120338977922	0.3073601343407946	0.29969623366078607	0.19563159810062644	
5830000	-1207.8587601487368	-1084.0117322975686	-123.8470278511682	-1084.0117322975686	145.39207515880568	4.013763426112834	0.0015172213682026901	0.761274293285068	0.0013462778144024887	1.7327612974017603E-6	0.8557933970396028	-89.11521756049775	1003.07125531583	67.22228122609386	41.40733101697672	119.36376527925921	172.08880579877948	2	1	2	2	8	0.24145148567405458	0.26322068256453224	0.2791733480855912	0.2161544836758213	
5840000	-1192.2463727822667	-1078.5237688115055	-113.72260397076113	-1078.5237688115055	62.413970862872574	4.013763426112834	0.005185765313146642	0.8607313437038452	0.0032520898169156524	5.536800997621241E-6	0.6936216129797549	-79.77540489037528	888.3503144784769	18.991940641212313	47.38445907108785	119.55816682902513	28.304485893460654	2	1	1	9	2	0.1978095409156075	0.3068626273229793	0.2791733480855912	0.2161544836758213	
5850000	-1199.6254047241166	-1082.2941754245398	-117.33122929957685	-1082.2941754245398	102.6880650457334	4.576423165474904	0.0027921220592626674	0.8607590812229989	0.0016886321741984133	5.497666363027668E-6	0.9832485667760306	-82.01145435778207	2070.390239983802	74.14118201623097	115.06863638438904	106.3874494990842	15.128880554986113	1	9	2	1	2	0.1978095409156075	0.31512214872223554	0.27091382668633496	0.2161544836758213	
5860000	-1221.0947921811628	-1089.5124944105548	-131.582297770608	-1089.5124944105548	180.62413008047955	3.230974286606474	0.0011453083747816903	0.44189150347829487	9.513694229466387E-4	2.4745207894977823E-7	0.4757850545171666	-98.23475260278308	729.6378310156466	242.50246338443333	323.1530035446458	77.50045301699254	61.36798216239408	2	8	1	2	2	0.20074369941184167	0.33384373104437337	0.2757821366970314	0.18963043284675288	
5870000	-1197.8122872283604	-1081.5594532213352	-116.25283400702521	-1081.5594532213352	98.11739407172301	4.003516143110879	0.0026796177801361514	0.5275356497991642	0.002096665016197399	3.5256653998629948E-6	0.7213395730498737	-85.70045260232762	439.27843240338944	166.5852449889652	113.55279975983409	77.5744569078636	2.6391385313278874	2	5	5	2	1	0.19324832862847538	0.3231185783334709	0.2807121416199039	0.20292095141814914	
5880000	-1211.878088067489	-1092.9753796143482	-118.90270845314069	-1092.9753796143482	73.26863560077254	3.9773999708331504	0.001983259865842713	0.2965810068146787	0.0018790639895386388	4.4928908059257903E-7	0.3338542457968501	-87.73461027943623	661.1199210656142	436.48776476480634	87.40805286443226	68.58268907614587	15.824332527269648	2	6	3	3	1	0.19324832862847538	0.3231185783334709	0.2807121416199039	0.20292095141814914	
5890000	-1174.8301375733095	-1080.9946637029243	-93.8354738703851	-1080.9946637029243	30.412388616401515	3.9773999708331504	0.0059864195198017795	0.6502478552822689	0.006206471108842647	2.5115012352667252E-5	0.7761517610184544	-70.26807029226505	99.60322628922874	49.244674662930755	19.986466228305538	12.60099267958405	7.486683737976499	3	6	2	1	3	0.17199597597126454	0.3443709309906817	0.2735924967965027	0.21004059624155028	
5900000	-1172.6822745547079	-1083.2667141252807	-89.4155604294271	-1083.2667141252807	23.82979449390089	4.130686835423533	0.008197030646496373	0.5002975779691474	0.007181876307620584	1.8113034189572744E-5	0.5538271823146858	-65.36176046061635	45.29781683446819	30.86643750558871	41.053554018852985	42.484685643585145	5.889703941104918	6	2	2	1	4	0.20587560919434558	0.3354279422588962	0.28421262747868953	0.17448382106806792	
5910000	-1179.4140102747385	-1082.3802495469704	-97.03376072776808	-1082.3802495469704	46.225212391473484	5.079708568905364	0.006378321987856369	0.985658963327988	0.005134229300343592	2.207304782465484E-5	0.6843677881537923	-70.96622080792366	103.82227045420382	27.99884005340886	25.008574120437324	30.17424444815604	7.444791764272188	6	3	1	4	1	0.20587560919434558	0.3354279422588962	0.28421262747868953	0.17448382106806792	
5920000	-1196.8593873768373	-1080.2380090272286	-116.6213783496087	-1080.2380090272286	71.73549494315874	3.45172286359736	0.0026272256795396745	0.8814427712629568	0.001572146874918108	8.116250591429292E-6	1.3904773823821306	-81.33977265009266	1371.8943006526933	1475.9725874836834	210.88496548589347	28.825118843359096	2.2646249380119112	5	1	1	6	2	0.20396052000858064	0.3354279422588962	0.23016756873077887	0.23044396900174352	
5930000	-1217.5238989027994	-1082.9237661146044	-134.600132788195	-1082.9237661146044	189.94174497405058	4.23163321741725	0.001083470409986413	1.1260504698248623	7.939010077550524E-4	3.277979336875777E-7	0.7175837505979857	-98.46333285908287	722.7463734513653	537.0500311235296	68.51965230880198	122.06132371684845	74.38502454756947	4	4	1	1	5	0.18540594689568576	0.36041253552494784	0.279352917812265	0.1748285997671006	
5940000	-1225.0715809551361	-1080.3501538406165	-144.7214271145196	-1080.3501538406165	359.9440726385883	4.913653724553128	5.577407641768923E-4	0.7932715664617943	4.4630673803551773E-4	1.1982160545407797E-7	0.6663558365943374	-106.47743228053002	3216.9346137344733	1477.479311033886	531.9378609327701	45.16152284770072	11.056624324569976	4	1	6	3	1	0.17661011784053848	0.3143807944829738	0.3129446862170452	0.1960644014594418	
5950000	-1216.7651006753688	-1088.6460213012235	-128.11907937414523	-1088.6460213012235	122.33942230883196	3.114984669167751	0.002220546918180688	0.7047250388277986	0.0017420487779941077	1.4304626888550112E-6	0.6794955835413209	-92.20022967498304	677.5877449813671	1590.1518086079464	211.35083500192596	16.90681714097718	34.82627869737954	3	3	3	2	4	0.18586905199233178	0.3143807944829738	0.30019310496618257	0.19955704855851109	
5960000	-1218.462603804159	-1083.5189561944394	-134.94364760971965	-1083.5189561944394	158.81450413872483	4.882871482776091	0.0013737848886418397	1.1346735360082674	9.577612920417498E-4	9.07270341277008E-7	0.9740101196088772	-92.96399754243387	4290.038585051812	3422.7212124782513	217.50938723485004	170.8029893678256	57.41308915207606	2	1	5	2	5	0.18586905199233178	0.366938481231519	0.2723211722699252	0.17487129450622327	
5970000	-1212.5023013441582	-1077.1680161880709	-135.3342851560875	-1077.1680161880709	180.79590781457432	4.293568560912198	0.002119628460723187	1.0419083623164023	9.539405652754964E-4	1.206494341657638E-6	0.8254847076403761	-99.31856767266441	720.3868182803608	360.02033468484865	302.4621684086613	146.66683434069463	42.6730150102954	7	1	1	4	2	0.19104518371166354	0.366938481231519	0.2723211722699252	0.1696951627868915	
5980000	-1171.9124352212505	-1075.3221575449268	-96.59027767632364	-1075.3221575449268	33.997708457699645	3.4529073973723543	0.005744694002663152	0.7161905073574772	0.005519633673996956	3.685828301354352E-5	0.9418885371552412	-70.64680773831076	131.76633296799463	53.931508354016934	41.21266736209248	33.925773355158604	3.1191245413476816	3	2	5	2	3	0.1727016740485748	0.366938481231519	0.2460438405631079	0.21431600415679752	
5990000	-1206.6102354755283	-1089.6079179166825	-117.00231755884569	-1089.6079179166825	69.3559903227225	3.4529073973723543	0.002260014977125626	0.1979450350189624	0.002300978158446778	1.852262047617609E-7	0.18897294715207985	-87.12109137032232	410.0882139727725	118.83740171490713	94.65497531926715	123.48225958245094	49.44665298653694	3	3	3	1	5	0.22469203134832566	0.3149481239317682	0.2460438405631079	0.21431600415679752	
6000000	-1196.0621977848798	-1085.4674327837756	-110.59476500110415	-1085.4674327837756	57.054090379537236	3.8352352390790583	0.0032303135147813094	0.5382057612394296	0.0033236059132989246	1.122546200770304E-6	0.349015740248117	-79.2701947010962	285.24851947876743	96.21529942541666	164.47643633126296	115.93632299581608	52.703573769968955	2	4	1	2	6	0.16488085244847928	0.37475930283161457	0.2460438405631079	0.21431600415679752	
6010000	-1262.5640445070912	-1089.042206009844	-173.52183849724716	-1089.042206009844	1529.176132433915	4.243599011600423	9.99327385167518E-5	0.35820724067945364	1.0241381214003447E-4	2.183257229250897E-9	0.450317287202982	-128.99005035927095	13187.459654138453	5353.719339528736	2200.2365718270185	428.02529633802635	148.96108734494817	4	3	2	4	2	0.18216814102128132	0.34146544501912174	0.2460438405631079	0.23032257339648834	
6020000	-1203.406385512842	-1080.4302784389565	-122.97610707388544	-1080.4302784389565	95.93847918017853	4.2477043083298485	0.0028329749408439174	0.4791375891484322	0.0021578096902131593	9.612129583605982E-7	0.4269254686510009	-87.2588540038995	1182.5343749778117	243.02036564531784	157.95602499894974	309.97376163713363	45.74477601798806	2	5	1	1	6	0.22350538954460408	0.34146544501912174	0.2536743128238032	0.18135485261247028	
6030000	-1215.9990765048035	-1090.252394213936	-125.74668229086748	-1090.252394213936	133.6169885795818	4.2477043083298485	0.0014410313392852424	0.3572052713901066	0.0012478941299852609	2.3483353854892006E-7	0.34880984440513196	-93.34039466915006	834.2848860080072	1304.9781347272706	29.594583395797613	27.282892390136702	19.700026090065183	4	5	1	1	4	0.2285650416071694	0.3318775909718582	0.2486146607612379	0.19094270665973379	
6040000	-1222.4968817688311	-1092.9337254010695	-129.5631563677616	-1092.9337254010695	120.1168355758117	3.6255049559651455	0.0012764187962662672	0.403238932726875	0.001321805784504178	2.8260602411243446E-7	0.4231859410890556	-90.43650778490388	306.49481158073627	539.7590276144026	731.145733145211	1725.270874161779	46.19235518173792	1	3	1	1	9	0.20720672733838116	0.3532359052406464	0.2486146607612379	0.19094270665973379	
6050000	-1212.8768506828676	-1084.7586145792015	-128.1182361036661	-1084.7586145792015	124.04582016932453	4.333497581253329	0.0014008746708248816	0.7346885589742574	0.0012841796333440288	9.873359571632607E-7	0.7220818918510808	-90.1746930351975	1190.3266093143911	329.7702231550458	46.31057118737254	62.01368633229266	313.85681746156763	3	2	6	3	1	0.16818817013701143	0.3699949998807053	0.2868042776187194	0.1750125523635631	
6060000	-1227.9989419257795	-1091.661318598631	-136.33762332714866	-1091.661318598631	114.98005839938062	3.5318737674533547	0.0017940056033408005	0.6158675047049519	0.0015253885281914911	9.425899436082668E-7	0.5857469866512958	-92.3064514037393	8812.874021693184	13935.885275445475	385.43306403910594	222.02104511434388	49.42838015596675	1	1	4	1	8	0.20205850018633775	0.33612466983137895	0.2868042776187194	0.1750125523635631	
6070000	-1195.825636760617	-1085.9620289453724	-109.86360781524462	-1085.9620289453724	48.05791076399068	3.8521967616154797	0.004507090431550959	0.3888750088985613	0.004246447459205154	3.002816792601079E-6	0.42972781814848565	-75.36089744210177	556.7971038861247	160.2078562350154	63.359945254502435	277.64072639335706	24.303874731069367	2	1	1	4	7	0.18180738008255953	0.33612466983137895	0.2868042776187194	0.19526367246734133	
6080000	-1212.2763428901942	-1086.7420084075507	-125.53433448264363	-1086.7420084075507	150.5859803614314	3.8521967616154797	0.0019716024636243557	0.9237298713839298	0.001108968607260819	9.509465571189403E-7	0.7035607428526582	-94.23855362323377	317.14095197985836	85.15128861063835	108.23652482987565	75.29767588000999	33.041728821277125	8	2	1	1	3	0.16901604931160574	0.3134928873969371	0.2868042776187194	0.23068678567273698	
6090000	-1217.4718490051273	-1089.9583477546962	-127.513501250431	-1089.9583477546962	136.77169859975663	3.4324296469049935	0.001307368216583172	0.4223399345351623	0.0012288637398583466	5.074981460608887E-7	0.542449679535205	-94.47533441615253	556.1091391419546	229.70195858620303	307.66350172554456	108.64317649447193	64.54090145289346	4	1	4	4	2	0.16901604931160574	0.3134928873969371	0.3051391067626602	0.21235195652879618	
6100000	-1194.7221960462075	-1085.5643287561397	-109.15786729006777	-1085.5643287561397	66.73638718003707	3.879962584349798	0.0022139612780989032	0.6406567496222899	0.0019854421941678684	1.9033956974201927E-6	0.6923795344912295	-79.75627829279226	776.9629419835161	141.99622294558617	9.179338773970251	10.01261581074828	25.273070427102628	3	5	2	1	4	0.16901604931160574	0.34632373716876863	0.27230825699082867	0.21235195652879618	
6110000	-1191.1006081738458	-1090.9116841170376	-100.1889240568082	-1090.9116841170376	70.6971775557312	5.038069102864868	0.0024950250599073648	0.5827612004062487	0.002197814336120207	2.430080065936043E-6	0.617618912924337	-70.5375248704962	763.4221629367858	24.07382641779881	37.26138623021272	24.689548133910023	30.34777957319277	2	4	5	2	2	0.16671811359004762	0.34171655364994075	0.3003697555355823	0.19119557722442854	
6120000	-1214.20179582992	-1079.9401759658385	-134.26161986408152	-1079.9401759658385	98.81007327411032	4.402805046208404	0.0012981378165985717	0.7801089170532892	0.0014593211515078937	8.798838244294316E-7	0.7332019583420953	-96.23448604956582	4863.709972090266	103.46035488955837	163.27521369975665	137.94215921847697	79.21443012610034	5	1	2	1	6	0.16671811359004762	0.34171655364994075	0.3003697555355823	0.19119557722442854	
6130000	-1216.2783483129203	-1082.7817593306368	-133.4965889822835	-1082.7817593306368	126.74404907784759	4.921489552430392	0.0014645119725287502	0.925427638377391	0.0010051115446821093	5.63184042675065E-7	0.7784598855142472	-97.49865592468252	716.0684834090413	512.5634325870238	319.491923159489	129.6628523964878	33.37617181068138	2	2	2	4	5	0.1760617320827824	0.33237293515720595	0.3003697555355823	0.19119557722442854	
6140000	-1211.6644777335348	-1089.2510063241566	-122.4134714093781	-1089.2510063241566	68.17697630740165	5.060686510060195	0.0020367623093260324	0.442398750397704	0.0022470784688278195	8.94114238948894E-7	0.4141431249960266	-86.61326910926405	3306.0653389133513	423.1248573472781	282.5109156321436	21.68470555839446	33.4315866193964	3	2	3	4	3	0.1760617320827824	0.33237293515720595	0.3003697555355823	0.19119557722442854	
6150000	-1222.2740309370704	-1087.5688044384751	-134.70522649859524	-1087.5688044384751	213.15244638654	2.9006821575448893	8.513333390270896E-4	0.8813693507695544	6.848449700143645E-4	2.4249172585593543E-7	0.6241954949024426	-96.46678303447071	4066.550297270537	974.8912797927921	222.00164007116183	64.94190158287537	77.9199284643038	4	1	4	5	1	0.16939251914733694	0.33237293515720595	0.3003697555355823	0.197864790159874	
6160000	-1266.0875998931133	-1083.7529504275317	-182.33464946558163	-1083.7529504275317	2058.0141672667182	3.7197390142337268	1.078464487470989E-4	0.7673482289849068	8.24718319849242E-5	6.873397555836478E-9	0.9624003003481438	-131.32379587151163	53940.85795681388	10339.20882691129	1590.332444845664	2051.318054273487	465.7759512715194	2	3	6	2	2	0.18473164704997463	0.37170320772927107	0.2457003550608795	0.197864790159874	
6170000	-1240.147567809619	-1088.2062763692263	-151.94129144039277	-1088.2062763692263	414.5545000308391	3.770764477277105	3.305258785991105E-4	0.4323448307020816	3.5779265016711893E-4	2.1435442356269193E-8	0.3936742069023695	-108.168529053887	9748.21416104597	4644.584856155247	951.1464766834039	670.8266891788194	145.12450896756374	1	1	2	5	6	0.20754600725008948	0.3447726638867402	0.2498165387032955	0.197864790159874	
6180000	-1238.1441303622141	-1085.906412364906	-152.23771799730818	-1085.906412364906	932.4765974766594	4.115446398247002	2.515309437367356E-4	0.5002183707082899	2.399686123374144E-4	2.83276987166312E-8	0.6418436715975776	-111.71219780416385	5351.844113020737	596.7964696486306	496.7659999046659	155.41396993232667	327.75249702341256	3	3	1	5	3	0.18285615275482156	0.3447726638867402	0.26122593818703194	0.21114524517140548	
6190000	-1175.400623787106	-1080.7379013312209	-94.66272245588526	-1080.7379013312209	41.6989271001676	3.3871294790802433	0.004230979879058391	0.7676886288800018	0.003853630833146375	9.60203285776486E-6	0.715457143622488	-67.5969555072536	659.7679596063994	8.766349844585102	9.44985420471728	21.74796711040845	4.043975165025663	4	3	1	6	1	0.2138198912671827	0.35492884202621294	0.2319407089304785	0.19931055777612505	
6200000	-1189.3168001810343	-1098.3834070765975	-90.93339310443675	-1098.3834070765975	34.86066324344329	2.8959489493540813	0.005837938297693002	0.6696261194616507	0.004451614681780562	5.79276368456163E-6	0.5325952992154984	-63.666671507512795	763.4551831065758	17.920621174675716	25.20901979732152	19.72036520890658	3.300880934667408	3	2	2	5	3	0.15257704631929425	0.3633078548853308	0.2961025177445375	0.18801258105083662	
6210000	-1159.9516646074767	-1084.5587073494164	-75.39295725806032	-1084.5587073494164	15.831770315702899	3.242355074487658	0.010162579154787837	0.7258217193778541	0.010001259158597968	7.241674156177186E-5	0.7772889234071316	-56.27197807439934	55.70491874280486	18.364665227065522	3.5633712685381354	3.5360449378746583	4.59114721292633	4	5	2	3	1	0.15257704631929425	0.37369848031426894	0.2918800612123628	0.18184441215407318	
6220000	-1191.4166903384948	-1091.1432062969695	-100.27348404152534	-1091.1432062969695	24.569567641016732	3.2402047435046435	0.00689503490293598	0.7422010000325684	0.00727000234956001	3.887300953454309E-5	0.765968441987662	-69.18462512852021	179.17374045868257	83.47188825399499	111.78069288029984	176.8175369949843	23.772520702344	3	1	2	1	8	0.1801231002677767	0.30924937890269794	0.2918800612123628	0.21874745961716177	
6230000	-1188.1138276541506	-1094.589704318153	-93.5241233359976	-1094.589704318153	48.35595441729567	3.2402047435046435	0.002562792998241147	0.4336604540288408	0.0026828126016331276	1.7979735621864267E-6	0.4510553012415787	-68.0890139254034	230.88434345916698	22.93246884586865	24.075779870532592	32.18793233562647	14.819821212968979	3	2	2	3	5	0.22341314869450304	0.30924937890269794	0.24859001278563647	0.21874745961716177	
6240000	-1177.9192874367438	-1084.876462537317	-93.0428248994269	-1084.876462537317	43.79053515455804	4.255862191258271	0.006688795013338982	0.85835930273284	0.005765906854003289	3.347586975844123E-5	0.8290122953519289	-64.61745622854717	470.4455238174371	106.24533910852207	20.22751159307103	18.917114632669666	10.987203655197732	2	1	6	4	2	0.15206113770582544	0.3808667968265642	0.24832460585044777	0.21874745961716177	
6250000	-1182.4164173355841	-1086.0563224942794	-96.3600948413047	-1086.0563224942794	41.24463912491329	2.940913103621475	0.004715745558321683	0.7822115874069369	0.004088045692616401	7.252475511825037E-6	0.6894946887019177	-64.70262747155361	2093.1140283806617	588.6220326232074	29.441531266254813	8.180327773633937	8.137884397199286	2	1	2	8	2	0.13541256383210062	0.3370086091514912	0.3088313673992456	0.21874745961716177	
6260000	-1207.4427098702442	-1089.9423860454294	-117.50032382481474	-1089.9423860454294	83.27711171983016	3.970723468913788	0.0022728988445518314	0.7247337280035245	0.0015784433476667508	2.210886823493219E-6	0.7931202068130038	-84.14416296127746	1549.883743260989	669.562125253111	44.619261808698994	37.19356779221693	13.1574413142562	2	2	2	7	2	0.13784950850375638	0.34741172048370145	0.3088313673992456	0.20590740361329576	
6270000	-1169.8091886215943	-1081.3493097043065	-88.4598789172878	-1081.3493097043065	23.576752248838424	3.803824197917998	0.006224167597402858	0.6281381044272749	0.007124044791660695	1.7354297010733428E-5	0.5789861655317986	-66.42606551420931	123.49001064127141	30.66830848783526	15.58587452605275	3.46425955193251	4.589270993770481	5	2	4	2	2	0.20104808882759612	0.2963605616403313	0.296683945918776	0.20590740361329576	
6280000	-1170.5932784617369	-1082.7098118081897	-87.88346665354723	-1082.7098118081897	22.667415679038356	3.8036485456926483	0.008430471522789128	1.0042273291863288	0.006332951958655274	2.7752341928843622E-5	0.7520780309437317	-62.169426155199524	234.90287109036666	42.98609567559118	14.588246989227503	10.780796156095576	8.936017004676845	1	7	1	2	4	0.18880567707913418	0.33021197303528677	0.31383673814512864	0.16714561174044956	
6290000	-1175.086742223923	-1086.5652897901466	-88.52145243377649	-1086.5652897901466	25.713208544053376	3.8036485456926483	0.007297711746923987	0.7845608322914779	0.006304406468427771	3.7919274119371605E-5	0.8924221517345666	-60.065892434881036	683.8255244730586	441.5580187750724	5.033490797333551	6.507699453500466	4.379745417463585	2	1	1	8	3	0.17853883480376395	0.39271565795544344	0.2402778934367782	0.18846761380401356	
6300000	-1207.4371084884444	-1090.3704928676395	-117.06661562080491	-1090.3704928676395	52.415911586210605	4.487375765137784	0.0025317691562730853	0.6744707820786368	0.00253803382130769	3.926333347874135E-6	0.737690021659746	-79.07291525087359	5847.8777781515	1948.769158593524	60.66767173592677	65.92327626084469	18.242134313735985	1	2	7	4	1	0.1993220862625983	0.33829599798579174	0.2402778934367782	0.2221040223148309	
6310000	-1214.0297817168744	-1088.2977571853583	-125.732024531516	-1088.2977571853583	115.39045683443588	3.353352818209359	0.0017010098487873035	0.5628146367895801	0.0015698168702389886	1.3411005747187182E-6	0.6804281628573826	-92.82538005416365	1009.0418683940864	242.42788763856638	164.14736565840124	53.81581703083028	50.30360472999557	5	3	4	1	2	0.21611523160817178	0.343131817281097	0.2402778934367782	0.20047505767395218	
6320000	-1186.5331300596988	-1081.4330003368939	-105.10012972280494	-1081.4330003368939	68.12484099961375	4.179811528893412	0.003915628312365831	0.5153533053831081	0.00307668988776158	3.291872689077248E-6	0.5209765739068087	-79.83892698960116	159.5200322156801	24.22119350992575	27.112661706539406	19.822141680142536	24.257526527591093	7	2	1	4	1	0.17531508183467764	0.343131817281097	0.26869384899124465	0.21285925189297988	
6330000	-1153.2960490444468	-1081.2596642490455	-72.03638479540139	-1081.2596642490455	13.48205891112779	4.179811528893412	0.021944968850158123	0.9623594513544415	0.0166308762140943	0.001010722560418642	1.1938991690372749	-52.836382842975695	94.22541082420592	6.8133745393186915	4.033671259116482	3.110335417242203	1.0890181265760213	5	6	1	2	1	0.14766446083805876	0.338517343109347	0.2963444699878635	0.21747372606472984	
6340000	-1171.0963441618794	-1090.790154051192	-80.30619011068742	-1090.790154051192	20.526900372745214	4.5237150777050505	0.014007224018569237	0.7091229221451766	0.01072288268356699	4.308165644173896E-5	0.539686348016798	-59.00325465025893	19.27759457864097	36.42139493056017	30.617269927670154	1.2010543321419724	2.6927850226654724	2	8	1	1	3	0.1606967489518269	0.338517343109347	0.28549123181564773	0.21529467612317746	
6350000	-1166.8165013876185	-1085.973970458917	-80.84253092870144	-1085.973970458917	20.33234505587833	3.6739109796278	0.011111697055687736	0.9862515117614244	0.009977191136985324	1.1188846444831833E-4	0.9243935330542066	-56.67248421061709	161.61663157857524	5.971610410361563	7.460843396055117	15.322427768383466	5.27285140051062	5	3	2	4	1	0.17724121737732162	0.338517343109347	0.25995598376725504	0.22428545574607545	
6360000	-1175.9510872022545	-1079.3459960189427	-96.6050911833118	-1079.3459960189427	35.555224915932484	4.15681118471168	0.005834169482171699	0.7216874189347773	0.0046111019656846185	1.1942461353612157E-5	0.6811404408743577	-70.80680231791038	324.73247915926686	27.04414502120131	17.629567770913702	15.69438964054596	9.126169457574257	4	1	1	8	1	0.18483323066867816	0.3763475619504754	0.23982698967765378	0.1989922177031917	
6370000	-1168.3704015033786	-1090.788064115477	-77.5823373879017	-1090.788064115477	25.802667522074607	4.15681118471168	0.006442742285231101	0.5397485144321683	0.006722709830685324	1.4279466680763436E-5	0.5831782018656773	-54.911430023865414	150.46111436316048	1.9978604405474525	4.899566450987511	13.160501034863225	1.8215808960641051	3	3	6	2	1	0.22828474126809786	0.3328960513510557	0.2723205612715329	0.1664986461093126	
6380000	-1166.9295815947985	-1082.8865352268692	-84.04304636792929	-1082.8865352268692	23.78750209187822	4.9951936702439355	0.01035689882630492	0.861589003307039	0.006638883134784759	3.1074554600039715E-5	0.7470088310769729	-60.61758893052592	98.49997066141349	84.59047708579585	13.589235485491976	3.611570841635314	3.00291967876198	4	2	5	2	2	0.21256961703818328	0.3328960513510557	0.27001789776570545	0.18451643384505467	
6390000	-1184.3658668390603	-1084.178210191641	-100.18765664741936	-1084.178210191641	30.791327435725705	4.204360566366805	0.00888592842244692	0.8673470880564634	0.004665565679894036	1.0357897478813835E-5	0.6170904791320365	-70.89319693653033	320.521241136723	200.5459787755342	56.33715383090123	27.439766763022867	3.5917476781567896	2	3	3	5	2	0.19562910430903574	0.3261068819835157	0.2844300761197941	0.1938339375876536	
6400000	-1186.0061512308162	-1080.8544755075166	-105.15167572329955	-1080.8544755075166	43.72958321013167	4.204360566366805	0.005987586796602204	1.3149450788489732	0.0034469784695018188	1.1034375875544904E-5	0.9614355901462321	-75.54474264765233	298.7537524663414	42.704224942067654	52.52004963885724	21.8847069099171	14.61263413787393	6	3	1	4	1	0.19562910430903574	0.33143968059918494	0.2790972775041249	0.1938339375876536	
6410000	-1187.1961400787934	-1089.75633610851	-97.43980397028349	-1089.75633610851	33.47313740739786	4.017606356484353	0.005468894076314542	0.5099078732854464	0.006125854301439643	1.3925367704651473E-5	0.5893686555305803	-71.92292192831978	167.25532316097386	52.86476373848463	16.768743904036974	16.91319496889725	28.29532138783264	6	2	3	1	3	0.149993868385382	0.34101979683787204	0.2987684972859491	0.21021783749079598	
6420000	-1197.5875820108174	-1082.8547266019925	-114.73285540882497	-1082.8547266019925	92.97262175033524	4.565079670653727	0.0019009730788446424	0.6965542958083399	0.0019804609312682377	2.4851724348831687E-6	0.7455653542249722	-83.35492217047324	194.27369000684013	389.9342408493491	93.03219004768428	33.05283536707091	36.24167812355039	2	5	1	5	2	0.149993868385382	0.3385700644695946	0.30121822965422657	0.21021783749079598	
6430000	-1206.1653284652314	-1081.2681764851095	-124.89715198012179	-1081.2681764851095	146.98469117516132	4.565079670653727	0.0012445782489073755	0.7438039955265507	0.0012450385521830085	1.2662117853045064E-6	0.8158603175333277	-87.74291002337243	2053.9224565993095	1078.8754059749199	171.72398255343356	23.82937894670724	59.01855549662588	1	1	7	4	2	0.149993868385382	0.3508789347559433	0.3135928820108913	0.18553431484778257	
6440000	-1231.418073877977	-1092.865067959628	-138.55300591834893	-1092.865067959628	142.1333143104396	4.1385878702354715	9.541443902736586E-4	0.3909404895418052	9.466329712809918E-4	1.8866022234511262E-7	0.44393673309945253	-99.41860439513526	5279.789584755958	2161.268162297152	374.1738574582646	194.95087305156554	11.802485210411234	1	2	8	3	1	0.13112580291189796	0.3689125859295256	0.3135928820108913	0.18636872914768426	
6450000	-1189.46579071748	-1088.7205109465472	-100.74527977093292	-1088.7205109465472	63.22912769530973	4.039325944843356	0.002955295505183288	0.908725158744193	0.0029866316967402254	4.266493784129919E-6	0.6749357334424196	-69.14832840758139	442.66116537071156	521.61468420063	12.294957428305457	11.556571207735884	27.636283385457087	1	1	5	7	1	0.16512625517827995	0.351112414990101	0.29739260068393397	0.18636872914768426	
6460000	-1172.7895072246458	-1083.9286233454736	-88.86088387917225	-1083.9286233454736	23.52889737678963	4.039325944843356	0.007319765445719648	0.5520176932255924	0.007885425382922372	3.804151424741227E-5	0.668225193421144	-66.61944876724212	58.624168414087336	37.49625154622639	39.17495701452063	9.343340760916847	1.3841715153568228	5	2	3	3	2	0.16512625517827995	0.3682206473459698	0.28028436832806514	0.18636872914768426	
6470000	-1169.7726126309026	-1097.1763810603297	-72.5962315705728	-1097.1763810603297	15.693849668301104	4.039325944843356	0.016956324258662357	0.575173806060739	0.015541227284463128	1.4104332446620625E-4	0.6808948794468599	-50.07256094171582	96.77924908182422	56.28837207210124	2.8703136111006935	6.35615981556114	6.462215800839803	3	2	6	1	3	0.16512625517827995	0.3682206473459698	0.28028436832806514	0.18636872914768426	
6480000	-1173.4575297043934	-1087.8681200525507	-85.58940965184277	-1087.8681200525507	18.70679512934498	4.610454125338605	0.008511887572587402	0.6601122777586093	0.007859147098958389	2.0860662746685443E-5	0.5233355006364138	-57.12079380736412	41.11175691656422	80.77935810309832	210.9412969089171	26.30263263089579	7.47635342853052	1	1	1	3	9	0.18130875289792395	0.35743268832376446	0.28028436832806514	0.18097419045024563	
6490000	-1175.0160785832932	-1076.5771732551536	-98.43890532813957	-1076.5771732551536	35.290425058719364	4.08549765833208	0.005621032953601095	1.0486777503111138	0.005301326718634253	3.770234907079144E-5	0.9984115944251323	-68.00199639400934	745.6903142563477	20.460292789905488	39.459846298071064	16.52010325689086	20.21791192472662	2	4	4	1	4	0.1859210882921733	0.3004174066879435	0.31451382535959105	0.1991476796602914	
6500000	-1196.11501352725	-1084.7852373931537	-111.3297761340964	-1084.7852373931537	75.28498649291745	4.08549765833208	0.0019562794329221166	0.6443244941218504	0.0018758840937871427	1.4230926147553144E-6	0.6254302514896757	-80.30102719997905	646.5822615303491	177.0824667524228	112.99697554588106	34.918756071400104	20.217556163629503	3	1	2	6	3	0.1859210882921733	0.37651043969315406	0.24753161249861155	0.19003685951606028	
6510000	-1225.4450392443205	-1086.39830031623	-139.04673892809052	-1086.39830031623	238.6324360873457	3.5672775195687354	6.345966055004617E-4	0.33269477587503554	5.476360587370401E-4	5.5843542468030384E-8	0.3980311548927588	-102.80270390720403	1676.2932481359658	1614.3582440299044	148.71083888164392	95.84910418228712	115.13952665246778	4	2	3	1	5	0.17057518958608528	0.3881823722095612	0.2228674588599288	0.2183749793444239	
6520000	-1187.8943749272385	-1078.695523484122	-109.1988514431163	-1078.695523484122	58.33527960358021	4.614849078475139	0.0025353885528922016	0.6880793495828043	0.0030013744385540015	2.9827756662259012E-6	0.5929181094791647	-80.04727495513798	287.68179474881583	176.0483325204025	74.58219183750877	21.622333386490883	17.609921613720914	2	2	5	4	2	0.17473822667823097	0.3723732179638505	0.24863331488595733	0.20425524047196034	
6530000	-1186.657674772526	-1092.1535751151803	-94.50409965734568	-1092.1535751151803	29.540553790335327	4.52306831403893	0.006245277117037132	0.5064772482129565	0.005880449746861628	1.1515947868705333E-5	0.5147504485804397	-69.87540011733743	82.2939840901288	85.95046911648761	43.131524213033785	18.245317572962744	4.1733422722860904	3	2	6	1	3	0.17473822667823097	0.3723732179638505	0.26124923451668103	0.19163932084123664	
6540000	-1203.326136432932	-1087.286008587499	-116.04012784543275	-1087.286008587499	92.06064810594134	3.539346791951289	0.0017392828859740042	0.36913791059888446	0.0016805730771342394	3.80383979127213E-7	0.3803102168452019	-88.61281417951898	305.7985358205133	362.5104134247805	44.576968771144585	7.271417303071702	8.425396931685635	6	2	5	1	1	0.14440095922817356	0.36505209201380373	0.29158650196673846	0.19896044679128339	
6550000	-1226.80127144138	-1086.6786782991485	-140.12259314223158	-1086.6786782991485	330.7759255233089	4.366392646220359	5.022899284152906E-4	0.8023709792386212	4.2879404067749677E-4	9.838882487568362E-8	0.714490103450918	-100.40353656117541	7019.216350413412	1230.0984751903916	177.8762209673777	139.8421131783837	32.90764977380374	1	1	2	10	1	0.18513968267318973	0.32174220013519966	0.29415767040032637	0.19896044679128339	
6560000	-1204.0912472148623	-1078.5102242979194	-125.58102291694286	-1078.5102242979194	79.6118458877473	4.313076620449472	0.0024875280109800746	1.2918073620717603	0.0014818849392667487	5.2555350107999825E-6	1.2032953290324342	-87.10319316617917	2141.921880462405	1111.4213049268164	384.1391053704123	46.84428513001327	20.04472646656414	4	1	1	2	7	0.18513968267318973	0.32174220013519966	0.32216986428343575	0.17094825290817403	
6570000	-1180.8285832734716	-1081.626790064815	-99.2017932086566	-1081.626790064815	32.285154434346914	3.6044228488130465	0.005831154353120911	0.4950398606384317	0.005547377295861622	1.3069684901971742E-5	0.6074176389293534	-73.5655866277811	155.96424247694122	29.415413073959456	25.13394862752951	41.305250156757566	14.894047122756668	2	5	2	5	1	0.16932185258872656	0.34658976146351206	0.2900292898839439	0.19405909606381666	
6580000	-1171.6401944184256	-1084.2227152204978	-87.41747919792783	-1084.2227152204978	21.869903000529334	2.9614766051621526	0.007097486183511935	0.8851740632852751	0.007557544981043377	2.878270798340237E-5	0.7410353352409433	-59.049374509257234	170.33812888503604	373.88306975496107	17.759008694838922	10.130163311977045	9.427206333282493	2	1	3	3	6	0.21277907860007142	0.3692214668218547	0.2326805320486156	0.18531892252945745	
6590000	-1188.0654695503006	-1088.9001391327604	-99.16533041754015	-1088.9001391327604	52.65129786946391	3.6089102834864897	0.004274344909433121	0.8327402328496664	0.004145615490719645	1.7230989456010848E-5	0.8431645347532998	-69.97013554774009	72.27583252115706	196.09825948454008	42.068422800413565	22.555066606020972	39.428668483959456	1	2	5	4	3	0.21277907860007142	0.3692214668218547	0.2326805320486156	0.18531892252945745	
6600000	-1187.7259018318452	-1086.9182457101097	-100.80765612173555	-1086.9182457101097	35.90428760994721	3.8699688571914006	0.0050136473748173755	0.7399357228844928	0.004255120749214262	7.757332829804475E-6	0.6203364819231753	-72.34355393219647	477.6217476389158	41.9845887595316	33.68599259516143	11.99589746116425	24.785141743094183	3	2	5	3	2	0.16960766914562675	0.3604058594433441	0.27585194150306025	0.19413452990796806	
6610000	-1184.840374507492	-1089.5007290203519	-95.33964548714006	-1089.5007290203519	28.89998358154778	3.8699688571914006	0.004147901344403525	0.714700543901774	0.005302490924512658	1.3928198892927633E-5	0.7503780660458741	-65.96845950034943	425.93101362080773	346.20923841557743	49.118338968505476	13.459989769045668	9.421003823643238	1	2	2	2	8	0.15540426765853668	0.29025461484946374	0.3602065875840306	0.19413452990796806	
6620000	-1168.9419043861383	-1081.611203693105	-87.33070069303342	-1081.611203693105	25.172236047986846	3.8699688571914006	0.00746826780511106	0.42855631682725226	0.008479943011007456	1.9705327926710477E-5	0.5248209136825382	-64.80507814453853	199.52101446731692	33.150715412548195	13.212361722922543	10.089345087593252	2.0533064497487135	3	3	7	1	1	0.1704956847196657	0.3299771328318961	0.2764494872985545	0.22307769514988285	
6630000	-1178.4802102786512	-1079.522542790303	-98.95766748834816	-1079.522542790303	33.62906263484989	3.782197125094307	0.006484538782882997	0.7366771797390784	0.005136276078481051	2.6500758886557013E-5	0.7890978402688562	-71.91080382750788	228.94763538486637	113.22847799926474	32.10703809027579	11.168897419111856	15.700959360296286	2	6	3	1	3	0.18344105586098344	0.3552767507135736	0.26672636248143944	0.19455583094400267	
6640000	-1179.2309606600613	-1078.1607792408179	-101.07018141924355	-1078.1607792408179	44.078784371079585	3.2946120144067055	0.003505658364440504	0.44076395323698886	0.0037501897958630106	3.32194993812127E-6	0.4845884828687063	-72.83820576902161	211.3509402461866	228.37932926117227	27.367254900004923	46.649356636980706	8.064374125060553	6	2	1	1	5	0.1887297340181045	0.368835744263672	0.2383975666807872	0.2040369550374355	
6650000	-1201.016027042162	-1081.6929106078014	-119.32311643436049	-1081.6929106078014	73.65660503150212	3.2946120144067055	0.0032806029401270757	0.8823036747868052	0.003071311038983534	9.378322769952337E-6	0.8011788456138007	-84.78992901390154	409.9744736873562	435.1612440478411	243.99735264867417	138.27918763339105	65.02015096531017	2	2	6	1	4	0.1887297340181045	0.368835744263672	0.2383975666807872	0.2040369550374355	
6660000	-1195.533626273777	-1087.527512802331	-108.00611347144573	-1087.527512802331	45.55027911369104	3.2946120144067055	0.0033257550751542055	0.5312221209599388	0.0036603397978479425	3.331311174072742E-6	0.5205197514833334	-78.52073657758685	280.0273811058957	325.69461644472364	69.05499860066085	22.958452638475972	26.783223776742073	2	1	5	2	5	0.1520944181220184	0.3740583763640441	0.2383975666807872	0.23544963883314954	
6670000	-1181.7703735647276	-1082.2027743998685	-99.56759916485913	-1082.2027743998685	42.241248471554414	3.4912835167779446	0.0049102338334819345	0.5886362103839172	0.0038106492693969814	1.1463416348653762E-5	0.6720328882550145	-73.84833502308874	337.3405330944745	140.50724657032833	22.77637175506624	4.775667668720276	5.74801127653042	2	6	2	1	4	0.20429800096886874	0.37951558771263244	0.2383975666807872	0.17778884463771089	
6680000	-1190.4760967934499	-1082.306550624238	-108.16954616921181	-1082.306550624238	44.839331444752474	5.0771963142371135	0.005019931661894315	0.5753917774684713	0.004188429774072457	5.6872094921290815E-6	0.5132380977678214	-77.93072310679904	167.8775271363835	238.86240464458464	133.86704763286	54.443705288413504	18.925722880980825	5	1	4	3	2	0.19150914377280068	0.37951558771263244	0.24538843066734853	0.18358683784721763	
6690000	-1217.1217514775162	-1093.9449500933194	-123.1768013841968	-1093.9449500933194	124.01606020390862	2.99222194528227	0.0014326774320851667	0.24560201330172393	0.001301940905717075	1.2206349290006458E-7	0.25010780027772084	-92.81603253382161	555.589381557796	438.1803135331145	162.37569330263545	15.018182011693204	24.15695973009907	2	7	1	1	4	0.17490782341914962	0.35808991671133095	0.25892515754274525	0.20807710232677346	
6700000	-1188.1667909081075	-1090.228724271299	-97.9380666368085	-1090.228724271299	26.77654600621563	2.9270737328050176	0.008851572319286776	0.40751203127382557	0.007239286305129367	1.635563678479285E-5	0.4819766497618247	-70.13843039944216	375.46569008456964	27.194700434974607	36.01907045819237	65.73432281193423	2.3778898795708296	1	2	8	2	2	0.19641721293521763	0.35808991671133095	0.23741576802667724	0.20807710232677346	
6710000	-1180.688995256122	-1085.7487931741105	-94.94020208201155	-1085.7487931741105	34.19374663702016	4.906400306457412	0.005337828259066739	0.7834138287389704	0.005656312294876336	1.931371056648772E-5	0.7281665199081778	-68.39421375761577	164.12141525143815	62.96332482439537	55.63890305200057	16.10948167535111	5.2028187589452815	4	2	4	2	3	0.1872887616772712	0.36721836796927737	0.23741576802667724	0.20807710232677346	
6720000	-1198.7248915521602	-1080.981491428752	-117.74340012340825	-1080.981491428752	100.7498212856442	4.029827427264574	0.0016946850879857754	0.8225489780419502	0.0013742925489322294	1.8111341728493148E-6	0.8913010369329826	-83.92105195461318	1282.7342517228678	588.6132772592188	84.67435980190653	37.314213504950494	23.853345199059373	2	2	4	5	2	0.2121833542044008	0.37459016847442117	0.23004396752153344	0.18318250979964387	
6730000	-1206.5062055819928	-1085.7801562143782	-120.72604936761462	-1085.7801562143782	92.79304438575478	4.029827427264574	0.0016513755850546391	0.6945973507450032	0.0013553746526007064	7.810937582151551E-7	0.5828438614783916	-86.40496777450058	997.1691526953355	117.62232950905484	39.833157965506324	123.42067178873772	87.7602170509493	2	5	4	1	3	0.1555917126490673	0.3404887950695108	0.2941966111719682	0.209722881109453	
6740000	-1225.7733900368657	-1083.3838223840369	-142.3895676528289	-1083.3838223840369	260.2158532634462	4.3877625235887345	5.564326450424512E-4	0.6518725854714467	4.912111492898481E-4	9.674492827234255E-8	0.6149534517660272	-103.90327131553829	4267.764709226041	356.71062051423405	153.783116902696	193.87243873852668	168.3686173735	5	4	2	1	3	0.18306828146057064	0.34211741567023807	0.2613870050292478	0.21342729783994285	
6750000	-1200.2857906622712	-1083.5251611681106	-116.76062949416057	-1083.5251611681106	106.95930540042664	4.428774262275532	0.0012222757709322242	0.4214083575620741	0.0013410529740896225	4.1037310678735035E-7	0.4801964637701022	-82.5774292688566	2649.3800171567227	45.81487201449168	75.70287914504334	115.74579202808039	19.056711387182883	3	3	3	3	3	0.1988126994935676	0.3287773153887902	0.24888909316747276	0.2235208919501688	
6760000	-1214.0924737731307	-1089.3062761871076	-124.78619758602298	-1089.3062761871076	95.98547963624887	3.2011550022692714	0.0024043610718659293	0.4346429186130232	0.0021474599159685384	1.229597741600615E-6	0.4628157929365534	-88.7453522256166	1666.7204983957204	613.6692696455638	506.58337581678205	152.84046473884513	33.949306342233754	1	2	5	3	4	0.1988126994935676	0.31877340453193553	0.2588930040243274	0.2235208919501688	
6770000	-1210.210146422061	-1081.9950696353496	-128.2150767867113	-1081.9950696353496	99.36093814061104	4.888017871607169	0.001994013002393957	0.7390203407521875	0.0016982603233333417	1.7344065541179925E-6	0.7437540281607019	-90.32158637786537	600.3502854554425	310.28473148217563	84.90360324426975	397.8750532580311	32.14852089787056	5	4	1	1	4	0.1966581210793387	0.3260384736928264	0.2588930040243274	0.2184104012035069	
6780000	-1184.404599243166	-1080.8914055193588	-103.51319372380732	-1080.8914055193588	47.94934799266277	4.888017871607169	0.003737979078881295	0.8007567359278381	0.0032388782271656016	3.8347596159057466E-6	0.601000244018253	-72.76869823448885	578.9615294967252	258.1659058190172	25.559882174490465	29.44093091452687	16.893419676400995	3	2	3	5	2	0.19206917894363487	0.3436101015662011	0.2687760597230129	0.19554465976715057	
6790000	-1195.48448901534	-1083.8792904131135	-111.60519860222635	-1083.8792904131135	52.47541774388701	3.68229764808335	0.004745893276505421	0.8200285847758493	0.0033317105030152283	1.2821586048905872E-5	0.9762086528548743	-77.33202804449475	1911.6982005734103	405.85382368977287	47.806130088852136	61.40574708576307	17.47310329070371	1	2	7	2	3	0.21201182753215458	0.3617247976311993	0.26458035866348173	0.16168301617316377	
6800000	-1173.7729331032895	-1076.7142336284296	-97.0586994748598	-1076.7142336284296	36.82808860338202	4.251742422696197	0.005321862198854108	0.45737663909991694	0.004758034916398566	6.851388875683337E-6	0.535873352146577	-73.08313094426498	123.23088574039535	31.538198078210293	37.51741069333703	16.17566247750367	6.13732627049848	7	2	3	1	2	0.21201182753215458	0.3396971373401161	0.26458035866348173	0.183710676464247	
6810000	-1176.6191617640916	-1094.1922545315101	-82.42690723258154	-1094.1922545315101	17.686505542438557	4.287918971060299	0.011821530716722857	0.3822358101870746	0.009917778866913264	3.399469510011369E-5	0.5308516152316615	-60.089678953175984	37.16087364250984	40.67920058707363	37.73917835692132	18.535638523415834	6.92594639042501	1	2	4	5	3	0.19218910204078732	0.3396971373401161	0.26458035866348173	0.20353340195561426	
6820000	-1163.6487358760435	-1076.2386190875916	-87.41011678845183	-1076.2386190875916	19.144992767884624	4.363171432818132	0.010816369153607917	0.6568291851597196	0.009827522252043383	4.974113533935238E-5	0.7210422764532017	-64.08031003201923	35.39319219383662	51.04934398089255	28.455549096980118	21.13254104315982	3.553843589633957	3	1	3	7	1	0.18357051723772166	0.32384075937648654	0.2950840705158254	0.1975046528699658	
6830000	-1157.4550069229235	-1078.5595323876812	-78.89547453524234	-1078.5595323876812	14.858419360584344	3.9354660124667764	0.01778038331833128	0.9142199080659166	0.01182374549969962	9.868466999014703E-5	0.6861114388697019	-55.010856960369836	132.9807234259063	46.869406393664235	17.649117774628152	7.387800966366415	4.3535688920753195	2	2	2	7	2	0.18038460775132112	0.3217703104682277	0.2963547064400355	0.20149037534041514	
6840000	-1169.959736495322	-1076.6697887364967	-93.28994775882519	-1076.6697887364967	20.22476944251726	3.9354660124667764	0.011800526266003175	0.7330356782531113	0.01039558128491557	9.194551544852906E-5	0.7427049926666613	-64.55389016026187	233.2877690591606	139.9715421950823	59.81045892714286	29.007190097231884	24.532908537030668	2	1	2	7	3	0.23475611996596038	0.323084906319917	0.2784178311195347	0.16374114259458733	
6850000	-1185.4162728053586	-1086.7224668548038	-98.69380595055482	-1086.7224668548038	33.14583088133938	3.602093251766081	0.006992505359941833	0.6974112113411822	0.006178114380853148	3.0508156802805593E-5	0.7406454645376908	-67.73662311119367	585.9063131991592	356.68864806341827	43.03366669748201	41.6947920789595	12.224952832041142	2	1	2	8	2	0.21299108091506322	0.34849525462340125	0.24743640609937925	0.19107725836215564	
6860000	-1198.2939780460126	-1081.4842972991082	-116.80968074690448	-1081.4842972991082	66.02060348067525	4.276697719527205	0.002704530291945386	0.5267000865399051	0.0030785246697210313	1.5688703845816214E-6	0.4489442123951859	-86.74642982073343	341.35617746479625	310.9797607592493	66.18927898834345	39.07109341026515	23.43220520722324	1	1	5	4	4	0.17862832633124565	0.34849525462340125	0.2817991606831968	0.19107725836215564	
6870000	-1184.8711900731842	-1092.0344311628476	-92.8367589103365	-1092.0344311628476	37.67263735303313	2.4238211470614415	0.00633040841547867	0.5151131431913815	0.005789876608136756	8.161412617787709E-6	0.460068466070512	-68.8810100933871	93.46913912031712	56.821426667739985	48.84836909223744	9.970299445659368	11.611175968381703	3	4	1	3	4	0.18259240532548476	0.3363602604748882	0.2817991606831968	0.19924817351642957	
6880000	-1172.631688283438	-1089.6439025041943	-82.98778577924378	-1089.6439025041943	20.88889412031453	3.7818845745392284	0.012140741940049802	0.6803371888660993	0.009503930967501304	4.5794689328592866E-5	0.7089776489433129	-55.81324911533269	126.55746117774332	239.44989193945693	8.65882879111439	14.478466970580918	10.584064972080055	1	1	3	3	7	0.18259240532548476	0.33840606473232215	0.25893719084877265	0.22006433909341983	
6890000	-1194.976670853202	-1087.1586570930572	-107.81801376014478	-1087.1586570930572	54.383256453627475	3.775028844434683	0.0033342020352083728	0.7053165921830561	0.0027067691381183296	3.2455181843284662E-6	0.6158964251753157	-74.02917600656724	1970.8472790991461	131.74758198346348	11.047702737461277	32.17861723438427	60.062309228004786	3	2	3	5	2	0.18028285581082165	0.32863645593784263	0.32599586372546957	0.16508482452586554	
6900000	-1194.0652807168456	-1082.477302592637	-111.58797812420848	-1082.477302592637	49.94733509827763	3.4526948662832027	0.004512261292126215	0.7175683096075087	0.0034162033927009425	5.122308757111017E-6	0.5825616465921963	-81.6138773646421	381.60149663553113	106.9244178758118	96.13132610075769	51.23016261099479	17.028909770823986	5	2	1	6	1	0.15752799428492836	0.3839245820245417	0.27070773763877054	0.18783968605175883	
6910000	-1204.7012895026662	-1084.2269215944816	-120.47436790818452	-1084.2269215944816	76.21011621451197	5.05699230487296	0.0022143322330016022	0.4369609444210143	0.0020051212617910067	6.390717504194797E-7	0.37705607606562275	-91.24086635243233	477.5395254693299	62.59739721544092	54.927050259935065	48.00955256272031	29.2556676697205	6	4	1	3	1	0.1878754013918251	0.3627633394263322	0.27070773763877054	0.1786535215430716	
6920000	-1197.2528703661906	-1088.9750140276742	-108.27785633851639	-1088.9750140276742	74.98116800451243	3.8175778319606706	0.0029019727914787194	0.7074403152250461	0.003264613789722749	2.5212932056606032E-6	0.5173194735942865	-80.04806675086817	438.15758892069334	107.81002280796758	34.342302494165864	10.635477025952701	17.620785812851807	6	2	4	1	2	0.16793899193151818	0.35002700161195927	0.2741843320540648	0.20784967440245722	
6930000	-1171.1150854731577	-1079.549817316196	-91.5652681569617	-1079.549817316196	31.918439659008015	3.9661947606735737	0.007584336680795662	0.5353778557112253	0.006606042095835296	1.3556144087792786E-5	0.47921655525646684	-68.61270883911556	63.87225335585919	52.07433913810895	32.472233092398184	9.568358536736891	7.587950937737226	5	2	5	2	1	0.19496366357581507	0.35002700161195927	0.2471596604097679	0.20784967440245722	
6940000	-1179.0063146937955	-1089.3557314922257	-89.65058320156972	-1089.3557314922257	33.77315814267073	4.231310648595883	0.007303540129246137	0.7573173572774304	0.0060473346092806265	2.750742984558723E-5	0.8028190794099505	-63.76924833904228	108.84074420982485	135.73744369006323	18.849454147589913	8.859904626846168	12.169737074234924	4	1	1	5	4	0.19496366357581507	0.29236576582070634	0.2877300566350279	0.22494051396845013	
6950000	-1172.5240185628802	-1094.223177516949	-78.30084104593136	-1094.223177516949	21.00612556471901	5.1819208840494175	0.012536769246988124	0.6293372789222057	0.010695282667604096	1.1204617550786569E-4	0.8304916084773843	-52.88007289993657	225.7487360514706	158.64689236458196	7.6233831001338705	7.965097420525713	4.11978638942067	1	1	3	4	6	0.22665439456979716	0.29236576582070634	0.2709287600538435	0.21005107955565241	
6960000	-1201.2678045905607	-1083.661937851219	-117.6058667393418	-1083.661937851219	98.33245159035411	4.097451517629623	0.0016016738518445806	0.8125987928356763	0.0014657358023858784	9.408689411718271E-7	0.6541934577802351	-83.90973630521063	728.6903338689143	201.20987470412763	66.56361609390525	126.91195804639396	34.845930985888906	2	2	1	2	8	0.23293062471386455	0.286089535676639	0.31347677818960196	0.16750306141989396	
6970000	-1185.2428423916817	-1079.3746628768085	-105.86817951487325	-1079.3746628768085	54.926680627937046	4.097451517629623	0.0029437746500683643	0.5826911855604239	0.0029132804691412166	5.091768911523519E-6	0.6694024313829167	-78.67760879707622	222.97217744609137	41.031584204861275	55.30029617643252	31.454356108089666	14.968825048325895	7	3	1	1	3	0.19269753168199555	0.2956711012327812	0.32347098123052137	0.18816038585470138	
6980000	-1209.6220526421866	-1087.033924165765	-122.58812847642166	-1087.033924165765	88.31354058057299	3.498072077479172	0.0016391488914863541	0.6927914408654792	0.001996576261850543	2.2385778370752716E-6	0.7377576896326002	-87.79412126699407	953.0032611396649	199.9791815704119	204.4798591234077	207.17875988164351	15.80804628873969	1	4	4	4	2	0.19269753168199555	0.3222281441658657	0.29691393829743684	0.18816038585470138	
6990000	-1249.6341524993738	-1083.5517063139541	-166.08244618541963	-1083.5517063139541	920.9461730905482	4.887160785751572	2.078310426368126E-4	0.5116190397298462	1.8707465021887076E-4	1.0383910118177453E-8	0.5101408472951475	-124.16846107133097	4043.879450860169	3629.871519602633	493.4994494296265	307.55232273386497	279.66073432538917	2	5	2	4	2	0.19269753168199555	0.3222281441658657	0.29691393829743684	0.18816038585470138	
7000000	-1202.1269855765938	-1097.2634048292198	-104.86358074737402	-1097.2634048292198	46.3320798108567	4.887160785751572	0.0033380806341439325	0.4173673359277468	0.0031415986678726988	1.1678356896910387E-6	0.36700993199215054	-80.97032446220096	527.8755052701623	12.332830787407127	15.182258182834202	6.103557671250599	2.365333161120457	7	2	2	1	3	0.19269753168199555	0.3222281441658657	0.30032565627996183	0.18474866787217636	
7010000	-1202.1592593032842	-1085.4070713230462	-116.75218798023789	-1085.4070713230462	37.26422718885774	3.6061495703787143	0.005500695954769651	0.508494827207588	0.0048962498186623776	7.279003985233597E-6	0.5083631794767065	-81.87326987189239	707.2307329674322	83.0313849521919	251.79433822639155	172.6489004591314	105.34822205704886	1	5	4	4	1	0.19269753168199555	0.3084331776399297	0.3141206228058978	0.18474866787217636	
7020000	-1218.6059685966002	-1083.6060750948986	-134.9998935017015	-1083.6060750948986	158.42958082968255	3.2301928901032673	0.001722997387653292	0.45960841343230463	0.0013196471008857544	4.464330925843265E-7	0.4395469933327129	-97.8352528140534	834.8172343155514	481.0057284168937	1106.642560716679	188.81966942059475	61.61597848964126	2	2	1	7	3	0.19499680847209916	0.3061339008498261	0.3141206228058978	0.18474866787217636	
7030000	-1201.1823493320283	-1091.0068463054524	-110.17550302657581	-1091.0068463054524	39.4074083127035	2.6662921743902914	0.004685261214545068	0.3621793459784943	0.004183586031574726	1.176692517639719E-6	0.25659771260862824	-77.14327325624572	406.90126546822927	452.6583770156842	457.7001555052885	133.6595510232708	15.803935422039398	2	1	1	5	6	0.1739827728312415	0.326742252485534	0.3022885688420882	0.19698640584113578	
7040000	-1185.831827423902	-1083.9200356321533	-101.91179179174871	-1083.9200356321533	31.573754259695228	3.7581938796494683	0.00920003975339251	0.8070172696630591	0.005311565039117104	1.4243166678996972E-5	0.6005981182171369	-72.48763680174409	179.33759825225806	101.61109707897491	136.36459357020846	36.573759007279094	17.482439221102826	5	1	2	3	4	0.20469491578603016	0.326742252485534	0.3022885688420882	0.1662742628863471	
7050000	-1189.679291633895	-1079.8790004925988	-109.80029114129619	-1079.8790004925988	51.99731259091302	3.7581938796494683	0.003786767917861332	0.5755192286846518	0.0029781178188232555	5.492101862595987E-6	0.6478767984053633	-78.19837165748723	247.03069943694908	571.3656749272862	260.150393475053	12.402681106695706	10.500364575389078	5	2	1	6	1	0.21283744278978572	0.3544026796255823	0.26648561469828436	0.1662742628863471	
7060000	-1210.5830670470823	-1085.675134149655	-124.90793289742743	-1085.675134149655	153.16804780220664	3.523388519019718	0.0012101935030957073	0.7242510562087596	9.221117006512669E-4	6.731286427947615E-7	0.6946518608842995	-90.64616912704837	879.1222325868791	285.7535996060879	49.39028869855548	131.68308896804356	25.37542855549123	4	3	5	2	1	0.21283744278978572	0.3570570472581516	0.273778497046782	0.1563270129052802	
7070000	-1222.1950451323985	-1090.8016734606463	-131.39337167175216	-1090.8016734606463	151.79110865528173	3.07770086747675	0.0012598180420327933	0.2673665290864313	0.0011023730884889716	1.5270580270184974E-7	0.3207238197993564	-97.29722458644157	1108.287879796169	570.969115592597	252.346574153887	162.48438936016043	65.05186545405496	1	7	1	2	4	0.21283744278978572	0.3570570472581516	0.23518906742072815	0.19491644253133403	
7080000	-1211.075791437874	-1089.8037231907515	-121.27206824712245	-1089.8037231907515	107.34792881625349	3.8730480696680414	0.0015988742521109648	0.3957586007319526	0.001487160216610431	3.8201189636469243E-7	0.4148441150641725	-88.522070542122	371.9826292812903	259.98768574121436	319.698881039605	24.671744177265268	61.338585301160045	1	2	6	5	1	0.24140849235724832	0.2904526027182953	0.23518906742072815	0.23294983750372777	
7090000	-1230.8948082588959	-1094.4264284580279	-136.4683798008679	-1094.4264284580279	220.80028251845235	3.8730480696680414	5.977072428402731E-4	0.6454761311448943	5.673087945079697E-4	1.6573745639620743E-7	0.6814106729964697	-100.77358763554818	3871.2787363541443	679.1918558302456	179.07095676948708	42.50768629127709	11.540210665357122	4	3	6	1	1	0.21723939472546475	0.35046620015464064	0.23518906742072815	0.197105337699166	
7100000	-1185.3244833392582	-1088.7312727751037	-96.59321056415462	-1088.7312727751037	34.05024154402133	3.7188376482229004	0.004441136120566451	0.4632029948648903	0.0049922187871812955	5.67551484110341E-6	0.48421264723626534	-72.22560853964299	164.81745883846506	86.3186612082591	29.265867000574413	9.740442371025736	7.452967535010979	2	5	4	2	2	0.21425955520103707	0.3388135282723218	0.23518906742072815	0.2117378491059125	
7110000	-1209.7196890314096	-1076.774573903704	-132.94511512770552	-1076.774573903704	194.26559795565373	4.549703635086726	0.0012851226662566355	0.6819587474199439	0.0010770509553453126	1.0942960586424613E-6	0.889908506389678	-98.4874998212778	1102.8817423938115	297.50474488885715	144.21769057839748	69.07154236130366	84.16235192503801	7	1	3	1	3	0.1859717403337491	0.33309681362913346	0.27027012762426117	0.21066131841285576	
7120000	-1191.0346470649324	-1091.3131860222309	-99.72146104270152	-1091.3131860222309	61.679599754962666	3.316528740541007	0.003857265952228521	0.5604927420151979	0.003670334391897505	4.9569182971269445E-6	0.574860817027646	-70.50654506162402	625.2058422817715	372.9110025965067	9.847888675644315	13.20889464995046	17.031819704640913	4	1	1	1	8	0.21019073196264323	0.33309681362913346	0.24605113599536704	0.21066131841285576	
7130000	-1179.6252782001113	-1090.5846305336884	-89.04064766642296	-1090.5846305336884	36.40507172811562	4.844466461150781	0.0035596555516294193	0.49547274987876383	0.003492263810225928	4.699170538222518E-6	0.6096731358641634	-62.93004152075657	493.1159657074988	9.453843867095783	3.300641035874885	8.25376878372812	22.6746242298478	5	1	3	3	3	0.21019073196264323	0.3093282889676975	0.2744144587300609	0.2060665203395979	
7140000	-1204.9894458515844	-1078.3037599029778	-126.6856859486065	-1078.3037599029778	212.98494893931482	4.290568900487545	0.0010759338003101114	0.8755763337462444	6.503139163218837E-4	9.344983319585311E-7	1.025608439965022	-89.05942336535473	2817.858212353488	359.3283555851363	25.553464596271155	85.04385920459474	85.58103189697715	4	1	1	4	5	0.21019073196264323	0.30023579944935713	0.2744144587300609	0.21515900985793826	
7150000	-1163.4153931996082	-1087.2565726307364	-76.15882056887166	-1087.2565726307364	16.847106688416563	3.2994908963689693	0.016077746908826653	0.9443576336289391	0.007805834410222787	4.816544374575233E-5	0.6856455734362908	-47.45260602561048	377.36770641108774	381.78072994878994	34.03373096283954	6.367082374127384	4.414274963302432	1	1	2	8	3	0.21624656167708745	0.40440439168385967	0.2172056685680432	0.16214337807100918	
7160000	-1172.6739801097494	-1085.4495398551019	-87.2244402546475	-1085.4495398551019	20.958514216802886	4.959329950460551	0.010533116632070745	0.909184120355745	0.006853216496308394	5.616982584015408E-5	0.8072098601522059	-57.19147723186202	452.6779147193375	190.88383387493965	126.49909481459846	6.330495482228224	5.02693838803818	1	1	1	5	7	0.2275026968084405	0.3866933518439029	0.2236605732766469	0.16214337807100918	
7170000	-1175.3474849894221	-1088.7320768318998	-86.61540815752241	-1088.7320768318998	18.18003848927407	4.452130063000855	0.010431357960999163	0.8219838468562346	0.007799352761243026	6.134090101033402E-5	0.840405716976374	-55.09626676386147	3251.8057568900567	83.37139934718911	50.84385819828411	7.865865463826728	4.908588285610749	1	1	1	11	1	0.18309917994635627	0.3528766365245416	0.23032988442258417	0.23369429910651748	
7180000	-1226.3962818241685	-1094.2722690122987	-132.12401281186982	-1094.2722690122987	181.9711196174283	2.8824746540679285	8.450425977308075E-4	0.3448941369487864	8.308071662801279E-4	6.605432516705072E-8	0.3076109750943121	-95.6302025835058	1374.328380142626	1762.6771239926634	173.23711738711327	77.45410030946341	145.59271489556073	2	2	4	4	3	0.1861818140978076	0.33238475904238224	0.24773912775329224	0.23369429910651748	
7190000	-1215.2010753776296	-1087.8813325429392	-127.31974283469056	-1087.8813325429392	136.59821123022712	3.02109937751052	0.0015180145757045821	0.6810016841918695	0.0010261136785861946	4.4815519580274805E-7	0.5599622293874199	-94.83100954128166	1211.7276624161464	344.2687047199952	135.01160223675126	32.40832843797372	17.79532806780858	5	4	3	1	2	0.18391511031404648	0.3113913393849727	0.27099925119446283	0.23369429910651748	
7200000	-1213.348006095328	-1091.515313854129	-121.83269224119881	-1091.515313854129	66.31309231774473	3.9757994644618706	0.002829635314623782	0.4428405176003959	0.0022604729819124254	2.196850297611139E-6	0.604949506187152	-86.84374380708938	571.7319924251626	278.2930108986267	201.71188095306658	391.9741632403209	53.323137497864266	3	1	1	4	6	0.16850757357996388	0.39160428637126543	0.29312244774474977	0.14676569230402048	
7210000	-1197.9124691691682	-1096.0937136123139	-101.8187555568543	-1096.0937136123139	46.593111841575464	3.158713306024671	0.003223566044784343	0.01397684988804033	0.003242972993102893	2.37333554919534E-9	0.014999554048566224	-76.8417560261184	255.97243240751277	144.19806923927706	45.39895396333828	48.32008713836829	8.161596227961516	1	7	1	2	4	0.16850757357996388	0.39160428637126543	0.29312244774474977	0.14676569230402048	
7220000	-1203.2494026632728	-1090.1587264829295	-113.09067618034331	-1090.1587264829295	57.419900358076745	3.528556106361791	0.0032518104270777355	0.3195428354435794	0.0027371037652960425	6.886525613018686E-7	0.2967594015125592	-83.67145254661956	181.44683568657513	85.47823941285804	156.47590270560892	114.65238315925522	30.117913453570683	4	3	3	2	3	0.2122454271835369	0.3575193480604296	0.2736212928689668	0.15661393188706618	
7230000	-1172.6007523559815	-1080.4194027049869	-92.18134965099462	-1080.4194027049869	25.380477925800783	4.3033815875691275	0.008951903140441888	0.6115886615097115	0.008092035585927703	3.728107606062755E-5	0.6266888281600819	-66.08999930829715	136.05143389162902	49.097410455245175	33.0970965469343	33.92531364562892	17.0596924242364	1	5	2	4	3	0.16183919888442225	0.33956881409152273	0.3091897275663589	0.1894022594576957	
7240000	-1194.3437182193666	-1090.8857702666746	-103.45794795269195	-1090.8857702666746	46.490285316337676	3.574363508362743	0.0031328211045154298	0.47549384246527876	0.0030569967897194302	3.3175873710059824E-6	0.5739569867888843	-76.00625755975307	267.8893470941119	126.67677419659309	71.70688510067222	23.150039858938047	13.171322894862879	1	2	3	5	4	0.16183919888442225	0.33956881409152273	0.3091897275663589	0.1894022594576957	
7250000	-1177.1344619936099	-1082.6784489082656	-94.45601308534413	-1082.6784489082656	31.674270747709112	3.3158581498550013	0.006859806714703666	0.7764340915817222	0.005441645672383185	1.6079207477096965E-5	0.7060228467929629	-70.62394227899476	179.9337950731524	81.71339170420796	35.651330321453436	3.6388366569475625	0.6360350058494124	4	5	4	1	1	0.1964044598318818	0.33597319783736124	0.2876193148739913	0.18000302745676533	
7260000	-1216.813139833547	-1092.0154095932928	-124.79773024025407	-1092.0154095932928	117.56694786077952	4.0726022147602965	0.001193474852108667	0.07150398056903963	0.0011939304261859459	6.513573885056744E-9	0.06635176084961047	-91.61979417266313	1821.3918148424	996.9199843672719	115.85558618427616	78.6230476673286	38.29535563187098	3	4	2	2	4	0.16181554110465307	0.33597319783736124	0.2876193148739913	0.21459194618399405	
7270000	-1184.5193445750642	-1075.4791631601527	-109.04018141491147	-1075.4791631601527	52.89619272796859	4.109482477897788	0.0033345654817509463	0.5745842938993705	0.003041712972198774	2.323094216677849E-6	0.5120663439056731	-79.92634636905146	314.39990843161473	110.77631909536841	46.956545363604235	27.548847746796856	48.94048083899275	3	2	3	1	6	0.1813787231417452	0.3417940993019275	0.26223523137233284	0.21459194618399405	
7280000	-1217.4187192520599	-1088.9606949542995	-128.45802429776043	-1088.9606949542995	197.32988080113387	3.4848222855767386	6.805972932557733E-4	0.3479743002434112	6.953922420138663E-4	8.0184692106537E-8	0.4279975090178631	-95.77564723574656	2154.1707979459047	71.13232928970433	113.29465018289423	70.33606287516764	18.381296047066016	2	3	8	1	1	0.1813787231417452	0.3417940993019275	0.27925241789127025	0.1975747596650566	
7290000	-1187.5106251910229	-1085.799526669392	-101.71109852163102	-1085.799526669392	40.45174813278031	3.534457154666609	0.00343414707533306	0.5023173628014441	0.00395378803795561	3.377042254914542E-6	0.4777521510298308	-74.13506007445301	246.10931011776805	40.96597167072903	35.895752054667085	35.73508847169911	53.2753389138063	3	3	2	4	3	0.1813787231417452	0.3417940993019275	0.27311882255969716	0.20370835499662968	
7300000	-1213.941295385101	-1084.3418485256777	-129.59944685942332	-1084.3418485256777	131.35293816135564	4.892451717827504	0.0014695158817875514	0.5001987034755818	0.001646452027235751	6.331301814548366E-7	0.48529853829006675	-93.36176851162507	906.7327294135605	740.3955066215192	198.82172011583228	244.53099420503221	81.18827906501046	4	1	3	3	4	0.1813787231417452	0.33580907079253297	0.2791038510690917	0.20370835499662968	
7310000	-1204.5798472626004	-1080.7708219227593	-123.80902533984117	-1080.7708219227593	86.6471675840114	4.70758240220515	0.002119776329328812	0.6833127731800046	0.0018660643820496002	1.8129707503581863E-6	0.6758886717618263	-88.52436004674708	1059.5903950335721	196.0503930448331	248.0651316094697	140.4589922238957	64.22378664097221	2	6	2	1	4	0.17140300940956685	0.34435503492824526	0.24126783096383583	0.24297412469835158	
7320000	-1201.9116605670722	-1094.5116319228855	-107.4000286441866	-1094.5116319228855	56.74738071633709	2.346835584875064	0.003179655611361897	0.6561313756951179	0.002778168083574298	3.819220998541644E-6	0.6800012461773239	-80.73547278086633	391.89145366888476	122.31411316353358	35.92529104888687	16.064131453515227	3.8223160428272642	1	7	2	4	1	0.17140300940956685	0.34435503492824526	0.24126783096383583	0.24297412469835158	
7330000	-1175.275115419893	-1079.189950747546	-96.08516467234693	-1079.189950747546	24.678258157553476	3.345755151965122	0.007758497073077571	0.47623368788199544	0.007852653020447952	2.0018839111794687E-5	0.544403667803622	-69.47492960186159	344.0202910565391	45.0951525611436	34.88237651018749	23.726058759013547	19.14105882318331	1	4	2	4	4	0.17140300940956685	0.34435503492824526	0.308606320751011	0.17563563491117642	
7340000	-1170.850135881597	-1081.5790046306297	-89.27113125096727	-1081.5790046306297	26.721979429765387	4.8073494024432515	0.013248549782115473	0.9057484148471121	0.007962342216910811	3.558487855478401E-5	0.6193931538444974	-64.21532664879896	52.08280559968163	56.49871004066433	37.785498247779636	19.593892813694673	6.923717037390844	4	4	2	3	2	0.20553300485124412	0.34435503492824526	0.27447632530933375	0.17563563491117642	
7350000	-1192.4795012336813	-1082.599096649941	-109.88040458374029	-1082.599096649941	64.24890860550434	4.790515238120361	0.003544041906219233	0.7071635639483691	0.003306770007687741	4.19909638313076E-6	0.6495490155916159	-77.32195449078145	569.1227026639895	401.973464525166	23.529482156881325	47.34652664577456	39.60552625620563	1	4	7	1	2	0.16202416447447968	0.32539903583950175	0.3107407969375976	0.20183600274842053	
7360000	-1214.0840931871408	-1095.9755936995243	-118.10849948761631	-1095.9755936995243	94.17600186025018	3.975812717383596	0.0013825764389509988	0.2604484497448643	0.0014501074474405809	1.448300600040867E-7	0.2664571891024225	-87.97746439126868	570.8906800583569	50.51743491738424	28.383136459240138	75.82169055943254	86.9190145964938	5	1	2	2	5	0.16194336344516042	0.32539903583950175	0.31082159796691683	0.20183600274842053	
7370000	-1200.3748979559034	-1088.4878763438205	-111.88702161208282	-1088.4878763438205	80.91635234034908	3.6544365937902423	0.003360335940079098	0.7892308833692849	0.002185294198178711	1.5783719692517416E-6	0.5674107917677468	-81.43453199747222	431.9640743813788	92.47033100500866	50.07639208764896	61.46155419687396	37.454754077703384	5	3	3	1	3	0.15089988854190836	0.3765959980438003	0.2570805493284759	0.21542356408581492	
7380000	-1195.073620651779	-1094.3565982255745	-100.71702242620452	-1094.3565982255745	43.22277509926752	3.7731383111430365	0.003429385032491268	0.15495394998463152	0.0034663340540254882	3.1449126792788134E-7	0.16342374820892833	-72.56851704783016	260.60174211256987	232.20457956462465	172.87679702403378	21.680745646726173	17.178958933322367	1	4	1	5	4	0.21326132740736478	0.3540293896438971	0.2570805493284759	0.17562873362026168	
7390000	-1196.7982986086954	-1083.72795869096	-113.0703399177354	-1083.72795869096	67.96005979956311	3.6469288958022377	0.0025331501280718978	0.28487283005857145	0.0025749295228732396	5.748670126486169E-7	0.2886216102209266	-84.04166678221289	453.177897634666	252.2700099781173	117.16829108735824	28.459908516004866	14.717740046151091	3	4	5	1	2	0.1951021737683502	0.35503191981234955	0.2570805493284759	0.19278535709082373	
7400000	-1206.9212479944497	-1094.4316960232063	-112.4895519712434	-1094.4316960232063	82.73161663821868	3.6469288958022377	0.002025524877341092	0.31883979934618173	0.001973844081924668	5.383381684469671E-7	0.34529076506001183	-82.84840230847257	495.1136225287258	71.62748152416192	95.20092405340974	31.98971636535031	51.68738808027747	4	1	3	6	1	0.1951021737683502	0.35503191981234955	0.2570805493284759	0.19278535709082373	
7410000	-1203.029511574099	-1092.9273549280897	-110.1021566460093	-1092.9273549280897	50.09923243783217	3.1418507282864367	0.003255251441288112	0.08231686975524803	0.00326980822278865	7.582822927630444E-8	0.08573076687970718	-78.17034217168305	2643.839053084897	126.05662449395027	41.03631028191445	100.11490861650718	10.119232877054676	1	2	2	5	5	0.20084219880179696	0.3311722954544825	0.28094017368634294	0.18704533205737697	
7420000	-1206.2044030944112	-1079.7150438358096	-126.48935925860152	-1079.7150438358096	111.50145042438372	4.219109727109081	0.0017547300564437211	0.7495841998805541	0.0014958954717712504	9.4498382785158E-7	0.650274167137236	-89.81000559108803	1118.7115258521567	552.8302299272052	719.5860079457892	60.05416864580018	33.43233043242128	1	4	2	2	6	0.20084219880179696	0.3311722954544825	0.28835282122447004	0.1796326845192499	
7430000	-1190.827491700852	-1079.0677152779444	-111.75977642290759	-1079.0677152779444	67.32253212711586	3.1725553568335494	0.0021771878370273738	0.43089648762500676	0.0022668216668112156	1.6105392403291044E-6	0.5488796511637924	-83.78544303396025	449.29099072044323	55.65775464296895	75.45255591305468	32.710277341326844	7.511861072289835	5	2	4	2	2	0.17525719190948083	0.3351862937085606	0.2710604987667015	0.21849601561525644	
7440000	-1187.8416579517486	-1080.7216701436244	-107.11998780812426	-1080.7216701436244	50.205620319762005	3.921094067050678	0.003433112974236424	0.4742411004004662	0.0031425674457811323	2.1633961744420248E-6	0.4815088935597469	-75.49862064822014	235.45953399503088	853.2303759444276	21.81708924689226	11.762263641682706	23.790838463393907	1	4	1	2	7	0.2069708411846274	0.3298559872200658	0.2710604987667015	0.19211267282860467	
7450000	-1212.1770461722078	-1084.6638136170413	-127.51323255516658	-1084.6638136170413	171.86478055953424	4.218911332510335	8.485833585579993E-4	0.7397167125394053	9.75817339265858E-4	5.922981134081209E-7	0.8258819013155649	-92.92292098592372	2496.0598537933397	92.37928854846923	117.63724171216877	72.61268309729779	18.624615746477243	2	3	7	1	2	0.1799074579756017	0.3859281128812803	0.24205175631451276	0.19211267282860467	
7460000	-1189.8458713191296	-1081.784653826219	-108.06121749291057	-1081.784653826219	44.15771434833744	3.335339097913131	0.004327084575972058	0.9022377610045349	0.003669176597854629	4.737267195088193E-6	0.6425682597341047	-73.37083021371501	1127.635853404777	392.8814559391685	45.26858147493186	14.353430893164045	57.237309630975616	1	3	4	2	5	0.17983866005079285	0.3475898935200009	0.24205175631451276	0.23051969011469292	
7470000	-1231.659092308744	-1086.3443605865816	-145.3147317221623	-1086.3443605865816	260.5779841929455	3.086424301614829	0.001236279461633955	0.9820647760115188	4.8730809319240403E-4	2.414190204472623E-7	0.7920585563614793	-106.21146890408669	3003.0142661085033	1598.7157991431147	124.12014928331672	152.52700610077738	67.98528207003196	1	5	1	7	1	0.17983866005079285	0.3475898935200009	0.24205175631451276	0.23051969011469292	
7480000	-1191.180505868028	-1080.9984409294516	-110.18206493857625	-1080.9984409294516	72.15762080139997	4.317003504135496	0.0023291921173853357	0.5591771652982954	0.0021173154697802484	1.724591829195619E-6	0.5844222980869803	-77.73357723451778	230.22945519343193	676.9873527379516	92.94659762942898	63.260487090380465	0.27794199873370695	3	2	7	1	2	0.17795072375443574	0.3692706660335621	0.290456591805502	0.1623220184064996	
7490000	-1202.3736115231286	-1084.2928817249235	-118.08072979820498	-1084.2928817249235	97.37779901301681	4.317003504135496	0.002279303015907803	0.8529525342049865	0.0018105867228319754	2.056800750414415E-6	0.7321363416866444	-88.27958767191195	102.11749621413587	236.72297935172654	94.39820887940151	25.75303871443712	18.592395508370256	2	8	1	3	1	0.1902642726087274	0.3569571171792705	0.26811801147787645	0.18466059873412513	
7500000	-1184.3074132534186	-1079.8582911741191	-104.44912207929947	-1079.8582911741191	46.5414567477589	2.9480707784223545	0.004467169743014207	0.6754538786553341	0.0040321920618212985	9.195135273381254E-6	0.652067929532046	-74.0078547981414	40.83150544220066	219.5499241534829	74.38532480145743	58.49436366444747	11.474030015849465	2	2	6	1	4	0.1771983787800336	0.3569571171792705	0.2757296010768232	0.19011490296387215	
7510000	-1180.5215042521986	-1074.4674261677337	-106.05407808446485	-1074.4674261677337	42.77144969169373	3.899582921177911	0.005556832091242208	0.8541215908824209	0.004542398148483632	2.490304849660059E-5	0.9672131106588826	-76.85478864572649	392.0071870695948	173.64155855544905	48.99067114917756	17.376439341142316	14.313906681521077	3	1	3	7	1	0.1771983787800336	0.3200979206871046	0.3125887975689891	0.19011490296387215	
7520000	-1172.7005528360512	-1081.9853320560628	-90.71522077998837	-1081.9853320560628	38.77650372094597	5.332690503062259	0.005141871847143769	0.8703792424695236	0.0038890018755311125	5.545749880859036E-6	0.5653800709692297	-62.052236341620144	525.2610498497513	9.215851349668426	6.657640149286158	19.221493080202876	29.179311978624227	4	1	8	1	1	0.17034876133511184	0.3170419344802035	0.3125887975689891	0.20002050661569495	
7530000	-1190.6354716393264	-1090.5815760750563	-100.05389556427012	-1090.5815760750563	39.79042524356179	3.7146074320498164	0.005479138156228642	0.5421484131970847	0.0048086423872627515	5.626723273477835E-6	0.4516145726945874	-70.40946125508408	192.57985078195557	438.7087535933684	51.933536179912934	14.168858286630313	19.908267104378954	2	4	2	6	1	0.18435283053764212	0.3170419344802035	0.29858472836645883	0.20002050661569495	
7540000	-1190.9922495508642	-1087.250544804367	-103.74170474649709	-1087.250544804367	42.228345390419754	4.790359593657461	0.005018239474216575	0.23722999993815394	0.004567014942097658	9.984490354897934E-7	0.21354794337140764	-75.84346392622037	124.54516869156642	416.4540077397806	58.209615585861734	14.269004424709843	3.640656980153217	3	5	3	3	1	0.21773068689556319	0.31416395540750097	0.28217439189243204	0.18593096580450322	
7550000	-1185.532555307729	-1076.3250387256671	-109.20751658206186	-1076.3250387256671	51.250782920703934	3.7562731063468977	0.0036123223893467817	0.42646296606998985	0.003515722151319832	2.488390043067898E-6	0.43911833650394044	-80.60329269798949	154.20506153432618	94.0038605460021	166.13371922707051	55.29415587879439	10.223594844801081	5	1	2	6	1	0.21773068689556319	0.31416395540750097	0.28217439189243204	0.18593096580450322	
7560000	-1224.7967759967667	-1089.4134226991464	-135.38335329762032	-1089.4134226991464	233.55353204132481	2.941107652275874	5.930872124234256E-4	0.31059849941306916	6.33203368017392E-4	3.293577158439296E-8	0.2945503464390747	-100.48151091570341	2587.0500583124945	610.8904266048255	98.1610425806807	133.58410367860995	39.086710064138735	7	1	2	1	4	0.20125539497799533	0.3403054676221784	0.2725081715953225	0.18593096580450322	
7570000	-1233.381295434268	-1084.6302455908067	-148.75104984346132	-1084.6302455908067	367.4381983538252	3.5507455388968108	5.545385039121009E-4	0.785013221342169	5.06454329216912E-4	2.4998784391012275E-7	0.9404847068729509	-111.06494692277334	844.9836977572113	538.7782957475791	621.1217462443961	229.52107757130278	177.5472569444746	6	2	1	4	2	0.21677124169568573	0.324789620904488	0.2725081715953225	0.18593096580450322	
7580000	-1182.9460946838092	-1078.471509128526	-104.47458555528328	-1078.471509128526	48.55112709872247	4.012417423454466	0.0031111659073769253	0.9003628994881702	0.0032324678866382513	8.568009544811044E-6	0.8594918453875587	-74.94528563732241	302.6561341448589	78.04782138680308	28.49346935199139	39.52689816383336	42.679635737523725	5	1	5	1	3	0.18655923025904814	0.36795187727947726	0.2595579266569708	0.18593096580450322	
7590000	-1222.99846465159	-1085.3349961742376	-137.66346847735238	-1085.3349961742376	180.70635543020595	3.4061863027048305	0.0010214800101082365	0.7396989836181261	9.830988956809892E-4	7.067212842668859E-7	0.7714242887845767	-99.37621095070946	838.6062208343981	945.7203877223614	649.2649828587898	379.0680591774568	89.9193268573703	3	3	1	3	5	0.18655923025904814	0.36795187727947726	0.2595579266569708	0.18593096580450322	
7600000	-1195.8067061640206	-1082.2945341279503	-113.5121720360704	-1082.2945341279503	51.5468499191375	3.2214869510761375	0.003357184117719923	0.7232854628383576	0.003238677729817755	4.325577146210579E-6	0.60247424841201	-78.8844208589333	1510.3062053114604	592.3341531834101	235.70293934288645	44.578029477813324	24.858551459571032	1	1	3	5	5	0.18655923025904814	0.3287451790653541	0.29876462487109395	0.18593096580450322	
7610000	-1202.494199123558	-1084.5597693392106	-117.93442978434747	-1084.5597693392106	88.59609397152605	3.679352381268355	0.0018273597513168273	0.7246133109736816	0.0019229926774628518	8.566706617205108E-7	0.4935326192820545	-83.77672689302908	391.40314621798376	530.9081369804024	74.69200490209808	153.3623167049599	12.7185573740443	3	1	3	3	5	0.18655923025904814	0.36432615759799836	0.2649313819233882	0.1841832302195647	
7620000	-1226.3745157698822	-1081.6528225669733	-144.72169320290882	-1081.6528225669733	367.23627682191227	3.679352381268355	5.424976515213528E-4	0.6058729164039333	5.115878306986208E-4	8.924359991720248E-8	0.5419544771995749	-107.80389955571323	897.4476868365703	800.8140081763328	705.396273825912	118.7174092857609	93.22136166167171	7	1	1	4	2	0.16113468762870437	0.36432615759799836	0.2649313819233882	0.20960777284990847	
7630000	-1227.4821342189418	-1085.6552524041413	-141.82688181480052	-1085.6552524041413	160.6779391194829	4.2808725300007975	9.966387635638359E-4	0.5033063285564002	8.729694719572011E-4	1.5948535674609592E-7	0.48095621946438305	-100.0385778995645	2074.8076771001843	215.4114394172346	794.7992965365868	1017.7948817403156	59.00910866275086	1	3	1	3	7	0.16113468762870437	0.38231635341774034	0.27796666069478837	0.17858229825876634	
7640000	-1228.7986671728609	-1084.3358356540657	-144.4628315187952	-1084.3358356540657	318.34122763421544	3.7611064838334696	5.09234256951464E-4	0.7580815661218381	3.965565256023757E-4	6.941417568873903E-8	0.5955855809460355	-100.56262956866205	2394.559665912055	2888.8935528699894	2283.73568163858	1113.1962647845974	41.99677735251424	3	1	2	1	8	0.17813335316191656	0.38231635341774034	0.24486863052004504	0.19468166290029748	
7650000	-1224.875847469583	-1094.0008230125088	-130.87502445707418	-1094.0008230125088	142.11065821725185	3.0930321641602445	0.0011083543527529334	0.27353861821445125	0.0010584473782596733	8.0851693754095E-8	0.2772864401876873	-96.17472187471195	683.6522778404938	742.439783370793	76.74665052576532	193.12656048347873	113.73201473607709	1	6	4	1	3	0.17813335316191656	0.30491066796027333	0.2999957389238014	0.21696023995400815	
7660000	-1192.8889652343453	-1078.5790746665207	-114.30989056782458	-1078.5790746665207	90.43733054468595	3.2662344115514563	0.0021208993031476384	0.6005604488446143	0.0021183346853629052	1.4164119680208666E-6	0.5468174802129109	-83.8705131464541	337.99752178239726	183.65499970555354	168.59854710785913	50.45378722248171	17.950953969527045	2	3	2	5	3	0.17813335316191656	0.30686897264791474	0.30418449492043376	0.21081317926973434	
7670000	-1189.9363186050978	-1084.8761969205261	-105.06012168457167	-1084.8761969205261	74.16604469168024	5.3337926734792385	0.0041470050752841344	0.8085023894158383	0.00342994549848626	2.154650212081199E-5	0.8760126869229701	-76.42647810594157	65.0482128531165	76.08307915744882	47.04166998745965	57.17610747123181	76.0083507400579	1	4	1	3	6	0.2041968055987876	0.31570922078689206	0.26928079434458535	0.21081317926973434	
7680000	-1214.3207115495077	-1082.8072959828883	-131.51341556661933	-1082.8072959828883	151.43193727202973	5.596154376328219	9.726608174200419E-4	0.5873679504617974	8.88706928492991E-4	4.810153994044654E-7	0.6912239592450854	-97.07912806178116	1006.8530050515823	354.1303352005971	164.7858224200308	118.56801241626708	30.09008443054992	4	4	4	2	1	0.20795458167754757	0.31241816916018444	0.268814069892533	0.21081317926973434	
7690000	-1189.1988569260025	-1080.317750853769	-108.88110607223345	-1080.317750853769	69.56605365074506	4.24324854037242	0.0018166416790856117	0.6917498472381619	0.0022243443421341145	2.248446060574077E-6	0.6410167239855025	-79.66059169506158	364.95706253571876	250.87298428482325	27.02933129867038	15.878423011208472	22.516645411311544	5	1	1	1	7	0.21723371665931387	0.33291539038461077	0.27116939406221957	0.1786814988938551	
7700000	-1206.374073142979	-1083.5838978575473	-122.79017528543167	-1083.5838978575473	121.08837050470616	3.724568048038034	0.0012148002366972332	0.8540418521582303	0.0015385336352565296	1.0562979694239115E-6	0.718761372337163	-88.16986486279653	1524.8682206079482	214.69094975917704	93.36415897996926	20.05585558458781	57.61880379556357	1	1	9	1	3	0.2324788210656845	0.31767028597824015	0.27116939406221957	0.1786814988938551	
7710000	-1208.51063659078	-1087.5046527683032	-121.00598382247678	-1087.5046527683032	167.23963873357562	3.724568048038034	7.892017469938962E-4	0.5103296645172642	7.585877953628673E-4	1.750585582300987E-7	0.5502764386981588	-85.75795701019318	5860.427262112968	134.3392729060252	40.39912917150335	50.253954012316214	78.1922302565403	2	2	7	2	2	0.17288544670466122	0.35818072055927885	0.27541437824875903	0.19351945448730018	
7720000	-1177.22305900191	-1081.7712769440323	-95.45178205787781	-1081.7712769440323	33.07344814242512	3.8844704017359137	0.0037555410248639627	0.7239124509746757	0.003721404494887467	1.1868953422796906E-5	0.7595126208493009	-67.76610358587602	1002.5822381301751	77.50678101827725	14.77095692660966	13.1826962033767	0.7268941404763798	3	4	5	2	1	0.18727633010901482	0.3808888018264111	0.2404414970891665	0.19139337097540685	
7730000	-1179.675653644738	-1087.687617849873	-91.98803579486508	-1087.687617849873	40.14658936430952	4.192161632043777	0.0048196133920685846	0.7427945335491505	0.0037293536150377372	6.757757143318918E-6	0.7136161271188317	-66.2088529874269	314.8991833111454	10.720505213414727	8.857949004218465	17.083382797308566	15.542731746403987	4	1	5	1	4	0.21317499639829077	0.3453431663916385	0.2404414970891665	0.20104034012090352	
7740000	-1180.6654977884077	-1081.2473127103572	-99.41818507805044	-1081.2473127103572	31.155772719217808	3.1202028932799566	0.00843983127886432	0.9152200810804928	0.004893299723527072	5.395902752244279E-6	0.4685269417350702	-69.48731433518027	291.6400332391309	18.73651530751382	22.565572695510284	76.9652044677234	9.816151982839187	4	2	4	1	4	0.21317499639829077	0.3538469803121108	0.23193768316869418	0.20104034012090352	
7750000	-1175.8093457972664	-1084.137760810724	-91.67158498654221	-1084.137760810724	31.24809627104862	3.152654377253568	0.007005089776462849	0.6080154766419934	0.006660289742319763	2.296744903696664E-5	0.6458641864920164	-67.15277779222271	136.55443933336363	40.180368034215206	47.13514909397059	10.432292333695404	7.3454602722605555	2	1	7	1	4	0.18974319179526003	0.3047116981939286	0.3045047698899071	0.20104034012090352	
7760000	-1189.216414136612	-1090.0975981399038	-99.11881599670834	-1090.0975981399038	42.51245295299884	4.456992625057925	0.005368502158737736	0.45738165479065807	0.004562148619570804	6.1610760044443975E-6	0.46892676054860827	-75.42112701989996	125.02243634745031	33.95569768751336	32.10771244717973	14.690066579293601	5.750478570839922	8	2	2	1	2	0.20377953437056245	0.33274538441374757	0.3045047698899071	0.15897031132578213	
7770000	-1194.4095705341886	-1089.8308072203495	-104.57876331383918	-1089.8308072203495	48.26697341227901	4.456992625057925	0.0044185699303481065	0.40039750692717413	0.003855281337313317	2.1315139630049486E-6	0.3555080539540686	-78.54021662176463	87.52164582706622	96.89473924543236	45.476914552016204	29.124301493855633	30.078428254773495	6	1	3	4	1	0.20377953437056245	0.32191286936644486	0.3153372849372098	0.15897031132578213	
7780000	-1199.146863495498	-1089.080421375788	-110.06644211970992	-1089.080421375788	45.5434308570319	3.928580626784749	0.003795445229237591	0.6705525593565226	0.002893637395470672	3.201327197975024E-6	0.5674624236235651	-80.94180003766007	612.8910020147077	158.85504714520522	44.12354469040574	7.481359749594946	13.824402728496784	1	10	2	1	1	0.17411837040127762	0.32191286936644486	0.3153372849372098	0.18863147529506696	
7790000	-1201.9714111609703	-1083.8973607797066	-118.0740503812638	-1083.8973607797066	116.74224749165428	3.848091627988012	0.0015009244609561156	0.40794625127377987	0.0015593691242408417	5.092733479116436E-7	0.4342638697960353	-87.92686863706223	433.70604148695514	244.05165232637438	145.00156571406436	47.441388409011864	12.342122463762223	1	6	2	5	1	0.1687449561019461	0.32191286936644486	0.32071069923654133	0.18863147529506696	
7800000	-1197.7835572919046	-1084.3284539098183	-113.45510338208629	-1084.3284539098183	61.163265137165425	3.848091627988012	0.0020219019271746244	0.544535800486438	0.002282839825578674	1.3261645055245243E-6	0.5340310775476802	-80.24013772723899	251.9000524295438	542.4519899558164	61.90614555944657	126.76226480525004	20.585135563277312	2	1	3	4	5	0.21295715425129647	0.32191286936644486	0.27649850108719093	0.18863147529506696	
7810000	-1230.4776660792108	-1087.3078106637577	-143.16985541545316	-1087.3078106637577	452.89525942094855	4.318820564414837	4.6544911730097974E-4	0.8821597757391999	3.244190542810733E-4	5.597517273269748E-8	0.6922432522663958	-100.39303581577957	7639.947832423895	114.9917354633285	245.27248319140318	417.06267086964834	458.2971434902226	2	6	3	3	1	0.21295715425129647	0.32191286936644486	0.27649850108719093	0.18863147529506696	
7820000	-1253.2664886416474	-1083.9765777115188	-169.2899109301287	-1083.9765777115188	724.986062738226	3.076897494730755	2.7473191617178325E-4	1.1319522852363426	1.747197303544387E-4	3.342972663500987E-8	0.9021573321528671	-122.26539105034931	7325.090006863735	520.8167701536538	867.2415392216499	2157.757006346383	586.101162307633	6	1	2	2	4	0.20960463369297413	0.331043878750903	0.27649850108719093	0.1828529864689311	
7830000	-1215.3678725752425	-1091.0337885334488	-124.3340840417936	-1091.0337885334488	118.54175622294179	4.5957578258260625	0.0013136265293002213	0.6572072515308581	0.0011779258567953775	3.1822387632302367E-7	0.506442156343154	-88.99260917623529	1536.494314635209	594.828081838716	222.71310855173994	70.10843500788796	36.624598803517834	3	3	1	3	5	0.20960463369297413	0.35385823902727026	0.27649850108719093	0.16003862619256387	
7840000	-1190.810974822524	-1084.878064220743	-105.93291060178113	-1084.878064220743	41.06162568876656	3.8954762346771337	0.00391500903229202	0.5632910424547266	0.0038828892366078544	3.901763201580405E-6	0.5407915524004152	-75.55307184720515	509.35535226608437	204.89268118533784	100.00516470947953	51.715144902166955	7.11853513922328	2	4	1	3	5	0.17607174848002718	0.34348223582825976	0.3204073894991484	0.16003862619256387	
7850000	-1197.7529544980537	-1087.4285075540938	-110.32444694395987	-1087.4285075540938	96.24736240807766	3.765306476114114	0.0023238770571050544	0.5059697475351982	0.0019478992447163961	1.3763923609811099E-6	0.5606122661290078	-77.12317165178197	814.0836857757234	1079.991043673056	32.465409167611874	34.76213048751662	38.31750739349059	2	2	4	6	1	0.17607174848002718	0.41563099293817285	0.2482586323892353	0.16003862619256387	
7860000	-1230.8732789532176	-1087.5096907507955	-143.363588202422	-1087.5096907507955	220.40043850447412	3.765306476114114	6.364301521425321E-4	0.6654687040805386	5.957947531479792E-4	7.814606469489435E-8	0.46362626263969375	-104.21387803272498	2617.156888515266	1115.348713857493	611.1700858500348	203.10094084848657	113.68610835226605	2	2	4	1	6	0.17607174848002718	0.41563099293817285	0.2482586323892353	0.16003862619256387	
7870000	-1230.9454790342731	-1081.7125079743932	-149.23297105988	-1081.7125079743932	393.2597655699885	3.8877613032239133	3.2369071608155013E-4	0.4849881599006642	3.78527864225681E-4	3.079117963496334E-8	0.4987911059200588	-107.81163779032762	4719.406640497932	2423.127866725404	258.27594432584914	156.44916205018404	415.92368949829006	1	2	3	1	8	0.17607174848002718	0.3600466247975763	0.2482586323892353	0.21562299433316037	
7880000	-1208.2640425600787	-1084.4156757828296	-123.84836677724911	-1084.4156757828296	100.62836316766798	3.8877613032239133	0.002235852238702151	0.7640842426552246	0.0016110745270438104	1.4857229432742387E-6	0.6831715848949048	-88.14542431633639	504.7991252713183	494.73917448905667	270.28282012475347	284.83723801372014	17.17447093882816	2	2	6	1	4	0.19287079580588135	0.3755920488080007	0.26481689433094474	0.16672026105517235	
7890000	-1209.6866953064819	-1079.806207055622	-129.88048825085988	-1079.806207055622	146.77152836462065	3.8877613032239133	0.0010921489570743918	0.2823973762220219	0.001079891472743012	8.160434192760844E-8	0.25607040913433754	-95.27858254960628	454.5003410982386	659.2031954879634	890.7455935066056	95.04296365566438	16.977799714620115	7	1	1	4	2	0.19287079580588135	0.3755920488080007	0.26481689433094474	0.16672026105517235	
7900000	-1186.4858440397554	-1086.1605258901247	-100.32531814963062	-1086.1605258901247	32.51566356117825	3.473038245170978	0.005574520896525788	0.34730759275438333	0.0055248364245074205	3.954563138056791E-6	0.37205414423742017	-69.43979185451106	142.9038057835328	190.18586499140025	243.35899118421818	182.31687487142614	15.223992872863114	2	1	3	1	8	0.19287079580588135	0.3755920488080007	0.26481689433094474	0.16672026105517235	
7910000	-1178.6771611929587	-1080.0812840362164	-98.59587715674223	-1080.0812840362164	30.649231897533497	3.5541590444607967	0.009878004968130022	1.013121721952586	0.006892809873163701	3.866378396389424E-5	0.8165733084854552	-69.09737529798262	148.78405535565753	117.82625845824259	102.58305753457444	44.863039191128806	16.022608515433085	1	3	3	2	6	0.22572476572363825	0.30106153712854655	0.26481689433094474	0.20839680281686956	
7920000	-1191.9677515540957	-1084.5265417497505	-107.44120980434519	-1084.5265417497505	39.51538737284346	3.910527459338152	0.0036115013104981745	0.5843483432908287	0.0033165473401934116	5.4880699467761524E-6	0.6458620569102955	-69.04711162628226	4621.532534435629	811.1320405082089	1133.2333639879805	19.0852685436067	12.896845938090832	1	1	1	11	1	0.20085840085115772	0.30106153712854655	0.2896832592034253	0.20839680281686956	
7930000	-1187.1780380747468	-1080.7270732678655	-106.4509648068812	-1080.7270732678655	64.88521535614544	4.024925455539472	0.0037887049439721786	1.0545626513710984	0.0028801832712628665	8.968007641807634E-6	0.9511204172438062	-69.81343778921115	2096.537740082802	925.620821504813	189.84054735214445	19.893013175021466	28.097142243081972	1	1	1	7	5	0.20085840085115772	0.30106153712854655	0.2700776315778948	0.2280024304424001	
7940000	-1198.4208019966577	-1092.467402743469	-105.95339925318865	-1092.467402743469	55.87677257321705	6.208209432752893	0.003205117291151361	0.6611403884160549	0.002656958756189078	2.0134236854100083E-6	0.5150841907397198	-77.16440281083605	119.9287888885359	266.3258798204258	36.61496787534133	22.300908636549302	10.934812454444423	1	3	9	1	1	0.20085840085115772	0.30216977583751486	0.31860251706628323	0.17836930624504338	
7950000	-1165.8513352772472	-1079.500387290604	-86.35094798664312	-1079.500387290604	25.78769081857625	4.658122507263901	0.006388548789855376	0.9697847859075422	0.005205439112288611	6.46874682161009E-5	1.1669978486184371	-58.653644690855906	406.45349060095606	186.628902327253	13.039274147297467	9.147239400138329	3.673390014250876	1	3	7	2	2	0.1676101139169626	0.30565085020265587	0.31512144270114223	0.2116175931792385	
7960000	-1182.908175730744	-1086.1620952849817	-96.74608044576237	-1086.1620952849817	33.01683982312754	3.681292336041001	0.00546400307488993	0.5224216075679737	0.0050598377617473034	8.670217870450471E-6	0.5327219927949118	-69.11008947841522	257.3432328267897	194.6326828486447	131.40321562189675	12.163699297589117	0.9559063737331742	3	3	1	7	1	0.16999007216382012	0.3326492094727066	0.2881230834310915	0.20923763493238096	
7970000	-1179.8266988551702	-1084.3353474428247	-95.49135141234544	-1084.3353474428247	38.7497282886168	3.681292336041001	0.0039050994352846148	0.6393938898569553	0.004507688766914419	1.188327374455423E-5	0.8189648127361636	-68.62213218832599	131.2077447596216	169.10976895929255	22.951318868607718	27.238955119795577	6.854524597769592	4	3	2	2	4	0.15901561875358564	0.357310054522494	0.27443669179153857	0.20923763493238096	
7980000	-1218.3259244140704	-1085.255701466854	-133.07022294721648	-1085.255701466854	178.8861917016992	3.5823823723797648	7.230202564663535E-4	0.7481353817234427	8.573593679195706E-4	3.665471200123292E-7	0.6789061752373453	-98.69042520914132	1839.907225703817	369.8214410828364	283.68710228928467	22.968495184805782	13.596956953769427	2	7	3	2	1	0.19904986161480748	0.374634435199967	0.22180428887297887	0.20451141431224582	
7990000	-1251.1374209510661	-1094.6851151896383	-156.45230576142785	-1094.6851151896383	725.9509375289127	5.156985511502901	1.9257911970197315E-4	0.48774673650282085	2.0926743296277006E-4	1.3105246014176352E-8	0.5584660163955502	-116.1061773717071	9507.926562892872	1846.74578773564	213.6573369239576	157.37490090386765	68.37869898615259	1	7	2	4	1	0.19904986161480748	0.32272029538871166	0.3260366894570893	0.15219315353939072	
8000000	-1209.4010864309337	-1093.2006932729387	-116.20039315799505	-1093.2006932729387	98.84680016440346	4.687317960757738	0.0013378865725743796	0.6834084248098118	0.0015065335877420614	1.2550844756025343E-6	0.7955636694892024	-85.69379877622265	370.3218128668072	374.32172883271284	15.637292651208767	10.85578153674044	29.684849810478102	3	4	4	1	3	0.2104411662262998	0.31132899077721937	0.3260366894570893	0.15219315353939072	
8010000	-1184.4578255172828	-1075.6293406036907	-108.82848491359215	-1075.6293406036907	47.6243602083779	3.0703626310178382	0.003404336332105748	0.7509922883586613	0.0030182215699107655	3.92681787501018E-6	0.5651262499211989	-74.06029977040501	2086.9708924153488	1784.1496643895196	47.4053240118052	36.09121105196654	2.266291181400611	1	1	1	10	2	0.2104411662262998	0.31132899077721937	0.2774767096744101	0.20075313332206993	
8020000	-1237.4056719911976	-1080.2740199946772	-157.1316519965203	-1080.2740199946772	483.1579712894949	3.4076252511552805	3.023948032007939E-4	0.4502602340517434	3.199053004769049E-4	1.9233942007930015E-8	0.4522323276746587	-117.06803696332162	1721.4533027234222	1194.8945401833932	1242.5459453529857	120.60409041253283	288.29934829004844	1	8	1	4	1	0.17476238809468925	0.3470077689088299	0.2664425221964245	0.21178732080005558	
8030000	-1215.9422260473839	-1091.0620501004685	-124.88017594691541	-1091.0620501004685	153.82977015200296	3.707047119088661	0.001042049464571285	0.2661852552185499	0.0010772253828197106	7.260134285733667E-8	0.2526445166657103	-92.02929599957861	1156.544126928485	708.4675320068291	92.81011616015579	54.053019579205944	55.30808777659552	4	2	2	5	2	0.2040177906767247	0.31775236632679443	0.2664425221964245	0.21178732080005558	
8040000	-1192.7016629145005	-1081.8641043173147	-110.83755859718568	-1081.8641043173147	66.16940487607523	3.583530283018331	0.002441589126585438	0.3253882988092896	0.002412521048891803	8.228024546319794E-7	0.3757583089025795	-81.25871942297506	220.30208271754114	300.69746142908906	65.90497450061089	20.909684273259877	50.894669052363014	5	3	2	3	2	0.2040177906767247	0.33933098662087136	0.2432748557863535	0.21337636691604966	
8050000	-1238.3321671275294	-1086.5159749200204	-151.81619220750895	-1086.5159749200204	449.26247846727415	3.309881114177499	4.2242064342786493E-4	0.11860373435547171	4.241962581958535E-4	3.6626148758411773E-9	0.1444083466836795	-110.85499595724006	7420.1044100688	2151.120184889893	1336.5727028941938	141.56293460984315	265.3540885765663	1	5	1	7	1	0.18664290687384377	0.33933098662087136	0.2905479638476429	0.18347814265764115	
8060000	-1230.0395944941436	-1083.707538520921	-146.3320559732226	-1083.707538520921	281.12648373535836	3.452105721952311	5.605015578204988E-4	0.4100759025251655	5.410270205040861E-4	5.7939175691556344E-8	0.4242386870824321	-109.23778759876231	1629.1669099951073	474.9225002291785	606.9198677417166	104.94839567585836	160.738842509415	5	2	4	3	1	0.1697232421322853	0.33933098662087136	0.2905479638476429	0.20039780739919966	
8070000	-1206.2601348504802	-1084.2061656713634	-122.05396917911676	-1084.2061656713634	89.30825090646674	3.452105721952311	0.0027514064270970826	0.792914774035487	0.002123022034705372	4.676178227709523E-6	0.8405788732034161	-85.91399075081246	1621.1463175188246	774.3693693785834	269.080478075472	50.81876771057082	53.826840533045555	2	3	1	6	3	0.16479292272655	0.3638803712673403	0.26558090389170985	0.20574580211439908	
8080000	-1213.326373570487	-1084.5587043238847	-128.76766924660225	-1084.5587043238847	164.80413905694965	3.452105721952311	8.107003168325567E-4	0.7035731007572932	7.615145136332694E-4	3.5095474821697603E-7	0.7465838798558284	-90.3969049751891	2933.0547603592377	1177.9687695858904	55.83691416918525	109.07998052449986	152.04030998577343	2	3	7	2	1	0.1895664558644013	0.36397368643544625	0.26328214569554564	0.183177712004606	
8090000	-1189.3635290611783	-1092.5804357984523	-96.78309326272601	-1092.5804357984523	29.249871979930337	3.3667644870637154	0.007126908903046643	0.5514310966621113	0.005436528506510727	4.384171129407311E-6	0.3789223767497509	-68.00500526306405	213.31144989560156	471.47297017486846	34.58702144050959	17.741679558117635	7.083868844836596	1	2	2	6	4	0.19171222668006505	0.30407955475333537	0.31492313168673397	0.18928508687986478	
8100000	-1199.5417120042882	-1086.308925580065	-113.2327864242231	-1086.308925580065	77.25526511594252	4.0152117715674684	0.0024657378288756642	0.8235218438817051	0.002028731451052141	6.495169135749284E-6	0.9819273593877287	-83.66668516806456	293.2946298766325	358.60854226103135	52.91922894644036	16.894309264040857	7.560005904850388	1	7	3	3	1	0.167227683427416	0.37117875896294517	0.2723084707297732	0.18928508687986478	
8110000	-1169.0369918804552	-1082.1154716175904	-86.9215202628647	-1082.1154716175904	20.52073738177981	4.066672684314418	0.006948561168849127	0.8482053439662819	0.006742971596636303	4.20999556985439E-5	0.7886050460178198	-59.5649176378306	668.1715641696694	120.80660986776184	44.46075215744177	4.903872357679722	0.13037099394304047	3	3	1	7	1	0.17337283860489822	0.35342345709371664	0.29006377259900173	0.18313993170238257	
8120000	-1179.1249798643728	-1084.8599298984304	-94.26504996594235	-1084.8599298984304	50.076637110616105	4.066672684314418	0.004388715563424408	0.8217508639357701	0.0032583964315918506	9.253916844135813E-6	0.7820535144044789	-66.30605662102428	564.471798353766	10.013492531225054	12.13662262910387	22.93669942563767	19.164920323521144	3	1	6	2	3	0.17337283860489822	0.35342345709371664	0.29006377259900173	0.18313993170238257	
8130000	-1185.415937827318	-1078.7741980730468	-106.64173975427111	-1078.7741980730468	54.28080981681881	4.115844744991275	0.00456201112752026	0.8877975684961403	0.004985956238360545	1.0232097397536487E-5	0.6672623581811667	-74.93657839745136	189.50886666438015	135.14198597176855	45.68343870978143	129.5666024845916	14.754982240089195	1	3	4	1	6	0.1794075761381489	0.35342345709371664	0.27965815232031954	0.1875108144478141	
8140000	-1160.0734400028366	-1081.844310430112	-78.22912957272464	-1081.844310430112	17.765897213211364	3.598744440672567	0.012695022633070131	0.8887236800285331	0.011122799436560358	1.271495631732254E-4	0.9111268357373912	-56.53920346442119	35.08440845974831	36.66884227338457	12.665500492371956	12.280504754712867	1.27524927234083	3	5	1	3	3	0.19229143960535883	0.36798814781753036	0.2642582306305594	0.17546218194655058	
8150000	-1170.5496363192326	-1087.7649285837476	-82.78470773548494	-1087.7649285837476	25.192446801486135	4.741505879714745	0.007728490781367246	0.6254493197365794	0.006241386273534803	1.0786008532596155E-5	0.5023248712126942	-60.33504131331636	76.17229114027887	54.67732501417519	19.902949862643734	9.630959184918012	0.005536478985391632	4	3	4	3	1	0.172737549566093	0.3751060994393785	0.27625218589074674	0.1759041651037809	
8160000	-1172.528866752596	-1076.9397715774319	-95.58909517516408	-1076.9397715774319	32.688197414855004	4.68673900933584	0.006782121309614622	0.6968793225984907	0.0060473191354328965	3.508213210649076E-5	0.8155356777791427	-69.42737548987672	65.64624918738163	71.66880712526033	74.77679655788477	24.052358116727095	9.341964833511248	6	1	2	5	1	0.18989333465195696	0.3422318660111675	0.2919706342330938	0.1759041651037809	
8170000	-1168.3189604966335	-1086.16932700831	-82.14963348832357	-1086.16932700831	20.04435589263272	3.207914165668526	0.009393404649644593	0.45673190536058705	0.009157897613422184	1.7251586838047108E-5	0.4486411779059815	-61.0058002369484	78.10123093483284	14.889373356644187	8.034346929258477	15.274343264813481	6.008080903166477	5	2	5	1	2	0.18989333465195696	0.3247513240007109	0.30966525323759525	0.17569008810973608	
8180000	-1185.4043376901964	-1079.495836780978	-105.90850090921843	-1079.495836780978	47.69641679624393	3.8306103713615394	0.003131048947966452	0.8549455238299856	0.0037284249322426864	1.0562244715406372E-5	0.8292715796633952	-77.35265538840987	317.6019461737382	197.44011309255401	35.805169791246406	18.080825883897056	9.72190218983981	6	1	1	4	3	0.16898792979439603	0.31340837617594464	0.30966525323759525	0.20793844079206325	
8190000	-1180.8483644195594	-1084.444718027426	-96.40364639213337	-1084.444718027426	31.460182940347348	3.6528278868716075	0.004755130205560363	0.6158822854878808	0.005353771400119896	7.317018983054096E-6	0.5385537467206059	-69.10109045739834	98.09707898336829	117.8544940278208	103.6870969416139	34.54507387270028	5.7763363255596065	1	4	5	1	4	0.1525686053711852	0.31459471321311083	0.328074891212184	0.20476179020351906	
8200000	-1176.9671633095613	-1083.284650167702	-93.6825131418592	-1083.284650167702	33.25253883892529	3.650058972998295	0.006550304273766576	0.388421259474147	0.005474243430253414	5.424901177621796E-6	0.3972522082069503	-69.46553553164753	74.74194926398441	104.86780582950507	14.279050475240787	22.947746569672752	4.833297719647295	1	7	3	3	1	0.16456048908153106	0.34009213848641917	0.3025774659388757	0.1927699064931732	
8210000	-1184.890676785632	-1081.8300592237906	-103.06061756184128	-1081.8300592237906	55.19903454234373	3.650058972998295	0.003558229844818833	0.5833898910682271	0.0030924524303993155	2.4031301862663435E-6	0.49722605155535354	-78.02683109890276	118.71726933595238	17.343391755994972	41.1934084805836	23.787217406242533	3.708787039200869	8	2	3	1	1	0.1812043537530363	0.366903819163901	0.2796336612146638	0.172258165868398	
8220000	-1196.381253819077	-1084.0573966639647	-112.32385715511238	-1084.0573966639647	50.35624673020805	3.650058972998295	0.003076548709297033	0.468666999505382	0.003177814490134316	1.19389593082981E-6	0.3657346501661172	-82.30797388432563	494.02000968495645	94.05035960245671	91.99140564616445	50.216418816502454	41.71328473146952	4	3	2	5	1	0.18393693918361045	0.34314836893223283	0.29756015089451754	0.17535454098963837	
8230000	-1194.8387459042156	-1087.7957948258527	-107.04295107836282	-1087.7957948258527	66.16427649722208	3.650058972998295	0.002507778047959025	0.28962257307377254	0.0024040959314615665	3.2122316544579403E-7	0.2400941548389931	-80.28798480273403	349.53354786911433	155.76024754186682	47.10674536563228	16.9771872125783	13.705787835727719	6	1	1	5	2	0.18393693918361045	0.3474260664832143	0.2757487834933841	0.19288821083979033	
8240000	-1181.7943832610563	-1079.517551077231	-102.27683218382532	-1079.517551077231	36.65393950615214	3.650058972998295	0.004809058721349216	0.45357345868763854	0.00474884771860039	2.5522307428263516E-6	0.32256498175853143	-72.90497824849545	157.7185702432327	114.36049936518792	214.716391039633	64.01853476687906	3.352297212958779	4	1	2	6	2	0.181959635220866	0.3474260664832143	0.2777260874561286	0.19288821083979033	
8250000	-1202.7491642740492	-1090.0174961530927	-112.73166812095653	-1090.0174961530927	75.13066507287115	3.650058972998295	0.0025755214947821613	0.6412076278377252	0.0024537255122680027	2.468027485761185E-6	0.6629237151756822	-78.26846392339611	188.82603975730993	450.9534779220952	890.8832962245021	38.627014445303935	13.016347122690208	1	1	2	9	2	0.2084029154940614	0.33741542610826775	0.2599495097856662	0.19423214861200383	
8260000	-1187.4142631160328	-1081.7692853877006	-105.64497772833215	-1081.7692853877006	49.587882837581915	4.994397739660418	0.004513342642692814	1.3727261385255776	0.0021645974146099517	1.5003853084835083E-5	1.215651194175085	-68.31554000199046	3101.7568255089514	278.5492548434011	272.16604154013646	10.61638052465172	12.693294562156302	2	1	2	7	3	0.18700043030285385	0.33741542610826775	0.29927478490644915	0.17630935868242845	
8270000	-1189.520346372468	-1082.053818662222	-107.46652771024611	-1082.053818662222	82.37936974901378	4.994397739660418	0.0017975262311199635	0.5543243672708232	0.0017984483928149494	1.044501504659476E-6	0.5392479485771622	-70.91762356302536	1077.9463311695215	2033.1197625087916	11.533397114394756	36.008062532441244	40.81603395523866	2	1	7	2	3	0.21276976824378974	0.33984904795252086	0.27050858460966676	0.17687259919402185	
8280000	-1220.2858881993027	-1083.5169763761335	-136.76891182316922	-1083.5169763761335	220.80627319025663	4.503700195546049	6.713073879572261E-4	0.584707812094241	7.384120304710221E-4	1.820731931289309E-7	0.5842529619722763	-99.93636442297188	4170.208079009077	486.26752886143777	211.9552584808654	73.52503450585597	49.078651945435176	3	2	3	4	3	0.2024609595540729	0.3501578566422377	0.27050858460966676	0.17687259919402185	
8290000	-1213.8137107122252	-1086.3981814638128	-127.4155292484125	-1086.3981814638128	178.97733865100142	4.503700195546049	9.081597150284666E-4	0.6160003903124734	9.876142423181776E-4	4.831294572295239E-7	0.6780793904826711	-94.60456614018602	709.3105061480516	78.81156784504053	72.25705748330586	52.35511482402642	129.06189752446932	5	5	3	1	1	0.2024609595540729	0.3501578566422377	0.27050858460966676	0.17687259919402185	
8300000	-1172.731885977744	-1078.1563949321076	-94.5754910456364	-1078.1563949321076	39.87163320068299	3.5607133502816297	0.005542840375186827	0.8046807175499391	0.004951544822653538	1.3776428193274952E-5	0.6481502324272709	-66.15579942358603	135.41827377780152	149.42904133143563	122.64174906935631	5.769355510679478	10.845125225377833	1	3	2	2	7	0.1954926781406282	0.35596158037742454	0.2685025647789452	0.1800431767030013	
8310000	-1170.7438945577644	-1087.2705231648956	-83.47337139286883	-1087.2705231648956	46.16141060060258	3.3842423715172383	0.006287424943098316	0.7026608530013799	0.004970274034013026	2.2353107463108132E-5	0.7889600035688603	-61.18569559661986	125.25461069276764	18.84179433969198	13.264492448900922	4.536144792691424	7.268686447912913	2	8	2	2	1	0.1783726252785316	0.35715173198832517	0.30239759365625046	0.16207804907689202	
8320000	-1200.3805415787217	-1088.704450065258	-111.67609151346362	-1088.704450065258	79.88631589605437	3.7901518633755753	0.002787599503084957	0.5314055938370503	0.0022971558609161825	2.387882351191318E-6	0.6056340428046775	-81.25210055325661	380.72348745095303	100.49417628233833	33.3422593377445	62.78248830897864	91.24583187122775	3	4	6	1	1	0.1783726252785316	0.35715173198832517	0.24796890855140824	0.21650673418173427	
8330000	-1186.4744232709186	-1083.2647249694458	-103.20969830147284	-1083.2647249694458	34.084876410689695	3.6026548389237223	0.006091484903994294	0.9391496604646867	0.004890822434696229	3.4489765785842644E-5	1.046410529764135	-72.04809782124042	261.4210862738697	55.529463090869775	31.07635055480979	107.19820887016415	6.369953452832251	3	5	2	3	2	0.1783726252785316	0.3232595333566661	0.2838302574885869	0.2145375838762147	
8340000	-1182.1076144727515	-1086.3183755108735	-95.78923896187808	-1086.3183755108735	28.596039397140483	3.6040089604224708	0.008208746147508625	0.7128860960087344	0.006064605660219456	3.566058161149126E-5	0.7839310349467475	-69.34145479825706	78.62846495689453	104.8992760657637	29.80434320339186	38.23690071942095	8.577217278088826	3	1	2	7	2	0.1783726252785316	0.36441536055760687	0.23290570902705124	0.22430630513680958	
8350000	-1198.4952958899412	-1080.3571925487227	-118.1381033412185	-1080.3571925487227	60.168607562497264	3.1469837780154477	0.002514832903382667	0.5057656441366	0.002537554622839453	1.8902169470292795E-6	0.5373723938722043	-84.0267421236543	1682.5857193689405	214.1014916898376	80.7156871201449	144.72377798499053	25.894126615899246	3	4	4	1	3	0.1783726252785316	0.36441536055760687	0.3000933550816582	0.15711865908220263	
8360000	-1214.5616752342503	-1082.5975416263927	-131.96413360785766	-1082.5975416263927	150.41553067369946	3.220037052439215	9.9804663890391E-4	0.4823706324125385	0.0010766339557287353	3.149040410449633E-7	0.5038882177142097	-95.25540854700583	3494.4667950138705	377.3291799686754	268.61790022474804	105.02736864388203	106.114477172261	1	6	1	1	6	0.2015740274068567	0.3329992057718811	0.3000933550816582	0.16533341173960334	
8370000	-1206.9037458247212	-1081.6381298448327	-125.26561597988845	-1081.6381298448327	123.23989900855857	4.464835433141121	0.001441589108279661	0.44637757368290504	0.0013050694254575623	4.1046482853114114E-7	0.44888732307940654	-94.25044778141304	442.2818611631127	216.05011847248818	87.44409249469628	102.76954445851223	2.905181703104677	7	2	4	1	1	0.19971630039335736	0.3329992057718811	0.3019510820951576	0.16533341173960334	
8380000	-1181.7442546020734	-1081.4350205751768	-100.30923402689645	-1081.4350205751768	42.26963136822323	5.075625283254018	0.003704133816356678	0.5040780668439393	0.0034379813436013146	3.4444791390538E-6	0.5375088783438173	-75.47909601501061	104.54187554674832	104.29069647024467	32.28369727566117	16.088825920813136	3.037761570024273	1	6	6	1	1	0.181779773672185	0.35093573249305343	0.3019510820951576	0.16533341173960334	
8390000	-1174.0305229920689	-1083.1332396010625	-90.8972833910063	-1083.1332396010625	27.361466300715318	5.00776565011985	0.005069105421231519	0.599060552250667	0.005495202742635426	9.223023410672988E-6	0.5407193946940613	-66.30167803110145	70.00885869566841	75.74515364671745	90.54807654523707	4.150327478706697	2.3762121977859287	3	5	2	4	1	0.173705001783669	0.38538134076217107	0.27558024571455597	0.16533341173960334	
8400000	-1172.4678542570152	-1084.1683230304436	-88.29953122657164	-1084.1683230304436	21.187413975479355	4.131697128109684	0.009539825255768832	0.4730948722073561	0.00941095891320958	1.4740035108220768E-5	0.38951902179878517	-63.77767005544833	24.56160251057561	59.06233172289056	56.59687832745467	35.0825030354755	7.453883989310313	2	1	3	4	5	0.19517338514115315	0.38538134076217107	0.24670059987531015	0.17274467422136502	
8410000	-1188.0872933576843	-1086.252389881673	-101.83490347601123	-1086.252389881673	42.36661752889837	4.131697128109684	0.004347013675319129	0.5491578037922028	0.003885671042912871	4.8609733952397305E-6	0.539612862197243	-74.42248120925593	317.66318682457484	45.736869033581485	49.97309680791521	13.618235665177139	20.641507681030014	4	5	2	1	3	0.1890525150539442	0.3646493377708217	0.22788326270965611	0.2184148844655774	
8420000	-1189.6731902539982	-1084.7737435300576	-104.89944672394056	-1084.7737435300576	65.88691940088646	2.881999002407658	0.00342631615998137	0.531207340368752	0.0031738278202699563	2.3343901525563307E-6	0.4561116970047436	-75.26810015523792	174.10959864963158	265.08574304857075	240.97229896941857	22.147275818592036	12.928883204082627	3	3	1	2	6	0.1890525150539442	0.3646493377708217	0.22788326270965611	0.2184148844655774	
8430000	-1167.2681085985537	-1079.3808765139945	-87.88723208455916	-1079.3808765139945	31.670198257894132	3.11831325006881	0.0049218313432730166	0.8182587068747558	0.0050045090908818575	7.239655370521118E-6	0.5236977595134917	-58.900423593808654	192.56471754264027	515.7258000994865	11.137429942464989	11.25424495804031	6.780120304334793	1	3	6	4	1	0.1890525150539442	0.37848073095463297	0.25520832502723345	0.17725842896418884	
8440000	-1197.897333353657	-1082.1246451493573	-115.77268820429951	-1082.1246451493573	76.47361735604007	3.11831325006881	0.0020457439782521907	0.6921548966918613	0.0015127528321741846	1.9649591184787163E-6	0.7689787326474282	-82.85296775889469	1054.3443733178276	519.6028742867658	69.77225837677243	45.371670053949785	33.50580008778288	3	2	2	1	7	0.1890525150539442	0.37848073095463297	0.25520832502723345	0.17725842896418884	
8450000	-1252.3556280225894	-1087.346318970534	-165.00930905205547	-1087.346318970534	902.8741020930063	5.1167194591701035	1.9218662544315636E-4	0.8539678002094405	1.7898678177859692E-4	3.9828312742921624E-8	1.00737321396561	-119.93702452701338	9160.113610938106	1479.8105186533544	323.1586025968601	149.77576708157807	612.543505891499	1	7	2	1	4	0.1890525150539442	0.3441091576085254	0.24160379454708988	0.22523453279044	
8460000	-1248.1661705328934	-1081.3127685773745	-166.85340195551885	-1081.3127685773745	830.8117212081921	5.080957787319636	1.6025371639813538E-4	0.8550477856077374	2.0075240572833982E-4	2.8094770310455023E-8	0.8886669581271345	-123.09558369558675	5039.5236074775075	1178.4735796919886	734.5394625923514	988.2189663121692	135.90067848692334	1	3	4	4	3	0.1890525150539442	0.32056942095587704	0.2651435311997382	0.22523453279044	
8470000	-1197.3261072951043	-1074.6536805611536	-122.67242673395074	-1074.6536805611536	191.38087456886896	4.22105274338559	0.0022452208683868768	0.9718866817981466	0.001673879858747696	1.0750654492924704E-5	1.1508848236245346	-87.50216223009436	1043.6631980729828	194.57854476224955	108.38907490283965	119.84530093846884	91.14566559586804	1	3	8	1	2	0.18315333238077341	0.32056942095587704	0.271042713872909	0.22523453279044	
8480000	-1242.0345947873086	-1083.8212336327142	-158.21336115459442	-1083.8212336327142	763.5281866644879	3.063550718101362	1.6651593025035713E-4	0.4662745023579621	1.8303202337319253E-4	1.0302221775824177E-8	0.5660737989990561	-111.41308980190355	17278.928593258242	12870.165218900369	490.5517861050271	736.0695746805644	637.4321622396807	1	1	6	4	3	0.18315333238077341	0.31731679337765445	0.2742953414511316	0.22523453279044	
8490000	-1204.2094250394623	-1092.0355234809358	-112.17390155852655	-1092.0355234809358	61.037936599886486	4.20440512588945	0.001988811590006119	0.2835865177671341	0.002206342450786006	3.2090219022178184E-7	0.2647185537776526	-77.9331557340519	627.8286248160973	1017.3841570412058	617.6013333997381	18.73055261561135	23.881559946862044	4	2	1	5	3	0.1911569754726692	0.3484476930853361	0.2732380616240313	0.18715726981796288	
8500000	-1195.2000529002685	-1093.9429121071798	-101.25714079308861	-1093.9429121071798	38.47684256067728	4.469984187802007	0.00437726648222619	0.04994838519948861	0.004369997134367688	4.190462590082611E-8	0.047218495836554436	-73.21131989299865	1636.4105427236218	169.157659574312	67.47736586951953	8.930893433594399	7.751114097504418	2	5	2	1	5	0.1911569754726692	0.32327318442950154	0.29841257027986584	0.18715726981796288	
8510000	-1191.2385204725233	-1095.1336690166318	-96.10485145589156	-1095.1336690166318	36.75568023819602	3.965333205495568	0.005634742953204069	0.4936199282573702	0.0061919075591302716	7.878145861698738E-6	0.46698379438981164	-72.2194284559595	150.3823297045875	71.05180632648042	19.66738410747319	12.01331978873385	5.968860948442723	1	7	4	2	1	0.1911569754726692	0.3702515043757405	0.29952942621076617	0.13906209394082358	
8520000	-1233.0300702171419	-1089.087911422775	-143.94215879436678	-1089.087911422775	253.2487594215267	3.738571272957294	7.205599134948388E-4	0.41031693264875096	7.001216418285533E-4	7.255697709933375E-8	0.3855125014702509	-101.94225438664454	1097.3532056866684	818.8852665568972	3170.276919595374	555.9833557751108	120.52900463687557	2	3	1	4	5	0.172765375696129	0.3702515043757405	0.29952942621076617	0.15745369371736379	
8530000	-1194.0707594129715	-1082.2417538121717	-111.82900560079982	-1082.2417538121717	93.71587497624289	3.59015880868533	0.0023267230436508466	0.6345287560696122	0.001691796019782042	1.5971320290328053E-6	0.6268270382125892	-84.86059653704307	456.20829148586535	227.36659440148568	65.18289175309518	1.5370775347656467	1.9093067849285301	3	6	4	1	1	0.16248266251057247	0.3702515043757405	0.2725096824874657	0.19475615062622076	
8540000	-1175.0629704413327	-1081.5402787287942	-93.52269171253845	-1081.5402787287942	22.36449948152859	3.59015880868533	0.010660489686203664	0.7570659526164296	0.008653731774247579	5.753187923826782E-5	0.815100880133498	-65.7401327991747	49.05881011168755	17.000162857612242	18.577621136872974	95.138370301485	8.12090639571802	6	6	1	1	1	0.16248266251057247	0.3702515043757405	0.2725096824874657	0.19475615062622076	
8550000	-1173.9652230677466	-1087.9480215640767	-86.0172015036699	-1087.9480215640767	19.400156784578293	3.84716842116944	0.014794601791127345	1.1062907222538545	0.009581412358975241	2.517945373374941E-4	1.1945748798917226	-61.89042573500258	70.41386818197586	29.964044877403236	13.945804877862217	18.923052156700322	3.4499857033683092	6	2	1	5	1	0.18250460832775336	0.325262617530477	0.2974766235155483	0.19475615062622076	
8560000	-1153.9194477999204	-1081.6311435532616	-72.28830424665875	-1081.6311435532616	13.112525169177976	3.459783161619413	0.01899569354251737	1.1479978419366432	0.01698911569399738	4.732481733038252E-4	1.1130161850744589	-48.583937546058635	67.48411008732022	34.07985553408273	25.47732798578889	5.33638213355064	6.217473341487917	1	1	3	6	4	0.18250460832775336	0.325262617530477	0.2974766235155483	0.19475615062622076	
8570000	-1160.992155527311	-1074.0474850116773	-86.94467051563382	-1074.0474850116773	16.805142257158632	3.581696074830956	0.01807727898109683	1.2020366314113167	0.011579395472523164	1.166149885613223E-4	0.8329586804159032	-60.28316014751337	122.70433849827846	89.54948858583518	24.426466057930792	19.382460117065385	3.40411454086556	3	2	5	3	2	0.18250460832775336	0.34497201313044035	0.277767227915585	0.19475615062622076	
8580000	-1145.1704639106376	-1076.2966961493403	-68.87376776129743	-1076.2966961493403	13.024360446048933	4.155864630243899	0.018724544166892468	1.1081925577047875	0.014865032545795439	5.06718177926703E-4	1.2254317168890512	-49.276761527506174	64.41083520726451	3.7263856565621714	3.3491994654079615	4.175480712628136	3.321303527658219	4	3	1	2	5	0.18250460832775336	0.34497201313044035	0.277767227915585	0.19475615062622076	
8590000	-1167.8334855617038	-1084.8763174029361	-82.95716815876759	-1084.8763174029361	20.10221484459721	4.722605127775215	0.014677736837887674	0.9092970327992024	0.010865836890820608	3.174724272664495E-4	1.1462108975382748	-60.43897967081584	133.12566340914557	10.256244091937619	13.067889547544752	4.417290326490602	3.5012250123436552	4	4	5	1	1	0.20063903250976206	0.3590984159236171	0.26295355391178127	0.17730899765483912	
8600000	-1177.7825438624277	-1080.6962613994324	-97.08628246299529	-1080.6962613994324	33.7904745871421	3.610958604603027	0.006735965213836243	0.5430135181673743	0.006243378519282596	1.3181195151614913E-5	0.5904093016644302	-70.48082928372641	109.01150587825842	137.55451920495855	65.32342854850546	32.2826235059996	2.5889454215683045	2	2	2	6	3	0.19112950125021147	0.3590984159236171	0.26295355391178127	0.18681852891438971	
8610000	-1185.4968827081125	-1091.994961617395	-93.50192109071754	-1091.994961617395	41.04284940551263	3.610958604603027	0.0037540695832067902	0.3661381834356589	0.003671603360392098	1.8568661691906054E-6	0.3636783403905697	-67.96371926771555	368.7566827800611	46.434985955187955	8.341829043259894	11.603906048976011	22.29927615486987	5	1	5	2	2	0.18861124380429234	0.33352163343958763	0.3118819850946065	0.16598513766151307	
8620000	-1170.8221810543062	-1080.8664040469914	-89.95577700731482	-1080.8664040469914	22.256494117882912	4.05846854431762	0.008154158933364996	0.8530957583862082	0.006754054869858717	2.869990426205705E-5	0.726886381251492	-66.00866705120697	84.40168052780106	89.77747443688742	9.687494781876078	3.2934968825811883	6.9438631925098955	6	2	2	2	3	0.18027002513105322	0.3276363667573675	0.31776725177682663	0.17432635633475219	
8630000	-1173.845678047841	-1082.8550419445164	-90.9906361033245	-1082.8550419445164	29.707006441821925	4.030101883996865	0.010606475432575984	0.8516777952972641	0.006483142795299147	5.43895749714952E-5	0.8330488883991932	-62.2449915962475	179.17481377314883	98.2015301458525	167.1481503925235	10.874015096798942	5.206539331342765	2	2	1	9	1	0.2262954833517722	0.37445705794263756	0.23448525952491361	0.1647621991806762	
8640000	-1201.037673720636	-1103.8071105068186	-97.23056321381735	-1103.8071105068186	64.27708155674397	4.030101883996865	0.002648179363728943	0.3113761176692997	0.0025853661556923435	6.714361707914234E-7	0.31904981372483154	-73.04614949492718	172.37794032409275	10.755871623444023	3.614987116229046	8.742925865522482	31.777528794927637	4	3	2	4	2	0.15146562330696517	0.4336600828295279	0.2501120946828303	0.1647621991806762	
8650000	-1180.9479650418084	-1085.9465235175883	-95.00144152422021	-1085.9465235175883	33.45145961615138	4.533138987383002	0.004704195111632336	0.5301706542687805	0.00480244901143132	5.246135553353739E-6	0.48900202093053974	-67.9994095578079	508.07720218285033	30.997048855169513	24.251139614886483	14.845491545372997	17.680534083284034	3	6	1	1	4	0.18190494061151558	0.3596913714855982	0.2917658220814326	0.1666378658214532	
8660000	-1165.6231920766202	-1076.5973931459853	-89.02579893063488	-1076.5973931459853	22.1312798004792	3.995762480840452	0.007106728633491474	0.8360801523022959	0.007466400557726663	3.723270960864591E-5	0.8336943437006621	-66.4226906783463	51.263827693867206	25.278871101638767	17.95212054356093	10.572146814364183	10.979016446724907	10	2	1	1	1	0.18190494061151558	0.3596913714855982	0.2917658220814326	0.1666378658214532	
8670000	-1184.5011218455313	-1080.535314697364	-103.96580714816733	-1080.535314697364	54.6827520580072	3.995762480840452	0.0034478019336694286	0.9064018022956186	0.0026732098338367143	1.093765441118175E-5	0.9445819924122123	-73.59621093385412	998.4558987547227	99.9534898822703	16.574418336265357	12.579989471774825	24.451576797312335	4	1	7	1	2	0.18025130203081793	0.3708007606673046	0.2593385376982533	0.1896093996036238	
8680000	-1219.1968800255765	-1088.2047335340033	-130.99214649157338	-1088.2047335340033	150.34221863963862	3.995762480840452	0.0012123095045246586	0.285494356953356	0.0011996783254823009	1.211600796940214E-7	0.2920824810879512	-96.33334813291293	724.4036405633336	326.0454275398793	178.14201591653472	351.31318301189333	70.99448570797745	2	5	6	1	1	0.14121346072428168	0.3708007606673046	0.2896842483416868	0.1983015302667266	
8690000	-1211.7896027078546	-1093.655968705912	-118.13363400194253	-1093.655968705912	68.67932873099475	4.848009860949869	0.0022321334698893695	0.2660241072759913	0.0024728682385723663	4.1593687291932873E-7	0.2676781063350731	-83.7451675553508	729.1179779395852	705.3580874053653	312.07497056809956	169.59934471584666	27.217084680599175	2	3	2	1	7	0.16797276203349723	0.3385963380024268	0.32188867100656465	0.17154222895751103	
8700000	-1194.3843696444033	-1085.4051936582946	-108.97917598610856	-1085.4051936582946	46.38724152351233	4.177523620576961	0.0038248383399648767	0.47110996468957	0.0034080704825022712	2.418561982008021E-6	0.4727823006360423	-78.50695119372021	404.85604578814144	484.12279357487404	184.54299546172004	14.491506360339182	6.912274514787582	1	2	5	6	1	0.20151955058097656	0.3191802991213653	0.3008262619225306	0.17847388837512723	
8710000	-1179.8534881099597	-1084.8594285781573	-94.99405953180244	-1084.8594285781573	33.587158536991176	4.710822226851039	0.006132922241494546	0.795001545378352	0.006169900580459351	2.6289557756296395E-5	0.7106469923615188	-68.45562624146193	64.29660263877504	68.4525774410351	51.53834835422898	37.42741053268177	13.889365368143174	2	5	1	2	5	0.21760591976446292	0.2991525461845755	0.3008262619225306	0.1824152721284307	
8720000	-1188.8562199155128	-1090.9964096685414	-97.85981024697148	-1090.9964096685414	38.01130168539459	3.832089133199051	0.004639884277098248	0.09875817510857816	0.0044959238622233316	1.5441616234637578E-7	0.08724764581649738	-74.98882417169581	122.9763431039073	70.55031627810037	71.02461732231978	5.13652723866673	5.04228298355499	5	2	3	2	3	0.203156645721349	0.317682659710589	0.3152755359656445	0.1638851586024172	
8730000	-1190.87462703504	-1083.3293380880448	-107.54528894699519	-1083.3293380880448	56.54976417649133	4.4250047536624635	0.0028850130136952256	0.36067038256159833	0.002800284056856725	1.3155250402970883E-6	0.4126864437900094	-79.07709377216575	255.2589493653537	358.2241958740851	98.6486076627851	16.666105586433414	5.477846046072421	2	2	4	6	1	0.17698983760588857	0.29283895905881724	0.3237503449210156	0.2064208584142783	
8740000	-1203.1764070857275	-1084.5949699111368	-118.58143717459085	-1084.5949699111368	75.53458120740072	4.594736879398619	0.002415055477086166	0.5975329642001495	0.0018440074658497274	1.719222894454218E-6	0.6138656159432503	-87.10712297259028	543.2177670779996	351.65138636521795	51.373516076641565	57.88174976399844	15.938607198118282	1	6	1	5	2	0.17698983760588857	0.2832428465108689	0.3237503449210156	0.2160169709622266	
8750000	-1213.9402189505815	-1079.0025289874452	-134.93768996313634	-1079.0025289874452	139.06223994601118	4.306338867284661	0.0019074011613481588	0.9447940007478225	0.0014030561274747226	1.2901152172041967E-6	0.8515475712174467	-92.04666069307848	6806.883710535508	873.2130712661265	824.4156082788036	420.9179645861814	113.13223162037093	1	2	2	1	9	0.17698983760588857	0.3048433008295445	0.30706400536216755	0.2111028562023991	
8760000	-1190.429030639379	-1079.1722144517576	-111.25681618762151	-1079.1722144517576	93.92262292147463	3.493287177937723	0.0020616184899705844	0.8473078306940446	0.0018273854726961404	3.2649397293207285E-6	0.9621777923987654	-80.93846952739855	701.7508579644661	77.74794107760296	37.46275763319161	34.56685748302621	30.410962923747057	3	6	2	3	1	0.17698983760588857	0.3466665160124891	0.2914627983823564	0.18488084799926566	
8770000	-1178.048506257955	-1093.3265255536362	-84.72198070431897	-1093.3265255536362	19.24569426592797	4.095549640935925	0.010420026227984254	0.38819181556787696	0.010094775134858333	1.1845540922175012E-5	0.33846796367632204	-62.89582791987155	176.88790783941812	11.78794476472456	9.176320254903438	10.889341913475237	4.838922736635425	6	2	1	5	1	0.16358864042176988	0.34827719102522087	0.2898521233696246	0.19828204518338435	
8780000	-1178.8863393089564	-1089.7588216189765	-89.12751768997994	-1089.7588216189765	24.060519524095863	4.3841155070503595	0.008503554398129193	0.7944102415465815	0.0063130913080779935	1.2024019073771163E-5	0.5792107435025571	-63.42693410576302	101.74767127789045	127.25516115012125	28.781600706854633	9.355198853248469	7.5171722043483395	1	3	5	3	3	0.15424457793864244	0.35162949806471366	0.2961506823497205	0.19797524164692318	
8790000	-1189.0705509929915	-1094.2259683246186	-94.84458266837277	-1094.2259683246186	27.784554225641386	4.3841155070503595	0.005687604159590273	0.6473030910253257	0.00534604272234295	1.3259504490423232E-5	0.6196652050598576	-65.00670690157004	478.90204734745674	141.83716401769402	9.642796493497272	31.389939167920623	8.766063069181797	2	2	4	1	6	0.21031820899035603	0.35162949806471366	0.24660072744506395	0.1914515654998661	
8800000	-1193.303857799161	-1087.3474842402711	-105.95637355889005	-1087.3474842402711	82.64574837741046	4.481494423585291	0.0033616783676341296	0.851820339223169	0.002639735264667735	3.2460032664704507E-6	0.6768908690639307	-74.83627585613472	933.2596497253471	3.357874041895344	8.689765482083304	23.314964451509496	47.23798153440378	4	1	2	3	5	0.21031820899035603	0.3486898798646104	0.24660072744506395	0.19439118369996933	
8810000	-1204.6561990536159	-1083.199837527952	-121.45636152566382	-1083.199837527952	72.11774405045124	4.481494423585291	0.002560546911770611	1.1532218029457302	0.0015404480662899987	1.1060659600901726E-5	1.2401536420814356	-83.08050393174035	4090.2655138697914	175.82912823117027	94.7199452046855	163.75746192861192	10.721945754551275	1	6	4	1	3	0.21612549079844795	0.32795613700244153	0.2615271884991409	0.19439118369996933	
8820000	-1206.7020580734738	-1080.067412169769	-126.63464590370482	-1080.067412169769	208.69857016615333	3.4924839968724197	7.008388172364686E-4	0.5693039391703046	7.844606264170855E-4	2.401591292189148E-7	0.6436426828725553	-89.87418405364201	2883.107312632261	585.2131147595011	144.78962667129466	137.24448403763935	106.34260261383481	2	1	2	1	9	0.17675397900221443	0.36598515424984673	0.2615271884991409	0.19573367824879767	
8830000	-1213.9014077510974	-1089.3300033525898	-124.57140439850757	-1089.3300033525898	97.45856618316077	3.4741547973634335	0.002166740831678789	0.8851025530864861	0.0016374463938454657	1.3824476390488603E-6	0.7352429670903949	-84.84864381729315	14533.527654220652	1196.72251102223	157.27474321234436	53.22718263263145	25.18574685799398	1	2	2	9	1	0.18350706336685524	0.38497159993104546	0.23578765845330135	0.19573367824879767	
8840000	-1190.1998637124673	-1076.251859900241	-113.94800381222632	-1076.251859900241	102.34668767585093	3.9307327915938663	0.0023673410274135664	0.9329412083059411	0.0018372378033608388	4.770094169532887E-6	0.8715450840868921	-77.46647373363865	700.6818264797216	2016.426174182041	20.10746339079844	25.161188299750645	42.686853128582385	1	1	2	3	8	0.18350706336685524	0.38497159993104546	0.23578765845330135	0.19573367824879767	
8850000	-1180.3281943902896	-1085.7851625546218	-94.54303183566775	-1085.7851625546218	43.00735321878912	3.0936945880554627	0.004014620284815567	0.7002364237248726	0.0037817174124577346	5.2270943848509635E-6	0.6039711740419069	-65.53058434156648	635.891176053393	28.817205131316086	10.186547437392244	18.444946286141633	48.119373780945104	3	2	6	3	1	0.1575631712512639	0.3565974247414029	0.26092454511166097	0.22491485889567198	
8860000	-1207.8626717413101	-1082.008270795933	-125.85440094537726	-1082.008270795933	191.708984180652	4.15344055614853	9.881568647421935E-4	0.5700643536209569	8.96749234007594E-4	4.366525888993528E-7	0.6692221951013941	-89.55199753952469	636.6081635428226	1752.2220694852526	28.3942468143593	65.403249602216	47.368157138273986	2	2	3	1	7	0.19678310523867093	0.3565974247414029	0.28226493664145874	0.16435453337846717	
8870000	-1223.3698847648143	-1085.6468236765709	-137.72306108824338	-1085.6468236765709	323.9744970737495	4.15344055614853	6.138005964834679E-4	0.9389972458667437	3.4022149237187725E-4	3.9814244163050057E-7	1.2217463060263372	-96.99832373475586	19884.530419101735	59.739058828042495	88.68682577292849	81.06472547323642	142.92851528830116	3	1	2	2	7	0.19678310523867093	0.32844898460588756	0.28226493664145874	0.19250297351398252	
8880000	-1237.7291596188475	-1089.8769373940177	-147.8522222248297	-1089.8769373940177	419.909560802892	3.8496741301855772	5.145754748941881E-4	0.4690507916723479	4.334156519913056E-4	5.818937775088014E-8	0.5030533986891816	-104.2548999692162	5681.866738116697	6637.121820324428	338.35526452193676	255.21830307109673	514.980698287498	2	1	2	8	2	0.19725807667654	0.32844898460588756	0.2817899652035897	0.19250297351398252	
8890000	-1219.3850526144238	-1087.2783570403508	-132.106695574073	-1087.2783570403508	173.99902059776127	3.715275891661775	0.0010571115593090983	0.6927105140970411	0.0010095653096183794	3.5892676455117086E-7	0.6020945664617275	-94.66568583293007	1636.2384888467568	278.50937908855485	553.8624534273613	160.28489484118748	47.69822631442923	3	4	1	3	4	0.19725807667654	0.3251958602773345	0.28504308953214275	0.19250297351398252	
8900000	-1187.0451971789867	-1079.2001425734493	-107.84505460553743	-1079.2001425734493	65.58558855034835	2.911277755414787	0.004966392729451419	0.8265204509736398	0.0032164307166267637	8.314474507361655E-6	0.7906466450918548	-78.8373419454295	331.73662510263176	186.78070468014258	18.77246004110504	21.782107177745416	28.36319834350131	4	3	1	6	1	0.19725807667654	0.3190012762255572	0.28504308953214275	0.19869755756575982	
8910000	-1214.1250771723128	-1074.7875775232158	-139.33749964909705	-1074.7875775232158	207.22919821971374	4.701435357660388	0.0014726575971416133	1.035528191965953	8.010942294554163E-4	6.044986838291267E-7	0.859996186989456	-98.78639514092703	2845.7195007579544	1424.8438752209431	31.638096343348842	97.62163076604124	144.84078575771298	4	1	5	3	2	0.19725807667654	0.3190012762255572	0.27619463936450817	0.20754600773339443	
8920000	-1196.2215808350572	-1083.2736113154754	-112.94796951958187	-1083.2736113154754	41.479136159228716	4.5467416483477185	0.003712246655005837	0.7140754683778396	0.003569197791565472	9.079123328950653E-6	0.739738298617953	-81.02279079366495	338.0814098520987	306.42069406952623	65.09795014645036	47.15186538168202	69.99299350514418	1	6	1	1	6	0.19725807667654	0.3190012762255572	0.27619463936450817	0.20754600773339443	
8930000	-1201.862222946822	-1082.8170996165231	-119.04512333029878	-1082.8170996165231	114.77189005159921	4.5467416483477185	0.0018461090675486761	0.8966069801016838	0.0018366667435999252	2.8340594797137296E-6	0.7739959565493411	-84.02713188478992	747.4933133042081	51.311780494550966	87.83485545134972	191.5338606306473	71.91163887833065	3	1	3	1	7	0.20693865348081494	0.3083747624343201	0.2793237423748376	0.2053628417100271	
8940000	-1184.4312828506022	-1085.8901206243295	-98.54116222627265	-1085.8901206243295	37.15375475783362	4.5467416483477185	0.007038618180008252	1.0056176990257757	0.004848279375490077	5.591531631148574E-5	1.1288744906838633	-69.6104131442764	143.56443664943924	33.33601592863391	65.10204884861048	50.27762030935419	16.177384311017065	2	1	2	4	6	0.16544894019861384	0.34832057769162866	0.2793237423748376	0.2069067397349197	
8950000	-1170.6886935189657	-1085.1221710925515	-85.56652242641408	-1085.1221710925515	28.32196869014385	4.353317635713191	0.011635028732684039	0.8711318542809774	0.008207751446240474	4.947406900003475E-5	0.730350962171284	-59.448912299144844	119.42100415795689	142.35230757856812	21.794760791579503	8.447843635196644	8.475188653774218	1	1	2	3	8	0.18745922926306766	0.34832057769162866	0.26990396686445955	0.19431622618084393	
8960000	-1181.156127255405	-1087.5739129581889	-93.58221429721618	-1087.5739129581889	39.7571294566727	4.458724689894914	0.005912433758992582	0.7344430812159692	0.005809146492810255	1.6965050779499286E-5	0.6794121265509705	-62.29872021135226	229.89993330002625	704.8678796117629	23.082355592709092	12.723346340716338	16.29207377842432	1	1	2	9	2	0.18745922926306766	0.34832057769162866	0.2895136378479544	0.17470655519734907	
8970000	-1221.6020251318043	-1083.2254884973333	-138.37653663447108	-1083.2254884973333	315.3930513490211	4.938649382944955	5.184979161666465E-4	0.6252006298660917	4.0738982884278176E-4	3.138141885905155E-8	0.4115219570783704	-104.92182455126891	1383.7822193168636	76.0737965197095	96.08508813012838	96.49547664319017	17.929679622450248	7	1	3	3	1	0.24614593127565396	0.28963387567904236	0.2849220234170819	0.17929816962822162	
8980000	-1195.5841398556713	-1082.6606746192322	-112.92346523643926	-1082.6606746192322	54.884277808264564	5.725078107642227	0.0033121330687895206	0.4478951135782683	0.003042387647542011	2.7750684387040957E-6	0.4682354803679703	-83.74488227572844	272.72547192637285	100.54513315756296	109.49039661150347	12.827721663938577	24.63421470110512	5	4	2	1	3	0.2246570513292455	0.32621758934272566	0.24889752161272352	0.2002278377153051	
8990000	-1186.5044060724942	-1087.7232485356153	-98.78115753687895	-1087.7232485356153	43.11952968504646	3.8944370781931	0.004564489113318555	0.5561549819173003	0.00400794098693731	3.643512950200097E-6	0.49340464692089603	-69.89943223765671	100.67206820134032	111.88432570262025	255.7153533287073	17.18615326766251	10.62365974686368	5	1	1	3	5	0.22016487630876652	0.33070976436320465	0.24889752161272352	0.2002278377153051	
9000000	-1177.409263797334	-1082.968466777838	-94.44079701949592	-1082.968466777838	23.8000686204272	3.852475109769179	0.006532506058966669	0.6790750893842221	0.007346467650546727	3.1510498266148225E-5	0.7366576133092978	-64.34820218323446	85.92131500247471	195.8344053384532	181.06151900636493	63.19797665782666	8.842648681943654	2	1	2	4	6	0.16772683675220687	0.3917542597130365	0.24029106581945128	0.2002278377153051	
9010000	-1178.9959732207178	-1084.901760115784	-94.09421310493373	-1084.901760115784	25.39687023581684	4.33247994928079	0.006562634491659879	0.5047526591293431	0.00719169395192686	1.135116568895688E-5	0.47529228739175555	-63.5027058470548	92.24846569811436	239.30652856398217	378.8810059089804	21.296769636315293	8.72763791280814	1	3	1	1	9	0.18728332007962392	0.37219777638561946	0.24836949821890866	0.19214940531584773	
9020000	-1204.759081816295	-1089.7135450971025	-115.0455367191925	-1089.7135450971025	68.27799417188776	4.33247994928079	0.0032042585765618835	0.9422381903791929	0.002632724014813968	6.292570912580811E-6	0.9463615235538894	-84.64657701638833	286.8255271831821	71.60875946109823	28.79379312045577	64.0536913440786	35.56682443792443	6	1	2	4	2	0.18728332007962392	0.37219777638561946	0.24836949821890866	0.19214940531584773	
9030000	-1196.5663880417005	-1084.7902895427783	-111.7760984989222	-1084.7902895427783	64.3912908556224	5.223967554741791	0.0033059949726384624	0.9713725920534338	0.0025888336272298774	4.124208964708847E-6	0.7265155688055808	-79.4847963141914	214.21104661774697	397.5242510426727	91.04718401056739	21.65701546912816	31.614477148687627	1	3	3	7	1	0.19800785522306893	0.38178851111867923	0.23279921235036877	0.18740442130788287	
9040000	-1190.0545323028005	-1081.27722450491	-108.77730779789049	-1081.27722450491	57.85324512516118	4.380729577055921	0.004570400735833834	1.093086596143634	0.0028899795199826385	9.161700629330098E-6	0.9692831805889425	-76.71238754263774	840.5734072187179	184.70921719304098	37.99830771919255	30.39417545520865	23.2371491032247	1	4	2	1	7	0.19800785522306893	0.3415895987364877	0.2729981247325603	0.18740442130788287	
9050000	-1153.8466617240783	-1081.1104874686455	-72.73617425543287	-1081.1104874686455	15.977009548579737	4.146722554066275	0.016505637979860065	0.8021292093160866	0.010863185198671068	1.8969706184450986E-4	0.9174515331495576	-51.87394184529837	135.52038376423272	4.582113659841336	3.6194909668618074	2.8796524338070926	6.327319572247512	5	4	1	4	1	0.19800785522306893	0.3074204964096316	0.3071672270594164	0.18740442130788287	
9060000	-1178.1582237041362	-1082.0082778705384	-96.14994583359763	-1082.0082778705384	18.04435335545451	3.3672372193857734	0.017679191607727813	0.8928092664104323	0.00913881962132204	1.2604305974962013E-4	0.9297095268414141	-63.99696314479553	1737.1146221615875	41.45212215341431	6.54874311624295	29.463139584872756	4.943843295737544	1	5	4	2	3	0.1923214111596659	0.3131069404730346	0.3071672270594164	0.18740442130788287	
9070000	-1163.4971866237852	-1074.8426805031288	-88.6545061206564	-1074.8426805031288	28.376483323979443	3.3672372193857734	0.006939326649836447	0.8090863779547803	0.005639452278644947	2.2386000947718726E-5	0.7548147191386883	-59.487220659342896	88.56283254450469	393.75461001305433	32.75046498128106	4.728476722327563	6.5025995207603025	3	1	2	6	3	0.1923214111596659	0.33850737743277376	0.3071672270594164	0.16200398434814373	
9080000	-1214.3502378704673	-1085.7454132864386	-128.6048245840286	-1085.7454132864386	159.97167467577117	4.422448398326537	7.378350075915744E-4	0.5367511984675553	7.229688662473432E-4	2.0419067958564854E-7	0.6144177308597044	-92.89165309646904	1747.7110677698242	749.4924634921816	24.817642732581113	36.23824675075142	104.12489426601428	2	4	1	3	5	0.1694174428756486	0.3401374415724271	0.3284411312037804	0.16200398434814373	
9090000	-1251.2448174923961	-1094.4672259842541	-156.7775915081419	-1094.4672259842541	436.9279800122795	4.151333044397993	3.650967840649799E-4	0.6388362029671137	3.5541774836211654E-4	4.54555280446739E-8	0.5847116408723847	-112.46758780209318	26769.543721232065	4717.110880273581	530.9173396249528	194.5021917867113	83.74562340186412	3	1	5	2	4	0.1694174428756486	0.35417147740707733	0.3067558452390782	0.16965523447819575	
9100000	-1241.3535874794256	-1082.9612766816813	-158.3923107977444	-1082.9612766816813	805.8811391477356	3.958226349483667	2.1175217211463377E-4	0.5144532997394489	2.3117371539268134E-4	1.539969675824112E-8	0.5689281526794612	-116.22768368568354	7078.994776996072	4846.039512470789	668.4639659169248	252.18085033106922	93.04712345460528	1	5	2	6	1	0.16669330486069958	0.35417147740707733	0.2882820088895712	0.19085320884265178	
9110000	-1217.9450930452301	-1087.673311687913	-130.27178135731714	-1087.673311687913	153.36533899881974	4.065016229248505	9.581540806971377E-4	0.7314474252383689	8.904727221520777E-4	6.087397195918465E-7	0.7904317288033401	-92.72700599520545	1589.6609011941443	1404.0353057211962	532.8090285568994	48.00170888567761	45.33111769778084	1	4	2	6	2	0.14044501352977104	0.3824481013969547	0.2882820088895712	0.18882487618370303	
9120000	-1202.9848530082172	-1090.8629004515042	-112.12195255671296	-1090.8629004515042	46.55476123225024	3.2656567742503646	0.0027929392327886416	0.49175343231453505	0.0026384669082475166	1.6147794934522466E-6	0.5020850788282838	-81.72292814084828	486.7852856590745	147.53855391059756	60.5284047756006	91.69032578589862	12.972413115299117	3	3	2	4	3	0.15862072914765846	0.3751726613044935	0.2675043034638652	0.19870230608398276	
9130000	-1177.5976369185935	-1087.8048342872696	-89.79280263132385	-1087.8048342872696	24.46670441332824	3.18685360206919	0.0066636902416324	0.804419745417472	0.007423282742426255	5.288043509521661E-5	0.8256715850404487	-63.337572142443875	128.95596683665613	104.93599984618317	53.821737604442866	10.810903921212182	12.247762840802267	3	1	4	6	1	0.1614036877250582	0.3751726613044935	0.2764774070988297	0.18694624387161857	
9140000	-1171.209150148732	-1081.0783320508042	-90.13081809792786	-1081.0783320508042	27.57312317006069	3.014608847324897	0.007079413945447569	0.9721586572067072	0.005595804802930574	1.9777636313358115E-5	0.7717357132100217	-66.2575543403765	148.02863079763475	19.270363217245812	17.436904231123506	12.896386080663941	2.6724348567089	5	2	2	5	1	0.21359053157375252	0.3229858174557992	0.2764774070988297	0.18694624387161857	
9150000	-1181.3092427858019	-1092.8037327807338	-88.50551000506819	-1092.8037327807338	24.875151130383856	3.473129988479276	0.007817602291829612	0.43083640037324383	0.006853631206645681	7.843669028507508E-6	0.3759869036069712	-59.89879783025114	46.682150833180415	54.36893302846392	106.42183515028877	203.01623531180255	5.284709825201895	1	2	2	2	8	0.20693717012514476	0.3288146402197093	0.2402796655167838	0.2239685241383621	
9160000	-1202.4076178757841	-1081.2853422996102	-121.12227557617403	-1081.2853422996102	116.95267401765155	3.9838537584838174	0.0018284847144564374	0.8367066534933166	0.001807935786062476	3.844450818591231E-6	0.9787863709507666	-86.8809862539827	1593.1137004826644	541.090348347019	171.89230627706553	16.02202504975278	17.762224799573914	2	4	2	6	1	0.20693717012514476	0.3288146402197093	0.2402796655167838	0.2239685241383621	
9170000	-1187.9934893680118	-1087.8752776863168	-100.118211681695	-1087.8752776863168	43.06413956176174	3.9838537584838174	0.0037539737037883144	0.3916907740707073	0.003786956774767177	2.2548423964272142E-6	0.3870526030017286	-75.59866758384625	149.1456895486825	22.029046274016192	37.7756209301961	15.684658601429843	13.318587138478986	7	2	1	2	3	0.20693717012514476	0.3288146402197093	0.2402796655167838	0.2239685241383621	
9180000	-1184.3402327934175	-1086.2718329917284	-98.06839980168903	-1086.2718329917284	99.76733273123449	3.9838537584838174	0.0026784492813304206	0.9127085029281483	0.0019773995198112963	6.82079136157261E-6	1.014132347461529	-66.53910146880216	1376.962075080341	11.37307622880719	34.30732740917507	15.97067693575985	18.94882190305539	2	4	1	6	2	0.19056788299490726	0.31235882913304297	0.28124200386811665	0.215831284003933	
9190000	-1158.855585883097	-1080.3894111414554	-78.46617474164175	-1080.3894111414554	23.425162758952187	4.363561488178024	0.008952779493594161	0.8884576063512264	0.006382619553632047	8.471418793838492E-5	1.0345103426235016	-53.82986501577766	358.17341219518795	28.037334154348223	5.853135033773195	7.125262110128973	4.316444153631826	2	3	2	1	7	0.1860014693914586	0.34513217629819026	0.28124200386811665	0.18762435044223438	
9200000	-1182.3739311022277	-1080.174772346763	-102.19915875546477	-1080.174772346763	35.993416486537484	3.9552693605840656	0.006468243793730377	0.5531894730517252	0.004859634882200636	4.341609706031473E-6	0.43490931245070086	-73.56589971681571	142.0554353392853	159.78400952393983	124.18055890910881	33.52947812174605	22.191590328264308	2	3	2	4	4	0.1860014693914586	0.34513217629819026	0.28124200386811665	0.18762435044223438	
9210000	-1211.4839477673388	-1079.2404154261933	-132.24353234114545	-1079.2404154261933	139.0681275342789	4.210064027148106	0.0013223772809636872	0.8676091550335138	9.898649398784342E-4	6.312930168184139E-7	0.8005836217834341	-89.63131889692787	44184.04447783744	1776.2106455732342	189.3370932517038	54.29703741715531	25.95409431509248	1	2	2	9	1	0.21570825225300078	0.3085364057386049	0.26515765982876954	0.21059768217962468	
9220000	-1256.0148173540051	-1097.4706191969158	-158.5441981570894	-1097.4706191969158	479.42230258607503	2.692799225069382	3.307138747506549E-4	0.19675596200157935	3.4401788781136534E-4	3.785262993774843E-9	0.18038125623137014	-119.3295637100147	2877.4297033685466	1400.0150264154918	877.400624334805	624.9428073116098	225.37863319888234	2	1	3	7	2	0.15907239396332046	0.3085364057386049	0.32179351811844986	0.21059768217962468	
9230000	-1239.034745473813	-1097.6459728572822	-141.38877261653082	-1097.6459728572822	325.13419895257124	2.8722192396971833	4.948909550302218E-4	0.21379047305528248	5.209990148622549E-4	1.0410865586674476E-8	0.19720412228117667	-104.39848998166873	947.0973883086717	874.3643505778783	1346.0190139803433	225.91419704282947	105.24630916504701	3	2	2	4	4	0.15907239396332046	0.3085364057386049	0.32179351811844986	0.21059768217962468	
9240000	-1274.1888714104948	-1090.0040934417693	-184.18477796872546	-1090.0040934417693	1854.8268810754953	4.084981141233681	6.169420951844732E-5	0.7973903640128317	7.406500847586601E-5	4.0160876229624585E-9	0.7898959220451409	-134.54927315238933	9779.570294768748	14636.401016693617	2456.799289252709	1791.457693445054	1164.3373413990216	3	2	5	1	4	0.15907239396332046	0.3085364057386049	0.32179351811844986	0.21059768217962468	
9250000	-1240.2768723830227	-1082.3500140371834	-157.92685834583924	-1082.3500140371834	733.3283057668649	4.655715284528425	2.748537187788023E-4	0.6293678475717873	2.0547822903125011E-4	1.5664935196028462E-8	0.5454772573720403	-113.80387709257465	4510.140004631497	9691.015110221828	311.2162382318736	329.0286983005766	129.1757898820839	3	2	1	8	1	0.2019134784207443	0.3586913245930664	0.27163859926398837	0.16775659772220083
[truncated: 11,136,470 more chars]
